# Supplementary material for: Dynamics, nanomechanics and signal transduction in reelin repeats
Source: Sci Rep. 2019 Dec 12;9:18974. doi: 10.1038/s41598-019-55461-8 (PMC6908669; doi:10.1038/s41598-019-55461-8)
Supplement: Supplementary file 2 — Dataset 1 [file 41598_2019_55461_MOESM2_ESM.zip]

Archive with 10 entries (9 files):
- BEBs_Maps_arrays/
- BEBs_Maps_arrays/BEB3withoutSS_CrossCorr_array.txt
- BEBs_Maps_arrays/BEB3_CrossCorr_array.txt
- BEBs_Maps_arrays/BEB3_PRSmap_array.txt
- BEBs_Maps_arrays/BEB4_CrossCorr_array.txt
- BEBs_Maps_arrays/BEB4_PRSmap_array.txt
- BEBs_Maps_arrays/BEB5_CrossCorr_array.txt
- BEBs_Maps_arrays/BEB5_PRSmap_array.txt
- BEBs_Maps_arrays/BEB6_CrossCorr_array.txt
- BEBs_Maps_arrays/BEB6_PRSmap_array.txt
