# Supplementary material for: Dynamics, nanomechanics and signal transduction in reelin repeats
Source: Sci Rep. 2019 Dec 12;9:18974. doi: 10.1038/s41598-019-55461-8 (PMC6908669; doi:10.1038/s41598-019-55461-8)
Supplement: Supplementary file 2 — Dataset 1 [file 41598_2019_55461_MOESM2_ESM.zip › BEBs_Maps_arrays/BEB3withoutSS_CrossCorr_array.txt]

1.0 0.985400765144257 0.9428756005036052 0.8567244707149037 0.679175118724921 0.4923651777493131 0.2678397061716342 0.1063252975559384 0.12835780288974433 0.0886071173045783 0.06126878203391444 0.04399444755471865 0.030777761928705502 -0.05186224213316987 -0.002353787509322733 -0.07835730086192613 -0.11122885349360144 -0.15950717858037033 -0.31940261637145606 -0.2732604792242452 -0.26408038185880156 -0.2435548470186357 -0.22326796053505127 -0.3255747020141575 -0.3045169758625825 -0.38007243390149575 -0.29136581807403916 -0.178978594049186 -0.20751553904229822 -0.2236411391107108 -0.306750315969152 -0.29976850335941735 -0.18088348921192063 0.10770778637960117 0.13560680896175709 0.07497958623449194 -0.1016793101280989 -0.29080214321109754 -0.3048460500200644 -0.2006079137085522 -0.19820751818248275 -0.3174797453356492 -0.3867169791860806 -0.38585347278527266 -0.451775058517632 -0.4598731950273297 -0.38194174857022684 -0.3104583328650741 -0.30709281173829034 -0.35351226857353996 -0.3619336779336322 -0.3488312999470465 -0.38918582208254787 -0.42125478134274114 -0.21379580090734904 -0.20117092369325612 -0.24580078108780232 -0.22448216662490306 -0.17249022845813033 -0.14160848825874645 -0.05158399451934464 -0.04978005533869189 -0.03324469985932516 -0.039430499293719466 -0.1482856708016675 -0.25472441926836087 -0.2962824539079151 -0.33424048442642523 -0.39231047578015743 -0.4020724974112569 -0.33578452094016237 -0.335676979655647 -0.3205054259846165 -0.332090753929223 -0.29083555824942203 -0.26717336377602496 -0.41867239913563753 -0.2814914788160255 -0.14977265546137536 -0.19572623645498294 -0.16558172110043307 -0.2100940017471112 -0.07724552093876905 -0.015026570285066756 -0.09659752120515029 -0.18831797819932244 -0.22546461718111754 -0.28580089316254204 -0.21188267073540423 -0.1395647393300315 -0.08055139661259153 -0.19066772876067792 -0.1536569610832603 0.12079094045110202 0.14444643611867108 0.08018712792067227 -0.0066373715950489385 -0.08726213733064606 -0.06719563902940187 -0.1097030160938209 -0.1477246098116631 -0.15538784177803366 -0.22420473560213758 -0.15316589973599457 -0.020497764014425563 -0.06170508141816668 -0.03225667092604957 -0.199728000502549 -0.21248855480435222 0.05765163319682305 0.13648204450068782 0.18512095144488633 0.0673387617806652 -0.046902097679537263 -0.1373408947053067 -0.05011771044484179 -0.002555127106041559 0.005401877326892267 -0.040147977398291616 -0.019206286135290646 -0.19003998089871113 -0.11057131905888956 -0.07183009169778164 -0.08536221540256077 -0.18828273878860052 -0.10253914851907499 -0.1483360337535476 -0.07989119054127025 -0.1617187005474108 -0.2225488118593456 -0.3604341967722667 -0.3464676756437969 -0.41827871768210256 -0.3090639820770309 -0.34502654615149175 -0.2829240580377304 -0.30710689679763536 -0.3164360692810017 -0.2843986527758422 -0.23105199568958198 -0.1573476405191906 -0.1186862326175565 -0.014430649472947301 0.019681285404356423 0.11041078985230991 0.07919640861565222 0.1022965061827285 0.18766567318478175 0.10624629383381387 -0.03825849468739726 -0.08765784922927973 -0.15710405312161183 -0.21961397806022148 -0.2603463836204408 -0.35280245020303963 -0.2913749201401142 -0.21702111664076731 -0.3842533195238393 -0.2033131010609169 -0.1731506841042005 -0.2825536257073683 -0.15008236768962654 -0.09074300856920026 -0.16657646695587566 -0.24508351765571845 -0.3330355353167392 -0.317820654358185 -0.4048978352338012 -0.40958593614025374 -0.4396205211786037 -0.3715920526390589 -0.249007650608272 -0.36277684600366356 -0.4006221850066924 -0.4218654718285586 -0.4430435902099335 -0.36891995567080493 -0.1873993458301124 -0.14182610606521012 0.04860335682977823 -0.029433618376298796 -0.1757342756707116 -0.15587593649215314 -0.06455383793414705 -0.0006961985435622163 -0.027312519348313878 -0.1633051818367025 -0.27141998807349693 -0.42033537468414867 -0.3779369762769704 -0.49360567775948283 -0.5233022306708907 -0.481987354005842 -0.3588888460040805 -0.32551758549547605 -0.21747281288236167 -0.12912687574143028 -0.03595590349362684 -0.06784668684681168 -0.08436661474841539 -0.24838240295559022 -0.19332270633175527 -0.14235777779880515 -0.10121099520375626 -0.07127800354985557 -0.14427664549455702 -0.1237472229460121 -0.0923129725113738 0.0353154407790866 -0.07395535052883595 -0.005895110891188404 0.08216101519762571 0.17421974428719902 0.23542673239110626 0.22827338248602375 0.21785548756042655 0.24181225723717714 0.31507379590132495 0.3299494970507886 0.4328384421426876 0.3286686252804616 0.36486121878229255 0.3412319662788327 0.35995885463127886 0.3502378386591728 0.3361162973465689 0.2743866106417566 0.2521952037159484 0.2333340260040319 0.20243900174079085 0.1995616566430021 0.22970311221439546 0.12884458803857676 0.1421653059985477 0.172227188580876 0.2156424214154589 0.2649866991539845 0.23457282764658885 0.08863946085988883 0.080852238982021 -0.008433688469180571 0.13915497366521865 0.22264309651178749 0.22847630424128784 0.25093242126194526 0.21033783085046703 0.2107158342210492 0.25012638925994524 0.2966848837234523 0.27704389319177897 0.20086670119704284 0.15097868366413594 0.08323616305732287 -0.06977168760041949 0.13303893014001467 -0.0632082611361877 -0.01193822869439225 0.04716224667269501 0.09306429224735421 0.2039382705155379 0.10338032864944724 0.16198079007474517 0.15006313136691557 0.10179413666410737 0.15686362360166944 0.14555094249668968 0.12043126178095731 0.12122222439935317 0.1492028871232438 0.13000092810142796 0.11233369352219227 0.20528900460454055 0.15520393497454232 0.24532304597369056 0.3111262486996737 0.3299352612443253 0.2798797385998656 0.15372363464120892 0.11018428425138087 0.06706156190682662 0.06976389609204522 0.09993802580552859 0.10134426147543625 0.037109252497980943 0.034660719068945266 0.07771072573994872 0.06692767457939092 0.01269986964689465 -0.08014938692889766 -0.14916678795516203 -0.1925258238743051 -0.2486454727846236 -0.28110481306458895 -0.33695701275812473 -0.36888958202864836 -0.2480642315170511 -0.2133561621215451 -0.19510756460815762 -0.13507221429812574 -0.004346970529876439 -0.07842562617484516 -0.039447489420946974 -0.08413098125357345 -0.054788451798027785 -0.0011292091848311172 -0.06940047697185954 -0.00853402573268038 -0.011060421783285956 -0.09155729715099488 -0.1692532772428493 -0.19018174588544148 -0.19703197790534047 -0.05500336178029107 -0.024420127935039036 -0.15970566712187875 -0.04354121896551354 -0.10897258148839448 -0.20676028170322908 -0.1344276349960662 -0.007944153324587408 0.09912559249673508 0.10543359373869902 0.12753093674203816 0.1813334549500279 0.1760587793099608 0.24763443948007102 0.17079440970280227 0.1760667906366134 0.06842571011534444 0.03467881211406665 0.06492817997888087 0.008081514252514195 -0.012044457999526925 -0.07567493856989894 -0.0170487289046428 0.04245353666725839 0.03869505153345601 0.08277592179567923 0.07070644495782695 0.04405822393883522 0.047786713452113896 0.06419246603528692 0.06676280968508601 0.0957039212357109 -0.009231895670478397 -0.09651747783956954 -0.1850376001226782 -0.196404833086485 -0.08493329825974294 0.08065647248906635 0.014540058085092926 0.0003569741841651356 -0.0668756134315667 -0.11508086002926882 0.012182742620173262 0.11303721321350653 0.21753191711450692 0.31356982146312434 0.3944136643596939 0.4106864172216014 0.3421621834138174 0.2911364384725028 0.21090197188382867 0.2464835016827441 0.1326021182637273 0.13120934086801134
0.9854007651442571 1.0 0.9753993598190862 0.9153789903930081 0.7697433938867929 0.5956534727843122 0.37629741675929945 0.19997950484985272 0.19256120371527055 0.14123292387319722 0.08774442159376128 0.053075042331816535 0.04287355690613114 -0.043955003652818805 0.022873088307449642 -0.05870248490044322 -0.11317120270672386 -0.1642392498285329 -0.29966619225985164 -0.2644544342838275 -0.2480488432530525 -0.2261041987338172 -0.21780505099732675 -0.3633438268832713 -0.3762311425559297 -0.45641148152574285 -0.3470621951902304 -0.23807136206101479 -0.25994576101127886 -0.24980454765828586 -0.31726901664062196 -0.30634774781441937 -0.1838947746590494 0.11047129274855674 0.1664060582869147 0.11235550130746955 -0.05981788609077016 -0.24547104725134067 -0.2409941671887035 -0.1155724139111595 -0.11771031061527136 -0.26312609386617397 -0.339377681908946 -0.34988404450746635 -0.41957563918097696 -0.4191560647162983 -0.3433860502351403 -0.27875850454020945 -0.2987752424988475 -0.3980204870539854 -0.42730676075964885 -0.43656293134057506 -0.47626467738102435 -0.49978948489715386 -0.19024245496925368 -0.18293236464337664 -0.23432352291875824 -0.22089646595988588 -0.17359045275795953 -0.13791273459926606 -0.0464489970809304 -0.05557626793990224 -0.045972422661138455 -0.0552272827658768 -0.17500711843041064 -0.28556780339379 -0.31754019134344147 -0.3400698976123253 -0.3970843752282272 -0.38012403617921675 -0.29716342720191774 -0.297749721713029 -0.28021281003829984 -0.3172616424507773 -0.2809070555370256 -0.24690648787195413 -0.41004714581215046 -0.2575530975970278 -0.1304641896465534 -0.17900240683586888 -0.1680782665029043 -0.22430822495076524 -0.08134536166405713 -0.009732031540286793 -0.0880396203648306 -0.17328719139387977 -0.21892851312592934 -0.2797755107206234 -0.20627257851602857 -0.1373092158857229 -0.07941929295839968 -0.18988070795010936 -0.16735322381874787 0.13968468002211637 0.17309259616024628 0.0865026410101851 0.0027445884891854327 -0.08256911357785995 -0.07072965565374513 -0.11316003701927387 -0.15006506455615282 -0.16032772222782823 -0.22680714359995446 -0.16325872068488304 -0.037362573479249504 -0.06235340949947689 -0.0166692867135446 -0.18192270102441868 -0.21084828507726008 0.03925056135079283 0.10073193207024098 0.15007498675221637 0.045993094257221784 -0.04707086936072515 -0.12400733999531748 -0.04524472363022126 0.014578192290911078 0.019978815962087913 -0.03724744428960255 -0.04465343667741935 -0.21420624748348502 -0.13550166284622484 -0.1045640211804078 -0.09704382061964156 -0.19404453802592356 -0.09796178899599639 -0.1390333180020985 -0.06841296646611783 -0.15339747546811647 -0.2158421194646913 -0.37328771290011836 -0.3677131508860162 -0.4343407630254565 -0.29227988779147357 -0.30730913639946894 -0.24335132034457096 -0.2710385608942237 -0.30501694848747146 -0.28505193087125696 -0.24577416628976456 -0.17882648352372799 -0.1418324789741658 -0.034066198365273664 0.004138680256611986 0.11862040517493877 0.08472912409498294 0.10845253065504516 0.21025677565052095 0.13460739674536645 -0.025679977897287914 -0.08602675782618945 -0.15371800090558682 -0.21145157793165745 -0.24945492928038968 -0.33909367187881373 -0.27644206724385445 -0.19897891031082493 -0.3888112635271744 -0.22127794881536095 -0.21172250982084997 -0.33004607523870805 -0.18100646905822027 -0.11724292284066079 -0.17439557351878357 -0.24065939983021883 -0.2948090838854528 -0.29767339881769755 -0.3819250916774845 -0.37403841367934837 -0.4039764866322565 -0.3306014477797005 -0.21680555640968371 -0.34820687811074247 -0.3965949623438475 -0.4297146777131327 -0.4704328397255582 -0.4240548481185616 -0.2569016535323105 -0.18005944252781597 -0.0016689717853279914 -0.10872604641437626 -0.18107984465925778 -0.14898026027378494 -0.08762143564829308 -0.0308913440351859 -0.013078791418507891 -0.15052385030107612 -0.24707748134821655 -0.42254930026480936 -0.3515294136227849 -0.47783425535235985 -0.546419249086292 -0.48473118795347403 -0.35496966710769484 -0.3078116910830193 -0.20285807013833942 -0.09725045950463214 -0.011242780061378027 -0.0467645362752712 -0.07894271128588537 -0.26434634465185275 -0.2646117070393974 -0.21569627215121467 -0.1798822779624307 -0.1371245141837184 -0.19367552639541957 -0.14725934062750828 -0.11753006868040608 -0.01089729690587298 -0.12030163355206827 -0.05698278846240853 0.028296471225619006 0.12597481580070546 0.18809409364190569 0.18969268026183686 0.1844026870738241 0.20833390524005257 0.29204480290018 0.3129712008298976 0.432530964594617 0.3242241265062138 0.36497560224248077 0.33645191205785246 0.350774947229583 0.33286390495416734 0.30450942524054025 0.24153414047154084 0.2080437171284357 0.18858751716243333 0.15121272318622983 0.14368680726238647 0.18493356519176266 0.08392492261891396 0.10675339736487457 0.14477963711650493 0.19542943050266154 0.2514107319460455 0.24165920448374864 0.09520579305513253 0.0648542413096118 0.006602695423490849 0.16066620562139966 0.23454657208630172 0.2423481009851087 0.2612463587734296 0.20718554711068066 0.22108229627924736 0.25049818465102497 0.2922039022882133 0.25791472357471795 0.18347047598132643 0.12417350161715646 0.07103866139397405 -0.08474022130625963 0.15274396224890502 -0.08921451931866388 -0.05662626248170808 0.0018951766195868353 0.03733174540067542 0.14750889879493714 0.034041536724901345 0.1000004329019472 0.08974827852381732 0.04014807214535017 0.10225461249281709 0.0930660007027063 0.06906200322427672 0.07527533432015293 0.11271059089111085 0.09128763666030769 0.07898872033654951 0.16788563731930142 0.11734732730180053 0.22045404429461535 0.29288501841696263 0.3290178985045961 0.27988012472958845 0.15957061845419188 0.10663915292193218 0.08965905022657793 0.09809928604884606 0.12379107972698968 0.12309512330711801 0.056885067746811915 0.061818868770940026 0.11421597088770591 0.10180114546056852 0.03864873626960971 -0.06623594412299141 -0.13647121731907536 -0.18266513712344937 -0.24259516131713005 -0.2779573893221772 -0.3442557161740219 -0.3800511185638025 -0.2605112807311336 -0.2401541092376705 -0.2278309821355034 -0.216139594057121 -0.09662995986090954 -0.17206044768219086 -0.12386809278834307 -0.16575780174782395 -0.13187494088538307 -0.06307329534562596 -0.10332970114046841 -0.07633728204785428 -0.06805798317180481 -0.1486703122925238 -0.25604721045288076 -0.2764523315275723 -0.2795234884300372 -0.12906339987889037 -0.08929786973333813 -0.21952374626034712 -0.08582613382589037 -0.1404916695298642 -0.2450002082773702 -0.1500222489511355 -0.00611307574064105 0.1115386571460213 0.1274201134906527 0.14849406633433704 0.19030717253920135 0.19011255145546263 0.24771075057685496 0.1550264675770838 0.15055972870685214 0.02384862990709049 -0.011679593913530786 0.005823725185279795 -0.05035178715354756 -0.0698557268520423 -0.14007901689354832 -0.07758077313855231 -0.009580931721409924 -0.016798745191640575 0.027248599911753768 0.008244799960061623 -0.02164959758670288 -0.024844378197471994 -0.015154135927944627 -0.01963574727327585 0.009558929487614765 -0.09004844903824377 -0.1493061622444786 -0.23280457354369402 -0.22572745471054792 -0.10710771172395418 0.07183284547424176 0.0002431385900381085 -0.03208038651203169 -0.09376732492037007 -0.11846469934231846 -0.0018786950261980397 0.09631977093018027 0.21232177568927887 0.3004696109502774 0.39680892628117836 0.4032429171208397 0.3148260361399542 0.26355411912447335 0.17401466026546972 0.2245069162413762 0.10430173049319263 0.08295696787176146
0.9428756005036051 0.975399359819086 1.0 0.9618049669569532 0.8571671631836475 0.6802315815871058 0.4643942793983035 0.2596882572630729 0.20991948244455377 0.12094619095407387 0.029918512317109618 -0.019880896515823955 -0.028704751490461772 -0.11529163263826869 -0.04662389612892333 -0.13281197380988036 -0.16523101704146528 -0.1732724353790726 -0.24848785395090608 -0.20606922282659654 -0.1736953414260166 -0.14473319645497956 -0.1407573813254495 -0.30584211593722455 -0.35730097448643544 -0.43994039954998143 -0.3316454519891993 -0.2256475972248507 -0.2700411545153656 -0.21286891623854545 -0.2499201844660426 -0.23728554092562748 -0.16783442503049972 0.09817155532707485 0.17215946728593096 0.14420152584676194 -0.004906459734096583 -0.20150450048115287 -0.1826803801557392 -0.04737020268378588 -0.05007126931455509 -0.2173420718612169 -0.3016107084566434 -0.3260871875975843 -0.39190863307993135 -0.4025353278600318 -0.33404063412010365 -0.2727077045817022 -0.28789057648710925 -0.38695369380822714 -0.40145708734499436 -0.4375876549382961 -0.4789966672844688 -0.48456702082887426 -0.11348711444286251 -0.10246341332624648 -0.15193503273314565 -0.14492611834480204 -0.10119713475881735 -0.08046996499186784 0.003910349104865822 -0.02029374710628247 -0.021489752203244186 -0.030289923769330273 -0.15860224513208881 -0.2621154892229701 -0.2929078508773671 -0.31323212777669035 -0.38656811927330154 -0.36389387875227747 -0.30030136790989387 -0.2933812068290388 -0.2824168315606815 -0.28598403518469406 -0.23801586969713864 -0.18837414343663836 -0.38536204489339515 -0.2694623295802834 -0.18551629157815494 -0.20749911845237295 -0.22861282320954757 -0.2753320381987566 -0.09859619262605349 -0.01781169225874579 -0.07624951697568634 -0.13828907382648606 -0.16092959839973064 -0.1991664904390293 -0.11356193087234043 -0.04507301550497347 0.0057204084079179075 -0.08391372037871463 -0.08510285121372499 0.19754817227903013 0.2175722922620734 0.16382168579563175 0.08533296059088723 0.00011550315047585501 0.008857674597298188 -0.0274905716951174 -0.05862912241021021 -0.09478260896755786 -0.1684469633059758 -0.15543452342576505 -0.022890642725592682 -0.043481034442762224 0.018348505327560608 -0.12091052761924478 -0.1891773658997143 0.042527427885539086 0.09602769709373299 0.14303225826874919 0.0677341899533384 -0.0053437672152569 -0.060659027376057884 0.009576624742037017 0.06188390805254708 0.03966898954627094 -0.03295577755698838 -0.08008098636757521 -0.2643882100067752 -0.1533962328305872 -0.11816095559802227 -0.07711042388253567 -0.14305537964417275 -0.06574185512196787 -0.1131492646935164 -0.0475632686930179 -0.12574559714059763 -0.18015793420667744 -0.3593736008375887 -0.37502103059204844 -0.4480483230783399 -0.33976221017563424 -0.3228018816172309 -0.24968576887193916 -0.27851507766085015 -0.3144558902950947 -0.2922639982950078 -0.24451476241606093 -0.16717065704666975 -0.12773745347579463 -0.032620485291044304 0.013907823252104528 0.1492069254484887 0.12536807689883878 0.108885696575993 0.23958617709363425 0.19461490402532222 0.03638157868815851 -0.01234337776486716 -0.07229769423895008 -0.12197478792346024 -0.16141724499625795 -0.25786078921266775 -0.20391554021700206 -0.1403675869073216 -0.3136565155285046 -0.1982115361835983 -0.2211699725115562 -0.3579010835652723 -0.1891498569405417 -0.12614723554350787 -0.18092036410780157 -0.23667765949180344 -0.2618445547214829 -0.29570646514274856 -0.36956344805688846 -0.3611111441634769 -0.39622780221982584 -0.3309591220938429 -0.20379439851005626 -0.32147980348732963 -0.36811881769177324 -0.3945937409022029 -0.43726085232828676 -0.3949377601154559 -0.2560809975346408 -0.2095249520060834 -0.06627890538612684 -0.18577284451661244 -0.234564901613654 -0.18957566973236178 -0.1507604105095538 -0.0888494053667549 -0.05220384136922593 -0.1820652654388145 -0.28355082473880044 -0.46529534856648785 -0.37342091232094404 -0.48379299055715036 -0.5654645486269368 -0.4941780288915912 -0.3671865359267182 -0.3233952045901653 -0.2275588544770895 -0.12646033005809626 -0.03676940003675976 -0.060547135106056235 -0.10603835234083238 -0.2945857610710466 -0.30145469239101447 -0.24031594216021154 -0.20120635284621827 -0.15081377642128893 -0.23339346102359326 -0.18649494022911292 -0.14881397266973873 -0.05224769596134947 -0.13292683230277727 -0.09300778410860304 -0.018115121137177646 0.08146708574532323 0.14293871724643695 0.15546080740368964 0.15738354560414464 0.19144395982516785 0.2834849095964724 0.3081733857189459 0.43097956906664847 0.3306655384180555 0.37088587877159135 0.3304216789145486 0.34647306844242454 0.3237775057198662 0.2754212747333482 0.20979973707156654 0.16972618380582583 0.14600096783769312 0.09529073706447365 0.0646716118711072 0.12927637428202068 0.02437718577054213 0.05873440574020639 0.1152381626331591 0.17041547289734368 0.23270503953393454 0.2333098418667021 0.08638951539977131 0.06869279039238897 0.035883978076681304 0.16944393353365403 0.23459358596373064 0.24760323990834307 0.26197908736431036 0.20721466617159384 0.2558676037299307 0.26093880021198124 0.2865791883633995 0.23415757065353154 0.15890307857847108 0.08171744677245417 0.032431580706608586 -0.14995800515446814 0.14477968537844113 -0.11256476017424283 -0.10094249406405414 -0.05328671161069054 -0.025130720152337405 0.09170447251925534 -0.025157048504827483 0.050186420134695826 0.04171840617162251 -0.009501200416405045 0.059240304987784195 0.05185512242932551 0.0312752647235668 0.04303354493839489 0.08476550344884345 0.06459748630317914 0.058444792025213674 0.1512208595016646 0.09404001099570543 0.2065723638421198 0.27883046217189134 0.326017135240683 0.27780316505128017 0.1674682747104472 0.11522044330537003 0.08785532296087809 0.09357501453428725 0.13172661943684533 0.11980238170751538 0.06088115212244574 0.05320493918707795 0.0945196168547951 0.07789973111238516 0.015009039715885093 -0.08242138456258076 -0.14731980406193237 -0.18321862770381758 -0.23537699947408286 -0.25500833436918985 -0.29621430068849985 -0.34090004579142863 -0.2631540593156323 -0.2753468760401064 -0.2766794284661425 -0.28361302265961874 -0.17412661333294824 -0.2461810086719786 -0.18943726597559718 -0.23528611531253182 -0.20395818956869374 -0.12949426635114966 -0.1846615678809718 -0.16980557065454485 -0.15627033136910679 -0.20481519741387508 -0.32847609422851853 -0.34302070158655396 -0.3378154428204563 -0.1919069732097876 -0.15537448720708052 -0.2710656310139369 -0.15641650431253867 -0.16929505172554143 -0.27708677165685736 -0.15198650171296005 0.025248780889092312 0.14664682419558606 0.1711410793299688 0.19098930875956716 0.20232104863199288 0.18958500558493038 0.24034217754454656 0.13886904802291722 0.13130615026290351 0.0005607695415207908 -0.02969950260049183 -0.028809742395372602 -0.08701810710385897 -0.10896348292725695 -0.1886553798793026 -0.11969843814648917 -0.04329614049771103 -0.05555560272180968 -0.01397291436715089 -0.038228055672020374 -0.06763525940849466 -0.07843422844938423 -0.07277790940311922 -0.08774686315774628 -0.06336420481689413 -0.1718539790891958 -0.22130830728053266 -0.29829939637090896 -0.2601740612402392 -0.12238211138907668 0.04376875508378621 -0.020798258523306266 -0.07686202080303278 -0.13117239095435798 -0.14207477842206498 -0.03333048800902567 0.07209324958237309 0.1947606580750577 0.2802836751632822 0.393230993063688 0.3937112924727596 0.29855643701663975 0.2499056643540706 0.15356378983077965 0.21286985299711292 0.0888390824349995 0.04750962675109595
0.8567244707149037 0.9153789903930081 0.9618049669569532 0.9999999999999998 0.9397592294288611 0.7794812354476695 0.5946039218418724 0.37507381796169736 0.2903084649877119 0.19702687378697575 0.0935258141665309 0.02596041991873965 0.019770710304758705 -0.06912738501863727 0.03326849986938823 -0.05481814246539192 -0.12400803427780992 -0.13784077410932455 -0.2135941488266071 -0.18599379100710306 -0.14341307128237846 -0.11776038974575129 -0.12478378305745358 -0.3223971085549569 -0.4298161621242183 -0.49384937081634905 -0.40882433103559784 -0.2981937639728773 -0.3571786795944888 -0.29714625947139045 -0.30697390219843224 -0.231639476507917 -0.1790644772881123 0.01885560749181162 0.09389106921488607 0.06056011534282553 -0.060461635169816105 -0.20703851622475175 -0.12296584943044131 0.05526523459674359 0.06745206139659324 -0.12676664793423598 -0.19652663451188507 -0.2274505732244015 -0.31542815559674153 -0.3044475891022789 -0.2620447692683846 -0.22989846791660856 -0.27358514305917425 -0.4420793154726439 -0.4822129344277857 -0.544806586177526 -0.5815564945078834 -0.5429639816896296 -0.09679308731819604 -0.08012079610614711 -0.1251795591324237 -0.12584542341461058 -0.09418541468968875 -0.07497164653608532 -0.017503912664153957 -0.05562890003372108 -0.05827074250450071 -0.05257940756188796 -0.17494561280422596 -0.2851832607104674 -0.28401255228192135 -0.29048975056581033 -0.3565885368216851 -0.29660581937806124 -0.2285517901380746 -0.2281406134840502 -0.21048477042818384 -0.24193082626964046 -0.2225474910230427 -0.22530544679347406 -0.39498433636693087 -0.29242681673786125 -0.2350090583251892 -0.26158845319591356 -0.2895898324235731 -0.35826767918917024 -0.17120979566757902 -0.07947536417654236 -0.10425372756164819 -0.13333444220006163 -0.16503152756052047 -0.1824286623788882 -0.09859802474159192 -0.03825232392457247 0.010555441229697503 -0.07177869406423865 -0.07118735759179363 0.21192625281805466 0.25776316048175746 0.17437549051063428 0.09786948275759055 0.006880545077206561 0.009203477938551382 -0.02363840165094719 -0.049544433891737606 -0.08961511229544708 -0.17640998580774822 -0.19924972582911651 -0.10091331502600392 -0.059473884917170705 -0.009733358739058005 -0.11999480283269653 -0.20139205722407053 -0.05274583463588468 -0.019086345072276408 0.02832254597625012 -0.02113362524646527 -0.07713278617622828 -0.09586567970201829 -0.043322841493591314 0.006420895668452384 -0.022523282863783804 -0.08787957070110951 -0.17206538434668087 -0.3181049764658533 -0.2078522912229082 -0.15206645973358143 -0.07885047433434335 -0.14237998115849382 -0.07417820701476886 -0.11763605475896298 -0.059112366014965494 -0.14565170340270253 -0.18396027402664253 -0.365510400463986 -0.3970771750323864 -0.4061164686883099 -0.23678941844000836 -0.2271482165110416 -0.1887720783986411 -0.20843647373953184 -0.2705755045706343 -0.25479487931001554 -0.21501238229890318 -0.1647434976270427 -0.1405093355824092 -0.04427352247639311 -0.003187893057920007 0.15157805785328524 0.1245870288346777 0.1319599213987308 0.2673311113070919 0.20495552871025127 0.035933984031894815 -0.02480440045513559 -0.05638826347647144 -0.09183451295659324 -0.13051506259753945 -0.22564312943620338 -0.1816024306464709 -0.1319755011498264 -0.36029214912386315 -0.30745771911576075 -0.3344244051650937 -0.45401507850784795 -0.22123403089229746 -0.21063852890545634 -0.2567834605868604 -0.2701843843223574 -0.25506494316291783 -0.2877537837385422 -0.32285464372925504 -0.28528281376832343 -0.3023972436777012 -0.2401452247205541 -0.14255346014347287 -0.27675395797170477 -0.33851099570217263 -0.3778920988508381 -0.44112888974552783 -0.43183230467190464 -0.31143020331038856 -0.22087667096426958 -0.11985839358924301 -0.22331228368351858 -0.1331561975015553 -0.10285492180743973 -0.10547223420439798 -0.04834586207970289 -0.03305924878854777 -0.1520993590524752 -0.2184356284998179 -0.3720054401091606 -0.2840256216454508 -0.3529188402450985 -0.44570877154856203 -0.3785715347203667 -0.29761137698892365 -0.27250688889314595 -0.20530750670249429 -0.10619764483763763 -0.052123458001308125 -0.06614593741355271 -0.12166687521901406 -0.296631876545022 -0.3454442404785965 -0.2863351529159234 -0.24651532862873168 -0.1747203938137993 -0.23843158804578177 -0.18502406640933036 -0.15108152051300505 -0.08197475092943547 -0.14239349663947318 -0.12499078088261652 -0.07794645540341998 0.01175219191199318 0.07533970694902764 0.09294792497036851 0.10941413686355526 0.1526419805553779 0.24931202233992775 0.2889712183685973 0.44695306519199896 0.364948453708125 0.4239773540994618 0.3818218747370548 0.36977162447923256 0.33104849761792154 0.2467401822945859 0.17498892500968746 0.12255273944955666 0.10460890592216285 0.04611183730264264 0.009042866464437858 0.08947061868102953 -0.010832019397642804 0.041965769686041814 0.11278333592074805 0.1729612409574791 0.24471086392649505 0.26643141675617893 0.16358911396491949 0.12562836094968363 0.09032922477407433 0.21187911697916567 0.25752571917770983 0.29440332878408493 0.2956617077034476 0.2169968318119306 0.3008947241817668 0.3034385178781993 0.3254348932891797 0.2564041369617167 0.1890479292622771 0.09798030077482855 0.06434263967480548 -0.12392788729167199 0.16553141243704245 -0.10732761164274342 -0.1254831799935902 -0.0726987241799209 -0.07067777961377553 0.0420891105682963 -0.08975184776825988 -0.013564871271912238 -0.028629804265709463 -0.08686472297057427 -0.014614606239610705 -0.023146022635402795 -0.040895490337967855 -0.027304309067700167 0.02273400898425445 0.001825333158720396 -0.000988346461699662 0.0989693726310857 0.043222351667608606 0.1808863494564669 0.2736438637966793 0.35415392492637865 0.3147106796227335 0.23400331939460195 0.17628646273162563 0.16571578187329758 0.1739451247958988 0.21897709170512983 0.1992016261863586 0.1554253156793296 0.1407559600797117 0.14456728658013887 0.12067407364131266 0.05984668663190451 -0.034433646226086814 -0.08803844326621267 -0.10690825961449996 -0.15213351551480714 -0.1561196617465016 -0.1959014056586711 -0.22741719705409458 -0.16633480527652048 -0.19424581026681859 -0.21408395915931897 -0.31976394339589653 -0.24209480464393418 -0.34117004919972793 -0.2895304939295988 -0.33216445581357085 -0.3208263979770593 -0.214323858256547 -0.26057442394443486 -0.25934957241503914 -0.25241165798458404 -0.31183450589856887 -0.4387478025154909 -0.44514177240034036 -0.42232414488371955 -0.26932521410690613 -0.2159702991356553 -0.299749077125142 -0.14544416004524868 -0.13363831230753143 -0.26888687932490507 -0.14937739257467383 0.05008626486687904 0.2097046401782114 0.26458327452693586 0.2836750859973193 0.2657230900161491 0.23564914031985568 0.2609766673489725 0.11613191560462696 0.09688966247560289 -0.0636802858799383 -0.0916346703185195 -0.10278586948771902 -0.15813644961934978 -0.18485107237157475 -0.26927003327991683 -0.196850925976364 -0.11500343259303566 -0.13103179801051398 -0.09187926339525075 -0.11964058827792988 -0.14932988499646555 -0.16621667518206748 -0.15824961238367927 -0.17337130872279405 -0.12607356151621968 -0.2279118717695062 -0.22325536751197025 -0.3201765188306783 -0.2605470707883497 -0.11737407153226005 0.09225875179960916 -0.01524368139353911 -0.07575670070822646 -0.10355426336369893 -0.08384802565190644 0.011129028240299854 0.1204868876486546 0.24733329263927264 0.3120118851017122 0.42807796029068457 0.40415572222813667 0.2682172491708936 0.2111414113608804 0.0996163928280022 0.16512659961094062 0.03503589857242279 0.003176669483426804
0.679175118724921 0.7697433938867929 0.8571671631836475 0.9397592294288611 1.0 0.9129860703195893 0.8023146183624287 0.601841552041552 0.46839387649376846 0.329069626315686 0.17849092990277066 0.07818338765273787 0.07246610131143344 0.011795932608924364 0.12104710129502266 0.005687975411367885 -0.05438343430031883 -0.09930883313442064 -0.11165617918823623 -0.15578230179264996 -0.13509596042706234 -0.12453253330054882 -0.1305395828175234 -0.31037127359096467 -0.4270916524021 -0.44201417173913393 -0.35512503665962264 -0.3034915359136827 -0.4172294815219864 -0.3512671192343705 -0.3002309670703261 -0.17787523478837175 -0.1403393750562368 -0.014102374598445815 0.0428280872531981 0.0035360852565708735 -0.09988955677496772 -0.23248736721560362 -0.1498979636564925 0.05178531378805492 0.0775659853902214 -0.12438751567796041 -0.1576668041354472 -0.18489167046603888 -0.28759401324731193 -0.24955076398828602 -0.2229828107254229 -0.1824487913668482 -0.20605233233328982 -0.38129802240934263 -0.3965260713560552 -0.5048337240864124 -0.5573774159090557 -0.4673828660215598 -0.13704883731196402 -0.10846370682974156 -0.1338505936686482 -0.12803889514947034 -0.10150263599667197 -0.11386259029939154 -0.07392024119663049 -0.11793908455829333 -0.12667805115629513 -0.11417814803702751 -0.2320221952878838 -0.35279784304953277 -0.34759716984920724 -0.3382462568002139 -0.3937350136371625 -0.30736509143927293 -0.24211036520998597 -0.23582551940207236 -0.19952079595278766 -0.23356068942240807 -0.25781923957031677 -0.2320815402855477 -0.295781409197444 -0.22937838043847505 -0.18076707879910633 -0.18440512100481574 -0.2826093557938767 -0.3645035245301529 -0.1873359154583631 -0.0991358281964068 -0.10438607578305739 -0.12003021073779738 -0.15201761899694696 -0.17849681053911767 -0.09402684105800942 -0.0459083063542584 0.003206870030967979 -0.027881842065380677 -0.05278305141842942 0.18604128292127156 0.27321507063089323 0.19700689315842776 0.11565937060276155 0.011157780747953282 -0.0008156683716841823 -0.029531255058582305 -0.05256431405268846 -0.07763792358073465 -0.13287051626049007 -0.18125926850611415 -0.08918733944764293 -0.004424106709661878 0.07277844614902561 -0.03663778029940789 -0.16919421945012922 -0.06905509865957757 -0.0926217547420855 -0.03863461354091765 -0.04086274204438517 -0.03769538601824514 0.0169133575476667 0.04605670106237018 0.11168232718114635 0.07240354731459113 -0.0023025376255170096 -0.14238209997267384 -0.2524913308086295 -0.1784965632531246 -0.15803541720443165 -0.07528602482144385 -0.14563404642910682 -0.07817583948912166 -0.11443508122150281 -0.052746861740517154 -0.12146453303280291 -0.1370486855405426 -0.32587169760351364 -0.36084252044611564 -0.30721064396784054 -0.1494113997003616 -0.1712557460993931 -0.19940642542019943 -0.22155900454352476 -0.3149457073150869 -0.31385761213552077 -0.29380963436976565 -0.24567380105990863 -0.2239351401004267 -0.1293058961789428 -0.08265488014353421 0.11045662852915132 0.08695588539385732 0.0918661216884588 0.23529186336213503 0.1674600671512363 0.016592918809420296 -0.05503799225711305 -0.068665571656953 -0.09749922517075507 -0.12462739447396284 -0.20538776669556683 -0.14947248230771443 -0.09794145899031821 -0.2752762708313182 -0.2890530236121664 -0.36897644900445337 -0.48649216141277657 -0.22183540971474644 -0.23881031608349107 -0.2889575425463888 -0.2912270349033304 -0.2157309184014746 -0.25939366349147513 -0.285878710921527 -0.26654022870379845 -0.271883290140258 -0.210405119475737 -0.15733332657886662 -0.30052932727779563 -0.3635126872054891 -0.3997830412522438 -0.4830670334597963 -0.5051173667192447 -0.434216468558972 -0.3419744364123992 -0.23565435459343495 -0.26245661078944277 -0.08989471156341167 -0.102523092518103 -0.10969043745120446 -0.056064112723359004 -0.05099951855171789 -0.16189640937909938 -0.22598168194052473 -0.3560143009829871 -0.29990932928865893 -0.28397309556248657 -0.3795249259687451 -0.3273997094345962 -0.2996706537629566 -0.26540813433200705 -0.2072977813240183 -0.123990559721825 -0.07924956279713126 -0.09735691241404898 -0.16595469696486886 -0.32172770180041044 -0.39223366373830915 -0.35201952762211847 -0.27870840160299976 -0.2026641447969544 -0.2685154808975923 -0.20040678270927412 -0.1487668072630708 -0.18442487806452462 -0.1960225412786024 -0.21363651507741424 -0.14875586960139633 -0.04777849423748251 -0.00537488703989933 0.024629530273510163 0.05412782528932148 0.0940460367855442 0.17755130793969695 0.2129499691195582 0.3679961492659584 0.310080352665667 0.3698408805937771 0.3286944360871922 0.2858573009629055 0.23885045798733104 0.16267493686846116 0.09342083868834324 0.03273748922903048 0.006790845515558037 -0.058308274381840976 -0.1107371228651125 -0.019892278046910496 -0.12761261861095857 -0.07283882343433148 0.01859804527011795 0.0800503636353562 0.1562798802358566 0.20564729630253414 0.12449318804796765 0.10681451584091554 0.0632103910813661 0.17725906465935848 0.2117535955290359 0.24748481920437726 0.25250718869113403 0.16994303880135259 0.2757874496604572 0.2645784608820767 0.26405876489610963 0.17557802770431444 0.1084113171493873 0.000605811547745554 -0.018416320184342336 -0.21805388329695358 0.08236696542146844 -0.18938961768019943 -0.21382696288277725 -0.16783951846020845 -0.16989806495804766 -0.061274703648131014 -0.1780524331506877 -0.09846291823296549 -0.10987047891482332 -0.15262116879297008 -0.07714705611346025 -0.0782504767445162 -0.08065957861846913 -0.05664237241324653 -0.0036781615084651807 -0.022231854495845287 -0.006759300361305627 0.06329139008495137 0.014560334556865706 0.1477253653029397 0.2226456411201026 0.3056253332068848 0.2613467279073267 0.2019388006953704 0.14147125866109336 0.1476200906000642 0.16872954167242177 0.2274388447704477 0.1875873976314101 0.14930886982449787 0.15199369561020212 0.13403054983764856 0.0883422243511231 0.016972988638204532 -0.04677455759632088 -0.06233813883726604 -0.05150945854559343 -0.07297234771568138 -0.042265423513322825 -0.05881871658528767 -0.1285916824168587 -0.12498345149382081 -0.16923696824756204 -0.20932266196298627 -0.34188062486471177 -0.29089739687804006 -0.38375241516199327 -0.33045382167352455 -0.3705135829096704 -0.34018221272629057 -0.2331603043837433 -0.2762903795754603 -0.29692720173152554 -0.3415578036620611 -0.3946345371595291 -0.4790471818688333 -0.4542907742515608 -0.42231841537759984 -0.27785494786674336 -0.22069688880625554 -0.2918772586919549 -0.15766825940731194 -0.12551893628059108 -0.2749040496985507 -0.14048440308420615 0.06154235859184725 0.22686923393048705 0.28614897109919785 0.30073496964186514 0.2411722017890448 0.2323812548839164 0.23561877546286786 0.0973982763948874 0.0708166318592548 -0.08288958177208414 -0.09982720110155807 -0.1311953204386647 -0.1718148955708304 -0.1949904462606458 -0.27719555012759123 -0.20872955644810856 -0.13058688440480884 -0.1578381551375017 -0.13795878710737333 -0.17366942140340133 -0.19259056209379213 -0.22431096267833453 -0.22191791363519467 -0.25062450311785556 -0.21231360002921343 -0.3092076394104919 -0.2844609851039288 -0.37244542026306404 -0.29169615964240897 -0.15950864473100715 0.05515609929819444 -0.07649257823800551 -0.16243661906923998 -0.16445320006604158 -0.0971826393451928 -0.04891785615207325 0.05753549910181887 0.17225858046274814 0.23320998090220763 0.3532536053820899 0.3247541803456608 0.1864710602378827 0.14997887950635122 0.051743602583300706 0.11847503534451286 0.031878497966830815 -0.06763777803312374
0.49236517774931315 0.5956534727843121 0.6802315815871058 0.7794812354476695 0.9129860703195893 1.0 0.9409940707296675 0.8473112536594214 0.745066589202576 0.6170822825000357 0.4557915061774409 0.34376606091602596 0.3366682318327226 0.29517812415509315 0.35125786331958353 0.1985890755207255 0.06502940542792962 -0.12920576505353143 -0.15435138103354698 -0.3184469345424401 -0.3360533223321082 -0.33374931577104044 -0.3315831219654022 -0.47701810260812216 -0.5270642722679134 -0.4686983684494559 -0.4038695169779732 -0.4409764688541324 -0.5368985830258404 -0.4380835699636756 -0.36680514028040573 -0.2410732510112038 -0.16356349903417555 0.00253211189321019 0.05909451170919259 -0.02852219724980068 -0.15511308143248215 -0.26210050114473193 -0.1846958258354975 0.019246658668248963 0.06207005743624424 -0.13748557649305196 -0.1868615926155321 -0.21115356100077792 -0.32955787716245216 -0.23295092122215136 -0.20175640136958028 -0.10468142839250341 -0.14281955199159319 -0.3122649266839686 -0.35580782682584344 -0.4783971107495653 -0.5483054720175842 -0.46046788920038323 -0.33165329865770315 -0.3266278909870158 -0.3458124026257272 -0.3347788053990912 -0.3230803397683729 -0.34235729847687135 -0.29682828134589145 -0.32304807516897716 -0.3261560444674148 -0.28908860529104163 -0.34814403350413603 -0.47434887467827136 -0.46240759888202443 -0.46525903079427117 -0.47400023937110686 -0.37372653975282605 -0.269502344679027 -0.2467085211200978 -0.17024971152859672 -0.2143158042302662 -0.2571712603007748 -0.27071144357863636 -0.1814107026287607 -0.21898133817544815 -0.052643763319296835 -0.08942624614924959 -0.18524116930672826 -0.25684944786607045 -0.14586011289165376 -0.048303722047191196 -0.06298227076616296 -0.11852834324547737 -0.19249400099836772 -0.30883391240401725 -0.285664002802785 -0.28426116088907427 -0.24458627098091826 -0.2025468731613703 -0.25512300210240757 -0.015564360063487773 0.17562558174772444 0.00974153007704018 -0.08801398442893305 -0.20392013995652433 -0.20859720170756427 -0.2029386622059588 -0.23324584752946942 -0.14447931584239734 -0.09630151238632209 -0.08138200927378975 0.0476049467890763 0.13834250272833673 0.2350028215086383 0.13950441744032402 0.011967050595008903 0.055962067029923276 -0.04811351423061328 -0.011289179119573715 0.023982717801520587 0.07186592996101655 0.14800086699746476 0.1506160876363329 0.2538900027339918 0.2595842084628697 0.204099205908327 0.057222727067095 -0.0031728012035421244 0.017242435918720565 -0.07336040418954216 -0.05136274918572982 -0.17948177594926693 -0.07331807226548681 -0.07184085435508412 0.0180883277434586 -0.020354735052433678 -0.025531569773838324 -0.2899567704714376 -0.28816280438682235 -0.21662777600115457 -0.06159701572123623 -0.0866851099224567 -0.17923317478665957 -0.2263092588758317 -0.35172856200691177 -0.39247091061628886 -0.4194535604570776 -0.37372010753540835 -0.39133862630308097 -0.2966724925515403 -0.274253858270549 -0.07994118866954315 -0.08919233741767214 -0.02538469103354072 0.061126558413094154 -0.05522258876252585 -0.1947554264266063 -0.2869782197825259 -0.3063807910631302 -0.3268836498338182 -0.3232136763744008 -0.33454601480387525 -0.2295292137509902 -0.1546213224782391 -0.28613550381735287 -0.1866077006521606 -0.30966764631678906 -0.3924861411627935 -0.14447252693424165 -0.2434813782504811 -0.3316349240151992 -0.3487923796089024 -0.1842668742936614 -0.18364096880625633 -0.2532718702002432 -0.27198358672378836 -0.2737712625910097 -0.23593202151680984 -0.2874847104362939 -0.409489249959315 -0.4708643543933244 -0.4900492741583034 -0.5690363765931286 -0.5795905074197578 -0.5207145667070334 -0.3664853757347577 -0.20712158600829106 -0.1730714529970427 0.041245318730709926 -0.05087183135544847 -0.056437809643728964 -0.03648458151484085 -0.08168117064757408 -0.1779609753928698 -0.21675259849916223 -0.2833680027971371 -0.2740209786169703 -0.1906677402880766 -0.25715829630683495 -0.23741727189189607 -0.28395201214807675 -0.25831835387515717 -0.21609042642870693 -0.15909278453763923 -0.16227276196360782 -0.17992650691748555 -0.2104408480428408 -0.35839215744734526 -0.4162997669204191 -0.3923639980448924 -0.27633213121414424 -0.19940539961560327 -0.23830523755151442 -0.17765910158223927 -0.13284942115846196 -0.3421458023666642 -0.3504451848094878 -0.39728542641482845 -0.3149899848451519 -0.19011352551957023 -0.1586995224805865 -0.12080736212879553 -0.08474027715042372 -0.047958406618318 0.027600655783901216 0.04266674238553134 0.2033279136498423 0.14941702307079693 0.21053723223546988 0.17343573095242817 0.10698240288529393 0.06676962145411916 -0.01977602096213933 -0.07704158481121041 -0.13326007677863774 -0.15905335762304607 -0.21108408951715663 -0.25996780583843193 -0.16180553042847967 -0.23615049792200565 -0.1582219420263164 -0.0878935525784486 -0.03252163250181471 0.02894920879467382 0.120290984149677 0.02701213929696004 0.023954418630721945 0.005973834688083996 0.16835893637817942 0.19395986526801304 0.1930128820659863 0.1832913642864691 0.09767159126174707 0.13455509417973932 0.14621695079947525 0.14874917907788468 0.06170806185347369 0.02520371390933929 -0.0635051830317365 -0.0655009778301754 -0.23487055855350844 0.025238706520758578 -0.23640440924858747 -0.257656927570866 -0.21281590431010197 -0.24374600519399714 -0.18974051749565196 -0.29097680598982206 -0.23802729984216603 -0.25110151647806095 -0.27659713444088146 -0.20322777385421567 -0.19304425694688176 -0.16361585142076662 -0.12789348794820207 -0.07032377542065346 -0.07791437459656336 -0.031824967837407715 0.005621323110319132 -0.04660800618415588 0.07521505635580863 0.1259628373693857 0.22997599054452927 0.20360306931372524 0.19090111531184328 0.1363059734553055 0.1976717325942005 0.2425820605157619 0.30834903741610104 0.26665319647995883 0.20860135172387076 0.2190823848000843 0.18899406484662873 0.09330390341723825 0.03808730012002794 0.03645575638779548 0.07352811680342643 0.09417580578943248 0.10227475643035258 0.13017681517705101 0.10906328214850543 -0.0333071841574665 -0.04586166753231674 -0.08052573355938333 -0.16357075690153922 -0.2546161139240267 -0.27468213074726944 -0.38496078296080694 -0.36574892488551025 -0.40387111473101855 -0.35458222247571514 -0.2187795629025583 -0.26544110807129984 -0.2343688051350683 -0.35104769194754337 -0.4576958466325458 -0.48416854493999584 -0.4200589321687853 -0.35817882439901527 -0.23301794936500886 -0.12048705871161336 -0.15947743503940306 -0.053891986334659185 -0.026499795890057912 -0.17150211107758673 -0.052967396006038066 0.1108965681952629 0.2507567320884734 0.33792615909350837 0.3557624560167239 0.2516196653529894 0.24588097553859695 0.22470358527480042 0.0891530706990314 0.05532673553235737 -0.0746578193654217 -0.08761540824300548 -0.14281334391789116 -0.16281499597355953 -0.19972166975781833 -0.27487372036609026 -0.22985071419750316 -0.17515427588843277 -0.22357555551746414 -0.23882184029114 -0.27945328717579426 -0.27483115999371704 -0.31813386301614877 -0.3059579958710472 -0.320689942390001 -0.2720609799747232 -0.30576509645191663 -0.24130071209327889 -0.2864748537126431 -0.21417469309095832 -0.13746934510235378 0.015310226444030746 -0.05234642961632325 -0.15212063817674562 -0.14146730767862908 -0.03296080723645848 -0.05485778209589002 0.030345421106997308 0.09362092346498269 0.128022791718721 0.2148730028301608 0.16832040140765464 0.03593329439366447 0.022161519095133 -0.05428866362678022 0.018776927397887264 -0.02835785567160468 -0.1744493539926645
0.2678397061716343 0.37629741675929945 0.4643942793983035 0.5946039218418724 0.8023146183624287 0.9409940707296675 1.0 0.939646601528257 0.8222820768856433 0.6847244252978637 0.5256015448422915 0.39742680230954097 0.368138010555161 0.3402973680668877 0.40174765093969994 0.22866783194388096 0.12626029131475383 -0.06948457835576263 -0.019265067128856266 -0.2586291068345076 -0.30563250279003945 -0.3012351847012761 -0.2951087769459126 -0.40803827281662425 -0.4660668702500472 -0.34166289403403227 -0.31423050666346836 -0.4305217589202763 -0.5784721075600895 -0.5174839081270849 -0.4017126741776864 -0.2232707682677408 -0.130959524885905 -0.05354868227634558 -0.04137553249981878 -0.145085032034225 -0.23692392571128218 -0.2704755473210083 -0.17279284088305105 0.028080068503486138 0.06923766748021945 -0.10454224573480106 -0.10611118255701725 -0.0883781742301475 -0.20748451956517486 -0.09383153697790196 -0.09020135443957628 0.02000894417342234 -0.005732872512907012 -0.20166060701380456 -0.24003936094202913 -0.37755707854845405 -0.43554707254463887 -0.3160986331766939 -0.3096421946227886 -0.305008105019306 -0.3181621688250233 -0.31020704682838396 -0.31794081445643846 -0.3596340932154141 -0.3459448761067491 -0.3776265728919895 -0.39528717441806616 -0.3729067092980625 -0.41909155380521834 -0.5245702685075144 -0.49708986916537495 -0.47222292378791336 -0.4644028535301374 -0.3393502462184703 -0.238751726465915 -0.20602230040303746 -0.10841821316154661 -0.16043522932525198 -0.22725959990633243 -0.26162590734127844 -0.06657879026881934 -0.08985220897928455 0.05981474407054364 0.04827304848955599 -0.05573625572214923 -0.17566971852421986 -0.10521388294370004 -0.006191759549693478 -0.016778900603299847 -0.06622099725604041 -0.14173939461719737 -0.2778526708409769 -0.26265950250674597 -0.29257468348284876 -0.24608075011797412 -0.19887073234560873 -0.25405709901904505 -0.027640511568286754 0.2064410395536632 0.054944413065755565 -0.05599836571702887 -0.17197101095542253 -0.2047776776642668 -0.2106642088561557 -0.2817585538286203 -0.19869410776100166 -0.0959799374162377 -0.0997187076300339 -0.004576402823350893 0.15205768972101563 0.2653932604495376 0.1685896628908159 0.021738183440843318 -0.0006897477832617531 -0.14292622720051132 -0.11896986769912263 -0.07216605465474882 0.03574384739325909 0.20466198465271038 0.1873116255190978 0.29380113510074995 0.2980353375544016 0.25755527002282136 0.06854155610831424 0.060382901999519394 -0.0033836438446881857 -0.10311186980584397 -0.08185387277711033 -0.19768972419463227 -0.060443026405160825 -0.06103915689928084 0.03836095501209691 0.0008314517387914948 -0.01112731839509966 -0.23314693724115576 -0.19799859139936976 -0.06131497051995034 0.09322350557670976 0.016092226721268445 -0.1525100640436136 -0.20600231808118538 -0.3459150671323951 -0.42011610376050984 -0.45447706344282907 -0.44920668489969595 -0.46899453638755917 -0.39877316434886356 -0.3715176362334264 -0.1925968833956245 -0.21493456741125933 -0.1172697836775952 -0.045676340255002536 -0.1534889729984087 -0.24282314347066755 -0.3245812278301906 -0.30807053450239547 -0.313363852689339 -0.27276946592845797 -0.2554884431095449 -0.13497725960760731 -0.057302719905367616 -0.21739561000563373 -0.1607992159675379 -0.27223210996678665 -0.3356636610617767 -0.06751275948505488 -0.18375292221702647 -0.2746930594649369 -0.28096444860951086 -0.10076889385920984 -0.0826495608398011 -0.13172532513652513 -0.1757842702666624 -0.17475835776932883 -0.16802849058636188 -0.2867021539350239 -0.40031619422646086 -0.45651132994579213 -0.46567081549628536 -0.553729016398863 -0.5858846215832553 -0.5709130281747172 -0.4143735133505855 -0.2654934747571215 -0.1469252834317966 0.15476921046191353 0.004631753566942778 -0.01692062018398207 0.004823598926531376 -0.08047359936186507 -0.16479021124850018 -0.17658301077909688 -0.19465996525716608 -0.23754150272843277 -0.0605324501697644 -0.12582885097994645 -0.13628375181153043 -0.24372974637589903 -0.2277450218037158 -0.20652293524676762 -0.17168881608599196 -0.17536924581206348 -0.2082064041170012 -0.2533630737549935 -0.3473268570100134 -0.4106971990567543 -0.40256213420157777 -0.26650882155849215 -0.19146679839752198 -0.2395302758196272 -0.17995550286856174 -0.12088413227566319 -0.36675845034258664 -0.29673385112273026 -0.365030586835728 -0.27981903653909024 -0.17082708049790676 -0.16132003876026246 -0.11345315286359549 -0.07086963405089503 -0.04485758027970081 0.013304743518830514 -0.010368835390608197 0.13121465464669563 0.08392788236966396 0.14428702073168204 0.1197268724628212 0.02371441650929735 -0.012903225770469443 -0.06030459309698936 -0.11810498252502741 -0.16173532959587567 -0.2024123178563386 -0.24990919154425592 -0.29439499920412315 -0.24317212962777307 -0.33940105789671826 -0.2741508517338171 -0.18537600109834168 -0.1458482290821812 -0.0846974916560208 0.006297488791365443 -0.02544940710078808 0.0005867912871908446 -0.0867467342718271 0.05617866579357799 0.07791169296502509 0.09946971895929052 0.1051951063692546 0.006113472291670542 0.05694533709054296 0.06405572283355569 0.05604475512180079 -0.038500033783690914 -0.08305792153713609 -0.17856014256439567 -0.16767486952055466 -0.3395669990496782 -0.09601443363398603 -0.3243567566020428 -0.3411037155236245 -0.29951633741408773 -0.32080822736424247 -0.26305224304040953 -0.310919751305356 -0.24872146099072157 -0.25520571388556607 -0.25348390694994827 -0.18244905596963978 -0.16054856542528373 -0.11579605528424461 -0.07707244775928586 -0.023416742252950838 -0.03000558986665633 0.02398430152391554 0.027697463534943928 -0.010201680498994484 0.08449210196737555 0.10386964866935315 0.17988187773195569 0.1325561754263628 0.12465375484269373 0.059688071086676224 0.13713231319358563 0.18501241089537568 0.2683130805603976 0.20987049774916205 0.14623814534944718 0.19448929271969925 0.1193952124491297 0.005662495467875893 -0.044669307469809724 -0.012898021596269607 0.0694774201625945 0.12107272911420268 0.16760848033461717 0.21729102808249656 0.23003362253637252 0.04796317986137359 -0.020773199931300702 -0.039497598349341315 -0.12944398189692838 -0.21014257938998107 -0.23983772701996028 -0.3406809911714203 -0.3145957839446841 -0.3400762259286197 -0.29846340660522613 -0.16586005002649007 -0.2223336351259061 -0.21160293539830577 -0.38789996383628933 -0.48907756033095334 -0.4437783912180305 -0.3499157519579263 -0.29920044147268754 -0.171169998157973 -0.06975100910793726 -0.1173835262407061 -0.016059562971801715 0.006924594792118691 -0.1652673416127117 -0.06800395192621567 0.07853023448135454 0.21828482937035426 0.3003006023055358 0.3100674817545805 0.19778681844886153 0.22141662288776268 0.2019180280920678 0.0783834743251278 0.06589939282464985 -0.04313013092265795 -0.035437417516916515 -0.09175295955338593 -0.09162623970167383 -0.12056029416308359 -0.1844340935452026 -0.14707194059848458 -0.10105036553644191 -0.15593928914912752 -0.1906316491817237 -0.23710176696491747 -0.22268665038739888 -0.284977380859908 -0.2787496169395276 -0.32617276839631254 -0.29742939682175557 -0.33525588749165997 -0.27277182798906346 -0.3071877147743762 -0.25179756645936857 -0.20681722215863987 -0.06569277091862803 -0.15969363042525972 -0.22613672980673957 -0.19889495258912943 -0.07166012494231204 -0.13867382101654402 -0.06357793635135295 -0.008427946840526874 0.030172668944308995 0.12562301412945792 0.09842355982832766 -0.007865241949523608 0.009661774984499851 -0.03661149963982013 0.031899693806880805 0.03129836043211278 -0.17559935717355196
0.1063252975559384 0.1999795048498527 0.2596882572630729 0.3750738179616974 0.6018415520415521 0.8473112536594214 0.939646601528257 1.0 0.9418885226784947 0.8325261732608316 0.6944582700258823 0.5750521740488256 0.5462517456084838 0.5332244287629525 0.541883916674409 0.3493489043963186 0.1791538354502766 -0.10024292909128237 -0.0689320503708255 -0.3619795299226477 -0.4394236725692275 -0.45377813591111044 -0.4426423839782227 -0.4933403398275912 -0.4774855618163778 -0.33093164165861044 -0.3426501123963503 -0.5112170183780231 -0.6097965870590145 -0.536354909859489 -0.4083641880297078 -0.23829745915046868 -0.09834394132837988 -0.0026013267551327885 -0.028761443339636244 -0.18500619616096128 -0.2946825547416062 -0.3161940812409204 -0.25538846724809744 -0.06513582395855226 -0.008418983428321754 -0.15524783478070733 -0.19328863620357487 -0.17917524959976394 -0.2804952733230057 -0.14219590582022276 -0.11225272591034194 0.02416974243958518 0.008119535739963466 -0.1313974634405734 -0.1745039270806608 -0.29265357964440497 -0.35979336670727347 -0.270357130119395 -0.44747336679921973 -0.4578643134250126 -0.46312800679030036 -0.4481294762624714 -0.4558127394514458 -0.49365725411797284 -0.4717551009536395 -0.4742235446406833 -0.47671552777147286 -0.4368519201588241 -0.4452387400154197 -0.5575727878475049 -0.5325545322823325 -0.5388758814783887 -0.5061024711812727 -0.40646087572198647 -0.2953285580416814 -0.2581535008868879 -0.14733762537639877 -0.1993212638472599 -0.276512484687926 -0.3228991771612229 -0.03872960543028626 -0.11083694390697425 0.1367868451755727 0.11824524032628078 0.03538475280469358 -0.06039827445219651 -0.04470928791165345 0.02846182378371525 0.00800526042017753 -0.07384480888389408 -0.16688685513898835 -0.35659929536904844 -0.380790880438777 -0.43968657093835517 -0.4056060453359003 -0.32478076795393296 -0.38070384586590633 -0.20223037970351165 0.08340144446217726 -0.07291162447860529 -0.18844692704472815 -0.31053211405372877 -0.3294636647918362 -0.30496414818155987 -0.3735348928594238 -0.20837625587675004 -0.0499743303921818 -0.007547254318822585 0.12490919792040622 0.2928784091659976 0.4074837207307098 0.29959154263580984 0.18532097833667874 0.12896841135838685 -0.08437167361390886 -0.08679364887520752 -0.03261585993192042 0.11301271735684418 0.2719558295115131 0.23314823550933128 0.3578943524846772 0.4168258796201274 0.4041252490978321 0.23820160743355104 0.27397793094335 0.1682105320961302 0.019141747812409106 -0.03557739372536568 -0.20243457481353058 -0.06005704913347886 -0.043649269704765674 0.05422942288181202 0.03156681648711058 0.027481223754221476 -0.20248860202818222 -0.1274501948467584 0.012081452123242511 0.1298027612427042 0.013457360988901617 -0.1877175892520358 -0.2428883386417858 -0.3755961413217549 -0.4521597195107127 -0.5007157891987699 -0.48316657918041667 -0.5389652977355298 -0.46783339417404557 -0.445970100741915 -0.2866377210074117 -0.3179853379110454 -0.20470243754613898 -0.1800629829677593 -0.32077815408866295 -0.37194342937448865 -0.46763376912542637 -0.45888419071717207 -0.46133148302711297 -0.40811565676455885 -0.3527077595999752 -0.20499436981940622 -0.1162760713616863 -0.2062893783586229 -0.07698791943852401 -0.22751611795689378 -0.24925768822956892 -0.03827268572290687 -0.19466682837610885 -0.27471645936676864 -0.2879238799888161 -0.1060385527961674 -0.0733655068121714 -0.15843905417864376 -0.24813303478902546 -0.2421735393853936 -0.2434963758700572 -0.3940244893097418 -0.47812907816907224 -0.5231467621661742 -0.5145972527135898 -0.5764635873938825 -0.5717545234991345 -0.5406692048937799 -0.3758881518184181 -0.18984548858532851 -0.0427095135950974 0.20055119857400516 0.005850652726409767 0.021500485300205135 0.016889881414917575 -0.1281670047599626 -0.19851950821719846 -0.1999471977072002 -0.16814428907313167 -0.23971017016338123 -0.04579531645071571 -0.05912727351713597 -0.10036663387088003 -0.24821623849848165 -0.24539206787426646 -0.2253703531066235 -0.2101372168786202 -0.2649501489558463 -0.3016435457076138 -0.29729799495499576 -0.36771528442676243 -0.3333514587943278 -0.34482195712618186 -0.16840561741539742 -0.10748155631512936 -0.16960527354324448 -0.14346909452520645 -0.09440929819229822 -0.4583277150371771 -0.39200709112050286 -0.4443139496666181 -0.3127157316018579 -0.17571328259636748 -0.18305439694123793 -0.15255051223333282 -0.1160181057304708 -0.09472067753078611 -0.06375854105957397 -0.09089607186915165 0.013355546297647429 -0.012576535366850454 0.03552104604833501 0.012587906277975227 -0.08322553491293039 -0.10547803084267043 -0.12937998866599512 -0.15637184420395206 -0.1871571637341295 -0.21860287691509134 -0.2546170663752995 -0.2771890089238912 -0.23450918458304112 -0.3071211211791215 -0.24760520719553264 -0.18954308581280718 -0.15884980003391527 -0.12590858874905148 -0.03172013511143996 -0.09022862827036901 -0.01579663795789531 -0.11942530404967418 0.014962500096603862 0.024777207741486902 0.00903791900234654 0.0026626114925628864 -0.07533100387417126 -0.04475542163413602 -0.012511845434496424 -0.00889614880204976 -0.07265390507149133 -0.09904972824670369 -0.15856130277458785 -0.15253648928970326 -0.3010918975128598 -0.15282774485557338 -0.28998329266454065 -0.2708609521765548 -0.22547231829122388 -0.24240288369711097 -0.22988594387432065 -0.24953649278788406 -0.22952320720720257 -0.23850423487627032 -0.2314182387806829 -0.18034679717563068 -0.16217850861819635 -0.10797767467711775 -0.07514809090816724 -0.029810193385831518 -0.02860299559321937 0.026030573796584668 0.001791638388675002 -0.025028845867889612 0.033687837786334364 0.028853060576162087 0.0910034965521404 0.06089996770392014 0.08400571919410424 0.0418958653123665 0.1476065790749952 0.20640317998551103 0.28244382961791864 0.23546315710501659 0.15854165752749516 0.21109472802531729 0.14644985332979585 0.021383598827970658 -0.01761272307071932 0.050799742880973504 0.1536371864510183 0.1975010620039442 0.2577059408610608 0.2972479470538541 0.2946999033655204 0.08743148734486651 0.03764332612393195 0.04471467155251077 -0.04627151372766543 -0.06492264085030852 -0.12850281175177455 -0.2172646247069344 -0.2188714909172785 -0.23131725748175533 -0.16494407236401773 -0.02394740372978628 -0.1118187100799664 -0.06666010077603221 -0.24597049175845842 -0.3685606584332993 -0.2913668181616892 -0.20636271757687266 -0.1618621782922504 -0.07130723556799996 0.04693197640555546 0.011056254852449625 0.07550636935340528 0.07821850137667011 -0.06377466008687183 -0.0034031339879034136 0.07374124036744628 0.19246190868247268 0.28051178897386625 0.2732487959914373 0.14200420899125057 0.16353098984965744 0.13879291979927516 0.04711136718461398 0.04603379126989221 -0.022440273767168648 -0.00945334552399057 -0.0629419911044652 -0.0479271162632365 -0.07329411314596776 -0.10666231999560057 -0.09253914435247401 -0.0772577827018611 -0.13069920920501396 -0.17985296558722297 -0.21315376300861777 -0.1812618617870925 -0.23063482884570707 -0.21836761188304699 -0.2353819332222462 -0.21014656247794689 -0.20362538294521748 -0.15462600787487804 -0.1628210075360745 -0.14951936699961157 -0.14466846140465434 -0.039414997066338185 -0.09946030909336613 -0.1762894931915709 -0.13833628712530865 -0.01471793359376614 -0.10990579694780678 -0.05374187861347862 -0.04703661274387407 -0.017287267938427057 0.026376784884682997 -0.010685956611417396 -0.08766706329689428 -0.056914749326902686 -0.07265781383687825 -0.02640261303553726 0.010227058413361365 -0.22630965920328883
0.12835780288974433 0.19256120371527052 0.20991948244455377 0.2903084649877119 0.4683938764937684 0.745066589202576 0.8222820768856433 0.9418885226784947 1.0 0.9529475747491537 0.8683052280710333 0.7896490679238676 0.749417356817751 0.7054109066186979 0.648089666569032 0.42344965953383945 0.17466805312884054 -0.17933650310881466 -0.16859915582237478 -0.506537512075526 -0.6109854786817597 -0.6167986092732883 -0.5881509101585651 -0.5937372349645229 -0.5081227387174307 -0.3443478991641997 -0.3831205685612329 -0.6105402348655474 -0.6956693771652401 -0.6186970402757275 -0.4595349875708969 -0.2936000604096513 -0.12242715420437053 0.0017459542916054207 -0.03780176170078673 -0.21996325944347186 -0.37206404183914504 -0.3983415446933613 -0.34749809637260276 -0.19753889409975373 -0.15012313160037657 -0.29004521228380964 -0.35896520880540955 -0.32834657659456806 -0.4167346851342015 -0.2624493560707979 -0.19608143682492138 -0.008208911328196677 -0.024257808608035874 -0.10549495197387028 -0.12789646451257172 -0.22994172407364066 -0.3128606564081901 -0.28224333077058067 -0.5822264821879913 -0.6086525045247596 -0.6247014276140834 -0.5991397487746234 -0.5992030164767181 -0.62981321516393 -0.5891010215737155 -0.5751375113096218 -0.5683585652354425 -0.5360281904846611 -0.5143541838526345 -0.6300244904013436 -0.6200130968971254 -0.6670808944087596 -0.6224840724244641 -0.557962049231345 -0.42824383759723966 -0.3833939129000911 -0.2628871286270519 -0.2822179782070407 -0.3455796406635252 -0.42869533220607486 -0.11866115836351727 -0.22329677323704722 0.13199887607206448 0.10319731289127404 0.05899082896922732 -0.008551194807964282 -0.05891959233723682 0.03875096720629725 -0.019833418587573887 -0.1520237096904187 -0.24782983302884135 -0.496772715955479 -0.5232766851889564 -0.5840456749380217 -0.5237144662456474 -0.4087513594422755 -0.4778686832304844 -0.32959118748729754 -0.015155073455612175 -0.2060400979692055 -0.3218501580067127 -0.43078238967978744 -0.4178397276902222 -0.40099573688467827 -0.4981337092985544 -0.27612850328532845 -0.04821405280047584 0.0626006826857705 0.27740552426942944 0.44003674622563577 0.5320236426256146 0.38908425072879077 0.3119245852334597 0.2589988040081388 0.035708865102409185 -0.00036627875934348375 0.04737911312707387 0.18736196029165947 0.293523458306526 0.25442054411409415 0.39937834966219404 0.5154070049053913 0.5206268189321965 0.3979618421994319 0.47231682272746667 0.30201686543081235 0.09943048695717753 -0.03380833794521426 -0.2701399876739383 -0.10777661108037151 -0.10276668929399808 0.0161695022268489 -0.010581126468056277 -0.05423248180015682 -0.322745390652358 -0.19418817411885095 -0.06373108996425988 0.041519855022802934 -0.11130288254347623 -0.29525732127913007 -0.3648841256296349 -0.478681181393688 -0.5458716312691578 -0.5890481320762229 -0.5482390284538213 -0.6109334700797614 -0.5285140346677754 -0.5248983311371687 -0.4076949646244388 -0.40117262127674447 -0.20555427618760783 -0.2327903172833919 -0.41487388920222584 -0.5093047937284364 -0.6014085171578986 -0.6183855136663825 -0.6323950399981305 -0.5717180855769244 -0.5097526930778679 -0.31990790851989104 -0.20152005726356798 -0.2707833958323199 0.02692849701919398 -0.1621645544526521 -0.16009338794196476 0.06662160095168508 -0.13492470948126503 -0.26738252884145325 -0.31161870718177404 -0.18370480360804042 -0.1282536317811955 -0.2592787607131556 -0.3882537504487804 -0.3880226798019092 -0.40439904592438614 -0.5651010144029851 -0.6284141162693051 -0.6625069275346221 -0.6325399234239322 -0.6585671737918822 -0.5914703646707574 -0.5132223060283937 -0.33407677241632827 -0.0762761803978854 0.0722402497013887 0.20358556455113822 -0.022624439283362392 0.054763877941280056 0.044449266004313905 -0.1672553664275423 -0.25328078367780155 -0.27925247820488247 -0.22219515478018226 -0.31920467619926335 -0.13811263292668932 -0.10111565440310345 -0.15859310821881048 -0.3124217032089255 -0.3191570183909425 -0.28546658223418747 -0.29545835881214677 -0.32462517355995624 -0.30162243386133836 -0.24447358748680378 -0.3279898875184239 -0.2663615840602077 -0.2727188832562467 -0.13137837591983217 -0.09183002759795901 -0.12063684854840173 -0.12707567987952872 -0.0976079241172546 -0.39870703926932616 -0.4287412396595217 -0.4476896726613279 -0.2692000949255377 -0.1183015714958606 -0.1084884368674938 -0.09135592660229157 -0.06932603397773222 -0.037447762800902576 -0.01653394522490908 -0.051766071674301084 0.037959288911649236 -0.0010015102326453417 0.04275426817446954 0.023183240585404417 -0.05308052341133642 -0.04511280963941007 -0.05944722817293237 -0.08024090980588325 -0.09746383983193864 -0.12117194274411684 -0.12740767308755202 -0.129628298952752 -0.11062038997088058 -0.1863513922841876 -0.13467523928353284 -0.09814661689669268 -0.08624744665806085 -0.06922015783033064 0.003618710489128172 -0.12059399249088179 -0.01531759778865638 -0.16274451132624712 -0.005670471702041198 0.013210021906513117 -0.039183478679223706 -0.05273471705013696 -0.09195328132390083 -0.10826150998903895 -0.024132658347460017 0.00469943318708075 -0.017197555980150842 -0.04419546783672837 -0.07352842234271288 -0.08491461331458532 -0.23133180361049505 -0.14031779992027768 -0.24078693100866022 -0.17311414675701708 -0.11172071866143884 -0.1098523996352303 -0.11065768402157924 -0.11501111333697105 -0.11646336659811839 -0.13117597427435157 -0.13107033431956921 -0.09681271899986477 -0.08676723842033299 -0.03598112598439651 -0.015477820136410827 0.016631735504510546 0.02349214388755507 0.06841325315765054 0.02596399561021911 0.014330242694077677 0.05065397197349024 0.03950454469863507 0.08157541457411525 0.03858561338905781 0.050078255263191686 0.03034066878717246 0.13788093760594092 0.19314341330911938 0.2689655451488314 0.22188806107019388 0.13083412627850435 0.22409781251698185 0.14888876233105214 0.021183706415050532 0.0009640743382505902 0.0855720362986453 0.1819531803087393 0.22363052524860721 0.30407737707059657 0.3227425119150843 0.31822340278264055 0.09753862432229465 0.05382600352438986 0.06274234891030055 -0.011452862476069959 0.05893918574379683 0.009817182329593053 -0.0779273504500968 -0.0891862178641762 -0.09425390179022529 -0.0430580234721 0.09205225225118233 0.015664103169339513 0.09837609043859427 -0.10506546533773153 -0.27047264867551446 -0.1618577286906174 -0.09596200931800739 -0.07455661547728461 0.025685571141267252 0.15146771411023635 0.08662131739240209 0.13750825738444983 0.08250499759495898 -0.007229604640065683 0.025022823563922433 0.04228815452273592 0.11854047276149997 0.20989948412209036 0.2119014634818468 0.11094802956627345 0.11720822805572549 0.12112123769035567 0.03993764597150295 0.05630199024572876 0.009542718499640775 0.02270109569711113 -0.005926199126375042 0.00826112892476035 -0.016387694734692218 -0.03215274101396236 -0.014440731891273642 -0.012679921409450822 -0.05606557579914402 -0.10157197975680717 -0.11960657105660978 -0.08334156010617307 -0.10981513614589844 -0.08678024415739172 -0.0750547544916752 -0.04909856189672937 -0.02375695243088574 -0.04288845041414636 -0.05780388719353013 -0.08035607733733172 -0.11319175393080645 -0.04807659605312478 -0.01644305564235377 -0.07008929181346364 -0.061021083888510595 0.01783608179904313 -0.06973190644850366 -0.013660246187338338 -0.041577701107693404 -6.429514096162285e-05 0.02157302163846023 0.0035868996276055276 -0.04918288239013402 -0.02399543413518484 -0.023369323496171063 0.0015684929931715275 0.03829589631517728 -0.22056599811785496
0.08860711730457829 0.14123292387319725 0.12094619095407387 0.19702687378697575 0.329069626315686 0.6170822825000357 0.6847244252978637 0.8325261732608316 0.9529475747491537 1.0000000000000002 0.9644829479802846 0.9231460336567292 0.8977398221706931 0.8457924434493638 0.7777574776827006 0.575619088616227 0.24544091332639895 -0.18781700199948675 -0.2136725468285571 -0.5592409755198293 -0.6703269883707111 -0.6720371902120201 -0.6419251401135502 -0.6469845981880176 -0.5493676834819952 -0.3900295035617144 -0.45633942345152934 -0.6958035907881968 -0.7405390119228242 -0.6611443616456026 -0.4716375752339851 -0.2849555947188268 -0.09647693660172425 0.02407147533257076 -0.024613148357978724 -0.2182438893123223 -0.39277404904251884 -0.365147782828847 -0.3135902964611077 -0.20456782500463985 -0.16237111676549268 -0.2910370516742539 -0.38987041450286003 -0.35826856547904584 -0.4478339749519 -0.25481439390230703 -0.18949835271998597 -0.015087101658517723 -0.08089547361114661 -0.16118033038692847 -0.19797014476201166 -0.26843115900376996 -0.35066761578643685 -0.3577025170212995 -0.6345241408813104 -0.6677343849303037 -0.6932177845973772 -0.6649258867193779 -0.6686122862514893 -0.6688353437508181 -0.6273233718841633 -0.6092966046898945 -0.6053468386355353 -0.5781521691871022 -0.511864615782088 -0.6284460921528277 -0.6058081218175478 -0.679564068292559 -0.6132011205133606 -0.5592953606121454 -0.41987774779845466 -0.3967857664502545 -0.27761831311738555 -0.33209545467235124 -0.3887146655103523 -0.5092979381254293 -0.18143517958391553 -0.26909366040815175 0.12156047802532977 0.057290836736994005 0.020544302088715622 -0.05382424691397954 -0.15673220225573326 -0.05250638926110635 -0.13382949997848925 -0.27983180313153494 -0.37668506099799426 -0.6242840060655452 -0.6488379413252111 -0.6868898769905953 -0.6006994769099933 -0.4483139163953102 -0.518873832625914 -0.39980377141013645 -0.11041572883886654 -0.3642037339950153 -0.4578789088202656 -0.5473197378230242 -0.523711864190153 -0.5212825547312849 -0.5996675021345063 -0.368816474506247 -0.1381370336019049 0.021658630689625175 0.27419045591516195 0.4269818591640477 0.49249961496118766 0.34592983135382827 0.32011839661533337 0.23199934274170306 0.02784980981412644 -0.011641816989942851 0.046490378723964 0.15832700552734566 0.229059835403724 0.16855759812391327 0.3126878678191846 0.45792588440209575 0.47559340718171794 0.37178763360055384 0.4947889906822584 0.28510897804048224 0.06370688811820967 -0.1059882473926802 -0.37400607300552485 -0.22484407799128855 -0.2109068105040868 -0.08716166996374392 -0.10603628751325274 -0.15729043075368795 -0.43937683989979226 -0.3036367583395545 -0.14627476415410146 0.026382582168400788 -0.12683244741470476 -0.2883654601789074 -0.3493835948334441 -0.4640181421896037 -0.5156263497804416 -0.576709250463667 -0.5285972139951128 -0.597719154772228 -0.5110375640101118 -0.5491320943658895 -0.4704785313926426 -0.42197389783034767 -0.12731392484831283 -0.2080685402250312 -0.4317706221241759 -0.5783468848554006 -0.6763529526029767 -0.7018795846684213 -0.7224447560319007 -0.6726808521360701 -0.6185613522106518 -0.4342207629613727 -0.33106577640677815 -0.38491355732787047 0.02093555053167732 -0.16158849356488214 -0.10574668847747178 0.12297244003515755 -0.14067256428811797 -0.30121762919441425 -0.34693336631193744 -0.24498543624414335 -0.18416015990021672 -0.31698576436359055 -0.40778294774665974 -0.39886655062030907 -0.4120398813558069 -0.5732779820459332 -0.6382916934148523 -0.6684844920796805 -0.6450539379873749 -0.6503740725425143 -0.5630977056892373 -0.4443616843711359 -0.20206278610526168 0.06825444755050834 0.17939283765972822 0.30085768610188574 0.05951132887487517 0.12419987130178026 0.09160035361887243 -0.1279841629279823 -0.2079418644975645 -0.20705497555255642 -0.11989175156129758 -0.21624862027706843 -0.06681311480580619 -0.008630860632056498 -0.07028253510642674 -0.23813994106952394 -0.26357461231213253 -0.24663598030168932 -0.2679463190173892 -0.316021711747892 -0.23651273972099307 -0.15349130710889508 -0.24239261421021147 -0.237583603365192 -0.21820116419500568 -0.13050120540081875 -0.10314680805024294 -0.054923415679128354 -0.07463074523820995 -0.07180280174493207 -0.3237753316742029 -0.4211089647322144 -0.42250959552128015 -0.27644780410134867 -0.15006100432317862 -0.11836119751525435 -0.10344296899902637 -0.07589116086098902 -0.03949496548080322 -0.01180825774835942 -0.026457302492293264 0.07578698005288781 0.028430677436395095 0.07628166694030401 0.07640804981806935 0.002606644529995113 -0.004008952405834693 -0.051532972946942514 -0.07502262951982198 -0.08557574260062138 -0.09285904905140989 -0.06870843151296666 -0.03562241418052258 -0.01954375662956247 -0.07841348123393385 -0.015059138504758832 0.00753431288690069 0.01501150688145641 0.024259183977240598 0.10215423478561 -0.0327739789363377 0.028901225030721872 -0.09125588601652364 0.07908047846319337 0.08174679613394488 0.018960137692794414 -0.015460107146561552 -0.028819830519875397 -0.07720898256324636 0.04270808928334923 0.08365493258316087 0.07693216647446331 0.07157940900934821 0.05596237720222376 0.043167934145758785 -0.0800413676834792 -0.036641131965780095 -0.13312001267158538 -0.06801504559180815 0.00359565492764131 -0.007724341533737503 -0.03978277050078299 -0.07528418659328971 -0.10145680391093581 -0.1296491176483833 -0.1427484229403185 -0.11738837509283322 -0.11444441337745294 -0.07024791437598628 -0.06186538918865927 -0.029291446606970473 -0.01436478473891423 0.0297781176050742 0.002663663189338877 0.00610880271306294 0.05565911374141358 0.07110552520006608 0.13610561238609134 0.10553992150924799 0.12437377783170556 0.10505567149872169 0.23730865555380395 0.2973685138602969 0.34146903161404524 0.30066698521131985 0.2234611939167323 0.33157081458227494 0.2514560147038438 0.13337294158540572 0.13296090415707693 0.2121439661022294 0.2926952713507301 0.32135486768664845 0.38882672710711247 0.3864717726865159 0.3514071440499478 0.1523321032378559 0.14488559462527506 0.14806536390201858 0.0932736805830765 0.1443075897472707 0.07285840563372115 -0.04948093688031947 -0.08760085396665503 -0.09547161279888608 -0.07680894554109258 0.06462145687764348 0.04599459805674486 0.15951064727817116 -0.045514965232771216 -0.2614139097692906 -0.15732072627295118 -0.10124010581878919 -0.07241124399078859 0.03694095003805621 0.18896038618629046 0.14222925131709452 0.23329965056642452 0.1463052684283664 0.11182278802161584 0.10623574967463718 0.0723146171818351 0.11557208121158984 0.2155221748503353 0.23215840056388246 0.180753432290449 0.17421889772916163 0.17226024014283153 0.07614745274346017 0.07207393585954168 0.008860551435327161 -0.0022513135143589096 -0.0263425493356841 -0.022602920158212247 -0.05608173487343549 -0.06666564328747938 -0.05249960015586562 -0.06001670974250057 -0.09988769776490956 -0.13692008468949524 -0.14629444491426075 -0.11165915639559833 -0.11576969962257926 -0.0743552792259879 -0.030137346369695683 0.037855488192014966 0.09469466420205647 0.07918392284085309 0.037781364808682195 0.018467390495182118 -0.07546784833227688 -0.04553360496826185 0.09212457348754141 0.07117049278058243 0.06286338854000462 0.14086963032230856 0.05809252419733083 0.10574920468075029 0.0593138705209591 0.07581690715394616 0.06957788233192347 0.04378429323580863 -0.017127878562646335 -0.014539409547784031 -0.029838396954130476 -0.012157749552716285 -0.010108488982279298 -0.2572359384976668
0.06126878203391447 0.08774442159376128 0.02991851231710962 0.09352581416653093 0.1784909299027707 0.4557915061774409 0.5256015448422915 0.6944582700258823 0.8683052280710335 0.9644829479802844 1.0 0.980830882869815 0.9443679475190774 0.883284898248446 0.8091306813618596 0.6258184870641226 0.28090606276781527 -0.1704538497681038 -0.24183429519435545 -0.5952214435846259 -0.7246024840747735 -0.7242132986198192 -0.6882273339127911 -0.6540363679356022 -0.5232769920696381 -0.3516882876555538 -0.42719505018254816 -0.6779908591261773 -0.7009630844624214 -0.6841239326799213 -0.5135577484648512 -0.3148601708759016 -0.0936929026698561 -0.0032396869235917576 -0.07539885605907765 -0.2753326660293314 -0.453837316806404 -0.40266978975815093 -0.3483792270293747 -0.27019469253926337 -0.22724513744004107 -0.33171469064083026 -0.39977169681843566 -0.345798961464398 -0.42148792620845515 -0.21932629371776463 -0.15126157179101016 0.009957897148364297 -0.06403047830098642 -0.13460081666852425 -0.17207014054783004 -0.2208163849969182 -0.2921998706105671 -0.3196215465294976 -0.6681447902580777 -0.7102975304337099 -0.7428062466267873 -0.7142663754815142 -0.7236926794812427 -0.7207897463567504 -0.6889342881812971 -0.6621694465353785 -0.6417220370298606 -0.6103737324228072 -0.515983366429324 -0.6224010495553869 -0.602758984920848 -0.6727352237099012 -0.588631625293178 -0.5438440828946188 -0.3920921495893466 -0.3678684260078271 -0.24150411603520772 -0.29063287481112215 -0.3617397182931981 -0.5379515165054861 -0.19573201523347358 -0.2687931923999234 0.13343827326000976 0.05004797724811628 0.07246300765139925 0.013773399417245804 -0.1426405635852596 -0.041266908759072234 -0.12613344192677176 -0.28348031529928575 -0.3887829424146296 -0.6566535905539386 -0.6955022316361856 -0.7446846204445888 -0.6485149319540539 -0.5080606750232943 -0.5595859577977184 -0.46150220525995983 -0.16758020818349167 -0.4279902653249817 -0.5178121236511752 -0.5904320030202718 -0.5566999284152975 -0.556699674929898 -0.6537779799829936 -0.40380604889124677 -0.15741731619494484 0.02787437825617986 0.2678232049656681 0.4087823526495637 0.45473239619728595 0.29739943965622884 0.3119139294591317 0.2238653517151347 0.04837602054104709 -0.0027613657759949584 0.03833420656473659 0.14125373499828592 0.1956796276434628 0.14528084885407683 0.2771693217156383 0.4319708671807975 0.4670232326027547 0.4105224923692155 0.5492036398324195 0.29603906697210025 0.07759892931369344 -0.10666026878440239 -0.390128391105385 -0.2229439057061456 -0.2134554365709455 -0.08669854771195779 -0.12097065814690683 -0.1891687111894827 -0.43146421545553215 -0.270485307877307 -0.10868999917654516 0.07326060999792224 -0.1018181150142287 -0.25759974864880536 -0.3232195202706671 -0.42638798449441206 -0.4825670058180553 -0.5488305103140574 -0.5221122367481997 -0.587437334006501 -0.503366014014645 -0.5608870089753598 -0.5200317808180502 -0.4687318875552788 -0.12405099650200395 -0.2553547107823941 -0.5025505081546715 -0.6610129270117664 -0.7407428522219446 -0.7590403628999072 -0.7788235540278025 -0.7179019079894182 -0.6505521383204655 -0.45766279877332616 -0.3494205050103783 -0.42676777098519625 0.006092707024957534 -0.14081472052405425 -0.05279228756335102 0.17661816455868118 -0.09754210064362973 -0.2488492802554017 -0.2946998548253328 -0.23450757259377686 -0.14645646505842097 -0.27879160559228383 -0.37397021173167094 -0.365910978898798 -0.392589274544625 -0.57674376777567 -0.6320262390260075 -0.6655722820437793 -0.6396357887225761 -0.6403045529212066 -0.5502404184283168 -0.43003490159440244 -0.17747314406265338 0.10998380753699565 0.23706136420351073 0.33617772746477675 0.07700100500759424 0.16731180672978987 0.1448796676248569 -0.12563278038302603 -0.20170054636814064 -0.1879832519295311 -0.07471699054892594 -0.19495456752250048 -0.04813820466181636 0.030527263939607738 -0.043396382885748715 -0.22394277797862921 -0.25180398190645215 -0.24103758353881308 -0.2719340256737608 -0.29674473705237175 -0.20189599312477916 -0.10224456508204968 -0.16942946277521503 -0.16446177864388095 -0.16251373001267538 -0.11100180426874669 -0.09959279832623995 -0.024665370809232288 -0.060204063587798666 -0.07971992592937278 -0.24495591539250722 -0.37393082178743764 -0.34669423471566374 -0.1969715372584651 -0.08154104588326305 -0.03228710962428779 -0.03085398409219875 -0.01140223778750506 0.016453279871722182 0.026375128318309855 0.006999569359346269 0.09125668499850659 0.048811136030006565 0.09572345287955146 0.10792565783164658 0.03484107910217261 0.04281955659044005 0.017373661733505085 -0.0008244818085400146 -0.0014137045654280466 -0.0023372265925627913 0.03917591005292423 0.09527334120977185 0.07403790536802268 0.01739460741698469 0.05573072457854247 0.06725389146924184 0.060394244602475076 0.060797254499134874 0.1059157017606073 -0.01719105952129321 0.024708646724416854 -0.12811445669839244 0.038266620624135356 0.04592430320263242 -0.011998306667504325 -0.04332242630903461 -0.04464927346674252 -0.1279677502548003 0.02570236935173368 0.08735401157353427 0.11230409423260568 0.10208631624170209 0.1049325704255489 0.0853822770303964 -0.015431708119931895 -0.022176104539481288 -0.06495496517934961 0.0023568184925663923 0.07808923395850602 0.08063963157051725 0.046093210995161595 0.028272410644492436 -0.003408138963114833 -0.032170273549816636 -0.04483244397064389 -0.03339461030316891 -0.035767912142918704 0.0005177895245726585 0.00015943809227731578 0.024376584794269116 0.038929233045825865 0.07064052699740579 0.028354703096132063 0.0520723520726102 0.07638728000348086 0.08503630429040503 0.12164539822690537 0.07758919538931724 0.08760118042324005 0.06606040286860891 0.19997567225455704 0.2810728361645632 0.3253873784938087 0.30023838453276747 0.22686687571866532 0.3289062535999166 0.23423177419371158 0.12683357500499529 0.13470756721530874 0.19978832591921025 0.27439390084656423 0.29215635423539715 0.3619652339948912 0.350959424398996 0.3089589938301093 0.13355775692287059 0.1444760215559841 0.1631119341215177 0.13052631586394314 0.21204902550588187 0.16325170272080217 0.04862987865029499 0.010439317568807342 0.016020858530246342 0.0028658272337723414 0.1384015532178508 0.1499429940713886 0.2711888058639517 0.055320848372677145 -0.18276839475690726 -0.05709589372338989 -0.01600050866270644 -0.011418160499602462 0.10311509760116078 0.23738425005987326 0.17592191541763358 0.26867846349690544 0.14619655826781855 0.1313992626595711 0.08642898014685012 0.003082655647197999 0.027368134871973464 0.12555838087736898 0.15504444640338766 0.14129906853396712 0.13260025602405473 0.15005905731455102 0.06876976534386807 0.08004054800429891 0.037501478570144964 0.028463527193681684 0.023598541409129804 0.029624386634291663 0.004729944608258184 0.008922925285820846 0.01881908359716086 0.00325261368277357 -0.0254215504169406 -0.05482706123394393 -0.0552690625807839 -0.024051043319277557 -0.01685043316706708 0.026763962664565703 0.07668789274174007 0.14003973523328614 0.19721487130690082 0.1533517792127703 0.10903941090640447 0.05657540292509368 -0.048620734296906415 -0.00845520311016813 0.10236186351131027 0.10425829322230193 0.09207421751176019 0.1448808918697151 0.07528326532213951 0.1154464406337961 0.06595424919277844 0.0854663677707284 0.06722097476889684 0.05793573675024176 0.017952690237878936 0.019202418585178987 0.020686940870511705 0.024924863806816324 0.023366851845074952 -0.18507416881841238
0.04399444755471864 0.05307504233181649 -0.019880896515823965 0.025960419918739642 0.07818338765273783 0.3437660609160259 0.39742680230954097 0.5750521740488256 0.7896490679238674 0.9231460336567293 0.9808308828698148 1.0000000000000002 0.9795666096424449 0.9179009669428514 0.8175539406407947 0.641350777169419 0.2725844771510326 -0.19364760825537047 -0.27202486688611666 -0.610029415525121 -0.7339661464120637 -0.7299500730680998 -0.6880981309339849 -0.6364783948960381 -0.484474162021597 -0.31528727811087975 -0.39960833818525543 -0.6479232382061405 -0.6749327046740018 -0.6596892754984238 -0.48743901757912483 -0.2865813017716469 -0.07402959624860132 0.01207755468576652 -0.07364561520779878 -0.2732301003999363 -0.4565695157255345 -0.3908712527439799 -0.3430631502558036 -0.3028273235703774 -0.26786961402757914 -0.3526824531558961 -0.4273722470644078 -0.37263717601193275 -0.434070601408037 -0.2286644246279363 -0.15129028919837156 0.009426756875692058 -0.07030545760804746 -0.11086359722970547 -0.13392927965462698 -0.1672904489588649 -0.24139641017231944 -0.3002099480818808 -0.6733699316967998 -0.7178590202872519 -0.7510685956288171 -0.7190635709162518 -0.7237644050059563 -0.7111751827619776 -0.6764460953123235 -0.6467598839343277 -0.6211687514827646 -0.5957107309017814 -0.4843790606094888 -0.5796114829974727 -0.5629338359006417 -0.6519980107257322 -0.5585780664488853 -0.5390128283567289 -0.3938157791359783 -0.3761173428627411 -0.2592029018932376 -0.3133575677008116 -0.3711334433249464 -0.5558552800592119 -0.2094852309086662 -0.30275540893704184 0.12285807074396674 0.02672499801223035 0.040851629304419365 0.0034887329516397176 -0.18184538977909825 -0.08066626765321253 -0.17239533147637887 -0.33293948663738854 -0.4288068984032576 -0.6854258370906516 -0.7237205393797977 -0.7580461342628905 -0.656277788315608 -0.49053098693185393 -0.5534346174472893 -0.512411531935045 -0.2555952923842223 -0.5069752722286085 -0.5701162029086886 -0.6241566504913781 -0.5774767831158261 -0.5824837355467442 -0.6641703461017405 -0.41163384714855344 -0.17134332169919922 0.041871642598830534 0.2848981079146556 0.4141644382656452 0.43541553638424446 0.2923962076624143 0.32736830190085753 0.23718706806193854 0.07140309510182082 0.006118005982443707 0.05275655056948861 0.13169791878675938 0.1520670525967908 0.09774101717437471 0.22113244673272428 0.38364065646444906 0.4216086275208558 0.3941163531106482 0.5535677618691188 0.2991801861946599 0.08447413118357086 -0.11766570352862428 -0.4035643684919174 -0.25933370659636523 -0.24698923751551266 -0.12808938038835269 -0.14730816298480406 -0.21257607140057105 -0.4574422107300098 -0.29831296550304803 -0.13158190804328035 0.04921483675661099 -0.12727585065173955 -0.2578961336914253 -0.3189443853957134 -0.4046270149529011 -0.44632585175046324 -0.5158225334673325 -0.4830012297429138 -0.5473634584943976 -0.4707906385754147 -0.5416596139840629 -0.5319404196689008 -0.45415840623500076 -0.09162736935876153 -0.23554293225498257 -0.4833357482138124 -0.6628633384695507 -0.7375274819527677 -0.7680944666393231 -0.7917223633703598 -0.7426745130963676 -0.6813133128141355 -0.4989228279315845 -0.3892107766476154 -0.4157193534562911 0.05181493716120011 -0.09252903695760507 0.017073313695479826 0.23607657728689235 -0.053465494576258155 -0.23663673280330114 -0.28708170858509524 -0.26468749067292063 -0.17898587560002685 -0.3101559673257181 -0.39444560877610657 -0.38187256883087484 -0.40816598309747987 -0.5838616053703338 -0.6290569429943721 -0.6489659198468026 -0.6207161794534425 -0.5922271646252015 -0.47759565931718023 -0.3306667331232618 -0.06830894726964643 0.2218941014690236 0.33732996439561136 0.37610691346518965 0.12984081692531305 0.22993392192074738 0.19927758846606775 -0.06348574445905707 -0.13771874721072064 -0.13772429858603405 -0.014579746505968124 -0.14904721343344593 -0.03130245657078585 0.07341116322724081 0.0036223778761268694 -0.1582449761460496 -0.19632324907940676 -0.18318817690520625 -0.23377387807767896 -0.26101401601051416 -0.1337167072842984 -0.00882698590080263 -0.07774808634845269 -0.07999155808586311 -0.06484827854844771 -0.05859228615121428 -0.0580604393850967 0.07144751242503515 0.024890594122735206 -0.012653965902827828 -0.15705894107756127 -0.36879987083542476 -0.34253685867127803 -0.20730887566010173 -0.10765277879098101 -0.056501148388540014 -0.05846053703515062 -0.043083075462468104 -0.009315590979108017 0.0015562978813254149 -0.009725935136884627 0.07501582960755668 0.03313526232924219 0.08075869002285305 0.09894020175811416 0.03458300504656119 0.04238935827426002 0.0035154599820652185 -0.017514033913793015 -0.014622502202315396 -0.00419162665764829 0.05632016923481897 0.12612396780343768 0.10856220065079059 0.06907130766417517 0.12104118541249516 0.11850094186943422 0.1015060709301547 0.09312506977658784 0.1392189127343563 0.015164611500700453 0.05565639199411685 -0.10069017055543066 0.057838382060849784 0.06381634751515923 -0.005858738467732431 -0.043950648647693824 -0.014534055247807095 -0.12091224598269422 0.04331036387029424 0.10517005076646281 0.14084013323331057 0.15018177313934938 0.1663216211273605 0.14522332561491047 0.053312532661709135 0.011509007403092929 -0.009840562030548127 0.06542013204596006 0.13864367227858918 0.12806119468015817 0.0710057840329509 0.04285711906660914 -0.006386283753360277 -0.040195943649353645 -0.05837460560572525 -0.055629000831039284 -0.05997393628392625 -0.027503133018495947 -0.03330800838690096 -0.017356836306075592 0.0020685611042551193 0.03491626177986952 -0.001091374638807679 0.024114343084959015 0.05126138862622987 0.06932512487708349 0.11930462364510651 0.08957791702794166 0.10847506264099649 0.104526021377505 0.22714362795165252 0.2921680445215337 0.32372090118823177 0.29151410073775574 0.2305807192225068 0.34498894511243616 0.2482356777661562 0.14801607758109395 0.17467682920072533 0.2519315233424284 0.31667219630762894 0.33634289370946807 0.4053399447546424 0.38987696427269203 0.3420235251990113 0.18296467683269158 0.19809678134912898 0.2076544120751473 0.17882632993547856 0.26272767632987776 0.20046661466318413 0.07885553702056657 0.02268320078032344 0.026482712609285867 0.023382588277336105 0.15412405354480171 0.1722112482133777 0.3181885417778112 0.09933111788920776 -0.15757864597159094 -0.02938779455370463 0.004631624047114371 0.015466844784086504 0.11649696106148646 0.2603859501372565 0.21434262449165217 0.30673839809105397 0.17909207075870812 0.20642459796904516 0.14666026048407785 0.03718716900064936 0.02324086842786695 0.11524791538712044 0.1520199966165802 0.16135896213016357 0.13376540920549604 0.1450507381693997 0.06751814625826347 0.06487459490046561 0.028987994787720243 0.00795795321831807 0.010421785849887824 0.014761917656335825 -0.015636065923630923 -0.008139015826134285 -0.0016629192824232548 -0.02560410501245051 -0.050372909080254435 -0.07709909739025657 -0.07035767185939397 -0.0393322149062273 -0.01872795353686565 0.032382458273690067 0.10288277162627116 0.18512231004276739 0.2647718798413188 0.21946088679894382 0.16922282539221487 0.12180838435862373 -0.00712542827782341 -0.01218884429765207 0.16740298583674953 0.186276968545601 0.16337162264399138 0.20504618718266854 0.1389366010889094 0.1711639909579423 0.0964848908896521 0.09679769065378875 0.057523861753836544 0.046233605830331224 0.008075479079914977 -0.0029927465811248576 -0.005495573195252322 -0.012239200107646082 -0.01794193852555766 -0.21137600048749275
0.030777761928705502 0.04287355690613114 -0.028704751490461772 0.019770710304758722 0.07246610131143343 0.3366682318327226 0.368138010555161 0.5462517456084838 0.7494173568177511 0.8977398221706933 0.9443679475190775 0.979566609642445 1.0 0.9652482275187328 0.871068662345029 0.7102911144828834 0.3089943903135275 -0.19928161033162742 -0.30755920863407593 -0.604603026073386 -0.7185267389178172 -0.7325591826978979 -0.6947867962534229 -0.6550593553444165 -0.5072455687588276 -0.3454361490104373 -0.426416356554019 -0.6292803274975595 -0.6388097156658926 -0.6101831376409095 -0.4402999180142735 -0.21851233341584753 -0.012865832161270975 0.06016434661328545 -0.04652603914207829 -0.26286931831881083 -0.452683922178315 -0.37953322592627603 -0.34338611817047615 -0.2973170645797835 -0.24846756477447424 -0.3289942085773448 -0.4236219644137797 -0.3970397138186995 -0.462671787793873 -0.23810040027225385 -0.15505874942136424 -0.004233679244388431 -0.09391005384789529 -0.15110731300892696 -0.1769276508053881 -0.20434737193857544 -0.2871250193393768 -0.3470338474135674 -0.7058106863251452 -0.7388600100186395 -0.7577853900977883 -0.7171628933300679 -0.7133640004310106 -0.6878214941405504 -0.6491798946007445 -0.6159831831271956 -0.581661833023761 -0.5486290759271967 -0.4386642128949609 -0.5391797044006252 -0.525057291800545 -0.6272470798413882 -0.5252341516917607 -0.5163116878591585 -0.37506486302720804 -0.3750874328818843 -0.26422843706772176 -0.35359680077162975 -0.4204078211846149 -0.5895310873853442 -0.21871833301762794 -0.3250304253996067 0.1028891564274623 -0.01121606996071827 -0.03159591969633409 -0.055730552526370956 -0.2315719109346164 -0.15858566837557914 -0.2444549037290466 -0.3984587712173079 -0.49849797399771584 -0.72717899184711 -0.7647662942021511 -0.7715896660437374 -0.6711513573606763 -0.4689671854791735 -0.5383483772731555 -0.5601141752296876 -0.34536210204148454 -0.600093853519523 -0.6275471113101156 -0.6771890497576197 -0.6257218122759143 -0.6273162951888286 -0.6557694675895837 -0.39665279422739735 -0.20363402569329567 0.029698210078702422 0.26032471572453475 0.37146474708762633 0.3865600070013134 0.2561539120072612 0.29314309732875643 0.21282906153123932 0.053385607367295335 0.0002780418875502525 0.06021087409795717 0.12000283538399677 0.12199552707175199 0.05453904370061204 0.16612722698365534 0.3217365478815813 0.3539310734359605 0.32924179148973304 0.5003701243061017 0.2787008308197369 0.07287022649827826 -0.1314963660492137 -0.4225985764388006 -0.31502615167123826 -0.28613820789755684 -0.1844331975590936 -0.18246686169135307 -0.2131718887674273 -0.4522711178278215 -0.325104704084262 -0.1417686587026746 0.06114107510190937 -0.11894003678358359 -0.24267198184574126 -0.28835792625767326 -0.37377129380879287 -0.39724427704705045 -0.4840132782774435 -0.43535210928025286 -0.5019775039421323 -0.41922916767048934 -0.4983933594352388 -0.4740802588690062 -0.38589378202373187 -0.03698510806633812 -0.17410018891551898 -0.4374192118009618 -0.6347268162629579 -0.7265673615742887 -0.7668750390381975 -0.7975332667201295 -0.7773851738836136 -0.7313833947020429 -0.5714625487931184 -0.4579749225237924 -0.40623463445010694 0.029913338316620176 -0.12500704754164424 0.007910635072163903 0.2157158637263421 -0.0905719588865877 -0.2730561367036216 -0.317696037819427 -0.2888905985357918 -0.24594923675210473 -0.3642704595573994 -0.4190807290287646 -0.3889545226272251 -0.39434754910485703 -0.5593297536194917 -0.6175079847061378 -0.6264019640059861 -0.6073213397129528 -0.5647120919734435 -0.44651004467210875 -0.27487926790022305 0.010017303164758299 0.2874381085170209 0.4007520139342871 0.43953910936471385 0.21027222134205348 0.30577587896521047 0.26185577410052857 0.012772594705814252 -0.06132272785850442 -0.06356049086179517 0.06583032559813722 -0.07871495941304793 0.02676377422140003 0.14345847123846825 0.07734011700622202 -0.07770259650523369 -0.12885780925743118 -0.11336062586300912 -0.16407950478940342 -0.23753490805284727 -0.09943080098331654 0.04037055531806322 -0.04091757598856626 -0.042969035546645405 -0.020901982518390996 -0.02165993375087009 -0.016899615892931544 0.15947330106210422 0.11183918922457141 0.06279606285377322 -0.14007460271386707 -0.4043601420314148 -0.38147580558230776 -0.27688178602919755 -0.17857549396175892 -0.1308816493261659 -0.13927512936766703 -0.11807566804059323 -0.0831770780658147 -0.0694421869981758 -0.04857183794715092 0.05045420614975836 0.022620163731509282 0.07630187049585603 0.10373649796832166 0.03226064910891565 0.015675083419471023 -0.045748288017592266 -0.07196662388070467 -0.07537023682259224 -0.05106640061355944 0.015293259590782893 0.09721740599397885 0.11377187606980349 0.10156474860000539 0.17434637650725818 0.15663519523888333 0.14882146328961804 0.13707411065579653 0.20170772378383725 0.08151361538703865 0.09812585140596633 -0.010238349579373366 0.1324740988476781 0.11949115003694873 0.046740887379863746 -0.0038892534283215523 0.041111156929631534 -0.06860799044791455 0.09437982049811806 0.14950115946032508 0.18180265860629707 0.218368581818539 0.23924914357260776 0.2174118509931442 0.13192779405365646 0.07505742257473738 0.056414657400553625 0.124873223856061 0.19093841070070428 0.15809508890194737 0.0729208642766447 0.0052643199177623175 -0.06628650840190718 -0.1083720913322055 -0.13986543211874247 -0.13899197828323742 -0.14830994577276774 -0.12095612653820476 -0.1297183457063221 -0.11326213502258814 -0.09032785700046436 -0.0516119927115313 -0.0602481192925969 -0.04380918224326907 0.0025523301166095707 0.04166314212048284 0.12893184273226285 0.13273611083960193 0.17390960748712986 0.18129139221214308 0.30844049931792034 0.3671073025234311 0.3720997169982785 0.3338978718725186 0.29619656533969146 0.3993884069841603 0.32047618404196243 0.2262107292131151 0.2526158472468801 0.32975412229238876 0.3803945745059694 0.3963343590811268 0.4433223767330725 0.4373694331604455 0.3644477474842038 0.23414590754589526 0.2712778852208867 0.27575583448650065 0.24095630293789927 0.2816549545559832 0.18481674787778635 0.04347563258170337 -0.03947793500570091 -0.04332212543720031 -0.0192684700576732 0.1195175637536745 0.12189584264395216 0.2877473512886824 0.09069128458424049 -0.17244239653813068 -0.0630338249193171 -0.02951331531823244 0.005513774971576529 0.08343532147748431 0.2483597200874375 0.24010282155033377 0.34252592920355224 0.23294475140348758 0.27786476742542604 0.20852010334169305 0.09373754544873644 0.06916047070979318 0.16600826011728628 0.20418024792111286 0.21976129458085222 0.1728878662457456 0.15407023802308303 0.07097836116666235 0.03802111797990472 -0.005225080631018323 -0.04891719111930302 -0.05235671331893698 -0.0530597013990576 -0.09197295048951304 -0.08860646721366265 -0.09193110005120146 -0.12323809105624464 -0.14820318385948658 -0.17142633406743976 -0.16059017454623953 -0.12876154613792776 -0.09565905298687163 -0.035185193383390795 0.06422612067754306 0.18205614139424778 0.2862016254848312 0.27541754467046864 0.21816585035541752 0.19311614037559374 0.04309177821900772 0.020335810873447577 0.2405529184746527 0.25691863358033457 0.2365426485917498 0.2922845906763623 0.23016990775481164 0.25768124948576204 0.16624768109480553 0.13348619856266908 0.06607495189435447 0.03106512751063721 -0.03030788388971904 -0.058185563972475214 -0.07769869190886067 -0.09438636038849345 -0.10316404599540875 -0.2630894040477358
-0.05186224213316988 -0.043955003652818826 -0.11529163263826869 -0.0691273850186373 0.011795932608924352 0.29517812415509315 0.34029736806688776 0.5332244287629525 0.7054109066186978 0.8457924434493638 0.883284898248446 0.9179009669428515 0.9652482275187327 1.0000000000000002 0.9370996067321772 0.8074849919816631 0.44926859909869793 -0.122115906000161 -0.2532766131766127 -0.541637600651472 -0.6729232669370565 -0.7301423811488507 -0.6897305642183279 -0.6190303178223946 -0.4479061829508046 -0.27986063435953806 -0.35041103913402916 -0.5225662819183544 -0.5078177638661631 -0.5134226013189761 -0.3445339519672963 -0.1000854960641231 0.09944926194338055 0.13008056111003244 -0.015493249729288078 -0.25382705024760666 -0.445470275680231 -0.35114693604168534 -0.38204387523208866 -0.36491556012033577 -0.2989778204355751 -0.33267078595355953 -0.399568841526785 -0.3955044460725159 -0.48179381164614565 -0.23229092440720714 -0.1672919970539603 -0.016098178879811832 -0.09345086903378921 -0.16084247390702858 -0.1618460931316695 -0.17431379506012018 -0.25396709226965564 -0.28429672738605793 -0.781381566139846 -0.7813714749261292 -0.754604842229354 -0.6864607103421655 -0.665501886021992 -0.6394603082036087 -0.5965682267522193 -0.5481798434534937 -0.49334549001182443 -0.44975953798444684 -0.32779472662030434 -0.42924950853470156 -0.4423628324192071 -0.5447709731839427 -0.4390560031406035 -0.44972777292570637 -0.3328584202608438 -0.3609187581267247 -0.2561533428260847 -0.3823111417326722 -0.4815386205735479 -0.5960489149445839 -0.15014754769605074 -0.2562357417108214 0.12703240949427455 0.0021824706613401785 -0.054281926867761274 -0.059433121101728145 -0.2469159882339698 -0.24454264342475573 -0.326513849380062 -0.4762311165400846 -0.586367778235419 -0.773437108046561 -0.8095049412854343 -0.7755752807497815 -0.6750651059416718 -0.43586408516450453 -0.48613589026093784 -0.5773550211287864 -0.403666437211318 -0.6569828452993138 -0.6724546215761766 -0.7288890261489412 -0.680228375744478 -0.6867469071935524 -0.6435852526790806 -0.37658681055980486 -0.243023426868522 0.01722260178671508 0.21453631267088963 0.2857675879385278 0.3062265314118611 0.18732430062758854 0.22316152578056972 0.1677424748395612 0.022910860351470472 -0.0062146782626815176 0.055354202034439644 0.11298911742153683 0.12284134766042741 0.039260656711946035 0.1375644374694048 0.2693622923847106 0.3001638322489384 0.27522525109884005 0.4539934472400421 0.24740387188650367 0.033173151870794636 -0.167309853540949 -0.45011243838778475 -0.38974463249169644 -0.337679214087568 -0.25916542001938264 -0.2277337878059857 -0.20100459091149805 -0.376006190589845 -0.28165940866546224 -0.07793497182536183 0.13393066845573479 -0.0696161707282023 -0.22254976935727552 -0.24765361407750125 -0.3262076998574705 -0.33027747153160686 -0.4376384973571325 -0.3666502543045471 -0.41555742310697363 -0.3341146047812207 -0.42936257284083773 -0.40012588070387883 -0.316736726661003 0.010724482697537827 -0.1468510355495065 -0.4194848304263655 -0.6014185099092809 -0.6957965016551254 -0.7436133889640378 -0.7927449194650557 -0.8142102419490231 -0.7816868999961284 -0.6608562226494232 -0.5482825379272946 -0.3782385817290015 0.007851721686264673 -0.13589050936594002 0.02523917648998606 0.14976746928744625 -0.1367253664458862 -0.2935513372373654 -0.3527691604315317 -0.2972784860312307 -0.3005205821359842 -0.3935542531814834 -0.41333972308866757 -0.3582245930003527 -0.33573109095559567 -0.5114082986421216 -0.555672898620145 -0.54069581612088 -0.5107358708650273 -0.4680845194542937 -0.3645182029153473 -0.22979184635600747 0.027311404937825204 0.298524822167421 0.46314189336943756 0.47837208099593675 0.21894582726698417 0.31582686530253173 0.2833755281559235 0.019468424326924083 -0.040740153445614345 -0.021809075186420005 0.15060841103155512 -0.017179484502878907 0.13816038653536378 0.2604142564790803 0.15234220166730011 -0.0398972969299133 -0.09154419412361518 -0.08980249305101215 -0.1367855016508342 -0.2460446077695604 -0.1279771156922779 0.00834018441730454 -0.055770581734209436 -0.035827325635637404 -0.02895786509085582 0.01861694131753908 0.016868367681031525 0.18376477755600132 0.12632645629278844 0.07534857243770042 -0.20916206692433523 -0.4225891350292346 -0.40900360424953575 -0.34476535145249837 -0.2506368997675635 -0.20836750235727905 -0.21321279163840226 -0.1775097598801885 -0.15870209684385023 -0.15588089494152316 -0.11634885810630023 -0.02930300004808098 -0.0388590721869949 0.0026092475318346257 0.05070423755861105 -0.042742994465928226 -0.09056147904431286 -0.14035477002845068 -0.1639606179426891 -0.16675665288976538 -0.14139571432239717 -0.0700353305941268 0.03766397021078519 0.06749052591086374 0.07421167549866454 0.1464207767084127 0.12724585960162615 0.11905366951729433 0.10871505460355965 0.18751001268304957 0.08790957816484242 0.0806578373203997 0.03574669688979168 0.17042011965640838 0.14367866957560577 0.07285592869506453 0.0213530236826141 0.07250574422741142 -0.06643757780137653 0.08976084007550832 0.13534932949065645 0.15908661123727844 0.21503263453142693 0.23493573923038738 0.21050450492050177 0.15441787223347575 0.049529701533322985 0.05765631046219321 0.13058635801592772 0.18879918962112913 0.1490292495818235 0.047020964967622876 -0.04557224750411602 -0.13674128363756752 -0.18341406554498485 -0.20952508214810206 -0.2101024739422895 -0.21579895636507643 -0.17912363080168361 -0.18403383202166382 -0.1653042833078747 -0.13684621155604465 -0.08511984580564239 -0.065560800885343 -0.0553849916772979 -0.014702325555029342 0.02350806658088444 0.12384702059796052 0.15219747141244783 0.21378454283683684 0.22443940063834186 0.35031749219437036 0.42141138871940026 0.415715576426759 0.37119797091572443 0.3455051953370912 0.43487735330119887 0.3621150386844064 0.2623577181079969 0.2899802626726506 0.3802510461142743 0.4408640010945847 0.4530751937679491 0.47964704208845427 0.4896593048463189 0.4037617590007977 0.28164704658794815 0.32382348542477385 0.349610895276402 0.3168018564702631 0.35988084589496677 0.22916281405234948 0.07292102361453166 -0.046775862326483765 -0.06353399019049924 -0.034312823115213165 0.10483275056334122 0.09438080939751035 0.30760750474625126 0.09116397821135114 -0.16750382060306812 -0.030577243626894044 0.030547234933275238 0.0908963770973897 0.14223148946428765 0.31738543271145586 0.3437722661948448 0.4336777677859029 0.35259919229369924 0.38911232161705633 0.3009830456231561 0.16894712494141076 0.13101006177793226 0.209389169967125 0.2452353085920161 0.2540902178048093 0.21572464292433138 0.17753895854212293 0.11653144677686735 0.06664939029227251 0.04346138203047246 -0.01872749031066419 -0.04325907777564446 -0.0426345534124496 -0.08864005910258006 -0.08296824058095623 -0.11401394673884166 -0.16700936383760429 -0.20313118416038237 -0.23745741525091585 -0.22757969322968816 -0.1854605803824455 -0.15078933510932474 -0.07538265243579453 0.04170530266652448 0.18760630834608175 0.3041717492427 0.3190167571250393 0.26431170161156764 0.24169300676353805 0.07187108635931601 0.014538256385440717 0.24610632382076178 0.26332406391643415 0.25127591737031957 0.348811983282624 0.2694411212600232 0.28831395810588245 0.17267108792086514 0.1224550951474706 0.0221656370235385 -0.023986857040032852 -0.07799068282726818 -0.1066117001452832 -0.12516648152840057 -0.1602780678714235 -0.12278000822444297 -0.2487635632416895
-0.0023537875093227597 0.022873088307449586 -0.046623896128923356 0.033268499869388235 0.12104710129502275 0.3512578633195835 0.40174765093969994 0.5418839166744089 0.648089666569032 0.7777574776827006 0.8091306813618595 0.8175539406407947 0.8710686623450289 0.9370996067321772 1.0 0.916916961708635 0.6298832839883809 0.05227814997269012 -0.1442049188231937 -0.4057538337177984 -0.5498474968831059 -0.6419674672753446 -0.615904834788491 -0.5956408888759888 -0.473308406489462 -0.3341429346460074 -0.3886079130137559 -0.4877503812563064 -0.47243125995702795 -0.5336069133656992 -0.33524183171110955 -0.027726259540565342 0.15686623130403934 0.14505965490291925 0.006657815588683203 -0.23025268865018753 -0.4246803796008751 -0.30835639121582986 -0.35724589734742174 -0.3529830268759448 -0.2858976041104976 -0.3071339989525341 -0.32949424050629195 -0.3359298554642153 -0.4807952699242854 -0.22791775619666155 -0.197169258038498 -0.08382367663619672 -0.15691284143882558 -0.30607140193323557 -0.30713219903426553 -0.317208252614116 -0.391688460439552 -0.3656129096096157 -0.7775005408926002 -0.7346339543969568 -0.6739117004395687 -0.5858886906909088 -0.5536361214118423 -0.5164004034917771 -0.4780654027752694 -0.4390083765503394 -0.370268286272205 -0.3183076974198143 -0.2256527876643783 -0.3511166096034099 -0.3700963004573714 -0.458427903623455 -0.3783826893832659 -0.3712333755749529 -0.2711549407368582 -0.34102262581766685 -0.24857829594979 -0.4594621683725755 -0.5848286946457734 -0.6613020811496373 -0.23461865097680337 -0.21873613019424382 0.0555990365334382 -0.05004064099635366 -0.13469975926798808 -0.18794042549776424 -0.37500455160491697 -0.4145633038369471 -0.4792178188591193 -0.592473832777976 -0.7022732317550745 -0.8108361118296783 -0.8003994993418325 -0.7013745768810776 -0.5803687917348727 -0.3848768798122256 -0.41886650988508295 -0.48217970616203065 -0.33597871659536643 -0.5797423893876587 -0.6062076947304115 -0.6895271165825619 -0.6563759531492919 -0.7026417322751766 -0.6016914773333134 -0.3884590904088474 -0.3878063879579405 -0.1471588048400688 0.04945299195495159 0.16783548457880526 0.19438648056648536 0.049786751647215265 0.08772262608980055 0.026538026470143437 -0.11532100234675523 -0.14276456569190366 -0.10917762905197599 -0.05169727259993842 -0.025154803645599185 -0.12634416689692657 -0.023361447505730836 0.09744356614051265 0.13840478886068486 0.08688869977422084 0.26231629282799573 0.06612341602498807 -0.10073223133639403 -0.26562036324426896 -0.5293454539312855 -0.5037789681160793 -0.46134376907077945 -0.40903687379042103 -0.4123363268937899 -0.3435711637025062 -0.4422713147003202 -0.38459210679096334 -0.1396810314122357 0.1936552670201049 -0.0383592313376995 -0.20101435080098093 -0.20209913365278442 -0.2898072991285264 -0.25732350618730593 -0.35430147000276346 -0.2801581765881031 -0.29980463078700803 -0.199861593070847 -0.3111531567314137 -0.23981588590852004 -0.1520616410879227 0.1980109454127724 0.04668075482508685 -0.2592006922975673 -0.504036819421171 -0.6006137712217644 -0.6362606288084159 -0.7063200762606932 -0.7811142553747635 -0.803949500808113 -0.7363008549088517 -0.6624245552481666 -0.5174868634555396 -0.2521644070213495 -0.32131017887386154 -0.1504968019605677 -0.051332962088646704 -0.29771709963860493 -0.4160984562348478 -0.46374059290667946 -0.3820047842456439 -0.38783886457349753 -0.4375408215154608 -0.3926473180348107 -0.3028567242620729 -0.22659369639656565 -0.3862462109204846 -0.4726854647924043 -0.4622611328812553 -0.45048355212093943 -0.4445986218196283 -0.38312814541503487 -0.2606500944778081 -0.012225707041288255 0.231657123682358 0.40596663324220567 0.49156701812485065 0.218672061415517 0.3048202156671663 0.3099006213739835 0.018881748458077465 -0.05471205360085576 -0.011560317150693772 0.16810231286569974 0.01170665905401936 0.19541089477440435 0.29068529804126947 0.16089776111297846 -0.05423859071791548 -0.11123664524644032 -0.11662279825949745 -0.12672478173136212 -0.23805905466730504 -0.15457992870341286 -0.05805328761520756 -0.12578580515986992 -0.09395210564186746 -0.0951899731602857 -0.005780880523359658 0.007446446357442389 0.1291685998180734 0.07635924615028548 0.0331028574782946 -0.2534268181838319 -0.4029564120341461 -0.36985583180474907 -0.34239912728120253 -0.24132691354974545 -0.18839490092938885 -0.18786360234573182 -0.12534360581262083 -0.1120569685597412 -0.11146786841828052 -0.027516400790609685 0.08458671446287372 0.09048732269077073 0.1335116888393773 0.2010153342851289 0.07715200284556661 -0.019262494098828898 -0.08009043246126196 -0.11713841735495052 -0.134202963337614 -0.10422979018230934 -0.03816913209443348 0.07824714206633895 0.13904898467887214 0.12212995853336642 0.19191924069300967 0.20814545649628766 0.20357499736186663 0.21291883207062257 0.2937197689398831 0.21893892042974858 0.15279590260773365 0.14486428958640885 0.2862971017697985 0.25264178658564507 0.21517772845340535 0.16146021804233665 0.1808065221111808 0.0642258988257458 0.21503965227414487 0.26524144130141347 0.2696618431395789 0.31198237171604587 0.3009158261999616 0.2705879351332225 0.2134001823000011 0.12125747987878845 0.08790475452448175 0.14495179611822928 0.21969854408084327 0.1834225001255978 0.10931450154771026 -0.042566767588093794 -0.13037709196141872 -0.1885206799430503 -0.23367326669532665 -0.22329343343075497 -0.23629495389964017 -0.2103375302799915 -0.21706928348325158 -0.1807562345717569 -0.15715827871899768 -0.11080149390295761 -0.024412852321039763 -0.014419926066230424 0.048617715847475165 0.1261190931737427 0.24631925704471044 0.2818320015868751 0.3420655721915251 0.3221619883149277 0.4463505404135238 0.5414546475492297 0.5408495604835505 0.487012113792002 0.4724733878660632 0.5631421694120693 0.4685920354624291 0.38628586019269306 0.39844774718886394 0.44403163643698684 0.49066232693743034 0.4831226235268236 0.4773852619758772 0.4721799348691982 0.3525539824939327 0.2611914726712622 0.3423883328524054 0.3842401723619477 0.37905408492296133 0.3297736142471658 0.20460027747282994 0.010141746865662073 -0.11594533363100018 -0.1419823627864797 -0.11955625210937762 0.06534747888062324 0.03526793810303409 0.2384339607429238 0.015874479012885835 -0.23867678208586796 -0.1142977734407118 -0.05278604461447584 0.01095645651607488 0.09362240942741291 0.2658520205596702 0.2909095776053466 0.4670752213529662 0.42139006214806307 0.40558915486369507 0.32870039654340105 0.2139753531538111 0.23482020877722803 0.30913639273687044 0.342826041292692 0.3600907028069262 0.31831339874243214 0.2676013913067439 0.1795583051637072 0.11302204977053375 0.056521180217027914 -0.026447233847215677 -0.07395810688564067 -0.09130075068273723 -0.13727868639364252 -0.13827514401119825 -0.1705558242887359 -0.21657265316363605 -0.257689967716605 -0.2778479127417173 -0.27210846649864273 -0.23711604833844424 -0.19874496718747334 -0.11003753662828879 0.01604443586547724 0.2008441417334666 0.289241303965297 0.33302421981127117 0.2211136754937105 0.20304847409293675 0.06950180554519987 0.09573834818860522 0.22603571449237445 0.23553493354664795 0.24624554476202445 0.40601695873826377 0.3438503240464204 0.37828253943586687 0.3044035833110966 0.26177381337192857 0.1678499391345047 0.09725028718388055 0.010956570102620062 -0.043490643374407494 -0.09435398574656523 -0.12894607229606528 -0.10002636208635586 -0.22175089066712875
-0.07835730086192612 -0.05870248490044324 -0.13281197380988038 -0.05481814246539188 0.005687975411367885 0.19858907552072547 0.22866783194388096 0.3493489043963186 0.42344965953383945 0.575619088616227 0.6258184870641226 0.641350777169419 0.7102911144828834 0.8074849919816631 0.916916961708635 0.9999999999999999 0.8165216298227888 0.3537633013821194 0.08054115242091932 -0.17646838248616173 -0.31426228533721934 -0.41672355774046455 -0.38547025697148685 -0.37877880204363007 -0.30248758156951133 -0.23003047661913253 -0.2910046325302128 -0.36320698096640947 -0.29940631485235286 -0.3979720818055258 -0.20129889669766032 0.016218741097229518 0.10456388361755392 0.025292274461514216 -0.07463705692701439 -0.19507304537264716 -0.345114619032223 -0.24929601387335484 -0.3350022774508427 -0.34256351203749974 -0.27396053771553225 -0.24097293130810252 -0.2231084343589541 -0.224351152219854 -0.37560861318914224 -0.10101795556962624 -0.09538988775432275 -0.08964846519909284 -0.16273250245607548 -0.26547453600375326 -0.27232358115343946 -0.270843745935505 -0.3461965504497391 -0.28473266528529734 -0.625324010736062 -0.5367586074745013 -0.4463536927749238 -0.34540316799327186 -0.3289675805649285 -0.29690151999916325 -0.287216015868901 -0.26194015014096045 -0.19652448295474573 -0.14364059998527617 -0.04269650582536187 -0.16034021943827773 -0.19413887680293257 -0.270825902907871 -0.212084760991924 -0.20903373753339366 -0.15503535724750858 -0.2503962304527824 -0.19497697935280014 -0.42747314610881165 -0.5569766735713368 -0.5927554435425451 -0.2224210893484766 -0.16213588952331762 -0.011284935172149782 -0.10744209977002138 -0.20903233127731488 -0.24609391778241746 -0.4670418760550013 -0.5290899663424129 -0.5808024682561996 -0.6447134242412816 -0.7069217726327819 -0.7259289444417851 -0.6641650912965859 -0.5120454855127768 -0.3787184173955252 -0.1949485609852286 -0.22133573539929918 -0.3336505640245835 -0.25971722522875473 -0.5209582065965266 -0.4782978931895353 -0.5390952639447943 -0.5230113538273873 -0.6247371542310828 -0.4980951978042942 -0.4010926796117395 -0.5001533695169653 -0.2296375186788017 -0.05181283114078425 -0.037809185010672694 -0.037334856211648525 -0.17932990116488517 -0.08621236997306111 -0.11053697778714758 -0.17596318814719816 -0.14019549862278208 -0.08765805933885441 -0.10434247383662269 -0.12155988276181315 -0.21174478764662508 -0.12156734821518596 0.00031308479774176174 0.04251641497053095 0.0012298943845989935 0.1474528085289786 -0.05015848463084149 -0.22088997568610347 -0.3659565744639423 -0.5682131775292706 -0.5981197015196216 -0.5602911069623201 -0.5437821205603941 -0.5294386382431299 -0.4426654513228702 -0.3998819388467209 -0.3855407734473135 -0.2168323775170698 0.117172148743524 -0.04194342506704941 -0.14677067417876027 -0.11994428520744856 -0.18243832214399347 -0.11221186428566385 -0.19564664925497308 -0.11127519221914146 -0.08045761425038753 0.014596383085198013 -0.1438174901169125 -0.12129098964123104 0.02376101848100152 0.4167237101535914 0.22552880475380999 -0.06803061063904846 -0.31851026841548524 -0.39009374388007906 -0.413045459771002 -0.4972976799242339 -0.6045179371778121 -0.6833196081988171 -0.6728961083454292 -0.6888428147294996 -0.45775140203282877 -0.3251632116515055 -0.3310122453013679 -0.1497784915751509 -0.12471594645693697 -0.4042153224201277 -0.4585763455238277 -0.4590142319187917 -0.3678272532024244 -0.347200885169463 -0.36333505797791765 -0.27297711237309313 -0.16039019870353566 -0.06902209983291391 -0.19240655064182685 -0.266752256309236 -0.26343031334009975 -0.2718368223052423 -0.28645423633609585 -0.2700423117047113 -0.1823131213281169 0.0038350729351145506 0.18134632267205258 0.337392375373101 0.44502077959054026 0.17552417278831325 0.2642200116471413 0.29098098363410646 -0.01005864942896192 -0.0665113319800568 0.004718733377837337 0.20495027933685403 0.09342087650364606 0.2622555004699983 0.35174023658630144 0.1902650968817773 -0.04003774913940781 -0.0975783345396613 -0.12385291792119114 -0.1357719586353501 -0.22343413062318804 -0.11631085626599362 -0.0235951911151286 -0.08940427510860521 -0.10552591202494196 -0.13810532659311048 -0.06350923169356246 -0.05027382594470404 0.08709086119060412 0.03411252754935934 -0.027576834381097263 -0.2562940279738076 -0.39879815739449254 -0.32486675265481696 -0.30071588620774864 -0.20581231990937282 -0.13777588248358297 -0.13654549474457256 -0.06162061345852006 -0.042739357558983525 -0.054247428145990186 0.06434491732087813 0.1424929934974872 0.19118599943062708 0.21537873510809552 0.29523749709451147 0.1749911455199842 0.04054328971077735 -0.01553945181606027 -0.03377033565185709 -0.06626461034015708 -0.027875471539202105 0.06124129229926732 0.17708806287485054 0.2207840024539121 0.21402283162446725 0.24302459814243885 0.25558370571547245 0.2828371195588874 0.3028266332201541 0.3674031889438445 0.30058015874192934 0.093645919238313 0.2167930512977971 0.3819918141757072 0.3622502716261874 0.34041734940467755 0.3074268793894819 0.3369319958177379 0.14759190679602793 0.2915727375755145 0.3305105461139814 0.33660849085901356 0.37142569585448953 0.3467031884743879 0.33001669618525 0.3702464096560963 0.17991138173473314 0.1799843575700013 0.19327193971554057 0.25139858373780316 0.21585272227890515 0.15877618646728023 -0.0024150870548143213 -0.07887673661869195 -0.1361787362840973 -0.1973150887109546 -0.1875822564854061 -0.20982912228471007 -0.20176620036578127 -0.21732998216361749 -0.17707836259647625 -0.15371279101274765 -0.13196506244452105 -0.06522023016600391 -0.017699335247108407 0.04051180438565043 0.1358844855468479 0.24387814356441798 0.2718101662860147 0.3475789089232754 0.2981128187265085 0.4267538466491299 0.5550506372732994 0.5388401269098545 0.5161578430604071 0.5256911587289084 0.5852186598970471 0.48999038776760256 0.4375326609095417 0.451146663222323 0.4550906144261622 0.47622756582220677 0.42797926701384015 0.37735372767664 0.36414398134559295 0.23022136903477136 0.19367779422193326 0.30433211838480156 0.32068025370569014 0.34107415425008664 0.22916666356916018 0.12258237475090476 -0.04981202564589224 -0.15142536444678156 -0.16749150882300107 -0.1623786039298452 0.03892018529709173 0.09281306679780568 0.22436984211048833 0.06999013760307121 -0.1917273968887014 -0.1412732265097011 -0.11859637932722546 -0.0801522948678148 -0.001633548427025641 0.1256811911756539 0.16632458676468603 0.3394741953625333 0.33220110317557644 0.3605694693277446 0.2580472812216315 0.10859536879737652 0.14268051449106905 0.22858205915047694 0.2958016579542985 0.3397227023892372 0.2911430068736046 0.23457579233098658 0.13917045298966452 0.06130658785139363 0.017351377181056338 -0.06326976313615136 -0.13641366926251702 -0.16915078982257128 -0.19517835605427142 -0.17997888526249595 -0.20396865257377242 -0.23583512149087174 -0.2701120880031138 -0.2679763734779539 -0.26174767547520383 -0.23772738065960256 -0.1854887897839646 -0.10740462630234132 0.008726828961560035 0.18153753612093448 0.2539043077265899 0.3056306305634965 0.1757449866568798 0.17084578729009695 0.07705010853910503 0.17290715358603798 0.20818738747295942 0.1596995508084806 0.19727248942709416 0.40384182709923594 0.3721081651373674 0.39417829706105767 0.36211929549021377 0.3200755798645382 0.22859064234759902 0.16074253600864005 0.06405757900723259 -0.0028372692951593205 -0.07097581392993974 -0.10222084818586619 -0.07800986618502068 -0.17319510772565244
-0.11122885349360144 -0.11317120270672389 -0.1652310170414653 -0.12400803427780992 -0.05438343430031883 0.06502940542792963 0.12626029131475383 0.1791538354502766 0.1746680531288405 0.24544091332639895 0.28090606276781527 0.2725844771510327 0.3089943903135275 0.44926859909869793 0.629883283988381 0.8165216298227888 1.0 0.7510527260084106 0.4408896304029644 0.18047807202687766 0.00834558153243467 -0.10855453150867628 -0.05816796641749028 -0.021774846457264983 0.038218983479210336 0.08236544664087933 0.0499812433038447 0.012712967741497423 -0.04404868015584405 -0.2598073427316704 -0.053048090772876554 0.07342134748228754 -0.004884498461993996 -0.14488789571474783 -0.19715208033068798 -0.15727073819746465 -0.2408850119328729 -0.21049456524515095 -0.3682942753893863 -0.4419300536178178 -0.37291922807033895 -0.23873000968861233 -0.05655436802286405 -0.00044190812159759026 -0.2341164134129673 -0.05953475218303177 -0.1276366929949675 -0.14509084276864795 -0.0774805581132109 -0.09892092708734994 -0.029999002196638487 -0.03175199200906891 -0.11348197731837402 0.031913662233996956 -0.45822508306743465 -0.30266602506349083 -0.13985079583115198 -0.0005494630062652658 0.015678254837864735 -0.011036208118456865 -0.020638112855776415 -0.0028751460734328664 0.0481988661211652 0.07526353097635895 0.12196074928239505 0.03530521778286652 -0.04776241077990883 -0.06113796737396398 -0.04624357019748887 -0.039930229723047925 -0.07325122132180543 -0.1779471874677606 -0.1603557544333688 -0.3489302491262107 -0.46958700087909205 -0.418308969445941 -0.12041908249932849 -0.007016035676087763 -0.07942526542529543 -0.07155884379099459 -0.2239053659360408 -0.26942948966521485 -0.5173775011790901 -0.6065430011547381 -0.6308096086310616 -0.6263698233448269 -0.641391070714168 -0.5505576606521888 -0.424504789247661 -0.20697856229033415 -0.060521780420205645 0.06971425836552847 0.021106426714832892 -0.12313516764325304 -0.08198901324564045 -0.2555582200505563 -0.22512196187548875 -0.2749023280944435 -0.2837697094188595 -0.468501830392848 -0.3230256704075884 -0.35634685813449773 -0.5700828638306557 -0.32366873080351477 -0.16558336512292887 -0.18721739839955437 -0.20333027611807342 -0.33507980582918995 -0.26380667608133807 -0.24159266862057216 -0.26676805207697185 -0.19535545096475107 -0.1610166767033755 -0.22322344872306718 -0.20753169933203308 -0.25257317806752316 -0.16018514430314623 -0.066583276834134 -0.019208879700931127 -0.045886225815658745 0.03845956403836891 -0.15158806894216947 -0.31960200500608715 -0.44130525974794604 -0.5447110218565455 -0.6309395066740938 -0.5987586527112463 -0.6049526355372609 -0.5802364968674222 -0.4677430511923582 -0.2646670013052527 -0.2889995306549678 -0.18078877124599158 0.07568538337907046 -0.048035434610557703 -0.14485395567798479 -0.10362350528458006 -0.13535593513266705 -0.04042223178459138 -0.08243795027298738 -0.008628570540624277 0.1239122747315034 0.20349476445454154 0.047640718479425755 0.049165189449815655 0.2473439879953138 0.5979114631100627 0.41669732515848784 0.18611033723873013 -0.043317977381704904 -0.06850644707095405 -0.07979444539594462 -0.19127026508220313 -0.3342616532181871 -0.46375771773472124 -0.5230099937104649 -0.6047391967023746 -0.316369684723005 -0.4073696433977734 -0.28927442975246065 -0.17508616908933985 -0.25036788975378205 -0.40174384525874024 -0.4740851651837057 -0.4910694222348798 -0.37102262289605464 -0.2434847206407128 -0.22141354073537753 -0.12074239352505922 0.014644498197972615 0.13720497330954556 0.02669794279770987 -0.04017057316725526 -0.030012161639730646 -0.03731816983059721 -0.10879143260633319 -0.17982706148892755 -0.21899994868002487 -0.2183911579610143 -0.09152487943556673 0.18579760337824772 0.2454163925930813 -0.00279606336512415 0.13748437656090556 0.254281451112536 -0.05587366698962085 -0.0969920290726137 -0.0704906601592913 0.11770625500334361 -0.017265777531744124 0.2329483948335768 0.31287237878189206 0.12292929971021554 -0.09819070969979149 -0.11342403054455676 -0.13053658825176218 -0.1553563618909537 -0.10865724139630402 -0.05307747813022947 -0.03199411385298375 -0.04623127800843903 -0.06864995871646325 -0.16333417901299194 -0.0728783987729332 -0.08783541428972902 -0.0162861582655296 -0.03430392028874591 -0.0496121735886499 -0.16851216015299317 -0.1812744986340479 -0.0988194641935806 -0.10420943077869266 -0.06529519053425419 -0.010864565032168047 0.012353796320481801 0.10049124559796788 0.10141206622438598 0.06261649820192232 0.1641729830164845 0.18881266163574917 0.25721828679204195 0.24435278214970402 0.33220090450872924 0.2072431146053106 0.061393350838446575 0.06917054493584163 0.04574484186704258 0.013954510754560416 0.02124690775967177 0.11653629177549225 0.1785557362824774 0.1975146133127775 0.1367218120695125 0.11923575580138365 0.1775291316391845 0.19436247489540892 0.2438892286486147 0.2807950904526544 0.26776887804916016 0.029551721871017265 0.18273735483454642 0.38993318528591375 0.4337372323340437 0.41960267360330905 0.4270843381374781 0.45435827465456413 0.20317687087048505 0.29432701952890183 0.29691045303380936 0.27702330136234105 0.2652847645498452 0.19947729897369879 0.20320673900625494 0.2919447025609543 0.08804472328892501 0.0622423246163593 0.0631670623807389 0.10688770158247961 0.1115916576034598 0.1370784196803631 0.020513611992427152 -0.005736890125839558 -0.044380098960273555 -0.07785779112687473 -0.054629687915090805 -0.06633027453847858 -0.05532973071700849 -0.06210444653786355 -0.0237159544509871 -0.005025650204901597 0.002643933171487281 0.06798450862253941 0.12430932958974877 0.15537095247266447 0.22856386311895563 0.2679013336041471 0.26420081746448115 0.30980185876784727 0.23467962911773987 0.2589114797716208 0.40489190737723396 0.4365884167201965 0.4111704378787174 0.412522945497664 0.4431001220089216 0.31034778457966095 0.27579494114636227 0.2837713141560764 0.2841527276663689 0.322688131514917 0.28317802398320513 0.23361205024428314 0.22711626266274335 0.1524954742950864 0.11173262269352834 0.17389646274536041 0.20892155315305821 0.24433371935381185 0.13548396046759428 0.10562930755775794 -0.017371691920094443 -0.06901963346024541 -0.0969651779327685 -0.08702356980080349 0.03683841023759922 0.1075733165152565 0.15087791315339572 -0.05996193057825342 -0.228664907187308 -0.1145315819232534 -0.06520290585669378 -0.050677524029852455 0.0390371202935164 0.07113236008883639 0.06732345527791489 0.20463632005968685 0.26439016776873325 0.23370916527103253 0.17983262340319126 0.06470490329408267 0.1486898380628531 0.17511645339218546 0.26087632300132507 0.2944767281015691 0.2841722272079491 0.24537179222834646 0.2019739065247789 0.13061787047698997 0.12206107302178086 0.06578436792462107 -0.029187382371889035 -0.0682639213041566 -0.07252543834403048 -0.05968017622483254 -0.0702289388406818 -0.08066919274660642 -0.12206069825680499 -0.12009120855073001 -0.12924825584737967 -0.1117289142967311 -0.08247038217828948 -0.023436593300249418 0.026018288688511308 0.1419026774538053 0.13017081155895943 0.15525157656802632 0.00019943193922818602 -0.014250957638984721 -0.048846177392141414 0.11354351443096827 -0.009067686115855842 -0.06191742878245249 0.001107577133067868 0.2472144586709064 0.2358097919898443 0.26378240935142677 0.28298250833406086 0.301372389157124 0.252199567440209 0.22527468103674675 0.1760272453352797 0.1268310058626177 0.07053503080690503 0.039824476795347064 0.12559293454552384 0.04494541464136117
-0.15950717858037033 -0.16423924982853294 -0.17327243537907258 -0.13784077410932458 -0.09930883313442071 -0.12920576505353148 -0.06948457835576269 -0.10024292909128239 -0.1793365031088147 -0.1878170019994868 -0.1704538497681038 -0.19364760825537053 -0.19928161033162742 -0.122115906000161 0.05227814997269009 0.3537633013821194 0.7510527260084106 1.0 0.7084507990600641 0.4957489415357169 0.4231621480877561 0.3756436671982374 0.429210845294173 0.4634045293035262 0.4157622365007137 0.32202211562468047 0.29797130619388923 0.2834648977868055 0.15255440633161446 -0.0753200839668695 0.05841153879571969 0.012358264968980386 -0.21736489960711128 -0.39456685113181417 -0.3642722295910854 -0.11716446664236496 -0.06576215857475626 -0.14023810556246055 -0.2360580982471941 -0.265693970270988 -0.23687065196095952 -0.10138253234537821 0.14266253625470038 0.24698209608792154 0.11325889343305764 0.1689426176841512 0.08329027176356095 -0.1001579156575666 0.022850514747734824 0.12546731228597074 0.1960810768978723 0.18540840974309827 0.13424545207050376 0.2990049127704313 0.07266714338603365 0.23367356747264162 0.3641727736537817 0.45706674570048816 0.435024736964983 0.3688882115436253 0.31018971740374507 0.2850095646636716 0.2880111335839001 0.28014555811771186 0.2657446148146732 0.21684928772313822 0.16333752525879858 0.20825121822229703 0.1672671624933836 0.19128847448548356 0.07555739925846565 0.00709898842439712 -0.04999526695058692 -0.11407379087939716 -0.1886724438053171 -0.09161707477710392 -0.10268025201136723 0.04690682878000807 -0.2158175823004767 -0.11275723562730702 -0.24650372763177014 -0.2816138734984604 -0.44827349078826073 -0.4814948089419677 -0.44289625173412667 -0.33041482115780285 -0.25274041260292257 -0.05842235385028293 0.11301482262849996 0.29667043326068654 0.4018639224099231 0.40801698386712343 0.35098692036771206 0.2183580387816685 0.18725795907874307 0.16987767238024906 0.24237506296216602 0.23340386989007833 0.1928122411249337 -0.012072087424904674 0.05464438221674056 -0.17121660083197232 -0.4376778181293152 -0.3249684063337184 -0.2388601577971149 -0.2668575641751144 -0.314922390502028 -0.3902400550881559 -0.34430399152292224 -0.33055199142490166 -0.30288700707242017 -0.20267853540163888 -0.16666686229682517 -0.273639274194177 -0.2458477348228118 -0.20485302824835308 -0.14286350269877013 -0.08916100341495643 -0.06251466639918987 -0.08003319988824302 -0.10170779417693399 -0.2644063176124657 -0.31433074696329444 -0.35052336263580225 -0.30368385085021066 -0.4222094234915427 -0.430020838026499 -0.47907051502014875 -0.47354616711887626 -0.4112719980827076 -0.07720120977160681 -0.12578738807998405 -0.14489733918983222 -0.06557603779396937 -0.07243777763461169 -0.07540212323825012 -0.015024255966215143 0.00677466947927478 0.11896727078918845 0.15940971803247236 0.1747357230555307 0.3418047863053467 0.37808756290539824 0.2767712229333948 0.21103401282049394 0.4030648869267947 0.6347064679173323 0.5368281067739813 0.4619884706320425 0.34459312698962213 0.3626395943742719 0.3996958300669719 0.3266879500851694 0.21972632722283553 0.05492211254883442 -0.05001392251327031 -0.22007602446500635 -0.030019214635378166 -0.4018500984846055 -0.22357484085403967 -0.2033955966436301 -0.23151332176343606 -0.31875343304628045 -0.3178431843252122 -0.23189318137801598 -0.21305640320980349 -0.018538220635572856 0.047742696593128256 0.12458968548768866 0.21844207792733739 0.31935450976151486 0.35109985726477455 0.29368043182293385 0.2553511913436166 0.2037611491727568 0.08704554237847899 -0.06395435299055854 -0.17226155251221034 -0.3269303499103622 -0.3183460068877044 -0.1314319783105516 -0.10031039229437635 -0.21149051029661575 -0.07522529258458893 0.07828457420394433 -0.10552671901708624 -0.11286467585438285 -0.11816858014565097 -0.05509678668380358 -0.06937692032436059 0.06105863719992721 0.08243522324708885 -0.049864812773496504 -0.1505408065808621 -0.10150148103188625 -0.11009401746900947 -0.13867837254975499 0.03534694227514503 0.04235237670840591 -0.002451617967807908 0.012584880910451646 -0.03471188827004708 -0.1606834570357615 -0.13154310950241044 -0.14935786677355267 -0.16888654063086306 -0.13288216570148195 -0.12011558449845294 -0.012952267453022945 0.025378537952202226 0.13118501554391507 0.2034845762597424 0.2084870337526125 0.23848226477652612 0.2551657341473518 0.30375465306143695 0.3178897707764187 0.2515394034231689 0.31697850920609805 0.267194967172027 0.35918159633093255 0.3324080998850386 0.3539164684663806 0.2970748081886249 0.2109246088620894 0.2759780129880824 0.2860499779397138 0.24890759084313796 0.23089344702044157 0.30143525526213616 0.2748862297211015 0.23238699871178836 0.12523238348194363 0.03260006382636698 0.09555729544401484 0.14151064165048793 0.19809949410855832 0.1731143711611769 0.20802841082858148 -0.033257174953699946 0.05892581533497516 0.20481863994570326 0.30972339432077045 0.32907356289709017 0.3991925045623956 0.4199947259450021 0.24943593350394425 0.2591058403920619 0.2258446512368876 0.20625532998615542 0.12464107651974529 0.04534013263518689 0.07843486894243883 0.19825508413988335 0.005549143212456811 0.03426912375483076 -0.01881829613498232 -0.012963066796785496 0.041038380525929306 0.15651490713711802 0.15496132762113415 0.2040533958422755 0.19893908243401648 0.18545738887035615 0.2083476217967898 0.19416506748471649 0.17708173515527392 0.16599366234903307 0.1817773338762724 0.1788359791735463 0.12803730200021082 0.0952858837027635 0.18987987788469 0.19016557358838962 0.22819985367450335 0.16869393181712522 0.09924486843729036 0.09089181988702098 -0.006933110861709122 -0.08108516007446208 0.01722462569911737 0.07117757826988311 0.08051813098555478 0.08971293217269244 0.07929103819031626 -0.03378626752927893 0.007175445723628479 -0.004657263675750814 -0.0426188822426791 -0.031435909469265874 -0.05629205108022053 -0.0888367097928613 -0.07625933734493631 -0.05825131341780909 -0.020776075828514703 -0.015368349766098273 -0.024717351073582947 0.04429622516646562 -0.13707288511214435 -0.04534038170602933 -0.030587449032078638 0.042079797577258354 0.04402432081975818 0.04098200207238119 0.10033140058791265 0.27725734997357326 0.10242702858575192 0.03456005047147322 -0.04204485615959148 -0.044017849801994406 -0.0820093600925252 -0.14757819447143 -0.0721976226493341 -0.1841799464639297 -0.23353236705942765 -0.18594632728582974 -0.11691954286180643 -0.1473446429346241 -0.16202918382363818 -0.20969862217577948 -0.06457791466942149 -0.07611153174250847 0.015466316330317767 0.05439628329375372 0.08603693792149625 0.0844634120340942 0.07099210874411581 0.03751011337438176 0.05229689962416835 0.0650977299664376 -0.001162488407325282 -0.034507320982473014 0.013070318703490487 0.04226164634387183 0.0887793112843544 0.1317861381256955 0.12428224233218566 0.1527977468735313 0.1416315678338177 0.13047272104263613 0.14097250460944813 0.13204197902271606 0.07775147932309676 0.05450305476574503 -0.056564127991286905 -0.07717168254925694 -0.21119509159056732 -0.22830766803321356 -0.14480234686252746 0.1942892650603386 -0.20340141402298442 -0.3212028580051386 -0.20559483816470941 -0.0444590161613437 0.007005847594864019 0.03173821399266505 0.137765329819417 0.23605613064565092 0.2666698136454096 0.29553772583124877 0.2663089313784459 0.2485511151094647 0.2151227402948465 0.2037511967830656 0.28569859727746644 0.19194460507903127
-0.31940261637145606 -0.29966619225985164 -0.24848785395090608 -0.2135941488266071 -0.11165617918823623 -0.15435138103354704 -0.019265067128856266 -0.0689320503708255 -0.16859915582237478 -0.21367254682855713 -0.24183429519435545 -0.27202486688611666 -0.3075592086340758 -0.2532766131766127 -0.14420491882319372 0.08054115242091933 0.4408896304029643 0.7084507990600639 1.0 0.7813010529367614 0.6745386677694135 0.6486487985076816 0.6586279797487709 0.6199154639457817 0.4560417592238458 0.3780219458636313 0.3260325787439476 0.2247507719402905 0.13717659636238938 0.0437000605741218 0.277517451810162 0.1837109145299561 0.029072599620786982 -0.25745541123228227 -0.27808827724417373 -0.005292033207737968 0.10630590091974726 0.14506535967201148 0.006806757291283653 -0.04829600097935086 -0.057576197291290036 0.08469341332064054 0.22379779555948312 0.3381624987188073 0.26964673062650835 0.26246246377433907 0.19488840375551209 0.06528672641357038 0.14292882040337399 0.2203965677483504 0.2888677248554204 0.23747552717712056 0.2214694843519518 0.35080661471149466 0.41678873711141357 0.5373469667286627 0.6235776585212471 0.6704732078867606 0.6399032980460934 0.567953196635906 0.48631197444570873 0.4210454330457577 0.3515941989405406 0.23823106683384476 0.17045618597405388 0.2139607937807327 0.1664141625977494 0.2314694560098383 0.14613363897586792 0.1695098427109373 0.024746805497293894 -0.024831826743353498 -0.07195301519842337 -0.14912467596392895 -0.09748507007264737 0.044012846248522815 0.03334059404089916 0.3346154142930007 0.057619746262849235 0.27046788998169624 0.06014140252907027 -0.05421360830294688 -0.16765638118339576 -0.19372351843684343 -0.2516094965842287 -0.16441744456621515 -0.021511345122917018 0.14994200432998178 0.37396316259862195 0.5185464695251026 0.6304923895051883 0.5835986341891257 0.5388427395537787 0.44038172851577617 0.3781687745682297 0.48891709874645056 0.5351804777732366 0.54312220140102 0.4438180858111373 0.17244371934576827 0.10063244730687058 -0.2671072052755666 -0.3811935678193067 -0.39691521958691833 -0.28840847756330834 -0.25051088351827006 -0.20204521500199307 -0.32468236133674694 -0.3081992055471281 -0.42577111290550346 -0.4492667098313709 -0.39105738249826766 -0.3086049855332846 -0.25933513122522506 -0.14488266102795713 -0.16853318838081652 -0.1194546736930808 -0.05382965361826295 -0.05918738760806789 -0.21350269955030413 -0.19442681782861668 -0.44190232466344975 -0.5011892548105797 -0.5043027010568204 -0.3367947439102287 -0.38886582568426653 -0.4377440224353359 -0.4636895039880662 -0.4142734873250915 -0.4326521889468953 -0.09443254346352369 -0.08789135935598295 -0.14516531050061368 -0.16411559208563098 -0.15746017357411346 -0.14781179780431367 -0.09052305943623484 -0.07299955606465078 -0.0106997404729282 0.05393729218829956 0.09160943864529644 0.2561352680774392 0.2241201786539231 0.19267767628728732 0.07702314168753212 0.19377239801840704 0.3647571045708842 0.33903107719061704 0.4518002388212635 0.4929341912196355 0.5638373055102529 0.6097359772308338 0.5498317892263893 0.5167126032005189 0.36202412642808446 0.28411645480412606 0.11115369289554682 0.3660316677653919 0.05255204813685899 0.06841683741986881 0.0176987428808377 -0.12315800083487809 -0.10874302778049719 0.009220777765382136 0.07060419590545493 0.0714045183360216 0.06896732687585018 0.14101905642905513 0.16783569303548737 0.215717347695351 0.23280022359236408 0.30675066103669796 0.3109801608647235 0.31417906755293856 0.2960207637938644 0.24411899608034554 0.1370431661510341 -0.012800598516844537 -0.23556131029142274 -0.36423662157434733 -0.3003745160037092 -0.1902268795974116 -0.23797257529264626 -0.2542789206119898 -0.20359885911568554 -0.17739905589426483 -0.15204630031449545 -0.12118003164881644 -0.09328623748224486 -0.019013935989793278 0.08483249508372749 0.037260748584638625 -0.029734360780142938 -0.11040280678311251 -0.0829123744530112 -0.11774855626225672 -0.13078859362234355 -0.04936023107796045 0.004513453973848892 -0.06474838609056524 -0.0008334279499960754 -0.13970576606864063 -0.2093182741073721 -0.18098088013704816 -0.20896918852131602 -0.2608219369376984 -0.231738090371954 -0.19101588644905323 -0.1787344235450947 0.06590795164345481 0.12773228510936896 0.16973949905297808 0.12461433036675428 0.12553924563690816 0.20328194630772778 0.2689865156723005 0.27051565874715594 0.2701855923290424 0.24312070569656377 0.14398165352572226 0.1915948681383714 0.14089160347764024 0.1488221626138063 0.09956061297381426 -0.020471891715483866 0.07919923905532697 0.09192322420960722 0.07865397361597196 0.03898977668947549 0.11125206447379539 0.16933167623278228 -5.06402383360311e-05 -0.15468744054567274 -0.22917373916896955 -0.10487559909726799 -0.08430027055681737 -0.01304011373795184 -0.0011069253641006495 0.05778263700522146 -0.06770771740991476 0.020070189823911823 0.07515255946044803 0.13066977376056124 0.17390929918452702 0.23869532224093334 0.2591405952254226 0.22857475526407958 0.13761267690247536 0.05531252077473746 -0.030282287225297154 -0.09815544539582854 -0.21495525469069143 -0.16962178263403668 -0.07752461067192865 -0.29026896804409963 -0.23217338792294115 -0.2816612688392348 -0.2740168857557152 -0.23207656159220172 -0.11396954542350474 -0.06022693041731948 0.026041734717500292 0.04278756420343621 0.06367500086011489 0.10679412981365402 0.12635580184360318 0.13874529687713458 0.1376009024850714 0.17952564069594523 0.1961842857187339 0.19097605349306354 0.07447833181607684 0.1875911107561786 0.1571784197389847 0.13828882342190799 0.05727434276587071 -0.022902483245249326 6.657452589027615e-05 -0.06600249024603107 -0.06814339299590202 0.04463368253918548 0.11364051816776065 0.13871788855322664 0.08870312106265701 0.10751378867230109 -0.030134980022780658 -0.05317542696158793 -0.009636955345717398 -0.02795427901284636 0.019547381187609295 -0.03779903382404675 -0.045251262575354397 -0.04678679340880643 -0.024627195094265003 -0.15511376000139415 -0.2207738686000349 -0.25459018918777054 -0.24587713413134624 -0.2914013730280356 -0.2239684598695183 -0.1627924508091911 -0.06089932796358983 -0.039304019056899474 -0.0006087256247196983 0.001404140720374257 0.12883156365316484 -0.12230261387661834 -0.1004947123108446 -0.031754769040929255 -0.10079142851524285 -0.11208425510266773 -0.20667654322616075 -0.13464356702653943 -0.24697868063266523 -0.3411527293369934 -0.334758639038071 -0.14916527710515426 -0.10949455271761846 -0.03166195616609742 -0.09207572316194959 -0.005375877016966251 -0.037833425761130794 -0.026928162905413087 -0.06509597703263763 -0.0055369834750114665 0.007619059527219429 0.02103176080444004 0.05593290817747057 0.06623054350842691 0.1025823508295045 -0.01793503112137056 -0.043705622994548735 0.017314680497665498 0.05705824679923367 0.0837555714174019 0.119166482134052 0.0894197386030954 0.09527140764858 0.05785269639744777 0.05717976544915044 0.032071040824396255 -0.0034935356097065716 -0.12143670053002958 -0.18085119998800694 -0.29346067935239706 -0.3647651423083493 -0.4767541026350187 -0.4725989655117817 -0.38373652434216843 -0.2019392664088914 -0.3911963438125032 -0.4903823844973782 -0.44608971293505295 -0.20576119932956516 -0.1989939974645503 -0.17116744674222029 -0.05953876051162317 -0.0048626937775659825 0.08813214446875292 0.1535810069344941 0.19409393717724266 0.22824059121738222 0.21092205768227343 0.22988732904568213 0.314683495154468 0.10113460411074351
-0.2732604792242452 -0.2644544342838275 -0.20606922282659654 -0.18599379100710303 -0.15578230179264996 -0.3184469345424401 -0.2586291068345077 -0.3619795299226477 -0.506537512075526 -0.5592409755198293 -0.595221443584626 -0.6100294155251211 -0.604603026073386 -0.5416376006514722 -0.40575383371779855 -0.17646838248616178 0.18047807202687766 0.4957489415357168 0.7813010529367614 0.9999999999999999 0.947975842153567 0.8858670190690089 0.8393759405654575 0.7114558434066736 0.47627487309109406 0.4002650914623297 0.35154055712354243 0.44943088418665844 0.4554065988920208 0.404251149149274 0.5494099627213315 0.40212247939887 0.14361213658087624 -0.19540509733101952 -0.18465827221751804 0.0872229663646618 0.28271285277399644 0.3208461248865481 0.23310915296706988 0.1772021138954806 0.20264865368649837 0.3979364835928634 0.4854317741430772 0.5075678503017816 0.3530401794960576 0.12500611953828755 0.02210168958716443 -0.020811115257213717 0.14706927146805818 0.2090811727713686 0.22049670407381713 0.18294058987057374 0.16437240784138102 0.300507104781953 0.6301231853957803 0.7393772350193419 0.8501252211915111 0.8775556680042716 0.8387094250549482 0.7865663690912026 0.6650351472000746 0.5778732202525796 0.5113106697758857 0.4117403056651191 0.2589582869547121 0.34571453301083227 0.31099291665112605 0.3926148508233157 0.2810900092857095 0.31529245136331596 0.16828791296321208 0.10916888604109642 0.04280445939229291 -0.028068635510833558 0.030631926202026243 0.24068499847879896 0.09998920843616241 0.33785375022638714 -0.0978958289157774 0.14875055116102553 -0.044501415512958206 -0.09993705058008612 -0.11548724877078774 -0.19681355557494978 -0.19834019655178645 -0.05253192479313192 0.0883031293767399 0.3455582181204306 0.5379552825933257 0.6828292027583053 0.723936559028696 0.5880426537615137 0.6186357088215065 0.5438502335423467 0.43874676176959815 0.5794153395871761 0.6028932726144272 0.6335745696081936 0.49615197320539123 0.28705706215518234 0.29798749944964376 -0.11269283669111545 -0.31836457071989477 -0.47453470527071595 -0.4307909031198345 -0.4043220802655518 -0.3757217147578128 -0.36665744486590135 -0.33516657510032954 -0.4275426254081876 -0.3830368992221655 -0.334301480994621 -0.3130421422502889 -0.3240265809457985 -0.29138868736929713 -0.336021317800262 -0.3555272452771464 -0.3388657416463344 -0.33843832523366674 -0.44322699120115844 -0.4442431753332685 -0.4538830736796868 -0.4432780194176735 -0.4217113508077172 -0.1724391808905741 -0.2758959311101283 -0.3076158390958269 -0.385858835757224 -0.34039455236814525 -0.3232394427721592 0.027258130939184805 -0.060084679456829895 -0.127121961996032 -0.17411001481098695 -0.13063376545880398 -0.05015906410671217 0.018704794246179185 0.04680724153630626 0.10916821013661188 0.19264644626568167 0.22195942327682291 0.35128759951197064 0.30134554441431405 0.3243639885718851 0.29212619232543396 0.36324568701193904 0.3556852261237708 0.41233553080098573 0.5699144949495197 0.6683266186969077 0.7335077722909433 0.8073211385443798 0.7621595695935031 0.7107095650107422 0.550186753109619 0.3901477245513156 0.18875187689990774 0.38596125591786146 0.012967261469755362 0.07086044872422877 0.027677124586078884 -0.21797214712875637 -0.10705375564707141 0.014508774556187386 0.044430041030387835 0.0988963543339505 0.08149083153616021 0.18763981892080867 0.25756134468118375 0.3345907196868327 0.36300629093467834 0.44179873246016316 0.43172957962981784 0.4683583703151075 0.42277867653754286 0.4032215120773982 0.3106354779661278 0.2011541070876342 -0.09467861239091926 -0.42664572865118516 -0.3788582788274328 -0.21189259724856652 -0.06749850932299097 -0.10341010769023377 -0.1092133714035682 -0.029697497335280355 0.005996812084826406 -0.008416117493953818 -0.00779779202156002 0.05250187187782424 0.10855644917265862 0.10674188686090769 0.11904466914263283 0.10987317914400781 0.06004286106043464 0.04634387581674655 0.06675770500919628 0.04798439691650356 0.13687473569838643 0.06805623709990725 0.16387039688662666 0.00609042887851245 -0.050975856958620815 -0.08151209604434703 -0.10118365122109337 -0.06596648790888436 -0.05667843681160272 -0.008794513810596495 0.0877395109396991 0.3217000577839337 0.38351822295232857 0.2591130201621462 0.12353891932713058 0.09929152124844459 0.1504978735572265 0.20630951956504337 0.18845774464359177 0.19393420588681853 0.21496467140453737 0.12614253368295394 0.17200039345534357 0.11421205409473065 0.14706736644465684 0.12869435650722388 0.015436267672678304 0.07921964769773465 0.07952575005006936 0.0768546532158188 0.07090516052893456 0.10239879730539657 0.08899623654342295 0.014993332935558023 -0.05796746710420148 -0.091143902829453 -0.02394546729773619 0.00892131200968505 0.05152903214863061 0.053519466908833996 0.13582507773276128 0.058650389863826584 0.3139969961792127 0.22550346333852941 0.18501515552367293 0.23471633745005546 0.2430136931818874 0.24910710428858082 0.29856005581261646 0.1536600859807128 0.07221967708059017 0.002372741116433495 -0.013556119822277302 -0.09097645375633252 -0.047076021436384966 0.049408860853002994 -0.14165611317684296 -0.12570774714403649 -0.14494807106780372 -0.14974791963307305 -0.12611058258103108 -0.046033856432380935 -0.02414405791863337 0.035162299913579526 0.05004678960598795 0.04530242932272775 0.06530783863305728 0.07027934303625642 0.04742503223770597 0.03468261960774131 0.056920104677252864 0.06689397049947705 0.041817390772832426 0.028841663654451646 0.0814003630149309 0.058079993702932715 0.061116838025529766 0.013327648741952277 0.013101965372832867 0.04962551314967878 0.04317158354507908 0.006537919738290884 0.05453035346305122 0.05041753998295962 0.09376458858362537 0.10879410474603242 0.07853394745602287 -0.00489874052490745 0.03169034274138637 0.05122036947368279 -0.03448498605068453 -0.06323809668179295 -0.1367149957008979 -0.2069740195153675 -0.2195927698183875 -0.23100728825374486 -0.20158418327099303 -0.21020539635435948 -0.20646894140905808 -0.1917909818954554 -0.293953383322118 -0.23524573839202348 -0.16355239226423474 -0.08965520541034942 -0.0829549358023577 -0.04346591809004158 -0.2119703291748788 -0.241826150615863 -0.5007878523457732 -0.30668974579691055 -0.016554581122950784 -0.10264117629806739 -0.11008462138597577 -0.16791046666851644 -0.16671021128379213 -0.31490626696551677 -0.3620078734273189 -0.3461876270709998 -0.1009376404167944 -0.05988344035556204 0.02504755744963971 0.011382661967136427 0.05860996531350859 0.026469756504097785 4.963164595213702e-05 -0.03120556097689702 -0.04102570259584986 -0.056773925675806435 -0.030412977926465207 -0.007889126186170018 0.0007319547783354733 0.023165400630933742 -0.06171172473876008 -0.09553408205236444 -0.04254020649357188 -0.018792102843627947 -0.018796867218508335 0.008332260365203405 0.0100935542625369 0.04560967822485965 0.02433232854742777 0.0022012112894680847 0.00020711073254315744 -0.03646394070255608 -0.11389770293285403 -0.15834562511042213 -0.2599842564191611 -0.2929870516550632 -0.3852772869763684 -0.33693129302193475 -0.3125470789860657 -0.23274729255719895 -0.2337682086175207 -0.21709112892286195 -0.24732086192472 -0.13278984021185514 -0.06619172306179397 -0.056220693950901846 0.04977866019321449 0.027309311477506183 0.08981626663708027 0.12055830924236788 0.15410184428845475 0.15930654733264268 0.1303713298091012 0.12574021670999608 0.15974453717996814 0.1657343446714947
-0.2640803818588015 -0.24804884325305243 -0.17369534142601656 -0.14341307128237846 -0.1350959604270624 -0.3360533223321082 -0.3056325027900394 -0.4394236725692275 -0.6109854786817597 -0.6703269883707111 -0.7246024840747733 -0.7339661464120638 -0.718526738917817 -0.6729232669370565 -0.5498474968831059 -0.3142622853372193 0.008345581532434664 0.42316214808775604 0.6745386677694135 0.947975842153567 0.9999999999999999 0.9663247417607232 0.91837045753258 0.7808190016722757 0.5214174909226321 0.3726693977253229 0.34741723252524953 0.4788293766107165 0.4801647163090048 0.4760808663675454 0.5352689564732043 0.3589936180313529 0.08876023545680677 -0.18038121178350985 -0.1280840851636817 0.14485999706812164 0.352765234731431 0.3807615666580864 0.3484677851105762 0.3029773054507738 0.3011231665668724 0.44316947370513404 0.5116321725024402 0.5072005303648718 0.4177040361449181 0.19497415973282187 0.0846741012744382 -0.04227726116877904 0.06611027112354682 0.13496843486660354 0.14785565007589702 0.12994591202844138 0.1440534645761907 0.27225361040503676 0.7570695729567026 0.862451831550614 0.9511701341036861 0.9535599836551978 0.9207848069652801 0.8990761346227633 0.7884866162277827 0.6968876186713292 0.623266384008707 0.5376173554161874 0.39502974148028064 0.471926599874827 0.4672331584461795 0.5396929167387612 0.42179833687869694 0.43865311637345533 0.2663153176320149 0.20285287724861725 0.09924934374380247 0.059545578393755086 0.1427000981406121 0.3336856242272369 0.06989892396761238 0.2678061993214433 -0.186769224686517 0.023397611837915493 -0.14122933760996517 -0.17185017301496242 -0.09821538315981695 -0.16392666681974521 -0.13931410434429725 0.03211496553559688 0.18279195536527967 0.49433044840286283 0.6641574350426305 0.7958063783720064 0.7930278896782197 0.646604505396147 0.692841616625839 0.6431151339325133 0.47458228526533236 0.6109045988235082 0.6457560674418611 0.693135146731972 0.5729804082016066 0.42479147642392495 0.4689854039540758 0.04853779124460944 -0.20565477961344228 -0.4319626252838796 -0.4489890016410182 -0.4220096655285809 -0.40461121761620855 -0.3277550895098674 -0.3289767626890475 -0.44158847751044716 -0.37362898318277177 -0.3171299552316635 -0.2927169051234605 -0.3235976870972573 -0.2940446043300533 -0.3195306728274823 -0.3705495342677344 -0.4054494491698247 -0.4275195396233787 -0.5196043446576979 -0.5450259255551086 -0.4735108247893792 -0.391359825733804 -0.3079633015836857 -0.01631006806623062 -0.16657305565868796 -0.18976235972429292 -0.2884795064415163 -0.24255410918159323 -0.21617561037737332 0.08709869307393239 -0.017668806938812807 -0.1013652059549908 -0.18235305487652415 -0.07747877882175924 0.03953094816496946 0.12942634504923134 0.18179687646372167 0.2658867896287741 0.3613180304069384 0.38404282630509057 0.48277522790100064 0.41575708606223816 0.4606359840155446 0.4124735013796529 0.4436682887093642 0.33481098573753887 0.4380457238763715 0.6511031035878846 0.7947009660365253 0.8470407026902804 0.9111397598334458 0.8885909371844742 0.8211769328496527 0.6560372197592103 0.45995946587806436 0.24247798380223118 0.37886287875437885 0.013488142028606398 0.07187631871997707 0.01166351632030419 -0.19459768652337694 -0.0907770240262229 0.03085566489467557 0.09192592082029019 0.10356621428618394 0.061922726456696026 0.20251007850028085 0.32160621393396915 0.3757087266272746 0.4129724201860654 0.5755974216567773 0.5773947739186432 0.6010930452462393 0.5357410713301731 0.5146430573206289 0.4080584816345438 0.3090640919007367 0.03399858345134921 -0.3231016076972429 -0.37991298631805337 -0.2571947273158849 -0.06354216633119399 -0.1611452532282958 -0.1828909237283789 0.0076779985093078955 0.07093325630939634 0.08127036551527016 0.03801952234252093 0.1673412684305989 0.13060897832893606 0.09098371238205052 0.11910071746942456 0.16950132105115667 0.1414023020481238 0.10938519588557544 0.13547413984795226 0.11136601168386266 0.17062146221451147 0.07613967510878476 0.16502163734687594 -0.034659417113495974 -0.04633039459242565 -0.09208373648254284 -0.10096264921968136 -0.08954022736492842 -0.05841144690845578 -0.008297897823258954 0.13133874425498107 0.370585982909564 0.3963444738679015 0.23758466149609747 0.08241778789025234 0.052300085394355676 0.0965332197405297 0.13709706008343425 0.1319543982616524 0.15631369645237017 0.19056343796715425 0.12440172737526255 0.1616703243215359 0.11618515533508081 0.11770689151480954 0.13621627859494284 0.04894664764129237 0.06714879900203438 0.06885755890989713 0.05693658606763958 0.052399660898049004 0.04898884386300695 0.017541702421384548 -0.016293258237470496 -0.05744526675199459 -0.07535585187894453 -0.02565952068673352 0.030259084165683743 0.06781570827724992 0.07481310748489342 0.17202208886965795 0.09840238937641416 0.34069598534083256 0.2057245008474539 0.15858555468932278 0.21224925554180402 0.22286283369050486 0.22857243465467972 0.3511062035278224 0.18411880909978545 0.09295076947275949 0.017419961115290702 0.005679888812604576 -0.06629641987862935 -0.017126528461096316 0.07135380564798675 -0.06230147152572235 -0.06831119585113848 -0.12145451291212117 -0.1388140812149689 -0.13709131479417083 -0.06240575272236244 -0.05646832195172484 0.0035665514269710426 0.017427600587459312 0.008150170756289111 0.02427629957175954 0.02469197872384498 -0.006353870320612975 -0.018230950733407848 -0.0015444504500401164 0.0019857763959575552 -0.027563293293704813 -0.02796490228764243 0.011890913388277443 0.01817353283400358 0.04240021392219202 0.022880040749717227 0.028212685505157462 0.05381491035969973 0.03975382252956929 -0.020226230283845327 -0.03691073199483659 -0.07072152046568345 -0.019201828050812896 0.023954033059807547 -0.014608083532689171 -0.05576621101241381 0.011535638896325563 0.030551818916808245 -0.05333770648906178 -0.10162593671987678 -0.16153257687104883 -0.23075653227657966 -0.24174673359781151 -0.23642318073913113 -0.15097031552026458 -0.16410332495953958 -0.19906918942316904 -0.18921509273443754 -0.34802271205530505 -0.29627041719963443 -0.22168529118257657 -0.14577680740673252 -0.14713923436608417 -0.15092746504825513 -0.311543139148249 -0.26231625688124716 -0.5087459825637656 -0.27638462927491686 -0.005809105195194856 -0.15251921347357628 -0.18111950162240412 -0.21429155740349734 -0.23129128186827339 -0.37165498073883757 -0.3756981201477625 -0.37440093201341335 -0.1659561885552058 -0.11434974680483356 -0.032784152752158395 0.0012243375288565714 0.0549497658530568 0.016070087056098862 -0.0035778311948373677 -0.013718125944980435 -0.01280756056051348 -0.041328942918506015 -0.039853504692800634 -0.042661210751948 -0.058069830827393976 -0.04231068030976955 -0.11297947820635286 -0.14850534635100385 -0.10705429667609244 -0.09799669584233121 -0.08572891315110708 -0.048503832928105464 -0.0378243099826745 0.0035595773757082904 -0.013803210336083293 -0.04432086791028256 -0.04563143067499967 -0.08621197807563682 -0.16043710150858315 -0.20358571364669037 -0.3023167516639582 -0.2967614214248508 -0.36742940912168076 -0.2815888344697701 -0.24718573633509533 -0.15678200280030286 -0.17247311895715117 -0.15400069725362647 -0.16984381305371027 -0.11582333909937377 -0.03737541988321243 -0.040237714490348464 0.06686443237157783 0.046087384244003646 0.11014257659100693 0.12747396888908202 0.12939020824705807 0.11905680691574796 0.07034488584114869 0.074054433325655 0.07694060435943176 0.10476391142898031
-0.24355484701863575 -0.2261041987338172 -0.14473319645497953 -0.11776038974575129 -0.12453253330054885 -0.3337493157710404 -0.301235184701276 -0.4537781359111104 -0.6167986092732883 -0.6720371902120201 -0.7242132986198192 -0.7299500730680999 -0.7325591826978978 -0.7301423811488507 -0.6419674672753446 -0.41672355774046455 -0.10855453150867628 0.3756436671982374 0.6486487985076815 0.8858670190690088 0.9663247417607231 0.9999999999999999 0.9761429076565237 0.8367057508250351 0.5685098322573564 0.4208283059860769 0.38837049231346543 0.4696450281297175 0.42116290356755665 0.43646970151401876 0.45974772817383774 0.2618189629908611 -0.011129261842296588 -0.23124772318134038 -0.14515393231311888 0.1516529473270413 0.3629153615282543 0.390725553513789 0.4044424880039581 0.35328962731568914 0.3153436262930948 0.426060353736142 0.48726875100497397 0.5298087416074446 0.4973689507037725 0.3068223611895035 0.2039520107751882 0.06605628606583998 0.1375138196743403 0.22623522777506908 0.21094081654139046 0.19539633955000021 0.22874081964150803 0.3263624746246783 0.871224933270956 0.9503805749263339 0.9837792511953938 0.961988703306434 0.9058808737141321 0.8770107455116578 0.7532670556957209 0.6374995397152672 0.5334270323102944 0.42910036934365015 0.29100308595222146 0.38795720505708126 0.4081775499074446 0.4865801462428525 0.372193968696602 0.4056718065790696 0.24000480858656925 0.20988749516907348 0.11274585831800978 0.1217571453167324 0.24624251135974076 0.3814855610991762 0.0622761771340813 0.26111468237609664 -0.15809956934304462 0.03711207108606062 -0.101530051903808 -0.17075805427770743 -0.07692589474284418 -0.07729748532781903 -0.06078424811419365 0.10863049609286765 0.27335452784369985 0.5516987802461014 0.7209606694698976 0.8157675008200712 0.8157906320775845 0.6633148188465191 0.6885553304651434 0.6729987178946293 0.4916956607527378 0.6605880959231034 0.7160924454863916 0.7602663214250023 0.62097185188632 0.46922914499052554 0.45217940343363044 0.007226656661518452 -0.18491204633047195 -0.4387517206031134 -0.4578431914181472 -0.43404092960978613 -0.4155971768901352 -0.3247662031586136 -0.34585883335983936 -0.46613405169361405 -0.37115369460032965 -0.3121404721172842 -0.2749630486456944 -0.326194172983768 -0.2775382861248441 -0.26403221643209474 -0.314382629190302 -0.362298517452263 -0.393530903445621 -0.49156006653208345 -0.5506577815215568 -0.5274871810769192 -0.43861287221674994 -0.3179382558135625 -0.0018026307039846062 -0.10857909787933392 -0.1390802876509278 -0.20943089914455487 -0.16518355661622516 -0.17749474607386645 0.07847184795913796 -0.014821142856220213 -0.1233498074432768 -0.23473796884006648 -0.08515954628565528 0.03702463486227422 0.10438976240733391 0.15322848031272804 0.20948675762998287 0.3184379011975575 0.31243680366589927 0.4124309345894479 0.33004384851771734 0.3820884394558083 0.30604874109384433 0.35669132242393087 0.2719841410935913 0.38801129807232365 0.6272072367775509 0.7772714926180293 0.8355422600089099 0.9148892615878217 0.9102065346180361 0.8907045396940163 0.74543540687564 0.5826097656169019 0.36959703654688786 0.4357090638424314 0.09695194328944376 0.20302707772152573 0.11584044996159894 -0.02682813169097005 0.057675133162578496 0.13367226990059147 0.2041592049987839 0.16678952027035657 0.15319366264811277 0.2765444088643359 0.3682909584477199 0.384347863176999 0.37548456093865756 0.5448947414026287 0.5517831995438579 0.553656014034284 0.48371545095928825 0.4683153925645485 0.3794367131105512 0.3044726353666413 0.057230142279250745 -0.27766431876345904 -0.3753494752160972 -0.26133701610176274 -0.06959042693191954 -0.19472900858522194 -0.22473953147653639 0.005240533075395773 0.06383570265428792 0.07335637815286143 0.0048198787642484255 0.1499184882216652 0.07785235249516188 0.026048356339881926 0.0703581587812558 0.14877966558615932 0.1264355289873488 0.09500533814288949 0.10602277723512184 0.11963871699074642 0.17362179811677023 0.06713306120324002 0.1445385238657056 -0.06429209140841415 -0.047169386976947385 -0.10764420880313569 -0.10788193519628003 -0.11636105755878397 -0.07427643302959747 -0.010804791637141268 0.16650022788341526 0.40122098227800623 0.41282718483484226 0.2916661356792256 0.14174563210957944 0.1073269859395288 0.16930504811671557 0.20289509388277938 0.20824153828217468 0.246563921990291 0.2359409432696386 0.168103413516664 0.1731886394381603 0.13261163867686887 0.1106487968185856 0.14555577665773273 0.08384079063622099 0.0963514147440524 0.08838767277105593 0.08877399202812754 0.06353084655558369 0.049108766627737346 -0.017549213878613083 -0.07807223493182908 -0.13492830154872387 -0.15409942616574923 -0.09827415747919954 -0.039275217915276155 0.01698391200411406 0.0140783484889429 0.12161924133371274 0.04358964179157787 0.24087273786600857 0.1360683490782775 0.12913943473592981 0.20998325765297254 0.2489301043979203 0.2396837422308099 0.3470505474321729 0.16359779071585348 0.06565016839523337 -0.02907355047755292 -0.06714875721756679 -0.1558797904121405 -0.10960657300567654 -0.01587530883704518 -0.10562899546262579 -0.1337960373802827 -0.22043478636131492 -0.24392116141564343 -0.23772676864529937 -0.13325316974115342 -0.08578144123304017 0.01690596700343802 0.03784709748227372 0.047147888578634875 0.0842858540350003 0.09827998284841086 0.07646073383233834 0.071950098590707 0.09300990626197644 0.09533653960822745 0.07085725191144938 0.04354159320567863 0.08189364937824686 0.09772161099581965 0.10450887545498992 0.0631730383715996 0.030936796066336723 0.01278462401881665 -0.03271421231955501 -0.11207596023246537 -0.13893105432015768 -0.15199224377063736 -0.10963436850752614 -0.07989021584710179 -0.12219448541821806 -0.17331599035813733 -0.10480723296123304 -0.07454935313788173 -0.15573030348677513 -0.19117555306813414 -0.23391728220449146 -0.2793510229618772 -0.28577694874238324 -0.23403724358653893 -0.17052069664711916 -0.2277763798638609 -0.27946058377216315 -0.26679790427892297 -0.4101820106294435 -0.3198562396583053 -0.23889700392103097 -0.13185795455937405 -0.13985035743595944 -0.1370416295506465 -0.2849780898954569 -0.23044383193541151 -0.4918103124157507 -0.2766903587219198 -0.0413805885222193 -0.19587764673779676 -0.21524079187031522 -0.24692712789092974 -0.23623682363008344 -0.3773770767423599 -0.4021660284970068 -0.41387734963608763 -0.2443352773432496 -0.20131928363941215 -0.10885109133505277 -0.03357808851617565 0.007182666233529605 -0.039817510092941405 -0.033559717135594525 -0.01694768513606164 0.005889621565957201 0.004634775989200303 0.0009909541231838358 0.012433484643986555 -0.01488767320887824 0.01538296801291644 -0.047215193616768916 -0.08438295874188428 -0.04598911141989108 -0.05498108335347581 -0.019638130953231622 0.03894267871678567 0.04214695973480304 0.07732807334119074 0.046706887608249724 0.013748522290849517 -0.01139536131270543 -0.06143814069501831 -0.18678502850910061 -0.25971551230421447 -0.39375027728563006 -0.40600081021711826 -0.4656919125251588 -0.3669806262399466 -0.3213268816027262 -0.2244241722473062 -0.26757819122097143 -0.236683696603233 -0.2561918443271778 -0.21931009038165122 -0.14306052277439887 -0.13106407354437233 0.009985121001422018 0.023831662779785427 0.13122102618487677 0.17696922344208882 0.18929370310022178 0.1995097966692086 0.1535463520379239 0.18429846104673578 0.15603245657000828 0.14222872124322386
-0.22326796053505127 -0.21780505099732672 -0.14075738132544952 -0.12478378305745358 -0.1305395828175234 -0.3315831219654022 -0.2951087769459126 -0.4426423839782226 -0.5881509101585651 -0.6419251401135502 -0.6882273339127911 -0.6880981309339849 -0.6947867962534228 -0.6897305642183279 -0.615904834788491 -0.38547025697148685 -0.05816796641749028 0.429210845294173 0.6586279797487709 0.8393759405654575 0.91837045753258 0.9761429076565239 0.9999999999999999 0.9049297800764546 0.6710829716755309 0.5350080208697645 0.48939450368721 0.51898896265783 0.39896571213305326 0.3725148056448195 0.38119966282865514 0.1878296925511351 -0.09211070955606121 -0.2932474971604107 -0.22003725525450205 0.07147648091530552 0.2552151763566591 0.27449300047351954 0.2778611368889583 0.20402118467876193 0.15576681472461165 0.2708857058347558 0.3675925563814629 0.46162481804422145 0.4304096532675699 0.3022624756874616 0.19647999721017895 0.06475493316345066 0.1482890659611929 0.3008354382214924 0.3146518577036924 0.3090852303774172 0.3372662855537478 0.43941993337078344 0.8264045162496221 0.9323093355296629 0.9667573635218326 0.9690356260578115 0.9156111931725225 0.8675143961891055 0.7382954056606006 0.6127190134947694 0.504532344436047 0.39076047214371507 0.25206369917899873 0.33604013758521345 0.33940736355647216 0.40805187009943816 0.2886516637661112 0.3090012715346693 0.12519093769792358 0.10237482452903922 0.009123559793715477 0.06101307463028618 0.18571850323620281 0.2923440261226971 -0.002643371948122858 0.19264118371096992 -0.18986110011882537 -0.0005341663921610865 -0.1473516658475445 -0.23115195601287086 -0.134193478362054 -0.11562566170878408 -0.12027275231274827 0.03135403010762309 0.205382358342782 0.4755350682830796 0.6781034548435707 0.7965181421334075 0.8269070124914637 0.7054265237747783 0.7301349384363949 0.6936673606311621 0.5009209746377725 0.6731030684487643 0.7369974990674419 0.7598630127119421 0.6073402098505055 0.4263528725788606 0.39861585405784006 -0.058868620866937796 -0.23899293479795708 -0.4834374046545801 -0.4741674891272359 -0.464702689799439 -0.4424166512800478 -0.36845080802722807 -0.41403341090891677 -0.5084981694165915 -0.384302138759602 -0.30141232814741525 -0.26221764270239195 -0.3461756911870237 -0.2818625910697968 -0.23196416462209837 -0.2692846316740906 -0.32035073242469764 -0.35795709154096583 -0.45404648979642714 -0.531918478347302 -0.5724532626291069 -0.5090897479404803 -0.39157150550612213 -0.08741183066807996 -0.1890188334911789 -0.2183953966626136 -0.2640252240685375 -0.2077857280928615 -0.22337703209389867 0.036996266056521794 -0.048181984618330294 -0.15743565756370068 -0.29645208599589495 -0.16803440160414454 -0.07810044356563892 -0.013193931510572033 0.04285440169874285 0.11304797632610347 0.24137329174934266 0.25132068669372704 0.38587592317753805 0.3164671012045013 0.3686415249715367 0.27211781572204885 0.3551251276149852 0.31285033357725295 0.41455726265887693 0.6349821562603313 0.7825710354606952 0.8269694757769775 0.9072260485521847 0.8818788385075244 0.859861998077892 0.6911030395806329 0.5453321882213714 0.34189607551049256 0.4452214135365169 0.14101957912869276 0.2941840225563671 0.19686270925805013 0.08184738111374872 0.13555140669634877 0.14026746934085133 0.18950452429798245 0.09480372642431158 0.10557755616715582 0.21658801779029735 0.29342895566254534 0.304046406645107 0.2865399668879626 0.4662385935198526 0.4768988695197282 0.47488319649929545 0.41224462993781075 0.39785236734721696 0.3297316746734883 0.27474866062124315 0.016961892515810793 -0.245316875384554 -0.2910850134468618 -0.25894892143457515 -0.12998391615783184 -0.21829043277839483 -0.22893490143387185 -0.03894638698292025 0.003613322548346872 -0.001951645693883368 -0.0470537573407513 0.07163611860161827 0.03279886791896415 0.008140409832864999 0.0038159469047676633 0.06176131749094779 0.04633974761323872 0.021901640579305954 0.010207239453342405 0.06903552906798399 0.12754026320720802 0.017077700384995006 0.08842219255046913 -0.09902036934676692 -0.07071295042746453 -0.09525157202030989 -0.10169272889130374 -0.14475976294706783 -0.10772580472990458 -0.01919463132969797 0.16852145670639512 0.42261944468146506 0.44001481304221235 0.36733224506212986 0.2338284243669758 0.20092346138126432 0.277629079007111 0.3188701950589666 0.33087007483609526 0.3727514777206463 0.342182382004341 0.2659858295362971 0.25078330398445786 0.20276073930131527 0.16545360723780986 0.19750342037613494 0.14854480059461633 0.17752085966587516 0.1531456023192977 0.16356352390489085 0.11742515371236942 0.09459977318905179 0.011965883480504527 -0.06287198004830638 -0.15365466322692417 -0.18371861141447335 -0.11455756605044345 -0.04029558798019455 0.046460736641888156 0.03228749105568054 0.11985760398497172 0.027504803935297993 0.1933977931327018 0.1431867042124345 0.18950965288671529 0.2829035331556928 0.35512755166046567 0.35337221291289983 0.41224486560392926 0.23249837925090183 0.12802572334635637 0.016597217772907676 -0.05873451168595943 -0.17515038336841998 -0.15346199426360263 -0.05476942509895353 -0.1634848268101951 -0.19887910856117952 -0.2795130626943396 -0.29232875635831085 -0.2611070450795459 -0.11070285527725975 -0.04614840894141025 0.08524998559791011 0.10099937717411882 0.12248827180577927 0.18192931782944596 0.20377603056031232 0.19248933595237466 0.1897727592040637 0.2177639189797333 0.2254018443853978 0.20443964767332964 0.17404033699650676 0.2200931764187799 0.24531720265134357 0.2447599729513293 0.17796053575133458 0.10518226714132838 0.03536371586248764 -0.04885220488102694 -0.17484843769106362 -0.19203992559974406 -0.18771663052902743 -0.15438457780671905 -0.1338842663680846 -0.18236317571889374 -0.25710252916698434 -0.19237363567593435 -0.15365806292513745 -0.22386706363707073 -0.24345075537369368 -0.2743786904412892 -0.3091488877881621 -0.3061761757697879 -0.2115810897313421 -0.1668073597000461 -0.25731429785734594 -0.30347419643197215 -0.26507716319047875 -0.37652187499152223 -0.23612511939241362 -0.16969107574282732 -0.05073137279171446 -0.08205372790771873 -0.07561559408448393 -0.22164253913256335 -0.16055498397831805 -0.3939394799900765 -0.2436622729345841 -0.06515346002483441 -0.1778812744217829 -0.17292714143192928 -0.196742600738792 -0.14728156435848686 -0.2901423164792203 -0.3455187260906219 -0.3715101602267323 -0.2469659091195976 -0.21567700598990483 -0.12914533429856415 -0.03706066026735498 0.0027347505899470454 -0.06504151800836316 -0.01584253823657953 0.04190534812820823 0.09039898526446753 0.12034573066666512 0.12296613604324758 0.13638885773699141 0.10662260852770557 0.13486572954973508 0.07106583389053209 0.020721511435644036 0.05364770491695918 0.030137081616422538 0.08275433049711954 0.151048413563537 0.1416787608845075 0.17151520242919283 0.13155269092449395 0.10430615600612883 0.07020885857646848 0.030727012068806424 -0.12312579492231515 -0.19839318943070205 -0.3909358702713725 -0.45175725286654017 -0.5389961378348193 -0.4392286271737774 -0.38865012511099795 -0.2584290191568298 -0.3353286477491252 -0.2978082767127804 -0.31639539070617373 -0.2787225590103547 -0.19132230751528786 -0.14464183474804146 0.023751483620008403 0.09371641607591798 0.22010802463694903 0.2965845086509855 0.3213313482672971 0.33928102325261783 0.2913379599299321 0.3194247465979334 0.2879234521486936 0.2286636495008197
-0.3255747020141575 -0.3633438268832713 -0.30584211593722455 -0.3223971085549569 -0.31037127359096467 -0.47701810260812216 -0.40803827281662425 -0.4933403398275912 -0.5937372349645229 -0.6469845981880176 -0.6540363679356022 -0.6364783948960381 -0.6550593553444165 -0.6190303178223947 -0.5956408888759888 -0.3787788020436301 -0.02177484645726501 0.4634045293035262 0.6199154639457817 0.7114558434066736 0.7808190016722757 0.8367057508250351 0.9049297800764546 0.9999999999999999 0.9064758836867116 0.7805942486323187 0.7270046579844753 0.6922815515297595 0.5015611127360811 0.38548907609302674 0.3645435526380823 0.2143931494554925 -0.03153969642163961 -0.247262371993966 -0.26282172087141825 -0.008807694579445116 0.15000307700211943 0.14651037768062608 0.07443043367311136 -0.06488643419128029 -0.1161869484546388 0.040282247449048084 0.21387968886179098 0.3510417791328483 0.3727790191908224 0.27820817329527875 0.1714716117878947 0.012220690245738759 0.13411659481408889 0.45130889772401594 0.5562718592364814 0.5980823231247737 0.6313959725804456 0.7331017731790855 0.6813125308584342 0.8013857231766682 0.8477738547758417 0.8688827874808871 0.834083659000334 0.7565511785765808 0.6308320300913524 0.5413983365859838 0.4622193943660781 0.3736184920191602 0.30714241469209747 0.3634304790687877 0.3511023418714227 0.39106481559189316 0.30201811996148314 0.26558000499354956 0.038865282365690056 0.023213552834443908 -0.07125747837135618 0.05244090804706953 0.13294212016704085 0.27458866752952 0.06467216290715377 0.1866908633214056 -0.16245219873246766 0.0029704845587775557 -0.1609980186725282 -0.21249302606397963 -0.15497350640447227 -0.15955318971957524 -0.15234357636526066 -0.00955234061960789 0.17465990655780075 0.43951737015746645 0.6210823478367483 0.7303766666515171 0.7554048743735156 0.6971917609156632 0.7426242459440563 0.580733521808709 0.38005191714439535 0.6093704552270048 0.6573047450808998 0.681124180579404 0.5649402762157082 0.4179754058767952 0.4147427812362013 0.021999775427305444 -0.13712829472856 -0.3875624236710697 -0.38909284980821934 -0.388319000450144 -0.3863980546963934 -0.31856250388421425 -0.37701939563816006 -0.4702290218631702 -0.336280414946026 -0.23667220282707868 -0.18823111004109677 -0.2853727773004097 -0.1908088865004178 -0.10168979033707938 -0.15265285749203883 -0.22842149447701415 -0.26666169357520425 -0.2991754575532584 -0.36965456922541756 -0.4580126458747556 -0.3890306008250324 -0.2972970461760914 -0.037777819184673544 -0.18392693516327313 -0.20963878586792523 -0.26131400518759923 -0.1850564082099369 -0.171095882461009 0.10378746831732223 0.02953525453528089 -0.01602489867733881 -0.23487694392871777 -0.18182906936827734 -0.15000967681889485 -0.07666463571136438 0.024149536430818314 0.12278343694514689 0.2495249105829471 0.2680924242979944 0.39241327466983805 0.3173001447226131 0.3591387504700735 0.21497016007417138 0.29078590112533553 0.24566325368751035 0.29814472730901115 0.49469868133613487 0.6918285924733889 0.7400869585254306 0.8189573349265745 0.7935663863907375 0.7658557023635026 0.6163919194517379 0.4706146325254454 0.27105669024347256 0.46879294211876327 0.20524783144606895 0.36496476495772173 0.3079889243245253 0.19630544097107078 0.23230788748588915 0.18390333948419252 0.21106501678524375 0.02004918662936111 0.06707892044920054 0.17154537638297848 0.22184349684644333 0.2209361680275136 0.20964594083494975 0.4184021397633385 0.4585891768998493 0.45510062090436904 0.4094136467414731 0.4075858119539654 0.3650221133939063 0.2975201952959242 -0.007494128031077298 -0.15245984534866464 -0.09928866470215117 -0.28572996597969014 -0.23250839524358044 -0.24621032359900835 -0.23445196395378304 -0.09638733401121134 -0.035683203285380875 -0.062178062751058076 -0.059162027679904396 -0.011272702660776226 -0.021747501232523257 0.03000049677938602 -0.03434889621520812 -0.0041049891040785946 0.016564866752300466 -0.003017713271345009 -0.06292801565141919 0.04438441442575161 0.07763411446886936 -0.025247935889202926 0.10252677058691224 0.0042182529869450956 0.02865411857493044 0.046550566889900766 -0.0070947945355987994 -0.11355098893873856 -0.0986006402258926 0.011663076422318022 0.19698885368302954 0.49152189744235075 0.4815216775780219 0.45597251782546266 0.31900092197071983 0.268244603419329 0.3382054178696871 0.3581306985564623 0.3574289651012358 0.35117906615957734 0.2925993929759192 0.16042626818396072 0.15855232533468236 0.09799742289620268 0.05754989659893416 0.09041485916926585 0.07799115031665368 0.16185586416657557 0.16021764424594118 0.19473512298762513 0.13091531467501027 0.11576026441928339 0.04148244314440292 -0.061650383888645424 -0.15740797340803328 -0.22732245130219225 -0.169470209371625 -0.11790115137275727 -0.04486501529561613 -0.08702513056025112 0.012848387275300159 -0.0014083227991899335 0.027870188529422697 -0.02571249564112129 0.061435063565200745 0.13348258174764982 0.2329788858614767 0.27299950294408293 0.3142047390411359 0.15515176547043152 0.044022042221631114 -0.04182638144781934 -0.13349977605541524 -0.23037833031187835 -0.23517182863777805 -0.12528464368181025 -0.2981270589845957 -0.20829045778720007 -0.26295610570996036 -0.2824389441911079 -0.2137742263140339 -0.06300395010770567 0.056248402398390414 0.17698808217895376 0.19550200519529085 0.25500371144939366 0.29926331561539965 0.32710642629301373 0.33354397272305136 0.33530859992813905 0.336677460831603 0.34741961738675436 0.3294662505436433 0.26596708746430064 0.3219977015230631 0.3085599223817885 0.25934024701701625 0.13423012593269687 0.035004725174969366 -0.0653411856540517 -0.13913601963599231 -0.3346384833350987 -0.3497624860798186 -0.3242587129365458 -0.29111226610305446 -0.2642836879008935 -0.33624412107790796 -0.43220636414904334 -0.3652771889917873 -0.3138810867418528 -0.32414702855593364 -0.30375626583759124 -0.28611122788766347 -0.27967848084746705 -0.22308119453448957 -0.07125200368236335 -0.03399719512499312 -0.17603203523512326 -0.1992900639177186 -0.13303185410820878 -0.15444510188312557 0.010220039689152556 0.10070753456375216 0.1962330703645422 0.15225776008551004 0.13868913305432753 -0.0502270068810312 0.05407706413130117 -0.07993652919000414 -0.036659183055981835 0.08076362971347804 0.0798252949543006 0.10814548809970878 0.08979253592203505 0.11304383996335174 -0.048098333798629496 -0.10947260165297579 -0.2236553061074937 -0.17352153811131707 -0.13492081804300626 -0.09652846697390398 -0.04726116060345695 -0.05456216546285039 -0.18007514625864868 -0.12120498274959884 -0.04559173161544683 0.05357148239794334 0.11752016356282732 0.1999204528145676 0.2223037241755405 0.24953956801307173 0.28815207935319925 0.25270144999257443 0.22141295712468456 0.255543578477187 0.2491453595227062 0.2873177500048868 0.327248466495376 0.31656681617473476 0.32112608850667645 0.290950299029249 0.2808079099853039 0.24497042255389084 0.21712914897410798 0.0612105542232757 -0.03784481146426245 -0.24348989577458208 -0.3621759090990225 -0.4400434361073669 -0.3783457300171271 -0.36010784532035245 -0.23300735506822498 -0.3674537557868422 -0.32349512784486634 -0.3208369870219503 -0.3151709823636985 -0.2531551285540869 -0.2045823859133576 -0.08897093045924759 0.03102976620095207 0.1172860716203039 0.229834978616524 0.3115772578456088 0.3585817931143156 0.35566356401156785 0.3505323154651911 0.38219385203069506 0.30172131992946144
-0.3045169758625825 -0.3762311425559297 -0.35730097448643544 -0.4298161621242183 -0.4270916524021 -0.5270642722679135 -0.46606687025004734 -0.4774855618163778 -0.5081227387174307 -0.5493676834819953 -0.5232769920696381 -0.484474162021597 -0.5072455687588275 -0.4479061829508046 -0.47330840648946204 -0.30248758156951133 0.038218983479210315 0.4157622365007137 0.45604175922384593 0.47627487309109406 0.521417490922632 0.5685098322573564 0.6710829716755309 0.9064758836867116 1.0 0.8998686435643249 0.8758030206849968 0.790727579902904 0.5510544385877623 0.36600492158182213 0.30000051195947536 0.18607184833980556 0.012816871692418538 -0.10248103472393132 -0.16249808880481226 0.0257698980603608 0.10917378633857326 0.05557693279427324 -0.10672844320450264 -0.3317683469164747 -0.3926104487395017 -0.2040857832525378 0.027525614595229474 0.18886316946610307 0.2246928023461644 0.14295299945389142 0.05789201532539751 -0.062172165458687506 0.08138115031618627 0.5234308057590861 0.6940005002189196 0.7840849504519851 0.8084341823156544 0.8720335221962894 0.41883039837605357 0.5311445659607013 0.5865374580297358 0.6323518621457846 0.6225116529036206 0.539958564936904 0.4568214535629859 0.4092488760664816 0.38098723415875374 0.3190645975772518 0.31152279979462016 0.33710663902953764 0.29739048295505854 0.3039503432767328 0.2599253842339416 0.16845148785383612 -0.05168577498150035 -0.06192972127657499 -0.14292006819476652 -0.01071248789804028 0.05242884392285966 0.2481311177065019 0.12585475379869937 0.16881395172380037 -0.07025632753055175 0.03457837828584257 -0.14476774229713152 -0.1532026768420415 -0.17704375947336137 -0.19688008331174608 -0.20111794559749863 -0.10431604780618142 0.04710482802920992 0.27137577734039536 0.398898650573342 0.5087519652731537 0.5245484785129257 0.5214844703477712 0.557185349420794 0.34725378069893403 0.1744446975261252 0.40455420602420605 0.4148886378163488 0.4296011506481967 0.3607404549480898 0.25835928093519894 0.31174129422669666 0.0490926404468458 -0.1028482905963938 -0.2863513204205401 -0.26664244015440747 -0.2620487621160558 -0.2648227556866088 -0.2157280700663368 -0.2669868383435788 -0.3328354042259569 -0.23321556321137693 -0.1575070595142394 -0.12527189828097648 -0.22988008876070035 -0.14429392423688306 -0.017879187324427146 -0.04544667368957893 -0.11255422407842605 -0.1493996692935435 -0.08762064475673344 -0.15822526552198693 -0.2809182601216179 -0.24643432324900388 -0.2212856471344077 -0.03447521250427348 -0.19890019015110424 -0.2006036423946769 -0.24809940666363475 -0.16116395421233656 -0.11908562600704442 0.09781692318040329 0.04681881853898453 0.04423118843271328 -0.18718006970007148 -0.19238362586541777 -0.19059000076806082 -0.13404531728180055 -0.0017760930574692271 0.10571547560212187 0.20826328543422787 0.24071586279679283 0.34176165172902484 0.2696367194530214 0.29931872051642455 0.13014340250833328 0.20530704749738532 0.1753878999769687 0.18099895926321274 0.3275832235493349 0.5053254552487313 0.5430740136483327 0.5867596271101548 0.550378771993551 0.5024430507423445 0.3926382029367161 0.2542928788807828 0.09437400586670386 0.36287699418528163 0.2574732159348551 0.43879067199178956 0.4280115293933668 0.26820781738246785 0.32213704961085904 0.184983428593321 0.15194804805492765 -0.0986606739695562 0.013971809982912881 0.07029114325575161 0.10021912500904825 0.09433171868789249 0.11091605004692429 0.3063598084480873 0.35500520277521164 0.3577007637334212 0.3248745142498402 0.34033253156634335 0.34107995369267785 0.29961935811651674 -0.0051738372278365705 0.0023009339173931513 0.127035011511435 -0.28641993597769977 -0.2956050791731975 -0.2209804417734519 -0.18857162281301992 -0.08426532411530252 -0.037675412055029396 -0.10902709504987157 -0.08390634974778209 -0.10873814168320105 -0.1268089611881601 -0.01599564115849883 -0.12119914345325412 -0.08368789322281665 -0.022553186946409263 -0.010193832388945208 -0.0937055467169241 0.053250307027402764 0.061068299148046616 -0.01491150937363644 0.09976259600607416 0.07465664897499204 0.0951652677552054 0.14719569863109017 0.060836958955663385 -0.05102013309962009 -0.04351638825650155 0.07005068895236942 0.195918310252796 0.4356842494601474 0.4127666235371304 0.4105821812049057 0.29379888026922135 0.23388936895178739 0.2976680910376686 0.2996958268565976 0.2896335040555239 0.2611229486731339 0.19439392051422721 0.0436831723499859 0.03007740496080545 -0.04037443810181724 -0.0729628409830207 -0.04154154475612176 -0.029476670970250973 0.08585501317693717 0.09412297122831435 0.1424323527515572 0.07436187300515458 0.0723372285568017 0.014557062003368324 -0.0744945897101918 -0.14816367590580518 -0.21052504419142223 -0.1778111301505961 -0.15959698063739913 -0.10657106623910628 -0.1479528274451209 -0.07027454862069543 -0.01365068706428659 -0.07580598295946943 -0.09216871525140674 0.02355871774697234 0.04165175097146982 0.1425433185575152 0.22026006923934977 0.19598865300193813 0.07678690740446913 -0.019932945999449784 -0.07890932861401245 -0.15771036238845068 -0.22335647688443566 -0.24411529508824048 -0.13801273912849132 -0.3205666920029748 -0.19262118297785036 -0.21635279661661466 -0.2310914476274947 -0.1575557983537669 -0.04090298451735178 0.08611626504949396 0.17344280697858716 0.18718016143155916 0.26640651899957835 0.29888293288016116 0.3300481117519465 0.3550316280812941 0.3661782854942011 0.35240171712180557 0.3663543821032239 0.36359988882000727 0.30603258905151426 0.3491452509443682 0.3198266996002738 0.24920169004871778 0.11574081292663609 0.025067704027238253 -0.08973561803412713 -0.14666095381998318 -0.37807398629671335 -0.39384537021447 -0.3576517184319789 -0.33120268713962575 -0.3153766522886022 -0.37966722483236215 -0.4717966226061532 -0.41593488076480767 -0.35213117266933175 -0.31572086069457406 -0.26437143707976707 -0.21843843171674154 -0.1863724839800377 -0.11605045254952184 0.037737514681849584 0.05040674417504847 -0.08862291960735934 -0.07645582607677362 -0.009442042974450515 0.049693432536245065 0.20523563287172822 0.2855672880667404 0.33290570948823744 0.27144301058799586 0.2831201119987159 0.08998779079434924 0.20356694358295088 0.20724593056287535 0.11684338399479594 0.14720078849641233 0.24492187848046515 0.30096040994685486 0.3081026101608121 0.316861252431854 0.187695256208123 0.1224538813815604 -0.02830448585957553 -0.04539723459398424 -0.003796008745596656 0.015833926692172234 0.016320235997719618 -0.04781194158400295 -0.21191285214367045 -0.1407499159394639 -0.04932408319066866 0.07069096042964992 0.14203686845542932 0.2916818205811945 0.2885785836619413 0.3550419697152953 0.37629316167146093 0.3574651299734653 0.3403454541994775 0.3611761784071565 0.3585710610338347 0.3720219222026141 0.3810718530765361 0.3625176378967401 0.3432205687327718 0.321961758098199 0.32676884998669 0.2967934828478778 0.29060148476433534 0.1679717760731312 0.07985679066208141 -0.09137755667425346 -0.22466703395874993 -0.2862171522642831 -0.2497953261629316 -0.2868516416641559 -0.22652670938821814 -0.3230727421500505 -0.25734803489769675 -0.2570815034177595 -0.2618872420153137 -0.23488557166058413 -0.19304808143651064 -0.14212119964653708 -0.0037034604121536224 0.029771430189680752 0.14738234357810562 0.26333543920822033 0.3143651859693781 0.3330639811251265 0.3059566406226114 0.38585562473914875 0.28301126283117223
-0.38007243390149575 -0.4564114815257429 -0.43994039954998143 -0.49384937081634905 -0.44201417173913393 -0.4686983684494559 -0.34166289403403227 -0.33093164165861044 -0.3443478991641997 -0.3900295035617144 -0.3516882876555538 -0.31528727811087975 -0.3454361490104371 -0.27986063435953806 -0.3341429346460074 -0.23003047661913248 0.08236544664087933 0.32202211562468047 0.3780219458636313 0.4002650914623297 0.3726693977253229 0.4208283059860769 0.5350080208697645 0.7805942486323189 0.8998686435643249 1.0000000000000002 0.9260420443648477 0.7786105006952734 0.480583322909823 0.2458341706508769 0.1870882426348702 0.13766641706300128 -0.02957145124812035 -0.216455698605688 -0.3200518707882823 -0.1888207628875927 -0.08916007419767094 -0.07884405859479887 -0.1752376772440297 -0.3694642152884639 -0.3908649625528909 -0.1684046561071089 0.10481979392065438 0.30723532634819023 0.26863133604211886 0.18590910492352306 0.08575691474101149 0.11512255152613184 0.32728523152712935 0.7254116445957693 0.853133334961511 0.895913460682889 0.8886539520153421 0.9563431719902628 0.2823182337734732 0.36279809498667376 0.41783001376051093 0.4672980070580251 0.42036211144997376 0.28862064593306486 0.15595320458621448 0.090911098820536 0.07233613566965194 0.01692175456826419 0.01667012436977786 0.07961609350099916 0.04427408612701262 0.08682416138789449 0.0927429720753548 0.05879021126589472 -0.0839003363561517 -0.04481310851677094 -0.04982070992889815 0.08970860137491071 0.09936765425169644 0.21135081600697325 0.3199254808635031 0.2370473115857544 0.072954508559325 0.1647540206136241 -0.002041360413294343 -0.021604563136387055 -0.11491170692176987 -0.10498719724802756 -0.10067703244645822 -0.03539938738283643 0.06711643975626627 0.16462475992937364 0.23906207239451985 0.2807609054610876 0.3062769800005518 0.33432532800127607 0.3700601323683275 0.18132968858613477 0.12269439124137875 0.29844302031003356 0.2858794038276142 0.2912522528486172 0.18272215366228434 0.08553772917953392 0.06652479850770632 -0.12100439830571064 -0.12227363679179853 -0.2633295128143695 -0.2755643154728873 -0.2734093850179406 -0.2657003352215294 -0.20260074643260198 -0.251524925763881 -0.2773648935143063 -0.18463398829764893 -0.12311379442691713 -0.09209061662056102 -0.19160804260674347 -0.07004777102334167 0.0462390408459727 0.028183748150411938 -0.036240655732663794 -0.05451725513805816 0.007083072980199974 -0.030733210764726886 -0.18759595853607483 -0.2440216684892974 -0.25151001658259603 -0.09943533570357416 -0.15104464750883975 -0.13431541070061379 -0.12972729290896848 -0.035089746104013025 -0.007862780696033096 0.17911943023122515 0.14495164904061217 0.2075186074458392 -0.018874852179165964 -0.07424705128005453 -0.16529790290376523 -0.1695887495179205 -0.0971516198980661 -0.08845759634729493 -0.0269373466631602 -0.05293455551989821 0.044225534699868355 -0.026996818590370543 -0.0020852568362068214 -0.135892182742864 -0.04316808344388087 -0.0014966700030115963 -0.027554542755954904 0.06116150678295404 0.235870316670667 0.2719692904701033 0.3637374513538371 0.34029431496724216 0.36979024020960866 0.3409956682262169 0.27583997126420934 0.17754932987829797 0.39061119072927 0.3057561427623829 0.5375883015079663 0.562144880053624 0.4442302304122126 0.45531488044098173 0.21893421352889367 0.1493865570028062 -0.01099449967421295 0.18574749808426955 0.211572391149357 0.16650103935065114 0.16988353453967606 0.11452036531539661 0.0972407454562341 0.13942760586270328 0.15882356528208175 0.14938576043156043 0.17898787024927448 0.19800566872699282 0.1606750498971809 -0.08651423368339181 -0.0725289000415559 0.2378946001766988 -0.022551622468980025 -0.0877064561565425 0.03167960988432986 0.06156063699179646 0.026671991769250246 0.040651085315139016 -0.06614112791693821 0.03539636860969641 -0.14263524444309097 -0.009528529879971454 0.16023422262741446 0.052035672974006325 0.013703069290232935 0.01590734860888178 0.04052055615717135 -0.0816429181286926 0.05557113886567975 0.09386999102617269 0.054194844427139385 0.19093345209535179 0.16858401728479758 0.15857002713126817 0.18741067912481577 0.11328990249568109 0.1115409239780483 0.10173877697809189 0.2094777256159076 0.2744158567864314 0.434699474768123 0.3859315115512724 0.37412077901130886 0.254898836086917 0.18281969907438175 0.25451246382237563 0.26793155946314284 0.2445185862933718 0.21144019247252122 0.09577107225210828 -0.03469472711370899 -0.061582796132398636 -0.12197579717130291 -0.12531764639831278 -0.14869190316651573 -0.12275341141109243 0.019978957112485568 -0.006562090539490354 0.057865061012176665 -0.012746065632159841 -0.00429159892250512 -0.09306627415170061 -0.19911296820137186 -0.2600247143887575 -0.29731331142649975 -0.27178815122579203 -0.271646205162275 -0.2168775177782069 -0.25126738952854266 -0.13300990012862965 -0.06412429564792056 -0.14851510401377893 -0.12843215247014614 -0.009678269175962092 0.029565838973965954 0.12969704693362857 0.18610085422218664 0.05871510542794777 -0.036768695248090226 -0.12269337637312215 -0.18407896826465095 -0.2411408804743883 -0.30398551758208286 -0.3204002023861462 -0.22788248329086572 -0.39642043869226906 -0.29169473285632813 -0.2935381529789847 -0.31230448127417165 -0.2548966201356565 -0.15968296214490296 0.007850314302820512 0.10292503339830218 0.11939501731899209 0.2191257337551883 0.2590677296829107 0.3091769163882786 0.3537898946984687 0.37263518992837646 0.35442818755197264 0.37387120698640736 0.3928312413681258 0.33026605696623085 0.35226390420931525 0.30909370866548325 0.20681328576212923 0.07252632039647737 -0.014038925001536081 -0.11461660191965922 -0.16530217419701104 -0.37440689455361964 -0.35897953064302013 -0.29956357005091433 -0.3102417500099389 -0.2920378874925717 -0.3395506238494121 -0.48356558250519915 -0.4832748608038487 -0.4259684052863944 -0.35913246876304483 -0.267302337363763 -0.18927513229091966 -0.1350397010984273 -0.042563095791771866 0.13531452578417988 0.11169278004236771 -0.07369939963459671 -0.016820778439864834 0.02037901469194865 0.10768412082368144 0.23957867805359662 0.29588736874946936 0.33170729644148456 0.2725728141325302 0.32919972821156707 0.10905521017634667 0.08423756388805217 0.123271513320529 -0.06338947469376073 -0.025414591196882965 0.2022289259957327 0.3289900031980166 0.35314983934552785 0.3688970864104451 0.2618646431825439 0.19258479657230726 0.0557377808609153 0.053701720908960485 0.05020340585561603 0.050270263774985516 0.04929591405607505 -0.060937149263545265 -0.19096825714372062 -0.10059684658620714 -0.026075085282183712 0.06094994763137418 0.12964531876913252 0.2825929267720925 0.29094628095417713 0.38044294113461374 0.4154955685648363 0.4076205613818212 0.4110541724222942 0.4223032172298528 0.4046827514369176 0.4031935917466197 0.406531951823115 0.37530666512208705 0.33380186798612216 0.30112266194568854 0.3152711838977435 0.26262920725197475 0.25901964965649493 0.11416348258752768 0.03389454955217792 -0.11976950179331083 -0.2337576509342077 -0.2696221985062712 -0.2421790368266708 -0.33258426651630263 -0.36558665976440774 -0.3829171896850579 -0.2528923119782531 -0.27771129295378033 -0.2753941798774216 -0.2894717926067479 -0.24167260343002978 -0.20907928983728985 -0.11343629313685295 -0.07494935021092934 0.05546746103122092 0.18989895009772287 0.2712688375393942 0.3229074898820805 0.2966197135534849 0.39054646487119943 0.32389318054350325
-0.2913658180740392 -0.3470621951902304 -0.3316454519891993 -0.40882433103559784 -0.35512503665962264 -0.4038695169779732 -0.31423050666346836 -0.3426501123963504 -0.3831205685612329 -0.45633942345152934 -0.4271950501825482 -0.3996083381852555 -0.42641635655401894 -0.35041103913402916 -0.3886079130137559 -0.2910046325302128 0.04998124330384468 0.29797130619388923 0.3260325787439476 0.35154055712354243 0.3474172325252496 0.38837049231346543 0.48939450368721 0.7270046579844754 0.8758030206849968 0.9260420443648476 0.9999999999999999 0.8802442873457836 0.5903119182448657 0.3201290782847466 0.19840960106888705 0.12264682093614188 0.0010793321071373694 -0.10957129026606542 -0.1592748832419194 -0.016416172456366545 0.05761300688069395 0.008795690489707934 -0.12464900443812299 -0.34441941526777 -0.38795223939403767 -0.18026894881557698 0.15696978224158237 0.3331785306967522 0.3190228593586441 0.22195150386197762 0.1377440975639776 0.15166481490883318 0.32307773769252 0.653493399841373 0.7965390618072152 0.825501652233974 0.836965653792628 0.8989112459955901 0.26389744910341456 0.33397300384857354 0.38500696728783756 0.43137436385301864 0.40276416075401644 0.2877490008518592 0.19949775395654834 0.14554135954017744 0.1474683742586308 0.09320636179729637 0.08278811291965456 0.14175088578733655 0.07486803466989676 0.16608610481362607 0.1864416911040324 0.1576294813820529 0.0535903038883776 0.08530856963485135 0.06997430303981479 0.17546299872775475 0.1538973832249884 0.3397513527165708 0.3893316078288644 0.31728741623913137 0.14784425844490048 0.19455100012274043 0.02154158500210891 0.07369361395790654 -0.026631091724207558 -0.04277648677376411 -0.034704357127828184 0.02059933073759831 0.07654650718436116 0.18049791902445805 0.21823650743304832 0.264976597427003 0.2731770598522995 0.2909003385807117 0.3143294022454495 0.16235725835652748 0.07259875674933548 0.2430280922444822 0.23027301940451625 0.23932469398583164 0.13851591420882856 0.07083125148918926 0.09345027915338051 -0.05596627010313019 -0.09596535502827806 -0.20139546159128283 -0.2983892515926301 -0.33467351979841775 -0.293233534026837 -0.20523220203752915 -0.2963610814926077 -0.2578967904620479 -0.16585929981610095 -0.09973703482089133 -0.07754337476154427 -0.14331941015928454 -0.018987471062563276 0.11550390975957728 0.10022913063577671 -0.014736629062518169 -0.07169721481937272 0.007440234473665638 -0.07876008777231372 -0.2095431416769717 -0.2594734314756282 -0.2072706299787178 -0.03329892240573756 -0.07465542352266046 -0.02763763842654017 -0.02850400281995046 0.06488401820788765 0.0998328301270613 0.2745505818765026 0.23268341825041958 0.2652840319164757 0.05152327071992421 0.037395255020582496 -0.014584467997133877 -0.03034926743425298 0.024738338504011463 0.014840462450630284 0.029238246166991114 -0.013414916222903254 0.10967627775157454 0.030916716517847123 0.06979409818712318 -0.03680197463048971 0.01981490162789155 -0.011860245910725278 -0.013980384607596789 0.11198718397708342 0.25864109013426745 0.2954715368535609 0.3480598924305657 0.31822411704971404 0.32849620287518877 0.31706271228134386 0.235846187147689 0.18656436170213359 0.4045559275463735 0.3068778145322786 0.5293310452756949 0.5281923842108911 0.3919952686188203 0.5096747419840626 0.3158969030643266 0.22909165259221106 0.0797576429022513 0.24062622752788101 0.2618407056070798 0.2512793315876394 0.24690547227100457 0.2342914931132838 0.22023108719270995 0.2395211724911794 0.2466910975315255 0.21776222419132954 0.20383191126364122 0.1507309938573907 0.05639719367037651 -0.15617165197641025 -0.09876206432601821 0.1629016259428783 -0.12618945297459225 -0.13334594988487505 -0.027361490524475358 0.02551477615584561 0.12255267853463087 0.14077529818766424 0.02237978193109056 0.026114575951055184 -0.11683487347204281 -0.05929490776188003 0.02776618607717764 -0.03163810890826583 0.019381609178769525 0.11158310446960741 0.15582399902112115 0.0689513271995161 0.2691059528629639 0.25189268707144574 0.17803488285193225 0.2768866850896766 0.14628122932124812 0.09508549716685598 0.07028695137058193 -0.008256341581328635 0.048031126375867664 0.10909359733442887 0.19235478986636415 0.3009061797639382 0.3846611811270819 0.3198263962130984 0.30004247066701817 0.17227497033187608 0.1110228891894268 0.1843362976470099 0.17768695963981523 0.1277457713558382 0.10022652224567659 -0.010280910972382571 -0.125222617823503 -0.16679300940265238 -0.2249393931109944 -0.23546896014062269 -0.2443130841222507 -0.20308020906124305 -0.0513723451510686 -0.07516744133089336 -0.035626875132511907 -0.11152080443859853 -0.11345306805371347 -0.18182950713997365 -0.28760108735509377 -0.3355378776177543 -0.3808537337065129 -0.3592243899488474 -0.35735381184317794 -0.30439397347600855 -0.32662180042866634 -0.20006622766092458 -0.17039834169792656 -0.2067434102502519 -0.17812234839943478 -0.058802649805553046 -0.042322817443573524 0.06742535870827965 0.12399164841731183 -0.02978914634245295 -0.13652308157146045 -0.22546208152813677 -0.2884224772958861 -0.3420267596908819 -0.3973370361751111 -0.37918738561938325 -0.2843727496997374 -0.3907373300566339 -0.3476538548035151 -0.36936949248619705 -0.40005692982090113 -0.34800316914115725 -0.2563695231082511 -0.10893978251015715 -0.002477888164013894 0.03128742994459918 0.14483306337888663 0.1834473070905448 0.24175674191246402 0.2877065590957361 0.3266757445505729 0.31003398707786584 0.31689299805071813 0.346561584192748 0.2636716813621108 0.27601711952094793 0.23091926072710986 0.12195563593028702 -0.004359138502356715 -0.09592617811619442 -0.2084316153201161 -0.2678891809874957 -0.4629795019621312 -0.44208203236705834 -0.3854728887651517 -0.38728676891313724 -0.384594551704182 -0.42835049403734976 -0.5186030750153794 -0.5003421965703226 -0.45944716810949177 -0.4190208504165916 -0.33200243657342593 -0.2683571283049317 -0.22767929624429278 -0.14562326752801996 0.006549345907788295 -0.0036991617402631597 -0.1672099442262506 -0.11971257129728453 -0.08814698547770071 -0.019890887445633977 0.12371584746662277 0.2107381350746114 0.25894903552874055 0.20477272419172007 0.2692649553063882 0.04875221506562125 0.1362185381633997 0.13639470155732586 -0.0678533366460547 -0.04192614109893659 0.15472698615077335 0.28532697703045434 0.3144192204875093 0.32212481320075 0.21194400492705118 0.1401340848658777 -0.01278255444447442 -0.039648065537506404 -0.041856423406666725 -0.00525734527115703 -0.00031846749133813073 -0.125138101521725 -0.28246656905406675 -0.17747433123611478 -0.09191747408734335 0.03573524772532897 0.08406241672139671 0.2636722837162688 0.24438578686793178 0.3396512537143683 0.3617368523744298 0.34993371903435283 0.36691838186725767 0.3822802244254315 0.352013658138728 0.34475061217851694 0.3524478617708333 0.3206064753817623 0.2762574278388725 0.23470877474846746 0.23787504409811933 0.17255129200441566 0.149517425941845 -0.0021817398550762284 -0.10772838338974854 -0.24735671707542542 -0.3225419544443711 -0.30882214790761947 -0.2623445912634003 -0.33967550419465714 -0.3617304459200586 -0.42711704408443846 -0.3069938845316362 -0.33031272723459143 -0.334872850620193 -0.3615937374490053 -0.34862957222609897 -0.31814405335706597 -0.22158458226515515 -0.16477645944972666 -0.03223650738181129 0.0907809598861041 0.171149973231526 0.22770505672924884 0.22474970834003652 0.34535864476903944 0.3039156759079021
-0.178978594049186 -0.23807136206101479 -0.22564759722485073 -0.29819376397287733 -0.3034915359136828 -0.4409764688541324 -0.4305217589202764 -0.5112170183780231 -0.6105402348655474 -0.6958035907881969 -0.6779908591261773 -0.6479232382061405 -0.6292803274975594 -0.5225662819183544 -0.4877503812563064 -0.36320698096640947 0.012712967741497395 0.28346489778680545 0.2247507719402905 0.4494308841866584 0.4788293766107166 0.4696450281297175 0.51898896265783 0.6922815515297595 0.790727579902904 0.7786105006952735 0.8802442873457836 1.0000000000000002 0.8123591283629141 0.5675357347727453 0.3756152006135979 0.2969394390301994 0.13264623969635397 0.016564146919318484 -0.009942771895593417 0.13374715821602257 0.2308336591162316 0.16281709224005375 0.017442820128866724 -0.18300193386698788 -0.19662787495327022 0.01869553740101103 0.3096948498263272 0.38776431243267784 0.3453153163446887 0.14692168086895918 0.04837057864010509 0.061246459684041805 0.243773334351491 0.5018282051753687 0.5901511958956595 0.6462917892207958 0.6663665746850898 0.7398176768547359 0.3058681426110877 0.37717089862124775 0.45653127886660677 0.4970703388775954 0.4874740599900952 0.4097750048715453 0.3301186575227444 0.28741717207600664 0.30909314965319146 0.28273364464334544 0.2472687009351231 0.31871667506196627 0.25328982346606266 0.3383964826331376 0.3396659319256948 0.3049135393219563 0.18761767049394207 0.1813603748243315 0.14055060620700793 0.19773767808638587 0.1773084354223734 0.4155511050830466 0.3558016191219085 0.29001872413578395 -0.0014408656991455441 0.05251577876752769 -0.09547248613202006 -0.011431803050071562 -0.035861008434499915 -0.1292719464891734 -0.07201060457578269 0.03174998959346032 0.06244018309538546 0.2485613998604562 0.2659288860416503 0.3452018333831796 0.3095303338044901 0.27537284044174126 0.34082224097492575 0.18668656713107998 0.029805209756917698 0.22909447510471695 0.21249770588143582 0.22897302632861505 0.14062722011798093 0.1003718019616711 0.2264618680332372 0.07649403157258461 -0.10532448839641352 -0.22859363727455784 -0.3723266588367182 -0.4139365285607617 -0.40090911576656213 -0.2521887149431916 -0.3244775044621889 -0.28079004350806624 -0.16625646335505753 -0.10914123520539999 -0.1272516537086046 -0.22552435366088444 -0.16902664490691324 -0.05762330885095244 -0.11388067886743272 -0.2405674399667776 -0.26724376329886873 -0.16291880185412133 -0.26946778993949944 -0.24372281364906226 -0.21764704194093465 -0.14499361434748514 0.05823027562573453 -0.04898019990772375 0.021110525984244514 -0.03450794467173139 0.050648858078896006 0.1538645396982204 0.3721120187652291 0.24932790030187812 0.25773015874260363 0.08525777481350429 0.10140460959789577 0.09047051025596692 0.10551190527426987 0.1704068564147333 0.19629192910648996 0.2066013179447853 0.16874366293582393 0.26301965454219567 0.19011230567256976 0.22607549321637996 0.17899062903458723 0.20989098290229358 0.08111239605907637 0.11650420846891069 0.23911986110208266 0.3622782466056126 0.4022391706453536 0.44663861411953826 0.41426321943237276 0.3695495460841169 0.34108963051004487 0.18883642676532686 0.1273285438045667 0.332906047499513 0.07740779519689209 0.34525271047950973 0.35721700253176675 0.15778607734198605 0.3563282621068397 0.2269063528261902 0.15037112319722204 0.06109290103100909 0.17213694339965355 0.23442997141585334 0.2905214517324383 0.31567113004965014 0.357073446873489 0.3846534776061124 0.3806711577043304 0.4026766438691327 0.3555789350519604 0.3504401859759455 0.2867214110208364 0.198790430988631 -0.040214317974137756 -0.09744644838214156 0.11233443209008266 -0.15122387042122357 -0.0409664614539099 0.03126462256506205 0.0701515043480982 0.19270149288460708 0.2313362365445049 0.11965574039473205 0.10482260495045892 -0.012867859686681828 -0.008347124848605217 0.07988249421177052 0.06550407791232851 0.1593099662898001 0.2152074250519913 0.2556814607363143 0.20710426442788524 0.3164921757988018 0.23946346435409283 0.1624668652893401 0.2783686425510626 0.2606268139511467 0.21352296155210132 0.20537001717255546 0.14210656165594002 0.16198191396823755 0.20370908467606835 0.27443953725509634 0.3424541240258235 0.43096829082705945 0.34853917061931927 0.22615089007162914 0.07823998919014881 0.01735517275528831 0.06299799383549579 0.054507283496513105 -0.009913434415591999 -0.04573676964809635 -0.09832084165495013 -0.17309995820805096 -0.18625663865569292 -0.2297296836669185 -0.2272371561267201 -0.23549519702658028 -0.225268546754764 -0.12275885926880148 -0.1498547728921688 -0.11319175055446817 -0.1573675958194611 -0.16641848897869382 -0.23279528406723426 -0.25961175224743394 -0.24727040613150827 -0.2624479657445292 -0.2709326849309815 -0.27672328190533535 -0.24558125854350582 -0.259267976240907 -0.09906811139817508 -0.0751100139127874 -0.004306612802566276 -0.03875398331013483 0.028199893942270803 0.058104710867439645 0.12226633607539243 0.1416611564929937 0.03275841982091627 -0.10179734052588282 -0.17781293302304715 -0.2318310227047775 -0.23378027844118268 -0.2600426642364102 -0.2407268444024804 -0.12269885626267156 -0.24588841142965115 -0.20531049698238515 -0.236298035320604 -0.27373435201525254 -0.25927557189712586 -0.20981789758207667 -0.14029189487980095 -0.0748050542677494 -0.050703747669176936 0.03488712721498113 0.06072887298259719 0.10496252306871216 0.1334465815545346 0.16665736287549696 0.14453055591309444 0.14683681260791964 0.17304863623741676 0.19526366191705682 0.1620710717960458 0.13969155380049722 0.07393132417718547 0.007373859691213821 0.008599012924647625 -0.05622643388698713 -0.07252611931461854 -0.29477190134932574 -0.3120607080989477 -0.2846609668787656 -0.2844216682963982 -0.24447636435054174 -0.34120373290466766 -0.38381052208781674 -0.3380738720457701 -0.31393892641993293 -0.30113513124856395 -0.2574557916315365 -0.2107228990663151 -0.22392475529014888 -0.15781626250068168 -0.06447755833989739 0.01979385342884693 -0.06051705607137839 0.02021984939585665 0.02736467515913272 0.02191308777346831 0.10613623116622758 0.1699892275997403 0.16599242464917566 0.09953485873998934 0.1744305398870429 -0.04350339432947869 -0.06943731280869707 -0.0383915808062575 -0.12388010686232381 -0.008066199921254878 0.13552840952481635 0.25112461046787443 0.3197014953613993 0.2630617010482926 0.1653508769707039 0.16893230634054016 0.045974655107171414 0.09332224065902832 0.04710567477429669 0.09322149664600253 0.13558151207544417 0.05778805670853108 -0.10322319715956026 -0.04257967828892478 0.006854773031132018 0.09013894204614914 0.08132352396666771 0.2549183838486984 0.20315553475576414 0.28216206198088334 0.2737210818452693 0.26167510913789266 0.27188003352707435 0.2725081459416947 0.23708545906672526 0.20264201423799158 0.19529103272082765 0.17193861224839962 0.1386593079670954 0.10929653670820212 0.10711688209483547 0.05694811763049262 0.0493157520916982 -0.0469892431352965 -0.09555608298902359 -0.1987245286704475 -0.1822175245866844 -0.18166668197588082 -0.12758709263554596 -0.20103043783490046 -0.2149649441613398 -0.2998131499542092 -0.15725369231399777 -0.17034201687938982 -0.1865796826272628 -0.17596102018321957 -0.17793681443059642 -0.1639207286605585 -0.13325976606276524 -0.13005266571445007 -0.06282136032892624 0.01662738182342462 0.06221557416981679 0.09416039232241524 0.0790812743700296 0.1720262441983652 0.3069162571720324
-0.2075155390422982 -0.25994576101127886 -0.2700411545153656 -0.3571786795944888 -0.4172294815219864 -0.5368985830258404 -0.5784721075600897 -0.6097965870590145 -0.6956693771652402 -0.7405390119228242 -0.7009630844624215 -0.6749327046740019 -0.6388097156658926 -0.5078177638661631 -0.47243125995702795 -0.2994063148523529 -0.04404868015584406 0.15255440633161446 0.13717659636238938 0.4554065988920208 0.48016471630900487 0.42116290356755665 0.3989657121330534 0.501561112736081 0.5510544385877623 0.480583322909823 0.5903119182448657 0.8123591283629141 1.0 0.8712101261041517 0.6477727653401593 0.4680312670030143 0.3651724043652162 0.2407803153736655 0.243704895350684 0.36314017289462813 0.48039820675436934 0.4191824190426692 0.22363621572380832 0.0605518480303507 0.0672647644484483 0.28425853327662093 0.39712243461740965 0.3406708527790143 0.36708320351466184 0.15342293342895477 0.09389539564785532 0.14725996743697506 0.2395084931593844 0.34815808287662126 0.306152654727395 0.3856567304045838 0.450577796654965 0.469362679262172 0.321354215417636 0.3380734254992594 0.4026310528111141 0.40737878580965436 0.395539974411516 0.3790882289528105 0.3256098027917587 0.31302964909820924 0.3485500449146552 0.33754888739609923 0.3564487731355742 0.480425415298598 0.3926914182966395 0.46083460018873473 0.44394042167344466 0.40047479335176117 0.3265191135736001 0.30639746824936004 0.26292646173416145 0.3118695917123398 0.28640265516093255 0.5692176636676332 0.3993462718620027 0.3448893654861038 0.008769954073374326 0.01798988438420642 0.042391178540215145 0.21952612433808988 0.21745731791630163 0.03783569167148672 0.08229924494099443 0.15209044462310586 0.14561825338829565 0.28990161389587543 0.24473851222785256 0.2817527448060318 0.205430513835045 0.12715809068661355 0.2600203858012449 0.18047186545276625 0.012272695940480177 0.12843136570361163 0.12605902829600024 0.16417079839558293 0.08535488356290943 0.09288782921139088 0.23066589200578216 0.13170905411061734 -0.010643548566879595 -0.033302960165892695 -0.22083669791917857 -0.43357569738140933 -0.41234732536092505 -0.21924352222364873 -0.1981276856021799 -0.09731935811491459 0.09571780992966565 0.14946660003959658 0.08164517386629047 0.010530258109580672 -0.0591867985981761 -0.014180250134056948 -0.1079329656988242 -0.2126333970678905 -0.20231870750292294 -0.10525293453133064 -0.23772077386071844 -0.12364157249549589 -0.12710967041672255 -0.05775415760611112 0.14810280017072944 0.06896055608455673 0.13992219081809124 0.052503965476561845 0.12986556278550607 0.22659541887886225 0.5069811688976431 0.3748242583469211 0.21686116964291505 0.047224575720698596 0.15966279334082342 0.22853373868748164 0.23955785862267123 0.31168344212722715 0.31422937003202644 0.28856877389888863 0.2783113625417296 0.32158532575440135 0.22653580396665945 0.21176610804410373 0.164256457035408 0.14022241694468632 -0.005014785278041536 -0.04022367350905611 0.09384572115768307 0.23880241317386142 0.3402592681873485 0.3677069057582211 0.34947877606865463 0.31650263200442186 0.3313778490970409 0.18541001356716127 0.1508426996115671 0.3461253862049238 0.12843722893540335 0.30910089898394066 0.3591198734795338 0.018517865663785885 0.23504450192052487 0.3512297278444997 0.28777799206992355 0.3010644171092671 0.23412619336885776 0.2814892518219226 0.34230579357379004 0.35412965035638794 0.3650270033455547 0.371770609419018 0.4620454599775616 0.5081470020127135 0.5091968085197914 0.5252462911663935 0.4895587693886703 0.3317750777483709 0.0680092884128477 -0.10595329268018495 -0.07066835535985921 -0.24759521388685832 -0.11118263207239934 -0.12281850373190105 -0.1221168765643845 -0.028178612341519197 0.05198947476868996 0.06232430890941275 0.07837421533329159 0.09328560227717211 0.050791197778641606 0.073421492095611 0.067796549068406 0.1184799893137367 0.13435768264049547 0.11507331541146137 0.14055509233628727 0.12612789555875584 0.04460089046491955 0.016261276591543805 0.1299065289919815 0.20204981210338954 0.13362472951967183 0.16488281959942291 0.11601849258214297 0.045351040327175345 0.008670506922974898 -0.0005132729778426149 0.07755615313875633 0.24896934187688052 0.2114279107736851 0.07653144142816454 -0.020666110696888965 -0.028691641519548068 -0.01592724042454504 -0.04683579027694188 -0.13417680406258212 -0.1901702225111835 -0.22789696740495716 -0.33484026460859395 -0.33773593546468006 -0.3961724705802818 -0.3653230380860435 -0.3388745580225477 -0.33844830407821846 -0.2386270765663421 -0.20305586537805517 -0.15415913815947452 -0.16855298436081012 -0.1631672642615218 -0.17739297980580335 -0.22257126590909904 -0.1397947362904837 -0.186586865059306 -0.25588755634542654 -0.2742239130557812 -0.2968769980209717 -0.3325569728505569 -0.23345011826462603 -0.2859928841779432 0.023643144807910483 -0.0697733882206184 -0.0998034090913794 -0.06630232021174033 -0.04114106518227582 -0.07433064092115091 -0.2151713679158141 -0.3198246871638356 -0.3347854415966192 -0.3219767174411732 -0.28047333287318815 -0.22908333008255524 -0.20905160193811184 -0.021080889957473366 -0.20487292271642055 -0.07810938771765268 -0.08071334599150376 -0.14164280002805532 -0.1240022769292038 -0.1454643278006041 -0.08485272085732758 -0.07069393313891516 -0.040711082295578994 0.02446136171732949 0.012299840572547493 0.04350625383449915 0.06075936147289678 0.0826005495482147 0.05086325486562367 0.04993271443749085 0.05661878236708167 0.09345272016562703 0.055827148878497795 -0.035671272561166555 -0.12403808060632242 -0.191767717375127 -0.1454170486731063 -0.1578698170144069 -0.13466181516025127 -0.23369410257918777 -0.24387116422899963 -0.2641934761031419 -0.21808713587137454 -0.19080246907636605 -0.31094200686118956 -0.2536730883608271 -0.1970509601624512 -0.18800621687242527 -0.2210429205724166 -0.22641149770179797 -0.25339483582598604 -0.3218225427035937 -0.2891775456285979 -0.2752527691502326 -0.13497196272722323 -0.13462410944814346 -0.030143801447398283 -0.009780152035931631 0.10529889608049486 0.11656801528682621 0.21936397047740086 0.17897857144894036 0.15139846941286872 0.12123012093293717 -0.044529785176021956 -0.09745707751815266 -0.0528696851717084 0.08923651238318636 0.28607562113795093 0.2982053300685512 0.35468216946646286 0.3850532542804838 0.25890571018089986 0.1547156729862779 0.21163756544686588 0.021557163604408337 0.11719084420612495 0.10189247557745727 0.08819656046923818 0.07740900863075581 -0.04010248943450801 -0.16262011985266975 -0.16228326076179972 -0.14015249780535294 -0.08632874015545829 -0.08879979242957677 0.08070943715351274 0.09660913685973044 0.23942438190666454 0.2358810499440282 0.21395525333055826 0.23739915831926936 0.247158982851003 0.25546867720848876 0.1706033548119111 0.12045022422585092 0.11371705247697667 0.08751063315436239 0.07684846022987801 0.08065832894590849 0.05033785346076341 0.04451161545566619 -0.0025604184490487913 -0.06492174729485263 -0.09118792031153887 -0.06583486852839879 0.039624500825679615 0.03390500122435178 -0.04118703670778893 -0.16589014494918145 -0.1605868604683333 -0.06282725651179479 -0.10108970600174852 -0.14969956025086653 -0.1398576893065331 -0.1976311403808824 -0.21841063907562244 -0.24931729530511543 -0.29377807345285883 -0.2536733027817877 -0.15151916110767488 -0.09688391087878716 -0.030364397855397064 -0.05590147152831174 0.0394372197909671 0.3007717959912045
-0.22364113911071073 -0.24980454765828583 -0.21286891623854548 -0.29714625947139045 -0.35126711923437054 -0.43808356996367565 -0.5174839081270849 -0.5363549098594889 -0.6186970402757275 -0.6611443616456026 -0.6841239326799212 -0.6596892754984238 -0.6101831376409095 -0.5134226013189761 -0.5336069133656992 -0.3979720818055258 -0.2598073427316704 -0.0753200839668695 0.0437000605741218 0.404251149149274 0.4760808663675454 0.43646970151401876 0.3725148056448194 0.38548907609302674 0.36600492158182213 0.2458341706508769 0.3201290782847466 0.5675357347727453 0.8712101261041517 1.0000000000000002 0.850018922768684 0.6129511037136768 0.4490661135065984 0.3807106873057439 0.4676725839626208 0.5953055208859296 0.7155502177706559 0.6316244323005268 0.4616499622170391 0.33110124899406945 0.30762752274631217 0.43820499878837305 0.3433191011566179 0.18906579652127314 0.28717625960389714 0.06766786326953995 0.057070431215524985 0.14178237256534956 0.15348554477855092 0.22631767555849489 0.14888572607270362 0.21120909525940415 0.2798855277952282 0.24266155675225992 0.41730704244906336 0.3920342374193366 0.41894714931547694 0.3836876812776337 0.3738739935526185 0.39445816621950136 0.37661463842049137 0.36313434650065574 0.35853821262960234 0.34672883709498 0.3769953191456814 0.5201670476159287 0.4538367331321512 0.45113946470380706 0.39908000440352376 0.3311841925674297 0.24894038608278327 0.23774964775751806 0.17515160570910723 0.2671693324747988 0.33224892984229304 0.6664325556029889 0.38998041677596607 0.26038488048751685 -0.047743930900961816 -0.010376234033027353 0.021696089735126867 0.1981174628243632 0.2731741849172028 0.1194559236536822 0.15392146518340782 0.2194856066623304 0.25371057849241674 0.38624140723003203 0.3390671632900972 0.34953751836860303 0.24409649440272363 0.21765284457765927 0.3050111766930031 0.2196407226941627 0.004216285790401475 0.11857487652612363 0.1562905019513811 0.2165150464508793 0.17583951301557502 0.22414259943446355 0.35685505447661675 0.2641669265043946 0.16616787025779375 0.1016288138274412 0.03194037308859432 -0.22210481820993266 -0.18524477003831363 0.01694921609780704 0.02447848786106202 0.11105145102860822 0.2668518155250893 0.29425061908309674 0.2809086268810299 0.2540976188391169 0.13716534551864887 0.11728253570303246 0.012684508018226851 -0.07196620030470045 -0.062200604410120076 -0.04602183626428398 -0.17536524303637982 0.019835820087449448 -0.01330114780743699 0.05780896933200371 0.2616625146881088 0.16153345188818066 0.2064229676825638 0.10955629214731946 0.19364504388831455 0.26578138255380696 0.42112907354740126 0.2828889664610706 0.03661821972331798 -0.1766036865924329 0.03418578213464519 0.18376683051549825 0.18956815172548705 0.27981760548132145 0.2941523554534878 0.2855051447563024 0.3407522219509873 0.32031988067621203 0.20919693655749833 0.18621486101017837 0.1618210932603032 0.16075854448558788 -0.041791086171218794 -0.03835310042794949 0.1352354834952211 0.2636811082735944 0.38165804198843956 0.37745262121528367 0.38713961927388757 0.36152974335381677 0.38226953053384843 0.25626195689531833 0.20355845000200473 0.39790251502663837 0.25878445498261715 0.29276970950481285 0.31508466493531134 -0.012929715265998112 0.16535489061423098 0.32735766909434594 0.27889464700639854 0.370472068992917 0.18021919232360104 0.19606572126682056 0.23397519647338358 0.21208308410566917 0.1907120987601236 0.261279461609492 0.40441091518341254 0.47494426877608203 0.5050240772793838 0.582983507697165 0.6331489308022367 0.5190442564570891 0.2571703170303235 0.0011218160722297492 -0.1508512142742105 -0.33418736561784174 -0.12981704888860285 -0.21988084690417006 -0.28161277316375943 -0.12813706698565852 -0.034312162344015275 -0.006641990431514426 -0.010364534348203957 0.10436720745984994 -0.008871573108232866 -0.004528142160971922 0.03538490389827555 0.11305368585247079 0.07299902310157522 0.035548816094152905 0.06711515527867727 -0.03264873094093161 -0.08311832713177555 -0.0785675545924633 -0.0039057886392415316 0.16474661700022247 0.17192410761249288 0.21451698466650893 0.196293345472609 0.04885088801678376 -0.03474655820788296 -0.05576467047533669 -0.054124581546263414 0.1105391942829229 0.03936775826159782 -0.11216930268351455 -0.1703479418463814 -0.18288006258813894 -0.18063078795585455 -0.22185195798398383 -0.27137420545331725 -0.30536617429019536 -0.32711866895075076 -0.42432898993213203 -0.41845515683391366 -0.4740909840908029 -0.4549781453272336 -0.3767784598647475 -0.38004667635007544 -0.3582187123360177 -0.3010529167379542 -0.2550486583946113 -0.2546955124924227 -0.24528975181499493 -0.2613589435073037 -0.25868337268324265 -0.12466559783247118 -0.14734762273700536 -0.24106326492132488 -0.25607608248090014 -0.31060985871914415 -0.3271349605295271 -0.3228941611062507 -0.3240037854992613 0.10360514150755852 -0.046318983602230544 -0.14434306263710756 -0.134211260228178 -0.15286182282483016 -0.1904422680032397 -0.2463862160944848 -0.37225783205505963 -0.3888613029524988 -0.3680252908314919 -0.28250406667736555 -0.20328027163632575 -0.1828225823759752 0.007736063342039059 -0.10830950759359799 0.0032619153157316424 -0.00847163373375775 -0.09272994165460742 -0.10588181151562047 -0.18311885121148008 -0.15601959532292278 -0.17387620570598517 -0.1416798885811625 -0.10991344614305543 -0.13818479250780258 -0.12121174893349906 -0.10998055804967956 -0.09383304938796712 -0.12984578648493408 -0.129124511278625 -0.12280365794666467 -0.06333982030277246 -0.13254851561886766 -0.21808559756084453 -0.2940312017010164 -0.310265370902642 -0.21567306685364684 -0.16776195960087822 -0.08937216409694618 -0.12593042890952097 -0.18778794871440255 -0.2276099032645686 -0.2009245743813497 -0.17035608793914103 -0.2529200918135288 -0.14563357532722523 -0.09374848836437853 -0.07968493701348708 -0.09711367305908762 -0.12616318406728455 -0.16142175070602321 -0.22292504768881544 -0.2104849154906563 -0.20498050036044918 -0.08976488777205002 -0.10721900109806026 -0.0787003061250859 -0.11324796660643727 0.04747622514018431 -0.02456066157378529 0.08396259594641235 0.02898896409685913 0.01578048978833692 -0.02291213626260974 -0.1220773741089993 -0.26715123003757874 -0.20546793136483593 0.060315421138684176 0.31590228402004406 0.21558933230695076 0.22900817218187514 0.26688035463109444 0.08564101751211942 0.028142882842132372 0.14443726947120908 -0.07554223506289964 0.06631227418781317 0.09847599280987339 0.11243455341883657 0.12309113577994706 -0.008277127862256182 -0.07464440166511878 -0.12743661758324934 -0.18151910532425874 -0.18536886117925272 -0.21133232353722425 -0.08171247255687805 -0.052915924609505234 0.08094818841475365 0.08284143063301659 0.05421468563665829 0.07638758309833033 0.07391819257696201 0.0878811540939802 0.003578844500962348 -0.04919792124212017 -0.048895755582492505 -0.07256033029340433 -0.06904348454475391 -0.060673874335589406 -0.07732017052102085 -0.08798617194027432 -0.09264400210617466 -0.14958330890069418 -0.09810554133120816 -0.05527860462791542 0.09791499750753418 0.12913894682882052 0.03952938488153797 -0.20168786849030576 -0.025965735492234913 0.04981699293301467 -0.01191996189100396 -0.08230918458481244 -0.09284714793828003 -0.17734708744087643 -0.23885011527857067 -0.3222621641438175 -0.37902315643827633 -0.3795576302979192 -0.2999448342907938 -0.2527236825957777 -0.19788561681773775 -0.20739095221072246 -0.14697088879194062 0.07737596369890581
-0.306750315969152 -0.31726901664062196 -0.2499201844660426 -0.30697390219843224 -0.3002309670703261 -0.3668051402804058 -0.40171267417768647 -0.4083641880297078 -0.4595349875708969 -0.47163757523398514 -0.5135577484648512 -0.4874390175791249 -0.4402999180142736 -0.3445339519672964 -0.33524183171110966 -0.2012988966976604 -0.05304809077287657 0.058411538795719704 0.277517451810162 0.5494099627213315 0.5352689564732043 0.4597477281738378 0.3811996628286552 0.36454355263808236 0.3000005119594753 0.1870882426348702 0.19840960106888705 0.37561520061359804 0.6477727653401593 0.850018922768684 1.0000000000000002 0.859589125017415 0.5995718132155531 0.37958998065993116 0.4385184084057217 0.6007699551671704 0.7141677628955692 0.647995011572236 0.43063295556302594 0.276991234751335 0.25791623720377554 0.40109398554940917 0.25555835538637367 0.08125826686627388 0.11044259974271493 -0.11044343668992145 -0.10411156741700285 0.02038196820770143 0.06377807340374991 0.12742333990808533 0.13593398599702883 0.15408243802008922 0.16783774555837425 0.15320971982307385 0.3323486903810706 0.34494487189563455 0.41616221806521114 0.41468797803797935 0.41549763369308246 0.4203590771657256 0.4152418771953483 0.40286678401788484 0.37918578851289003 0.33932786482915744 0.35634763673378334 0.47447816159943507 0.38386039441990966 0.3354297639132194 0.2491568110412729 0.1684475400101549 0.05583922433378819 0.010359272670557931 -0.05866968274370752 -0.001785921715355661 0.06281446736941411 0.5053906639912207 0.2910818443264118 0.2136628064417348 -0.13666385774343062 0.0061205635709093275 -0.10573236775263438 0.03697186109861337 0.01326473881167138 -0.14358181618072124 -0.127923271352091 -0.05202413746182462 0.045017035193688555 0.21851832593229567 0.2753087686099051 0.3753225063285846 0.3554542602899311 0.43284671925651763 0.4270821225111641 0.18562045366119942 -0.029955588003692808 0.1042551597238503 0.17246322214105536 0.23716344890930174 0.21814262535637816 0.17486060514540483 0.3276836693967622 0.17802716484216635 0.04660963003589557 0.011929834595762816 0.14112678196313447 -0.042510575644547716 0.001091008782129054 0.10684101442840069 0.11581709764380768 0.14906971619819623 0.223266876456239 0.2202383417454759 0.27158807636362986 0.31103224940091806 0.2164006553628586 0.10808758320656355 0.03980445734094616 0.012296102282331483 0.023414561695870303 -0.06923329766012551 -0.10764283639756118 0.0033252956138422633 -0.0755628793072334 -0.08233774113330744 0.05994116256511328 -0.09579614605897653 -0.10244194411209225 -0.2108418236318969 -0.1389140418403084 -0.07949788782809353 0.08815674703701566 -0.03940438825221056 -0.20594077748977888 -0.33811652584305596 -0.20688812671685775 -0.03424820937451482 -0.01499625759235538 0.0764104517685668 0.1502663558737245 0.16442826063684 0.29437264006890607 0.311069353915718 0.21378194738264303 0.14902564863112336 0.15017158624347468 0.26239114028572225 0.19601707475739266 0.17695489496415814 0.2919716217884882 0.2773903245435937 0.4134417377553784 0.3975561694721155 0.3792603085493717 0.3057543817947138 0.24454180592746513 0.11477895801465184 0.016250988315244415 0.3356847884016682 0.19984561233498557 0.08316158434388629 0.14219778263260743 -0.14083187523852805 -0.028472561406253573 0.1294022549337059 0.08588259395962501 0.21816120649926735 -0.025875371670067298 -0.020752179174615044 0.012940262145667384 0.033310114374314484 0.04413516204431495 0.13575290869176154 0.262462314091969 0.36307030784801275 0.41501082350630053 0.506215814023131 0.5896300112972446 0.48059036121647875 0.17503970203500344 -0.08023443550622229 -0.2006844597223325 -0.36637597197629407 -0.2017781339564735 -0.23086425931726595 -0.2572314937996862 -0.22245977303677011 -0.1608681936806401 -0.17151816102412784 -0.13761912028593826 -0.042884598508096596 -0.06452750658166068 -0.02691821517278964 -0.006030117077048059 0.00737039002748776 -0.06768591642905034 -0.09614491759052783 -0.08301255033688318 -0.16009392458637134 -0.07696338665933548 -0.04404882840206958 -0.005089798992089981 0.15534302817751122 0.15772813107733982 0.1665602129029757 0.14041661999382737 0.03439365894488203 -0.08291517476011082 -0.11438911055159307 -0.0850530449980256 0.014710945011784597 -0.007841550140701002 -0.14177698693851512 -0.18229145400025826 -0.17273006753063536 -0.16760073442123072 -0.18238366332792566 -0.19890466915317895 -0.24881748161139652 -0.21700048689461438 -0.327535560606049 -0.27693799471734504 -0.34062845925202845 -0.2855220141259623 -0.22748045079454657 -0.28733469327679606 -0.27869258066371616 -0.21754967982218437 -0.1859109116018721 -0.17315766713306416 -0.10300965692676721 -0.08313975853297342 -0.07871912713944364 -0.0029425290126192144 -0.03602632435860877 -0.07978345715723739 -0.11211235222711975 -0.1738114064183593 -0.18710954736958568 -0.26015461921444 -0.2270708621381688 0.22437609225482932 0.058854801791118586 -0.0848205742118677 -0.10943525106097841 -0.1675227604712199 -0.14537103199295973 -0.15400094671022316 -0.24747914711489924 -0.2743155079079417 -0.2416720492485137 -0.15315527809086663 -0.09217875478599728 -0.0741841769944162 0.050301278060862646 -0.05497429661344529 0.06903587949223002 0.0930515126728833 0.023232859156124334 0.03742842555530812 -0.041990362003266266 -0.056944630293898256 -0.10832269564394426 -0.08846082413451839 -0.09610140595631929 -0.13988179153103145 -0.14545306111493092 -0.14742218181998548 -0.1484423315068052 -0.18330828632654916 -0.17471678734409554 -0.18223037792760657 -0.11429969888373329 -0.15226929707908962 -0.24279149980485448 -0.2920160595972478 -0.2985152985921049 -0.2026526722794269 -0.10902922078651509 0.009577026927172633 0.009325752051302191 -0.017129273077595927 -0.031762212120104126 -0.045599321485347594 -0.02230841254685098 -0.019805672642202628 0.0017509173098901713 0.04586231796465168 0.06989496643449833 0.06226506588597022 0.030746195525017388 -0.003109424597997332 -0.05039786606851701 -0.03507893946904196 -0.03721214106159822 0.02596567066378757 -0.019593990191499128 -0.04120919929986326 -0.061488309382225124 0.08392736457435822 -0.0142256519094733 0.07056866176734727 0.011677446981366671 0.012507194192795812 -0.02577353929032824 -0.09744685190718393 -0.271386775965863 -0.2574600928744514 -0.010119180369746048 0.2806945606099173 0.19234509769108363 0.17883790575057984 0.17818220260426823 0.020171444664156768 -0.03866648305106596 0.053047070576433375 -0.111860565543352 0.09219584798013783 0.17937835341278288 0.20906737233514924 0.1525454816400518 0.029554184489932994 0.0033671587828065157 -0.07447754703327146 -0.17353422541353458 -0.23294290729691122 -0.2625638107880071 -0.1506581964522858 -0.11962517959323116 0.00830498190838488 0.00773838341774711 -0.04286188964700909 -0.034954810142054135 -0.02378187039217446 0.017359196225388396 -0.053906183764416554 -0.11013349964941115 -0.10424661828774524 -0.1113180417048619 -0.09162552063752702 -0.08033022109345628 -0.058683646836828 -0.05783119374497069 -0.013518295593292425 -0.04168714318633374 0.03271784217723934 0.012466679938120515 0.09112032851188556 0.12877366172108712 0.003738052013192838 -0.24833076936565163 0.04968666908069791 0.10199798857412645 0.030278242868618275 0.02505082352376917 0.002307405247054901 -0.07013348055208356 -0.16393045000078288 -0.25541843612772924 -0.3195385606710967 -0.32754709573131724 -0.2560364420509663 -0.23323071747936733 -0.19430665021479876 -0.22625740696105462 -0.1321722066573098 -0.03591374633767476
-0.2997685033594174 -0.3063477478144194 -0.23728554092562754 -0.231639476507917 -0.17787523478837178 -0.24107325101120386 -0.22327076826774078 -0.23829745915046868 -0.29360006040965136 -0.28495559471882687 -0.3148601708759016 -0.286581301771647 -0.21851233341584753 -0.10008549606412313 -0.02772625954056537 0.01621874109722951 0.07342134748228757 0.012358264968980388 0.18371091452995614 0.40212247939887014 0.3589936180313529 0.2618189629908611 0.1878296925511351 0.21439314945549257 0.1860718483398056 0.13766641706300134 0.12264682093614186 0.2969394390301995 0.46803126700301423 0.6129511037136768 0.859589125017415 0.9999999999999998 0.8220328600840731 0.5206776206533671 0.44685724335859894 0.4673372192678464 0.5252271086064844 0.5464771957937546 0.34452735080606817 0.17957549258998434 0.17384112399997076 0.29306929803309417 0.17562599740211704 0.004704392652517584 0.01461341797192633 -0.14142211535535454 -0.12985937387758742 0.015524657063573099 0.032966082875256784 -0.012599977360346869 0.0390578123707758 0.06329455191441609 0.0780928398695943 0.08736604668332186 0.09856669768142934 0.12361313024645142 0.2032222131214468 0.218658799310073 0.23767993115721545 0.25147820490919004 0.24966856867136447 0.248687504382888 0.2581602119511586 0.2409062476990729 0.2782184135216894 0.346841793091712 0.27688645136202045 0.20464092094190375 0.1565177495179794 0.07636778375340966 -0.02048449816810219 -0.0923084864311486 -0.12795567414633233 -0.15743458828647916 -0.14762312641817807 0.27814139566677165 0.22211893605626304 0.17811565460147338 -0.13499188031461187 -0.020190825307154388 -0.21101581466996602 -0.12733277280336716 -0.1915148849722299 -0.37656625077251965 -0.3351493700249877 -0.2588868644845221 -0.19438807342250658 -0.010165887614065606 0.045729786748119255 0.17991758787999457 0.1989299932108392 0.3541165823055045 0.32468970637961353 -0.03515180531883068 -0.2511083286643778 -0.06010792085325176 -0.001986497760896601 0.027218016179543666 0.026450095094528885 -0.008599492104076461 0.21359813498642916 0.13380125960718042 -0.06408503728008227 -0.11294984229372886 0.027256288535225163 0.008256471924574113 0.06689018146014412 0.13197791075982115 0.09252260674399075 0.05523369431263874 0.06363697868135405 0.019080722688423004 0.08428298336282113 0.1827123897163623 0.19402407807528768 0.05497383201959541 -0.019506543145719656 -0.08322076646752304 -0.07620375056134322 -0.20639129830968028 -0.17071674381937516 -0.11762258531787334 -0.121588802278653 -0.12301004294968158 -0.05653106687148093 -0.23619204006652617 -0.24422267345687843 -0.35809673894222 -0.31892817364954534 -0.2062411973572668 -0.08055265235242848 -0.21175340951816088 -0.14425958700037633 -0.11664005041384386 -0.15390286621560506 -0.07471573648429826 -0.04746946307788378 0.024808036743347396 0.11847521550046594 0.10370248210182506 0.22069254957067289 0.21406078874526518 0.12613976315120823 0.050933156264805726 0.10654935267550349 0.2119611577611866 0.21518653018449796 0.20046447222830163 0.21639159891878662 0.10063655496131119 0.21024887707873516 0.21061898074410845 0.1911020624263912 0.08126925362077389 0.008989091876626169 -0.12784171390892443 -0.1863519757567812 0.13316662974375518 -0.018267599091731077 -0.14420629857217948 0.011036319235068478 -0.1402546558745757 -0.0759207943868615 0.022499807821858817 -0.020023731796263638 0.07069633445949661 -0.22274591479132397 -0.18545188174657457 -0.11097146887004608 -0.06341589478268012 -0.014279441404286912 0.05144916134399489 0.1136838358905275 0.21599216656020656 0.26068094053078805 0.35959833369887007 0.4665159354889756 0.4174684077688293 0.2104070221990131 0.046743079393851604 0.024270347987376942 -0.12548654345657578 -0.041069665568245026 -0.04855484836373593 -0.03742599165380623 -0.10938864427714091 -0.08422127138709641 -0.10009038176656568 -0.016528042379598342 -0.03498908920700504 0.024923737006479936 0.10317087938674668 0.09694987337000098 0.05819440689961951 -0.0407162519116991 -0.060865377325084576 -0.05510881121411968 -0.1699979041211798 -0.08090534202331023 -0.046373430129454316 -0.012010431334313966 0.20474844622423338 0.2302908380418751 0.2605987776509712 0.24265928575580098 0.16574798251610962 0.03140407751125548 -0.0017843042895645 -0.057757105221959315 -0.015680059178487894 -0.05983914474684064 -0.23188091357863827 -0.25818141212221735 -0.24647774454392232 -0.2421319685997808 -0.23695957901467915 -0.25165491919583566 -0.31251891685643407 -0.25114072818673416 -0.31076046958337644 -0.2508154706089552 -0.2749497437790442 -0.18939987523813884 -0.1990825363827006 -0.3019509566662848 -0.311684827763475 -0.28338420842785916 -0.24946892928761064 -0.23612766185907172 -0.15750570984253648 -0.09523005880977774 -0.05832800420811155 -0.008655943969371568 -0.0034683449019111325 -0.01134928861734325 -0.07550094827455948 -0.1351064339160589 -0.1338741373624873 -0.1435212298031705 -0.034499609499284434 0.2500016458705929 0.04345119046235429 -0.12611269312773254 -0.12174457622138374 -0.20054329133635782 -0.1662681540963712 -0.09548826310408629 -0.15403503693667928 -0.17750699306387446 -0.1566020772111846 -0.05382524784951904 -0.009973905050740917 -0.016017401106419856 -0.012542749658577816 -0.03602457882854434 0.11301765600305307 0.13189424127949756 0.08134941038457157 0.08553885731246588 -0.01327475318458023 -0.08395216752530668 -0.16492991907045781 -0.16783600325239695 -0.18183941473498239 -0.2213271695389189 -0.22874864197108954 -0.22082286708303928 -0.2187417616960598 -0.24983439318903963 -0.24046897545008913 -0.2247011817423959 -0.08328157893105657 -0.14368950552939455 -0.19761715263335572 -0.2207301123632334 -0.18023423106440317 -0.06787750315535969 0.03336552297570176 0.1596284190310714 0.15365603272507325 0.13639757558321747 0.15449178946024433 0.07723327908376451 0.11667710272224924 0.15123350497582805 0.08080176342521998 0.10674625136326733 0.1366453770802668 0.1627220878961954 0.16363994240598673 0.18269774755667856 0.16491626003683282 0.23813838470580234 0.22882506691073787 0.27754965361974276 0.21229488615590708 0.21408457709793163 0.19282114730402936 0.26976433369864566 0.12620477594239302 0.11698703951897776 -0.004361630526583575 -0.023652601471900476 -0.04387276738882995 -0.04522592749637834 -0.3042919465750524 -0.17725033309835234 -0.0650181645894934 0.1501672151504569 0.16039029486836573 0.19130252437718295 0.2354664970172604 0.10414058894717666 0.10814648856705046 0.21854346584080475 0.15045239127988583 0.339374386640511 0.3595138910658433 0.3598762272992073 0.3056881828617049 0.19529001742224525 0.16909712397923837 0.08187792002229398 -0.017873153637699608 -0.09576544021705732 -0.14358781511388566 -0.0478848735136066 -0.04527670016841316 0.05052646401440907 0.014669192568373986 -0.02862230179420425 -0.017631420714352294 -0.03147299013999585 -0.00688619669417407 -0.09401996728263183 -0.17009321236057331 -0.17772932237916564 -0.19744041090617814 -0.17377563516464822 -0.15224479677496444 -0.12725499667453186 -0.08682685209715141 -0.002469057946685651 0.05370130449359307 0.1420070538516191 0.15195468231140652 0.17065574150155058 0.20995875260676203 0.023076276013080866 -0.20988069741240592 0.07895514336333546 0.19337766686936123 0.1395598157603018 0.17413600911569266 0.11939044933539501 0.07507676531402441 -0.06314022550699022 -0.16800914041354095 -0.26398595195964975 -0.2953720760470536 -0.25664711451017674 -0.25082274525592646 -0.23090102527919756 -0.28705286455068957 -0.1592418175463706 -0.09444565022466217
-0.18088348921192063 -0.1838947746590494 -0.16783442503049972 -0.17906447728811228 -0.14033937505623678 -0.16356349903417558 -0.130959524885905 -0.09834394132837987 -0.1224271542043705 -0.09647693660172424 -0.09369290266985612 -0.07402959624860134 -0.012865832161270943 0.0994492619433806 0.15686623130403937 0.10456388361755385 -0.004884498461993963 -0.21736489960711128 0.029072599620786982 0.14361213658087627 0.08876023545680677 -0.011129261842296605 -0.09211070955606124 -0.03153969642163965 0.012816871692418528 -0.029571451248120342 0.0010793321071373462 0.13264623969635397 0.3651724043652162 0.4490661135065984 0.5995718132155531 0.8220328600840733 1.0000000000000002 0.8116508724934836 0.5978438880838788 0.4205595739251011 0.3959401928247344 0.5025701423797319 0.268836780513192 0.11954556487758691 0.09299891078406787 0.19210718852342396 0.03279052087444357 -0.10037229889939993 -0.017788572065263387 -0.09945790535569891 -0.03634224492560288 0.11557692893095439 0.052132434240551445 -0.11792118049203665 -0.12111913105133197 -0.04949353290281395 0.01032778467570463 -0.03294916829570489 -0.06482683836956489 -0.08533287728133836 -0.05966953461843642 -0.07050132909502646 -0.03292835382505059 0.025227562468394048 0.06979686715507866 0.10017566785771674 0.13467883894310662 0.10900407668769728 0.15146939473738072 0.1814275705585584 0.11682259027087746 0.06302377490779547 0.06112155795081291 -0.024599504063952116 -0.0403622050113542 -0.10018564065236304 -0.08696901309314337 -0.22060715183405608 -0.21310417272458296 0.17437592835875293 0.22830931178160707 0.3566672290448888 0.20982497202596237 0.2487582672437948 0.09982546236060724 0.12172431433449415 0.08397253418588028 -0.1313769249580508 -0.17273069902071836 -0.19715744578622604 -0.21159220314306404 -0.14608249754598113 -0.15086554497891339 -0.0826536386258758 -0.06668714391574218 0.012565114315934508 0.05443583367848793 -0.1781119818420492 -0.3127542984398564 -0.153934855965689 -0.15471482653142657 -0.1552226288894962 -0.15111104698745992 -0.15175094158015068 -0.002977531248964897 0.012766833996302768 -0.0945041813242865 -0.12634415885711892 -0.07426774830538674 -0.009940571773093754 0.14884681038563416 0.1149705147136708 0.07574803792216565 0.00962467453961221 -0.004960001212033059 -0.07388341631582919 -0.08058504720354008 0.09852911324067895 0.17330240510521483 0.05212640858101873 -0.010473466791196465 -0.07086060091942198 -0.09153071264854135 -0.2064543110681752 -0.1558775171680888 -0.16929638385494664 -0.13067720173867156 -0.13628725055730406 -0.11476581960535984 -0.1692262171082297 -0.1754772998974978 -0.2508018688411189 -0.24561812962482069 -0.16822522065593407 -0.07301985925957781 -0.11506423631190871 0.010236428208448226 0.1163732071191713 -0.032270325322449854 -0.02352184404981264 -0.01261082686935478 0.047302708876903056 0.09089880662663233 0.03450618121978643 0.10900916812835244 0.055599491464621974 -0.02528621792033889 -0.05212285419908143 -0.006782181284546154 -0.06938754619569451 -0.0741764987679295 -0.08336488931790896 -0.06830494569167518 -0.10555048640137012 -0.03393175699939433 -0.056814947249443706 -0.07236607806208127 -0.13942639282834193 -0.15259819133978558 -0.2283225588587015 -0.18611130755995306 0.0622426931268203 0.09469907646204175 -0.07552527021460542 0.12040831188951139 -0.04885786249023607 0.0775295970220592 0.2672404258994647 0.18238719629384353 0.17529421947484397 -0.21547595394518182 -0.2075375036496312 -0.15559080951772972 -0.14693090636323866 -0.10995582983319922 -0.048532675601829 -0.024230597300030687 0.05425876612772891 0.08149248949473435 0.17220272136428175 0.28652120699522526 0.3076812796361504 0.23140930557044695 0.2200591025165513 0.16842023326813388 -0.0024137022766646406 0.026126451771028715 -0.022203557467145602 -0.06495524319277277 -0.05055882154787174 -0.04995776898730735 -0.019910564998948922 0.013013982304153883 -0.022752429806513867 -0.036004206586972794 0.0023920665424207173 0.002051546376528853 -0.0032114656781952666 -0.05113695177495167 -0.03926082236628272 0.029323570198370442 -0.15860713198313722 -0.15085418226305253 -0.12613168273032643 -0.09918715557208939 0.08811588346945361 0.11833375178335379 0.22255610549023994 0.19087360974006778 0.10974274572156324 0.010374374436771618 -0.01449446592113599 -0.21047631530529798 -0.08773162321815553 -0.12175777868009105 -0.2520813237028354 -0.2507922981524615 -0.24576003767895374 -0.22306136477789465 -0.2368527544339198 -0.30581161652046795 -0.3469615074377997 -0.36335849452793006 -0.4225937153872627 -0.4391890322866297 -0.44503490563264303 -0.37184350009634354 -0.4068333707173021 -0.49907885721468304 -0.42611537911345077 -0.3960855652570523 -0.33909505606029083 -0.35078298272193176 -0.28666754175638354 -0.11437470568013955 -0.1741682273517865 -0.162575459578032 -0.1649622260480371 -0.1764342016251689 -0.24656028868654672 -0.3050286868043928 -0.2872278491726283 -0.2802720211000033 -0.1041982410819639 -0.008809046027091807 -0.1940845077021939 -0.337963468393374 -0.32311410340126806 -0.372794862099469 -0.3602603614459305 -0.2487788746369704 -0.29712183200360387 -0.3039709925137548 -0.2943443220067603 -0.2054998091202218 -0.15241409217201626 -0.19193095096426285 -0.24031701097853922 -0.2372814293887561 -0.050210333587070916 -0.008587521840538247 -0.030790595173278087 -0.006002218590262115 -0.11077319955723883 -0.16277957123445969 -0.2371164948138056 -0.23589619306607856 -0.20195409328332636 -0.21747006969948315 -0.19376705221295734 -0.15398909181064854 -0.13496447850791374 -0.14710820263106053 -0.13706528059268955 -0.08318311333750088 0.022857140201411403 -0.04501472290929924 -0.1199949175012178 -0.2015465780952636 -0.18653697434622873 -0.10382537506750067 -0.04860054241389385 0.05316806399452647 0.11911426801693374 0.15406296384853138 0.17786428621838699 0.14626259349026682 0.11310797957805704 0.11824293886720788 0.046276881174623564 0.021190718024701037 0.07819130936199413 0.12460081671367078 0.15858926741077856 0.14328345823900487 0.14091318147069487 0.19437294665842592 0.13350970016181188 0.0873120201876646 0.0875561544417334 0.1893218214077426 0.19395115915711206 0.3722495286473214 0.23743637352283417 0.21891808220409573 0.08014653323374102 0.058011005317837566 0.0655352850202038 0.0698092626629507 -0.13336321249623712 0.05038325173536216 0.14038810053592451 0.25743349020562445 0.2760821186728819 0.3409195034892031 0.38952806142561497 0.2967926315998615 0.34935443399200466 0.3919237012290805 0.34048075239750547 0.45178782596810857 0.4385297867935011 0.42801567619202824 0.34997661769337995 0.19544308995285303 0.12384958014871607 0.00478035193714448 -0.06761858682575521 -0.06854938878357651 -0.06789012671802637 0.06987650786525725 0.11630146706428314 0.20892163164986882 0.1607337774972654 0.11997673080409299 0.15128069748976872 0.13305273095905382 0.1533694270251652 0.027297418446857506 -0.07635300230585307 -0.10666914454688592 -0.15667616532333536 -0.15383476050627123 -0.11820128210546411 -0.1248307094056201 -0.07599752478720921 -0.01590994790314816 0.04389643364999233 0.1321370830720006 0.11747842269070258 0.17159894590458644 0.12164431494797541 -0.060844086122982866 -0.26523619522536157 -0.0314158172284792 0.07851220068961258 0.012804652156292005 0.06930446106645521 -0.018288255866366215 -0.045816172574575174 -0.19776927200196298 -0.2785318156396965 -0.3718417476454357 -0.3693193874542082 -0.3002918543737484 -0.243162878428733 -0.19440651470990994 -0.2352551962665744 -0.08567433142101344 -0.050745089856531866
0.1077077863796012 0.11047129274855676 0.09817155532707487 0.018855607491811612 -0.014102374598445783 0.0025321118932101587 -0.05354868227634558 -0.002601326755132793 0.001745954291605427 0.024071475332570782 -0.0032396869235917164 0.01207755468576654 0.06016434661328545 0.13008056111003247 0.14505965490291922 0.02529227446151422 -0.14488789571474783 -0.39456685113181417 -0.2574554112322822 -0.19540509733101952 -0.18038121178350988 -0.23124772318134038 -0.2932474971604107 -0.24726237199396603 -0.10248103472393134 -0.21645569860568792 -0.10957129026606542 0.016564146919318522 0.24078031537366545 0.3807106873057439 0.37958998065993116 0.5206776206533671 0.8116508724934836 1.0000000000000002 0.8920973839878645 0.6568630652820677 0.5092456381198254 0.5266032502132375 0.278580336076208 0.0956953565228885 0.018269795878753863 0.03281836803326202 -0.1727617312927335 -0.2970303006520822 -0.17677662663050314 -0.22075975243375606 -0.12279274887036734 0.047476460887134496 -0.08215660287746748 -0.22873089743856423 -0.26380765576108783 -0.1407352020286476 -0.0603076692493396 -0.19841389094903655 -0.17954489103156618 -0.24025591830815043 -0.2700747042947783 -0.29398700552016416 -0.23026267247605142 -0.11449031605047788 0.014468567369124758 0.061722990428549236 0.10268742099337227 0.090014562888703 0.14627379794492737 0.13189943067129337 0.07000570344507488 -0.014387621425273686 0.000623802979526318 -0.11266019251145366 -0.08653980926967153 -0.1329398225438214 -0.1280957801677311 -0.26308389819707295 -0.16350939679744858 0.1961992643227677 0.13314903012253737 0.23415067355015728 0.2721310276549925 0.22182586368103188 0.12752223817091154 0.14925360242684452 0.16398879317191944 -0.003040617244056913 -0.08985760734404097 -0.18131068642758583 -0.24602572261999384 -0.23867050991149152 -0.30493446081275194 -0.25774986416336326 -0.2807371102115392 -0.2413438285769011 -0.21706341431849266 -0.2375285862530921 -0.35784931042257684 -0.25754790470826544 -0.32132183453726293 -0.3552418472228704 -0.31708514864009674 -0.24627375777764168 -0.07861951246909606 0.040449447443123614 -0.05969831284087373 -0.05082243718486657 0.024510669328908656 0.0826328482433967 0.2809995870562398 0.23230502869607317 0.1683052046899019 0.15680637283625432 0.0870065997963287 -0.0011091391690180744 -0.047783870621225244 0.11169925584326545 0.1481328240464875 0.08475132182798452 0.07683813672539623 0.03552965281797859 -0.003953886534508472 -0.056189148772045915 -0.09676296922184416 -0.05625689248937272 -0.04907321353162677 -0.0600754247793215 -0.0645631917711318 -0.08403876016424673 -0.050525976648486855 -0.08337198390145426 -0.08611955227234074 -0.019983550690922697 -0.12561595307212794 -0.1339924721895974 -0.09851013457896678 0.017778584237677572 -0.035680657310172684 0.008311590267762663 -0.007938417637754424 0.048471629137436245 0.08081536969924462 0.004696683143467698 0.09613115834215008 0.003830389625732509 -0.05731933003594301 -0.053456351381788024 -0.009039746300425292 -0.11475706855569193 -0.18951005984951738 -0.16034278551310502 -0.12694757404698714 -0.17223996182020632 -0.15135038343886653 -0.24487836404574803 -0.26409686955950074 -0.3398780111032591 -0.31310580186065556 -0.3636725118319429 -0.2800420638838056 -0.1304033020371641 0.1556023628385584 0.05068156288260846 0.1911495353523556 -0.020892560807885735 0.1823105363418753 0.2758105040503414 0.12349302347185698 0.08393717009548156 -0.24052463911205182 -0.30982955247205 -0.24861626912297363 -0.2943479676162576 -0.22671543580008283 -0.11477284399099058 -0.09546748334984896 -0.04395340870110134 -0.029268453109713443 0.06066052552709695 0.2072357360316935 0.30782932672150787 0.334187104768104 0.46896807046579164 0.2723330242156372 -0.08871915289988055 -0.04679534253981785 -0.12877881417689574 -0.18282167498186183 -0.011985778975381396 -0.029606090014133713 -0.015574094960950255 -0.08436078339363283 -0.04612052542737337 -0.23048674076685557 -0.2347562665462961 -0.19898449764168663 -0.08429177286599349 -0.06721183040303814 -0.021698106151309952 0.077109727014218 -0.08032810386801077 -0.18892859831600187 -0.18529354404123105 -0.23124634215353554 0.0010198532153071799 0.10242379372262393 0.2534853746886208 0.22403578056776943 0.06113583258386603 0.007528502134149784 0.005025986250603335 -0.2769248327092481 -0.18678933201049083 -0.2539127769566064 -0.35892174294373486 -0.3170380572047696 -0.31966624671817245 -0.28234140522919704 -0.3104106260850931 -0.377912765487485 -0.35828524073823287 -0.3948020038047155 -0.4052258498533292 -0.5091480125221624 -0.5142446274756541 -0.4863629350899075 -0.47222899591536416 -0.5341465225558208 -0.5053776997070533 -0.4831494126442051 -0.42900294658744675 -0.4591258193683593 -0.44255493333385715 -0.28078827098246956 -0.2802011874427785 -0.2526506388693719 -0.1977073755946486 -0.22264410273377983 -0.2830373319878231 -0.3321855247915798 -0.2739589751700366 -0.33688978067721304 -0.14271736682369485 -0.08987069908283699 -0.15938534250277633 -0.23805934385733887 -0.2774533984362812 -0.31706662079985604 -0.3198119312755256 -0.24554353258951406 -0.29576368507315376 -0.29015208799255543 -0.307522723611077 -0.2272241869340398 -0.17730861996165703 -0.21956559204623555 -0.2896102357772608 -0.1658586028859125 -0.12415251555865624 -0.09322798850278692 -0.09379133713895108 -0.093852643038301 -0.20181511544677513 -0.28991362868494736 -0.35486026369692086 -0.353683846828186 -0.30939158960122026 -0.29573310882321374 -0.25905683805453206 -0.20064455191136554 -0.16239837959964915 -0.1526460950506915 -0.1453301742076582 -0.0698400003552173 0.08089939728999611 -0.0367812606499103 -0.05932111174929599 -0.12233853587576367 -0.0667268901552119 0.015861752454402807 0.017630284699733594 0.07393435494367807 0.1285857691230708 0.13122042701796 0.14388537438324905 0.1220615093734189 0.04490887336569199 0.04977625385493599 0.06979068376863795 0.037449061997249636 0.09357284427429084 0.15009865311139087 0.18438754903121288 0.14913808680110843 0.14713023211246234 0.13976713797008344 0.0468656367043503 -0.05366256681373357 0.004874752362987422 0.1130950760908201 0.10013121285038877 0.3145179056731028 0.18723963387912274 0.13550510675483854 -0.008848075599684202 -0.06401575197483592 -0.019284825937424463 0.057464917743102056 -0.10435542911251562 0.1794452088755892 0.19504591391475787 0.1829231197463461 0.16551138018218925 0.2413815269148487 0.3385032279416026 0.2817793497506205 0.41387084326552653 0.4439914145806972 0.4123873070605327 0.43960852548209844 0.39105275641245507 0.43935963203786055 0.4267218966990756 0.2876672615243195 0.18725402281842912 0.09305570093996951 0.05311410486034187 0.09149285732887931 0.09500200826412468 0.21830151105810944 0.22565810105132822 0.27026044378328096 0.18876829532084355 0.14520703267411822 0.16470455446950744 0.11131064780394599 0.08879875140080645 -0.027524636707233114 -0.11506830336966184 -0.167240613615259 -0.22971860840197383 -0.24219780401122168 -0.20629094651959598 -0.23416125349169684 -0.17774502127548603 -0.1208959824684348 -0.051668675228248265 0.04599089082642695 0.07161872680524672 0.16131006163399766 0.11756768190771094 -0.04669538915189708 -0.27682575611675286 -0.0175941401679005 0.08921426172861711 0.015201040911642812 0.05917706440610094 -0.031642704498744796 -0.05531613249648355 -0.18940912570147314 -0.22892050650100512 -0.3086482447839652 -0.3245581323596138 -0.26966319823410956 -0.2239155659458114 -0.21023436112887395 -0.20244058073029653 -0.12053440288671596 -0.1608681295657763
0.13560680896175709 0.16640605828691468 0.17215946728593096 0.09389106921488607 0.04282808725319809 0.059094511709192575 -0.04137553249981884 -0.028761443339636268 -0.037801761700786765 -0.024613148357978766 -0.07539885605907766 -0.07364561520779876 -0.0465260391420783 -0.015493249729288089 0.00665781558868319 -0.07463705692701439 -0.19715208033068793 -0.3642722295910854 -0.27808827724417373 -0.18465827221751804 -0.1280840851636817 -0.14515393231311888 -0.22003725525450205 -0.2628217208714183 -0.1624980888048122 -0.3200518707882823 -0.15927488324191932 -0.009942771895593392 0.243704895350684 0.46767258396262074 0.4385184084057218 0.44685724335859894 0.5978438880838788 0.8920973839878645 0.9999999999999999 0.8833223119172277 0.746637813161549 0.6833080517494098 0.48161660250211435 0.2780863938586343 0.16064579482575858 0.122489877669354 -0.07955817285919012 -0.23493152588150276 -0.12441438003321323 -0.19348907347213154 -0.10996184300732632 0.07084331310234238 -0.09165961525826219 -0.2512216566865047 -0.3198626358648856 -0.23090988924494288 -0.14774363520527903 -0.3030245258113296 -0.06290774193823037 -0.1413498402700529 -0.1885308261885422 -0.22666383552546307 -0.17337131274900824 -0.045721106531015174 0.09431911236685057 0.11963092755988416 0.14086360201778866 0.13260188423199687 0.19015940523628305 0.20413021350338179 0.13723257286775875 0.06627962123269951 0.05820906299473498 -0.029880276874552622 0.0109814296991986 -0.025991946462409866 -0.04584188371331597 -0.13673899390430808 0.007980690362829423 0.36174035048613684 0.13587491279492517 0.1492337089028294 0.15345901847388488 0.09925126623570933 0.06721425962976631 0.134064784704136 0.1443352836776941 0.03320630370441458 -0.029388416163450455 -0.09517222006266572 -0.15409574051937494 -0.13305162419699584 -0.20694740666471212 -0.1664721643136128 -0.21495905245166372 -0.19448063767205567 -0.21801376003946032 -0.1281196880064348 -0.26991925836790975 -0.22801590716610748 -0.2749109320602915 -0.29142206706330087 -0.2465883244117446 -0.1632713086543164 0.010073143577862438 0.12074299905630641 0.01735238515647629 0.048404213787949374 0.12273108677244657 0.10800754025276196 0.28422431973838214 0.29043649413910716 0.2190154462512715 0.23646450098030294 0.1697103106057034 0.07883328058666624 0.051234633806550155 0.18994329397536677 0.15805637340012213 0.10023425050747396 0.11836127441735536 0.09532602541628842 0.07144546638164898 0.022669794580137386 -0.06642470886687607 0.022532480240286982 -0.03295301842278697 -0.0007299917949399256 0.031214154117048542 0.010199735942414533 0.052125374951900914 0.025002621684080642 0.014266491578860735 0.0600193733815938 -0.11169307051618577 -0.14519312769057865 -0.24620814364368906 -0.13504549901580037 -0.01595247190241862 0.11292893301865453 0.07047565474428645 0.10792759991545162 0.12398647274223829 0.04552930336098679 0.13695364983679584 0.05626711875683912 -0.009775519624172795 -0.02462082295034582 0.03613344834457742 -0.0017175756781099506 -0.09472358376147268 -0.058540192428535726 0.008156591586136715 -0.10530426877004609 -0.05995299948301061 -0.17121149127212612 -0.1819539374365097 -0.256604408987604 -0.21903699341457933 -0.27384800675214055 -0.21700560061394403 -0.1666805116834836 0.11862864481901736 0.07016901159897794 0.1400194125300248 -0.09080716475724203 0.15546449508363505 0.21957335939847 0.06713754421234355 0.13044997937633573 -0.12201074183410428 -0.212144881689664 -0.13961687883561333 -0.19715553078372228 -0.13189675151031577 -0.04180957564585257 0.00372199368011748 0.045263196802934974 0.06325396733475433 0.13353039388619747 0.2521452034540996 0.3008003585528912 0.33303734856650896 0.40987461320359386 0.10524075352197113 -0.21378486483101755 -0.10933726395894644 -0.23336773047469223 -0.2720399529801299 -0.038480949967439504 -0.0451979852602133 -0.033370448477337555 -0.1439133710538814 -0.021366911204639988 -0.2616971482481556 -0.3216401535908389 -0.2435873398840162 -0.0830326666178852 -0.056704190944606186 -0.02910292557994255 0.06829641144806355 -0.014440621895340854 -0.1421655284167838 -0.15621598272121812 -0.23786540686364327 -0.023379768627823573 0.0860849966225585 0.18816539010126587 0.1839904161403956 -0.005986877828005638 -0.04127452615145088 -0.05868239926090558 -0.25441332259570126 -0.2295832738881309 -0.32195272875578124 -0.4284555052962254 -0.37296973777458353 -0.36450100894586274 -0.3268036985381433 -0.3585846017059628 -0.4056152847981718 -0.36535016991582664 -0.37989345746029074 -0.36103780026828153 -0.4615416438072142 -0.47887741258565114 -0.4628087671026224 -0.4017790546588747 -0.44197764934191447 -0.48669002456034016 -0.4600171143323252 -0.431072207333348 -0.45138901441958307 -0.4538715988491807 -0.359286393192352 -0.2983084982273529 -0.22393990657351096 -0.15902288568721362 -0.18923351988384102 -0.2468732280760322 -0.2920555673682528 -0.23111910172263317 -0.34035569737656296 -0.24094932398567734 -0.0280833134283401 -0.03709110524543092 -0.10961504014127033 -0.1696798757052262 -0.21582142469154858 -0.24976353798283224 -0.2505443490786843 -0.30551800297298887 -0.2889158744366756 -0.3029794615261361 -0.22231589001264004 -0.17115873164252574 -0.17238535626055887 -0.16678733121345826 -0.002346835337878828 -0.09417526505946511 -0.10070880206582047 -0.10989582316471028 -0.13755044022309584 -0.241082797931315 -0.3478227290898272 -0.3949166004240485 -0.3843758943842724 -0.3610138921562824 -0.351639562586785 -0.32377685569325604 -0.2783199577681761 -0.23594180180780763 -0.22263646117588956 -0.22450871671384262 -0.16441367347664906 -0.001285910259693169 -0.1299445375953115 -0.13550736117820072 -0.16518972874849647 -0.08416019314764735 0.0032655604621344815 0.013466607344805573 0.04851288520523642 0.11164428899004532 0.08609145975498037 0.09106931538930364 0.0634655637547002 -0.0008127695965911585 0.04141282832221412 0.11544380624481819 0.11054542565016508 0.14469006812953636 0.16218824922179492 0.1711303167840023 0.12376247791543644 0.1119659533470788 0.05379202133307694 -0.0392172308304982 -0.10662347835719009 -0.05486436501737592 -0.01902289935013135 -0.05987289269876643 0.11088156549308338 -0.013514312990374573 -0.04876204233969528 -0.15913406075539582 -0.20285158924867253 -0.1841906383474272 -0.04801338537184276 -0.18257531635849528 0.04463459816498553 0.07626492490533666 0.06961654526974928 -0.007207064385027333 0.04215398346052061 0.13576164346514047 0.07951787092652925 0.21163563360453752 0.26937618626687204 0.24378756663697532 0.2699253038401984 0.22631412197966597 0.31777400961035884 0.34206942806761237 0.23298902034923738 0.16583791650166982 0.1069959776059394 0.06149965851567246 0.07762512582779751 0.05367713295728567 0.13157385853851783 0.1165374281604959 0.14454338015873722 0.06895139353101332 0.016949152777389464 0.029071671634013425 -0.026586716510346643 -0.06098599832481275 -0.148284298686495 -0.2045467402949945 -0.24903837551963895 -0.29625409680815784 -0.3098268311819042 -0.28980415284202504 -0.3203311268691609 -0.2841575822288139 -0.23167526532909158 -0.1898095879932667 -0.07517486718264446 0.0002254271263601283 0.12016142590510391 0.12559008637654087 0.004186373280579413 -0.2530204658627975 0.00602276693063867 0.09881992976777325 0.0289365933147486 0.06464222566941977 -0.021819220653120197 -0.0796519696150764 -0.17593479461676353 -0.2208537008354084 -0.26845108631309 -0.3108369618148484 -0.2859723092235183 -0.2660149896054284 -0.2720951456077021 -0.22221104847983097 -0.2059803725870963 -0.25505634517491466
0.07497958623449198 0.1123555013074696 0.144201525846762 0.06056011534282558 0.003536085256570908 -0.028522197249800693 -0.14508503203422496 -0.18500619616096134 -0.21996325944347192 -0.21824388931232236 -0.2753326660293314 -0.27323010039993634 -0.26286931831881083 -0.2538270502476067 -0.23025268865018755 -0.19507304537264716 -0.15727073819746468 -0.11716446664236496 -0.005292033207737952 0.08722296636466179 0.14485999706812164 0.15165294732704132 0.07147648091530551 -0.008807694579445129 0.025769898060360702 -0.1888207628875927 -0.016416172456366552 0.13374715821602262 0.36314017289462813 0.5953055208859296 0.6007699551671704 0.4673372192678464 0.4205595739251011 0.6568630652820678 0.8833223119172277 1.0 0.936974807267195 0.7815446294658485 0.5722330309450276 0.3634237987205282 0.25097908551222 0.22993658925210173 0.09410431331232241 -0.04867616596343907 0.052887659619209805 -0.09058075403381217 -0.038662428343877966 0.058772581369297645 -0.07445828722667595 -0.12318441596003074 -0.18181702383343046 -0.12529665528969564 -0.059377005951415575 -0.19095257658973075 0.20242925234568412 0.13514981982292767 0.09443491755959081 0.04990779908988214 0.07207591594573838 0.16792876682281777 0.2679430999967889 0.26141755390284205 0.24667437490048136 0.21272501600871213 0.26648452883717594 0.3238968354011278 0.2676740875787868 0.22422999375113395 0.19259236366518848 0.132633481276561 0.12079008058311577 0.08418056438498422 0.027139687414416754 -0.014927397938195235 0.16758928844556123 0.5488137061160604 0.1702259917049042 0.1767378738064552 0.040657805739587785 0.03645736670057791 -0.025353787903471283 0.061937680186017655 0.026910972955962113 -0.030374168683548416 -0.06116996889723514 -0.05200779025036105 -0.045130286125195096 0.05419328681756026 0.02493301347940121 0.09290636374236144 0.04540660861561247 0.05020923150337185 -0.032966980509393305 0.03253214974492887 -0.1525161334480867 -0.07967880711796156 -0.08893980948053773 -0.06152023272043384 -0.03289301183648616 -0.010327453613648965 0.15713268511157985 0.1381969636078719 -0.01221397031222765 0.027340968295195327 0.13771201393561747 0.05432893230239263 0.16488459120539795 0.2018327728310634 0.1668276691480534 0.17021848464540268 0.1336471540621518 0.0775823265854545 0.10944184289122769 0.18808727909461612 0.11393634727243308 0.08528802828499482 0.11239778500867996 0.11036528467261654 0.08859091970641676 0.058939724164647864 -0.06432671242768327 0.0021047579514207244 -0.08678517151619987 -0.04579160009763629 0.06242192359841073 -0.01303707790221148 0.02405709348209372 -0.024984950995278143 -0.005730498719047024 0.02227912607360286 -0.08770115873262246 -0.1578561219880489 -0.35305030176389485 -0.3156171690450035 -0.06500188771876332 0.15412057613171956 0.12187113986738186 0.16277594430965428 0.19218004139587597 0.13220231416406686 0.22303555468608172 0.18586339701093396 0.10212137752704363 0.05294040331522771 0.062358891545254445 0.1306021000345707 0.07961817801887512 0.10599739902818842 0.2317369667971701 0.09489291973523603 0.18774845724665248 0.09181354417705627 0.08586422575751654 0.01374640095820971 0.02166878843043407 -0.07303539395076018 -0.10956686543600168 -0.021445610205146747 0.12493844962973684 0.10425078977709985 0.11708162849633964 -0.13148695892457496 0.1017918656027087 0.1705401284560705 0.07616371654190446 0.1717674799167742 0.014660223435354197 -0.05879017820811227 0.03029527054853674 -0.0232089585044969 0.04653886620645902 0.17245672775986237 0.22879856593495462 0.2506174526211529 0.24851347936634752 0.2921558352849607 0.3482609800554921 0.3056049710117947 0.23435270115361076 0.19846318233501833 -0.15505239729985737 -0.4196727960584438 -0.24379075565766253 -0.3735669035117667 -0.38789099782652653 -0.09704286045688833 -0.07044873659753097 -0.06926263080668685 -0.2138841747756775 -0.004208599060533135 -0.27978055426304277 -0.37743223898371087 -0.2615701323708842 -0.07935581771647365 -0.02463013392735923 -0.01936376764727928 0.05762207124915854 0.06254954216195836 -0.01313449651616196 -0.04548853468627448 -0.12985410468026565 -0.03136891445503829 0.04896857014632628 0.058898406345004685 0.04915651542148404 -0.10724421809352505 -0.11321210618835058 -0.14273419492232367 -0.18692241851508234 -0.18266628224777454 -0.25156886213800805 -0.3636205946549324 -0.34395867002688374 -0.31998984756997767 -0.2787730107641111 -0.30264626824923174 -0.3239827987824617 -0.2884173366149537 -0.2746444565345498 -0.2854250802265438 -0.34605408890095646 -0.38003391795293207 -0.362529477622278 -0.27616726070161746 -0.33702104838299207 -0.4047446958021156 -0.3592731955561618 -0.35028659968534975 -0.36212995412151683 -0.33688870651794 -0.3056259462017355 -0.2434358017239822 -0.16354715399564942 -0.11204409385857576 -0.1288638694814667 -0.18740683943967654 -0.2263992365241511 -0.17206766848877425 -0.26004829899174325 -0.25517351861074 0.06407375477279664 0.06769221713071089 0.0008212167131338285 -0.06888780346587765 -0.11457817156211088 -0.13439294995106232 -0.17506923354334006 -0.2534068016088632 -0.25691956478173067 -0.27145501513533027 -0.1980283315807004 -0.1622330859760419 -0.10867539456208523 -0.033030652795665395 0.09322587817332348 -0.022673008383168568 -0.0919313538056133 -0.12437491040156409 -0.1683763515230402 -0.2507426804598589 -0.3312639641546832 -0.3480815323607647 -0.32477330898474793 -0.31701650170912404 -0.31545360979034565 -0.30124986478827687 -0.27920755484236204 -0.2432540503156891 -0.23308281698294658 -0.23795387915076727 -0.20411537830103202 -0.099828589272151 -0.18203108501510246 -0.18398054628180605 -0.18942403685104625 -0.12323497260178738 -0.04541656827488107 -0.016273154956927025 0.01484500735091941 0.054442233185072485 0.015879025214372188 0.018494172156856545 0.0008723419847700713 -0.0372633368321542 0.013399366485601581 0.10853243109391218 0.13951907170277314 0.1572697873601013 0.1299222439312693 0.11427197297579665 0.06493464778195171 0.03701243119977305 -0.012690993688593822 -0.09563989893337393 -0.12660543018946277 -0.10025321370262774 -0.14415486249856413 -0.21322893546549765 -0.11549517760771456 -0.21079983808876063 -0.18973526316391473 -0.2401981500217754 -0.2615923141443058 -0.2601615134398445 -0.14934798561775925 -0.17322714569325742 -0.08561424489438153 0.0013503264599878727 0.05433311561373767 -0.1031171891689558 -0.10413704641783922 -0.05656556474645869 -0.11656962132745212 -0.056261633075057355 0.007184493744449183 -0.045039910876273605 0.04230290289190184 0.05348058660534949 0.18647471649095046 0.20722856312220955 0.13624935147469056 0.07979242622775619 0.04248166667245544 -0.008759628886455463 0.0072148200499381155 -0.04217501211417695 0.02388046945373097 -0.013720901647528124 0.011262000894607563 -0.041828321076961834 -0.11301486411315174 -0.11264521367217828 -0.1399060105849633 -0.15902348196199692 -0.2093294504694443 -0.22918818160342702 -0.25672825004596744 -0.27780560137238214 -0.28989860827604985 -0.2909560651783269 -0.3125627580367061 -0.3107497154428361 -0.2878776071426862 -0.2979429370314407 -0.1945544844192029 -0.10450956844976937 -0.0006918844837970943 0.06124296359112462 -0.03337317392562777 -0.251844523698462 -0.032212077998854914 0.019753696652315713 -0.038669216743357916 0.02407789195993318 -0.030122734208707154 -0.11065417812084036 -0.1579058251515579 -0.20967800041966592 -0.2225276387551635 -0.2618158461273842 -0.24010641747839967 -0.23851271709091904 -0.2646556276887418 -0.20045698796953135 -0.19931103740753633 -0.25462182253429894
-0.10167931012809886 -0.05981788609077015 -0.0049064597340965615 -0.06046163516981611 -0.09988955677496768 -0.15511308143248217 -0.23692392571128218 -0.29468255474160626 -0.37206404183914504 -0.39277404904251884 -0.45383731680640393 -0.4565695157255345 -0.4526839221783149 -0.445470275680231 -0.42468037960087524 -0.345114619032223 -0.24088501193287287 -0.06576215857475629 0.10630590091974719 0.2827128527739963 0.3527652347314311 0.3629153615282543 0.2552151763566591 0.15000307700211943 0.10917378633857326 -0.08916007419767091 0.05761300688069396 0.23083365911623152 0.48039820675436923 0.7155502177706557 0.714167762895569 0.5252271086064844 0.39594019282473425 0.5092456381198254 0.746637813161549 0.936974807267195 1.0000000000000002 0.8899134751168668 0.7379533329009142 0.5582995709221976 0.4526884248786846 0.47834502156862474 0.35715744058130466 0.20030953757550993 0.3115447281987205 0.07781569813566415 0.09243270745213021 0.14017801000965252 0.041688249748838425 -0.012238128976530755 -0.10524904081870097 -0.0686098660058204 0.007684418291006111 -0.09275698490626307 0.4309624601649278 0.34275934049417267 0.3029502704060532 0.22770103499249902 0.2139493953429898 0.2879135527230296 0.3413901106972475 0.32383788194924323 0.2892570201874346 0.24903598857047626 0.28883263799879955 0.40190218101417485 0.38478759894518005 0.3918206963753262 0.3603214573425756 0.34365570181354715 0.31798216962095405 0.29664824177536675 0.2271563961436238 0.1938512759109953 0.35968382552615824 0.734842080977797 0.32572009917763123 0.327064923999729 0.06669909058880401 0.09470190198411353 0.046225591984130995 0.1391961115581787 0.10734550514209314 0.05334938744752719 0.07530881357760041 0.14629641607280613 0.1731941066576047 0.30002846269119615 0.24347203261888192 0.2585590618369094 0.17168799095040052 0.13288055210534447 0.05907530743610113 0.0994514256956929 -0.07729239905475602 0.027999224605345936 0.04601857271511456 0.11114487720873681 0.11411960617159339 0.14802221526053067 0.28348996671806687 0.21193181819762935 0.09273917738772976 0.07854030280703062 0.09111294232934775 0.006775003222641791 0.06699426489769583 0.19726917007204695 0.19732841255308142 0.13812538636916788 0.13265487216697844 0.0686663739786546 0.10135426084677363 0.16582465929045614 0.08603896784793069 0.04995094850780067 0.03752235671190476 0.011909611007249892 -0.002774468014220996 -0.019855770165863623 -0.12125142861273983 -0.011975327116373252 -0.034916745668319614 0.03563171721584013 0.21468652759476986 0.13128024232838803 0.16363170975505723 0.07992281600458877 0.10589860675775145 0.1272508988737815 0.09423484452920065 -0.007938194266498432 -0.2059785142046778 -0.2176031811352548 0.07108167682320966 0.3054251060191027 0.28137787207989906 0.3211406745766667 0.3160161175609499 0.2656793653045843 0.2898515799172873 0.24063909734832506 0.11853271967004617 0.07991462267181369 0.06880887153349438 0.11769350251554579 0.0171925621011207 0.05711585727631385 0.24313829907634557 0.18241293343906678 0.30313471831570665 0.25329275421948555 0.287056854725282 0.25588342677575093 0.29669382674321565 0.17427203532395025 0.10112910743380336 0.1439622207670853 0.13717462188112878 0.10998591815329652 0.11687436422563204 -0.1540780239412755 0.08657321381534867 0.2306747625371623 0.20262397523045508 0.33302460967867553 0.2028316418655561 0.17804304043433095 0.26652121541151685 0.21822506849958584 0.2542038833380955 0.3518481321178619 0.4205378144744111 0.4410620957059534 0.4278165144771108 0.45378263978118916 0.4480638102437619 0.3270645129150829 0.2035042231305513 0.01953328295981107 -0.3275502657079694 -0.43708475927785195 -0.1905340703798737 -0.35662481011003 -0.3900819048314863 -0.06044386893726451 0.00753677483536099 0.03288272534082341 -0.11775313145238903 0.10973702608665978 -0.14769971077362312 -0.2793720222773544 -0.13019964125768602 0.04991326395220115 0.09867941889222784 0.07823577365426158 0.15483931051132216 0.13706346013836293 0.08358266653608258 0.03946675052888046 -0.010225403577852725 -0.009173742340854323 0.02728767331799765 -0.020718529807071107 -0.02235371534884167 -0.1100966841133445 -0.0953698907435147 -0.1385082762278938 -0.1252250058674787 -0.09112455081252828 -0.15725601539065723 -0.3079117527705357 -0.342577960519983 -0.33724763499163213 -0.300940922484379 -0.3346117773585095 -0.3625260857640194 -0.35438556130560156 -0.35256230929527155 -0.39215204263969083 -0.4170689261725873 -0.4533372089566178 -0.433345335768231 -0.3438570447318847 -0.3856068484973815 -0.44531471297782665 -0.3815670503311219 -0.37066026969917826 -0.3689670302468519 -0.33830482237890036 -0.3481910964002263 -0.30449567169573033 -0.1918419863796892 -0.15717543988015567 -0.1931328585229679 -0.26195216268681426 -0.32200129817937273 -0.2775703573535493 -0.28283577207377997 -0.2745302842644605 0.06618555196773912 -0.011168707232687692 -0.11298935453453901 -0.15908197679067376 -0.21338896420228778 -0.24618238507573406 -0.2502645697597911 -0.36170203507800963 -0.3772926515777391 -0.3806584016330655 -0.2860510161733731 -0.22618957099230136 -0.14136516915428995 -0.02809105913278097 0.07748949352814756 0.013371334499635885 -0.07877936524014707 -0.1437850170744558 -0.20200301578763288 -0.3031016368556977 -0.3309457022396233 -0.3498912999648475 -0.31565066315122375 -0.2959343661099497 -0.3145517954124315 -0.2979302878849966 -0.2831318925623852 -0.24896399442508105 -0.256800298256237 -0.26535297824670934 -0.2401603389973579 -0.18907173267732724 -0.25500042981218074 -0.2873718462228889 -0.3162944633480865 -0.2715915273078903 -0.17506998055989972 -0.10961915935629607 -0.0442532686876916 -0.0006181177851801436 -0.0635459618210904 -0.07133637893598681 -0.07303791444135445 -0.08775419191875186 -0.058167138275826535 0.03290051254428629 0.07617339952630903 0.09407413046847175 0.06922576852370155 0.048007163637426985 0.0158850050832525 -0.00905758269490919 -0.04672993793844638 -0.10112590066623064 -0.08020707699005954 -0.07704253067782757 -0.12049071070963023 -0.19115056274484488 -0.14944378119432683 -0.262264897683433 -0.1895476691027259 -0.225091673684327 -0.22303661862023152 -0.2367584028691927 -0.21320991166348036 -0.21331396974931838 -0.23094368317268327 -0.04678550024446052 0.11806541911014769 -0.05759749979458249 -0.07380381983184787 -0.04335574339263748 -0.15586024928233289 -0.14878224773508578 -0.05282506507576128 -0.13746367493856687 -0.0005976571243496045 0.028829672194669646 0.14585578836858762 0.1668481969462704 0.07242963979509678 0.019934973204355937 -0.048515695257051024 -0.1363982784186599 -0.12935392940284757 -0.19037198677010916 -0.11043174224500399 -0.13052780631784877 -0.07773114612760355 -0.09352306806995926 -0.15481244079178375 -0.1322700437528367 -0.14083105575392352 -0.13904249252433573 -0.19591734845233807 -0.21927813095481563 -0.22988878873965632 -0.25125336167631196 -0.2594300153744821 -0.2665398306491678 -0.2923054995377149 -0.31413301170337976 -0.30888555643533633 -0.35558138841546694 -0.2325850921488794 -0.10952407023889385 0.029703635440335194 0.09034582305718389 0.01313008433080725 -0.2269185104134308 -0.026376495341806992 0.008557165241366812 -0.037256143761390616 -0.0035909776604064365 -0.06925017920763323 -0.17963697290303535 -0.23940621329917455 -0.33063086396589375 -0.3429855288996784 -0.3808351552109884 -0.34598059103724177 -0.3255841621809642 -0.3229397472260079 -0.26235321559324004 -0.2328575022978351 -0.19466767590592277
-0.29080214321109754 -0.24547104725134067 -0.20150450048115284 -0.20703851622475183 -0.23248736721560362 -0.26210050114473193 -0.27047554732100837 -0.3161940812409204 -0.39834154469336136 -0.3651477828288471 -0.402669789758151 -0.39087125274398 -0.37953322592627603 -0.3511469360416854 -0.30835639121582986 -0.24929601387335484 -0.21049456524515095 -0.14023810556246052 0.14506535967201145 0.32084612488654807 0.3807615666580864 0.390725553513789 0.2744930004735196 0.14651037768062608 0.05557693279427328 -0.07884405859479884 0.008795690489707922 0.16281709224005378 0.4191824190426692 0.6316244323005269 0.647995011572236 0.5464771957937545 0.5025701423797317 0.5266032502132375 0.6833080517494098 0.7815446294658485 0.889913475116867 1.0 0.8938485845589325 0.6774529299685413 0.5555415002260911 0.6292659188465793 0.48900402396103926 0.34907915594393296 0.45081937242049486 0.2594054166985246 0.22592455325146765 0.2595519703515681 0.10639312643491067 -0.05567910175767504 -0.18725376708221225 -0.12647908850277653 -0.013898894504091337 -0.10890236947885917 0.46580918862896387 0.36612946469457663 0.3213594909039247 0.2353457490037737 0.20962551006925792 0.30716482014040974 0.3372171152613552 0.315493921708466 0.26546451414356376 0.20470301905124583 0.26218427169783176 0.40877693526515657 0.43233938979795733 0.46350729671205726 0.4552429324374411 0.4623215625749206 0.44613199566182626 0.4065129042299335 0.352174270686679 0.22058352952351803 0.3823518185251751 0.6643719581562535 0.3893664942179672 0.4880528469146232 0.21877637692805718 0.22656278632488552 0.17251566471198382 0.1884385813964067 0.15182679760154436 0.07400840049941648 0.07614924822347344 0.14324001294915942 0.15004371774292827 0.27473071890669065 0.2007516369721514 0.19621318812624658 0.11884507857921796 0.07485333814658184 0.047834519670903936 0.08824917169607464 -0.09096030412648384 -0.016247811445083398 0.0045998780905573584 0.07200159216267735 0.042318415462426824 0.06410627090767358 0.1768892557749855 0.09420614383055002 0.029541911412567085 -0.01658309657575928 -0.10224993707338731 -0.10320108957709781 -0.04538189751289034 0.1342190351380378 0.16417860431750117 -0.0328419502122702 -0.02873426881036424 -0.12646974979716044 -0.11039075291415348 -0.019085146523535677 -0.04790894890810279 -0.13594365872825157 -0.17852407225114933 -0.22101111109811172 -0.22610562624517394 -0.27611139734246976 -0.27672937422261407 -0.20221770327490063 -0.15798020799412435 -0.0632327409465362 0.1486950023236062 0.0897437692741198 0.13465150476822785 0.054880416606300206 0.09052387840394563 0.117857519177136 0.11576482045245312 0.019747091731197465 -0.06797745334320208 0.016000767737882726 0.25050396760949456 0.4170170298753982 0.4101328704584005 0.4273338094015574 0.39126041317042254 0.3273854435612675 0.2926297255262301 0.230467187212129 0.08033323050782881 0.04349787839762149 -0.004564300630610115 -0.009236032434015651 -0.07422077355163874 -0.05108950073299943 0.14798710810357463 0.1420707824383484 0.25154696490871264 0.22995063628839882 0.2763837148472885 0.2668164724470832 0.3338655819298788 0.19572632222767236 0.12487098964447771 0.12691028849365843 0.15331453073728846 0.14819819674010312 0.21295175329741317 -0.10026306524859721 0.1287512433512232 0.2980151052194204 0.2801191893616696 0.3998346604314113 0.22628125353686068 0.26094520074835353 0.4007173264771474 0.36579245696588636 0.3677418412543252 0.40813436258004016 0.48096342198752967 0.5223109861210303 0.5112560249237657 0.5475543465496137 0.5223883050785116 0.39584372180686933 0.3586038332981492 0.11793333460298554 -0.21306158322994262 -0.17495159231501572 0.03422572261583884 -0.2334289264829982 -0.3204008624771089 0.049147246344200986 0.14640568755577835 0.2570494858162579 0.1666797709759221 0.3601376173523962 0.1548579645356408 0.0010778810487338303 0.13053632633114196 0.2549195322476718 0.266665965511257 0.1989648959827787 0.2781948132274771 0.15950796983139492 0.12464448662858363 0.06688018236409471 0.05872496839833432 -0.05624115393873456 0.0035163511852318915 -0.047229476108520234 -0.04391565652446542 -0.04579176449328469 -0.025704427321268902 -0.07372467169618722 -0.1349842529104028 -0.01737128122205974 -0.11137075473342736 -0.3515201787518483 -0.4520170394865857 -0.45826896697722846 -0.3879186738365576 -0.3951649749973699 -0.4454036005211591 -0.415827584933538 -0.4477084727027318 -0.4633675199210058 -0.5108537543335596 -0.5382697842173263 -0.5052565848828514 -0.45891312704460324 -0.5180126516087539 -0.5966943780013109 -0.5572684383718324 -0.5253065674033388 -0.5185642132547693 -0.48384263440953845 -0.4337485594499242 -0.42956888236436636 -0.3086641333558972 -0.24427180613075605 -0.26428144696488715 -0.34882627683718564 -0.3998782931027279 -0.3218789438147329 -0.22829991725815493 -0.21043857337631208 0.08430633490424148 -0.023032308241862896 -0.1505770136517982 -0.14898300745331178 -0.2189576667915259 -0.26741765615900154 -0.23853505029112035 -0.3659053903691437 -0.3913883713923275 -0.4303736260835975 -0.30148935250558556 -0.2506019572883326 -0.17114391420981515 -0.054663831281669496 0.01284856793540456 -0.034347292595336046 -0.13532834908311658 -0.18822809712042057 -0.2817302279262191 -0.4132548263915855 -0.4537873294948886 -0.4892430441483956 -0.4708186915576577 -0.4256410634421738 -0.43244607981019056 -0.39013843756207445 -0.34831880455283476 -0.31099524751359453 -0.30242617132849414 -0.2938474953584899 -0.22710419585220262 -0.1622666307954587 -0.22592331045070474 -0.24673793136564962 -0.2792250519260697 -0.20564346819175505 -0.08419462332063138 0.006299600392271656 0.06966289440063228 0.1496121080391945 0.09585131850572567 0.07657302166295159 0.07597681710113276 0.056812175159507775 0.07663457378951906 0.10261639246504052 0.10723051251945626 0.181781870089932 0.20238775240569404 0.21288715844326506 0.18208184445969877 0.1619143329201148 0.09569495300103757 0.04203027042269902 0.033674844042556655 0.041604335021207396 0.04832948248533995 -0.0032194918695668167 -0.004372546458183811 -0.17998543297932496 -0.1698505604390708 -0.25686268538775064 -0.2716715661675434 -0.3008358695097517 -0.3070601444945622 -0.2975363626396478 -0.28536648390464525 -0.11715416492434655 0.040992142117795734 -0.084861441724226 -0.042438537940401366 0.03589194565868349 -0.0728458634594518 -0.014645159304546572 0.11794657867955152 0.10169539760347322 0.25176033167797207 0.2862100032446818 0.3644534408671707 0.36960758474997474 0.22060587872062576 0.1538742797122349 0.0642138190142392 -0.0189795180419813 -0.006088426696745616 -0.07296173025875066 -0.0035139965433411595 -0.023924723046416956 0.0030681686289629625 -0.0283474963050541 -0.10916881747716997 -0.07934530994260074 -0.11044291781693402 -0.11566563537055477 -0.20529437367782677 -0.25657992405030416 -0.29093267754115365 -0.3385940529875992 -0.3610451416328832 -0.35380457425700035 -0.39535844997476494 -0.38867638283983025 -0.3846053161519498 -0.36130108900918195 -0.21441281790875247 -0.04182627141379235 0.0769804769323378 0.124376268451845 0.015863632033350554 -0.3061491992356645 -0.008747923588535695 0.0714435837906032 0.021331976204157655 0.10333549950246504 -0.010822818358523301 -0.11680833872333968 -0.20751825204584284 -0.34665650354551336 -0.37604236125246654 -0.42051283396712225 -0.3804803801997188 -0.3478365642660523 -0.3443141252322226 -0.2810030456165775 -0.25293562701302963 -0.16557455507134738
-0.3048460500200645 -0.2409941671887035 -0.18268038015573917 -0.1229658494304413 -0.1498979636564924 -0.18469582583549748 -0.17279284088305102 -0.25538846724809744 -0.3474980963726028 -0.31359029646110775 -0.3483792270293746 -0.3430631502558036 -0.3433861181704761 -0.38204387523208866 -0.35724589734742174 -0.3350022774508427 -0.3682942753893863 -0.23605809824719404 0.006806757291283646 0.23310915296706988 0.3484677851105763 0.40444248800395816 0.2778611368889583 0.07443043367311136 -0.10672844320450264 -0.17523767724402967 -0.12464900443812298 0.017442820128866728 0.22363621572380832 0.4616499622170391 0.43063295556302594 0.34452735080606817 0.268836780513192 0.278580336076208 0.48161660250211435 0.5722330309450276 0.737953332900914 0.8938485845589325 1.0000000000000002 0.8901213926104679 0.7753666477892226 0.7758969904407595 0.6341978231564555 0.5076388787606148 0.6029372638976719 0.4118213093796272 0.3587146200837291 0.374203185832681 0.2041435435309589 -0.06093259655331999 -0.2612157201486094 -0.2513741207794706 -0.136337306576528 -0.21373725421582931 0.5652603865205568 0.4293773157844866 0.34396101328373524 0.21671767133238037 0.150282940804735 0.24292467080051836 0.2296684706891248 0.1807194968724858 0.11091994939704422 0.06882899317076778 0.1079090764319052 0.2670862155381107 0.3592278595752123 0.42795756317921146 0.4424310554656224 0.5217420235897027 0.5581034947257735 0.5597100049634836 0.5248029414534198 0.4307810515245672 0.5703464302225817 0.666601795553198 0.3832189016319856 0.3925086636917816 0.15752848614687723 0.1471995610275313 0.18808288022276531 0.18278349930475027 0.19572858726937906 0.20721419327167623 0.259485188574903 0.3511582931052779 0.34000078048339333 0.4109461857991223 0.2907801261194035 0.19417475379592283 0.08863983293310866 0.00997621607955441 -0.019125704191300316 0.10961341854569115 0.005085760198755958 0.004772073737374355 0.03737827964219403 0.12615982425933844 0.09009434483477662 0.16322344572514638 0.1882653629494943 0.1293426159756136 0.15340473728316234 0.037988874513749736 -0.11664117716777384 -0.07398169243830059 -0.05187215288815345 0.19596212531753418 0.20933553619540554 -0.020810260839918562 -0.008750283660458574 -0.11956756223091454 -0.10214586742758917 -0.025289576021658655 -0.0359813177953656 -0.11850277746480098 -0.18271144200253722 -0.24644534181991143 -0.2438220733181942 -0.29818574876937537 -0.2794639088012657 -0.15434911900928103 -0.07213004613884072 0.07124926867366882 0.2821285252101576 0.2904283122940741 0.32758695878564914 0.27335712977941673 0.2731812760458132 0.2553502775008113 0.18208673163984093 0.10045698134478381 0.038653857032817505 0.1366713422748417 0.40213506494776063 0.5538092672956285 0.5245712407199873 0.5014647554372673 0.4017075952889795 0.3370782623580589 0.21837448382648095 0.12005224549151548 -0.027463946279481607 -0.039491514340280726 -0.06255356005677065 -0.09017525455752141 -0.17520662719299884 -0.11653119331297761 0.07759144060139055 0.08938037628805738 0.17774486676922902 0.203261967201054 0.3002949469370797 0.35721426471475315 0.47175499505297286 0.37774608129963494 0.3253638667952245 0.10177599577355476 0.08872368529561686 0.10101599439969391 0.13548915988867963 0.00551611582477194 0.15115300633932902 0.27817687158636106 0.32105482645098404 0.4836849243378623 0.3837414252861088 0.44506284983896066 0.5674248299576381 0.5192318467876159 0.4613912586789244 0.4228962707289766 0.47056402458589436 0.4815037308620072 0.44885067426865743 0.46487749066845574 0.4027028414104211 0.29755337551812433 0.3658890213889374 0.057308396631422384 -0.26813879725129447 -0.010629512508407025 0.23783718453876893 -0.06994967579351893 -0.17483627892683465 0.17940494073010854 0.27601055476473735 0.3969441061068885 0.2940146391042608 0.46572919389802137 0.2759899009884432 0.10294388082657359 0.2793692499683927 0.4082579205391449 0.38731457928940993 0.30529633297800496 0.3686639027374814 0.2508542564720006 0.2269767084160173 0.16505194534831327 0.16761684497126422 -0.03701184116880781 0.027299739171077 -0.11312599069003139 -0.07170177765258 0.01696441093838604 0.06576962454672264 0.008042403285433363 0.0437784403193569 0.07547404511048965 -0.04118576754683744 -0.29928419582164495 -0.4282681671679114 -0.44132617641710736 -0.39062653907225997 -0.4129151624552022 -0.4435342432170397 -0.4047589486311665 -0.4507744804015595 -0.40723708025334676 -0.4556353204786206 -0.4427156895604037 -0.42895881354839904 -0.3770594095901613 -0.3815460173489006 -0.5056696094335955 -0.4902128545867525 -0.4717486357968366 -0.45601404964144787 -0.446954491224491 -0.46087402022260815 -0.44191659061407335 -0.3020433167883574 -0.22405618773220415 -0.2645275793006813 -0.3288662485777555 -0.3826036447815828 -0.31527828473130515 -0.17607016580753232 -0.17642010169653988 0.06202107442189271 -0.07225155276921347 -0.20838766632365296 -0.17367406926476792 -0.24439241971155057 -0.3265515369523814 -0.2574056487678705 -0.3736593343093276 -0.39054400493238817 -0.42208646154541063 -0.29620348644110817 -0.23667911877203926 -0.13554326721188364 -0.03985884780861112 0.10691542627780423 0.0008961157208067649 -0.1289703067665682 -0.19278439869887576 -0.3109654890119624 -0.43883987720126516 -0.4535937659892325 -0.46754674691196174 -0.44412929794469924 -0.4096465145854368 -0.42310979722310565 -0.38650551585926 -0.3615452701329463 -0.3292974365277072 -0.3314399425491333 -0.33600277148899815 -0.2868066695217882 -0.24605928925972878 -0.3186315054039735 -0.31848388214614753 -0.33700571423687675 -0.24648510760552414 -0.13863494507704704 -0.043493931700926615 0.013245566109967194 0.11149091763282913 0.02285642826483951 -0.008131051031824169 -0.012581594540839134 0.0006019613849781789 0.025692901328737222 0.04291547948131272 0.05294167568486969 0.10711996508730053 0.1185380736714255 0.11547363903573006 0.11699669081555678 0.126461687974633 0.06641367719034169 0.0464624875050712 0.08954655177297824 0.06621944491451309 0.0390054673094835 -0.03532579297429856 -0.13312564924261225 -0.30346206109234464 -0.28997132169422485 -0.3368160280954693 -0.3262202917026216 -0.3887430836141858 -0.4019101811574936 -0.3872214844701471 -0.4457426278088679 -0.25863772188606515 -0.09144129875455347 -0.22322398179385297 -0.19664608163995947 -0.12305205809645073 -0.22305973221577693 -0.17107614834814097 -0.02241603799870364 -0.005580804472708429 0.11162935068152854 0.11767980736149135 0.17300046479680128 0.2368941866626886 0.11798118552731951 0.11403686135311622 0.039861334324525585 -0.03895681367005724 -0.06420621996815234 -0.13767910981643605 -0.1479218596620283 -0.1565028706024141 -0.15965553710013838 -0.15898658282859526 -0.19563552015394978 -0.15381462771706936 -0.18572705875107984 -0.20622757447370063 -0.2630504036081043 -0.2832019899618423 -0.2958048466130314 -0.32984577446740293 -0.34991411862354505 -0.35955193935327395 -0.40972491348802453 -0.427061319271867 -0.4446407060221772 -0.4401531642455674 -0.29000002987820417 -0.07566649543536833 0.06863190277389121 0.13237199944622058 0.047686419508425865 -0.2236225843436193 0.02383580713314868 0.12521046305234418 0.08578939447472798 0.0794266485481192 -0.024718880124464965 -0.1393438281753262 -0.2058367839655865 -0.36672187847610804 -0.3585755935332768 -0.4090823826727149 -0.4188368421458466 -0.3896478524938023 -0.3843972049789015 -0.30251603151544093 -0.3285582402615314 -0.18919782728327908
-0.2006079137085522 -0.1155724139111595 -0.04737020268378587 0.05526523459674359 0.05178531378805492 0.019246658668248973 0.028080068503486155 -0.06513582395855227 -0.19753889409975378 -0.20456782500463985 -0.2701946925392633 -0.30282732357037745 -0.29731706457978346 -0.3649155601203358 -0.3529830268759448 -0.3425635120374998 -0.4419300536178178 -0.26569397027098807 -0.04829600097935088 0.1772021138954806 0.3029773054507739 0.35328962731568914 0.20402118467876193 -0.06488643419128032 -0.3317683469164747 -0.36946421528846385 -0.34441941526777003 -0.18300193386698782 0.0605518480303507 0.3311012489940695 0.276991234751335 0.17957549258998437 0.11954556487758689 0.0956953565228885 0.27808639385863443 0.36342379872052816 0.5582995709221977 0.6774529299685413 0.8901213926104679 1.0 0.9580183635805477 0.8812673819848266 0.6891356352026498 0.5338678703965948 0.6345870624870952 0.46433090755067397 0.44045697780658816 0.4155610910303121 0.24066621732105772 -0.11330961037371431 -0.3796997627428196 -0.4283339178978404 -0.3355611738510256 -0.37866807500630006 0.5647795696001328 0.41112430628407204 0.30811935880322083 0.15434756946018846 0.06523231420498912 0.14341683363104996 0.10935127044072317 0.0631449881114307 -0.013223514971289044 -0.02802078340189752 -0.023633228927546508 0.11707127748028294 0.24682331413529987 0.34171494971377575 0.36257355594165375 0.4984011916498225 0.5871630900623046 0.6186925200206198 0.608224339381688 0.5289062884264364 0.609987087087181 0.6097906723756317 0.36923718794748994 0.3290056393955519 0.14457482454065157 0.12277081198026447 0.2251996763550373 0.2211093145778944 0.3134793076239136 0.35136925558757043 0.4398629126245698 0.5344923917252533 0.4955724677865731 0.4981542660803546 0.34764377732651286 0.17832270414164533 0.049806295463219574 -0.058899751438889876 -0.07126159678757034 0.11384179602212938 0.08874070307235406 0.03789865156247385 0.08778067083448912 0.17369749794943865 0.13058764777674728 0.2391055969355099 0.18668729521561064 0.14343834527307708 0.22081226656436045 0.12156425647288864 -0.0892334402523014 -0.08195744241886493 -0.07250939639011342 0.15091966515191244 0.17048400131537203 0.014099540016480425 0.020492474310357025 -0.036883338566783004 -0.008008675880460435 0.0689574827060796 0.0704504995385996 -0.012150882727543822 -0.08945763862647185 -0.1532622216501311 -0.1549742401890681 -0.2468564783938727 -0.2450367272246154 -0.06152358760514935 0.03956842994026342 0.19228189420569725 0.3686883895817702 0.4421976838488176 0.4719342739918903 0.4281875084701872 0.4098607081989765 0.36379495700094955 0.29451629176267935 0.2290196005479322 0.14921180814394042 0.209710231173754 0.4729179300726049 0.5978613094014862 0.56536317859735 0.4990221176399051 0.35323296175261987 0.28249586663377335 0.12916556871573373 0.004062418759697659 -0.11119265488648375 -0.09965376191913759 -0.0718776906209519 -0.15950983441723743 -0.28966212311192363 -0.19549709839485346 -0.02279519262252532 0.041853104042750625 0.10151686581004468 0.15573911192428272 0.283098850393716 0.3932769551515514 0.533624099269228 0.4998332388427065 0.476478883167171 0.14685465798163147 -0.0030004523730945373 -0.06433465731748805 -0.060449107986784774 -0.05018488443395011 0.007041949097334184 0.22359384766735688 0.35110093879420295 0.578420751439339 0.4703607759042071 0.5355895902340133 0.604624688809173 0.5546422527417413 0.46680531897810873 0.38743913169273114 0.40333684540528575 0.38578148731819817 0.340221007251886 0.3268623583235764 0.2267804082593741 0.12950406912384263 0.2514528817094674 -0.10634118825422344 -0.415041232139533 0.06397812695179875 0.3306120819522562 0.02687156435044759 -0.0835820608274701 0.19972075946842652 0.28542941474032985 0.41818610623526425 0.2939169960013304 0.4717597292704612 0.3146088531137328 0.11303768491146378 0.3221530833324558 0.4290337878286507 0.38988516326460926 0.3104470991147842 0.3882479567353742 0.22379450783154517 0.18953048153785204 0.15007582064295005 0.139994184569057 -0.061239923360246674 -0.044703805765973416 -0.19594017364760824 -0.1113485507305193 0.011202816361341052 0.07262764444886023 -0.0067764894311501305 0.0027960786022460838 -0.018346983315563788 -0.1076271362296591 -0.30783091679346986 -0.3939660503699567 -0.4038622770409032 -0.3981722400761324 -0.42924668229135815 -0.44428690390551573 -0.40890233487635813 -0.43980958910725515 -0.3736823682060485 -0.3803045752860006 -0.3337131446712283 -0.3324296243530117 -0.29702881083112637 -0.29664896630614696 -0.41189493005599365 -0.3880586999063716 -0.39807828717812993 -0.3689992809685831 -0.37689101558268423 -0.4073858388738979 -0.3979285107773095 -0.2554645180621014 -0.19525736663672696 -0.2543551030097737 -0.27268103351190875 -0.3364286446478317 -0.27969342983108386 -0.1297977781027049 -0.16027757841355145 0.04961394793219047 -0.11384248089208862 -0.2706070273272136 -0.21299005777649466 -0.2851741157090364 -0.3995421887315426 -0.27512431951653493 -0.3726701512549085 -0.3776213286341837 -0.39094934193326947 -0.2694936909386943 -0.20210393099678298 -0.08381004134653322 -0.03460395412046798 0.14112201188401738 0.05491681280816733 -0.08496439478745152 -0.16256246350138026 -0.28808920311392167 -0.41584024989242513 -0.41147282190398354 -0.42070852915377926 -0.38809992988755415 -0.38192126290198275 -0.4048035511169391 -0.38711078464754256 -0.38766077586574443 -0.3675037355688386 -0.3738020579611887 -0.393232299968297 -0.37553265668679603 -0.38943443791256316 -0.4498267869749934 -0.44318802786577255 -0.45023683456014546 -0.3524676543359677 -0.24514554220966647 -0.11513929210841549 -0.04933861966507396 0.11053863431505176 0.02087820247829309 -0.022188544613171584 -0.012626509247506577 0.009239245973877762 0.013395443346555113 0.07636293240312689 0.07872033154696995 0.07646181594243413 0.05822398122501663 0.03370723951372747 0.0310618049658086 0.022827262632906672 -0.005755822695305096 -0.0452873205527055 0.02401523853698484 0.03259882453001948 -0.010455749884528964 -0.12551697170639792 -0.2928577137062826 -0.46864497588161774 -0.4272195601289977 -0.42755660139101526 -0.3737324754181488 -0.4268123449585386 -0.40686205084317123 -0.41253255285095963 -0.57530940267009 -0.283057359010253 -0.09438787378110985 -0.30551146117119915 -0.33415916001257995 -0.30122870767566046 -0.41466267747927776 -0.3826121114521299 -0.22720260419309937 -0.20477958781772923 -0.07186461192354271 -0.0930340473077811 -0.06321915006430788 0.028618182410970604 0.0041625887199359555 0.0830484244425927 -0.011321567912971288 -0.13783943910441218 -0.19068734964853298 -0.2872424016487436 -0.35672566112083687 -0.3488895719778626 -0.3724394315132017 -0.3393180727224213 -0.35013155474200863 -0.29767445867326625 -0.3064138695931056 -0.31579747060872554 -0.34819605325973707 -0.3416921410809384 -0.32899310449504515 -0.34072834791386486 -0.35225438698110767 -0.3737342551524921 -0.4177966350923684 -0.4705579986601551 -0.49300422526478305 -0.5194719662365602 -0.36017032413874084 -0.11293146479894678 0.05616438951038566 0.11436165638593845 0.08321509250744687 -0.07258829596814932 0.04491407151587284 0.08301207282197562 0.07660426088995197 0.03514142130192206 -0.03720342011172616 -0.15510795256474558 -0.19267753019493206 -0.37984897441407944 -0.35409589083288473 -0.42380558236984334 -0.4872293757362908 -0.45894173022842016 -0.4521836251507645 -0.3663517551132948 -0.40627927638638284 -0.21519968220417215
-0.19820751818248272 -0.11771031061527133 -0.05007126931455508 0.06745206139659324 0.07756598539022143 0.062070057436244226 0.06923766748021946 -0.008418983428321725 -0.15012313160037657 -0.1623711167654927 -0.22724513744004107 -0.26786961402757914 -0.24846756477447418 -0.29897782043557514 -0.2858976041104976 -0.27396053771553225 -0.37291922807033895 -0.23687065196095952 -0.057576197291290064 0.20264865368649834 0.3011231665668724 0.3153436262930948 0.15576681472461165 -0.1161869484546388 -0.39261044873950157 -0.39086496255289094 -0.3879522393940376 -0.1966278749532702 0.06726476444844823 0.30762752274631217 0.2579162372037755 0.17384112399997076 0.09299891078406781 0.018269795878753853 0.16064579482575864 0.2509790855122199 0.4526884248786846 0.5555415002260911 0.7753666477892226 0.9580183635805477 1.0 0.9311838794598734 0.75235420258441 0.5774288284928992 0.6150338895459256 0.41697323544460346 0.38156192772463265 0.3739156146460076 0.24461092291999845 -0.10886355329047027 -0.38847030709164543 -0.45444650667707426 -0.3882822304606962 -0.40252793791077734 0.4870685494410755 0.3400139920302458 0.2678342109974107 0.12457071525694474 0.028737806255796004 0.09298859032071272 0.035637538672729376 -0.0028245639963539477 -0.06685105214505768 -0.056659522304508644 -0.04888782937225395 0.08570614533397093 0.21967785101020615 0.3217401113148126 0.35645654613297734 0.509769009478306 0.6097951525458466 0.6372116472692136 0.6445516046388492 0.5731818097493871 0.6123850701227203 0.5565368348356097 0.3713224641695821 0.2662580886685506 0.07331280417205577 0.04704496537594529 0.15808542191181382 0.1957870083377143 0.2897357865584481 0.30757755723319613 0.4264429919813372 0.5297707982977999 0.46573054963394706 0.46324838512424155 0.28909531233337493 0.11843112844013791 -0.01783591648299783 -0.11917802511802462 -0.12146123922323188 0.043789189336066264 0.0723895450111511 -0.0035710331117858483 0.019275517718279796 0.10202018872225199 0.05050280331150934 0.1739681729840008 0.14600610230860298 0.12228039255477718 0.17693522975204998 0.1104808125210398 -0.1144355497474193 -0.12311991746604066 -0.13369456088354803 0.10666393789769096 0.1460569170368111 0.004148052385195433 -0.001332025859370977 -0.03441207934661524 0.004341254594528206 0.0659476900307495 0.06233015732965369 -0.03056935445249081 -0.11285116190947661 -0.17028105153028897 -0.16105964428676242 -0.24079861979475636 -0.22749409869184323 0.007327382420615777 0.08186054358083505 0.20062476606244586 0.36058637444924013 0.42508064507301363 0.4809340660004355 0.43418941794137855 0.4324000963201758 0.4129876574330221 0.355464212468442 0.28343185881375393 0.22887664129098378 0.26160575194308655 0.5089172217528369 0.6082418918023147 0.5834073073810345 0.4905781290687211 0.3383003518582049 0.24790884796982465 0.09405368159664967 -0.03746513694230313 -0.13765137763484292 -0.13311916982749303 -0.07778287446844123 -0.1676485982410679 -0.30128900202980324 -0.22096348351493963 -0.08133608130531242 -0.004236824004566523 0.04608059977020303 0.11384634207122388 0.23877981803290663 0.34755073101153106 0.49745661376430744 0.4627964195358577 0.4389636288204947 0.13612749801933707 -0.06724110109596383 -0.14507619515865652 -0.1162433235113548 -0.09693345688881977 -0.0922399441826472 0.12717803796349358 0.2682194131244806 0.550658336511099 0.4713431870801948 0.5437430013036483 0.6122889807463164 0.5911504337717391 0.511887665286129 0.38173491521352415 0.3931214055868454 0.3756247191563847 0.3307019820985808 0.30754208305280933 0.1887534032924282 0.06883695944190137 0.18181283000253345 -0.21080192794951122 -0.44463778037294704 0.1231695915176699 0.38167278767985574 0.10152991267636811 -0.0022396837601388222 0.19248884591818516 0.2893532654822328 0.4233584275489594 0.33816799031744565 0.48207233494784874 0.38631264599406356 0.2175675732704163 0.42667534516887023 0.4809130765175278 0.4181777868511401 0.32914972944498366 0.39999675591607564 0.19707519128677328 0.1919836671166103 0.17899868924006246 0.19316355445249597 -0.016851833834553166 -0.03463824291191766 -0.19635113520542832 -0.11440155687374629 0.05895131827146341 0.10586336419248187 0.009249952647053455 0.0019811334725769016 -0.03166594037544848 -0.1035765492192753 -0.332809210844319 -0.4292160902584842 -0.422224325960305 -0.43638190828673856 -0.44974883111642006 -0.4653513181488068 -0.4325854613453036 -0.4274304685775102 -0.3511613257787924 -0.3306110865552982 -0.27535066133663494 -0.2574503385877439 -0.25209312173103393 -0.27960545610725246 -0.4021166398772016 -0.37758896374704376 -0.39571840939402597 -0.35042009922000594 -0.3604037081405272 -0.4037175392669174 -0.3630952489585053 -0.21075199041663492 -0.12578746351632017 -0.1863664423088153 -0.19570092903449474 -0.2671080041416413 -0.19870805590587148 -0.022619152966931136 -0.0662558746253489 0.16480964904665665 -0.013758015619245834 -0.198569778983234 -0.15045643191463845 -0.2523964073364992 -0.3615637116235121 -0.23874066235505026 -0.316591060949055 -0.315059066106585 -0.3189112732789097 -0.18051828828603406 -0.11238013855580135 0.01901135606852666 0.025452537771450793 0.17868564125288225 0.11159161677976803 -0.02259166877004714 -0.09609419405403792 -0.23894271212104096 -0.3864066157672288 -0.39094240187909735 -0.4198853177838983 -0.39310594921840447 -0.40441012285308514 -0.43521754605596946 -0.42921152833686615 -0.4390718985296907 -0.4274299918721876 -0.4321093636121508 -0.44846678776057913 -0.4380501398538685 -0.4403677638568909 -0.49553833885193505 -0.47749395413354756 -0.4629711513481356 -0.3429505163295268 -0.2106316636451167 -0.04698626064624397 0.03188885804703887 0.19842189647657602 0.11607685233866061 0.061860397039720294 0.07592570212549948 0.11523187849478042 0.08579563330670642 0.1577316121644883 0.15530093161393416 0.1329080432398481 0.10634554523549032 0.07462409591561596 0.06664562959509455 0.03177646337981751 0.026971564467733453 -0.04415742297703829 0.05149250160355568 0.09056762424383008 0.05749051229546127 -0.08273093988033454 -0.2893403027461584 -0.48825089017703943 -0.4608106218472534 -0.47091603209817 -0.41257107666276294 -0.47319867895079154 -0.47278031884835053 -0.49619656000169005 -0.6633547903357552 -0.35565211840574673 -0.136686778098384 -0.33923040082056205 -0.3685014095832052 -0.334650520743874 -0.45795231656636404 -0.43395312668246155 -0.2564123863385265 -0.22780789564739867 -0.0479736007624571 -0.0757527380234712 -0.05854114562654288 0.026596719727700883 0.045566531783345444 0.15581958129475235 0.05807994929670284 -0.08674517929140099 -0.16581871296198697 -0.2937058488352998 -0.3807471191264423 -0.39230014054345647 -0.4229743217413452 -0.39655269377935254 -0.4132305722718443 -0.3644932559110506 -0.370941504449285 -0.376526712058153 -0.41333080232097197 -0.40779611218864753 -0.38932853143160007 -0.3915659300258332 -0.39705365182601515 -0.4198126838760196 -0.4497263814130167 -0.5001137134118064 -0.5017635687256758 -0.5103919850088623 -0.34113807095021365 -0.0607354464251606 0.09730126973492387 0.16555843243490267 0.10641926064826 -0.034285730640924224 0.10061269144082875 0.14011261039803413 0.13960956226369647 0.10366505862883801 0.05465741326483751 -0.06128633431453281 -0.10039230208284618 -0.3222962006223261 -0.31969016421642543 -0.4147649955843501 -0.4927156539567146 -0.48213044620209705 -0.48736877621844005 -0.42046196924101165 -0.45865272329975315 -0.2009432760941769
-0.31747974533564916 -0.26312609386617386 -0.21734207186121685 -0.12676664793423592 -0.12438751567796044 -0.13748557649305196 -0.10454224573480109 -0.15524783478070736 -0.29004521228380975 -0.291037051674254 -0.33171469064083026 -0.35268245315589614 -0.32899420857734485 -0.3326707859535596 -0.3071339989525342 -0.24097293130810257 -0.23873000968861233 -0.10138253234537821 0.08469341332064052 0.3979364835928634 0.4431694737051341 0.42606035373614204 0.2708857058347558 0.040282247449048125 -0.20408578325253773 -0.16840465610710884 -0.18026894881557698 0.01869553740101106 0.28425853327662093 0.43820499878837305 0.40109398554940917 0.29306929803309417 0.19210718852342396 0.03281836803326194 0.122489877669354 0.22993658925210173 0.47834502156862474 0.6292659188465793 0.7758969904407594 0.8812673819848265 0.9311838794598734 1.0000000000000002 0.8741700646138616 0.725053627154054 0.7015353214755414 0.42865836042266825 0.3631759687730781 0.4017616488895205 0.3579229863661354 0.05968008646816782 -0.21958189223494287 -0.26173999709807366 -0.20595269186126744 -0.2049171438858262 0.5186599935878267 0.3889593452774175 0.36061077496487126 0.24012282341161734 0.1309722441268393 0.1733186073627472 0.08896577289409481 0.04875356732489984 -0.007138622004684514 -0.01574833044069628 -0.017089009994609144 0.14895403261738843 0.25668665463373347 0.38531914292214003 0.4259789699147593 0.5766470524033825 0.6625328686487348 0.6794170124572081 0.6885175293162134 0.5708382475836782 0.5916599801326452 0.6231453880569237 0.512044845440584 0.44070256802634894 0.1692243447500916 0.1767428644019212 0.22640763527699137 0.2757538378924948 0.2890328821236123 0.2529271607648896 0.36358580021403886 0.47817297130028275 0.41570667509528636 0.4405858992047088 0.2741700867660691 0.13136978831534377 0.007201646060688474 -0.11059082317376155 -0.08615316568653036 0.024860514030926574 0.06007713904081868 0.006341803545905373 0.023569827590333853 0.10832269065087496 0.014740186703440622 0.09153112340735009 0.08041504142412487 0.01170902156223829 0.051226051734481325 0.008539421907125677 -0.23531781178841743 -0.24846111498938867 -0.2593562698147867 0.01262810823551521 0.09778053797078326 -0.055903581042627035 -0.042190880665216764 -0.0812815642677771 -0.07017863528251332 -0.03549549412563195 -0.049843076603976896 -0.14903929200434754 -0.23251021703772093 -0.28013772436695483 -0.26039954086009276 -0.31114113548546085 -0.27816892044219393 -0.06492614376578382 -0.006812320939379541 0.0689014067073467 0.271546612856591 0.32849428851182333 0.40204226981866364 0.33692175637824856 0.36183979597717136 0.3642922486132809 0.4205735573769505 0.3287414730349858 0.2947540747062124 0.325415363034521 0.5344769817090304 0.6212492109348084 0.5986493544481175 0.5178209853017607 0.361347313365172 0.2698966763344335 0.09846954421808927 0.0008166366893310269 -0.12182291454446868 -0.12591554747578126 -0.10140711031156556 -0.17346766764061147 -0.2698306758462578 -0.22310985916470533 -0.0767320005890159 0.030924062552413433 0.09558309535274871 0.18104779872704757 0.28622299045907584 0.38969445839069344 0.5369743916739762 0.4630121571786474 0.41209756873750153 0.21172177500678283 -0.02127698515940101 -0.04166003326602229 0.03670862467119239 -0.08496237991721704 -0.039224860934054626 0.17494365375419624 0.2850149093936553 0.5671076897081574 0.5354176432556776 0.6126238354780446 0.6860046394899483 0.6975511255796758 0.6223809211879244 0.4436663214383719 0.4570546378927122 0.4643410574724056 0.4152269998325823 0.39661821211706366 0.2670120699205328 0.12453846185154982 0.1653203392008877 -0.25878571204951356 -0.38835815387081224 0.15575811728211983 0.4182627521077628 0.1818960006840284 0.07464210398961381 0.2443526952152596 0.3464156036045138 0.4583777791826051 0.4088128440319785 0.4857965906749117 0.4368176368232106 0.3163319174886017 0.5035303201942611 0.5407348038603701 0.4681504025421058 0.3936825501534306 0.45725884614276235 0.24395658291212105 0.26568487432788185 0.2628044926467782 0.3110742637839886 0.06535206548457839 -0.0009891810383194813 -0.16733129645123004 -0.1119779786026626 0.13952685590979674 0.18282087690274193 0.08870506620890291 0.06099804155760773 0.04515959141507207 -0.007929784176801246 -0.272645013998452 -0.4200447279140925 -0.4278004779691281 -0.4202478173090422 -0.4261216808698166 -0.47276495041218214 -0.4629920650876653 -0.48181655246143973 -0.44786955954620833 -0.4299084479583592 -0.39911494205630527 -0.3562851796776486 -0.37486962602767937 -0.4163459407891076 -0.48420264357453363 -0.458152015361026 -0.4551902952550729 -0.4125789091067557 -0.391242532283229 -0.4246336426205431 -0.4256491238307828 -0.27598174586825613 -0.19975341481063308 -0.2690641815694932 -0.29143746471809084 -0.3657603492207958 -0.2934616944424358 -0.07613954495076526 -0.11014968123913056 0.16691812498468148 -0.008425739394652704 -0.1887977541280202 -0.14300621138969638 -0.24187564903094178 -0.3361153747321555 -0.2885072718628159 -0.3900971800126741 -0.4022340245934329 -0.4114539850418837 -0.25518376177606195 -0.1800655924466059 -0.045131499206886125 0.008580742443853382 0.05417598267442573 0.03844871300399033 -0.06544432996489088 -0.1401461780002366 -0.2730451481087953 -0.43017611626136476 -0.4075082582812063 -0.44317114054030554 -0.4148614301243373 -0.3971082643769158 -0.4250494184206533 -0.39941202404160525 -0.39248194211966403 -0.3753121065798877 -0.38422335795125684 -0.390390143366583 -0.36681293108801694 -0.3737453327726542 -0.42603263155333465 -0.4410003616239317 -0.4621493459470233 -0.3709192450717018 -0.2243338137366292 -0.052109720908346834 0.043043576548794586 0.18656515133466137 0.13447628519272906 0.09012174055775658 0.11571133818701955 0.14042626483085893 0.08845054729620197 0.1092570642100933 0.09682404690173288 0.10709280672024067 0.1010195717940055 0.08912039083530957 0.06886426405160169 0.02007293662066944 0.004099497039442908 -0.06496525850198487 0.028034408172502148 0.07901729120274754 0.11823292403290406 0.00774695484991476 -0.17575024779529685 -0.3753553879282136 -0.33886613189159775 -0.3726818039866118 -0.3291088328084715 -0.3506071393586647 -0.44777783341977667 -0.4993586904338101 -0.6722544533343646 -0.36535942834464946 -0.0915728247107092 -0.22695369980652397 -0.21363017318510416 -0.16876716162632294 -0.3104954013069434 -0.31037775921468164 -0.14449644948094123 -0.12861046762013487 0.0979174942083338 0.08300429834304925 0.08932764388142507 0.12903105340363577 0.08380570717525916 0.15285437264495988 0.0517794625684214 -0.09351677789840315 -0.16726542457459037 -0.28640754449236455 -0.3085259982106275 -0.3147164804247493 -0.3004165880852589 -0.27298858089685524 -0.3073103629918822 -0.2503269110509545 -0.2523316584679047 -0.24769733032974475 -0.3180752735654637 -0.3374189907166608 -0.33193879273148175 -0.35121222114265227 -0.3651692557694693 -0.3792172391697931 -0.41605383367324705 -0.45769016725236067 -0.47133217411041434 -0.4784814752408978 -0.31181112346765677 -0.04209933293499221 0.1106144383345245 0.14971248448207913 0.04871223442279671 -0.13942259342169908 0.050667226828448375 0.12206577744173759 0.10234363496782091 0.09515273779091328 0.030197635923216948 -0.0889435662413558 -0.15313456071435028 -0.3876010731346486 -0.40672496777702194 -0.4792429399551318 -0.5106844006120543 -0.47550395909373033 -0.455682819667998 -0.4032010683984363 -0.38076896774274815 -0.0705266901052721
-0.3867169791860806 -0.339377681908946 -0.3016107084566434 -0.19652663451188504 -0.15766680413544715 -0.1868615926155321 -0.10611118255701722 -0.19328863620357487 -0.3589652088054096 -0.3898704145028601 -0.39977169681843566 -0.4273722470644078 -0.4236219644137797 -0.399568841526785 -0.32949424050629195 -0.22310843435895414 -0.05655436802286405 0.14266253625470038 0.22379779555948312 0.4854317741430771 0.5116321725024402 0.4872687510049741 0.3675925563814629 0.21387968886179096 0.02752561459522946 0.10481979392065435 0.15696978224158237 0.3096948498263272 0.39712243461740965 0.34331910115661796 0.25555835538637367 0.17562599740211704 0.032790520874443535 -0.1727617312927335 -0.07955817285919006 0.0941043133123224 0.35715744058130466 0.4890040239610393 0.6341978231564555 0.6891356352026498 0.75235420258441 0.8741700646138615 1.0 0.9360111163496376 0.8331438460789827 0.5456894292641838 0.41128962147912507 0.3969185418726606 0.4221765166986565 0.18949729643442156 -0.009543505082378181 -0.06846296397494253 -0.021444115464095435 0.05609033389391261 0.49007857285232265 0.40675579308048 0.4246849411762661 0.3395253804145584 0.22873708868515324 0.22407006464212947 0.10675934955868593 0.059074170545737846 0.035257112059437545 0.03330983744936346 0.02845916860372976 0.18399942940492545 0.27523432616206195 0.4809879206794785 0.5564941028193674 0.7335635891862067 0.8044879387091745 0.814564229800068 0.823730493321015 0.690544239597538 0.6410282942724844 0.6425472131313209 0.5999512786253581 0.5083467692397186 0.1780974169788152 0.16860408137066346 0.17447239506579437 0.2482499209186484 0.17551986092814578 0.1465257051335565 0.2965384123281914 0.45059362794142793 0.3709025546785967 0.44978914596718667 0.2813575502379394 0.16715260653961667 0.05029629879863016 -0.08160020896712823 -0.06326529505957794 0.03534454334978737 0.09593890414860395 0.037517950151766156 0.024439876596969164 0.11344034787154282 0.0053077997100950455 0.060531265220133856 0.08250669560862223 0.00278469718276212 -0.023851945563707296 -0.06334319612731171 -0.4250127158522972 -0.3975354536142443 -0.43433400256919896 -0.13824831939534032 -0.07951511231300432 -0.24563237113117425 -0.23024382657123052 -0.24228220016109533 -0.22964224695419283 -0.2209449618924137 -0.16925812976199567 -0.2076178279422451 -0.2763460349605756 -0.3616401428279827 -0.3521873339422618 -0.3343884123841611 -0.30298463080207877 -0.14058835260765296 -0.07737812180496276 0.02838197146023366 0.25950530537306815 0.29079699633777006 0.3956340672458692 0.3311223632282587 0.36498197504442936 0.3998734609456858 0.5246471917488095 0.42115243692069676 0.463022111470852 0.5118808276748205 0.6950916114554815 0.7309036484801241 0.7108584681951566 0.6131497570490181 0.44508416914676574 0.3294331966158302 0.0983864993656193 0.06302920637436513 -0.060168465365654594 -0.05656413981219478 -0.050106930391747524 -0.11109537449026724 -0.1977075689131772 -0.16557175740065486 -0.019121762139982967 0.0904357440240892 0.1494897830745474 0.2571453008673545 0.3483343603293446 0.43057918385030375 0.5762000395436637 0.45869584490666443 0.39752086315916674 0.19843384347315338 -0.1314251028301685 -0.024535557143360292 0.04334050376792967 -0.07352548663234197 0.020414215734006882 0.14383380825678188 0.24756170973596162 0.5088363348614695 0.6318269525807738 0.7538046477470468 0.8681503012858579 0.9123314050941028 0.8773136039716313 0.6373958606801873 0.611358277298426 0.5952135897389327 0.515152000111269 0.42775951426078196 0.18458800326059957 -0.04697176944532647 -0.018844640440758925 -0.397904176888121 -0.3619763762729116 0.19528217649902385 0.426309305139653 0.24163616204998772 0.20594996223994255 0.3825701856363731 0.48935534239237966 0.5668386962740669 0.5211398783218758 0.5167533914782277 0.5317321979787358 0.4084479930110635 0.5715335134198448 0.6040667251644672 0.6032775186716209 0.5339560695777672 0.5658580121881336 0.48151999185187855 0.4760172927525453 0.419985165315784 0.5053372192301938 0.10795791350601136 -0.020375282778240786 -0.2422747171456128 -0.21189012732230916 0.13361495652936517 0.24979557139034855 0.1709220525388194 0.2376765272239104 0.19756851273026504 0.12514927285622177 -0.16613423369098762 -0.37630615297325776 -0.39153775935443447 -0.370579284063248 -0.3659187977835692 -0.43034093110596244 -0.42876671396420524 -0.44294352359411326 -0.40188194952292494 -0.3702212918672964 -0.34414869881607346 -0.2930105800094063 -0.3471450699387533 -0.38318561562540915 -0.4195117344940947 -0.4148942598510242 -0.4327651263992828 -0.4010475275447389 -0.38959360012867894 -0.4487212598811907 -0.45544048538248744 -0.3254723892953757 -0.25418805335159994 -0.2906361743235086 -0.32022950698745467 -0.3647704543617117 -0.29192652827243526 0.025164633133765775 -0.06699177246413632 0.13705404430430107 0.011375848613542162 -0.11443092462552776 -0.07228988986881414 -0.1391358550720125 -0.21566405691399326 -0.24143234656402673 -0.337172166337873 -0.3687133857328056 -0.39598555266955715 -0.26685494104379875 -0.22598340075991835 -0.05362853879171844 0.015320702591282506 0.039779838645798316 -0.02510748023050237 -0.15810546103263 -0.22609371596772707 -0.3623209985500014 -0.47734241431037766 -0.434027773863069 -0.4361565697838551 -0.4024297544582265 -0.3606605949168137 -0.3833156886739194 -0.3502716365061487 -0.3408811337603536 -0.3114492508803277 -0.31988653307202136 -0.3317321374083165 -0.3072855570197325 -0.3450371331469372 -0.37141491830834983 -0.3740324320987887 -0.38659319107445994 -0.3140562405395285 -0.20317173404485062 -0.05703956996130018 -0.00792600202394295 0.06891513791208656 0.043049259437538435 0.01514745239903396 0.046343836503682234 0.09366610191454615 0.032493908377310254 0.013368040072180598 0.012418643305265238 0.011994371795363903 -0.0026827744969310937 0.015045925535199206 0.027790353121560814 -0.009119327501556595 0.005213000112350163 -0.03916896453772864 0.07835367015871005 0.09853637514161834 0.1391279637815177 0.029878674563215198 -0.252329937905604 -0.395180133537568 -0.3523511251996986 -0.359286248932488 -0.32088206227751487 -0.3402222530652251 -0.4870436025301494 -0.40469242101931696 -0.6114580863149816 -0.4747157233692978 -0.24854198371368497 -0.27834058495384784 -0.2248478601237926 -0.1760658662320007 -0.28201098422518095 -0.3233152930648462 -0.18025081410737123 -0.14495295072978825 0.05573628078219384 0.010573746583281722 0.024448321353676812 0.057047197178882646 0.03842916401007188 0.07282576918795353 0.036550808814101214 -0.06461339349512601 -0.0961475782882949 -0.23238019355863335 -0.23316008855167222 -0.28821587544389693 -0.274404205322797 -0.24866557632275252 -0.2841140317114316 -0.22123444809260193 -0.21329442469436705 -0.22100179525918948 -0.27843313424317784 -0.28011263087405147 -0.27711792765680204 -0.29736032989126127 -0.3229851006129845 -0.3488109805911189 -0.39973954184769445 -0.45291506656868835 -0.5041202259974243 -0.5279525693395761 -0.4073248309408475 -0.10641232870414412 0.01372701085478676 0.07823230119957014 -0.009060610246538202 -0.11912603785897835 -0.07125634966198428 0.02187012234606853 0.035972696353671826 0.060521274419557215 -0.0071715294697422965 -0.12900504509222155 -0.16120755708686105 -0.3666555530186926 -0.36360002596247804 -0.41669682469770747 -0.4488301098685603 -0.42401272447162175 -0.4074582682050311 -0.35488266719830924 -0.30375165656021547 0.008067017599029577
-0.38585347278527266 -0.34988404450746635 -0.3260871875975844 -0.2274505732244015 -0.18489167046603888 -0.21115356100077798 -0.08837817423014749 -0.17917524959976394 -0.3283465765945681 -0.35826856547904584 -0.345798961464398 -0.37263717601193275 -0.39703971381869946 -0.39550444607251595 -0.3359298554642153 -0.22435115221985402 -0.00044190812159760945 0.2469820960879215 0.3381624987188073 0.5075678503017816 0.5072005303648718 0.5298087416074446 0.46162481804422156 0.3510417791328483 0.18886316946610307 0.3072353263481903 0.33317853069675213 0.38776431243267784 0.3406708527790143 0.18906579652127312 0.0812582668662738 0.004704392652517559 -0.10037229889939998 -0.29703030065208225 -0.2349315258815028 -0.048676165963439086 0.20030953757550993 0.34907915594393296 0.5076388787606148 0.5338678703965948 0.5774288284928993 0.725053627154054 0.9360111163496376 1.0 0.8753233352310794 0.6319945061908882 0.4795594285583882 0.47224890246292656 0.5384159910780237 0.3724472068554873 0.17893587190598176 0.12454257472774806 0.1675374285809271 0.257445726380938 0.5322188195809233 0.4684473129085357 0.46840345982322396 0.39428009647127343 0.26396455607295444 0.220494783687324 0.06650271724972512 -0.010933795133583554 -0.05591790713630029 -0.08931749087667257 -0.11824651864548594 0.031074996549125253 0.12329938818005 0.3534924714590352 0.437007792790332 0.6337797755131597 0.6982559745510137 0.7373519739633505 0.7696074306206833 0.6593633623401082 0.6274355845332774 0.5675639642784294 0.5764474218036781 0.5498129543562795 0.26234798899792944 0.27475007413381336 0.25556208900409166 0.24104676315571066 0.1463120939111415 0.1751099910199349 0.2850915061089177 0.4267872864772134 0.36707316863258155 0.41451959570025276 0.293357706203154 0.17622344208216534 0.10157128793414741 -0.06039899866087293 -0.04127558665879295 0.09398558244031355 0.19806151474599637 0.15657733583141353 0.1316952225241731 0.20025064814763024 0.05432499317358821 0.04325057654501539 -0.023935783662472013 -0.16152374332692448 -0.1333641688396952 -0.2109725590781335 -0.5480842803249517 -0.47906164950191465 -0.492557941038457 -0.255398037961636 -0.21736299335466527 -0.39824120974744437 -0.3628899712854917 -0.3491352363569865 -0.3391270702094939 -0.36246784973091706 -0.25012832163258814 -0.22754327083687456 -0.26583006181161384 -0.33496091709483844 -0.33119465916480495 -0.3095567209153952 -0.29332211870766567 -0.2484130929086515 -0.2208727448828435 -0.11551227247416054 0.12606844972492678 0.21785187758390234 0.3086101803997584 0.29265829799994747 0.32572456996171645 0.3227415001777456 0.46764592502217484 0.3982262548012842 0.4614290572613504 0.5046755207935375 0.6501330411558397 0.6308100074390864 0.5921174228610177 0.4898791816371667 0.3027795365438129 0.21019973444060894 -0.04835464781195508 -0.03919126871282373 -0.15080599708015596 -0.12915498486642607 -0.15963790485527765 -0.19542677027990663 -0.1993210401387135 -0.17253951044156815 -0.030439706478085724 0.10484940600418549 0.14694444544709073 0.2834297813721246 0.3614397612188103 0.48331680520806053 0.6177145689622074 0.5364298480396638 0.4690899205177111 0.247178967671672 -0.0477698317583356 0.15866576162254215 0.20099821065125772 0.12371151956222878 0.20688602418926275 0.230415806880461 0.30526192961130033 0.48838825177546435 0.7053386763645425 0.8093826714814711 0.8806624436238082 0.911262415225302 0.8403882285016262 0.5804669396425796 0.5270771347894948 0.48356806064063673 0.3861406326335715 0.2862028763539412 0.04624109083612039 -0.14256065003379476 -0.10889546842777854 -0.40567823408417925 -0.2751817892576485 0.2514494051113855 0.4237865359489615 0.2713407576373894 0.23863637467680518 0.40316677946254154 0.48095754363663934 0.524980037984159 0.48451112020436254 0.4145002211303208 0.45869338838854845 0.37901457804735594 0.5164637373936676 0.5426666088491813 0.5519230965279177 0.5103184788094633 0.5134635132879501 0.49725889038300036 0.4860998087489255 0.404557103110052 0.518486045992597 0.09142534330477349 -0.031043643278644156 -0.23514435453765511 -0.22329587026462075 0.11691840597404016 0.2569013657263897 0.23267911569876323 0.3212351001445223 0.3377782704709021 0.2692008253852612 0.0319516490255726 -0.1954318770182113 -0.22973094671816316 -0.17134672518285485 -0.15903641230559448 -0.2302307116432748 -0.21830067599350433 -0.3018374430707891 -0.28028214243017713 -0.29506849653050865 -0.27602884519710985 -0.24039516019209078 -0.3105999620973286 -0.33441590422429124 -0.31388724029133147 -0.33384859627182767 -0.3320751853508929 -0.34146695180344494 -0.3322688708026888 -0.413120931829781 -0.4936692610100387 -0.43889871312210355 -0.38729480213450534 -0.39212480596641097 -0.4103022339473266 -0.40542720362314816 -0.34262600189122105 -0.010666969141077549 -0.11167671278631017 -0.012314320854961092 -0.045494004717457175 -0.07928077070153494 -0.011186780476368546 -0.018562865992724668 -0.09846494760885233 -0.18340659867351808 -0.29583253048312896 -0.34912233481049854 -0.416711562255476 -0.35051051507096914 -0.35917024841057293 -0.20391781633231226 -0.11361778719324764 -0.12507996783897363 -0.21609163653828906 -0.3531685218565995 -0.40104709939945926 -0.4988918913454494 -0.5350763910574389 -0.4278441939930827 -0.35899242307326573 -0.3177764758982543 -0.23768032930309338 -0.21959510950267813 -0.1623280945820499 -0.1344770239955223 -0.09649366820168007 -0.09073209228586665 -0.09896011054900493 -0.06894726475127923 -0.1456087251061563 -0.15806439129960334 -0.1588539065650768 -0.20663809638097222 -0.19465943016405401 -0.16068481461169243 -0.09076397760804562 -0.10386368178765737 -0.07406419648197343 -0.0524008465465711 -0.041928995117534194 -0.004741324139775787 0.011602962392565636 -0.071482251320275 -0.15742032286250826 -0.1733756516494998 -0.15207385139128554 -0.16309169434092366 -0.10993564313503629 -0.08723467850736177 -0.0928438073367356 -0.06990271982969185 -0.06312415381755337 -0.008158299862202059 -0.037134474676544134 0.029926664262217004 -0.050132899344187194 -0.3043914339334855 -0.352057466384488 -0.3034710529999431 -0.2592957014360025 -0.23752194010453773 -0.21827050197958298 -0.4033711484708601 -0.3058023415048311 -0.5346507811988085 -0.4991846759849693 -0.33136784167041206 -0.2900356472877764 -0.19230498210955088 -0.15319393682195812 -0.18371629819162255 -0.24945671879620254 -0.19541988529800206 -0.1553551295177008 0.0014876657640034029 -0.07518351168841261 -0.04286313244884152 0.01130584379787648 -0.007937499263753003 -0.0076855303405138475 0.003558829182250803 -0.045350714689013374 -0.028703164620996452 -0.10843131638350355 -0.09169926102624378 -0.11942101014569757 -0.1154104411298867 -0.0717525613450576 -0.10741874839888207 -0.05339416544148863 -0.03806942320705054 -0.06493874186970477 -0.0979814745800674 -0.07343430718786793 -0.08911562168490227 -0.11913403923069983 -0.17088804636778143 -0.19635149985880887 -0.28142434487828843 -0.3428873294293516 -0.4800113148351498 -0.5415172942972244 -0.514244603850249 -0.2830412149422581 -0.2022207228671169 -0.15426190091477315 -0.2268504938720684 -0.2530248574181366 -0.29521037702909897 -0.17777062446176914 -0.17000646832749153 -0.11758479333633345 -0.17777807298617507 -0.2520625840314702 -0.2196228607924626 -0.34729042966301915 -0.2837515385686761 -0.27312542463068396 -0.271722953269587 -0.21009613387864381 -0.18574759767842058 -0.11456111901463865 -0.0738866184078129 0.14659816141342438
-0.451775058517632 -0.4195756391809769 -0.39190863307993135 -0.31542815559674153 -0.28759401324731193 -0.3295578771624521 -0.20748451956517486 -0.28049527332300567 -0.4167346851342015 -0.4478339749519 -0.42148792620845504 -0.434070601408037 -0.4626717877938729 -0.48179381164614565 -0.4807952699242854 -0.37560861318914207 -0.2341164134129673 0.11325889343305767 0.26964673062650835 0.3530401794960576 0.417704036144918 0.4973689507037725 0.43040965326756986 0.37277901919082235 0.22469280234616443 0.26863133604211886 0.3190228593586441 0.3453153163446887 0.3670832035146618 0.2871762596038971 0.11044259974271492 0.014613417971926309 -0.017788572065263405 -0.17677662663050317 -0.12441438003321321 0.0528876596192098 0.3115447281987204 0.4508193724204948 0.6029372638976719 0.634587062487095 0.6150338895459257 0.7015353214755412 0.8331438460789827 0.8753233352310794 1.0000000000000002 0.84988091834032 0.772974884491727 0.6406213379266219 0.579789934106918 0.4070082639995234 0.19948666862334122 0.17110566039422695 0.2823345658130164 0.28656905781837294 0.6723700126341566 0.5500547216611283 0.4621531193167747 0.33232342034983164 0.2008115337954739 0.18103613776729674 0.05152659872793725 -0.011328811165910274 -0.06289975083495586 -0.0968197055835855 -0.06990774645886637 0.10991020744826102 0.23545825974009266 0.44145299291278745 0.5318482008139099 0.693991562941327 0.7517260716792119 0.8201964452219387 0.8296938716281915 0.7669149353872778 0.7641158266461731 0.6942816935492006 0.6131383867116104 0.6258758498096146 0.39252517571199697 0.35261156693163037 0.41258319667805576 0.40186036954922605 0.34776054591779926 0.38314979343787603 0.5020713966845174 0.6377023178487603 0.5998725173105096 0.6078916851145614 0.4428052616136802 0.24677416751484998 0.13217212886482027 -0.018262645013600802 -0.012458792681844476 0.04901335644965758 0.039318978116773685 0.1477674130849024 0.21090329976983518 0.2968350417003992 0.1801949467318257 0.2267530592455808 0.11195037772175002 -0.0010245413561194511 0.08920505814117438 0.0027755254035284607 -0.3863318578548485 -0.3808177835547504 -0.4086294641119023 -0.1690460818717203 -0.13122544624169924 -0.2802087172616588 -0.22225101691181104 -0.22914050615044693 -0.19443410923990773 -0.17987261409476685 -0.07152252271259145 -0.023266448228979417 -0.10796123092111308 -0.2253353993930731 -0.2418732079407399 -0.20700685545849049 -0.23267732708456246 -0.23750527368834423 -0.11929335734994859 0.06714544990345037 0.3344587341927497 0.43943812804076465 0.5045688846108694 0.46313295052262793 0.4910889522699005 0.46323257814501323 0.6139719391012848 0.5667741856769035 0.5715231389746849 0.5140124618159279 0.6992020367714777 0.7185219685750506 0.6801961378479611 0.6180723389149205 0.4238372167122523 0.3328983736257742 0.05430453189316783 0.022327417714755177 -0.12760756470427329 -0.11046381892919309 -0.20943434993573426 -0.29181916795469787 -0.36317197511380706 -0.3315900895313385 -0.12059246044210571 0.06572247807240396 0.14551596604744182 0.27419922980835615 0.401069673359186 0.5714198760262377 0.7547332671458503 0.7059170562344025 0.6687254938833795 0.4488756454073195 0.08633221883182601 0.24448332677702533 0.2759869653276992 0.24255971605342871 0.3276074174418764 0.48970952029010995 0.6436593977573385 0.7087083972175819 0.7989000670624959 0.9031641059093738 0.9341663201845599 0.8894156350889112 0.7723031829500293 0.6025261596278291 0.6052841405163539 0.5466716862812437 0.4659249797993724 0.3982447032940425 0.18533990372315168 -0.0130197669655224 0.0382157699730424 -0.2440504732378219 -0.29715039955038314 0.13117694674521618 0.32023185413354643 0.11353586223697235 0.06818111097117907 0.3365326328039573 0.4470627819237986 0.5516759998928952 0.454084518214881 0.4942872106100896 0.4095138931577356 0.25089497363533747 0.41170995968715723 0.5014017051793604 0.5573948540229983 0.4934662679663167 0.5067167175867693 0.4828694799172341 0.4030460272598344 0.32909277237782925 0.4246747253194707 0.10599969592010099 0.0005271615788853455 -0.19645706273618377 -0.17246220066855886 0.052524833390071905 0.18165284156373057 0.11854076111849297 0.190279740515844 0.19352540758297557 0.12559172761402104 -0.011291301583822412 -0.1677393412860417 -0.21036423883219071 -0.17339325899611235 -0.20010744839353697 -0.2631554885502786 -0.28381072004981667 -0.40210333921373864 -0.44194987890466914 -0.43739371324319504 -0.4137876295641328 -0.41291728067009076 -0.4355208520894027 -0.418119891518426 -0.37082877648213863 -0.3432483762778812 -0.33045101105792024 -0.34649975855300097 -0.33407680077632596 -0.39029008905768414 -0.5260401757858111 -0.4432446235425514 -0.44433061998260476 -0.47637026683794376 -0.5134572792933388 -0.5369677935273588 -0.5128785658488392 -0.16671274148945017 -0.24452849061261953 -0.23980238258661013 -0.35570593986739313 -0.3852326925300257 -0.28147272172556653 -0.25183592849137015 -0.3318332479403001 -0.352910725543085 -0.4771552324729317 -0.5236718974110117 -0.5617193575375745 -0.500624802405346 -0.47128755428619207 -0.3262689339650879 -0.20837162105395474 -0.19999876329001512 -0.14003139485936217 -0.3265551190082974 -0.42093771054737095 -0.5107434684027495 -0.5669566306035791 -0.40064185692817533 -0.3298610205758105 -0.27023912403832095 -0.17300416006509214 -0.17301296701605806 -0.11442761136190516 -0.08868807398408098 -0.04878400384295526 -0.062127126945780514 -0.07998048315701456 -0.05459515599463508 -0.21126724722252552 -0.2032910106088256 -0.25241083787840535 -0.3466897491419233 -0.38017883657984175 -0.3665776367100126 -0.30624425870430155 -0.30619690046138115 -0.2511464794938241 -0.2694721605064934 -0.2497646868868728 -0.22737717296435211 -0.21541290202851565 -0.28064111538881503 -0.29282406641919084 -0.28265904111018725 -0.26302552803911633 -0.26473213905498677 -0.2149107991989167 -0.181568162908216 -0.16090795228203203 -0.11335926532213998 -0.0765482193970932 -0.015142740531887024 -0.08074334444291777 -0.055418552270447556 -0.12513073829329138 -0.30763211316092925 -0.3579502528642885 -0.2375835037225394 -0.17668325449569225 -0.11935960360599998 -0.10049866665602931 -0.19349346979143608 -0.05568914817362615 -0.2968019919979702 -0.17309076392706046 -0.051101536725620664 -0.1203047031369324 -0.09129306304599688 -0.09413373822454847 -0.18218395141306062 -0.25944771012859813 -0.17899315122661083 -0.22866020469595896 -0.12957347021531418 -0.16640872083568078 -0.1651911809225072 -0.12179121263131788 -0.1866205726995097 -0.2129407963967208 -0.2333887062865728 -0.2812823764183531 -0.22000797711217088 -0.27627871846762353 -0.2247821574647442 -0.2108713676645167 -0.16348084547002906 -0.09332101532318503 -0.10176938511903602 -0.022147506169082863 0.010203511159658573 0.011776647069457242 -0.02130547719839798 -0.006512077465172074 -0.007678257484683076 -0.045910146405139254 -0.086779828319893 -0.10871782303672453 -0.20114067799695953 -0.2873856091272794 -0.4430277537374912 -0.5622291663036193 -0.5073423196740457 -0.29583603262677544 -0.12975582106831057 -0.10981706756996158 -0.12938450403240187 -0.1653296845242281 -0.33699039250870594 -0.2850570528990221 -0.2417749981368113 -0.22876745496742829 -0.3122896496005243 -0.4205357656642118 -0.40995678070671265 -0.5219625615218175 -0.45761442082379766 -0.42610123362269314 -0.39100370550135427 -0.2937011196246585 -0.226178196979107 -0.15350377442359955 -0.07542855879349816 0.11945776403761026
-0.45987319502732976 -0.4191560647162983 -0.4025353278600318 -0.304447589102279 -0.24955076398828602 -0.23295092122215136 -0.09383153697790195 -0.1421959058202227 -0.2624493560707979 -0.254814393902307 -0.2193262937177646 -0.22866442462793624 -0.23810040027225385 -0.23229092440720714 -0.22791775619666155 -0.10101795556962621 -0.059534752183031794 0.1689426176841512 0.26246246377433907 0.1250061195382876 0.19497415973282192 0.3068223611895035 0.3022624756874617 0.27820817329527875 0.14295299945389142 0.18590910492352303 0.22195150386197762 0.14692168086895913 0.15342293342895477 0.0676678632695399 -0.11044343668992149 -0.14142211535535454 -0.09945790535569887 -0.22075975243375606 -0.19348907347213157 -0.09058075403381217 0.07781569813566412 0.2594054166985246 0.4118213093796272 0.46433090755067397 0.41697323544460346 0.42865836042266814 0.5456894292641838 0.6319945061908882 0.84988091834032 1.0 0.9584179156274607 0.7415939078859388 0.5502235940893963 0.31724409174521756 0.13161890501323137 0.10642661070191207 0.2406965658500691 0.23756411361091886 0.5017847632212943 0.4190149522260764 0.3046307225964311 0.19978892746574647 0.09049158696679929 0.08117090961606863 -0.027767354040661597 -0.08408059138279687 -0.1338508717814115 -0.1545503890808517 -0.07812634618329518 0.06169930900588692 0.17143848183329025 0.33664660751153336 0.43092305267390996 0.5660566547698553 0.6231399735205061 0.6862271134203437 0.7026900195726936 0.6426350699556258 0.6125101585127497 0.4134350181016705 0.45345401786285844 0.5038619696546861 0.42244099904417676 0.30346682431043964 0.4054942060816891 0.3393277299314808 0.3079630320650656 0.35213276717395403 0.427215444293766 0.5125954175655747 0.4807048208689968 0.4450704822012733 0.32879928704081285 0.15449320766749802 0.09477906452898435 0.04353669893146581 0.04133139890581238 0.04379107200567993 -0.043539497413336674 0.03887300819898852 0.20135612710943482 0.24935664461313892 0.15045948848200827 0.16890860781195827 0.024604987761807 -0.0632105863678122 0.05904678174126851 0.03984276077638145 -0.34705663294154177 -0.4428465741916589 -0.4608929213621836 -0.30960432473016847 -0.3012553649024785 -0.3584819937939109 -0.2546453311044792 -0.19349294937193123 -0.11231430706128374 -0.10810678264745853 0.028429486467917434 0.08565626803634009 0.004061758184283093 -0.13089903142742526 -0.15858035130064033 -0.18025507956383038 -0.21572514061093934 -0.3337857343346757 -0.24722474984883733 0.005790565860577028 0.21402717083146874 0.3384349430265213 0.38927553742270565 0.38413662945667565 0.4229100723846024 0.4012729076408181 0.554648029315008 0.5317239333632853 0.5232825569700318 0.5041209486578996 0.6731268468313865 0.6304082133401981 0.6008027608006511 0.5327428293519132 0.3602340987685148 0.26088323480746467 0.021864057109416985 0.034745953881950155 -0.07417523313903725 -0.10170451362701786 -0.22786217954586957 -0.2821233249275986 -0.27757305633765655 -0.29852466291293506 -0.15099861319482208 -0.00321397250462594 0.04892851198042101 0.15943427846533234 0.2657561075195306 0.42700075418062816 0.5784225248454269 0.5885700402191789 0.5876639346836116 0.4439392945150403 0.09347890406246331 0.27740760796026964 0.29603825582786425 0.35561620236896996 0.33283067854761567 0.5033455984702395 0.6797159839705175 0.6868494784735929 0.6821886881377098 0.7865869391934013 0.8090775267595114 0.7453433164292653 0.6011898064873774 0.4421418916894856 0.47434245406109177 0.4061446421790158 0.3585444909820658 0.2989930734046682 0.116620672238183 -0.04174167883508487 0.12518515486702161 -0.023630777165307787 -0.09943933217114888 0.2920453100521496 0.31833025815040467 0.08902784823089263 0.0653079153512926 0.27030986546771496 0.36452919838824854 0.5403436777782377 0.5077431161750179 0.5530218341413176 0.5076575766943334 0.334245965014383 0.4022123541311895 0.42021803539596464 0.47424917074859824 0.3775239447396726 0.36751177313727074 0.3517401300658223 0.23425269631246876 0.16883900584512357 0.24305387430947836 0.01842152849799538 -0.051844111540178546 -0.16654566395571685 -0.12095090970881811 0.005490895340406375 0.10961653214159128 0.03964505215807005 0.015606225909110457 0.025777909682689202 -0.045621198658683526 -0.07068234546706037 -0.13046178864202973 -0.15885190863306514 -0.1159576638125729 -0.12230912853143344 -0.16271689090321106 -0.17111240056076757 -0.29343321398982397 -0.3273245039282884 -0.31625460837688824 -0.2892077960241065 -0.3040764431129135 -0.3403955952684447 -0.33805015172287706 -0.30011819482859625 -0.28011124166779594 -0.2781804368932067 -0.3145834011125457 -0.30919697847591016 -0.31374168277631337 -0.4834521296297048 -0.42906161938669296 -0.47012232687268163 -0.47602521379395213 -0.47552450730953383 -0.4503330723940224 -0.4364111698101375 -0.1385106382932118 -0.3478710930995935 -0.35977422531629716 -0.3783288148544426 -0.33974894555475593 -0.18875928883047485 -0.0977746270553029 -0.18054091595101665 -0.2759076371185649 -0.3597153096277867 -0.4045105582698037 -0.46607644022458367 -0.45336452962589424 -0.46866156874385906 -0.364879403834021 -0.2000060125370174 -0.24041565998764938 -0.15948849956410907 -0.3743375892216507 -0.4646375704571029 -0.5382740373224575 -0.5492456058495123 -0.4045126089047903 -0.3052392573565533 -0.253419305128835 -0.16209442351119005 -0.13506854922775366 -0.074137390122516 -0.03889032686196704 -0.0002860712011601799 0.010243621923065927 -0.003373641513339494 0.025968917878561433 -0.14486633927718282 -0.11255660153222052 -0.14348276346585806 -0.22695049599484352 -0.2636547622448449 -0.3123524464526113 -0.2868044759569255 -0.366471774444341 -0.27623789375548713 -0.2430878190082493 -0.21193049276477596 -0.2164058369767052 -0.21144755204507604 -0.2713509113436545 -0.2755386186465207 -0.27678514429771395 -0.25260406226470494 -0.25199647006979947 -0.1854226298108319 -0.1646009411712369 -0.14179591450998313 -0.08256846067261098 -0.025381839848060354 -0.010890313219071048 -0.1092150887010799 -0.13321189300555514 -0.16941811856943312 -0.3278665368420453 -0.3549964810494522 -0.27430219164095626 -0.20084280966362708 -0.14472541441060685 -0.1295503586063319 -0.0454354949675742 0.1275755553806211 -0.056136246211247846 -0.019416513375395607 -0.09326413135500188 -0.18293302621246899 -0.15627146675818607 -0.16060370602395682 -0.19990866036274987 -0.22945442943278957 -0.14862303583742334 -0.18805083668269168 -0.17281123795802267 -0.2073303707918736 -0.2615894062644505 -0.22160403070675194 -0.2669237108628711 -0.27301068045759186 -0.23267922654278111 -0.2227782430834313 -0.13356396534476594 -0.16188815685936123 -0.16202385342403178 -0.13698985953392276 -0.11016633269644924 -0.052125114997500346 -0.07339641739890992 -0.011300670561022986 0.013506128064000313 0.006059634191014442 -0.0027897767323830694 0.025684048516401523 0.005507726275637324 -0.035129848599188905 -0.085017242430954 -0.09515142740883971 -0.19445557209807063 -0.2695443103097602 -0.4445029280466246 -0.5428266072101499 -0.5277861484158087 -0.3510411277171633 -0.20251267337635465 -0.18304842482433223 -0.13456844263293144 -0.0991662776568606 -0.4115843058718841 -0.42886689263650385 -0.3409046961184335 -0.25697085060330793 -0.3507203842523701 -0.43110078961252324 -0.3777075569231364 -0.4294573826854777 -0.3428893934607001 -0.29647377839736494 -0.2814982332431097 -0.18353115403262327 -0.1291170373431968 -0.04647674717653086 0.0122945859831218 0.09630454290575019
-0.3819417485702268 -0.3433860502351403 -0.33404063412010365 -0.2620447692683846 -0.22298281072542284 -0.20175640136958034 -0.09020135443957628 -0.11225272591034194 -0.1960814368249214 -0.189498352719986 -0.15126157179101013 -0.15129028919837156 -0.15505874942136427 -0.1672919970539603 -0.19716925803849802 -0.09538988775432276 -0.12763669299496755 0.08329027176356091 0.19488840375551209 0.022101689587164432 0.08467410127443824 0.20395201077518815 0.19647999721017895 0.1714716117878947 0.05789201532539751 0.08575691474101149 0.1377440975639776 0.04837057864010509 0.09389539564785535 0.05707043121552499 -0.10411156741700286 -0.12985937387758742 -0.036342244925602826 -0.12279274887036734 -0.10996184300732632 -0.038662428343877904 0.09243270745213022 0.22592455325146762 0.3587146200837291 0.44045697780658816 0.3815619277246327 0.3631759687730781 0.41128962147912507 0.4795594285583882 0.772974884491727 0.9584179156274607 1.0 0.8048641004522109 0.586323574404659 0.32498315433809516 0.12970129243513878 0.09147594049797696 0.22230289876890805 0.1615728313086886 0.45866473686479237 0.3519132083169919 0.2071010681595514 0.09239581455596235 -0.012220542240772505 -0.014262676763110027 -0.09706860514285484 -0.14696601222524655 -0.18582144279142856 -0.20770982126943377 -0.14320953760974753 -0.008436280309461627 0.08345939880859705 0.22494641814839308 0.31776709481850784 0.43056373257519615 0.5237850565710321 0.6062016177488195 0.6306591974165711 0.5706655376262386 0.551489905397197 0.3843735616853908 0.4276722671445317 0.4778876551401012 0.4930979765857347 0.37433995141599885 0.48355118046599815 0.4411847416779651 0.3959240969842044 0.43450923279652165 0.4921636299538265 0.5418058596574798 0.505811766460683 0.41061275874256037 0.29147895138657054 0.09877349217906102 0.04595893203259162 0.011626685010491593 -0.018787407643604277 -0.05955261481003803 -0.1659077430681116 -0.017076205843238997 0.19012870161197143 0.228238056362647 0.14235283513924415 0.1665660266929678 -0.011732032020603071 -0.06967060754329005 0.08217993348366888 0.10676490087585543 -0.2298102131813797 -0.3525433513172417 -0.3363428210852585 -0.24944834344203531 -0.24711191241770794 -0.22074417808568428 -0.15532197989158966 -0.1135530458730815 -0.020028995802110344 0.027800957528879688 0.14908719873485662 0.20424940381532022 0.13080853933597195 0.01113927015177689 -0.02891583780565392 -0.06696530271352681 -0.13057616954511456 -0.2821252521469735 -0.21067058745355902 0.03307323165856153 0.21213213822000407 0.3796633609495315 0.4134602739954661 0.41051951920823576 0.4344609876013157 0.3867157709560215 0.529407215991151 0.5386532430119022 0.48911027345316815 0.4391376875653793 0.589155042345444 0.5767078489361342 0.5263587056847717 0.4662954318841253 0.2883687831737522 0.1854097834594942 -0.03376030683024997 -0.024917987707090965 -0.12812588584162307 -0.14901441360364265 -0.2653918770910469 -0.32209675697910767 -0.32470163026040094 -0.3342348902709381 -0.1933691670263795 -0.07665381131823201 -0.02058094709639962 0.07009014995295806 0.17749610017074047 0.35487869103626424 0.513074912293474 0.5710500695881119 0.6132336315048622 0.51297964447147 0.15736000954362792 0.28163387228387476 0.3031499699764927 0.39070454256709036 0.3686795979550329 0.590007403623238 0.7740102868772523 0.749872940247989 0.6757098461841407 0.7316704683784442 0.6928443642381314 0.6077086088956088 0.45099957908613664 0.3037656462866389 0.336954706540534 0.271101222755697 0.23234956030565454 0.20332216381003723 0.0709818778043381 -0.031162829362213984 0.15674335089021588 0.05736810037255859 -0.07008366721344285 0.2528430568980149 0.29417228632649484 0.10962958284014636 0.09084016892660647 0.2737891152670201 0.3360151774467744 0.4791978600512562 0.40708429152020165 0.46027550273368756 0.36278697524480746 0.1927393680650721 0.2841753168733066 0.34716410910310264 0.4029649921364866 0.34345600587921427 0.3411884698172145 0.3222231896032838 0.19549264082441115 0.17278029359291366 0.20220496697508533 0.09342654854786597 0.007004003898279649 -0.1101172946768942 -0.05265951538744677 0.05798374158365256 0.1433480214124522 0.04508102282125111 -0.03384934300264227 -0.14645400085849625 -0.1850528702613163 -0.11964499782374322 -0.10498040600804383 -0.13350085621482452 -0.11083976778750511 -0.13554087834216652 -0.1684766227381272 -0.188623313872227 -0.3160739638685163 -0.37394605323388563 -0.35210205269108413 -0.3212914061919676 -0.347250793536181 -0.36898838076800844 -0.3588588260167672 -0.2874326778546029 -0.25130277747271396 -0.2540813560019239 -0.2906538066049593 -0.271256627018594 -0.2463820467779227 -0.44591455052416 -0.3966409371777045 -0.46058612435672425 -0.4823675101382112 -0.47752801006211304 -0.46668154122064226 -0.4718386239012319 -0.23094660526101946 -0.4157742831560806 -0.44790518950611313 -0.48088306934646613 -0.4393603590604685 -0.2951512494816119 -0.19194669801931444 -0.2587112495957629 -0.35603746552709 -0.429859716513295 -0.463872438693303 -0.5027824699420573 -0.49161668806609427 -0.48946365034983536 -0.3961831600115972 -0.24958767232278903 -0.2874500145540479 -0.1465388831818735 -0.3508897307899521 -0.45044574943164734 -0.507768416373119 -0.5284656749854458 -0.37293713566523756 -0.2786160487537152 -0.2165227538582209 -0.1361741282905865 -0.11435786410030364 -0.05862911030624174 -0.030404419355013812 0.006421662621291953 0.012305473013736188 -0.007268430637423956 0.011779487021563473 -0.18916821496077169 -0.15769188322027997 -0.2142335426510452 -0.3173262480070985 -0.36960818184495225 -0.4255965509442891 -0.39330361000881636 -0.4549110345001671 -0.32887482059413886 -0.28051184718877564 -0.22893174048732676 -0.24829503436351966 -0.26873535636082885 -0.30179573714871966 -0.28453732632172385 -0.28593585267015986 -0.27010861057562086 -0.27886128438930813 -0.22106446908169677 -0.22310651892846747 -0.19777743457761046 -0.1403755323604354 -0.10158816158479937 -0.11135324055619329 -0.19667376001817558 -0.22960072453076094 -0.27120056065660914 -0.3714181862750708 -0.3910839682126391 -0.27960486356014275 -0.19018960954077854 -0.10869237164056471 -0.028297894902502473 0.12767341080584174 0.2297280227258871 0.02776847090887943 0.11072929565695067 0.014436928257109082 -0.13256310204574057 -0.14862997392041755 -0.18791375200136762 -0.24257392822590648 -0.2660849955750581 -0.2073012564261789 -0.2672385372056101 -0.26029141425219593 -0.2766295059290988 -0.3274502922915661 -0.3124712341939546 -0.3667371231336105 -0.3548264635644107 -0.32562292884022775 -0.33381309871302894 -0.263063181956811 -0.28188731050074517 -0.26752825508108075 -0.21736426833548814 -0.165244610703558 -0.09919805625194203 -0.10940505455731588 -0.039758638701325816 -0.0011666601835559729 0.0050480616539696445 -0.002039664576508907 0.026544776459672747 0.014543800997837452 -0.020440118477904307 -0.06308137897496567 -0.07313450791642986 -0.16608532616924357 -0.25746356625094907 -0.42555459076466257 -0.5504580393795176 -0.5164691383613167 -0.3748401025909988 -0.1933810205543542 -0.2003292200718983 -0.13126464357735615 -0.07879409551265076 -0.4322032135589678 -0.48033188647980285 -0.3935516192131756 -0.31996613090597514 -0.40982856256699324 -0.4968999706059957 -0.4533906563023298 -0.5020424853746893 -0.41280987209891734 -0.35834792224073525 -0.33826655352986235 -0.22840846641818957 -0.15652619120474942 -0.07351924269659245 0.009191023061621171 0.0521368223731499
-0.3104583328650742 -0.2787585045402094 -0.2727077045817022 -0.2298984679166086 -0.18244879136684827 -0.10468142839250341 0.020008944173422326 0.024169742439585164 -0.008208911328196703 -0.015087101658517685 0.009957897148364338 0.009426756875692083 -0.004233679244388416 -0.016098178879811815 -0.08382367663619672 -0.08964846519909281 -0.14509084276864795 -0.10015791565756664 0.06528672641357038 -0.020811115257213717 -0.04227726116877903 0.06605628606583998 0.06475493316345063 0.012220690245738738 -0.06217216545868751 0.11512255152613181 0.15166481490883318 0.061246459684041805 0.14725996743697503 0.14178237256534953 0.020381968207701436 0.015524657063573073 0.11557692893095439 0.047476460887134406 0.07084331310234239 0.058772581369297645 0.1401780100096525 0.2595519703515681 0.374203185832681 0.4155610910303121 0.37391561464600764 0.4017616488895205 0.3969185418726606 0.47224890246292656 0.640621337926622 0.7415939078859388 0.804864100452211 1.0000000000000002 0.8884754415346531 0.5294306664209941 0.25267537967309706 0.1813249327770124 0.28106246019132386 0.1772179443271522 0.2795380673316195 0.14567336297068928 0.016393201417184516 -0.07221026639252087 -0.19377011815809148 -0.22141226330947095 -0.31517912681003885 -0.3979504451663273 -0.4417212281610284 -0.5016407720715438 -0.47558670958212135 -0.29101919384107366 -0.28848206024534045 -0.1369790562254665 -0.045300652772182294 0.08955094350098944 0.2741842130100649 0.4018171369226769 0.5086311433400941 0.5147518281481046 0.5154442197563945 0.4234095124535981 0.5509447782392397 0.45142896586686204 0.5212670353515784 0.45315797237521976 0.5808565628059217 0.5912347617051017 0.49728473887968316 0.5228601347069932 0.5223955683666874 0.48187539050823475 0.37274163997815646 0.1417663945067511 0.01231484717283165 -0.18337517050789048 -0.18975709391470083 -0.19700878381955125 -0.22635204233167006 -0.18135403076505402 -0.17758415420786164 -0.10317431366037345 0.030116529526728178 0.030106440633930354 -0.12163152467090249 -0.13548584781409787 -0.35455960114360363 -0.3460923728659515 -0.06006892739186107 0.052002041702948816 -0.20115702495478366 -0.34049521910606023 -0.19823649999339096 -0.11645429780919363 -0.18597223706247362 -0.07079628300393381 -0.006295516226966321 0.004538302467524531 0.0525835010404291 0.1491683010785979 0.2814071363754512 0.31795971749943713 0.29662842457604616 0.22143976438396243 0.20768469126406922 0.1044572661509068 0.012033384895980123 -0.17963822126431825 -0.3246140147787693 -0.16394343133132697 -0.01989536973935936 0.29430777089830495 0.35740553808474324 0.43735304091836225 0.46395581743706893 0.38090140168973025 0.4652945465522947 0.49841348855474316 0.4002098682344014 0.3436119091698619 0.4650685695981304 0.4035315295177111 0.2555065986655425 0.14794476959878738 -0.11238771018233021 -0.25023127783248944 -0.4450719096818768 -0.41130875348374246 -0.5207165718563234 -0.5260113682660924 -0.5553941123923648 -0.5546497009155925 -0.46347589823138735 -0.48840483972906656 -0.3929093266127002 -0.34095525621775574 -0.2656810555026975 -0.17062261926193326 -0.1036291376969638 0.11829135130958181 0.31524009673179143 0.4591998605681733 0.6233500364040884 0.510353768283249 0.338662427482613 0.4928996042528493 0.5531892878479328 0.6068673872597509 0.6461903175019739 0.7208004590266373 0.730080525789361 0.8317601531878666 0.7348879997319274 0.6807224857292533 0.5414921949945121 0.45846483773459185 0.24032900441183477 -0.1060814165011302 -0.053236136666072784 -0.07053915605635999 -0.056477410818692446 -0.03940686450274518 -0.061048046552714154 -0.12911071029937377 0.03824245082494662 0.0015011169194050896 0.0396705263298658 0.33863840828757136 0.34863836261382014 0.23912033166384025 0.230696732687989 0.23074036441395804 0.21737323532376027 0.2654092110425371 0.2488186470786915 0.15252470739049634 0.19589509968964933 0.12886004030717005 0.2157541958256105 0.23746111159260774 0.20675600568430652 0.20230671790606478 0.19027386940670785 0.1787102481970448 0.08284763277249492 0.1057709943384709 0.1348333327861558 0.18449916028577606 0.09295710435678811 0.028734750605232284 0.08377998934526458 0.17909623964689889 0.1933841148790667 0.11786781768601313 0.0006341642550139188 -0.15117404651621233 -0.2119267904728649 -0.14142639093839865 -0.09858340270799315 -0.11495029509140442 -0.05764519898971668 -0.08296517291445767 -0.15358157351224105 -0.15929813512646324 -0.37564141773775667 -0.4189555717609977 -0.49529220768532306 -0.47795142780020106 -0.4773408898839882 -0.5208270306470432 -0.49251921956447214 -0.3653407536101718 -0.3751171527368931 -0.3275316321634833 -0.4042724253064149 -0.3853140060385548 -0.3935478627041846 -0.6182975682212607 -0.603355682393733 -0.6338528673375102 -0.6640125707559704 -0.6777456212470381 -0.6512978152804466 -0.6561333089121096 -0.5046952039137644 -0.6247013398734383 -0.5267666313713572 -0.46476141967581186 -0.4115593433843857 -0.2738693858884664 -0.16733407926971158 -0.2764565690789866 -0.552280426685151 -0.6249005881574627 -0.6359190351800936 -0.683264311173488 -0.6754406835227089 -0.6725173966979747 -0.6003498666085169 -0.4853894848322952 -0.4946004140120774 -0.45731250741361096 -0.5601411169613248 -0.6358538302147476 -0.6482898514149523 -0.6503538438625528 -0.4568240837152923 -0.33004284486985075 -0.2592551428558463 -0.14238487308322514 -0.084843461484255 0.007060484289187709 0.07822037669004049 0.13356664623517106 0.14275546394716088 0.1316982934704035 0.17665231503308262 0.0586076881467816 0.006674695457962076 -0.08239104274906094 -0.25457938956939763 -0.3310800194329236 -0.4011674700664906 -0.4210556750862796 -0.48478201673919646 -0.3704090538765707 -0.2889731293370698 -0.1812643718170052 -0.24735444927075045 -0.3300153039973791 -0.32686668468163615 -0.38464844725921465 -0.4489586184736862 -0.4271700879101521 -0.40449796083685685 -0.3042442724149164 -0.3024721072005815 -0.25313706412426484 -0.20054841309973356 -0.13206139831769453 -0.22099898204529456 -0.36519387170821743 -0.2963061309584507 -0.35520081075204274 -0.24511251785970617 -0.24753133438941893 -0.16670591191902742 -0.09621192376619099 -0.05301134563028883 0.06017971612104952 0.1832742772714737 -0.0006528834564619836 -0.1083796747055194 -0.09452577138330241 -0.12853099042412985 -0.1172423258063448 -0.012812952258133224 -0.017646683831984943 -0.030055726739340184 -0.023989048650488516 -0.03274635266632507 -0.12882333147435443 -0.09964271176384407 -0.2265703348597421 -0.24335621683265077 -0.18350656941262464 -0.296705327746536 -0.28589617869044043 -0.2233788004771136 -0.24140466709322217 -0.1998452174818729 -0.1731050170981883 -0.12060277777125289 -0.010297057006146634 0.09791797158512014 0.16074294117947951 0.140898025179169 0.215660972409373 0.2262642869184509 0.190739502630972 0.15575312959254026 0.16945940424342754 0.12060765613258852 0.05012898019952612 -0.01997139517670055 -0.008960030671396195 -0.1457743598388996 -0.21409686500605116 -0.42576053216417403 -0.5619863144860194 -0.5685858577987171 -0.49434436043888264 -0.2694442500515026 -0.31745404131311017 -0.37070781399827835 -0.4657255754113944 -0.5998058847835599 -0.4871225688458577 -0.49929008768877975 -0.4588634518913978 -0.5684411704384886 -0.6219603540949009 -0.5910624893371452 -0.626279082773311 -0.5109386169354722 -0.404732466546016 -0.3278762823444486 -0.1604619736151222 -0.04524972222146436 0.04629685854251473 0.14827177032841785 0.18622947763632303
-0.3070928117382904 -0.2987752424988475 -0.2878905764871093 -0.2735851430591742 -0.2060523323332898 -0.1428195519915932 -0.005732872512907007 0.008119535739963475 -0.024257808608035853 -0.0808954736111466 -0.06403047830098642 -0.07030545760804748 -0.09391005384789523 -0.09345086903378923 -0.1569128414388256 -0.1627325024560755 -0.07748055811321095 0.022850514747734765 0.14292882040337404 0.14706927146805818 0.0661102711235468 0.1375138196743403 0.1482890659611929 0.13411659481408889 0.08138115031618627 0.32728523152712935 0.3230777376925199 0.243773334351491 0.2395084931593844 0.15348554477855092 0.0637780734037499 0.03296608287525678 0.052132434240551445 -0.08215660287746748 -0.09165961525826219 -0.0744582872266759 0.04168824974883844 0.10639312643491067 0.2041435435309589 0.24066621732105759 0.2446109229199984 0.3579229863661355 0.4221765166986565 0.5384159910780237 0.579789934106918 0.5502235940893963 0.586323574404659 0.8884754415346531 1.0 0.7548602976489679 0.5118258262839622 0.41876790304667794 0.45235508342705866 0.38753122380758404 0.24827908045032626 0.14657714018372978 0.0759858810706771 0.022342140873804404 -0.10569334529243016 -0.19605652652804037 -0.33457412319440066 -0.4277732605136095 -0.46732002760875696 -0.5279242388904191 -0.5707224838730732 -0.4002856623123822 -0.42967652916572757 -0.25863789122442304 -0.17853643864505644 -0.02934129480984991 0.14235778233959004 0.28900041145729616 0.4128613739407822 0.4721261867747382 0.4484025592676587 0.40342560417759227 0.5919642105853545 0.45158059847737236 0.45474713323616567 0.49187021431722183 0.5542436896309042 0.5779634368188625 0.45087369063959293 0.46629999872939926 0.4855451432910381 0.46248787941428215 0.372444205190533 0.13713570347269974 0.04166248926690111 -0.13886160364365543 -0.13452668888501754 -0.1779084021275407 -0.20501266656831663 -0.19119589912312293 -0.09488188166691054 0.01958020058875045 0.1032645711298958 0.09512985265344327 -0.08517080125036651 -0.1334786585148642 -0.36885364663668446 -0.3881174649090883 -0.09363618961301756 -0.012247752013911567 -0.21857930356845134 -0.31619337834506617 -0.1696040489546184 -0.1140476585195231 -0.1900485300044159 -0.04953210907195466 -0.0017476460095192897 0.009043972020264008 0.02541865097333565 0.08356002019125067 0.20605965217918965 0.26643727113200016 0.27305545295095945 0.23606528102284316 0.23427374136679718 0.17871144717501153 0.08830331053549588 -0.08017362712553548 -0.27585224808961134 -0.19923724397541298 -0.06694467697214493 0.25215570688188377 0.30675953993313876 0.3925560501013617 0.41623066440909473 0.3404507754719843 0.4789035347838537 0.4975035426381121 0.42504103745863037 0.29779545166614285 0.34576411840171095 0.24922222720567375 0.08942676856629106 -0.024352163620822265 -0.2797135606537988 -0.39333326297458004 -0.5841861854684125 -0.5200264729118251 -0.601995556025757 -0.5695755289788245 -0.5485341437902328 -0.5139141420108226 -0.4331519078302262 -0.4402683038834251 -0.3705486325423422 -0.2964407212400857 -0.23359094859180476 -0.10879034672581467 -0.06351434309339303 0.16283822489502073 0.3401111939923299 0.4864187024978147 0.6327982954798653 0.5772656615710696 0.3343654497838173 0.5147560726656889 0.5693534118849017 0.5826803293295435 0.6652525203325418 0.6484297459752902 0.6020697390667938 0.7297676033346231 0.7570612811568823 0.6767734364469574 0.4732298565429911 0.42230712152740785 0.21862949168630935 -0.17824989227248259 -0.16303555060394823 -0.17290767992784897 -0.16785599677142396 -0.16110760580543612 -0.18658446984627552 -0.2512196991390991 -0.1980984830997662 -0.2306568194758224 0.006825646225794924 0.27406465438991 0.30288058918326305 0.3305891228299551 0.3479184465291351 0.23743385499841382 0.19106957309122968 0.12392186191487792 0.11647690123189818 -0.0925212794797204 0.04236925592705884 0.0810598559880501 0.16903563289690207 0.17981721950967378 0.1313412789663243 0.18958039811375965 0.1544608421731482 0.1898410866552362 0.12191672931209342 0.14950995484156726 0.22163467056586678 0.31686642679065874 0.17462842316607108 0.11991735176435639 0.14083066853280593 0.2613960260598061 0.27138348531786605 0.24740516432191906 0.15590481768252232 0.0036574031544376923 -0.017473303319463396 0.08434728168923472 0.10896353116926877 0.06013707314526035 0.11700562393922077 0.09465420408286429 0.001469493053129391 -0.04433104146085434 -0.27259303692820164 -0.3616815921749006 -0.4300637726518734 -0.43575169044336964 -0.42419353647412456 -0.48043977646669705 -0.4333772731385572 -0.23455028754513957 -0.2521749043981942 -0.18666215651390045 -0.2717416713002638 -0.2574028640254627 -0.3495558562049725 -0.55564793331866 -0.5794321960303006 -0.6265449200054812 -0.6558138145163563 -0.6732053229118828 -0.6449305381058534 -0.6730486871905418 -0.5390485973104274 -0.5855516534752958 -0.5325324220364265 -0.4531684676437827 -0.36323099136541087 -0.2528773200834615 -0.13241787938556412 -0.2153317538616709 -0.5277644570445428 -0.6102485842829761 -0.6349267598453481 -0.6706689935491694 -0.6935860566930053 -0.6961189384543612 -0.6431265925917186 -0.5446140410905833 -0.5881934706988351 -0.5409814585149566 -0.5738987518947801 -0.6367007896731429 -0.5940978990637726 -0.5540251721319425 -0.30768668058754295 -0.16729994515804608 -0.09268025096157115 0.04162897555722523 0.10176301593271674 0.19621679312916918 0.2621872878718346 0.3124371542225775 0.30549839312239485 0.29686128875658724 0.32713684651849884 0.21057613191350444 0.15475032959630305 0.0315648560985506 -0.17763615506848948 -0.3223458796544668 -0.4091326330431901 -0.46615487808143735 -0.5165271352785838 -0.4828021764748384 -0.3797546809137746 -0.2544348934948905 -0.31888258856773577 -0.3914997544232145 -0.4036936362502661 -0.5071766763004475 -0.5732096224041153 -0.5759675202197977 -0.544428946957803 -0.4460244510848246 -0.4306605959395381 -0.3735959382850441 -0.3034424506838753 -0.20314135857774818 -0.27939017154282336 -0.4438274314626426 -0.3138683575822446 -0.3343684391526141 -0.18190943183291297 -0.11076727490876097 0.005552840979621321 0.10108850665404281 0.13007997173811026 0.2982053900401965 0.26780283464940835 -0.012889654919846925 -0.1713456850085823 -0.1776364584214774 -0.111873817229766 0.01832322979166874 0.1518259963998985 0.12524166641328657 0.12029889073146538 0.05315387377444774 -0.0242589752353618 -0.15110528972947437 -0.09953739510594387 -0.2599961383888541 -0.2537355529531857 -0.18986631744246873 -0.306651447943175 -0.3319717042111928 -0.2634198940935065 -0.28335592227239315 -0.24497563110658216 -0.18356436323390904 -0.07502445164709565 0.06166884742279374 0.2118125096435382 0.2985783191173575 0.2968030184266849 0.3699137157588514 0.3970756599645635 0.366443081430791 0.33516951020772445 0.3509019387807714 0.3096856682409691 0.24340057483111843 0.1724984064488824 0.18385835543558907 0.04762659305998833 -0.024848765160448733 -0.25881587352365837 -0.4341683328266831 -0.5054749789551287 -0.5113976527332362 -0.3148404833815392 -0.40785711637585986 -0.4627740197399416 -0.5124644812341665 -0.6694007846636243 -0.5416031006483694 -0.5717954192841566 -0.5626490545233854 -0.6358664558651881 -0.6564514190080033 -0.6130261145141637 -0.6104831805650678 -0.4932562012745462 -0.34941121056148783 -0.22074881808133884 -0.02744040089332959 0.11780923897101467 0.17916180135105414 0.31327780759355744 0.3645129445062158
-0.35351226857353996 -0.3980204870539854 -0.38695369380822714 -0.44207931547264384 -0.3812980224093427 -0.3122649266839686 -0.20166060701380456 -0.13139746344057338 -0.10549495197387025 -0.16118033038692844 -0.1346008166685242 -0.11086359722970543 -0.1511073130089269 -0.16084247390702858 -0.3060714019332356 -0.26547453600375326 -0.09892092708734995 0.12546731228597074 0.2203965677483504 0.2090811727713686 0.13496843486660354 0.22623522777506908 0.3008354382214925 0.45130889772401594 0.5234308057590862 0.7254116445957693 0.653493399841373 0.5018282051753687 0.34815808287662126 0.22631767555849489 0.12742333990808533 -0.012599977360346886 -0.11792118049203662 -0.2287308974385642 -0.2512216566865047 -0.1231844159600307 -0.012238128976530718 -0.05567910175767503 -0.06093259655331999 -0.11330961037371431 -0.10886355329047027 0.0596800864681678 0.1894972964344216 0.3724472068554873 0.4070082639995234 0.31724409174521756 0.32498315433809516 0.5294306664209941 0.7548602976489679 1.0000000000000002 0.8995586280430415 0.85656695668352 0.8267082210012228 0.7678169438058005 0.2899497241685719 0.23287207316153372 0.18485961570425663 0.16389157011072208 0.04561531537729484 -0.10083422726717428 -0.26764792929007963 -0.3627989784592644 -0.40588035261475774 -0.45688045975841723 -0.45556218464617837 -0.32927834323564575 -0.34834636083771875 -0.2664740689724465 -0.21072126969294 -0.14373332709344816 -0.10159482920570229 0.041820635221493464 0.12365898337273373 0.29767276800497283 0.3119430584239795 0.33423431124205033 0.48846751955056206 0.27094056884139195 0.28901120342098685 0.3765774759291082 0.3230155463786965 0.35474343895284083 0.21201204020595232 0.2815764492728513 0.2987981551467995 0.30959139612860603 0.3330380346239097 0.16888003235558616 0.13858666783163795 0.005096359635919413 0.0032214330234717923 -0.006285919952810018 -0.023958137342218088 -0.0985264248978159 -0.019831272045943725 0.1712648912575627 0.20095004188271123 0.19264072590420991 0.02944799961542126 -0.032508259982161294 -0.23799317741271997 -0.3233268995960723 -0.051841555202395494 -0.052419440459887855 -0.08598480144482616 -0.16173110654168318 -0.09330345886387445 -0.04396931648448245 -0.07392574219301357 -0.0010058168684626805 0.018485426218149636 0.04221807258044464 0.09648478739531471 0.05367345813437481 0.11822079765258166 0.22790877382596622 0.2584229480125117 0.28113792089479794 0.2918902259787708 0.33059347429213237 0.23995297788218048 0.0449618292997458 -0.1655408867545907 -0.19906766391454686 -0.07769745397012315 0.11358325135869707 0.15365444434547978 0.22549636864718045 0.3053134077170519 0.24876163779472116 0.35677515259790094 0.3654474870132224 0.29078500253211603 -0.005357907600649431 0.034439599498659955 -0.04835294720276634 -0.16621076553959174 -0.2064832325747741 -0.3565593347823692 -0.379614306796184 -0.4877500488049377 -0.4367397365793909 -0.5037370070110098 -0.47681536408642883 -0.539581180015673 -0.42423259393116086 -0.3247950940925086 -0.3549262758371104 -0.2860708958264387 -0.14405408222016905 -0.09279001755391673 0.03314607917583556 0.057228263658321635 0.25762330428481073 0.3797625137031195 0.48879411430970654 0.4953992685564214 0.6021527787028045 0.4412088767625919 0.6528333644150542 0.6816629560988777 0.6315575751545346 0.6296931154476311 0.44809781692462886 0.3941101387352611 0.38121024561221384 0.6039386513400408 0.49485548650133787 0.26644912503037754 0.21858832977841547 0.04963838938659715 -0.18696090795471804 -0.15253713820698078 -0.1652934789723441 -0.1689922116284534 -0.11623908336990835 -0.06587837441150342 -0.07182772621690357 -0.18242572561207177 -0.17219899955172652 0.10685734688619294 0.061419929246919705 0.06673047337722593 0.20349016057790936 0.1885714295268916 0.08884577268459251 0.06799136687982957 -0.08287043110789694 -0.048110701604278716 -0.24777569206456926 -0.1596963684354732 0.01881817114379887 0.05410366341069667 0.059387686909989766 0.022415912702447076 0.09475691551376178 -0.026309865556837394 0.07222766698310198 0.06727639669083044 0.1175318692334273 0.22933549430235203 0.38049630957270614 0.2963093128276192 0.2677325435437762 0.23135459152243598 0.27871963949231615 0.25389624134564837 0.29765401703211997 0.21414189710730008 0.11848213674706484 0.08545337829356812 0.25375863404774374 0.25388481154479625 0.17371208997816182 0.23103869921421813 0.21403159159384558 0.1642680766473107 0.106151201057356 -0.09417918712192691 -0.23614902239459704 -0.27221040956200426 -0.3125412267949327 -0.335109345256165 -0.3570577033955153 -0.2870389124862411 -0.10472721156532064 -0.10577072993823325 -0.02843590006200609 -0.09864475064634216 -0.07888988876945732 -0.22508664011236104 -0.38177340132452925 -0.4110682841489491 -0.45316331753576194 -0.48120325454190244 -0.489271639274966 -0.46490876769455236 -0.4992626651025009 -0.4172146791946077 -0.3719115803859065 -0.4076160962092361 -0.31612226868412374 -0.1742078048239429 -0.1278688799269895 -0.01110611245688679 -0.015410992323573527 -0.2965607275647406 -0.3870165625898393 -0.4382837679376875 -0.4684848898768245 -0.5081941737695703 -0.5240856645991026 -0.505843541404284 -0.38257061641063217 -0.5599980658944516 -0.4254921203543707 -0.4303032160600614 -0.47353068182043817 -0.4231653505104187 -0.3727640823090126 -0.10704176601742385 0.01584704967109265 0.06924928489074174 0.1953279194270586 0.24575985441460602 0.3217136577952998 0.3796926767921168 0.412104467240877 0.3894974805367025 0.40165882510056405 0.4247485031743309 0.27119280116746025 0.26828337210744824 0.16544723371806264 -0.020023932493889535 -0.1919661366739251 -0.2795170555731239 -0.3537337188439181 -0.3923740881934295 -0.49507816473388017 -0.4278108037448267 -0.3205195788800083 -0.35291335813224084 -0.38657611589820423 -0.4266371101947834 -0.5275408994357457 -0.5716831668857315 -0.5535187597170416 -0.48835093479020075 -0.38539294170381605 -0.3421232042948359 -0.27892037245769163 -0.207862440659902 -0.05799165934025956 -0.13453508792553254 -0.30945166223306897 -0.21942948146605004 -0.2236726542325397 -0.05568720503326852 0.06156626619695548 0.192114550768446 0.2822272591954972 0.27791917687322115 0.4726404808476917 0.33511314204085796 0.11478641588637956 0.02223185627285272 -0.03717862063156162 0.007455076472752896 0.1765334664388686 0.282958928124021 0.2579376776118167 0.24052952306371428 0.14137145938200701 0.05259246871204084 -0.13745799287417695 -0.1131942464462525 -0.15175761920893266 -0.12587584948818753 -0.1168043370162175 -0.24691858953590956 -0.3185614643474127 -0.23202232211554 -0.22690624781641727 -0.1700774337237512 -0.10238535007830338 0.05910315637683386 0.14090408117516962 0.28510863249085117 0.3721122671040107 0.37464745465231664 0.4200725086474409 0.45163501913442095 0.44309555737982054 0.44010343601307855 0.4568515602744332 0.4235931826563934 0.3639496936268795 0.3132882081087579 0.33128784497146013 0.23409806377945894 0.17889635102450047 -0.02801283534585106 -0.19964145067701614 -0.30490575070499865 -0.3911116875645298 -0.29302004115912905 -0.33921743473129284 -0.4020030320307212 -0.4349420022064385 -0.5351031107111709 -0.4537651380088576 -0.4753621396691383 -0.47873500230906196 -0.5164058919759091 -0.49814583910026744 -0.4542208575951988 -0.4033487237068874 -0.3294454522965343 -0.18748609224756832 -0.029299937856848382 0.1340834339507365 0.25787150335684755 0.2880633887345153 0.3680881502744316 0.31318879011136624
-0.36193367793363224 -0.42730676075964885 -0.4014570873449944 -0.4822129344277857 -0.39652607135605533 -0.3558078268258435 -0.24003936094202913 -0.1745039270806608 -0.12789646451257175 -0.19797014476201166 -0.17207014054783001 -0.13392927965462698 -0.1769276508053881 -0.1618460931316695 -0.3071321990342656 -0.2723235811534395 -0.029999002196638595 0.19608107689787233 0.28886772485542045 0.22049670407381713 0.14785565007589707 0.2109408165413905 0.3146518577036924 0.5562718592364813 0.6940005002189196 0.853133334961511 0.7965390618072152 0.5901511958956595 0.306152654727395 0.14888572607270362 0.13593398599702877 0.039057812370775734 -0.12111913105133197 -0.26380765576108783 -0.3198626358648856 -0.1818170238334304 -0.10524904081870094 -0.18725376708221225 -0.26121572014860944 -0.3796997627428195 -0.3884703070916454 -0.21958189223494293 -0.009543505082378168 0.17893587190598176 0.19948666862334122 0.13161890501323134 0.12970129243513878 0.25267537967309706 0.5118258262839622 0.8995586280430415 1.0000000000000002 0.9642952416278191 0.9105021610134773 0.8882914798919718 0.17883634962474637 0.19257691996169138 0.20285771485355286 0.23052783997970225 0.17233305002895583 0.010450304370256912 -0.11086317034184633 -0.170166007787868 -0.1880805605382388 -0.23216010820414193 -0.23289069711648752 -0.15995107529728203 -0.2181295110398108 -0.1769111390062571 -0.14947523855258008 -0.16736102623639046 -0.21431742678534174 -0.10933883587033501 -0.07581355042922651 0.12839746662081272 0.12929758108357606 0.20738376123522878 0.3847896957713492 0.16446921844150067 0.166442379888438 0.2855101097199001 0.14384193969259063 0.20387716931255936 0.05042467659777602 0.09929188841364561 0.11552345240762198 0.1363507872238615 0.2196461110453849 0.15317564868494732 0.1860262211733057 0.1370222905184563 0.1561892637695774 0.2193638880812513 0.17090443938823682 -0.05119201247138148 -0.039566239112823955 0.1998913435140192 0.23175004363552928 0.2401584007110042 0.14866969405196062 0.08036885609354785 -0.04737188560714618 -0.13979256472080628 0.02942685661449885 -0.004013540013081224 0.003486006439425449 -0.045074026047294505 -0.009312657848891619 -0.011585077823046316 -0.07427784540548096 0.0036465632058615984 -0.0044014745572926025 0.021124696298795043 0.09879802270671527 0.06714128690854482 0.14736158963328022 0.2520027058631869 0.27721949977718474 0.2761752580088969 0.2620565586422669 0.3183475496725856 0.2684162854159545 0.08456591600820079 -0.07608745250397636 -0.1254208795872494 -0.037512279818259026 0.022967992636860824 0.029998757058387674 0.07079063332429651 0.15571466066559836 0.12771581731242815 0.24010438653356583 0.2556520107188778 0.2390928731539767 -0.0928187585121405 -0.12326443776884394 -0.1950336517032713 -0.26580999183446236 -0.2436589821604332 -0.2986726296642068 -0.2776326855942321 -0.31450448898196254 -0.22581570558336542 -0.27814856275050703 -0.241841820703666 -0.3240706953234856 -0.19594739342711415 -0.1638532350691829 -0.1831475117982926 -0.10915109438272105 0.013849976008810399 0.06242789706286136 0.14059498486470998 0.1363403736033867 0.24668793963059685 0.2911863910131338 0.3484852499078442 0.3255098927274141 0.5616084829670871 0.4230324247954135 0.5585213864056525 0.5625587768375315 0.5105251922908024 0.5295507232279926 0.3055612740185067 0.23738845236601372 0.1412846467496671 0.35101340507390644 0.2750613613734442 0.0777295602868339 0.05300289941085119 -0.04869032672279589 -0.1697215362770524 -0.12115455218765543 -0.10668196057234233 -0.08961713205802076 -0.035898152948383846 0.013699521612246277 -0.012899712894413223 -0.20449271340482478 -0.12884339224024569 0.19001322610014706 -0.05578301922891535 -0.08935065704846236 0.11644264672804454 0.1549405490117057 0.054592322047817644 0.0348808184549551 -0.16101529284376823 -0.11328221417548519 -0.3267213663544781 -0.21118312655649787 -0.013356419357780733 -0.036634771871069186 -0.029326942875871984 -0.023714558319268064 0.05573949822630784 -0.09945462611354362 0.08429963851677699 0.11697057427086853 0.15130219975897435 0.25890504176069223 0.3857256099169561 0.31692416045201355 0.2809647720468828 0.21129330476300748 0.2417182820635457 0.2212609713008474 0.2849782967135348 0.2730350389462172 0.1744919552364292 0.14237446065805273 0.3089031249579188 0.29569704819381987 0.21166123174302298 0.2535030904143964 0.24195133896971283 0.2186820130446209 0.15486680870620595 0.01634813944144102 -0.1456010228522101 -0.13555903812180659 -0.19561630174674635 -0.2173193114412704 -0.2248110904269589 -0.15454437328700807 0.023347827444821563 0.024063774738012828 0.07656008915014112 0.016384385007808006 0.034819152507330274 -0.08005180280057962 -0.19731437958273162 -0.24812905863006404 -0.3082806101672922 -0.3005526370615916 -0.31467252880151003 -0.29054525023190303 -0.34131088334417503 -0.3009500955827663 -0.20215635282815514 -0.3314551904620478 -0.2750954942772796 -0.12772350895652948 -0.1333878712398074 -0.022602753220826406 0.05971660158633451 -0.1434795758137126 -0.20702201922417843 -0.27730037500168087 -0.2918927706967633 -0.3483547507346068 -0.3797481635883518 -0.38218496539180347 -0.31133003574125767 -0.47254474641697 -0.31812108528443944 -0.29115941449051 -0.3245234310927898 -0.2528597311105815 -0.1837670523755112 0.04065188321725297 0.13047477326982293 0.17112121157882595 0.2706169216600993 0.2943876230583648 0.34305613595878753 0.38119092391724835 0.3998515207015644 0.3653073766429211 0.37967278608997584 0.38728878239913217 0.23857627140861543 0.26684158450961254 0.17150163666691595 0.024057075022354223 -0.1482162581382842 -0.24474955660668876 -0.3191737635408587 -0.3378584788822026 -0.4998682729957713 -0.45279424012705616 -0.3555903940337366 -0.39560873444978645 -0.39973721966443665 -0.40200732014163487 -0.5100557757768379 -0.530393687763929 -0.5078823767916976 -0.42417433651350916 -0.33093699548722283 -0.2645744723557381 -0.18677003914001403 -0.1042921097058279 0.06844587631506141 -0.004228403469432419 -0.20433677458060082 -0.17710071142310815 -0.1601412481804497 0.0028256259768172204 0.14209496238077218 0.2703396201840673 0.3532261038149091 0.3448692332852791 0.5124170512684438 0.35602692750408277 0.23289677237795112 0.1751876431343821 0.014016521324442041 0.03638829102199152 0.24991128801924858 0.32943385894927707 0.290661000417192 0.2727534056058821 0.15656418528072305 0.0599116568776904 -0.1335672497266381 -0.14112690522926413 -0.11284830606658887 -0.08621878787857273 -0.12513550639653315 -0.24865066454753731 -0.3402095406613429 -0.24914816613130406 -0.22905155252462123 -0.17472990544490297 -0.10882137406679686 0.06881044863346661 0.1107678446128119 0.2513670809631671 0.32207625188424166 0.33629353818964086 0.3671757319001693 0.40483358383501594 0.41157896955203666 0.4262447181056744 0.4384497956966122 0.42249032329483793 0.38131499716779343 0.35546410272614526 0.3712316826773921 0.31774812529589463 0.2736440953468587 0.12337003993488287 -0.026907047321124974 -0.13895820668937475 -0.2841200579309295 -0.24775311575386358 -0.2673041045839185 -0.30398107552251724 -0.3409296199149744 -0.42196573765165957 -0.37301770483312374 -0.37802639372675806 -0.3846176849660935 -0.4109023556053078 -0.3863976873117685 -0.3725960278283352 -0.28825480591358543 -0.24055925860536467 -0.10284871819574147 0.05582317985485971 0.17122578418097317 0.27558051401830563 0.2649588635478613 0.3657220216442472 0.2381612158678318
-0.3488312999470465 -0.43656293134057506 -0.43758765493829616 -0.544806586177526 -0.5048337240864124 -0.4783971107495652 -0.37755707854845405 -0.29265357964440497 -0.22994172407364066 -0.26843115900376996 -0.22081638499691814 -0.16729044895886494 -0.20434737193857538 -0.17431379506012024 -0.31720825261411595 -0.2708437459355049 -0.031751992009068905 0.1854084097430983 0.23747552717712056 0.18294058987057374 0.12994591202844138 0.19539633955000016 0.3090852303774172 0.5980823231247737 0.7840849504519849 0.895913460682889 0.825501652233974 0.6462917892207958 0.3856567304045838 0.21120909525940415 0.15408243802008928 0.06329455191441606 -0.04949353290281394 -0.1407352020286476 -0.23090988924494296 -0.12529665528969564 -0.06860986600582038 -0.12647908850277656 -0.2513741207794706 -0.4283339178978404 -0.45444650667707426 -0.26173999709807366 -0.06846296397494253 0.12454257472774806 0.1711056603942269 0.10642661070191205 0.09147594049797693 0.1813249327770124 0.4187679030466778 0.85656695668352 0.9642952416278191 1.0000000000000002 0.9724999530243134 0.9293795318971629 0.16515256515745028 0.18303727125504854 0.19041664424230964 0.22044027727125504 0.17752817281518748 0.042893557379304725 -0.059976142082364556 -0.09976903362411114 -0.11407858899963096 -0.15873719079959134 -0.13222580028308056 -0.06847961176199852 -0.11907589716884329 -0.10503316540890488 -0.07498478219889337 -0.12990267790275803 -0.2130621801976579 -0.12895252789414624 -0.1129406589335649 0.07965283558835322 0.11135104552253816 0.20837941159216353 0.3462134970848905 0.18370404101391896 0.1704210115544909 0.26130206263562494 0.12818765425942927 0.1622868384981912 0.026798979942065336 0.050558799615622 0.05031376015437261 0.0667300331461296 0.1535712469344691 0.12552439416554645 0.15220303267872737 0.12451613301589207 0.13567232134399526 0.18916451192907932 0.1711443320181132 -0.05866871328137255 -0.08863848004686548 0.16279415228526697 0.17938668038281833 0.187927415855869 0.1113782791834692 0.05310294954270743 -0.026859386892488495 -0.11485280674710019 0.007576244523132751 -0.03585025008169688 -0.03471238234334183 -0.07200403639810857 -0.05148231273717755 -0.047600061385690486 -0.08525507060664368 -0.04648875776614854 -0.021683940149557816 0.005286646367313165 0.053146225552317204 -0.01399320528405238 0.0544974722185988 0.17741488113167142 0.18915032406364776 0.18423383769221227 0.17539566222098105 0.27552401139494503 0.22772286936727168 0.048622382043197895 -0.0641909517837809 -0.12730687376759484 -0.038354070782965294 -0.023921809457104988 -0.009836074114610483 0.01581178772000988 0.10625429728652162 0.10007410891263316 0.21746828149627784 0.2237839957126202 0.2238264946265576 -0.09202075709989285 -0.13509277244103712 -0.20718219862217 -0.2539998748898232 -0.1949992925071561 -0.21593600260920784 -0.1835838608950257 -0.21001700803313517 -0.14100204452422946 -0.20091059248642051 -0.17002390170110704 -0.29290562346210336 -0.1866644996337963 -0.15887643719675257 -0.1934018917900551 -0.1169882420588245 0.032839293543681196 0.07608862880571234 0.14063394679654329 0.13191257337359416 0.2153565094507934 0.25134393263016247 0.27224794923623263 0.2322210849410962 0.48254378116578056 0.4216592422384012 0.5944973885609514 0.6274523518278631 0.5109930689978063 0.5507718145214949 0.32303075718613933 0.23705359831915082 0.06884691385589936 0.2691913037202309 0.20448746112424762 0.04677491617404248 0.014676806088593173 -0.06688785819712707 -0.11872290611534356 -0.05935139726307283 -0.04265195497292463 -0.0289040554249997 0.03740041622700327 0.10962770131185016 0.10579215749185354 -0.10141633542396274 0.0028496964286653637 0.2858987266922172 -0.07680340165960574 -0.12608319374045826 0.05973273560827743 0.08526140782797142 0.021459244010935026 0.017856653875087013 -0.14879711883241428 -0.08956187584099312 -0.2848873875073445 -0.21430011676437494 -0.0059387553208047165 -0.05741969800534533 -0.043085123500029424 -0.02942886970109578 0.040569709691250073 -0.10416338312664783 0.05177290615136387 0.0631732458156543 0.08527442956045442 0.20339004097838795 0.35567975006518704 0.32418291289753765 0.336548807324944 0.2479513489999911 0.22395560579005924 0.19246184170652827 0.2733383786444107 0.25335727828741417 0.24534935626659451 0.21534734195061164 0.34636278624140804 0.3141067901749776 0.2274583602460798 0.27545274601726016 0.26247397722587573 0.2299911659344909 0.16641466519224357 0.02573953076807052 -0.151034846280108 -0.16279810105016956 -0.23119314896760473 -0.2499355055418596 -0.24763523114333083 -0.18375867410947624 -0.006668338891030539 0.000695920577913413 0.07614949794633616 0.011470750867212597 0.027414037794038445 -0.06874230888962166 -0.18130898002982415 -0.22443075354978526 -0.2794547453050825 -0.28061979952818106 -0.30734683251475825 -0.2859560021728636 -0.33776047508283324 -0.2853749748743205 -0.15898561242860315 -0.32571359775359665 -0.2739161151977306 -0.11964913064405475 -0.12589766536851724 -0.017417730043438485 0.07012920944855974 -0.11355378608555144 -0.17942920292681633 -0.2472885818223353 -0.26293658513043866 -0.3169667316290692 -0.33967288674209944 -0.3658702570075004 -0.2825031750523437 -0.46007114359456963 -0.27783202943477214 -0.24965756475884737 -0.2755335316478999 -0.19906743987721595 -0.1367745313631866 0.07866791872443644 0.152999142033371 0.1826439764736989 0.29368303888900266 0.3195782782565067 0.37106868595527875 0.4169282306846478 0.4338460722554247 0.3993056446853453 0.4194064114972235 0.43422946376010974 0.3217127239789347 0.34349482157040523 0.25364917454695945 0.1068893292043491 -0.06859253905448837 -0.1538093348905305 -0.25364530812036556 -0.2755502402413296 -0.46891952409168575 -0.44157109796639094 -0.3610678392827899 -0.3862804285089598 -0.3906753785924266 -0.41912859422395227 -0.519245067719663 -0.5291265923391435 -0.48496311425561844 -0.38678873967892674 -0.29416237278402146 -0.22483302535156896 -0.15221856729219768 -0.07394310298441095 0.09582587839625684 0.03438197712831678 -0.14010519369255678 -0.07822787416391536 -0.03412530082949193 0.15672453610124204 0.2927900276607198 0.3979489740741845 0.44427173782074947 0.40953982798260635 0.5491161797805038 0.3702795202989271 0.2743590349676022 0.2948558110585108 0.1293107494353857 0.12643702090463496 0.3539662974208508 0.44490701766660734 0.43214883449573743 0.4116190853472518 0.3092139489457464 0.22223711008468003 0.027236807469670464 -0.0133534124857511 0.013298965497268571 0.017816971304090705 -0.025018293402750844 -0.16946923773927927 -0.30561725996427036 -0.22495255932514308 -0.1714018855799264 -0.0880836382583 -0.006067835372747454 0.19901449288727488 0.23393237701221592 0.3707451558095036 0.42150102694597313 0.4388439066978152 0.462079503653196 0.4858843982314669 0.491503166442458 0.4896501042102786 0.4829343370364544 0.46035165515419774 0.4113336771206875 0.38800912656034364 0.411047961383758 0.36140944004732806 0.3420680203711789 0.20496154688146434 0.08104355175291203 -0.03562377634040265 -0.18778354427030716 -0.16763182524870818 -0.2040537571217086 -0.2700916244269899 -0.3349022101369417 -0.3840589012273743 -0.30985285243989913 -0.3199011825551057 -0.3332510909189952 -0.35661344837564096 -0.3236407224996923 -0.3261421902371025 -0.22491262064294842 -0.20848595150168828 -0.06918770711119988 0.11056095037322024 0.22370078741079397 0.3213342372409795 0.2976261622379088 0.39447965728032236 0.28826448074689204
-0.3891858220825479 -0.47626467738102435 -0.4789966672844688 -0.5815564945078834 -0.5573774159090554 -0.5483054720175842 -0.4355470725446388 -0.35979336670727347 -0.3128606564081901 -0.35066761578643674 -0.2921998706105671 -0.24139641017231941 -0.28712501933937684 -0.25396709226965564 -0.391688460439552 -0.3461965504497391 -0.11348197731837405 0.13424545207050373 0.22146948435195182 0.16437240784138102 0.14405346457619073 0.22874081964150803 0.3372662855537478 0.6313959725804457 0.8084341823156543 0.888653952015342 0.836965653792628 0.6663665746850896 0.450577796654965 0.27988552779522824 0.16783774555837425 0.07809283986959425 0.010327784675704676 -0.0603076692493396 -0.14774363520527914 -0.059377005951415526 0.007684418291006149 -0.013898894504091314 -0.136337306576528 -0.3355611738510257 -0.38828223046069615 -0.20595269186126747 -0.02144411546409545 0.16753742858092713 0.2823345658130164 0.24069656585006913 0.22230289876890802 0.28106246019132386 0.4523550834270586 0.8267082210012228 0.9105021610134773 0.9724999530243136 1.0 0.9400897444735977 0.2507819986574334 0.25108993189962353 0.23240069146509856 0.24039172957957147 0.19814482547648246 0.08602662830004186 -0.008938233516124251 -0.04488710002734752 -0.06341385092334959 -0.11427731475563327 -0.06921333233264422 0.0207411832631687 -0.01936824337970579 0.008783888430594109 0.03985157858790398 -0.019485867242767563 -0.10902629682597269 -0.023954036151514504 -0.018155702013970293 0.17847744150293568 0.22914024915470915 0.30586599138190074 0.38341818768899566 0.2612714093481762 0.22242933609480284 0.28152379940284455 0.2079610344955405 0.2337875690624001 0.13087156598746053 0.13934184684027195 0.1394988988026265 0.15788862346244187 0.2343231236919045 0.21762734305598969 0.2175025749948252 0.1658136337541289 0.15599472205601497 0.18312574241870372 0.1867718987167096 -0.020210638162571057 -0.09507048575833647 0.18867972583857653 0.21265619798958407 0.22509259993460976 0.14747415960466337 0.11222882431355052 0.031255462134814456 -0.056650902074221014 0.06364081555374923 -0.00480942846372154 -0.07923100162520502 -0.13100329095061253 -0.10476004041014957 -0.06767021180731163 -0.11493885752085456 -0.09150387810679408 -0.031600635264269636 -0.007057965725068459 0.02684960917250946 -0.02282153566439147 0.06692578611584311 0.20129983030997195 0.1852189449717105 0.13895705937089534 0.1257487585690574 0.225126696834858 0.15713308473689436 -0.020402110561519762 -0.08623707835291478 -0.08680322095165108 0.04475983119395659 0.06286294376005735 0.08046647528488518 0.09711641560570257 0.1828056927879412 0.17631040463806108 0.3091480106371918 0.3167148462755149 0.2991541802879067 -0.021222716584320702 -0.03419065522546751 -0.10343040024919338 -0.14726772727824755 -0.0749887013463484 -0.11015569741501384 -0.08355445677874745 -0.13486420073578778 -0.07525714279095888 -0.16439628337460352 -0.1285950758908539 -0.28136489198021186 -0.22153643463144296 -0.23685343132029169 -0.269257190338858 -0.14488270024993913 0.04677770704332524 0.10941318821379308 0.1750662171761537 0.1835331433504623 0.2766409435593403 0.33539499304670845 0.3433562130565862 0.3186376052371018 0.519943096075252 0.457794616779973 0.6561914007616383 0.6872161823769398 0.5476314969142908 0.6314086476158601 0.4633567765947851 0.3867746988743058 0.18774903785712277 0.3269946539637151 0.2866771752584545 0.150084968220271 0.09233281177153037 -0.008550575832954297 -0.041929180032372525 0.05161340388631531 0.06470871899348836 0.08700359478138894 0.15085054999790432 0.21243923500962894 0.17312342925749158 -0.026032505080336384 0.060777234837319734 0.273626773345817 -0.09527043117857242 -0.14233998898392605 -0.026304737013985165 -0.001961278941934612 -0.004363160683161569 0.01804374109120883 -0.09060143058426992 -0.04106660730966246 -0.1917106968292396 -0.15495323330601551 0.0018849017672990178 -0.05106271404258444 -0.02363917416995092 0.005981397184662956 0.04708087277617307 -0.07757345841786854 0.06419944855426846 0.02836729995277923 0.024185354575342297 0.15831334787417378 0.3141856258879419 0.2961111741139303 0.32887488979201407 0.24370951753215567 0.15944876457847368 0.1298485349005332 0.20438544793864055 0.2023857972993566 0.27835547824506485 0.23215706605336228 0.33845751970764637 0.29715804106322924 0.21290941586045958 0.26869758903577035 0.24803409892254902 0.20356689203260048 0.14458383208324363 -0.02266495051044886 -0.21200908803759974 -0.2427306901337294 -0.31320424411440545 -0.3382123202219586 -0.32400337854621564 -0.2530931211452205 -0.06979314696757132 -0.05226725499561004 0.03465398005834653 -0.043997618810151684 -0.042863610539634195 -0.12260302534632572 -0.26393884809281387 -0.2992885809243065 -0.363151523800082 -0.3633137586178282 -0.40217826074656277 -0.37849086437445334 -0.43763765979178243 -0.34632952418928137 -0.2246446411227761 -0.4000959641285174 -0.374073297079215 -0.22263720916783022 -0.20008447904465446 -0.07902708928996617 -0.016028395096605308 -0.178875020654014 -0.26296044954813125 -0.3287591799639205 -0.351804145654944 -0.41032922489940876 -0.4286328764949005 -0.4526778682926388 -0.3530548105343745 -0.5127109373368789 -0.31275250115485365 -0.3101791173781749 -0.3468879889415035 -0.2704380081285156 -0.20437425307055582 0.03127795347879444 0.11815299737196722 0.1555766897562128 0.28598640087617033 0.31446971712073585 0.3765582895600229 0.43225765130975274 0.45687147781826204 0.4246473331881237 0.44096576468602217 0.4608002830530087 0.3500507438306078 0.36312636862291997 0.26108762782638023 0.09523477629316447 -0.0920788842414632 -0.1872000073128488 -0.30254895834358025 -0.3366638541687341 -0.5235234834999889 -0.5098022580156227 -0.4252221720103289 -0.4480968813059832 -0.46352519363400096 -0.5057924461526322 -0.5903817224010552 -0.5913240315145709 -0.5355246649474438 -0.43825495405497317 -0.3385109069982454 -0.26810498827527846 -0.18862151934612223 -0.10603517359987946 0.07539256919788567 0.01827100673515468 -0.17215880411738294 -0.10338533421912605 -0.053819163160229146 0.16214897675903628 0.2968442771850936 0.41174709361898953 0.45594743555737915 0.42230710261278803 0.5227103443355422 0.3667359332619288 0.29603598093083705 0.33511278853917753 0.18450826522440003 0.1774827865533452 0.3840460720647044 0.4815272285839925 0.4739940271286017 0.44628535623355703 0.3442438839744155 0.27000232962205567 0.05506264310856148 -0.0003027770783934759 0.0032602305166420896 -0.0038342581211086957 -0.025299969985459952 -0.18174662907465736 -0.3405138801418553 -0.269677091369827 -0.20723472776708585 -0.09481327957643554 0.0012580383304209189 0.214780653488051 0.2705801357849131 0.41521527823348703 0.4688787351180271 0.4861602080731716 0.5176333111548613 0.5380047240668814 0.5403869192195504 0.5271105747524254 0.5140273066162525 0.4865649536534321 0.42734249930612445 0.39796742940711144 0.4226173165132788 0.3545926313533374 0.3326045010693178 0.1717832768250657 0.03313350274327874 -0.08907444957986478 -0.2282866041560691 -0.17128581243934707 -0.21777584405123038 -0.2767754441795994 -0.3684949957163182 -0.4487968169929913 -0.3560158438866396 -0.3630324640628432 -0.38544191771958053 -0.42353535918342117 -0.4030877894347001 -0.4039112477233408 -0.29329982568787255 -0.2666597868778248 -0.11641450836579886 0.08200264318137329 0.21136848840653205 0.32026966823668995 0.3046374634438376 0.41436844316222105 0.3311087363891228
-0.42125478134274114 -0.49978948489715386 -0.4845670208288744 -0.5429639816896294 -0.4673828660215598 -0.46046788920038323 -0.3160986331766939 -0.270357130119395 -0.28224333077058067 -0.3577025170212995 -0.3196215465294976 -0.3002099480818808 -0.34703384741356735 -0.28429672738605793 -0.3656129096096156 -0.28473266528529734 0.03191366223399688 0.2990049127704313 0.35080661471149466 0.300507104781953 0.27225361040503676 0.3263624746246783 0.43941993337078344 0.7331017731790855 0.8720335221962894 0.9563431719902628 0.8989112459955901 0.7398176768547359 0.469362679262172 0.24266155675225995 0.15320971982307385 0.08736604668332183 -0.03294916829570485 -0.19841389094903653 -0.30302452581132966 -0.1909525765897307 -0.09275698490626305 -0.10890236947885917 -0.21373725421582931 -0.3786680750063001 -0.4025279379107774 -0.2049171438858262 0.056090333893912575 0.257445726380938 0.28656905781837294 0.23756411361091886 0.1615728313086886 0.1772179443271522 0.387531223807584 0.7678169438058005 0.8882914798919718 0.9293795318971632 0.9400897444735978 1.0 0.24732146193010773 0.3071448947282597 0.34221447436027297 0.37475937151959676 0.33497813698645795 0.19646470707696062 0.07608581362302354 0.039094031777872386 0.01701369343448902 -0.018897812706544996 -0.00012928744867533897 0.059329590712819964 0.021046723984314702 0.06888053438616357 0.08140206827670732 0.04304012675077316 -0.09011357895024832 -0.027817716732320513 -0.02496767273795096 0.16443293513651405 0.16209302519213772 0.24281544868252192 0.3587933937545432 0.2617297358335044 0.12515411390634296 0.2155915831943196 0.10879527489032788 0.10121661874603646 0.030506941699569225 0.029705002262913605 0.05021363423745296 0.10722772208180159 0.19892694307550618 0.24797376204604812 0.29003231865448825 0.2729746391633899 0.2728393647557005 0.2920814365939211 0.32549177647329075 0.11667266516583305 0.08172386383679871 0.31164614853367045 0.31229487087618873 0.3160476939122013 0.23033503720277435 0.17091017388682408 0.1107612759051039 -0.024957297614241376 0.03219379983021704 -0.1036883881484607 -0.18104017396878128 -0.2012574512815228 -0.18968163025460455 -0.1421255366563206 -0.2119084324201716 -0.22914000801378442 -0.14716706004246752 -0.07572826372463559 -0.04007607790598073 -0.10805875757731155 0.02757754521871577 0.15714459704909056 0.13301824171418614 0.06808428611930986 0.05944829251483846 0.1280542206489008 0.08214372960372297 -0.07693958354994625 -0.12322152120912039 -0.10759962798443773 0.02574516660497685 -0.0003097170327873499 0.007354895167004396 0.01386136020265599 0.09880025896499398 0.12111072910005048 0.3082136676386835 0.29437361656462885 0.32751605259125216 0.037652714524300405 -0.01754188492031645 -0.13709973296802275 -0.14948657098219204 -0.07617098585923074 -0.08479180319957742 -0.033308116097016775 -0.07801281419964982 0.0013813541834508801 -0.0710762141270096 -0.03479653972381454 -0.15895650660607785 -0.10478122329929025 -0.12093707342893813 -0.14873729958643953 -0.048899907522455995 0.17062181932447432 0.21869822617653395 0.3053415276435947 0.3018236443447591 0.3648366073481761 0.37779247831621254 0.3525090089600367 0.2840908850102802 0.48664609900359923 0.34090275231163036 0.5389811311790744 0.544302474251168 0.44388450810639646 0.4828556293295637 0.3108308041943986 0.25185383754741125 0.09639361045931731 0.26856420874720366 0.2802879075474865 0.1782220544417057 0.15809432490419495 0.08255749849661716 0.06105058902110985 0.1265561344005918 0.1306560225318543 0.13829596307081402 0.15801967179209017 0.16782938628750815 0.0936843638448435 -0.15189930237096125 -0.09843042373633461 0.21539525347261806 -0.06319391489330603 -0.1442806254581873 -0.026372827966490788 0.005912338706743324 -0.043825959636641924 -0.011427556318396006 -0.10501978483571184 -0.01207865423471724 -0.19579603530380224 -0.05839126693365228 0.11055442897104753 0.006600521843393635 -0.03385188465611932 -0.011360355659299591 0.012454539950270517 -0.11543783075168483 0.026483917346150354 -0.0010071578545630129 -0.04029937697861382 0.13477825470435775 0.2202225413329069 0.18276247423529804 0.2555432252191128 0.17403943817558495 0.08327299048862916 0.06691057413331593 0.17922986595891546 0.19556105631305054 0.40171529298118364 0.34052444014925093 0.40509147760132136 0.3248867794227608 0.23569861795929287 0.29389497547979726 0.2863520470606749 0.24563332939923482 0.17781121677822903 0.02982401478741753 -0.1400026520318343 -0.14484784438503504 -0.20806354211496622 -0.22329125852059178 -0.23631000777014163 -0.18002446221752344 -0.003399406878954409 0.0027675182881876036 0.07484223106561834 -0.008192461669504035 -0.01587766191553739 -0.11522128869614746 -0.24673838764073144 -0.3057399785296046 -0.38678385505408663 -0.36832052305164037 -0.38202422236122646 -0.33950342376725984 -0.39757938560552014 -0.2755542858274139 -0.17572373409823783 -0.3295462789294284 -0.3069729663852424 -0.16410869225643657 -0.12609352487912567 -0.0010645707378165936 0.042121298643369595 -0.08304993745368204 -0.17614367445119994 -0.25917487245811327 -0.2994804484888269 -0.37884513968357053 -0.42290837803946585 -0.44446146292795746 -0.3311986628721674 -0.5190965961891791 -0.3411597000313199 -0.3376042537654099 -0.36772930256358316 -0.28289894693025947 -0.18019860755776926 0.044014551927747815 0.14574748257487735 0.1790127009864814 0.304343995899349 0.33533574947258943 0.39130487664440733 0.44458888016737375 0.4696733285768629 0.43976250847406784 0.45265274328203436 0.4679387162449741 0.3578475811688701 0.3797655445665019 0.291963635130896 0.14053237160876692 -0.04564009365212438 -0.15438618595460463 -0.2637240848159734 -0.3108398781753147 -0.5158016037101046 -0.4928532874412598 -0.40721957656837415 -0.41234603714149837 -0.41091169569008645 -0.47956542358931536 -0.6070107882328779 -0.6093173356922077 -0.5610372740945571 -0.4682934759391334 -0.3571427978371708 -0.269491818339015 -0.18771914477147536 -0.07822083407876283 0.12284582926268589 0.07625360237676503 -0.1336163651125517 -0.0697669359584955 -0.028583273319045255 0.13684976621060307 0.28566643363582633 0.38986250393044125 0.4418606638916947 0.40056507422883236 0.45772642923551576 0.2529644469231315 0.2206057366188047 0.23639099948356948 0.05858468200353157 0.08761892535051288 0.33396001281195964 0.45451392685463715 0.45669899571385214 0.44454709330527004 0.3159012591896475 0.23836950173325158 0.03332786589703099 -0.0036216784080673834 -0.03193957136494762 -0.048817045978685907 -0.05018711932782843 -0.151166066538429 -0.29690435411646005 -0.22322365303439934 -0.17528966044122588 -0.052716789704662315 0.03816376123421838 0.2221992581408965 0.27672783118350214 0.40613315063544125 0.47157043160788936 0.4798113537906576 0.5059463017830536 0.5300060189340814 0.5305030397812625 0.5252742496452125 0.5198245035100781 0.4917408569299715 0.43535422671417157 0.40376632808616564 0.42741516835050564 0.35820009344682285 0.33846038339848616 0.17246184008580337 0.03675668550997177 -0.12187449239557613 -0.26045225139964084 -0.2455906913661806 -0.27055559675249924 -0.3136476888775977 -0.3109285677722903 -0.46652098059860897 -0.380637826013831 -0.37136036582116055 -0.3825785672518494 -0.4142675945406613 -0.38064427152074704 -0.35936340367422703 -0.23061346113916775 -0.19386306793647679 -0.04685544876378671 0.12217382361347874 0.24251452722762357 0.3392680119910159 0.3158298544484131 0.4440166514794791 0.3723596132837825
[truncated: 2,294,058 more chars]
