# Supplementary material for: Dynamics, nanomechanics and signal transduction in reelin repeats
Source: Sci Rep. 2019 Dec 12;9:18974. doi: 10.1038/s41598-019-55461-8 (PMC6908669; doi:10.1038/s41598-019-55461-8)
Supplement: Supplementary file 2 — Dataset 1 [file 41598_2019_55461_MOESM2_ESM.zip › BEBs_Maps_arrays/BEB3_CrossCorr_array.txt]

1.0000000000000002 0.8055270959657608 0.36839178612862544 0.46271434957619123 0.3076935903727648 0.35831028167750545 0.4616595065291946 0.34642721621239253 -0.1277771873003898 -0.2279312302716199 -0.3015499236727065 -0.3161892081350457 -0.22233150552109465 -0.13131003382437717 -0.1143831844268931 -0.10031384518194038 -0.021850015735246458 -0.07020714720098242 0.23415600799517158 0.3166056560236464 0.5181794280083674 0.42895859560920596 0.322451570957592 0.19029220361649843 0.19086765393929422 -0.11442469067051156 -0.05265536449114084 0.120525767422245 0.007098471942559014 0.02323305671744575 0.009928957135210251 -0.12079257717589409 -0.09410674449086806 -0.11453457271727206 -0.16583890363525236 -0.31848832638510516 -0.25135779496171146 0.040637511830415245 0.006822291721129226 0.24801783140688813 0.370314167702877 0.31147543796301896 0.445069992448297 0.3207526399174693 0.10770740911359307 -0.04451066808712976 -0.12621677279955645 0.06315602398580089 -0.0638635933272451 -0.08618663390008878 -0.13816960141847628 -0.23371663496175993 -0.2070142834299915 -0.026821920040622903 0.1949140911250527 0.3159111483359965 0.5412416180051356 0.4857692864356242 0.5348215981077842 0.6207724416389111 0.619695783693421 0.6302701037252669 0.5893105475946566 0.5452533177171904 0.5951820272381209 0.663571259111167 0.7296326555335756 0.7597862544137046 0.7212055837247668 0.6524598700902442 0.525750651345082 0.2787420382205521 0.0842240808093413 -0.17236367911343042 -0.11883988000858808 -0.041798777605661086 -0.24249001436396656 -0.2697708723858764 -0.4017829088721923 -0.42250779282092704 -0.41898861590322617 -0.4414391158023553 -0.4439685787869231 -0.3896838103663623 -0.3500406995304385 -0.23442624494558745 -0.20672576812159987 0.0747368444372494 0.024000396209235865 0.18784748909284837 0.10686405411833022 0.13774703276457412 0.19507705676694137 0.3798551763849512 0.331239714612918 -0.023545792035732767 -0.22794934669882394 -0.1839600998412913 -0.11798847366151353 -0.10499021486017827 0.09174524460223528 0.009498868829020393 -0.185353758957451 -0.19283109725053957 -0.05854747259417099 0.14161214862619234 0.15891122013631992 0.10800274986642837 -0.27108440816192575 -0.28365661894679606 -0.2921924088431802 -0.2491712265549606 -0.23236729135307324 -0.26618029863307674 -0.23031148574654786 -0.15121167919027936 -0.1239922078329727 -0.12460618964722618 -0.1582591292542319 -0.11105465009316508 -0.0629333634169308 -0.0164679829337623 0.04044799342356288 0.012417480837074151 0.03273010604928724 -0.16385262066262957 -0.1421941534972212 -0.23412947258980485 -0.14246908059546753 -0.22327413028181456 -0.26832428880425463 -0.33328236071563955 -0.33212490850979753 -0.09879129121001072 0.20053970444470962 0.3498580781970883 0.5117546330931596 0.5063484581962698 0.6076058962123297 0.5722122622988475 0.6004611678883511 0.5695686387593113 0.4923089054385348 0.33132213200432553 0.21879377844381467 0.27049141357578654 0.31009678308051714 0.36028980295034163 0.3296726773022812 0.4782832109555324 0.47421581467709895 0.4643826464079891 0.5222037221830043 0.2354554237989235 0.1087617913373203 -0.2121992313429296 -0.3130118944867638 -0.4168516161052876 -0.3654831062839778 -0.4308448686570722 -0.35644892604234363 -0.3009570376081221 -0.2527599720773815 -0.29232742660182837 -0.3713171902984296 -0.19450343248166843 -0.14520718838300442 -0.06594255038978047 0.1142134702893963 0.44540158593022 0.6089851765759644 0.6857981581097757 0.8257312098878102 0.8275141678727076 0.7914634719567075 0.7464007614975343 0.6255512492974563 0.4057652957296895 0.3755016254513639 0.28237966343235965 -0.019759708447987752 -0.14181933491908394 -0.20295891077689074 -0.3650298025755447 -0.38706454161933584 -0.25467106325918476 -0.10837676789843634 0.2069372095519814 0.09176241449544217 0.14099339365225544 0.1419146764263694 -0.040173102514574656 -0.2083537368559312 -0.12306935318165022 -0.021343240050787766 -0.04556031040691109 0.08387225968544872 -0.013258431321359922 -0.07441841413387346 -0.09930954973874437 0.03701456943887364 0.005781074414343083 0.01954414759298798 -0.06077833179433307 -0.11961122956847978 -0.20540018012389719 -0.37410569043069175 -0.45403771246715346 -0.4174022945654934 -0.297749383441972 -0.24481056976644874 -0.2681241995745197 -0.19809993304515558 -0.17670627344103268 -0.1690332722853057 -0.1385332393592213 -0.1542890837152402 -0.14111992635919943 -0.08356355497026659 -0.007726348636906321 -0.004805168983690734 0.008773437358616718 -0.0037619507198625645 0.01397269731464161 -0.019377926301131748 -0.05150331567253327 -0.07823985166924739 -0.12078402159089989 -0.09596378909738003 -0.11271741897006579 -0.14370381785094957 -0.053006666826564054 -0.027980483748432244 0.020678939030776177 0.05200838215746355 0.029962888160642603 0.014247127561437534 0.01724341858808151 0.04211255495196105 0.059330910942257016 0.013848441256607991 0.04523247555930324 0.055520548063453565 0.038665486391150035 0.03310227479637618 0.03587453309272573 0.04358451227840371 0.038935339247306446 0.027150579745189987 0.013404936857588416 0.0317555249104968 0.01362127690292384 -0.009794776624360372 -0.02959883925499493 0.130263227432918 -0.000766526054484832 0.029434695019028574 0.0035156657318133164 -0.00986602423567599 -0.06556264689120009 -0.10807933915165652 -0.12866963090156502 -0.1521161980734189 -0.16119127944719794 -0.18129331247219102 -0.17602318819588209 -0.18008663449471285 -0.17037768271710133 -0.16059307066853737 -0.1652595565694341 -0.11167380860632767 -0.09820290747774509 -0.1113850232770382 -0.039580058162883174 0.01267907614634335 0.051391112219961864 0.0634871821859123 0.07795203473572498 0.07108516321541562 0.16779967124001421 0.18743767287340218 0.1796931658610765 0.18861476899322524 0.1960750095076715 0.1612621250447218 0.1488282935257363 0.1469148021386711 0.17035534674748248 0.21097778553159552 0.17798191182878395 0.12035785313430318 0.1246534002009253 0.10524232319864756 0.07850248987074479 0.07792480628297253 0.1244845037970724 0.08338851871819059 0.043468521211052144 -0.04970202621462477 -0.09848212856499848 -0.1414329053639582 -0.15526452841819444 -0.1636392248861834 -0.26756459110717795 -0.321807818628625 -0.1463392965186893 -0.09788121391669269 -0.09008564365425539 -0.09790916960301822 -0.14071847201508958 -0.15545671263844002 -0.12803953108695157 -0.11095371337140428 -0.024486756259628067 -0.021495323273562995 -0.02972761789695455 0.015581179881667647 0.08409470516605118 0.14340770950854445 0.17993694901244275 0.10723341640286242 0.1073915253808801 0.06555306236628024 0.04254480284110052 0.07090219711727297 0.08810037355699506 0.051108546245406436 0.015242597342639896 -0.029217394123343697 -0.04927058698947083 -0.09808390303481614 -0.09979249788784536 -0.09970733218585531 -0.12034741317475903 -0.14087973352070712 -0.14554434767571597 -0.137099834975899 -0.14614639778960412 -0.14303413939846707 -0.15675300778479437 -0.15683295018689564 -0.1650569955353707 -0.1315547366472456 -0.07233997540071813 -0.04233582391166328 -0.02495922100704857 -0.06850961907407024 -0.04952940254696631 0.025595613072083218 0.15376342659234948 0.17785752561028226 0.19369433921388637 0.1706688857532013 0.008323855341829303 0.01612680177047672 0.0332712806217012 0.04918110587288368 0.032976855463683966 0.019609465753228174 -0.015441185929205563 -0.09260646257125606 -0.13075765195361344 -0.18124008382665396 -0.17401550804077406 -0.07305769719167006 0.02522933029651075
0.8055270959657608 1.0 0.7263859509435574 0.7404053191407088 0.5614285413634406 0.44537760590965597 0.5328893536777863 0.3576727861447486 0.0860269419784054 0.029112342860593575 -0.043707470712135404 -0.05475290452363542 0.03128693866120293 0.08353893368103307 0.10988437979770063 -0.06591644171027904 -0.002424466322671557 -0.007313888723241996 0.2436470969440659 0.27778678002653306 0.4103047569895859 0.3609824356886101 0.2661312614421506 0.1338940238592151 0.1484247045438671 -0.09749192896606629 -0.06593116339105061 0.12304972327333304 -0.09233818947766216 -0.07984483976086856 -0.0949123277168768 -0.23250246677795078 -0.3102059005818512 -0.30374276494823965 -0.2961142851021767 -0.3456765999188005 -0.27382570646541876 0.07560793158888657 -0.04807920781069354 0.16771781038686087 0.320640948205218 0.3108153957898027 0.38709390551263584 0.29764666436081155 0.10318993248965012 -0.026426474309009067 -0.11742237093865031 0.07566547279990207 -0.15252204870011024 -0.1496419980935056 -0.20186253641689259 -0.3081283648668092 -0.24524183009501035 -0.0345350677346354 0.14232261950628736 0.24065518277885817 0.4269183558793187 0.38240635101791165 0.4047897354883534 0.4675520293180338 0.4693605389801564 0.4794991100350489 0.4496967005748095 0.38743876452101544 0.49105449566141074 0.5767848255942009 0.613973882321673 0.6836922836994263 0.658458589237815 0.6039875204673699 0.5097383099537036 0.2915689033127821 0.1399581159275881 -0.1136809043958175 -0.04385669000238112 -0.14513533147077845 -0.24585049808497983 -0.2862646584567367 -0.4473093461762727 -0.4514018015287468 -0.4459108407452044 -0.42419498115627935 -0.3991368781920645 -0.35095424217199245 -0.32513835443969225 -0.23202832126893466 -0.23905107611833645 0.005805723544069511 -0.06494235455783533 0.07792806343879836 0.0062651437477565025 0.031952622003161964 -0.0832927656437967 0.07000145068040718 -0.02024308344394916 -0.2495662191096832 -0.3396351839402998 -0.25938106396749633 -0.17810461677063089 -0.20697243712437166 0.005649972691059467 -0.060532224745268426 -0.29407243809118216 -0.23223674768982483 -0.3142351134674474 -0.0729080704387735 -0.039645426921753886 -0.054452410679998085 -0.3470015724326592 -0.4491722212492896 -0.5001770346287909 -0.474794622853761 -0.4495427358759539 -0.502996701222353 -0.42395601885396506 -0.3351088824324015 -0.27820554434207434 -0.28516234979135363 -0.35393859147010875 -0.31662536706800976 -0.23421911984864194 -0.08489245702022741 0.012423304599132727 0.04417411283018749 0.01435561567562571 -0.1260631283995943 -0.13122177846220118 -0.27936167305318 -0.2495818706191302 -0.24437851593499868 -0.20239034968762845 -0.25762798037624524 -0.25066804389290837 -0.03199512465609337 0.23618215936434617 0.36379784449952224 0.46398273078444957 0.5032975049838687 0.5442221548117062 0.4885397264095269 0.5110441139958147 0.4848110551742877 0.4010390109817412 0.06809680099731694 -0.048137248919091144 0.10719498778942059 0.2653620131776176 0.3425995413379285 0.16576148041705843 0.32765364801680186 0.3486324326631032 0.35126588104629375 0.383523128492645 0.12732138884535596 0.024038672489248965 -0.259930377933136 -0.29195084348307976 -0.3540787992292447 -0.26754606668563247 -0.3416521025730045 -0.18062447029398004 -0.3239410829452035 -0.33002591497859324 -0.26971489059370235 -0.2725047475760352 -0.13570470364811452 -0.13611248748260568 -0.05082788489251437 0.11523376523585006 0.4183094504981683 0.5931197702379832 0.6930304504705658 0.7336215813527132 0.7105982051124723 0.7029009657462811 0.6393711437914451 0.4362141149855546 0.2941719408328901 0.20693764293762815 0.2014733195063556 -0.011299102195473788 -0.13693900233023704 -0.23751700696903372 -0.345236931883293 -0.3291107249857128 -0.09528176230966007 0.03785685630248101 0.21997933963416685 0.06299623946540983 0.08461685680287188 0.040016902996364206 -0.1156930513459235 -0.1718193718445835 -0.11645563643807912 0.007294985470770442 -0.02414001558366822 0.04061969906876033 -0.057596402809212986 -0.030889533126265627 -0.022847198281697827 0.03039821238382901 -0.10499371515812012 -0.067351018947567 -0.012420175349376606 -0.07408452623998771 -0.20958011636597415 -0.3041299745644994 -0.3134941113514748 -0.2809763016567769 -0.16984640425447556 -0.16646143849082112 -0.1673177833627559 -0.12973016582338975 -0.11595371301220904 -0.07728536374741436 -0.05732466154221927 -0.13126318029845838 -0.10662035245229631 -0.07527233936237125 -0.022287933808861342 -0.03537147683507014 -0.0387253573614448 -0.07067788621211393 -0.046546909105443075 -0.06779962550528973 -0.07782088523042545 -0.10077025792815457 -0.13939978650867738 -0.1208399164111589 -0.12628841431001941 -0.13689847055154927 -0.06838718201162822 -0.05851333082189503 -0.02291980791023021 0.0027096862017147202 -0.0281794078688792 -0.03492468414651907 -0.028212964319373333 0.012947788663189975 0.03975243406152612 0.012674718436753253 0.04959569105565445 0.05822816322675005 0.05454439006339177 0.04869611270104043 0.047243029959759014 0.030739661257171296 0.014651379708400126 0.008843293468214743 -0.014345047898439428 0.0024018997173402665 -0.018800598218460956 -0.0517604329720542 -0.04487466512032937 0.04396496911794397 -0.02147800704440989 0.018748326152791067 0.00012950413037244595 -0.0005623989727236937 -0.0301204600345612 -0.10703417762152928 -0.12030132511964611 -0.14796680622362354 -0.1270890653253344 -0.12737957956187407 -0.09322264603745617 -0.0843683500647235 -0.06600577907475384 -0.03996153583694289 -0.013149737550794623 0.07308981981182368 0.10257058505241155 0.10167409771892522 0.13401284766277208 0.1351092697045018 0.12687075359583413 0.12380483473016977 0.10826073367350078 0.08648558162858927 0.16943067525216954 0.1850286860824081 0.19766333708188646 0.1873173066232655 0.17378068648226028 0.15246325866047203 0.13654834647521658 0.13464047955291703 0.16149484854862153 0.20136570553847014 0.20359620492632594 0.15799447643484693 0.16187155401051784 0.17644462826322518 0.1922363903553043 0.16154542388368937 0.20046229970559817 0.20372219912716633 0.16370668483005651 0.09178393135198018 0.06950580996244263 -0.02023846607737192 -0.03889568596652463 -0.07543575731540267 -0.040325351278831106 -0.18000929581838906 0.04053798327249287 -0.04173664277740897 -0.07389709358815554 -0.08573450381786965 -0.06754386798354951 -0.04344630025456552 0.00967978816247852 0.0447808661716239 0.16124506858498525 0.17770639082264408 0.1794624873296898 0.14377225974853033 0.1960036490816462 0.2285514126802596 0.2492209727416545 0.13840409240325374 0.13948853558577065 0.12173628184585202 0.10595493742620436 0.1610480774031223 0.1861865279245074 0.21516968790537166 0.19393722416219594 0.14380543180716332 0.09456665428043377 0.042852486168735146 0.028649541316518347 0.013242848294165848 -0.01738825831598457 -0.04248509780543986 -0.04779789092528747 -0.052146854320847334 -0.06624607886953415 -0.07995084367585252 -0.0976474353838186 -0.09800808595215747 -0.09441195744221441 -0.06604078024512024 0.02318523609621721 0.03277849731506049 0.06618802806984374 0.04140771988629024 0.05306964675797501 0.0527749851535874 0.06270790772632333 0.130003155454237 0.14039665826177883 0.12630770257091786 0.034222563929380605 0.007575132220985879 0.0426001096423048 0.045845904055615234 0.04660132306812447 0.03604251589131355 0.011986078073760172 -0.000500590347685575 -0.010006398756015973 -0.011537879244006156 0.008636679844904903 0.02429261629543516 0.07080022854301579
0.36839178612862544 0.7263859509435574 1.0000000000000002 0.8589986110406045 0.7414354391231177 0.5751361161109527 0.5792868546644537 0.4065226250186209 0.11732623042024022 0.01799656551612801 -0.051404320708645194 -0.0505400814480297 0.005255653917309177 0.032604236972224115 0.08511918870760536 -0.02881038611681269 0.029729314370879598 -0.10012562621798352 0.08352983302325592 0.21905375531208884 0.23366987340553538 0.23615574302671846 0.16723616213620535 0.0751797791755872 0.10502042069005284 0.028396599574858728 0.1186720383321233 0.16511809224644644 -0.15795532163816786 -0.22563255472997892 -0.2774823533849455 -0.3718294767098887 -0.47163973704662465 -0.4963130183565088 -0.4397996923662853 -0.3211657610386317 0.006923807454671592 0.30665741364449295 0.1578607250930782 0.3417501940297469 0.45104203721948344 0.45639005737262034 0.4007114773738048 0.3356974312112232 0.21501581392698493 0.09178623729459652 -0.016912084490594167 -0.008051397660158876 -0.2626771133568611 -0.23202803473188932 -0.21347816192046992 -0.29346598194124696 -0.18436260917912456 -0.07209782832002903 0.05621586894272355 0.06884106030762822 0.20545654770608562 0.19739769990719255 0.19304696567253993 0.23835690675880994 0.22710629226284787 0.22826702596553894 0.24608484051347265 0.16237400311276148 0.2603846614879193 0.3157292335152575 0.2832175690688024 0.4108989776393989 0.5117313828203748 0.5323796568982181 0.5159765917566018 0.36649397542834816 0.2991129683016953 0.0651148274581309 0.1297337261325658 0.09712192364530157 0.04280979027350714 -0.12814619072747438 -0.35766215460912554 -0.4187424780977505 -0.36141212309482357 -0.26853835032594386 -0.19811431746752348 -0.23774374536570958 -0.23619753587463094 -0.19745500596097146 -0.32620483793906163 -0.21737398242983844 -0.3327218910028559 -0.22487886102991383 -0.2575868338581427 -0.1687508904124523 -0.31852592056085244 -0.19159458330885518 -0.13898611352768123 -0.36880648181152065 -0.4760129761902654 -0.4425759711359413 -0.3881977520563925 -0.35791447201978366 -0.17499196972607695 -0.16741225243609006 -0.37550633285079343 -0.2115549105417953 -0.5220636406896529 -0.2302788822360636 -0.24150873371804912 -0.26278154689822397 -0.4044619627209546 -0.5527934546429638 -0.5873175361110932 -0.5764621319592109 -0.5883635421824104 -0.639438348113611 -0.5840992323919245 -0.5456489933978279 -0.46934179649598906 -0.4513376006911942 -0.5271786699546653 -0.5089521002214281 -0.5294184913678964 -0.382735323585981 -0.30841184464864413 -0.2018906222404245 -0.159954850400896 -0.17134050816197588 -0.09575068895422784 -0.2274907214530465 -0.22812870588953854 -0.05359075941767377 -0.02214834371806296 -0.036177513727528386 0.03286151649927962 0.23587730918119085 0.3987296450154361 0.4294928676373831 0.41990569666615746 0.39732711771152185 0.33043245920085745 0.18850441543243013 0.1647278796688333 0.13816395982368002 0.08305495386003366 -0.10787580207610749 -0.184630044475174 -0.06564088073588593 0.006328386506727906 0.13818379295926084 0.011614982277077636 0.12176436949228504 0.08516646484865319 0.04479225629258616 0.032320273852677994 -0.16624845543610786 -0.15457963468770314 -0.3278558813132055 -0.265739792297529 -0.3034154003392193 -0.10402080110296613 -0.11034737735508658 0.10997309689410902 -0.039124455829396554 -0.1502650753124077 -0.08658920250640009 -0.08838846644095275 0.043768776830034106 0.017130554036617583 0.10830843080054303 0.2602347299062332 0.4107128480487018 0.5829984695821991 0.6335393565675542 0.5767764644967434 0.5675151142367784 0.5308971011746608 0.4222205804728428 0.17775266254520591 0.09403585053362644 0.09205557305386457 0.26256955377336205 0.19910571518339393 0.11343235064079128 -0.11090124604558213 -0.1311960030816818 0.021704331420072085 0.08171660444692092 0.1652215590772017 0.2396970288241724 0.16017112559595872 0.1945066040834658 -0.03456959774521499 -0.09233165251447921 -0.08838826021127465 -0.007275191848644988 0.07919812271059133 0.007595897115555561 -0.03427437997950551 0.061354532067908016 0.08349494862636979 0.15897599040090074 0.07181678621138658 0.08756900868899332 -0.029509290255228995 -0.04259762813918435 -0.09994894991368147 -0.02729687777084312 -0.08187783447808264 -0.09223462472854281 -0.23067019968415167 -0.25034871467954395 -0.31069522925414644 -0.25619054580257306 -0.21524061204594921 -0.21064635533515214 -0.14814064186488113 -0.16134482220593732 -0.2343350937587492 -0.2064553757858154 -0.1773943730331974 -0.11329608845907983 -0.092971315376853 -0.10387788158639491 -0.15007439177013107 -0.16127543518787912 -0.17095128126824433 -0.19416733663179717 -0.20522564339605553 -0.23191013928919524 -0.18487291656409124 -0.18448603888211565 -0.13970413805357568 -0.07689337431710638 -0.049829130190896256 -0.008050973869980922 0.003304013079695746 -0.060532396771431574 -0.06588757875864609 -0.046572959192286656 0.01671665691180824 0.06504954477577243 0.06445783090558427 0.07814496972608594 0.06306648020382336 0.06424636901625691 0.0242461304052062 0.0047821980000661264 -0.009995026719545575 -0.018217056406137532 -0.006319356922822892 -0.027652996310570773 0.015434623670410678 0.014767504379480679 -0.013803706854827394 -0.09425088971318062 -0.001069997381458948 0.045537981047486055 0.05870892080053175 0.056516051536858965 0.03651324972554846 0.00022743248297906027 -0.07703189083091938 -0.1421108658235146 -0.18846596476123806 -0.1652511559727235 -0.17062850605075536 -0.12438225290626126 -0.0749668618943972 -0.04996942723205183 -0.0448013564297312 0.0002500978507472667 0.09911447694223373 0.1450716162311088 0.11663968063009696 0.15470557510254077 0.15667533746740475 0.16549601295021932 0.20096860039976383 0.19144995290889785 0.2068881352424545 0.2794605419846327 0.2602455345256525 0.2601643219534739 0.25470303361155927 0.2637631355860652 0.23012848490958068 0.21582761430012354 0.20703923199664864 0.23724108823994652 0.28931041821391146 0.3290828057497025 0.3049100099708272 0.3173365166979964 0.3546087364233428 0.38654138681579325 0.2760169053132014 0.319428756568726 0.32744275832375896 0.30177675322890823 0.27128996184619275 0.2214572677103902 0.11111046786966712 0.03776903863807743 -0.016980956408752343 0.010529809624335435 -0.05210656044224128 0.08762834864498446 0.04382717667172375 0.04261311765094459 0.008606470227509077 0.02378798393595023 0.073846666140364 0.1666864871574203 0.18709904946504213 0.30423215759942507 0.368947424490285 0.420801495139317 0.40501009352177647 0.43663439743440235 0.4120787780544242 0.3871671803791058 0.2541471110964516 0.2430002189931287 0.20719141213518594 0.18239558285379795 0.21794547998137812 0.21611357801809428 0.31117748640697107 0.2623177897305202 0.2320476812478037 0.16098325888542872 0.10537524678403812 0.0985815832979978 0.05868994824490576 0.041344425125407556 0.0031767576279910998 -0.02906065498963148 -0.06526560980750093 -0.10370439691075352 -0.12149844067369063 -0.10887787132765518 -0.10270299364513351 -0.06097030753402149 0.006630362179206528 0.12231860939130543 0.1669286873517776 0.2229652730378079 0.21943260672673448 0.23736891582322725 0.10765430446944213 0.11499010200697145 0.1250926054219173 0.21751738888973457 0.23336113181767623 0.11618125805430034 0.06363144639119349 0.09573237909598689 0.0801261857169161 0.06251617902508316 0.024623718264852892 -0.0360123721295473 -0.04754587708784405 -0.08200541325600642 -0.0629663613423039 -0.004187248733856555 -0.0888727150563828 -0.05610617915582706
0.4627143495761913 0.7404053191407088 0.8589986110406045 0.9999999999999999 0.934962495661719 0.7897801835505126 0.6973533109894279 0.3751825925403593 0.11816202516038217 0.10244542797384437 0.0021177189452249905 0.00777842244300433 0.07655248765890071 0.1377779106961184 0.19605902694398566 0.15906433024049219 0.21217131619671473 0.09332387560570037 0.1141461106144324 0.14750472694256128 0.1583896866970259 0.11368517214567785 0.08670044934807532 -0.065848589338652 -0.04143614333793417 -0.15275870895572527 -0.08885406050743826 -0.07092752199722534 -0.3323615710532791 -0.36117097367785217 -0.4167300764421114 -0.5024334803022199 -0.5846730100599431 -0.560772618460205 -0.45388649553779425 -0.44152403887039987 -0.26833367019116816 0.0249166572578534 -0.04723612257716977 0.09219667808524838 0.20192874315972806 0.16068682019212208 0.2735401454234855 0.2192554256921379 0.047697466065656634 -0.03772751834581772 -0.12871649488918607 -0.0988997150254948 -0.3050368968365617 -0.3083871358312897 -0.29619895792109907 -0.3766986264805378 -0.3143201551895371 -0.19741207508096725 -0.07179773623607669 -0.008974914322943329 0.18319663535195102 0.22718862395019088 0.300078745135669 0.3445806551903358 0.37867107483718954 0.4077038320201904 0.3797287695032621 0.3114435586984726 0.4333970294915025 0.514606600373353 0.5039691448980856 0.5941173208944812 0.6432193878548726 0.5964606289980856 0.5030072622238264 0.29675042721536915 0.21220187489699993 0.008195039917203951 0.06642879713143329 -0.13078664071900206 -0.21580976308089744 -0.22383202761465018 -0.41031537988168026 -0.42274699998564996 -0.40945119723299983 -0.4120330962535405 -0.32474051891964534 -0.3275301115422497 -0.2913279721391665 -0.24049968850114226 -0.3006104768585801 -0.12445903820617091 -0.18312115745967786 -0.04374980794613654 -0.09057777079738057 0.0021483842530134844 -0.09651017879745213 0.07235903632026268 0.03406118302182482 -0.22980256153229214 -0.375996227862816 -0.31837933902441 -0.20696900162707427 -0.22194094767824749 -0.043497778751918535 -0.03654071122630319 -0.2572985026798018 -0.0760754180205885 -0.4993644118534925 -0.1549968502492436 -0.17960099184832753 -0.28171555404676574 -0.5180009904519043 -0.6351259426297003 -0.6540508242465136 -0.5872606462376687 -0.5891098592773286 -0.6655972000286565 -0.5589474968296178 -0.4786583966859207 -0.38644544408654186 -0.39495368187105545 -0.48943529984316997 -0.4541939607018012 -0.4085411540820894 -0.2097936746275139 -0.08313658708491119 -0.0238605707204208 -0.010391544776451607 -0.1316831611104855 -0.07209942640935725 -0.19012247633649484 -0.18591690950845186 -0.0491413482179953 -0.0648324953276894 -0.08234522427382085 -0.017633877233663275 0.14138110825774075 0.34163611879202577 0.3963788362535967 0.48363005035222084 0.49563953576317066 0.5102552187257031 0.4317264055247359 0.41366936762305334 0.4368045970328798 0.3750229592527243 0.1153380892530718 -0.07309974354012465 0.03719601606296747 0.20166026507772747 0.2667810119270816 0.2099304400470687 0.2619150571504436 0.24639602694159737 0.16574762455546507 0.1362078704492354 -0.1295404474993721 -0.2033835713341447 -0.3876757399875464 -0.3636537646452145 -0.42069095390591943 -0.2681353684700686 -0.26271049643910116 -0.12794068831372404 -0.35744990816625327 -0.37177364119037737 -0.23110200681149023 -0.26229126613993203 -0.1358585135264167 -0.15160105844864982 -0.027895640506199727 0.13685816228585204 0.3505056374220244 0.526937604155202 0.553247159402203 0.6188569505199212 0.6563428734296202 0.6424376893688957 0.5516523995065241 0.3728712078195466 0.22250882602922747 0.15564236142271362 0.2994794381155104 0.21062193185614525 0.009333719760889642 -0.20198749501346494 -0.26559055274012355 -0.15068897476508925 -0.03366847125586916 0.12390207453186168 0.31458567215401884 0.18673590263785503 0.2255827194064599 0.06348515370104606 -0.046349516724314956 -0.09056298910268251 -0.020143421394774774 0.11727808194012461 0.04774023087376616 0.03040391044877527 0.04644230074374777 -0.03223916898320057 -0.024084364120783568 0.041532515209858616 0.10033422532688342 0.029848330310022844 0.03813357903859481 0.014890082139563244 -0.014053251144177973 -0.14228142145126757 -0.2376401087054489 -0.28446660899514853 -0.230848753602771 -0.2512803091566326 -0.229222572102568 -0.17509560196917912 -0.1670824945403456 -0.1227154222033984 -0.111457679876641 -0.15428420153776012 -0.11770750875624414 -0.07614271359881991 -0.01027615623276469 -0.005382071212293693 -0.014226459637674353 -0.05378405653248493 -0.057593491441953956 -0.05809181657238722 -0.10574847938223182 -0.11952072838581801 -0.15380030807223635 -0.10473054576258156 -0.10602374080064007 -0.07702927691718266 -0.012444886348179739 0.008333655503237678 0.04496593426846905 0.0500454326821585 0.006776715622288524 0.004537112072263508 0.018064885086946054 0.08602302137859467 0.08653362567494044 0.09852261405521484 0.11131083194911144 0.10394807545690721 0.10897938293988703 0.0894126171630498 0.06694081741471804 0.048116679440054384 0.04453234164605649 0.05425117833717621 0.043055840070995235 0.06900620641703306 0.06738755301906221 0.035069303382640464 -0.001000818843023301 0.054874401594868526 0.04119066665412202 0.07138320401571582 0.07714405647185163 0.06847578990943633 0.034999382539706254 -0.028161026576967466 -0.077130717937449 -0.13020969091167398 -0.12319253125776813 -0.13772551567555014 -0.11535673989258612 -0.08316657138606516 -0.07117249538070111 -0.06398793503540508 -0.030535132320771263 0.05160711197097125 0.06952641459219502 0.10517594745868004 0.16267042787620825 0.19687445580159604 0.19173233490603916 0.20746582149044576 0.1911905421404508 0.193150788303037 0.2541273278872003 0.2422751040501835 0.23579981098466984 0.2346012022604253 0.2503061296626654 0.24948183820456837 0.2255265122084862 0.21292979449770066 0.25138195631599214 0.32193976061590823 0.33892876890268053 0.3048673599627276 0.28510832466308217 0.31812652624917587 0.34076452641052873 0.2743167619350116 0.25932992496509943 0.23376236068009953 0.22105328841109986 0.1973603222850748 0.18194663698152083 0.0779647993424873 0.009948260501104993 -0.039961092454966075 -0.07821824269798225 -0.10428009153659654 0.029714560682701986 0.048215959553674595 0.025096657446733086 -0.014646034452833006 0.012677500473789995 0.04146299892969532 0.12038786102550814 0.153172218814765 0.2591546975195637 0.32280367412205463 0.34627302397345666 0.33392895962794766 0.4107663477684252 0.3820023184138932 0.3320687606215732 0.2091959925160715 0.1948433070100983 0.17360718672984216 0.1753521919659095 0.21370261055512646 0.23096867432715237 0.2747362163407718 0.21603482127636697 0.18490515741345231 0.11713711927929042 0.06879252930110905 0.04974473772927826 0.02237110050531679 0.0011662533954582984 -0.02424459183776122 -0.04525414794044212 -0.06746847045257243 -0.09546163944753604 -0.09867137930644417 -0.08442925314407668 -0.07508408993114682 -0.02934047374177183 0.030427717820778362 0.13000896069972706 0.14277539966357428 0.18203411507802228 0.15002926998823363 0.19659978177810103 0.13327918212879244 0.13037260262362588 0.14997173864533767 0.18886510075299554 0.20518873649144917 0.1378506386081526 0.10282875470231775 0.1361176594852506 0.11873616449163028 0.12240861481130663 0.0898896918442048 0.04158508915816733 0.022942317608710704 -0.032143933979945104 -0.04019963508096236 -0.0072247551846926815 -0.030657200601991983 -0.10420443663938725
0.3076935903727648 0.5614285413634407 0.7414354391231177 0.9349624956617192 1.0 0.8599295277808437 0.7923460769375731 0.4452634229660992 0.2125982504458498 0.1958798229064565 0.07698412059992572 0.08720311294449785 0.15807548054148882 0.23196299736697742 0.2779069141346485 0.25769463457436015 0.24711780180795104 0.12114763446435103 0.12978593178944167 0.1448878397609738 0.12196835816903112 0.058403902065256544 0.03658739311430986 -0.1752684366727866 -0.13609278851094816 -0.17446340975239302 -0.10484017703134776 -0.15971735567686726 -0.407721889594373 -0.4328615923699085 -0.5119278486877517 -0.5368595478204408 -0.583698322932025 -0.5138638251615567 -0.3420025983577586 -0.3128371151469785 -0.15367682603513436 0.04913629952063906 -0.009902118539422255 0.05450338314905199 0.12518128477842536 0.07344082655879634 0.22511565196183503 0.16227658322992633 0.03823449352193547 -0.03177424425200146 -0.10423492421326701 -0.14250814996379654 -0.29563771156862134 -0.3238815948090462 -0.2936168163478641 -0.3561203300270929 -0.3111566497420033 -0.2726009468207544 -0.158676778581678 -0.11356743914467786 0.09416563872213149 0.16380861763952148 0.21187808478301542 0.25701259002473914 0.2738788612131113 0.3071107384002212 0.2670694526250808 0.21693703792961927 0.3757003727797894 0.466734984229847 0.4359710655607 0.5284264730473928 0.5997517833407288 0.5684194880548797 0.4955510223024537 0.3341657309830027 0.26807540350992537 0.0751892677130021 0.08150412554480843 -0.17686678886862528 -0.26867146285369714 -0.22786768725839526 -0.4103671538566909 -0.3813983316831102 -0.3912291809516389 -0.4351070354648249 -0.2740642145530898 -0.276350876579609 -0.21975037591659025 -0.19437943376800038 -0.273982887501774 -0.1390783632088942 -0.20536666808288068 -0.09751292476221878 -0.14641356565099156 -0.02651716054804086 -0.11485626876207672 0.049284510097042517 -0.03873478498848234 -0.2845683957502312 -0.4096461748390377 -0.3416615366602657 -0.20332173727250338 -0.22455474533991512 -0.08098045360094991 -0.02525655567414009 -0.15669256339333718 0.03563090743287131 -0.5803898146089917 -0.3009071544193681 -0.3547760141840285 -0.4192035373118192 -0.4809312821213644 -0.5742572242599315 -0.6044719490321664 -0.5593758224309641 -0.5725085104969451 -0.6225113041043325 -0.5064024164603621 -0.4118931040908684 -0.32178914378529316 -0.35253357855173795 -0.4503823283144672 -0.4165666207413995 -0.41097316242115284 -0.20834033327816445 -0.06488423814299303 -0.005799810779128588 0.022770791260272632 -0.08233491535852092 -0.00762786081563346 -0.09728738488585993 -0.14205124713369818 -0.00794000056106009 -0.025085583802272993 0.012008185528654748 0.15221565334761947 0.31078508013068257 0.42569935700561845 0.3944255979151936 0.5197278615652776 0.514672702659922 0.4983356504379739 0.4102267005806833 0.3485765495476062 0.38625203475721614 0.3203753236671312 0.10519278745860389 -0.12970260879491582 -0.03222154632969658 0.17388153791978367 0.20202796547577198 0.2061003093096232 0.15033402196232143 0.14645454369810565 0.054819709231893145 0.027004879243387757 -0.22344238188503954 -0.2604637373473462 -0.3911400856317185 -0.3359830946900195 -0.38990151275713 -0.18520660380322554 -0.14276562755568786 -0.02059777303763868 -0.33650908653046213 -0.3565583087018774 -0.16582854764723304 -0.1676919046772594 -0.07852064042094489 -0.09330137024305526 0.03306334839590096 0.16752610881399216 0.3215856973085038 0.4641558650993364 0.5035492646876669 0.5603575084801998 0.578056106540319 0.5785953960482518 0.46546681497115017 0.3734434273662963 0.21821020999732232 0.17907972646278653 0.2991593465520404 0.2958804485841226 0.16719702477178433 -0.07992164253506198 -0.1385078333048408 -0.027322294964092487 -0.03554012163681303 0.16471722912749956 0.42488131901315174 0.3498746747260264 0.3986857844295756 0.22605927242583618 0.14742307920092507 0.07449091779474372 0.10102759004700472 0.21629680977357366 0.10009076625180754 0.06165746521294977 0.009470561822637157 -0.08925562842158398 -0.0750228579361136 0.061678483563050494 0.10157424345416426 0.04657037133852496 0.10099183434374795 0.0806593299630332 0.01965698078682257 -0.08883682809195954 -0.22600151550557898 -0.28617411184505376 -0.23062335979117585 -0.25083753249402496 -0.2333586857001715 -0.18978334703302854 -0.20574888138708897 -0.15652562192771965 -0.153741263982914 -0.20977047893217793 -0.1816298207333947 -0.150699640756547 -0.08162804259636543 -0.06377916540204119 -0.06767510838625995 -0.10165387807541887 -0.13608324078837392 -0.13987322829021068 -0.18784359715947582 -0.18881142200341125 -0.20800014321726423 -0.1579122423543403 -0.1301781851177387 -0.11747834279013791 -0.057178327022114984 -0.027820040991574008 0.0122923105169554 0.00884686876852019 -0.03606209963332087 -0.04660289631559305 -0.040430510884005386 0.022608595246765638 0.01004501070794941 0.06226274751178612 0.06605488612990348 0.05192648920468709 0.06470269304681327 0.04063183029135565 0.008732417812654816 -0.01301139492156584 -0.015256206796737986 -0.002601785323325073 -0.0008315536534569097 0.03284552345764857 0.04065711025166503 0.008022166772805893 -0.03715345156809176 0.031123743976852563 0.02287828960008533 0.037462103485510045 0.042776613379597934 0.027815769136960277 -0.023374984616637513 -0.05991849971727947 -0.107920231160929 -0.1485727221623824 -0.12957474122340235 -0.1521686159256711 -0.12806027203131232 -0.08533852433075155 -0.06880067486459654 -0.06936751283040041 -0.05094616479080479 0.01731991982274001 0.03661843014343205 0.05829222038374514 0.10031228430244539 0.12678748919421462 0.1342269750127141 0.15987567114191656 0.15351603813818485 0.15872188422986722 0.21039943403595177 0.212873533683615 0.21698002380711323 0.2169258327592059 0.2183682025163845 0.22300813666067432 0.17134626040250167 0.15510682608433127 0.2172884015644997 0.2984097349055437 0.33232411694525316 0.30797829002672494 0.3037437785579173 0.3360135591617292 0.3656964461998039 0.33351477011975067 0.24640459479672583 0.2170880602070533 0.20834606790218085 0.18687878843325934 0.17379453785733512 0.08721833576235717 0.012261327224880778 -0.0336739922361196 -0.0812824283235127 -0.07155143860068251 -0.014700126482675685 0.03378900838440144 0.026440800809975233 -0.011817489984605765 0.027179314027414244 0.0818972249014422 0.16682201143681302 0.19026651865336666 0.2978584936423946 0.35779342824230453 0.3664310283072918 0.33996032544389754 0.39307129298573906 0.3614063575193035 0.2803982394080401 0.178055931514332 0.15852942005093085 0.1390749891004425 0.1342745385823787 0.1755733075148211 0.18912754318786565 0.23154830018465722 0.18408954247529044 0.1775663739596068 0.1276114038133667 0.08599771234534428 0.07432582936986576 0.0471961786954367 0.024798905584090748 -0.008688558143062394 -0.033708077911718155 -0.06305281722526594 -0.10038210625542072 -0.10331280277574502 -0.07786697399573071 -0.08097766654208503 -0.036750683383142226 0.0040157716067113075 0.08695893415133069 0.10755318875692975 0.16234721621235373 0.14235878839990174 0.18926111302842885 0.10317266836434202 0.14099682932699625 0.12905730141944854 0.18466630623890534 0.20271859262684297 0.14018353647339213 0.08911053210309709 0.11821518174300237 0.08422322045024368 0.07565157958313942 0.03178546846842793 -0.02665861256535543 -0.0622595775354369 -0.11530835771022185 -0.11596183788260321 -0.06388261690161158 -0.05290521240503692 -0.1677963202829727
0.35831028167750534 0.445377605909656 0.5751361161109526 0.7897801835505126 0.8599295277808437 1.0000000000000002 0.864955775137909 0.6861864871815171 0.37392580753000687 0.2523020994743676 0.10807537850944254 0.11318404148471994 0.18230986017203174 0.26422163790278763 0.3224222317617184 0.36626597025951596 0.2968484678124928 0.12584218711635528 0.003273544183955596 -0.00762553078273168 -0.000813019275391128 -0.04473219250188275 -0.04831727192642596 -0.21563354285265837 -0.1611749598604463 -0.22005328691085338 -0.16978016335670448 -0.25725187760247925 -0.4263177848804463 -0.4408175549193853 -0.5322269638785633 -0.5549780566319952 -0.5486494364509834 -0.51252983582863 -0.37714090355203916 -0.3821321176955952 -0.11068803494136015 0.12809718666570552 0.12501294720101136 0.1747513207045552 0.20906194301085365 0.1514011547945673 0.2191240701405612 0.1192632078056713 -0.0045256838764128025 -0.07710414311608815 -0.13473602885641855 -0.1875675942440202 -0.32140239139136734 -0.3320362566123568 -0.2522571831659494 -0.3021101391876632 -0.30776704609128186 -0.29203192830908514 -0.21838646764139988 -0.16471744423213946 0.012721014680028177 0.08945187828571115 0.17786847589143334 0.23855458067646765 0.26540999415940747 0.31201260232285866 0.2820119389241707 0.24073360842889394 0.3977876033099304 0.43221835118782037 0.40405850586949665 0.508000407096901 0.5943808292741005 0.5537500065690472 0.4811410772063432 0.2854775936890959 0.23059775484455428 0.02271451101338508 0.11755743966200484 -0.032387679216010476 -0.1546615109888193 -0.10400802146472725 -0.24187875455700952 -0.282319209198587 -0.3510910421015394 -0.36645498649189734 -0.26189785409221594 -0.30496613273428885 -0.20686135478999695 -0.18529132589347566 -0.23090355797150547 -0.10911049310867053 -0.15276013788559875 -0.053058115579434816 -0.09659766087562707 0.03992741095555355 0.057839715898934135 0.15434831703210658 0.0901383489368787 -0.19719648750022423 -0.3226091786513094 -0.2593969355355508 -0.1135777771538812 -0.11925109731488102 -0.018165706846411472 0.048112805656826 -0.09021034318426985 0.03656909347899877 -0.47900273975658403 -0.11580857097104218 -0.2192611750929707 -0.3477251510229266 -0.46474789375110687 -0.5149017868207709 -0.5519818425118466 -0.47382995495916297 -0.4971973758121099 -0.5467164798879423 -0.43859513273915296 -0.3572928432674123 -0.28834076869730685 -0.328128479448829 -0.42206248607463376 -0.41211144431207186 -0.40469733446045947 -0.2152968825735793 -0.06448067644478175 0.00934424947611672 0.04859231706763773 -0.06197304894288101 0.013064365031038989 -0.050126839066516236 -0.10322459983226476 0.005570319917256822 -0.16475584673504942 -0.11812618499244384 0.09687730370653713 0.3319121145392398 0.4105731991730586 0.39767834568341304 0.5344837784610744 0.5060917564643324 0.5362042341775659 0.41732838981305637 0.3601687097849429 0.39363045990364914 0.33760427405261584 0.24698294835438078 0.02214678842156492 0.07926289577210645 0.17944697809403903 0.13359946454375096 0.24100479135985017 0.16122540751276537 0.14776624562698965 0.028194954500625376 0.00955869485469398 -0.2339396883943477 -0.27098632697904135 -0.378448392500112 -0.3434281941329013 -0.44072482651901557 -0.28432433441948435 -0.2093344143304213 -0.1467791787657938 -0.3931475186023041 -0.3222739921988739 -0.1258632895134128 -0.22613337288044935 -0.15227694788843552 -0.1401643767246957 -0.0009648776238025946 0.13802182792769974 0.2863681370525147 0.47861541229125176 0.4034158763819852 0.5317182314913106 0.5888673068657921 0.5388873381595942 0.409429602876599 0.29628734718803096 0.08272531298803418 0.07813623427677496 0.2804503809504992 0.22735727660305974 0.1148503173936886 -0.2277994760471233 -0.2072098528081813 -0.08238904663084824 -0.060061458156934235 0.07450379737028243 0.3470223906742739 0.22286394917613103 0.32289118053960997 0.15271621746271039 0.013685953817941276 -0.09635433382752953 -0.07921507310055106 0.10842712380732417 0.05019192789168482 0.1547750787894101 0.03515398298344776 -0.11723702969091722 -0.12569644809668606 -0.06151544281245372 -0.005539530233603226 -0.05252202819504276 0.03347479472400525 0.029254105279977276 -0.0209494689469332 -0.10897046166940295 -0.20401273139820966 -0.26695253288996856 -0.2346880556150991 -0.2310752801113929 -0.22301702317274816 -0.1651031460408338 -0.19473577618075913 -0.1402888166857302 -0.13749636896051465 -0.2300072786773462 -0.2602747238275358 -0.20861931052623459 -0.14170195701764124 -0.12073114010025279 -0.11973738289064574 -0.1408468483920971 -0.1742805461031981 -0.1724725798836461 -0.22725421283483557 -0.2150964955398513 -0.2248499514328571 -0.1696290069892174 -0.11857747097995529 -0.08721683863004112 -0.046232996847800245 -0.03608903482812344 -0.015261890739399821 -0.02130058267815057 -0.07235547473618642 -0.09539860048797097 -0.08935129624824151 -0.01854611013445526 -0.031824254956361486 0.023449671149644878 0.0051675395432619255 -0.02228534747103258 -0.02147776066431872 -0.0529344659058596 -0.07732864363463768 -0.08083891734952829 -0.07385898242064717 -0.058178118404498165 -0.04734026898303054 -0.015074949918963262 0.004924424193487641 -0.003441894376829004 -0.07859802125198763 0.04173652804090622 0.02324480156812487 0.03840388799263538 0.03487186645252133 0.029613062127117916 -0.019961629679575207 -0.03701783225551945 -0.09399120656155718 -0.13429586588458375 -0.10198657670499976 -0.12488836120331155 -0.10002863082669532 -0.05577720587628068 -0.034472514432297874 -0.051062728316332066 -0.04016659187953057 0.03764745483272288 0.028909793884340004 0.04065671840224058 0.06189206100876665 0.06113531941214877 0.06647336031782389 0.09575468148195335 0.08429584810791045 0.09772445071202657 0.141155435823682 0.13001783519073334 0.12760478764440514 0.13383852560956339 0.15246348952467131 0.16111156148241126 0.10900872819025538 0.09286949657873472 0.14650121013169703 0.21707493915717846 0.2409719637010883 0.246036289483202 0.274320287152908 0.33545228921290376 0.367492660433667 0.31502087164312453 0.23892214513564863 0.20395273186951277 0.1907570847724042 0.22785274663440017 0.2153861052052112 0.14683600253193246 0.06274987280484136 0.014822915298056492 -0.09877049823746135 -0.058658114165274486 0.048553865781823115 0.14242944524502582 0.12823020475501176 0.07817670602793624 0.08791176548507838 0.13186465852648885 0.2132128604829465 0.22103074535485046 0.32147443440275353 0.3793589769394811 0.3605628870080182 0.3306730014996755 0.39721982274903167 0.3350161751947694 0.23493491191516472 0.11044636632024712 0.08621909184535795 0.0608300247735421 0.06191880349402672 0.14043252457817668 0.13733646806960742 0.1955264693250258 0.16229199821465573 0.18775922212189033 0.14240931962883083 0.1204567983068569 0.11781227404961714 0.0951472353262039 0.07733120917781253 0.0417225959124944 0.0070330981811148 -0.02207638561257399 -0.06541411504327355 -0.0661198558537832 -0.038195198538783594 -0.04868759285100772 0.0021147048637175474 0.04671077898193832 0.09691642384656651 0.12582198986061394 0.15131762003267044 0.15599272468272085 0.158679685801797 0.07115728580608469 0.06901479344512006 0.1469629189539028 0.23047054715407103 0.21250633234293304 0.09962668163422009 0.04026550315024277 0.05676179036683428 0.020994405722550503 0.01263152706377616 -0.03704469632569473 -0.08946475288249453 -0.12012164723538023 -0.16367893583272833 -0.13900019190025656 -0.09535151165351212 -0.04390475113121014 -0.20464949315175887
0.4616595065291946 0.5328893536777863 0.5792868546644537 0.6973533109894279 0.7923460769375731 0.864955775137909 1.0 0.8341603318191864 0.44211738086026114 0.27880947323715344 0.13696645276562153 0.12947449847628506 0.18029375191527558 0.22797557590706558 0.2210363804571095 0.17626862755771577 0.018132930453115127 -0.08235189105468632 0.03974113174562695 0.14450114192409824 0.15554869709154584 0.08705573156407208 0.032562883559329174 -0.16470575168124071 -0.12009873848732802 -0.21092931179743707 -0.0839654916623007 -0.1381010197796388 -0.31273986963924383 -0.3456339846527897 -0.4583043523075631 -0.4570868277873839 -0.44916109865201226 -0.40551928690435535 -0.3013316012145916 -0.3077555735122342 0.04446193779982617 0.2565794872778351 0.2099191106380445 0.3121253810934411 0.33828738640613215 0.2879459588815184 0.32841904691776713 0.2059947741843691 0.11346700279691249 0.0009982711522085392 -0.06235937179344771 -0.14545523982977462 -0.26487405936092806 -0.2665189975742126 -0.20338200609502544 -0.26783026886599276 -0.250223642690826 -0.23843886310305354 -0.14736008578377102 -0.09765730291370642 0.0844898691186321 0.11072164119758066 0.12417036549733779 0.21282485378521368 0.19043324166096262 0.22932542327728037 0.22397287969095342 0.185446474798982 0.3912202346742813 0.4355703556827536 0.40199085659282996 0.5267371420152469 0.6397499113828204 0.6355699000284888 0.5847514623444269 0.4340464646348819 0.3424310064296002 0.10525010488371465 0.08458682367546465 -0.0142441004504503 -0.1452940667989435 -0.26184951451290917 -0.3879947162859474 -0.35409724887304617 -0.40187162082168604 -0.3698966061628901 -0.1674335693590935 -0.18287118691575122 -0.099738882983496 -0.07673896032667986 -0.14820944494373864 -0.014790505544584765 -0.11601002716233866 -0.06298336988991275 -0.14321555657057003 -0.032966161641300604 -0.09225640861158699 0.018812467052626188 -0.04495292131925967 -0.2929428076958416 -0.36187393805074436 -0.2864235215751108 -0.13402143959425014 -0.11612281512651475 -0.012560497883330862 0.07800217918353182 0.006863093106356952 0.12576019268746938 -0.5292377378368232 -0.2945641156310352 -0.46220984523039804 -0.48182011248207524 -0.38103035115944484 -0.396684333360364 -0.4572586176592808 -0.4473333029549253 -0.47680025090553807 -0.4829723093384758 -0.41411263847836893 -0.3078424302478738 -0.26043551268401033 -0.3246524237049545 -0.41941291133654607 -0.3513536185236019 -0.41239788194617827 -0.20599402368001118 -0.03168983125059924 0.05819942548810541 0.1252683557971683 0.04135379846288528 0.10631224024396807 0.030263048463760114 -0.042390739420097065 0.04760086569971998 -0.1430192123770415 -0.03904670259494057 0.2826520161753295 0.5758691487798752 0.5620253012060181 0.4816739323900864 0.6331038245773224 0.6204592906081431 0.5910750795793179 0.4250775006063674 0.33163321126863676 0.33446072634704743 0.25880536891698913 0.1864669000414108 -0.06216676077549964 -0.0006868231785681766 0.08824950797373678 0.08757477351588956 0.1861937579105324 0.07435644254077788 0.09892045341139244 0.009240769247148211 0.05119572947371968 -0.17277795053598202 -0.15749459772884877 -0.2975038883560632 -0.24723726222634504 -0.3670944211316819 -0.20137584903504993 -0.1341308831297358 0.04095079440040505 -0.2794380917398951 -0.24193926828592408 -0.024067164123486112 -0.07700702039976173 -0.01298911917003315 0.015630769576024082 0.1421779878396129 0.25881100555821235 0.37611173299580214 0.5274223031826267 0.5657831988931217 0.6166197166907846 0.6188589089453722 0.5737277262092542 0.4286155298506716 0.341307335046742 0.17676876070505282 0.2728794901548493 0.42909267743976875 0.3748894281874761 0.3016726994461676 -0.012810661814935552 -0.009955119151771302 0.07880167426120699 -0.000294483760457994 0.15846527806305338 0.4693076998971524 0.4060970666640039 0.5129270392525783 0.2986947575136422 0.20087169890374906 0.038998924366166816 0.04237324632888877 0.17740776367804081 0.06916296548731064 0.14489189229308053 -0.049620598178852046 -0.18616363442483566 -0.15620803720904833 -0.053517143072443284 -0.05983613945384723 -0.08036186504943253 0.06293273639093698 0.05832859769271417 -0.006449966051350353 -0.04921180222785301 -0.16401125546392112 -0.24625349583461087 -0.21543862785710607 -0.21713579257201768 -0.20105351277794692 -0.16135930114110794 -0.2147424381670491 -0.16036781166931266 -0.1923278783700233 -0.30316390033438945 -0.36734323625367105 -0.31472773723600295 -0.2713214328373405 -0.23220703013424623 -0.23347315302977004 -0.24399104069906685 -0.25694430440114796 -0.26419328388965757 -0.2918910969057901 -0.2553401341946919 -0.26187941247719987 -0.2243951473940887 -0.1497910633243769 -0.13236117426067914 -0.12008914451223349 -0.10243160845490018 -0.07455344433951375 -0.0838474868253452 -0.14781967275318264 -0.18497541590776248 -0.18739969219220112 -0.12143422069891983 -0.14617691840634453 -0.06508564161240575 -0.09137262487957325 -0.13001101409383567 -0.13575708942765002 -0.1794623232043168 -0.19912215837250663 -0.19113724948360294 -0.18152346500602 -0.16958442484349043 -0.1466340521612912 -0.10706810629476374 -0.08054775943563348 -0.09318832401080124 -0.17850964202811317 -0.02643575540414669 -0.02636921694643017 -0.01682903540976751 -0.03472950211692974 -0.035223013214477863 -0.10056725895041743 -0.09411347101205096 -0.143376577468782 -0.1572061909361916 -0.10796774421195093 -0.13497094647696742 -0.09643271464081395 -0.058916731898541186 -0.03139346439290156 -0.05521126952903097 -0.06413240199028813 -0.014543846897112677 -0.014843673705165464 -0.055149251667961856 -0.07894776093199228 -0.10519645169297606 -0.0827618606517795 -0.03990562603968184 -0.02703040226819697 -0.004194112176334686 0.06335440831932188 0.07544200395938223 0.06936533212705834 0.09123697423513044 0.10838457550165297 0.09777949730627115 0.03610204794327364 0.01885569657422895 0.07457890220127508 0.14699733480004007 0.1733990889145862 0.18352195143090597 0.23835577132653052 0.27875867816053135 0.31816789238801546 0.31514177491304457 0.21362249393857582 0.16487089207802058 0.17435479056160103 0.16192324439386474 0.137452972011451 0.10424373762289639 0.04625351715539123 0.019065475567908424 -0.024352689791134825 0.009695417944394966 0.0830021862469318 0.12827895300758066 0.1388638903887309 0.08146076327730925 0.0751019149478605 0.12983663642733145 0.20254722518708754 0.19068653305417307 0.29876270992617326 0.33477296549290364 0.30232543590230604 0.24368764289924844 0.28541552434254996 0.22217366820024603 0.1020253955899106 0.002454188244517126 -0.00941045159830167 -0.04023922245981178 -0.053115005306624954 -0.003700703773825805 0.0011093325116543439 0.07282083925667433 0.07682402467456968 0.12008254574280336 0.10736722531031355 0.1086806728631823 0.12728615017294115 0.11259247698924879 0.0914273377356473 0.04577438431068508 0.014220482103658996 -0.006534625541863132 -0.04983723165994412 -0.0578880079539468 -0.03670818801878717 -0.06104066339726443 -0.044429118479777534 -0.02793965879005169 0.006389551513292949 0.05492319110904598 0.09977887826122564 0.12346878459244512 0.09766290810523946 0.004782851041510289 0.12549760918319167 0.08489323693810533 0.18953244769499275 0.18456028197013385 0.03053884076196973 -0.04160113837546902 -0.03899680819121474 -0.07944960387865431 -0.11171370442272698 -0.16904737237818707 -0.2362557519101573 -0.2788544467603177 -0.3037752426701113 -0.24941286223060077 -0.18011333476305882 -0.10764036871101544 -0.2044448073338036
0.3464272162123925 0.3576727861447487 0.4065226250186209 0.3751825925403593 0.4452634229660992 0.686186487181517 0.8341603318191864 1.0000000000000002 0.6531175145651613 0.3579942855226124 0.24236186326176812 0.2126085451082851 0.24139148342155434 0.25584683124431873 0.2525324507845578 0.11072580696228913 -0.112422918809554 -0.21104636138377106 -0.13865278976512668 -0.01806190755071252 0.012742263643385475 -0.018497531725959897 -0.054207782238294026 -0.15031027669655544 -0.12214165070952497 -0.20667215425092716 -0.12675580919194254 -0.13269371411332545 -0.27665551501736435 -0.3232797579292308 -0.42995871658174634 -0.42919534144609095 -0.4039907610352778 -0.3766204705231598 -0.3070433495909914 -0.2880473232142507 0.23561532278114797 0.5014879375550216 0.4095834512190623 0.4428782967867788 0.4352335058394373 0.405248551959609 0.2249554836641955 0.06859054807154173 0.011274383546218904 -0.1135830030496353 -0.14978792408008884 -0.19068484457646145 -0.31005460959840336 -0.2768958418729993 -0.20324566946520578 -0.23939340792160504 -0.24257794112701653 -0.2425180865585943 -0.20703073727113033 -0.16771193240666685 -0.05667751654124023 -0.040161000730520875 -0.037058954245312005 0.07109523145411652 0.06141689785686378 0.11123353477637728 0.13737044040647559 0.12225592696908767 0.28872227238788584 0.2554712986142262 0.21049734590809943 0.30543963260062823 0.4265767542021194 0.40708353201530767 0.37862824397218714 0.24057954314105276 0.18491079807740482 -0.047229318916707556 0.019495529017510106 0.13087816398629512 -0.014317280045612417 -0.17652549053132346 -0.27069113288100566 -0.3174974077170324 -0.3838035077871587 -0.2695084418155292 -0.12398747919641963 -0.1784830320645214 -0.08142792987809032 -0.09126540430995121 -0.13390190214370357 -0.05909840931933765 -0.13465686637480484 -0.1069053269548043 -0.1726835196447347 -0.1307719839572674 -0.17203868492509491 -0.13525080529192499 -0.15153407583314 -0.34137273745160485 -0.3148753307793546 -0.250832323363752 -0.10905631360068836 -0.06468553953886759 0.03773906299591605 0.14696604838553856 0.07971042813057187 0.1254745335732587 -0.42314259524640835 -0.2280996972970188 -0.461685486407862 -0.4220332492088209 -0.17500258186365572 -0.20784664765067684 -0.27444722603953914 -0.29519907838446907 -0.35904711134844935 -0.35920723567905033 -0.3708180090826792 -0.3275619506938571 -0.3338415767751123 -0.3878432501491602 -0.4323014900542604 -0.38692259829397374 -0.4206669361813506 -0.19835147208557227 -0.035422793604536686 0.08033780122667816 0.1083660647710385 0.047881281872839326 0.07881026526740044 0.031918509902184304 -0.07276990138203586 0.03028530928567791 -0.3051600208655048 -0.19542631903138197 0.16200989267911778 0.5535567627451226 0.4347022314685543 0.33717772727950185 0.4349575821537481 0.44109241002717364 0.42645179570031494 0.22646150613786187 0.1674423521118685 0.14904668199968246 0.09506731461771518 0.09504954006952725 0.023051008701343207 0.0935552779329716 0.05600604182856542 0.013662100236857117 0.034163871269551845 -0.04246213079672278 -0.02326123207810226 -0.11677494796668982 -0.07259783885358176 -0.24514726573279155 -0.20720875088687069 -0.28385094202099587 -0.22567452101939858 -0.34338548629632215 -0.23609777445186234 -0.19874537865290037 -0.007677339729563565 -0.25281801983154933 -0.17363807596359457 0.045324408614314755 -0.05558536185636701 -0.07780774164782171 -0.05247795055252156 0.040831622718627406 0.11425664441932319 0.19452475655330007 0.4124106559708173 0.4171316992862719 0.4217527261112685 0.428043827635586 0.3796435748172229 0.29170479824319423 0.13883634538654563 -0.04804706817518574 0.15895139809117953 0.4376258410001859 0.3250224232233115 0.3925659316432663 -0.0378936321345691 0.01814845659659041 0.04323431567016361 -0.10184889313980101 -0.051735833711232894 0.22522949415639157 0.24252303344517037 0.3859993310083404 0.23398380403840346 0.13359613316407135 -0.020868906112286957 -0.09454404578156023 -0.01759882389137113 -0.11965788735473286 -0.002894471465166828 -0.20482108945367136 -0.23376278078916576 -0.16689883024338428 -0.16156353535232282 -0.19816060216767306 -0.1273921238591812 0.08528503770194293 0.07440573925605025 -0.007034998035446367 -0.028869332359624012 -0.06394137668140669 -0.20096166359601508 -0.22916074309675302 -0.23615835866481186 -0.20670778533966175 -0.1592508141480232 -0.22787006383517566 -0.18587000315902583 -0.22313100448206938 -0.31195831959231773 -0.3878851729854363 -0.2705559904677311 -0.2338608728770527 -0.17104898527002407 -0.1725662386885111 -0.16986347832649973 -0.19028783156186002 -0.21756329415584028 -0.24403141037284642 -0.20038233556679258 -0.2177752301161067 -0.15834293657865195 -0.06958949871638462 -0.004253092175781502 0.014062464631647153 0.010634479777372084 0.031458056562837955 0.03133115746592951 -0.04676534935789136 -0.09511824438674604 -0.0920258041458674 -0.02486012026229927 -0.038443432725732384 0.0357088309801366 -0.01872922229661367 -0.0785773264003086 -0.1000593378057304 -0.16686728732370681 -0.17882083400031695 -0.13833063897569295 -0.11190795232425366 -0.09166679721977256 -0.05867493033831339 -0.016116727152538705 0.024119684284333844 0.03643719447114474 -0.10651200165632835 0.09345641957134149 0.1014855496184863 0.11224336765963049 0.0977790551199619 0.09082049021031174 0.035395868509858174 0.0023569144986529695 -0.09106503373491058 -0.1193770197199973 -0.09569578818428386 -0.14252257218619266 -0.12949624843486277 -0.11588974959509271 -0.0960797722155093 -0.13464029754163354 -0.13601747418954624 -0.06511573788009807 -0.08738715111941829 -0.13689822361646758 -0.14967803232216825 -0.1337964509428683 -0.07363307287043144 0.0008375051520007318 0.02439903807867813 0.05330410204746861 0.11763105880011217 0.10595198851701838 0.07912208462038699 0.09242996906763355 0.12696912920823553 0.13712815958702554 0.10924585379207967 0.10796154030666735 0.12903581612202045 0.15429383460445042 0.17753793481404878 0.22876552073016485 0.3114966684103459 0.3624793349645096 0.3848500176006689 0.38039660274324316 0.3123413514157977 0.26150347281338293 0.27459047746517123 0.27149075656275995 0.20460351534505908 0.1502261472329942 0.06812214390479197 0.04384726257040634 0.007764695593161851 0.022584422697862643 0.2077818857596134 0.2237855394493043 0.23694657257621685 0.14096722276966972 0.10849138306453758 0.1299555935908838 0.1920719363441108 0.14873979118709718 0.24765351347044376 0.3213490580786463 0.3342523685841095 0.2882379507302035 0.36075671031439177 0.2601648589034655 0.1090748505099352 0.01652574856476359 0.036283984159272045 -0.010423312702419332 -0.029067838629330083 0.02196797291147735 -0.0409987524735483 0.013871453528309489 -0.026162482866883018 0.00474313949742309 -0.018769792988731243 0.004532124306599155 0.037063028945983456 0.023049881134930828 0.023824624399601577 -0.011157774985911074 -0.05486060910535235 -0.0564402084676824 -0.08536202436050971 -0.07376098253585663 -0.059976113677865366 -0.04881396536794301 -0.014853432488537481 0.07513172505399014 0.125969353306347 0.19317347620669334 0.2130816888812447 0.23794005477512778 0.1848281206716772 0.09606569632905382 0.13418060429746106 0.2183816048164256 0.3444798814671226 0.31233559944017425 0.1378832695152529 0.05114605998482 0.03656262637030955 -0.0040007532371597295 -0.0471677139160772 -0.11858336127521281 -0.20180330109519273 -0.241403569188829 -0.30770906245462093 -0.27386097690873595 -0.24326505466621445 -0.21506094000486578 -0.3204455796805141
-0.12777718730038978 0.08602694197840544 0.11732623042024022 0.1181620251603822 0.21259825044584985 0.37392580753000687 0.44211738086026114 0.6531175145651614 1.0 0.9049784066856977 0.8691806494739271 0.8347020821575714 0.7860801317857167 0.715624819184638 0.7063513589593948 0.37857059657673997 0.020640106573809 0.1455249316065749 -0.11119285901086709 -0.23235979646365204 -0.3409199797449243 -0.36724349597052897 -0.3708419752421638 -0.3542912892258757 -0.3216609941401757 -0.2820466662155763 -0.3617023695079688 -0.3577968457191268 -0.3190387521070349 -0.3872033817432199 -0.3310659278497392 -0.22216873678119867 -0.29441239262008645 -0.1717393388940672 -0.05435355189908741 -0.09441636810044919 0.10292417515427413 0.24526790271771912 0.17470916922856536 -0.07133086427777247 -0.13453852299392566 -0.05510328538011087 -0.26907410107892826 -0.31634377082732046 -0.27847445106297397 -0.27944333957179407 -0.2643252677886121 -0.24250377928890834 -0.29006200076811184 -0.2337070016976445 -0.17966312249425395 -0.18728064314018178 -0.22991162295217452 -0.27125612674454674 -0.3767048669314306 -0.3914480388845084 -0.38896332865812633 -0.35704140379552274 -0.32805568044519146 -0.2622958734474546 -0.22687330841846193 -0.18896343988430392 -0.14703155571778795 -0.14665743583613106 0.09510576504188117 0.05401768488498323 -0.008488797361773576 0.020925242804622754 0.013847437992052933 -0.05416171166300611 -0.05210193138451813 -0.08654563534545884 -0.08304603428600035 -0.14461280826129705 -0.1674801877057358 -0.17994292147842478 -0.05985100598530188 -0.10129690382935501 -0.04169511459453628 0.021797356711035863 -0.07032990934270648 -0.025763583358654585 -0.0423583374489606 -0.06203018728084048 0.04787430446101251 -0.003037533775916886 0.04875773159892622 0.03989665671298273 0.03886095219861744 0.011442522662682392 -0.034710124914674026 -0.07775500662765847 -0.3037657554407403 -0.3326168605308314 -0.41894598021432666 -0.22548672434573572 -0.03904936540758025 0.019680836809246722 0.15433523175681788 0.10076295685684585 0.12650345559220555 0.20351596581227313 0.17551891075044967 0.23336250665821803 -0.29269483426118154 -0.184324898922009 -0.4343744817098704 -0.27059001935908256 0.13524016352765644 0.0015401281035584554 -0.1834768560591045 -0.2978335248540805 -0.36304436066735174 -0.30517651188387557 -0.2792674846467232 -0.29981689972154 -0.29124889223843947 -0.30685144936756553 -0.31595837298816354 -0.33182308081594386 -0.2430870700104717 0.0014523931501119513 0.15180904776875592 0.27370032270019945 0.21981422528421965 0.18681978421079043 0.11955229733390803 0.10844092715536433 -0.06668021687622087 -0.04927122486834879 -0.29558034140062256 -0.11951552798430788 0.1296313246111391 0.21917327125278366 0.03404524937578718 -0.022633933721665694 0.03921604370178554 0.16679334732141834 0.16155737559107866 0.09482422988596304 0.08258005015673864 0.0912351403302332 0.08429618139299107 -0.11989244768298978 -0.19275812824481842 -0.06422255142298657 0.09696864372960004 0.07663531330510165 -0.1111232341636125 -0.2507354107497976 -0.1410150142724964 -0.2191700314775426 -0.23709002527950634 -0.28281836351724354 -0.2280583184352274 -0.16339378029174173 -0.11704504711404133 -0.1782341725246055 -0.20814353127387927 -0.17117632507534547 -0.09486868423210212 -0.38936017722468685 -0.12507033500311293 0.15777315617678553 0.06902747587275085 -0.13779840883092973 -0.1452863247682696 -0.12596266613654425 -0.1961110601245579 -0.16601523750574051 -0.039748550050679614 -0.030692128724352757 -0.08234805252089827 -0.08729388805925306 -0.03042793515950658 -0.0627584415676536 -0.15461211520787524 -0.17768957550019618 -0.07390594884529406 0.10552508152592857 0.024026306434180515 0.1666160874061619 -0.08913267007920829 -0.0019057051541815188 -0.05333505410480819 -0.1235022457231955 -0.07943608032727179 0.09390032105562786 0.08937098243008482 0.20320881335037494 0.30010538582118307 0.18986809489486892 0.19151409143470868 -0.041114988290271236 0.02339566235995891 -0.15701883940710298 -0.13531953454863377 -0.38728827683999434 -0.3225902444020471 -0.2630468856056157 -0.26449970706660136 -0.39879826013665315 -0.2176116675637939 0.11112564344935132 0.1478817334676546 -0.06564396585797762 -0.060786809331987816 -0.04891641519793003 -0.12552057430454397 -0.14559471017586573 -0.18361413624989428 -0.1979563236957753 -0.21439045740772855 -0.26458866855945057 -0.23528887894344874 -0.21190837991841668 -0.25233708504605645 -0.17947562384346305 -0.0694295461604626 -0.025955639866501116 -0.012417656491320778 -0.003221216763734314 -0.03204014787422588 -0.08878576646214473 -0.10956065304644565 -0.1939964234425624 -0.2086864996558789 -0.2494152211433335 -0.2123635705296898 -0.16034055514145662 -0.05280201598755504 -0.0415333926491867 -0.061058697976227864 -0.03554635765839686 -0.04470604069219772 0.00026343899455935334 0.0005659533742568647 0.03759165699204347 0.11420053440595086 0.06893630953863138 0.22213034543985002 0.17338150326718121 0.11573163539367559 0.11332096239755048 0.07289000620689089 0.07048253873612813 0.07135414251589706 0.06192766604194246 0.06410988478566981 0.05052618481467682 0.06772446802579782 0.07498508870229009 0.09577978718867872 0.025945879673869843 0.03446992334690269 -0.02121392330233791 -0.034355231452742066 0.0033202488353187586 -0.04371552905351815 -0.04686561379446729 -0.1545823635825195 -0.22396475649995568 -0.25333137709633546 -0.2489980997346398 -0.25199671046224664 -0.22901300681503747 -0.21903251300595097 -0.1857925968500409 -0.16921809383353045 -0.1502035851041631 -0.0339479383496297 -0.02719946248027089 -0.04783795609985832 0.03590561577204376 0.07364674865087616 0.12983009011842717 0.1487411213677196 0.14257716571591295 0.13139508824272486 0.09858357907663456 0.10456675101834155 0.11641769875525795 0.10472626710083158 0.10325436278398697 0.15741050522988978 0.09847967213109604 0.06988752058882942 0.09929849126910915 0.10412086144793736 0.1494408701228087 0.21163432507790508 0.24296433239396598 0.2631479409975281 0.25992192929484004 0.2764461881136432 0.18456329893655662 0.14896087209039233 0.14737979260633405 0.08773297256823491 0.039891747083886146 -0.06550860175994315 -0.1350646237046829 -0.1671351091933881 0.023780426245723803 0.024081142238115368 0.11429560549495678 -0.043659246739258376 -0.06879426114155163 -0.14612459568174926 -0.12004731567943298 -0.08122991322130223 -0.011530928279933881 -0.03785975849993752 0.10635650660036702 0.16989238545520152 0.32489096566443626 0.2738202208621375 0.3191758264389533 0.23779037577939854 0.09744602799359489 0.09608160388822864 0.11503091026672799 0.14546980047123564 0.17590023601204272 0.24641113016240337 0.17456746540545479 0.15704070428565856 0.08462614328648416 0.002204121596459263 -0.058571787373345015 -0.07901694421831303 -0.07932452605381732 -0.11069490394974676 -0.14793662411579583 -0.1721788133432834 -0.1844372996785524 -0.2055721229931197 -0.21971251360046784 -0.2330996727330897 -0.2300780423185747 -0.2233289434587016 -0.18679395679780347 -0.09319499325765081 0.001666123927108928 0.02122194403388824 0.07742169625655872 0.057284315735637734 0.047780142197301145 0.013160457770087416 -0.1682300055379445 0.12030817733299091 0.12659918230559336 0.09324455497456692 0.20935350115483967 0.13751292284558814 0.13667824767197173 0.09650533556531454 0.08232076776445872 0.06731656248933923 0.03284965384687447 -0.0019938044985516315 -0.05280481082969494 -0.1169362885318021 -0.08958893435183361 -0.1344024716744471 -0.2627342856097416
-0.22793123027161993 0.0291123428605936 0.017996565516127994 0.10244542797384439 0.1958798229064565 0.2523020994743676 0.2788094732371535 0.3579942855226125 0.9049784066856976 1.0 0.9719809576866695 0.9745547258171632 0.9294626924903048 0.8444792465293743 0.7983613347646967 0.44500708864428573 0.09452702232447029 0.33023526986608315 -0.03628686199702797 -0.2434769548571285 -0.3980900397132623 -0.4721844956051593 -0.46917175340864364 -0.5000543366916443 -0.48338524214248435 -0.413241841588758 -0.4299785125603508 -0.38686632074741856 -0.25372267773236684 -0.3149661120212933 -0.23427942121121284 -0.09530640696867848 -0.20401360731572687 -0.05632468102138209 0.0674696103238217 -0.03815221559492536 -0.08570415120863722 -0.06344709365970605 -0.0557390196219558 -0.3149315806101785 -0.3585756179681703 -0.2911661184652005 -0.43052662153588744 -0.4625250210277858 -0.4205606252238875 -0.37899762707616585 -0.35465871061157656 -0.35214161635879504 -0.3502346095649577 -0.30418151761400486 -0.264393462657612 -0.2729322162182724 -0.32509489444818046 -0.36407338962653085 -0.48282346601933895 -0.4677792024234309 -0.429018503843172 -0.3568032942664044 -0.2700460144822685 -0.21719305421991947 -0.15547088489074332 -0.12144981086159842 -0.08027241148587692 -0.07598532725287357 0.15848789637761307 0.13534357657500576 0.06770930853488713 0.059357778616122875 -0.0055818775495666915 -0.12316956211936854 -0.15259034897782886 -0.1743470129325943 -0.20266076957996182 -0.18462115552247552 -0.2655161607456431 -0.348455278147962 -0.12389253067836142 -0.11677459801215867 0.004244301327896589 0.1539490638025423 0.09445912097180344 0.06101160596506167 -0.09218019957080713 -0.05927849989249667 0.04697146569093642 -0.007534933833833676 0.09368503195003956 0.12072281703092391 0.1712175444745216 0.1744314624670752 0.1368222510636314 0.09603860531519504 -0.23052802169551959 -0.24324689066393748 -0.34469868005800774 -0.051472984851328 0.1509266419177166 0.1799133153015911 0.31174054791848144 0.22692653505123953 0.247598855382272 0.2876844651050662 0.24606903975515365 0.30661407126852275 -0.18780672999651674 -0.10550271135973002 -0.2975162635202486 -0.15782626561291588 0.15609054241228004 0.001992565566468886 -0.19716164040859555 -0.3250086769484571 -0.35481105196076107 -0.2655569574434882 -0.2316448011480437 -0.2644344088949768 -0.23851126464885722 -0.23227382029850038 -0.22584436905537747 -0.23819178385850723 -0.08208784099262496 0.13029110091460772 0.26870133442915684 0.370316528238168 0.30634409341209023 0.2409596068669062 0.14226756400259777 0.11447638119415272 -0.052962482822431406 -0.08036806925875763 -0.2206601164712448 -0.05044434794812874 0.13373842558816254 0.048285680093948596 -0.1528569705736442 -0.15052312504103277 -0.046794550774447045 0.15590222134552378 0.18362956305239667 0.20272317874100756 0.20087236279655798 0.22285364747179562 0.235742532008335 -0.030486075046253377 -0.15603328371577072 -0.02426576073794895 0.19864233854534338 0.22359184222388565 0.03295779983791204 -0.14376617816560622 -0.007796029980152607 -0.10420032638876067 -0.15996693448887214 -0.24979555026608888 -0.24937919637158662 -0.18229575417473248 -0.156188473419859 -0.1794514461660854 -0.24096602374092907 -0.1870561942262415 -0.17061121336762033 -0.48402133594027025 -0.1884098002438431 0.07094210232894288 0.004252944430791037 -0.213247734554574 -0.2432695596077046 -0.2407670766760449 -0.3293368613939658 -0.29299904207656474 -0.23731961274921617 -0.1956106864050708 -0.20273422276976927 -0.1671553339730117 -0.0650372480156133 -0.05749247106784909 -0.0761765487172752 -0.01930260043829391 -0.020323163787406825 0.024425135751646617 -0.009141235335298509 0.0008795714905474313 -0.07098325774337594 0.02120759234819375 -0.06686581217713428 -0.1064198700683927 -0.032472272334473855 0.12636169931614902 0.12734522701257742 0.1837440940555906 0.3434537637823501 0.2637900691632768 0.28632198323371894 0.026048116143572466 0.06874984160584728 -0.14600277981197685 -0.1773309085364643 -0.46433923261831733 -0.4212313289082881 -0.37720166549782524 -0.29881134175526547 -0.35705615470108204 -0.1758581741314 0.1651997037807089 0.2525726347396465 0.01772868255115922 -0.034943862186449286 -0.06819436372602333 -0.0982325591757144 -0.07029100190317125 -0.10502531440661042 -0.1443237612502186 -0.18200288569182904 -0.20933300925235557 -0.20043860003969513 -0.14796894152465012 -0.1668603265556731 -0.038668966457942634 0.03730634308900952 0.0808197908183932 0.06517292245757386 0.0800943456219047 0.046081859398382205 -0.008307539110382341 -0.023364153580702568 -0.10861745013605498 -0.15091155009608104 -0.2039995768934132 -0.1999786804762023 -0.17387038434133886 -0.0778159271481986 -0.0805847073541968 -0.10583273468474612 -0.08169479375013455 -0.09230355294437825 0.014220717307030917 0.04060116150887055 0.08096818983839271 0.16135392769816176 0.05940102989505766 0.2469009689640148 0.21581463631575615 0.17327028597690616 0.17657984630837995 0.1662499425204183 0.1707509360285831 0.15130414288536068 0.12589558156137368 0.11100147431238815 0.08281911737815158 0.07181667160745273 0.04958649446091094 0.04212893131400989 0.033892880633885056 -0.046918466506317875 -0.136984654019398 -0.1554647279980129 -0.09876824883501702 -0.14235211982574802 -0.11566018698832989 -0.2220945856179973 -0.2452268988654065 -0.2618387096511677 -0.2687233743431134 -0.2476345371274393 -0.21837063130087228 -0.21904806572792992 -0.18699033457188094 -0.14196288620400124 -0.1257745213337202 -0.027726285447390378 -0.023728362946001957 -0.027793585982255273 0.0794222514884874 0.11919943489617905 0.16156519567185484 0.13721584807902823 0.12468123238308873 0.08694593553942856 0.05098066915354246 0.07986225469964274 0.09295207680805487 0.08323913004733247 0.07718244653382499 0.1433996769679697 0.0807565825386974 0.04374783333743893 0.07150084896412134 0.0832724238876813 0.11021899009843747 0.12795819145772838 0.09730001613551904 0.08840592409791309 0.06520972124911813 0.10246282877797154 -0.0068790612972476715 -0.04262079340619773 -0.053341788344729656 -0.1362815058358108 -0.14857472378058822 -0.22906591754924632 -0.24674146728201696 -0.26072321173080815 -0.006057016234523037 0.028213518481194837 0.0414817477615173 -0.16970393601984265 -0.2357552367730822 -0.3036539146384935 -0.251928228009547 -0.21982004105246392 -0.173809494545755 -0.18120740138282365 -0.0634128539249833 -0.014769688274466989 0.14555082007409417 0.11834035879515617 0.18522973458857034 0.13322136161794518 0.00987716682134586 0.04159640204695503 0.06804922141261338 0.1320392899556686 0.19535172369368975 0.2361932315410259 0.2059909244452697 0.13618599961310046 0.080405376082769 -0.03581256535260551 -0.07736467464301318 -0.1153590839893217 -0.1367048850833609 -0.158591555248964 -0.2100320131195362 -0.22894668950431363 -0.21009869937005346 -0.23271216622415708 -0.231089729815312 -0.25648105595123954 -0.26574622777865275 -0.2699997386628735 -0.25963914954137307 -0.20565548946902582 -0.1303507623759493 -0.14322744737401863 -0.09025707951409585 -0.1405671085594121 -0.11099091832833657 -0.07333932268905675 -0.2472538801687284 -0.014511352885938524 -0.08264399766370994 -0.09481701221141074 0.1400287001317972 0.10116071962940403 0.110905277094509 0.09475095010609612 0.10090502952974942 0.1237669189991415 0.1225697079776015 0.08348169974118248 0.05035377692421363 -0.04273376368932546 0.003566604066500207 -0.05975180681446963 -0.18628249090103807
-0.3015499236727065 -0.04370747071213537 -0.0514043207086452 0.00211771894522493 0.07698412059992574 0.10807537850944256 0.13696645276562155 0.24236186326176817 0.8691806494739271 0.9719809576866695 1.0 0.9815693741897168 0.9086983797515868 0.8155317534993922 0.7675208542836732 0.4155407750932612 0.08128751614049991 0.34885900450522206 -0.029850663450416 -0.24327203095374264 -0.41691214140527666 -0.47721978789791514 -0.45541564788334604 -0.43983195203986675 -0.4455017066254415 -0.374685554473163 -0.4341654394651918 -0.4214870659537932 -0.2557855197134409 -0.33363064647583357 -0.21836792029918725 -0.07054889979483986 -0.19385738224771035 -0.055626141746704647 0.04860271056573854 -0.03908745514912471 -0.09854515592379032 -0.07410928771843754 -0.054912582448667875 -0.3470008078953847 -0.41264461504349914 -0.32511814580018805 -0.486340484800122 -0.47878190387722175 -0.43150361490082856 -0.367931516539307 -0.33513569222531536 -0.30088318330848346 -0.30299684414651495 -0.2591125278896002 -0.23664033419799793 -0.23669896258606352 -0.2726557603308507 -0.3177563797913789 -0.453935011212446 -0.46242851428658355 -0.4552358332924625 -0.38691386746135814 -0.33110808174098305 -0.30637003041793837 -0.2501105643037625 -0.23161969135188962 -0.17023290501372518 -0.15936408536167596 0.055579295510894126 0.010296294614806445 -0.05146657399397412 -0.07358305061234097 -0.14302733735312356 -0.2369582760699467 -0.2578680802015966 -0.2501703247809323 -0.2523589164357201 -0.19421187477974947 -0.3086425622999265 -0.3635440614352584 -0.10372456419995774 -0.07537222115146511 0.07417158587592333 0.2010557215387798 0.12899671032967186 0.11511081714378259 -0.05924218496076634 -0.043808185626115645 0.04414150835291742 -0.013314474719903838 0.0860820592540544 0.07704991627441833 0.13908309697091562 0.1292969523273505 0.11179012189363076 0.06682733719666517 -0.23081537549345313 -0.2672892384969329 -0.3711831944297115 -0.02616146610845124 0.16129824273536408 0.17605496411476854 0.28255852640679485 0.20327247273031726 0.216494557065337 0.2516563763413322 0.23275537571900998 0.2778833671759149 -0.13248517305750795 -0.08209907368821329 -0.2579530978946638 -0.09857286511311351 0.211874411537159 0.058052766416054384 -0.1260568463527042 -0.2720896688223212 -0.31195458252924174 -0.2197952750376025 -0.20372493222023721 -0.24805164898672974 -0.2286598472196152 -0.2168777905347953 -0.20463026568831072 -0.23286386727456637 -0.0768859009918587 0.11003850017456042 0.23789470150627853 0.33011508048232746 0.25367184299564294 0.20652572756422802 0.10533270003014572 0.09953107234447008 -0.060559684074440824 -0.06716537004012256 -0.1669944976451898 0.0033591939239778807 0.14962882015409046 -0.0007607693271875286 -0.22938389564264755 -0.24393824354698113 -0.17599263481919022 0.023703045155760886 0.04334560200544181 0.08218824036047888 0.08937526381001569 0.10994409562291352 0.13609564278894512 -0.0928045762538537 -0.1647457855031647 -0.06246984974022384 0.13188938435437209 0.16110424423079195 -0.052352688561088 -0.21212237465077732 -0.08193186880834309 -0.15502214281770266 -0.22637478518188256 -0.26045768607703146 -0.2459559165059101 -0.14294431158201412 -0.1244538551928271 -0.12207931031896373 -0.22467140097979102 -0.1755345953817542 -0.19286062544104435 -0.4239927734628759 -0.1500198372908292 0.07617372185954525 0.020282995708675717 -0.21434166506130964 -0.23059470878958288 -0.2566910699176621 -0.36956142075441617 -0.35591820521361667 -0.301330631868059 -0.2412090333382116 -0.2933706582849298 -0.2907804632139781 -0.1908321890981331 -0.17417451911210213 -0.2020028329133446 -0.12167025294273644 -0.1059369008710148 -0.04871200598866062 -0.09089277785914428 -0.011075671632591755 -0.07438194436650476 0.0071266363298725125 -0.08334473037936341 -0.13296263641117806 -0.08618204470567827 0.01617118581584503 0.02385700834584224 0.09016196781118536 0.29793645654068546 0.2239405441362285 0.29307151504852264 0.015539556565875336 0.04116622273518471 -0.17537092432876097 -0.24100863109183057 -0.43150223256900727 -0.34917862004577677 -0.3167575132743712 -0.2554190327640015 -0.3987958035345385 -0.1859005891413143 0.11685926776789321 0.17854789780068733 -0.07410387392837993 -0.1015142897450657 -0.10062538197064262 -0.09980845369388565 -0.0874149838880061 -0.1186470508447682 -0.15835789180909035 -0.201936444770675 -0.2219549678606861 -0.21718074536153872 -0.15187671316090234 -0.12479468579481283 0.025048103073020293 0.11751755161504755 0.16894942398925597 0.15161163242801526 0.16657431322720348 0.12825502536048938 0.06671036126219665 0.052391989765172155 -0.06093880985738384 -0.1165964656708173 -0.17116396152731927 -0.15461756334545002 -0.14452678097128832 -0.0458732959558945 -0.029316635030725395 -0.04976667139705474 -0.01687450814029071 -0.025488576976624402 0.09034947970102769 0.12363444707886105 0.16734463332776467 0.23034850591618275 0.15120126468987663 0.32550085754435654 0.29336876278787793 0.2508666707462777 0.25644002445151104 0.2436609647741522 0.25005843664983246 0.23549415411653618 0.21135612596105752 0.19937024464893816 0.16640288090520436 0.1560301205794193 0.13552281232329305 0.13804461248224187 0.12453214782248057 0.013273102608509812 -0.07695988382827096 -0.09942076334452436 -0.031012034863753934 -0.09088285721037503 -0.05987341823428718 -0.1914281650097838 -0.23009032734865972 -0.2590282311838852 -0.2867313691016214 -0.2686033684346345 -0.25596781409080566 -0.2637188625283056 -0.23852601205678714 -0.19304959347026385 -0.16890940779934085 -0.06837022965404589 -0.03403875628090497 -0.030622742743402417 0.11204876578081717 0.18994812293825347 0.2388883418230965 0.21842590393284053 0.20156643164198113 0.1637656468305776 0.0906427718016671 0.11811289111944202 0.13507630820237546 0.1255400027400593 0.11490150869964723 0.18140335928397383 0.11084445783019321 0.06852025287566647 0.10320058989265837 0.10356745363722118 0.1376601739540698 0.16933912861045494 0.1348760819053315 0.11004144847386362 0.07935945504556773 0.13680361552625617 0.05567439269241075 0.02418382058236624 0.01867989905790351 -0.09669450873764926 -0.1212596134565219 -0.2313152499244173 -0.2694151520138967 -0.2875379777113144 -0.036230987622536945 -0.0264665757332427 -0.006133578533974052 -0.20677327973957108 -0.25376713852732075 -0.32339135741650926 -0.270590947106762 -0.2483835548249821 -0.19938078443776736 -0.20042655249590127 -0.06236048534011561 -0.01810519261809521 0.17097928682903232 0.13702829143765874 0.1879792687431243 0.15286371107736074 0.04467459182677138 0.11495309015719338 0.1369333441571009 0.20553277817683516 0.2673880000830442 0.3047518963191943 0.2549074373864738 0.17200585659410483 0.08263981955612845 -0.058308654759359285 -0.12235381518188063 -0.16748517771726365 -0.1928303670902112 -0.22085136645116904 -0.2703342181880806 -0.28083450775010005 -0.2661315992478139 -0.28547124237743365 -0.2764441632374348 -0.2949785831446833 -0.3037702910849513 -0.2889458238833934 -0.2647946809702366 -0.1828340520730115 -0.07756229198757691 -0.0943287984623159 -0.031176425473063697 -0.10103456720572547 -0.05355156822246389 -0.019558412382298808 -0.24113988199757488 0.04403311351800454 -0.03983696772157126 -0.05428599363827235 0.21656382696439394 0.18846469369443775 0.19935603044470251 0.17940993944060674 0.18950978030823304 0.21442891084073148 0.21227962677370293 0.16589516446286706 0.11296227501629508 -0.01882612086943228 0.007296361919193264 -0.09497832051257864 -0.18353866515603987
-0.31618920813504575 -0.0547529045236354 -0.0505400814480297 0.007778422443004352 0.08720311294449785 0.11318404148471994 0.12947449847628514 0.21260854510828522 0.8347020821575714 0.9745547258171632 0.9815693741897168 1.0 0.9604756900104608 0.8751522344897733 0.7968564305410637 0.4352756956158962 0.09702613239270264 0.3742387088143065 0.024384476568918262 -0.22694037575775028 -0.4164595273299812 -0.49448668205204077 -0.4927950254391506 -0.5151707212728738 -0.5059628615601371 -0.42540143805682495 -0.3947929494123205 -0.38151131984856307 -0.2068292067019031 -0.2871651883840023 -0.18641212981086136 -0.035068750447412804 -0.1529396779605679 -0.010503839866400093 0.10059878047117549 0.011125421775566191 -0.08139904419447155 -0.1055986624834075 -0.055621613757549204 -0.3359648548880543 -0.3913945769802229 -0.32042938491648054 -0.47251219287327695 -0.48938679850054617 -0.44118058073327976 -0.38029126957909604 -0.3437887847240174 -0.35090412626861756 -0.34795689503953575 -0.2987995653115024 -0.26706488988845895 -0.2729773440329994 -0.31342902343448614 -0.36248443656531554 -0.49915211356870415 -0.5007997014479247 -0.47284979039905134 -0.38870738201066574 -0.31116622164426677 -0.2816751133329191 -0.2191108450843313 -0.2004290832048117 -0.14319028167890818 -0.12041523257771063 0.09644899127144337 0.05558431750469851 -0.017263341943242676 -0.03778601633747874 -0.1031160706226488 -0.2097481738520908 -0.22478669684926103 -0.22159008585480763 -0.24159789669398776 -0.17779874327109135 -0.2752850250589368 -0.32788846691410095 -0.06796451211543698 -0.055649814616259494 0.10382212448634262 0.2516536184414741 0.18962122858164662 0.15300913937133812 -0.05413108336655488 -0.02924375792479722 0.06174367883965949 0.0017864473037584748 0.09480994071058275 0.09426757017921718 0.15312223466273853 0.15078637774007697 0.13981670018570622 0.11737136736017846 -0.18147602706523724 -0.21237055231694632 -0.3197590946852057 0.0503949969970495 0.22720886904798926 0.20238749699867561 0.3017540128024307 0.23196694760366923 0.24666924119649958 0.2833654327878289 0.26206108265949246 0.2839046148694799 -0.11554778917412228 -0.07577926016340981 -0.22325162971448412 -0.07868211186183614 0.2009837731518734 0.056955324805637274 -0.1276168683308545 -0.2629417604623166 -0.28658118744837047 -0.18334041519852343 -0.16691578845799407 -0.21159890344008336 -0.1912898766951728 -0.17924581602461132 -0.1637391653513829 -0.18803530420348052 -0.023360853047096893 0.14379033945325206 0.25666635779007796 0.3524687575396438 0.28334282236679453 0.23594030064875157 0.14393476376748685 0.12540794895842153 -0.03620109830002717 -0.06041156872150875 -0.1522506989642786 0.005512557889788368 0.1597251455220624 -0.00686273670244041 -0.23356593400479478 -0.2251091013017925 -0.13730074225822017 0.06184897210311634 0.08541171149082524 0.11925630513346046 0.12229230086213967 0.1406148079649962 0.162932607061124 -0.06804741937869155 -0.14050635629989894 -0.013805615396001145 0.18489782592204723 0.20108212364082825 -0.00575212160083775 -0.18064527017415813 -0.05551566958239159 -0.14051012999566634 -0.21758811512400783 -0.2798922376094585 -0.2623851548835347 -0.1646773485847483 -0.13619142324496564 -0.13577872815534794 -0.25104668913469164 -0.18020018711925553 -0.1850067136943327 -0.4338851036410571 -0.17648951003779606 0.046616132355275314 0.005002763727081943 -0.20913403628456806 -0.2395760348211873 -0.26148001179240427 -0.36733223174731394 -0.3567188625349852 -0.32410536734954737 -0.2803230915752486 -0.2979641690424287 -0.27128427231091673 -0.16405901623098137 -0.13906472643616133 -0.1571618962611244 -0.07831847406682133 -0.0878361782439903 -0.06568226322327529 -0.07509070332363935 -0.05494541474349103 -0.0734441120035996 0.03332290672914883 -0.05911668794943949 -0.10203214271540262 -0.04681446872240268 0.06547259481759428 0.07374067176163009 0.12348258297949506 0.3140918627910092 0.24881171914895087 0.3024101291990451 0.030924136942564923 0.06417282074873855 -0.14887304883348512 -0.19984369412120773 -0.43475848630680464 -0.3452927199743064 -0.30407124852665307 -0.24381298954200595 -0.3713375444034111 -0.15331878714240588 0.15327214421376126 0.20487203603587978 -0.03754127182525474 -0.06877516941498764 -0.07985456301252233 -0.09597339008500537 -0.09966404299487362 -0.12523612863561304 -0.15059610620565864 -0.19463037983668938 -0.2087934815220906 -0.19422157570134282 -0.1312358886899066 -0.1462108704165825 0.0008141208386391986 0.07718213277150172 0.13024756977991372 0.09859656810139165 0.11757368847727145 0.07637187613641575 0.01601317655718198 -0.00046472612190023334 -0.098415674775655 -0.1519012985660005 -0.20493348280892346 -0.20940710645614163 -0.20523887324092446 -0.11488100560814911 -0.10508193592629785 -0.12761244177130057 -0.09922603509312491 -0.10655653458908758 0.02094391433260797 0.06112257717062186 0.10801294493165413 0.18602684437090877 0.07857392313179663 0.28331944105263146 0.25459398697944957 0.2136805775203789 0.22305649301534874 0.21924796705601965 0.22509122034105053 0.19717864492644882 0.16332681820601458 0.14463295411863514 0.10427723818685619 0.0843038102827603 0.05320386165667401 0.04370881503709058 0.026813169311444465 -0.07895083541262532 -0.18047732378557632 -0.19467713926499902 -0.1245216900681024 -0.17283526209373576 -0.13384021653207065 -0.2509335358594622 -0.2701255886744314 -0.2861206320200479 -0.2938464922477037 -0.26023017034060575 -0.22687215488696214 -0.2277406608923663 -0.1943321437269348 -0.14136399241778191 -0.11702819467339073 -0.009637053580020578 0.012689066396802581 -0.00208216642511698 0.12716905815888874 0.16911910323524176 0.2090713924822088 0.17102305334190354 0.15059830980934671 0.10991185003768134 0.04908995427556381 0.08471049073370994 0.10440330859417155 0.09052906534167642 0.07154622656660746 0.13357288583586252 0.0693961441703247 0.03082613493057318 0.05968884903629256 0.060807771358630455 0.0939655651934239 0.1041637297906007 0.05773848929858056 0.0354464142506924 0.007806948405705114 0.05920846778065385 -0.03697009857958573 -0.05927198277009829 -0.07703037558201065 -0.1729733320163575 -0.18078689707195206 -0.26947298456945185 -0.28354375337239307 -0.29928647161960276 -0.05593236923458378 -0.04110242944653306 0.010591056740018862 -0.2154837024400326 -0.27932340221767504 -0.3480991795748281 -0.29892231266406893 -0.2633324677779141 -0.2185737771232131 -0.2133669611602021 -0.09277612411278384 -0.06308835693898794 0.10767320182247575 0.0936448674085489 0.1426520266718685 0.11752111943442232 0.017891048424440368 0.07384044430445329 0.09693450800648239 0.17240571664747392 0.24152381882332766 0.2783388443692925 0.25225535029860024 0.17195597114042843 0.10891073578962915 -0.026477668205073236 -0.07362343272977648 -0.12830717205088807 -0.15536902589299978 -0.17941455368618406 -0.237805153767686 -0.2546626160976905 -0.2291529802200385 -0.2560917723490124 -0.24977440051826788 -0.28296614925216185 -0.29723353794760315 -0.3028564262665922 -0.29272211303475076 -0.24053866026872942 -0.16036285587173188 -0.17769936431997924 -0.12912279824876122 -0.19290111491094572 -0.14908566928436412 -0.11036107410380905 -0.30196686997165667 -0.0477567804915305 -0.13229477930888398 -0.14799736079541564 0.12725221971967837 0.10175096219854923 0.12070743028954285 0.1142965496779064 0.12786189509933762 0.16629755004942015 0.177713895914299 0.13545323768860504 0.11191350939212799 -0.0010397958827657637 0.05250616844122247 -0.044728216815299204 -0.1164117843946044
-0.22233150552109457 0.03128693866120297 0.0052556539173091886 0.07655248765890071 0.1580754805414888 0.18230986017203174 0.1802937519152756 0.24139148342155434 0.7860801317857167 0.9294626924903048 0.9086983797515866 0.9604756900104608 1.0 0.9668912640643509 0.858543576031965 0.4387311403880678 0.12411303262402763 0.38363916791687075 0.13570253127524975 -0.176075955640711 -0.3403162712716171 -0.44752677711710215 -0.4695836095805413 -0.5778719540731507 -0.5497899140107051 -0.46060525196703 -0.35178321592713246 -0.32102598001920996 -0.20959606237575298 -0.2912919548093242 -0.21903577956307033 -0.08337699481257896 -0.1708515411034825 0.0012610164675880375 0.15526012085546587 0.07622766919037202 -0.0388601478828564 -0.04257268753714043 0.015427236500139855 -0.25844033363502966 -0.2869124052521926 -0.24946401916798341 -0.3906047969466779 -0.465521075583664 -0.45831250777948773 -0.4365256325472149 -0.4078437345517342 -0.4010453126669741 -0.4163857991788594 -0.37249789171015263 -0.3410418320496935 -0.35963010046267063 -0.4061261982701781 -0.446574837887775 -0.542912331246964 -0.523475341996189 -0.42965340752806336 -0.32004874731559674 -0.2328489100793332 -0.19852632380643995 -0.13394885851044658 -0.1133411979481381 -0.07367409843977087 -0.029290163157063304 0.1846229555348565 0.15886084865944136 0.08284560089881765 0.059422557358941856 0.006146280621529411 -0.12277172181621641 -0.13974977510902725 -0.18116804544098594 -0.2393306191824657 -0.21615702195592323 -0.2727671565180761 -0.30453525723082614 -0.09932083445527622 -0.013445345503606926 0.0990695149647149 0.21968673419255055 0.14837061384050054 0.07058988018835316 -0.15806042750786603 -0.10913277136783592 -0.002976777802959768 -0.060298360198173744 0.015521439840349508 0.044851196596199856 0.09674995305426777 0.1340908116844305 0.13145049771236864 0.14622005664509463 -0.1259787694054067 -0.10059053449359767 -0.24576705846146446 0.07388356195205618 0.19974040029883455 0.14103807573360724 0.2432860068175028 0.18778790554054772 0.24804975604366453 0.2924433909711434 0.25511279900099254 0.25023088111799074 -0.13634255346385968 -0.10875292791053126 -0.1930201596363694 -0.040793339361579924 0.1813471363317159 0.029615438881535002 -0.13592778257672977 -0.2651860629867566 -0.2750946096724228 -0.1696365648383539 -0.15576936789116264 -0.18978822036083462 -0.1701123215356923 -0.16240686212526081 -0.1391510950913534 -0.17142891277593694 0.016928900493301764 0.1670298678204642 0.2706218019236949 0.3613389372690525 0.2851401523614419 0.2102159879831494 0.13684707487654116 0.09963720130101977 -0.06421009268237873 -0.10338723010024835 -0.1861970779770337 -0.04867181758137286 0.12596177620973573 -0.018531400061530305 -0.22061138895292234 -0.18952692981817487 -0.04088628230722309 0.13865789137033466 0.1802418586744696 0.18763125314346157 0.1937409044001846 0.20923292278365815 0.21278521646158235 -0.05154403041363305 -0.07733022251133416 0.11264144802835321 0.3246521950448672 0.2943226906549511 0.037810133501824134 -0.1252401868369309 -0.012015619788426657 -0.10979625704896882 -0.20245598241001897 -0.33800593752858926 -0.3309369389370175 -0.2646158866724874 -0.2221727963751304 -0.21321572272558956 -0.27392114916017685 -0.18804090829471876 -0.19134052258790812 -0.4583843607517384 -0.2764581156457332 -0.058578679434757294 -0.05477926166597408 -0.24343150803631022 -0.3030962029995112 -0.3110224754698528 -0.3859025743820477 -0.31151086469935385 -0.2462932572369701 -0.21452117524159184 -0.18137347008881188 -0.15971149158925682 -0.05001944076860821 -0.013029135272670302 -0.06038306165707158 -0.0533446141535415 -0.0954902150043046 -0.10961571006971116 -0.09921252789709745 -0.0633860555199606 -0.10400338600845475 0.007409000573361094 -0.1004800070707903 -0.177235282902846 -0.07359850229621082 0.12018435433690369 0.13442763901935148 0.17589616936277747 0.3833259791861936 0.2955224935593055 0.30862754560557343 0.03017621099187511 0.07882654583117493 -0.12691077972461154 -0.15706768850869993 -0.4486496177095873 -0.3312248251256908 -0.27929247965911247 -0.1713953151169412 -0.33654922815546046 -0.09145842749335195 0.22095837307806973 0.21838316091547919 -0.05773237589499997 -0.10864870599974387 -0.13375124164044708 -0.16272292412247383 -0.16143625865493763 -0.1693239421017367 -0.17635686469434678 -0.2054824292576846 -0.21672360349029468 -0.1875714693710106 -0.11618840341044953 -0.17832589613515082 -0.023623626879452818 0.031654560965987164 0.09468502098743577 0.048255628954488664 0.06738244236700593 0.019977053940643395 -0.05115291603632157 -0.07125212700461746 -0.14614841952698235 -0.20499620666723933 -0.25644209677615176 -0.27209209861119044 -0.268986697367078 -0.2089326239979211 -0.1719593669481606 -0.19603915306908806 -0.1673194724276315 -0.1659016937065759 -0.035387783008445396 0.005122138327792125 0.04347367873147226 0.11928928174185043 -0.004830049164939937 0.22311927958253458 0.20824568609606323 0.1769288708952614 0.1959757486765606 0.19816051784361358 0.19935425681766214 0.15947191216656312 0.11793921050698519 0.0957229490532331 0.055408971297603964 0.031247783590936162 -0.012515362972106793 -0.044857837189278826 -0.06931218469155292 -0.12274675692819069 -0.25935397809702193 -0.25715106178325714 -0.19063148458286067 -0.23071528465655505 -0.1949565517723167 -0.3052411559010286 -0.3131824616768857 -0.3205626242112078 -0.3054078976708252 -0.2650968808327588 -0.21088559941084511 -0.2038798034131608 -0.16292084081916255 -0.10414814701169295 -0.07472075741603397 0.05787781596345217 0.0751135181654779 0.03984483195611981 0.15997472143519564 0.17176989689517744 0.20493416846216775 0.15480867445334662 0.12691732572909895 0.0771858091483375 0.043766003356978514 0.09674042784293763 0.1284316024755552 0.10195717136809401 0.05773068045585615 0.11092736179632304 0.03554383985393952 0.009146614950405323 0.05522285982311669 0.05671278667432657 0.10138923566548744 0.07874148062232478 0.027874592357097747 0.013932232774028988 -0.00442458743619449 0.06677141397966108 -0.06728338083815429 -0.06459836996629145 -0.09424205875336576 -0.1924213278081326 -0.1948078304860516 -0.28146579586600173 -0.2848702056962569 -0.3095198797600596 -0.12369833139987217 -0.16492023777145312 -0.009251059256173123 -0.23479016368179426 -0.31373941274187905 -0.38220688302743705 -0.3238700260589564 -0.2614621676057263 -0.2139360807875046 -0.18734481248072896 -0.06456126877361577 -0.05741826877376368 0.07731149709248585 0.07509056261363065 0.11636361673393346 0.1242773027789955 0.044891626877879155 0.07812121696614562 0.09851190124981114 0.16682477599185308 0.2245177511098775 0.29538490725447525 0.28512452223880086 0.2041173732072484 0.15771301255512093 0.029021319356519464 -0.007608677640458662 -0.07908808936252369 -0.1098173899312876 -0.13587105260619664 -0.20292694395184813 -0.2282711431757444 -0.1972423012431896 -0.23085264330230845 -0.2293882137419217 -0.2734087898493611 -0.29547430743562036 -0.31768702834483836 -0.3145808155306145 -0.27998696335596807 -0.20831327963985374 -0.2216202528746067 -0.19245215639923804 -0.25543799988254057 -0.2066587114628756 -0.17060521245288285 -0.3610174540675971 -0.06344952210097342 -0.13923967826017097 -0.1797537176350984 0.05933732623308935 0.028484645081174164 0.06721541335817179 0.07435408484254954 0.09004055967118262 0.13262139919699178 0.15194707746213343 0.11557311906557664 0.11526415977327702 0.017228674960989676 0.09272215745785575 0.005257216905688605 -0.03535332681186178
-0.13131003382437717 0.08353893368103309 0.03260423697222413 0.1377779106961184 0.23196299736697742 0.26422163790278763 0.22797557590706558 0.2558468312443188 0.715624819184638 0.8444792465293743 0.8155317534993921 0.8751522344897734 0.9668912640643508 0.9999999999999998 0.9148199974813517 0.5224070259234248 0.25212396760281824 0.4678112949179714 0.2752841709553728 -0.09439631446559876 -0.23878596790324957 -0.3704343591650039 -0.4066977162071108 -0.5855800868927313 -0.5557533162031004 -0.46934566746755874 -0.35732409857520264 -0.3527997351314569 -0.297755018204315 -0.3635316042735603 -0.30818769141811536 -0.18659389675466306 -0.22947826838980837 -0.03200529120129052 0.16392781190688507 0.08980881652042505 -0.05681879376541291 -0.008178539416459275 0.03693379903712692 -0.22663238720290263 -0.23804999763529602 -0.23199072937507942 -0.3375299277576327 -0.4411660524812049 -0.4761421149764724 -0.4786621452697587 -0.4633849460378306 -0.43125325705671325 -0.45869535641286685 -0.43650772494103107 -0.4166104356247619 -0.43697648308301607 -0.4864367262310049 -0.5265621998141775 -0.5689630344459888 -0.5341247898372037 -0.36643488374364647 -0.2268271623005223 -0.14611867184927882 -0.11634363958757564 -0.05737537492196105 -0.04537546629758478 -0.016159715915962734 0.039962961789480354 0.23790272475278548 0.2183243107929517 0.14490018574813796 0.11760450149970401 0.07304742432734428 -0.05857656926687398 -0.08956992492901102 -0.1811599311553832 -0.2624089385967075 -0.2835707281983677 -0.30431708469854507 -0.3309257499864393 -0.15466251662415467 0.01444817748600857 0.06494071049444194 0.14495451156739098 0.06140203527684584 -0.048883962839272974 -0.28314463174716825 -0.22478551159462729 -0.11517814357166851 -0.17585166679488154 -0.12068229532039466 -0.07488644545897089 -0.01818543730104655 0.0699231000852852 0.07900120965940466 0.13436989750102973 -0.06403745682684299 0.021478244506835706 -0.17359513536586904 0.05731724888163172 0.10733496206170325 0.022207794909793473 0.12867566138075098 0.077363631490764 0.17604246868881387 0.22618462392381508 0.18441061936753653 0.18464454800337407 -0.15854884475702036 -0.1052137837778762 -0.13768831462110345 0.01876445707687482 0.15418713509905876 -0.003219051470868084 -0.1609755434085337 -0.2931525495133546 -0.3000918431566785 -0.18875856400385213 -0.1607852001774524 -0.18407573498432447 -0.15319483999930733 -0.14373529983660358 -0.1232717654995181 -0.18346214738157854 0.01577129687880427 0.13848281437791501 0.22818218951917088 0.28699574797310623 0.1964801059951426 0.09353369265042359 0.04493716593988416 0.014031902297363882 -0.131698511742319 -0.16360671456070935 -0.18591963617438512 -0.06871244441204873 0.0981460420820093 -0.04494799480182893 -0.2163317549779101 -0.19193084938797764 0.010564105584330078 0.14313430906943217 0.2129512354524051 0.2081064679227405 0.2183429064263063 0.2386625078594207 0.23068726749188012 -0.02031223057010127 -0.04122741909017411 0.14965740037091368 0.3594911690023262 0.3221606521212455 0.07935966514495216 -0.07807671167305055 0.0075569497384619065 -0.09407390549805607 -0.2161888198596787 -0.4168021420873142 -0.4290991871156355 -0.3802124655095358 -0.3345811516377956 -0.31406818042739865 -0.3122367671982243 -0.21276556269216962 -0.2406321469831634 -0.47868288669258063 -0.3569961851730158 -0.15803211214601082 -0.13590116605531974 -0.2955866133017338 -0.36180502329326963 -0.36110424114819173 -0.40202510572087813 -0.27591602576307883 -0.166028520716784 -0.1450557927500513 -0.07574127876266158 -0.06659115008541366 0.032369027378992596 0.05580579393701819 0.01399302991469293 -0.037364610046844327 -0.10860037904701057 -0.1551349402364607 -0.1494221459322997 -0.050721935905821317 -0.13002339013581435 -0.06144245474227674 -0.17512017719465928 -0.27041348623318123 -0.10325835029900474 0.166091365232237 0.1732185119484354 0.22360788251192795 0.4527435941799036 0.3371510080988366 0.335632784354415 0.06607070698847782 0.13587204041502038 -0.07051770741344722 -0.09589966624902074 -0.3801204268613121 -0.25846482130745774 -0.22046156965730018 -0.027707245456480668 -0.27201562078960606 0.008553696191348662 0.27883845789357836 0.1994465225239468 -0.13389611940474386 -0.2077343576399224 -0.25220345389580984 -0.26286683468164945 -0.2381151060274754 -0.22478888066659267 -0.23135020512104873 -0.2475774269193246 -0.2553979789887808 -0.21622165885092315 -0.1314569597474405 -0.20116839871332393 -0.04640448873691397 0.021794033984570856 0.10694446408182508 0.062490159447727504 0.08128062224277618 0.030262214688988688 -0.06081491761194005 -0.0859128150989177 -0.16874165151237405 -0.23593525629316134 -0.2849450081208646 -0.2915735054814257 -0.293485067549938 -0.26910949434830966 -0.17701600874709061 -0.187800862380033 -0.14924215275266237 -0.141353428283362 -0.017491714228440286 0.019425206299278325 0.048398898022628804 0.10175716087997422 -0.0038683221126690746 0.21706328987382617 0.2198612458257612 0.19839311721030306 0.22472184399369163 0.22472838088958205 0.21921435580892204 0.17686319556797545 0.13487451397535366 0.1149212245526404 0.07915313857482137 0.06051517586080603 0.012638676973392523 -0.030560130262349116 -0.0581540203356392 -0.0664094891076721 -0.23556450369451382 -0.2274606574817646 -0.1659319546591222 -0.2139182760420141 -0.19388887182708947 -0.31132797554110236 -0.327065299978428 -0.34186853307142717 -0.3245519725415304 -0.29282116658458446 -0.24070640061441534 -0.2286066650395826 -0.18931987256956434 -0.13176036879296943 -0.09696212383402987 0.050222126354839934 0.07549019906002744 0.04458203558152388 0.18286523674720648 0.2121241922295064 0.25177062464161426 0.20886414875041773 0.17785636206581304 0.12895759732024797 0.10795301148954603 0.17475847851175091 0.21795188194074394 0.18101280756339405 0.10903161820970471 0.1521352931227282 0.05695940033328336 0.04167960788973825 0.11583926668350325 0.11972140842904691 0.1784919104725579 0.1357015475046619 0.08797265708292379 0.07491769406604981 0.06102210884534221 0.1553609369210856 -0.000379809754534534 0.022458543193888972 -0.021649932737587422 -0.13952993881823741 -0.15500776839060773 -0.2655723100814306 -0.2878669604633253 -0.3245950470285818 -0.2109848173164514 -0.2908433585323279 -0.07620513374363133 -0.25746961106521493 -0.33203547949047046 -0.3982021665370103 -0.3314506663123921 -0.25594180917585907 -0.19719451882577757 -0.15305026114292009 -0.0054993380840241066 -0.006796311405794231 0.10841535943789588 0.11486586783792103 0.141921036560506 0.1887244856271179 0.12944730690833992 0.15423061909096208 0.16884451864632047 0.21947366413526484 0.25758839003628015 0.3571022974693494 0.3402863722317969 0.24993015526188 0.18390119072654387 0.052573242872106324 0.007569723955241231 -0.0789353911739664 -0.11225129934917125 -0.1419797231155149 -0.21030600482770856 -0.23826496565405444 -0.2133322447431272 -0.2490394687879865 -0.2522461178727434 -0.29192675428045595 -0.3127284191274468 -0.3328480352243201 -0.31830726205782595 -0.275449744385096 -0.18700854064825786 -0.19425354274172285 -0.16303706076198227 -0.23634902381268608 -0.16940461577073712 -0.14201234694607312 -0.3434848060431452 0.01629773664937624 -0.050904929463053056 -0.11245043519747662 0.08618078240736735 0.05261293928078725 0.10857881455602572 0.11858176032559972 0.1315036256076791 0.16389984250668868 0.17458142057872325 0.12869385604644126 0.11454833834512353 0.002914475847440505 0.0755897267354271 -0.0018555882819597867 -0.010729496456137516
-0.11438318442689309 0.10988437979770063 0.08511918870760538 0.1960590269439857 0.2779069141346486 0.3224222317617184 0.22103638045710958 0.25253245078455794 0.7063513589593948 0.7983613347646967 0.7675208542836731 0.7968564305410637 0.858543576031965 0.9148199974813517 1.0 0.751055277325945 0.5341943105724879 0.6572229836976066 0.35448445822644226 -0.041188847829128024 -0.2019775530737661 -0.3110924680054352 -0.34907793443901874 -0.47754997213576456 -0.4522396914744712 -0.39627309354313106 -0.45970896440836856 -0.43759680288194197 -0.43495868811512495 -0.4623661134437839 -0.368577205704026 -0.2718142781121897 -0.29849999028516316 -0.1044042380845896 0.10642970372331488 0.023971570691016113 -0.15001496719284255 -0.0044760195975425635 -0.09931912967766587 -0.33486874397219896 -0.3151277909114651 -0.27818922308818567 -0.3577612335045193 -0.4194313068526666 -0.4677771657784645 -0.46611325035216716 -0.48644725292242985 -0.42055614499371535 -0.4594788054690444 -0.4452319981242457 -0.4490959148436025 -0.45215091384119943 -0.5009758555982717 -0.5190474179116183 -0.5195930294067717 -0.4943479224866928 -0.31846803896419895 -0.1798890854415241 -0.10068935392374495 -0.06846725588207798 -0.007368428866928715 -0.013396259065336756 0.01860646416192247 0.028126409897424837 0.2133142464810354 0.20272766065812411 0.1450377710408907 0.12062033626584125 0.0561176418516904 -0.055401288798880545 -0.11598752114792055 -0.2519699079337803 -0.31849643087138807 -0.37562824982711196 -0.31673139299639713 -0.3772968839063019 -0.14237174388436033 0.01201332250049056 -0.03943401839151943 0.017428384928365057 -0.03436989115015725 -0.1436253163148876 -0.3716515488281509 -0.33877814364848163 -0.2480711250241032 -0.31749189456919397 -0.2656405095182547 -0.2222522766462541 -0.15364477818277525 -0.027311296428294402 -0.024484287468187343 -0.01825494060466035 -0.17264505380528097 -0.024068050013074768 -0.22814416487307826 -0.09126295956705366 -0.04250288568276178 -0.12070237105123896 -0.00818447944931613 -0.09254973144111056 0.011701731103084126 0.042889278984162726 -0.028349340188665154 0.0781006613057079 -0.18249841626734126 -0.020021871204682077 -0.08333327145237382 0.08658139385653228 0.1653272987773799 -0.03603300109407767 -0.2578517949700742 -0.4046760112577118 -0.42072148071721704 -0.30481166180904035 -0.21655171007264737 -0.2588164250646555 -0.19183307318269763 -0.14858442935837693 -0.14376765877495895 -0.25425199463438913 -0.062198373482632935 0.053484458170862066 0.11728114426246507 0.1251105242250217 -0.0034312322124494736 -0.11373180387560451 -0.1622712938468354 -0.16681893418164048 -0.25977597552478776 -0.25918962905925674 -0.17658465799990616 -0.0990759588479441 -0.027411016236191115 -0.16548516510308378 -0.25213744027074747 -0.22471393334293696 -0.0479265997058809 0.03688339295654547 0.1422292901586558 0.1568722146737678 0.198649632576105 0.22546923163950514 0.22199242677214737 -0.05182345990030723 -0.17149505628495418 -0.0449515715697848 0.16857551043517108 0.25704095474811073 0.07055757441803474 -0.04694405882378996 0.003982599885063232 -0.08680087366312543 -0.23949750178084328 -0.45529463008041365 -0.49399163759929376 -0.4520368688490768 -0.4205535189327033 -0.412259492972283 -0.394584046187521 -0.3229849754517327 -0.34588649535583793 -0.5350531500255904 -0.34793892865219817 -0.1486805777150332 -0.1940013610948522 -0.33888190328879464 -0.38433348544117774 -0.38085619707922264 -0.39561742640010195 -0.254797994914096 -0.12248673277038025 -0.12692362365025178 -0.06927478298464994 -0.03965919891014335 0.04101264287497091 0.020218019152308142 0.015622355675499336 0.011267561880635133 -0.10162324092117306 -0.14823919873722008 -0.2153003423997239 -0.06787172570698748 -0.15926278956170256 -0.2088808783084022 -0.31605503248637584 -0.2824736285861908 -0.06927178985230238 0.1886471195981323 0.1518752241020642 0.211261103177231 0.4225132700831925 0.28468039987607524 0.3418687062508187 0.13553703027112354 0.22581139532898056 0.008868389790499904 -0.032429157575901896 -0.24462989173882704 -0.1648146794031441 -0.16081434669339723 0.0918494387872573 -0.14385185427295957 0.14602314337451688 0.3308635521103016 0.21939033162520674 -0.14841368909695005 -0.2776986933546661 -0.34896013205252346 -0.3304243576095427 -0.25994422243137794 -0.2622522749247439 -0.3050348562155922 -0.32370684870640504 -0.3211808544950395 -0.2898462979704755 -0.20866555489079316 -0.23280310583998756 -0.0875313000750171 0.05006966484135532 0.14948416439051362 0.138774570126662 0.15301566063450797 0.1023305987902352 0.005556471355974767 -0.031450715846981 -0.150089301249048 -0.21507026729253834 -0.2691373740200595 -0.24904713644268509 -0.2641614670661974 -0.23327937384756625 -0.09157702002139004 -0.07180995209154015 -0.01982851523341447 -0.017818420197317025 0.08227520956601699 0.11077910330562321 0.15090187641899847 0.18188484195318702 0.14773146798058218 0.3057680475756785 0.3233217569925985 0.30109350901959847 0.3156953664030429 0.2981273040155863 0.28782405509349135 0.25575606506531584 0.22245962473760617 0.209367022031371 0.1739798853932491 0.17581223846402622 0.13907034991538136 0.11190984742119285 0.11761611166811017 0.09163430488241188 -0.07294227690788015 -0.0751836284859234 -0.025257816340395995 -0.09343965896159628 -0.09805609739892827 -0.2504339789656177 -0.2960608282021444 -0.3416718011982227 -0.3546995378601311 -0.34722359598565533 -0.3261392805273295 -0.3166176142254458 -0.287947009990388 -0.23727041763694584 -0.1956640685916032 -0.046354413435261234 -0.016718770778820675 -0.00984243131024009 0.16590764943666392 0.26755715578911354 0.33715734817908805 0.33361853229712257 0.3121409106790203 0.2874745420019789 0.2732650946206583 0.32113209260417297 0.3592733766612616 0.31224124148726123 0.23843310982398372 0.28430654747620926 0.19625214554974968 0.19137509491438226 0.2670331485289736 0.2751711490550047 0.33613961855645774 0.3018256665354847 0.26085458901092 0.2579372664444661 0.23728459290242035 0.2835523251063854 0.16437461739515022 0.17907681550454638 0.11325103392837113 -0.012029547583052972 -0.06316030613537012 -0.2213765280256027 -0.2883475272197892 -0.33457507901586947 -0.19711656243679931 -0.2574055373857741 -0.09814829651770957 -0.26161605576999236 -0.313837063125099 -0.36321841742668914 -0.2996296215082983 -0.2500124389321758 -0.1699091997104123 -0.1359715605569803 0.05100413285602038 0.08976537243305376 0.25175347110516405 0.2785615295101674 0.31582427147319764 0.3549978904614673 0.2934351780878331 0.28854857071070583 0.30543582408821535 0.33046378870648696 0.35444238221970487 0.4449309276972103 0.3889261667249977 0.2909892295823307 0.16498619064012224 0.014120397385000987 -0.06143125652904615 -0.14844728313613656 -0.1832206624628518 -0.21571022507253093 -0.27379631831642587 -0.29614119112993925 -0.29061782563896293 -0.3192303451272021 -0.32596958585038655 -0.3421397390824935 -0.3515248608435342 -0.3425436601460042 -0.2978555969046914 -0.20969129123304525 -0.07447025799715012 -0.07592159720489909 -0.007864883669212354 -0.08587335417058371 -0.009340347031763304 0.016736328251838226 -0.2104599770417645 0.1755779508775896 0.11013561946056294 0.057767043130687375 0.24018703657472823 0.20211920240435963 0.2536397100703446 0.24879181961066477 0.2468149298619362 0.24994544589091236 0.22536540556488802 0.16543130531118153 0.08719125319661494 -0.06214170691859375 -0.02657941696120873 -0.09934513074241583 -0.10291007998394877
-0.10031384518194042 -0.06591644171027904 -0.0288103861168127 0.15906433024049216 0.25769463457436015 0.36626597025951596 0.17626862755771577 0.11072580696228913 0.3785705965767399 0.44500708864428573 0.4155407750932612 0.43527569561589613 0.4387311403880678 0.5224070259234248 0.7510552773259449 1.0 0.8835278895076694 0.8483323861723262 0.49649474916662617 0.1157935321748443 -0.07085362046537892 -0.14243478793512201 -0.19330922623536265 -0.24529960579815357 -0.23577285593022043 -0.2675638115306385 -0.4020212017690846 -0.5228812735282502 -0.4460003500143722 -0.41342899175107095 -0.2931383931438787 -0.22352207440034977 -0.19556980558826695 -0.10923829536597052 0.020295914261569906 -0.0682420850089092 -0.2870993661078105 -0.20599476194543387 -0.28753332884948923 -0.3977098613718772 -0.39252576972810316 -0.3728018281807173 -0.2510065038341196 -0.20483946989677126 -0.25569989738800863 -0.20400331220731305 -0.23513688548413947 -0.2694697725534271 -0.2699930045292808 -0.3093556696576323 -0.32079811363522515 -0.29676703022212586 -0.32421028882298464 -0.35523319867120495 -0.3233976865730453 -0.31781836346771314 -0.16828842223816382 -0.050947367212317504 0.019495343941977352 0.03225840977416856 0.07498654639273528 0.024842131584204796 0.04320839993510555 -0.0012272651971087264 0.1301495366875425 0.12841163943704006 0.10624722821327515 0.10466774891975941 0.03771802944660951 0.018633788821501737 -0.052625117253987864 -0.1793590596234423 -0.19884457435940284 -0.2075340132292392 -0.10987424168211501 -0.31074779474914505 -0.11606638620599585 -0.10298252756500137 -0.14822252231501284 -0.09508342462333147 -0.10629633013875257 -0.20183695438074725 -0.28159711599972487 -0.3110107458497079 -0.2703251880578892 -0.32069673959240685 -0.3095696674742145 -0.29789319894966576 -0.23129121179688117 -0.11158082971636236 -0.10006770609620677 -0.10552767238326131 -0.013577333303421433 0.11713253890807172 -0.03744232692958991 -0.017398197788866362 -0.07170295392888609 -0.18526376748095236 -0.12660633537035987 -0.21328403384097733 -0.19748563697518107 -0.20570721097617517 -0.2376379712384322 -0.09084382814944657 -0.1111949354674164 0.1797720411662282 0.10972407365812432 0.1614285140177915 0.05457102327146335 -0.06254062939750452 -0.2928027439836632 -0.3694462355088068 -0.3862847854518497 -0.2900021067264873 -0.11804782408407312 -0.15408677535607562 -0.049141685605783636 0.009195448265702977 -0.0306773415465096 -0.17569266542113715 -0.09206375452020343 -0.06736354390234119 -0.09567373905747269 -0.16561294204610302 -0.2516286784844733 -0.33132246431181706 -0.3003854707226969 -0.22928543541786608 -0.19156171488226312 -0.17712621939962386 -0.007067346804885535 0.0009798834859870624 -0.05256668924404648 -0.23475030712448947 -0.16218803630808706 -0.14127333818634916 -0.04404597964413646 -0.11006858064487385 0.009225406155958652 0.07044994228650056 0.1032696257280537 0.161322532233513 0.1656957803711605 0.09663406581898171 -0.24773095163397135 -0.33427077396574645 -0.16770438902092852 -0.0017084289662970427 0.16136937226153417 0.03967480415897142 0.0005964037761607675 -0.04966246521767788 -0.19122255996600734 -0.3464933095457252 -0.39180772368599337 -0.34828926727889015 -0.356406895154521 -0.37582393388673546 -0.45768858421726877 -0.37486151704542076 -0.41317353388899103 -0.42001672883910435 -0.19654536607980008 -0.08829154763931203 -0.2510921906847363 -0.2691566423739581 -0.22381637906495366 -0.2046729502880186 -0.16077715324546601 -0.11415363806786107 -0.08110254506074892 -0.19501477931200228 -0.06801048661733566 0.014617496183910146 0.05328010834288466 -0.07811471083682167 0.0804746331973846 0.11557792707613639 -0.04021562618259405 -0.1332181701497703 -0.22592383131349988 -0.19297371039965663 -0.20411404216450021 -0.3704011211929511 -0.3665673701597245 -0.16552318608123365 0.040322850364865694 0.2184234147148761 0.11047917965873918 0.19764753327601825 0.2717400280100793 0.1489534488329702 0.24089005047633907 0.2018181311179354 0.3481202036648327 0.18459672858118434 0.2024257349896919 0.15455524052432998 0.13292414618672357 0.05706055000855767 0.2668710203659506 0.041914010633347765 0.2542637640908033 0.1862157895158286 0.04233034589038686 -0.236174366333016 -0.35799458462219524 -0.45137162558144456 -0.3745414668168431 -0.3087312154102155 -0.29027489765290276 -0.35722768781774783 -0.37667807422520033 -0.34807525127773337 -0.3020218303460945 -0.23582071002348695 -0.23865816498331244 -0.16231272237898656 0.03735727532166116 0.1636525145042265 0.1715656370286881 0.19701625415053367 0.15059397989679485 0.05968733772249477 0.006177055292285281 -0.1591288878826326 -0.21136964215557424 -0.2468619551727646 -0.21890187500093697 -0.2726685519283734 -0.2375087735079731 -0.08327847071138426 -0.01878534107499048 0.05657604754443598 0.04867936979571633 0.11821956853407804 0.1450804172915702 0.20959198905708384 0.23987998146530917 0.27184561177633165 0.35828928902377316 0.37778681515782375 0.3583629652024609 0.3664591276755359 0.34624661779271204 0.3257448555065008 0.291990455434832 0.2626537680363976 0.2541298222840872 0.20160998556910226 0.21811867410843747 0.1928538877072289 0.1982250660304354 0.22161796314903423 0.14911672758612807 0.0060118239797268625 -0.013558420850959362 0.028965190347071484 -0.05129423094690128 -0.0844423530347494 -0.2084234239460728 -0.26356288644888237 -0.3284506796195774 -0.3578495613527298 -0.3512052858949834 -0.35642792643740057 -0.32813871033120967 -0.3131513308771221 -0.2741638621121919 -0.2426325653347363 -0.14492437904295907 -0.1087508669565395 -0.07226130086735881 0.1539487210043222 0.3066257952216251 0.3844153482140083 0.4003860785693098 0.3905879628902859 0.3986949346305435 0.37639565136661446 0.3886983831859306 0.4183038093178055 0.38488718723139387 0.32347224766722427 0.3440810766685661 0.27870668034580665 0.2696369272960042 0.3289155970528788 0.3492683892706354 0.3883842751405904 0.3674588122127109 0.3372905446054426 0.31929874895040716 0.29209090577678876 0.24343092393481391 0.20980130111827056 0.18733734045058414 0.09466874231125959 0.022775936702715098 -0.031623862384001285 -0.19810286273893962 -0.2959991248952485 -0.34007773491368026 -0.29980118714690074 -0.2199488890037271 -0.22813130048925623 -0.25737713467812906 -0.24709232265397912 -0.2579230333750011 -0.25793893829646103 -0.24351210481072424 -0.14860743154031436 -0.10243382937070458 0.08624017554072874 0.11923773729697078 0.30054780853010593 0.38298775085836784 0.3917563345727439 0.42660308692514287 0.40145656093346727 0.3865248266901666 0.38814734327521067 0.4024965240758039 0.4237912698361708 0.4422268496987172 0.40566736189004066 0.3133095543651825 0.15249317829831 0.0008624193473407272 -0.0818117189802185 -0.1620865392064503 -0.19451055948078963 -0.22572537531530598 -0.2843019264985899 -0.2949926134348832 -0.2995072876044122 -0.3340894832870163 -0.3548293614050607 -0.35815689898669884 -0.3404698463812512 -0.3336707276119934 -0.2660170500481993 -0.19052234033473467 -0.06334684556969238 -0.06627714232857387 0.04463431959128159 -0.023702815893676534 0.047802176922250514 0.06779685847760028 -0.0009911231315605994 0.17829497258692714 0.13665654071453504 0.13719790703474583 0.2862204730667082 0.2777469216708382 0.3180762042608599 0.30839057311764084 0.2955950538527281 0.28882652745073156 0.24481772275427388 0.14701786886723803 0.04028084853091667 -0.14099044970145927 -0.1196330633386888 -0.12022595490317206 -0.0830682372319581
-0.021850015735246458 -0.002424466322671544 0.0297293143708796 0.21217131619671475 0.24711780180795107 0.29684846781249274 0.018132930453115155 -0.11242291880955402 0.020640106573808974 0.09452702232447029 0.0812875161404999 0.09702613239270264 0.12411303262402763 0.25212396760281824 0.5341943105724879 0.8835278895076694 1.0000000000000002 0.8796143344988069 0.556297652809649 0.2557575552342724 0.09931883959238937 0.07010731394479638 0.07021929954625108 -0.02704305461173245 -0.047341305978780834 -0.11515755824775144 -0.33746394156061316 -0.4153898041515078 -0.3896149004105643 -0.30604494825519735 -0.20112199048332244 -0.2245681330188932 -0.19868448573606595 -0.17671962987475764 -0.09050142211723021 -0.11729573550015583 -0.42233444293813965 -0.3199077246226181 -0.4430495717077126 -0.4176122143456461 -0.35368431705307574 -0.35519245242240766 -0.18823873679638667 -0.10708587250163507 -0.21174566161822536 -0.162933960924045 -0.20800834821476472 -0.17962194599719747 -0.19826774477763923 -0.25924961397488666 -0.28620262067515395 -0.26242974523189544 -0.27667327749685594 -0.26275285463535275 -0.15644858749239599 -0.11864340568455774 0.05749739486537313 0.19588785354197732 0.24693016360220607 0.1965002978971821 0.2196761544923411 0.13739997679890273 0.122999615534898 0.05632608923992206 0.07875127189576914 0.09723747198873417 0.08046786076143626 0.08207538352589393 -0.005075038783070828 -0.02079824629603644 -0.11950939481024785 -0.26850783540858736 -0.2574671109005959 -0.2389468012978434 -0.07578058137056663 -0.31983595687582633 -0.13027313375812602 -0.005308068111827548 -0.14637851654637643 -0.17617521385956558 -0.1653162766469544 -0.26119321300149395 -0.36879681565123495 -0.4297027699849139 -0.45143422670603717 -0.4847621383752281 -0.4865320762806117 -0.4666552327335807 -0.3594265352722965 -0.1710782453044853 -0.11512656964868545 -0.1200223641742905 0.06922732767658765 0.23998202589418619 0.09846697267833864 -0.031884185410728676 -0.154537591781773 -0.2779522045790172 -0.2667508401638057 -0.38245634341199347 -0.34926991568290067 -0.4030602205883995 -0.4685909833043667 -0.34989104635918067 -0.1592122270436069 0.19003698982851686 0.2954778823995596 0.2507727430326866 -0.13884865533748803 -0.2390945979685017 -0.3940109388025301 -0.41302186111334893 -0.3907432936515564 -0.34760830712511176 -0.16150141266157883 -0.16717147194402115 -0.06231579216724923 -0.020634590820262127 -0.0799906072708318 -0.2583760889762335 -0.18374972618005983 -0.21910915075137788 -0.2723170265527453 -0.39310239076372555 -0.48960757763259216 -0.574490730703048 -0.524971572343087 -0.4548732065010546 -0.3328311630055256 -0.2201836811899928 0.19013396735437915 0.09968068797139087 -0.11104823539255387 -0.37154318280978005 -0.2614289401605968 -0.23634725399076567 -0.1610099005287933 -0.27318477425628795 -0.1277546919120532 -0.024810127285601363 0.02914842487787019 0.10952296038948826 0.11223013463696573 0.08386406266767649 -0.21748398014469605 -0.32703727695065204 -0.19905198948024266 0.0178691783785577 0.21136311413904493 0.1973760109452397 0.09275441695775971 0.0815572421212906 -0.11520645097085647 -0.2796446383952875 -0.4037466060871113 -0.3807803615336047 -0.41262856138729714 -0.3743426209396582 -0.37876256026220495 -0.3145207512911381 -0.42295665394409915 -0.36364241639246564 -0.29025567053875834 -0.2909329461391956 -0.3998819520606132 -0.3408817917343127 -0.2898508161654724 -0.27318217125628236 -0.17441564516309938 -0.12750106345094833 -0.07232672051022712 -0.16175837545062544 -0.025772967903486068 0.058882028636387834 0.06886527894065009 -0.05697852955105518 0.0956572239574101 0.13536224859085955 -0.11004438921775077 -0.24615487278855405 -0.31463771695876547 -0.3012013687003523 -0.2442213942746198 -0.4259631625044442 -0.38589954353750383 -0.15211037899900465 0.059790709115652464 0.11321094192093219 -0.016582309485760116 0.025937062176232466 0.05013447157141273 -0.016514701711925244 0.14442394594094754 0.20649077017103643 0.3466559370950554 0.2649097481704389 0.2437020704429516 0.34959601743859 0.2812858282370784 0.1749379398865058 0.4432036368551922 0.2699840312812784 0.42294899802891417 0.22155928889688958 0.03687431384214207 -0.19387797130796 -0.33909578071452956 -0.44687808718605865 -0.32956650681569194 -0.2416597597679972 -0.2286477107652274 -0.30115096406107145 -0.3213906397704043 -0.2599707755910878 -0.2150398545966467 -0.13804154249873574 -0.08986998650938065 -0.015286443817366352 0.1523642228652994 0.2868038748686221 0.2797999843700797 0.2992265608035028 0.2491888011102877 0.16728491050290903 0.12139651900398214 -0.03203191578615734 -0.10246075313914348 -0.12428752294073338 -0.09264857941197456 -0.17411767538536468 -0.18400116690131588 0.006691578462071084 0.06896656832140047 0.14549600184936504 0.1628922158945128 0.2002027856774432 0.23310652326692521 0.2858366604516952 0.274997236126061 0.3565760184555492 0.3552500912165721 0.4171888616971489 0.4358669546109135 0.45171767904951876 0.44907169963857585 0.42379204755823957 0.3826332957288717 0.35062462768123676 0.34547382628277484 0.28601531151430276 0.3004607106914769 0.26442002920298285 0.2640401841842247 0.2993140980222613 0.20445904940001913 0.11055301982203945 0.09371162188585637 0.12661938644302445 0.051182514930644775 0.024670831833537014 -0.09663730130430886 -0.13939044256691133 -0.2229145919837965 -0.2712961378682327 -0.26844154351641786 -0.29756316607676686 -0.26582388688321157 -0.2710174080471512 -0.23328099224473853 -0.1847033861079836 -0.10880436514652245 -0.04957465665292065 0.038681398143882266 0.2745833520781311 0.44979732635091124 0.49892224267476304 0.5083523157368173 0.48337816535713735 0.4806023706002933 0.4590266617574285 0.4700813831447617 0.5023400706136685 0.46835424847033874 0.3971688011777826 0.38503082783484155 0.333175885193796 0.33548732111172763 0.3974544693435211 0.41308334297842486 0.44424373325173594 0.39560412060076283 0.3507868940304304 0.33718095368236006 0.3135893824062996 0.23281788851056137 0.2488262770169362 0.2856100318103966 0.18631273534064985 0.1235397227427597 0.08246079483433327 -0.10832234428810353 -0.2170510605111973 -0.2729624462125484 -0.32333291767746586 -0.2740155445878427 -0.29535082750071096 -0.2506332420697873 -0.2409005616363542 -0.22455218626709866 -0.20100530731319738 -0.19365361922393845 -0.10250342195065618 -0.012435163698260388 0.14910627604224083 0.1773510206752116 0.3097055073045096 0.4184244815265121 0.40071442980296945 0.4935071743843041 0.5383413537458253 0.5062888302845908 0.49119308092726793 0.4927161336301293 0.4957573072212976 0.5003178801433718 0.47694559474973786 0.4055923195285625 0.22443564136933664 0.0767921355525953 -0.014923544477033878 -0.117714262715537 -0.16928617791241787 -0.20304386263625368 -0.24808940498862697 -0.2411808002514203 -0.2518166644536291 -0.28584689058254736 -0.3061360166233348 -0.2936942040077572 -0.2673790389938039 -0.24101068823856944 -0.15323691851038426 -0.07751998940929879 0.06816878466833877 0.035347568142040216 0.12564768922689268 0.03610539820914293 0.1343703701378487 0.14444010852145092 0.08431193446903802 0.22027350964628367 0.1904765308125532 0.19438210887606078 0.29559084716056433 0.32478673933497176 0.38892671258343087 0.3999153563911021 0.4040385651992609 0.4007716462363644 0.37094707216749223 0.29119488113412545 0.1702336368024295 -0.015779319716850284 -0.028585639655892742 -0.06697174628900932 -0.005954244184011019
-0.07020714720098241 -0.00731388872324199 -0.1001256262179835 0.09332387560570037 0.12114763446435103 0.12584218711635528 -0.0823518910546863 -0.211046361383771 0.1455249316065749 0.3302352698660832 0.34885900450522206 0.37423870881430643 0.3836391679168707 0.4678112949179713 0.6572229836976065 0.8483323861723262 0.8796143344988069 1.0 0.5745848815356001 0.2389273271826175 0.08296806910151337 0.005519328487493047 0.002084849302099873 -0.12886102552310683 -0.1971050681672164 -0.277951426087235 -0.3740979958639486 -0.42316843832080475 -0.2673765217293389 -0.1995309945217163 -0.09285236947208005 -0.07431268416641268 -0.0887782244426991 -0.03580280890787347 0.02542316431146225 -0.07626263993000253 -0.5050238229744364 -0.466897430491132 -0.5165615972073476 -0.537428113713925 -0.49075447020630386 -0.4681367168232438 -0.34478658194669076 -0.2695528809325163 -0.36078632223134355 -0.2935159709594965 -0.3173033219486402 -0.2881640642661001 -0.27058851340708856 -0.3161374459868841 -0.3362963676589886 -0.32997771932306924 -0.3600291385587038 -0.32894122405407894 -0.2527744849482585 -0.1581270727187932 0.04783355788101982 0.1989214460408169 0.267376576044576 0.22043101526936806 0.23878685280366674 0.13998115022446284 0.16846518545954725 0.10765432625367019 0.17451627899197167 0.1616435373900535 0.1256082843759744 0.11863467430624607 -0.011961269608388987 -0.058811411891256306 -0.20171880125221464 -0.32830834081998794 -0.37699474286697526 -0.3107491734475543 -0.2534993211746468 -0.43978466753381523 -0.14900813704507562 -0.05706536321822802 -0.0956677431223925 -0.032037064701004744 -0.0020645343252137815 -0.10880887243677863 -0.40971750739517715 -0.4319754829611658 -0.43662266366038144 -0.459129097392387 -0.39146659986335347 -0.3070592086472312 -0.16197854539683784 0.04667725303562418 0.09975042036216906 0.12062938729459262 0.08328841249492203 0.1772306937562081 0.0004586315821616554 0.03702433083399121 0.008291654183207504 -0.08740552916507559 -0.0541799644432965 -0.1941041733457457 -0.14461855565176118 -0.23782044940648822 -0.31095209585028855 -0.25341264688405735 -0.07890173711767359 0.23410433648879553 0.3309295698155713 0.2974655052659675 -0.06922505634565128 -0.18298043792456073 -0.354466794357974 -0.4342721533632137 -0.4008906986092756 -0.30562375779878576 -0.16843066043315752 -0.18483101752500203 -0.08895413279543271 -0.03946768468349808 -0.0762852816354759 -0.22687103520007962 -0.11080284405060059 -0.14298575395899252 -0.1579115492469039 -0.23279293221530056 -0.3321595985127859 -0.446670489204424 -0.4613755834808128 -0.4299417711682071 -0.37342193662752954 -0.29425722371248103 0.21121105476200794 0.16569788079636383 -0.03631163550485763 -0.4054866668214055 -0.4118710482488825 -0.35873383134561443 -0.22858254705150877 -0.22950056047551884 -0.05446247994736249 0.09784749191125253 0.14963645421858057 0.22052076644027932 0.22257743077185563 0.19138978965282907 -0.12582575885917868 -0.23990699409719865 -0.13906633724055734 0.1370029128096233 0.3350853027209065 0.2614905634343994 0.20974966973593823 0.20544760165778708 0.010137500649811332 -0.19506339298611658 -0.36865884208742306 -0.3640133805587832 -0.42339333594653394 -0.37876660659315137 -0.4509177496426634 -0.3845351241768159 -0.49554369596285586 -0.44592358624264106 -0.30084066931875686 -0.3245151780384689 -0.43272373182194895 -0.4166907043969373 -0.3609628712001228 -0.39062029914728386 -0.3246551964352034 -0.2899034774914978 -0.2630529237820915 -0.2495164357641646 -0.10966298999544875 -0.022492459436179647 0.019320345959027554 -0.09115655572652782 0.08870403381943046 0.22707049809259824 -0.026871698993616387 -0.2680670844519655 -0.34164872461970525 -0.39146370223470306 -0.20319190169069648 -0.37080156021261057 -0.41895628670358886 -0.1539655312046398 0.09143137083293312 0.14450292133748563 0.03836238088096058 0.06037283967364031 0.16971078469645254 0.12437339638355632 0.30121694324695664 0.26704558844485654 0.37682895365541436 0.2313296038700119 0.16198532103332342 0.15195579573833132 0.11966969866998795 0.018978601936290616 0.35337238475251365 0.09629427161154634 0.3616051033509265 0.32281893215271884 0.17280092505687583 -0.1946862873728455 -0.3354222765354096 -0.4412404375146631 -0.28344778742025606 -0.15846451412043572 -0.14981232549563453 -0.23633157410431793 -0.29585953122172354 -0.23387948196570585 -0.1885676866008924 -0.07464652968473007 -0.017061464009746553 0.07762766899998824 0.23063989443977004 0.3722540136343444 0.3340736498698175 0.37178360261935584 0.31945341138475947 0.22139079210716114 0.16303572726777946 0.0032421667905171746 -0.09936504029406794 -0.13042104277502764 -0.13165823718470474 -0.2131460474487854 -0.2311907920428904 -0.06489965255121331 -0.03151819838258809 0.05330383111484155 0.08647572376849336 0.18579235029325655 0.24753866053920373 0.30552289121482074 0.3154609778738876 0.32344239345253073 0.37654626394498175 0.44707435314137084 0.4738211866548026 0.4903188981224026 0.5164353969820734 0.5089747730215652 0.4574950742816668 0.40421205446512337 0.37371675969748797 0.29158350504943603 0.28249486801782536 0.2101321642324734 0.19259713758941083 0.25617221299376675 0.0902421892361508 -0.033514692736326394 -0.06130842431082538 -0.008686329277534441 -0.08907740601193857 -0.07576387038528938 -0.22020777718895956 -0.22323406582061806 -0.2865847597373225 -0.33501291359905555 -0.3001355667370442 -0.3119288345859262 -0.29680370638408526 -0.28931079097096163 -0.21838113941565426 -0.17472576713913932 -0.09862999498474147 -0.006885111609346018 0.04242423783178733 0.30657718093749037 0.46554200064223633 0.5056272429416 0.4601891393599986 0.4294371287673107 0.3731293351749241 0.34746407285906894 0.4085201018094126 0.456877715345686 0.4387691899405889 0.35874190207521645 0.350826854702986 0.26529619436110247 0.24480943908944824 0.3230172521315224 0.3301628910947066 0.3542952849896585 0.2781441853976864 0.19141014280629412 0.14392225135888725 0.08929899702429475 0.06868891724695324 0.08551861475444428 0.11544478994604096 0.004236569689701303 -0.11357420957488569 -0.12281009368153468 -0.3100518744233145 -0.3629815645706758 -0.4013544147874554 -0.3133891980960113 -0.2736109590523584 -0.31391974485239554 -0.3849311543396384 -0.41953690940569704 -0.42897176361996725 -0.38774454216878845 -0.37622299149004906 -0.3000055745240911 -0.18311083463747813 0.005669212705012518 -0.010501643943445028 0.1373036836054372 0.22110578502712971 0.21585131315882058 0.34831861012483 0.40055128619273883 0.41651307593071074 0.41257229753246616 0.46538020178649003 0.4962932799994142 0.49642112922534354 0.501314593387513 0.3774475598372511 0.22772165114480755 0.022786921582308103 -0.059379813670892345 -0.16906998175110954 -0.23362714410170277 -0.26249113599547513 -0.33726480350925236 -0.3310333021855901 -0.306025811713097 -0.3394114334716512 -0.3390823126312892 -0.34911021524574326 -0.34849687087087833 -0.33762366561005497 -0.28853012551851304 -0.24333247086381593 -0.10376021655793702 -0.164690825726362 -0.06654776621553259 -0.18681192460085105 -0.06557098669346675 0.0038872776561916064 -0.05529666995993939 0.08046038968455597 -0.012788155094305542 -0.00498531006263853 0.22331816913513353 0.2654726202104594 0.3385272665259514 0.36486959677355507 0.38447497608389053 0.43186858691320895 0.44439244025342084 0.3449811129791806 0.2584600791790695 0.03975375789053239 0.05640559545329365 -0.036053517653708976 0.0409504267948533
0.23415600799517156 0.2436470969440659 0.08352983302325594 0.11414611061443239 0.12978593178944167 0.003273544183955599 0.039741131745626955 -0.13865278976512665 -0.11119285901086706 -0.03628686199702793 -0.02985066345041595 0.024384476568918262 0.13570253127524973 0.27528417095537283 0.35448445822644226 0.4964947491666261 0.556297652809649 0.5745848815356001 1.0 0.7791050319375581 0.6696967845069004 0.592867236808009 0.41739079571740956 0.17814948500400604 0.18326307025678173 0.01728235530308319 0.058956557594731056 0.0389575447304171 0.013104924414379054 0.0656677115209719 0.14032385561332544 0.09421474129777764 0.11537151798062888 0.1494100755382175 0.2004444320480598 0.24666433609655952 -0.08334485596358975 -0.11228275289029771 -0.17262616626543958 -0.08033506446561879 -0.016842269111340978 -0.003149037977796505 0.22751174721292045 0.2640813243610165 0.12019358368124564 0.08761083693026352 0.03600070405080527 0.06874095148635162 0.03293682036287125 -0.026924179607307523 -0.11195429936460527 -0.14252713133914713 -0.11712192156447558 -0.046915003279498074 0.15392580871452596 0.19108962433251755 0.4255061339969594 0.44670508549473703 0.3191029853263817 0.287147674613928 0.20459344390176643 0.08485403501122266 0.036294234498079454 -0.02341582972140477 0.03272188580116328 0.1453453709488979 0.16710764011886928 0.19332104848566134 0.11921502013164594 0.19548754369519114 0.17668316096864292 0.08513688766114925 0.01223848206370869 -0.018976057966764326 -0.01938727182867817 -0.22503000514116805 -0.20840389140511212 -0.16997492352122806 -0.32032902641013816 -0.23058803639332767 -0.24763776549567795 -0.39319555482798885 -0.34745365531780187 -0.36004616570824144 -0.4233911885710175 -0.3881484306798693 -0.48593355150171347 -0.41676636987375126 -0.4249653620741502 -0.2656081024283258 -0.22930467114496694 -0.18062064605324848 0.008557646562564303 0.24523871412611026 0.03642384826108216 0.044111450265773705 -0.1910872211865545 -0.41103103102593985 -0.4802370485974981 -0.5629013852543132 -0.4695567185534139 -0.5271234280104796 -0.5048891032268823 -0.46494076090050557 -0.25170398079368234 -0.20426976784541068 0.046524664508916166 0.1727162823413439 -0.05949451553265312 -0.12099112798000512 -0.22271881622797107 -0.32271628344487663 -0.2924142002008062 -0.21216493510017329 -0.07941695967789117 -0.027246511696448292 0.04259274358626623 0.06099672625925216 0.03358227637372988 -0.08617769705503776 -0.09764127745970788 -0.25857130307320214 -0.34988928203139297 -0.4398775621506662 -0.49413688914590626 -0.5325906559297678 -0.45685944982825977 -0.43136894925493763 -0.34530897453632925 -0.32012219890907534 0.3062991371971491 0.23708719474306528 0.07554947277517893 -0.1466233684844262 -0.0010147736623952333 -0.01566281903888881 0.09569429237208081 -0.10408165928973809 -0.0461733380148989 -0.02629239939117494 0.018924640153253267 0.04310986543968917 -0.03065113924606882 -0.13132415386473353 -0.3599810457570486 -0.34108412510205066 -0.1204295295125296 0.030934722206815597 0.08580415099872153 0.09433652285896497 0.03846464471305379 0.15299543680814184 0.0505132183452994 -0.11297555060501102 -0.15846236619714804 -0.25517149835847436 -0.26590054810314284 -0.2007608505207654 -0.22400961470706182 -0.16015726510514292 -0.06486414199787258 -0.07876284691734851 -0.24059988130976756 -0.33412026378654375 -0.24781468370835877 -0.1043803068779994 -0.03468560559079211 -0.037723612041588306 0.08860971788583291 0.19399132792026422 0.1486733959067663 0.21475629104070101 0.2903388598907111 0.22381462733659702 0.2505426068285571 0.10374559738940974 0.2458335907631386 0.2656515032842885 0.05979930482461822 -0.32214303281220663 -0.3169185893756752 -0.23882579515639019 0.016719544228581892 -0.20412609498572346 -0.22353308759685508 -0.06137435922529039 0.2183524654091552 0.33748374241691326 0.2469736431791738 0.2566833972662957 0.2411650787545676 0.22768665721045828 0.3223355212307843 0.4073840755584216 0.5025058386647508 0.398186051052627 0.3739109251159336 0.3255998038683493 0.4589161005388062 0.4419337746074842 0.7032675166585779 0.1819234819516912 0.4259856124667177 0.23136908903095746 -0.10904305033701381 -0.38842684125106597 -0.3997452728826562 -0.4722128110557099 -0.38836540559370364 -0.36006874031012176 -0.3161746923694956 -0.32073884881541437 -0.3584517810555378 -0.307377048672602 -0.19276687114551738 -0.13819256715371583 -0.2534924131934921 -0.18864175809339823 -0.11484809405718267 0.003940979884837829 -0.050929966165512715 -0.02790323143102501 -0.10214012046718479 -0.184076863723063 -0.23872007081743532 -0.3199337183936788 -0.37516052485794876 -0.3694561606920853 -0.39621286879180184 -0.47871378396426345 -0.5673500544538445 -0.39804699036159624 -0.3151839256888985 -0.22334012635271994 -0.19879687640513966 -0.14661484877299585 -0.10746740283302854 -0.06516127991021514 -0.0651113965526019 0.0026802561539295885 0.07282498812561337 0.1545780276828336 0.18516200724776322 0.23741839341252471 0.24752975189928575 0.2064228798560847 0.12140900544848963 0.05036619793943693 0.0287012639279409 -0.05285071805095322 -0.03248232876842742 -0.09028605008594935 -0.10843000583688915 -0.08912456949720336 -0.13634317078406108 -0.253770054527596 -0.2456877903881043 -0.23147649151144337 -0.2954014701229406 -0.32837094799751126 -0.40311040556966155 -0.39932577563001614 -0.4150759145604342 -0.3530708173092931 -0.30511678602701303 -0.23689534493092687 -0.16732040168844145 -0.13314048075138513 -0.07891599433811892 -0.03490607695353415 0.06670571331363503 0.19224738219932672 0.1413094841517126 0.30399204804138746 0.3162503734270865 0.3312654342908504 0.30301928544149836 0.2723832809787957 0.26726809917195277 0.27896390638722873 0.34319953991712204 0.4298266556514394 0.38784280085392137 0.23981647239667525 0.15417119081891062 0.04675103938987826 0.0381483926584222 0.14642661593711886 0.16843952971872794 0.24905182930119948 0.17569708819947158 0.1814111773439269 0.16150318661584892 0.18325817204849704 0.17172138442844673 0.12924517418033463 0.20336536386123424 0.11302534463123175 -0.02398061730940126 -0.05955385153020445 -0.21800122031428446 -0.2587670278669595 -0.3145112466529723 -0.3432732810148117 -0.47152040229606357 -0.32273009141480324 -0.4219232935967147 -0.40894601872075276 -0.34572506420239624 -0.3035877492204029 -0.19635095775045847 -0.08692804155642854 0.05068377415433236 0.2596412226462253 0.16296498293317951 0.22133238794217874 0.2927475777997765 0.10456619147785243 0.29574644993950994 0.44606991380055405 0.42809041847099494 0.3871719179268016 0.3927594572829832 0.3533522223822411 0.381212037168231 0.4489935567049332 0.43846042492055104 0.37242768208414817 0.24797978449721783 0.20915202264511487 0.06617898049315434 0.03451551821022101 -0.012310241764009303 -0.10069814187774975 -0.12144477369330496 -0.11155172251486811 -0.17572156914808418 -0.22339728512910487 -0.27536458829529314 -0.2707470274592559 -0.33707789995132337 -0.3205557621664285 -0.3655194050888172 -0.24872451996415887 -0.25551053954215497 -0.14519698106311024 -0.18231060026973078 -0.15003826194345427 -0.1868418250434656 -0.03560038602160948 -0.06937966580711863 -0.06522795428343489 -0.04646204139453094 -0.002637128750175956 -0.00784714090327934 0.08247588667548186 0.109635455102761 0.09539116306888616 0.12259576366750075 0.12320177230467476 0.056133601819371645 0.08019280544217867 -0.02970341897253053 0.06799504479609085 0.08184428873618609 0.3739159337220216
0.3166056560236465 0.27778678002653306 0.21905375531208884 0.14750472694256128 0.14488783976097377 -0.007625530782731678 0.14450114192409827 -0.018061907550712505 -0.23235979646365204 -0.2434769548571285 -0.24327203095374264 -0.22694037575775025 -0.17607595564071107 -0.09439631446559875 -0.04118884782912807 0.1157935321748443 0.25575755523427246 0.2389273271826175 0.7791050319375581 1.0 0.9081115967035686 0.8559683867181991 0.7504319825038847 0.46711850126311666 0.4054023751663143 0.14566611360143672 0.19768227462733823 0.3219838835319456 0.28608571970718916 0.30325124419668403 0.28759789183600154 0.18109075658575655 0.16071073882167422 0.0902309380099121 0.03973910064784528 0.1670595199666245 0.06562796595112519 -0.030349754177436867 -0.07961175675442432 0.19039622566625983 0.2625153514089807 0.27513081035534637 0.38792867136362885 0.4126149111943093 0.27242956225712844 0.17688041709669655 0.10864575739004403 0.1001974728461037 0.09288580642891955 0.05836658089775019 0.01118494594725335 -0.028013756101215474 0.01047379391897013 0.1082980789943951 0.36624274758945163 0.4625662950851813 0.70841748918703 0.7088397519808242 0.5112735987571912 0.4612974972136346 0.3054793483409211 0.1654047439008537 0.13296202988566347 0.019579318965542068 0.027683634165136344 0.14451779857470837 0.1203715856606572 0.19691011340164585 0.1742864827291352 0.2780553052950264 0.20932509303846736 0.1431373190764737 0.08263372645647396 0.052939271047144784 -0.06546819152641191 -0.11637959177548066 -0.1477485502062537 -0.29211114669913446 -0.4820877238016128 -0.40408557896493297 -0.3812643854022028 -0.40266924194202713 -0.3002300761296099 -0.3782438366215876 -0.5040723574017381 -0.43981543272407403 -0.5538378909661306 -0.44914809457748844 -0.4563144366260515 -0.2784217476266051 -0.24513969110469466 -0.20654158430173467 -0.047173750163686023 0.20364227295486037 0.1291133055835634 -0.06802825488272117 -0.3043937669591307 -0.46730543680531395 -0.5437750001357672 -0.6321122026327538 -0.5374281369335944 -0.5943739897654089 -0.5787114079879715 -0.5711153306815201 -0.519271945215921 -0.4792047002755715 -0.2048409183438972 -0.15903759389473057 -0.3271737816747278 -0.36463906886233377 -0.38023713211779386 -0.45211870146314564 -0.4166529052802603 -0.37864120806452006 -0.3331372031562665 -0.2529000403992354 -0.22073951616994406 -0.227538781787821 -0.2499274674607562 -0.29705592220222127 -0.43517861498316873 -0.5590068567051347 -0.5801763018780323 -0.6130037307823598 -0.5975964609150777 -0.6191360380835194 -0.5416253919378873 -0.5337481171299581 -0.44255284106293963 -0.2625576726508096 0.4700442270216698 0.3936288794505834 0.25873669048062237 0.1251175742215785 0.12367851755299923 0.02264031329085995 0.09429863599728532 -0.09320782851200925 -0.0805960425607209 -0.11083460303779295 -0.06853299591889389 -0.04255677052806027 -0.12348356518060116 -0.1027201449991728 -0.28989605587437217 -0.30066264331510356 -0.23898676290134704 0.011742396581559492 0.1380707817226307 0.21726990078677025 0.14087230315340912 0.2910746328399292 0.20854414448890754 0.036543285688002754 -0.06639627748055851 -0.21662891982671456 -0.24640428148206792 -0.16587394246084525 -0.11879590845212779 -0.06953004646549779 0.1387563402292899 0.066315876560556 -0.21292118840603536 -0.37770786438639276 -0.27664085943082645 -0.09763926150949917 0.04605339732942694 0.03439856343610708 0.19157828883847486 0.2058285061161159 0.1785648697190665 0.42446365642096345 0.4108787780519197 0.3596068757295626 0.338528969807176 0.20601219116615097 0.30589752402445797 0.3723340962115017 0.29346187912552146 -0.02969727956623978 0.029014963416347055 0.025022269988039057 0.2877412836156973 0.05545588221468404 0.06562462578441836 0.09844325187337045 0.3097044965658847 0.3428599509394783 0.38795753210564216 0.37188048691067355 0.12119818935379348 0.26440041403622194 0.31123936202782604 0.4906986054607146 0.45549878350168865 0.32652970046443275 0.2136937416363303 0.2899143694670393 0.28917823505344226 0.2995415524767001 0.616208037804647 0.3749119732400211 0.4989473331863046 0.2808572346633907 0.055238430321355635 -0.07081790424680921 -0.148859966371156 -0.31688204041090184 -0.2955603690942274 -0.2715796271905509 -0.2617604168058237 -0.24962535416716627 -0.27678644055818313 -0.23235629815981768 -0.12197273849334024 -0.10603330279380409 -0.12800215392652173 -0.12753537913198895 -0.09354186934031838 -0.01724902330901277 -0.05326576970503116 -0.037148333215767944 -0.09748033221471185 -0.1458254814654149 -0.18736234896709075 -0.24219523578618554 -0.2664259049120794 -0.23903230632164682 -0.2580678891783877 -0.3110898257836009 -0.406444131018094 -0.30230098173111986 -0.24043912843495138 -0.15352051735651762 -0.11077915964958747 -0.12244464394881616 -0.09292608117638652 -0.06404229034192799 -0.05535788888832081 0.019503045005356292 0.021140510213823564 0.10106236931291562 0.13788755469174874 0.1692464281927169 0.1745911759380617 0.13944925058321794 0.0829738136165315 0.028343127506905545 0.010316963177920949 -0.061046873517994725 -0.033665434981725854 -0.07394356998214796 -0.07523139425174592 -0.11825726178328498 -0.1625143989201148 -0.1353510149841726 -0.14031240342753354 -0.14925779556936736 -0.19522109882910366 -0.22421853156443558 -0.2518921464738984 -0.2506390763305581 -0.27068460440312175 -0.23140104033359515 -0.2029644803982452 -0.16188312170311958 -0.09385820469807618 -0.08013133319078193 -0.05460241510876565 -0.02181568077670811 0.010089394335031717 0.15292240127553652 0.10884993339072885 0.22524773051125202 0.23683943320203732 0.2405298474816875 0.22803910569206917 0.2148776909458221 0.20751800507523768 0.2509445325038448 0.3014023181070574 0.35034332598113294 0.34953310962538814 0.26019192928388946 0.14267466732477818 0.06782301810293986 0.048839107949262404 0.12773952519896775 0.1688567299858321 0.21502770347104774 0.15081716184703792 0.16994363980969185 0.15525878636111862 0.17224460311952405 0.11113359114645498 0.10237692062659666 0.17268983163905158 0.16046877050167954 0.028691862522627256 -0.0032843752786199066 -0.12420784106921173 -0.15433532911250722 -0.18577517502647228 -0.2355379021630054 -0.29257766707215277 -0.24855639013382327 -0.29918620815160474 -0.25776204158836286 -0.21410187780593354 -0.18937552755910567 -0.10811388025162742 -0.011432035192265775 0.11055956629871519 0.25930218586982223 0.19024528580197844 0.21981497077692283 0.3004939597981031 0.10244954710744812 0.25309350852551 0.3907108589140608 0.35984853886019685 0.31301370157693764 0.3078395771174971 0.26582698204124894 0.20274152475081939 0.29292493192759356 0.33788287345953066 0.2928905754998852 0.22036741423944764 0.21391548757882695 0.09341624405661116 0.06718052249805524 0.0256897844514837 -0.036809149954140565 -0.04362322248983871 -0.049183517126978285 -0.1029123002138028 -0.1509905195585339 -0.18172151861166144 -0.15922240011533292 -0.2091901801114832 -0.1997067576621499 -0.2452161110714576 -0.14137078306721718 -0.1555886552087113 -0.07166694221548696 -0.09938302754068012 -0.09421572042100074 -0.15834063358003694 0.22340718710037602 -0.1147628138210753 -0.03281996587286927 0.03600178107096265 -0.033719862649355 -0.02166619137416434 0.04705841394211145 0.07611467491782524 0.05837583230714995 0.07636508102465989 0.07254373597296283 0.014505660868305096 0.02112620218747978 -0.05542000996609824 0.03636577798140895 0.005949677718937439 0.24964354038989237
0.5181794280083674 0.4103047569895859 0.23366987340553533 0.15838968669702597 0.12196835816903112 -0.0008130192753911288 0.15554869709154587 0.012742263643385474 -0.3409199797449243 -0.3980900397132623 -0.41691214140527666 -0.4164595273299812 -0.34031627127161707 -0.23878596790324957 -0.2019775530737661 -0.07085362046537894 0.09931883959238937 0.08296806910151336 0.6696967845069004 0.9081115967035686 1.0 0.9423292577797721 0.7990894822428471 0.5336958237224739 0.48422311417861813 0.2279154381188915 0.30117534745849484 0.43747313407993316 0.3571819668303964 0.412587582112947 0.35099204392400724 0.22044841263136572 0.25121192825392896 0.18756020431757472 0.12619918554188053 0.19552529969135213 0.09175377164701223 0.06354686218357433 0.009956115827634874 0.30444473311968256 0.39150120954871964 0.3801241608382843 0.5361131838681876 0.508978431134326 0.355467178723437 0.21801127124369848 0.13750407075694387 0.1875119841742241 0.184217107632772 0.13029595516538703 0.07253340168715615 0.024804021713995098 0.06032354747590335 0.1896766970849071 0.48384597344427854 0.6059865994564978 0.8527536798303106 0.7924959006668755 0.60924117453475 0.601205461151859 0.4420304889288492 0.3294499385424406 0.27998538489166036 0.17003770058312645 0.14209912577479689 0.2656208844399769 0.2891366614961677 0.36084532171918626 0.33490196948745227 0.43907646013195456 0.3704267366857834 0.2823339637225931 0.16913413244349212 0.05089725145395229 -0.04434504390863521 -0.041789360578160836 -0.19516234712989391 -0.3052042506594632 -0.5199352243029562 -0.47773963038389516 -0.4385494382494136 -0.46556147040754436 -0.36435025908405927 -0.36631286494240806 -0.454099043329869 -0.35440573003737996 -0.4460921785501535 -0.2803706650505408 -0.31864182868713 -0.1463379770374602 -0.15431672337240226 -0.11045949322104351 -0.01694925870257282 0.19263484988318788 0.13723930794578537 -0.15569756863370104 -0.3698506595876899 -0.41543687311266636 -0.4689606910035164 -0.5354312282380401 -0.42267381219636474 -0.5173447962970745 -0.5320409182819428 -0.5498013075696266 -0.38242972269180014 -0.3494524248974449 -0.0974211290168184 -0.07843169325023218 -0.2916069671580712 -0.3160764393149405 -0.29368383520236113 -0.34452376044398375 -0.3148912137083233 -0.30184315573651854 -0.27787246273164384 -0.20143415692294467 -0.1752372712327299 -0.16437868764729546 -0.16717425589809398 -0.1870848169453117 -0.323812330875392 -0.45905952444390297 -0.5012845102636424 -0.5244372977800573 -0.48110947431962153 -0.5176863946439092 -0.4497890663306182 -0.4735311503413142 -0.39063489101899057 -0.3184715162043275 0.2879164291997672 0.20893232961183264 0.06785999445173854 0.08423249877611311 0.22577825574791335 0.18202415557746027 0.27099577294962873 0.08305202885691793 0.10230135546577108 0.06505979629554949 0.09512120738816485 0.08947014557274102 -0.0053618723949097275 0.017941277044483853 -0.14896816749344644 -0.16636793509710182 -0.13512690851323567 0.06502742490060529 0.20141529625669488 0.3132550355361672 0.25149939464265014 0.4135302201926254 0.4168742776239273 0.2251367488151572 0.10404341193735994 -0.13066424855087572 -0.18346548749597358 -0.12546946366560677 -0.017849717214787033 -0.02781944367255096 0.15711656766714405 0.15661060398944318 -0.08451179608591874 -0.30965341585364964 -0.22699430843274054 -0.023739909855064557 0.09368577795788995 0.0961670315921252 0.2812792431328239 0.3793675672251854 0.37695979174686817 0.5833292674279664 0.6016212098301784 0.5276195458191177 0.491247445362335 0.35935711162685696 0.4437754653166764 0.4349516559725952 0.36010797335909284 -0.006957651142942227 -0.008109678381498927 -0.00028788650990345046 0.223016352041381 -0.04088639620202238 -0.04906469251493292 0.033132780710232054 0.24866164836280605 0.3657647369696436 0.390184482318461 0.36418159286088286 0.16489031093610876 0.24985684706191155 0.2243127929683913 0.39953364382962175 0.3713905907347687 0.28784626164211347 0.23946691608169512 0.2307712186091086 0.23797648217727532 0.2458185994017224 0.5028917277937286 0.2668648734924155 0.33739781693754656 0.1779963161258123 -0.007515967362175412 -0.13112464613503724 -0.19254654553816292 -0.31555398639793153 -0.2890905342459119 -0.21071516231712956 -0.1926580338439552 -0.1874652632950919 -0.19631407970562725 -0.1646817958675938 -0.06575210636075753 -0.04314053319506788 -0.09553346553170747 -0.1286958549666558 -0.14895394427071496 -0.08644282186421633 -0.12027529446883921 -0.09998368737044602 -0.14172935186076271 -0.19006984964635054 -0.23799805523022563 -0.23531167398367075 -0.26023520704160413 -0.22857990378023235 -0.2536780475615627 -0.2754584660111112 -0.4002669548432067 -0.3118725517039214 -0.27210861972625067 -0.1980791056011151 -0.1420894203482098 -0.17429912027490393 -0.15922173983928442 -0.15189438961802734 -0.15940578038337688 -0.07974455512140835 -0.13283791687522953 -0.04159919617696281 0.015870916544402768 0.04352173793136178 0.0606978557183827 0.03494110712691853 -0.011353763627250917 -0.06068058101746859 -0.08533205688242602 -0.14406473690332147 -0.11448487848559219 -0.16123977477417575 -0.17050841247324305 -0.19169436357467323 -0.14787624577764574 -0.153073992162698 -0.16162482551852467 -0.19684106283323158 -0.23056257114962606 -0.2660939985607791 -0.264276759648199 -0.2370534093853411 -0.2309414370970293 -0.17678307977972096 -0.1477983148511121 -0.09553756680294717 -0.03418309766853492 -0.015224908256806209 0.012753788817293263 0.023798775558841405 0.03813703202153598 0.15044767854940683 0.08989915121655334 0.15737469924414402 0.1240598984070772 0.11517136275728027 0.09178651023079787 0.08573872927234345 0.050648775304133885 0.14843909550627266 0.20761419863348746 0.26768808198575456 0.269293582397918 0.1811857659002765 0.058889568311439225 -0.01829913548931699 -0.031254175758037885 0.050045621774640066 0.08574109910964116 0.11936957516392202 0.03954601642188211 0.07667854697064595 0.06038300000773165 0.07602584642257733 0.0234118802842462 0.037104959950158896 0.10096973755605675 0.07699155982891351 -0.03656511641984614 -0.06619051870049635 -0.13988544761228444 -0.13125050257579748 -0.14907093514428668 -0.19480786677289266 -0.27669858517683876 -0.2531865272346682 -0.28458767554007103 -0.2569579449125562 -0.19826059705475052 -0.18174757666231714 -0.10553959078391686 -0.034589437351297464 0.08023720167912245 0.20199668991953462 0.1099914596744179 0.08471362355265002 0.13326810183276067 -0.05281678884362349 0.11231959425713964 0.286906572733857 0.2420519703884597 0.20245231206184128 0.18594390769947944 0.11945456820100961 0.0969025699175882 0.19622967942599573 0.23234313279912236 0.24147200275685732 0.19542584748939196 0.21176767964349502 0.1163224396885457 0.1031124420033565 0.07221891539567415 0.019208261910815757 0.008226016980381846 0.01212217973240827 -0.030995336887500474 -0.07451685033712792 -0.10945346663288309 -0.10171721327870216 -0.166673512649848 -0.18892744530058297 -0.26741592188955554 -0.20788164652210553 -0.21150878242001647 -0.14155439431145547 -0.14351587329749527 -0.15476977560482788 -0.1937903089849746 0.18466156880280898 -0.11843893068931445 -0.03519387187572647 0.010821696975856429 -0.12972589980107765 -0.12614781576932216 -0.06339160311706066 -0.030660772675898233 -0.05148689991186413 -0.028790116985576816 -0.02013574488969131 -0.06977554256842945 -0.023815226877553414 -0.06002595939592664 0.02597295694272992 0.06222866548987522 0.2835433112312665
0.4289585956092061 0.3609824356886101 0.23615574302671852 0.11368517214567785 0.05840390206525656 -0.04473219250188275 0.08705573156407208 -0.018497531725959915 -0.367243495970529 -0.4721844956051593 -0.47721978789791514 -0.49448668205204077 -0.44752677711710204 -0.3704343591650039 -0.3110924680054351 -0.14243478793512201 0.07010731394479636 0.00551932848749308 0.592867236808009 0.8559683867181991 0.9423292577797721 0.9999999999999999 0.9079663506804442 0.7515425324190514 0.7148751630866204 0.4803324120014962 0.45167923219610584 0.5195112123683941 0.3899493491365269 0.46647797104342353 0.43600236117159713 0.2712508753159255 0.28004153730869985 0.16779713595727766 0.06917365980402061 0.2064780339390853 0.14006848736977676 0.10578576844080333 0.03231703794390627 0.3266037738616663 0.39568852342431 0.4310300417646544 0.5846547619329059 0.6393630730573635 0.5165282708796132 0.42204826200115747 0.34865500172283365 0.4137895313305975 0.3883809438725705 0.3547763000781294 0.3121049390764366 0.265826213102433 0.30343668670677204 0.44172151218325983 0.6973171930529302 0.781899221639002 0.8841376581687661 0.7738932805076886 0.5430389225820659 0.482323405265672 0.30191297614614876 0.17131381155817632 0.09379800017180458 -0.038200357006189456 -0.09629462861254966 0.04212747012471028 0.0796973959501312 0.1860701451468575 0.15308305649829337 0.3044840233281215 0.29944062933704285 0.2764044275814824 0.2548643873219477 0.2009259086982553 0.15776433595526446 0.07337156528107575 -0.10416550201245192 -0.1955275612185012 -0.42407695041724575 -0.41271902828967905 -0.3918531361714804 -0.40400835181525957 -0.210814182706345 -0.2565888231412441 -0.3808122416653682 -0.26464303178227916 -0.3787441365789666 -0.28522444445390416 -0.32785175934995414 -0.2158723528656324 -0.19860763665953168 -0.20264501033391508 -0.03706154947128853 0.10969508863419744 0.08411180279485085 -0.1517283554651023 -0.33040982373053696 -0.3700798183737351 -0.49267248577966677 -0.5925209708497616 -0.5554691368846465 -0.6642519457842714 -0.6488863954318757 -0.6721437713851337 -0.42379882603028807 -0.3763602128006535 -0.0869561648738678 -0.10050983051002327 -0.3445247896104786 -0.34068179492308476 -0.30174547757668774 -0.31187639083330804 -0.2799075685031504 -0.3107863146485161 -0.2478997186948686 -0.1470619155531842 -0.11875858496561321 -0.13070554217603084 -0.16622478616483694 -0.20683168843850297 -0.3892192610035905 -0.5543559877344756 -0.626079022082895 -0.6389893361481028 -0.5873434593150659 -0.5465118917205136 -0.4741726535937394 -0.4802998480387204 -0.3822851079220202 -0.28584000879416643 0.3575702264720573 0.2606790979628917 0.07627122996364274 0.07639653618679287 0.23138509442464905 0.1707795851035911 0.15428033229848861 -0.07218835884834067 -0.0939865991013283 -0.12503984186548397 -0.10747543756158294 -0.09297091625789354 -0.18813021966592774 -0.15140803310498205 -0.2882257532309179 -0.29155375953649415 -0.22777079827233507 -0.07301527390012716 0.05084298158882731 0.2047806206060739 0.13985519470428198 0.36071205235658715 0.37635189561891674 0.3428295508971927 0.24978544137936684 0.0636382776676541 0.009820720135409295 0.0671266540827447 0.15334143668432523 0.10803526229078815 0.25146059856076175 0.2511921926836865 -0.013515808685520105 -0.22568154975355534 -0.11733843110986412 0.1014207403959274 0.23091932582808355 0.23042018769718195 0.39906269763452973 0.41274202283686967 0.3531858201879078 0.5231967855702813 0.5012128922828101 0.3874567130230767 0.3310923183307295 0.16494548688580857 0.22034479117838998 0.24681899736566057 0.1465989687858161 -0.1498628933567838 -0.11978019765509958 -0.09063870974758512 0.12371670462475667 -0.045871523694073234 0.010773241188382448 0.11565871461519744 0.23950469757940906 0.19578893589810437 0.17125669506258126 0.14327379266091347 -0.08049828717202293 0.018653058720707813 0.05935161926247524 0.2621296060246616 0.27142099283531884 0.2865934004862092 0.27782694459701646 0.3303323655946469 0.3591573220420217 0.37631141911948646 0.4980529904181852 0.24369954594538906 0.240130412848303 0.05958911273967951 -0.1417618171193933 -0.18091792435618945 -0.1482226475384485 -0.1816119195000718 -0.1753643423684545 -0.14387928545980178 -0.1387840868726987 -0.10242212269271649 -0.10864561411823735 -0.06785315674295547 0.05731875855391884 0.07741929706299962 -0.013598771773238162 -0.08190604292676296 -0.15430636808740375 -0.1170341244859231 -0.1751285806636936 -0.16055737505488063 -0.21037921183918654 -0.2416258257565485 -0.2709783255076829 -0.2398313968160567 -0.2607179885249258 -0.20185157382779217 -0.2414334229958892 -0.2747153315432041 -0.38912499601370365 -0.34378264267237896 -0.3166815533658905 -0.2586596598664864 -0.20301936183783362 -0.2564916997376053 -0.23565471270646318 -0.22238436063444794 -0.2343533983870613 -0.12383155962778723 -0.1983255214831784 -0.10481680050192459 -0.037952414837892696 0.0036902996555885294 0.030053942419755834 -0.001706537528866484 -0.06412300694064307 -0.12268463684072305 -0.14161752973530906 -0.2140098210841965 -0.18825877464600804 -0.2331750751733019 -0.22873961733360332 -0.24045032926925425 -0.25215527024418904 -0.18654869160037044 -0.19243467531877356 -0.22844839310241852 -0.24390655220198595 -0.2590899568928516 -0.23426101927364706 -0.19014975588177288 -0.18155832922510068 -0.09650352873741437 -0.041360957130995385 0.02807283334175149 0.11245261318652035 0.1339749916769152 0.16198334274208756 0.1889280965782645 0.20856680831550395 0.32900131304608815 0.2766069317071886 0.31071715221754154 0.20643597234683622 0.13891436152664413 0.09652778636044701 0.061809609201257845 0.024926724781200428 0.08707593418474484 0.12498292680584334 0.19567199853102965 0.19545146959547752 0.10368517256342641 -0.0345871195860281 -0.10253155298876303 -0.11642331157322566 -0.045514339731730975 -0.02501352804779564 0.02350866294853361 -0.02285709451373649 0.03680047355983152 0.05089251765255408 0.09507427784517208 -0.006535076089742075 0.04370165250056607 0.1396617755603647 0.12117425121274661 0.07256372623993328 0.08086438535619936 0.002021011242599108 0.00409098252782746 -0.038605093571479544 -0.08699844698486348 -0.20388659597618364 -0.21386160191036574 -0.23600310926574508 -0.21179778269094562 -0.11682234936913587 -0.07798916540487816 0.028279881569049672 0.11143448088814045 0.25468238735667137 0.36310937091182116 0.2412017627240435 0.18989713723847784 0.1944529007984084 -0.04042436199319097 0.11140754809974239 0.31334056205178434 0.2528697812208234 0.18612317855131869 0.1839435572297241 0.12131535553443898 0.12354721410798997 0.24533673156153246 0.35683986051747313 0.4023486208105243 0.37676793203346254 0.37745371029287694 0.28818585001475 0.2681181084046187 0.2257924673598723 0.1655959950555457 0.1615783681685531 0.1622834387079237 0.10050474901396259 0.042773367202389556 -0.007320185681324675 0.010346021209012816 -0.07107788351786454 -0.07848319313035788 -0.1917735526075976 -0.14244779707500835 -0.17229183572376505 -0.11240567817458334 -0.08592465653351772 -0.13345940677859147 -0.23388532758292582 0.09437952510852442 -0.20465942152027014 -0.09820400753167906 -0.04657407283110635 -0.19355207079583484 -0.1875240649633313 -0.12226347688046557 -0.08838375496426276 -0.09334886801861461 -0.05857340748289974 -0.020711728983133816 -0.019791999363673728 0.08429002121497567 0.09894026871482003 0.1786095599563981 0.20874853008515676 0.4139205009914891
0.3224515709575921 0.26613126144215055 0.16723616213620535 0.08670044934807532 0.03658739311430988 -0.04831727192642595 0.032562883559329146 -0.054207782238294026 -0.3708419752421638 -0.46917175340864364 -0.45541564788334604 -0.4927950254391506 -0.4695836095805413 -0.4066977162071108 -0.34907793443901874 -0.19330922623536265 0.07021929954625108 0.0020848493020998223 0.4173907957174095 0.7504319825038847 0.7990894822428471 0.907966350680444 1.0 0.8266993086413769 0.702705053336023 0.45743001711650727 0.3230258787497531 0.41586166572606226 0.31226177228549984 0.38501955178689334 0.35098606377110086 0.1664852137231842 0.1381792043118642 -0.007410051136084909 -0.13328666988986085 0.031418379353913096 0.020371026965374767 0.005447862094941554 -0.0726640755791679 0.21352684291505344 0.28262525846473513 0.31187577684132495 0.37922057039703444 0.47722954185364896 0.34920882907181505 0.28954406553164636 0.2408108464703262 0.3419756912548392 0.3290804970130962 0.31155729031545026 0.3008502704933542 0.2750834210344373 0.28444868397059997 0.43620906532165343 0.6597207363363479 0.8308336706020708 0.8992422754349121 0.8636101876582858 0.6454240089029312 0.5063118143416285 0.32815603128525006 0.1780550904516094 0.10548821459142164 -0.013726368747335467 -0.14962549702038686 -0.05138106738438145 -0.05512988105340761 0.038309470545262465 -0.010803215947542853 0.0856947725446164 0.016890826894602542 0.004227196941099778 0.035258579018296196 0.09153037602119335 0.04915009920235238 -0.02829327974201783 -0.17047251412795136 -0.16503357271379496 -0.36701512559716687 -0.41608110905132323 -0.41245464712974333 -0.3851446647221762 -0.24939969508281531 -0.33432494366440196 -0.48470402214083474 -0.3748502129753493 -0.41891080197114566 -0.33231283845587467 -0.2551533050382208 -0.10252400522246148 -0.029529901703421176 -0.11434955424050859 0.05217866410739206 0.15970853829951503 0.15418567937202457 -0.1026164013054588 -0.19968362401288806 -0.21318447622070205 -0.35624262634286463 -0.5125748006452968 -0.4944709679026039 -0.623148539594175 -0.6238237211609329 -0.7020822493998711 -0.5501808766773545 -0.45660226178019375 -0.12072254315056945 -0.24223012484197967 -0.5411313241911279 -0.523500000994968 -0.42652074982131366 -0.3876319873673034 -0.3456138445140623 -0.4194148436286627 -0.3818998749773434 -0.2517290328956178 -0.23582536399060297 -0.28046072387636595 -0.3333140395973193 -0.3706403256392821 -0.536871399910241 -0.6386009177305789 -0.6425870216656093 -0.6433519326002519 -0.6181376566221289 -0.6059009271984995 -0.588692719907154 -0.5819167609476452 -0.4889678442634504 -0.3058875064260384 0.40844187825562583 0.3078834833249642 0.11118151079410507 0.01020436250319964 -0.016917010867815364 -0.1083437555224378 -0.12760853657185733 -0.28807165538510104 -0.26751149510793504 -0.24842520126935597 -0.20651071857658929 -0.12521370694974057 -0.17966300997197857 -0.0990339822584226 -0.14227212755534235 -0.1483815861753248 -0.15087951954301132 0.015143715950884755 0.12319393256925906 0.3158800766988659 0.24315727580798793 0.46814498313095193 0.4091200079531779 0.3991565362177127 0.17764630341805945 0.055930472444414174 -0.02883065546177726 0.08053765750968486 0.18281072217783037 0.13548849671989874 0.19587355167223344 0.15844230472026552 -0.19367693390148985 -0.3770130936639913 -0.24847873700018974 -0.08257852462673558 0.059185747635976824 0.04314835767009654 0.1858478555493144 0.13970283786520768 0.10662538075681385 0.33542763125419917 0.3284965068411432 0.23579667251961126 0.1834604248714905 0.06418875164980233 0.0788883790723239 0.1282691184250732 0.016042007416411198 -0.16162567924403032 -0.11011972157883708 -0.10071647761827747 0.016669186598022613 -0.06679311220062628 0.005307464322693737 -0.0016071801532439637 0.042019538269612904 -0.07074922360168773 -0.01570987204217689 -0.04384646546695414 -0.2649977135317624 -0.11880644668150636 -0.052366121915907 0.09957715722951818 0.06584580511546155 0.10425524509598152 0.07144355752656108 0.22305289233486172 0.20021838165695688 0.19287551568880376 0.3924472099886865 0.260363654043417 0.26068554334434224 0.1264466445672964 -0.026614169734836764 -0.08786969846251484 -0.13114245326308202 -0.16420156199476446 -0.11724491718027474 -0.03436902001640291 -0.0071097772241568305 0.05048823598153512 0.07151752600100927 0.13104562225272984 0.23297864793401277 0.2846206082471878 0.2944794733994461 0.23286116421126585 0.15022477068960263 0.14479674847850937 0.07101588312815627 0.06985127626750652 0.029004639818628653 0.020498108903106396 0.012450470188105637 0.05452503037096792 0.018465021030104785 0.08029859836597852 0.042102468326564606 -0.0065533203183627394 -0.12279435296191159 -0.09370992122484394 -0.10777656773841265 -0.068404335486679 -4.812084626151142e-05 -0.04797905502129322 -0.01928087179554364 -0.026227534342544132 -0.06195625885593396 0.018991595570514594 -0.09177380654726534 0.0068186665012526715 0.09146234368802347 0.12803377768981197 0.1706358540251953 0.15148307111725537 0.11003749689944933 0.06976489260850442 0.059997680022727644 0.0017679600021637762 -0.006476590795017064 -0.06255968217413771 -0.07084038948506159 -0.06587681639167794 -0.16292549000816503 -0.04110269355622787 -0.043473086804981804 -0.05433393166762096 -0.04330816852418696 -0.011052652773339566 0.012978452761846865 0.06865978453907941 0.049821748362862676 0.08293901804751333 0.1346295236112932 0.151549934051648 0.20392911737040506 0.18767151248655095 0.21183867994251393 0.25655026081563376 0.23431272130959 0.35625514950563797 0.3859209115560318 0.43533570957624557 0.38170177968938895 0.26481657020119054 0.20278674313396433 0.14303705794044255 0.07060953674848229 0.10739271487788848 0.139519014374084 0.17717126187317705 0.19479952335437078 0.14060153646844914 0.01804901485913299 -0.025102662316982046 -0.03021935821762061 0.022084859765771934 0.013865103033775384 0.03549389230826677 -0.006826482263667423 0.00627324110953425 0.02202756452655121 0.05287157509637315 -0.02195713478010159 0.04056906959370518 0.14680227712165003 0.18444549154133344 0.15147695329931465 0.20952901491968912 0.11037486652952438 0.10861787209290026 0.06331077990852971 -0.026738792633185723 -0.14712210299769557 -0.16532317868613966 -0.127983047539292 -0.11922457742048202 -0.06220395451845077 0.00035883710895088497 0.0680538561972073 0.12308855791274621 0.2970022461111864 0.3573580307267385 0.23821973483298833 0.17287821170623602 0.1579562594838046 -0.026682251191261153 0.10546836260827856 0.27976405268970206 0.2488274006588886 0.19068017433705145 0.20710778251714368 0.1767905187212414 0.15262390055104566 0.27649319909036535 0.37582598657035976 0.3939333201487097 0.361314424276905 0.352519856629723 0.28876453388833473 0.23538521112472663 0.1991565880846506 0.15164952381770408 0.18649725242083956 0.1945279034056296 0.15561618699475863 0.13142087441547365 0.11003693568046145 0.12738751762132003 0.09727136602294267 0.11857414612495601 0.03174431038796193 0.08907604108592515 -0.007974871398372134 -0.002215213372785814 -0.017288123252705234 -0.04450901072767709 -0.12092872589388977 0.1628790821398759 -0.13526884829218408 -0.056564073650069296 -0.007395548967435451 -0.10946169435906176 -0.06220250221206427 0.006312077496144398 0.06281016458506744 0.09980331676006256 0.14659378164829007 0.21645664960853517 0.2654640464827157 0.33671567460773705 0.32080655008938924 0.3355095091482415 0.2742938623903296 0.38337185917400884
0.19029220361649843 0.13389402385921506 0.0751797791755872 -0.065848589338652 -0.1752684366727866 -0.21563354285265834 -0.16470575168124071 -0.1503102766965554 -0.3542912892258757 -0.5000543366916442 -0.4398319520398667 -0.5151707212728737 -0.5778719540731507 -0.5855800868927313 -0.47754997213576456 -0.2452996057981536 -0.027043054611732453 -0.12886102552310683 0.17814948500400607 0.46711850126311655 0.5336958237224739 0.7515425324190514 0.8266993086413769 0.9999999999999998 0.9424817742650646 0.7509658279638852 0.49603735454324377 0.4880703503874204 0.3708584056148695 0.4237865623846017 0.47564817494410355 0.30310748190420517 0.26833115463023915 0.09582939902471485 -0.06487506022946912 0.09387393658895166 0.11957983967384257 0.09912777803414144 0.0749641278355476 0.2582476724388949 0.2611974795292241 0.35810184202676704 0.44578268485601313 0.635288663752464 0.5923080032476638 0.5859287578924007 0.5450658508850208 0.6695571025340842 0.6448897247101935 0.659004429299753 0.6247686805461024 0.6084136357930945 0.6521454027887352 0.7855327435606473 0.887173203959555 0.8961289319767617 0.6907422285309637 0.524441541495978 0.2892044706197728 0.1472030742921804 -0.0008989437362085825 -0.12566802726616283 -0.1910824370436051 -0.3213082462828758 -0.43640455696002245 -0.34208964690209465 -0.28043534795173636 -0.18581062776568452 -0.23261822894429962 -0.04924312282996596 -0.002186025106223693 0.08456502943043759 0.21444357727806915 0.30700286071854865 0.29619907483418645 0.19295218041654066 0.017412528441471016 -0.07872244427125422 -0.19334544722040295 -0.2561943850600727 -0.2624937786369892 -0.19123719379268816 0.09733852535005737 0.012960238047877895 -0.14663821595488344 -0.03307152001879121 -0.10556558714967372 -0.14720510083653204 -0.15638343630374177 -0.19164189803270615 -0.14408414497085914 -0.2790150151647964 0.023125300805493746 0.036715177735602046 0.10104891716879197 -0.04561052726675845 -0.12447514901515908 -0.10562801039561727 -0.3019004816046998 -0.42600083425647484 -0.5481989175244727 -0.6638506239380941 -0.6040494490898143 -0.6544134436735995 -0.26562334351505174 -0.22071962625948072 -0.023955624622716068 -0.10207963292159589 -0.2765201770225993 -0.2428652704320572 -0.18193862282100565 -0.10551531462119446 -0.08966561640060298 -0.20033252529804813 -0.12882880093119653 -0.05193563480889121 -0.031016210588607974 -0.04024184538527875 -0.09211108612634035 -0.1262410455298678 -0.3318483120926667 -0.45348075559483086 -0.5566312747594355 -0.5731315121135626 -0.5459800479697792 -0.42189263025815027 -0.39024020648141033 -0.3361462514084371 -0.22038479427322122 -0.1532108634290271 0.23061920072247505 0.11211783267640477 -0.10586183982162074 -0.09567370364193639 0.059071663659490375 0.02323143667624099 -0.19315938696215124 -0.3818221792198037 -0.44033321721578617 -0.42500664850672754 -0.39019278409259045 -0.3397619660045691 -0.38631120662816587 -0.3210859399903948 -0.32072364950430177 -0.3358422809942571 -0.31689514856992496 -0.2830156894312367 -0.23471575741470196 0.008632932199295212 -0.04710628346186633 0.21787841651452916 0.26228511209279337 0.5369688496458652 0.4819000366617222 0.42870750507198113 0.34372960928312574 0.37033607098133314 0.2713384832761712 0.14180214636009042 0.18012497372378683 0.30121380286347293 0.1574063818230552 0.026390799772414136 0.08376793116476156 0.2301309752726337 0.3741758503515317 0.33630089227387283 0.4029582365586053 0.2833358020529961 0.16058470544196654 0.25057409679656417 0.14108129625684862 0.012826153838262145 -0.06133479574689471 -0.17752891105660779 -0.2095748764639275 -0.14881364482636716 -0.20409427942965055 -0.2383524438427461 -0.2229775877523151 -0.17833419079310317 -0.07994609244348136 -0.1538971578973021 -0.0343343102293032 0.12578382487240575 -0.021821019536208845 -0.2900147322087701 -0.31846644645228445 -0.32709343647655115 -0.4772321157104945 -0.40552522941284047 -0.3245435389921216 -0.14162237051964927 -0.13465359898403012 0.005049443395087616 0.04884178119940402 0.31955006394771623 0.34291737497147284 0.3168850268385109 0.19355560507528993 0.06075827972705245 -0.03188831147269944 -0.24044992841250543 -0.3300836383183787 -0.22754199354611776 -0.14401312732505733 -0.04316682036458198 -0.0030883131676397164 -0.017358958193826848 -0.005706669828923509 0.07182549346901483 0.10750438869278783 0.16605809042617833 0.2743240482087971 0.29603341508619524 0.2821030833183216 0.1705691089439383 0.06568170130800705 0.02722130028536206 -0.054470906664343496 -0.055605542159219604 -0.0950978691960302 -0.06516837963402186 -0.053392252861206926 -0.012728321532392898 -0.01563973190174752 0.06716175158850675 0.02262052527843379 -0.03687906807936335 -0.09297897962190665 -0.13786088881447126 -0.15019539583002997 -0.13618626391668714 -0.09399065982377013 -0.16405067640957324 -0.13677571100740996 -0.10993421908232531 -0.1297203220267165 -0.0017861764063040882 -0.13702495598548914 -0.07883183878646921 -0.017904221825696804 0.015416923318662007 0.051707528377776514 0.03530415081545253 -0.010061749504224622 -0.04972134396617725 -0.053606629079847395 -0.1264510593637692 -0.13151225509522013 -0.15284978552106285 -0.11351027021705042 -0.10670896232973112 -0.22460644202810442 -0.08541781937547958 -0.06826049887419189 -0.08972123376550356 -0.06626994253008042 -0.039199418886536844 0.010026896233702636 0.062323498659471455 0.053617619364764044 0.11195062714786068 0.18440500541018917 0.2155800469096184 0.28118132317804473 0.27609371758419926 0.29304374755895674 0.3316696212083105 0.33003905194080774 0.4217655525974166 0.43887216001193013 0.44512657821728024 0.3214394578139202 0.1822512856863969 0.12012794783446905 0.04888527411583073 0.00803340631376921 -0.024525134030571258 -0.049920491643463114 -0.010612821974111343 -0.008402962018686184 -0.04632938196531703 -0.14003889309602485 -0.1402898346151642 -0.14712252658418043 -0.14347055941794706 -0.16118922715699568 -0.13585974783091886 -0.10917087889873488 -0.05365291695555652 -0.02426267729254786 0.028633204740162073 -0.12772057870494982 0.016707679400660112 0.1015304723863991 0.14554004141548818 0.1987716026730089 0.2693203749593696 0.20775365835409082 0.19751139858691716 0.14216866702391215 0.07909582974762541 -0.03752512097765948 -0.10511662056228988 -0.06627244930457145 -0.014631483003340504 0.09577942877407206 0.11420555692399202 0.1794966377190865 0.23666513659606117 0.3692984225547777 0.39894609755435445 0.271920995562955 0.24253458591750826 0.18551631114052988 -0.019569618466066387 0.03210551468730663 0.21390817173621984 0.18170353622875407 0.0945602696069217 0.12567817725199612 0.11285876678920992 0.1156233073982016 0.2303421140901663 0.38807651428510886 0.44989336773287075 0.4452166770214391 0.408488637854389 0.37750452022143194 0.3439115635687452 0.303255278486076 0.2585148775276206 0.2912977798884107 0.2883364338319529 0.24143325809045615 0.20306694401028286 0.16667829009433874 0.1930363489179373 0.1429799508053736 0.16910468752614807 0.06659429378353134 0.08819937222021301 0.006816505467494955 0.006654078583618536 0.041714595936325705 -0.03514976356493638 -0.149579314269862 0.03341350930106851 -0.19659269459271742 -0.10848368574995217 -0.0608685762573079 -0.16422624472124803 -0.12388533329849609 -0.09161553887842745 -0.0638189134609953 -0.02316750657136172 0.02644013030431825 0.10515080588025728 0.18762029502485927 0.31818595109236625 0.3512881684842161 0.34492340361039164 0.3463009302331207 0.4488186855653333
0.19086765393929422 0.1484247045438671 0.10502042069005282 -0.04143614333793417 -0.13609278851094816 -0.1611749598604463 -0.12009873848732802 -0.12214165070952501 -0.3216609941401757 -0.4833852421424844 -0.4455017066254415 -0.5059628615601371 -0.5497899140107051 -0.5557533162031004 -0.4522396914744712 -0.23577285593022043 -0.04734130597878085 -0.1971050681672164 0.1832630702567818 0.4054023751663143 0.48422311417861813 0.7148751630866204 0.702705053336023 0.9424817742650647 0.9999999999999999 0.8737665520908692 0.6291129847742888 0.5705951458461438 0.4068208823011445 0.444747517124717 0.5312391111862574 0.3881321143952173 0.3725107365983295 0.23048476069823967 0.10395376267827423 0.26874948734663173 0.2714264012140111 0.2165766850290993 0.2005827806544647 0.33706816001497325 0.32770706943906375 0.4556171223056144 0.59753272930471 0.774154002818322 0.7681863784478824 0.7576030472563419 0.7097472546335368 0.8184945403167673 0.7828377712201898 0.8018482127102626 0.7676078611703532 0.7382097190639036 0.787175035999684 0.8818473157490605 0.9615701672075438 0.8550924034033324 0.5806482382724502 0.34721474819913456 0.10599794421404683 -0.01001975109413116 -0.1518063361543363 -0.2501748690978922 -0.3407266170762157 -0.4573178453417265 -0.49871834599328524 -0.36360808885376683 -0.2747614896976837 -0.1572605539092233 -0.18266965692455564 0.04060950500941125 0.18111823430978005 0.29725608833868633 0.4461333233471019 0.49479209673265306 0.5100316197400082 0.3510693776202234 0.14772319440780673 0.05155874514506641 -0.07615732910692947 -0.13258110618760216 -0.1614557269696496 -0.12613199020914959 0.25557686828673126 0.18700484936177575 0.05337511910729413 0.17302168032057827 0.039835710260301686 -0.054476100876166306 -0.16950969456943202 -0.29992351417181345 -0.2873424736798254 -0.3849992455176502 -0.022724428409376475 0.008891138533458846 0.05930919022276039 -0.05397074530241871 -0.1751391818820959 -0.16139926714301317 -0.35685376520592 -0.44285662239460793 -0.6084853827207911 -0.6904419521253912 -0.5898307131379408 -0.6217081980331689 -0.17934643319089422 -0.18486078192551356 -0.008556222875648015 -0.026140896916192955 -0.1522116766269755 -0.10434267309589214 -0.07818219272772232 0.006476156391682844 0.02069369371379617 -0.08320558859883584 0.03440515836010243 0.10580211236221161 0.13236194617912936 0.12435031325794793 0.0691735966619342 0.020078711757027367 -0.19365292655323635 -0.347010019925248 -0.5022323797830085 -0.5177352403413074 -0.4680850616645379 -0.2878203350142833 -0.20022999819457585 -0.13921897812490905 -0.019819260222335645 -0.02877698926289639 0.19609136046000195 0.0771533996795663 -0.12721155113271246 -0.045422253885082746 0.2587431156896847 0.25045288795387216 -0.0003823237494269776 -0.23560309181476233 -0.3637256996934752 -0.3884336403957517 -0.3956313233982964 -0.38516279455818575 -0.46162424224609017 -0.4719637291888437 -0.4851470216026796 -0.4381463426041279 -0.32538952458716724 -0.3956345421584495 -0.40962468776292243 -0.17900854669143296 -0.21614573211692362 0.04971167475957082 0.15650229376814498 0.5180573197586761 0.6087829570600576 0.5558471259393392 0.5043815795634873 0.48490828609619463 0.3713317656953786 0.23999252494044376 0.26584626493038527 0.3801670840797462 0.29758093909815764 0.1956916319301704 0.2743905661829931 0.4402001690160049 0.5687115359259604 0.5528082146652648 0.6075634835881027 0.4977975665165738 0.3308022760423623 0.3275752463169914 0.2012029970991853 0.03879502782153827 -0.040043785202280475 -0.1758106716644967 -0.21785991510861014 -0.20020358170458205 -0.26203160993367003 -0.3198468979985417 -0.28641605629942124 -0.19788350031271754 -0.07601164688544455 -0.13835985147508975 0.009415606723605167 0.22712730362318764 0.09382823614368484 -0.16908203366527366 -0.28898440075211096 -0.30149164268305856 -0.4337844518427676 -0.4162675156531313 -0.3468119337987826 -0.132033886194037 -0.06440291350563526 0.1129548393149186 0.2030360463316145 0.41512800977866987 0.4442292033028424 0.4299944533774216 0.1886871502879388 0.03307012461654798 -0.1302433494745062 -0.3713356403551074 -0.4661278204724459 -0.2822975076267878 -0.11557604530696543 0.0077669817746924 0.0035138664567487725 -0.07417820956353101 -0.08736578701642765 -0.007802450923660246 0.01869874078650065 0.06173481851732698 0.19375178847795038 0.18624887297548506 0.07578585677209686 -0.04382958552478342 -0.1944030678883501 -0.22089740429460922 -0.30816725260664674 -0.3008085332199791 -0.351173726676992 -0.32482727035064357 -0.3108016586457507 -0.2603721823483365 -0.24274882299966394 -0.14823695164737802 -0.2008915286369268 -0.24053729840543195 -0.29073637724119694 -0.3562151358403012 -0.3494905572892519 -0.3422237673516335 -0.31685159713323713 -0.39641883410766593 -0.37559039262332394 -0.33197708493348577 -0.3365237085111914 -0.1795248972751696 -0.2792605114896143 -0.2318088703232685 -0.18266677067251116 -0.14029038088939674 -0.1111059326678371 -0.1366192517935116 -0.2090640060998336 -0.2674109682839612 -0.275421824589278 -0.3612417317198528 -0.34553779010842695 -0.3490864170529443 -0.29320727258172224 -0.29839578052955373 -0.36070701480810125 -0.24453830459262585 -0.22246583822641364 -0.2646421416002173 -0.2455646334068486 -0.24936923123888458 -0.17278397806385276 -0.11517795555121754 -0.09586867247872737 0.02266420430386879 0.10873126790854713 0.19173715327026197 0.2956416431594922 0.32417737086580084 0.34150587003995636 0.3704355928895151 0.4126163139434168 0.4825767912080589 0.44613990551275506 0.4043387364340082 0.1871555589132625 0.0572321728929656 -0.002218485674335102 -0.07044595437708599 -0.08429324969806697 -0.12663182275263934 -0.1627424623901917 -0.08940616150371347 -0.10815936590316384 -0.17456223962510597 -0.2724831910512548 -0.27948179579299876 -0.29104153479688805 -0.28618865314728503 -0.2826575254608973 -0.22978027896222042 -0.1880274326094866 -0.09032929228071357 -0.0362883067640833 0.0451559324253802 -0.15133102806914756 -0.0366526110210386 0.060378022448073596 0.07891575962696577 0.17061465267307518 0.23012364913199515 0.20746959743331966 0.1985071138589484 0.13202868504946638 0.0691614965911169 -0.06378513571136364 -0.13566514471387883 -0.11182578578446865 -0.04563712910542002 0.11561449810377303 0.12670767588421944 0.24538787454013647 0.32344781539720896 0.4269074659313879 0.4603065973152254 0.32166496875897865 0.28461158180415325 0.22509337709827296 -0.03458925498151009 0.01031539443284366 0.21197770947963315 0.14623214109857938 0.034732348092653534 0.06551994137005776 0.03422324770858168 0.08774042805299705 0.20751230495637166 0.4131599438712776 0.5258097291818076 0.5586962260693874 0.53094550453162 0.4822878037318766 0.470984201167258 0.42379482926179196 0.36802330059630445 0.3688367196042389 0.3563891173620877 0.28104702709990304 0.20693716057628397 0.13976114218053737 0.17318103971930057 0.07086167101197605 0.082382281747609 -0.06386678398760567 -0.07158811559878403 -0.112290973940801 -0.0975752112615134 -0.008248375911816798 -0.11809052460546697 -0.27956198833764023 -0.13155069458916838 -0.29873975934572744 -0.1811167180753824 -0.15159414517020525 -0.29295986045887557 -0.28258474069358813 -0.25604482295981357 -0.25183208789342015 -0.232957406352518 -0.18841430894287733 -0.11613987226373926 -0.03742207998292182 0.15819999419200345 0.25578878437629843 0.2968538444910273 0.3880879099471977 0.5215395296604652
-0.11442469067051156 -0.09749192896606629 0.028396599574858745 -0.1527587089557253 -0.17446340975239302 -0.22005328691085338 -0.2109293117974371 -0.20667215425092714 -0.2820466662155763 -0.413241841588758 -0.374685554473163 -0.4254014380568249 -0.46060525196702995 -0.46934566746755874 -0.39627309354313106 -0.2675638115306386 -0.11515755824775145 -0.2779514260872351 0.01728235530308321 0.14566611360143672 0.22791543811889145 0.4803324120014961 0.45743001711650727 0.7509658279638852 0.8737665520908688 1.0 0.7310506893413155 0.5495440712483299 0.3255421910850513 0.36382169322825486 0.4485869364852905 0.37988569572623754 0.40857084148651407 0.3379670473676266 0.29542202339161555 0.4802666366046788 0.42306322230544946 0.3100310908148418 0.294423592948062 0.29654091587206377 0.24344157918944861 0.36801420774670063 0.4895333342318483 0.6617613248284073 0.7579241777397172 0.7793731942988628 0.7470938231697991 0.8044476017684744 0.8291401971784544 0.8468075079648532 0.8433432579386494 0.8386988626873716 0.8722953547720793 0.8536538665168385 0.8590454451063989 0.6548110456680581 0.2961477586200723 0.056539138952602895 -0.17242444138226848 -0.28793025643164893 -0.4129053285860222 -0.4779921965576314 -0.5730775213767269 -0.6451087412255294 -0.6737119741121583 -0.5432051385886887 -0.4677825157671576 -0.3633870847004046 -0.36415431200521664 -0.13115196605471532 0.1138308976408735 0.3161737377673123 0.5102458184427425 0.5754997929622782 0.5801512229290856 0.39754971253916876 0.25604293631076014 0.2628797630336014 0.1374724797196814 0.0630041667892739 0.04782655205142526 0.04461701803898866 0.45327158177372096 0.43380667275930956 0.3216671200680138 0.378967648539173 0.21099234312835002 -0.0027070379942635493 -0.15508644001508617 -0.3717655450142179 -0.3593206781462024 -0.40401849775181364 -0.12820777145855514 -0.13364441287632514 -0.05700572208253408 -0.08533781343107255 -0.15729954393169185 -0.11121019025181994 -0.3051520638813974 -0.36408551237633646 -0.6006586790460045 -0.6299474019970145 -0.44924384368729614 -0.4232553201474065 -0.03921279228331489 -0.15394864794636662 -0.011986914394014479 0.05762129874892683 0.08684257009045616 0.1290011588402301 0.147462064030612 0.18547767695521755 0.18837288252616533 0.11351072221412739 0.2308741970659475 0.26473637075666534 0.2881985115134105 0.2858323775484632 0.24819281131350482 0.1779636696780958 -0.042306797941272185 -0.2424230069300389 -0.44539538526815525 -0.4537001711191659 -0.37506103264773055 -0.10345948762798785 -0.00035469457918302805 0.08329450075985315 0.16918952242397006 0.1090530628415124 0.1933568894217113 0.1363304898082827 -0.01767634432446425 0.012856537252347424 0.2835505635542238 0.2398373607944813 -0.029036973444047744 -0.26249779707736837 -0.45612588190559034 -0.49076493253218634 -0.5458492446993869 -0.5485561263596818 -0.6068045083639042 -0.5999584611395603 -0.5593776778275495 -0.4922065216173548 -0.3427492680694206 -0.49007363553244015 -0.5621231102790172 -0.4142909457889926 -0.42612773350962896 -0.19791818935834318 -0.07961866388709059 0.3873740221222368 0.5995231019354487 0.6547155979475007 0.6630865622711214 0.650985019472665 0.6739289745345626 0.5615675882271136 0.4846027825242091 0.5846488693453215 0.5125294663809062 0.4322825357569601 0.5619596758087193 0.6435945246934748 0.6804957140858194 0.656483628353715 0.630284835599896 0.46656120580736476 0.2617608850685877 0.16284897334563353 -0.003664237778222846 -0.1973974842031941 -0.2596822730248493 -0.3839918547888189 -0.3908337520842851 -0.3582889290836648 -0.4199071530304217 -0.4809607208226361 -0.334729847216 -0.1039424454594829 -0.010226852088678344 0.036296278685477114 0.20440620246472876 0.26775345238564435 0.1345949305166353 -0.1511927087879531 -0.2641209172075663 -0.2971134472175466 -0.3461915121753961 -0.32391908065697217 -0.24084274692081112 -0.0877797682257251 -0.01833346325154659 0.18304023285702922 0.23192692211703725 0.4140689658138457 0.4431474893888336 0.46510815017236545 0.14237671461481005 0.05531313734800757 -0.23581031126929614 -0.43665827315836203 -0.5019398660140713 -0.2093364891709415 0.05446215711911246 0.2166725440050266 0.13560949457091842 0.01075323020193738 -0.034421332496144284 0.04722162850746693 0.05818917520403985 0.07909301370175952 0.19026848559734422 0.1709651528681096 0.03050884997937128 -0.05662529674752579 -0.2924024102966222 -0.34141152103674616 -0.4231749993878259 -0.42329994108609253 -0.46674344586074046 -0.4567977057267836 -0.41409592578349397 -0.32350649408032484 -0.3061600641997477 -0.20100913200568218 -0.26264791990803793 -0.2807696564806144 -0.3373976342166238 -0.42423104279785767 -0.4242377414229843 -0.44412503792828123 -0.43451648973694085 -0.5035753821908336 -0.4866249645693742 -0.4618339570227703 -0.5081372892744469 -0.35622732527483136 -0.42014932940403327 -0.37698016124494255 -0.324486234671022 -0.266178810579531 -0.23616447822128375 -0.2639516810752695 -0.34593863444867157 -0.4036634144058193 -0.4083147112771469 -0.4745916838726298 -0.4536905507659807 -0.44915564037137534 -0.4034563311103861 -0.40171931932119626 -0.4274546030818804 -0.2989646633560911 -0.30076444421417803 -0.3491762836625516 -0.3351085276856803 -0.340868691565654 -0.22348505172358593 -0.14916757712204845 -0.09748527668794614 0.046205667426203294 0.1372827053339025 0.24514750155140372 0.36604262363102263 0.40761786818576773 0.4237775580179907 0.43998155895719243 0.4743019324065532 0.5113021493820035 0.45547773977824496 0.35503586644140417 0.07289642428548623 -0.06088108730405965 -0.12345964080469408 -0.18923403418826695 -0.19755847374742802 -0.2555700731017967 -0.28271162878197525 -0.1869643900624961 -0.21755373708010312 -0.30481295465207214 -0.3949089216961865 -0.42447871289991274 -0.42883869788446527 -0.40504509375805614 -0.40625329036580066 -0.3236735940076364 -0.28080078383818835 -0.1670277120693594 -0.1096859083944481 -0.010871364139354103 -0.16915442883024434 -0.12203938249740376 0.00656426158828865 0.02303074698013567 0.13761697880332294 0.2030180645566881 0.23704466143092087 0.24214909642557667 0.17763401379320365 0.1488977498117766 0.0285320573438605 -0.1698102548185138 -0.12796544941711996 -0.06919951399946901 0.11764910297916964 0.1583007638119861 0.3172821313387506 0.37878004244594904 0.4567412452947498 0.4488097538966848 0.30287984902713966 0.2418489761349588 0.14988423997186265 -0.1395916422330613 -0.10057071614680878 0.09264949672977238 0.057179978306877446 -0.06334732534721098 -0.03351622659190892 -0.08107758552193126 0.032090137352807614 0.13382311451572623 0.3557785076870358 0.520662611446984 0.5915771039384223 0.5800117850985167 0.5501152625467215 0.5532987700539266 0.503940267431124 0.45949733385895847 0.44629708458452233 0.43475698015677544 0.34404938641720695 0.2595697431301536 0.17847772476773235 0.21765145363958727 0.09216710490155036 0.0914741862481703 -0.0897449080307031 -0.1413160475770559 -0.1617190813381468 -0.1507282716833442 -0.03207198500759033 -0.1376015473661338 -0.34065380323420186 -0.32817245423278224 -0.36333103902846536 -0.23822306463073617 -0.23973382497358994 -0.37923381375897863 -0.3850628313995221 -0.3626157801821983 -0.37116245454945673 -0.3603047668693499 -0.31766766258414453 -0.2374648856209655 -0.13376081195047237 0.10432526295762529 0.259901332136541 0.31435220430672256 0.42440122937584634 0.5150685606488905
-0.052655364491140846 -0.06593116339105061 0.1186720383321233 -0.08885406050743826 -0.10484017703134776 -0.1697801633567045 -0.08396549166230072 -0.12675580919194254 -0.3617023695079688 -0.4299785125603508 -0.4341654394651918 -0.3947929494123205 -0.35178321592713246 -0.35732409857520264 -0.45970896440836856 -0.4020212017690846 -0.33746394156061316 -0.3740979958639486 0.05895655759473105 0.19768227462733814 0.30117534745849484 0.45167923219610584 0.3230258787497531 0.4960373545432438 0.6291129847742887 0.7310506893413155 1.0 0.7846061389658627 0.5917361871902233 0.5606128333693288 0.517025796240053 0.4850251054058716 0.5342636809420566 0.4604831707074334 0.3926979401633122 0.5613314395566672 0.6161312935442796 0.38229307828719183 0.5425553576992096 0.614700146535199 0.5552419968132238 0.6188199285487761 0.707105566152604 0.7466974008852862 0.8239282615091522 0.7706446764770715 0.734649429875345 0.6082929904916264 0.6075746099938127 0.6378423276176566 0.670992402208113 0.6180091989150445 0.678279592534147 0.6499350753239579 0.6667514805228051 0.4964319620715627 0.2514837060018052 0.04327813672094029 -0.13796901036247053 -0.18114920295403392 -0.30630704912646 -0.36085241588097694 -0.3922030782440956 -0.4192317518052912 -0.4044413487927354 -0.31690259159923556 -0.2824694177376071 -0.14033432864844395 -0.035167313175947776 0.20386843883617556 0.4390338655308543 0.612391997248458 0.6894091692918114 0.7027037027246082 0.6738148488463486 0.6937324114231014 0.456753889053314 0.23411609994269678 0.17216788679001246 0.15854124645862025 0.21504969577523422 0.23084829355386594 0.4741881301583092 0.4757247998637465 0.3893747879681411 0.46202035648681505 0.2332673685396605 0.10419788371442867 -0.1218340221502633 -0.31569308058193024 -0.32071386055444434 -0.21027750988569052 -0.046934690006313534 -0.09039714071518702 0.015866967932813746 0.04139269178591164 -0.09035026864270387 -0.12442673318144999 -0.2963159718084543 -0.2353049681984308 -0.389777862957849 -0.3926485592334895 -0.24027391198249695 -0.3024931378325805 0.03552145480001228 -0.09645532808797995 0.04579596414417995 0.06281746356915621 0.057369740620315496 0.14577194567250248 0.206645534917752 0.23840765715989118 0.24937978669183475 0.2413206418459604 0.2602215111291688 0.27687992717394383 0.28912420121884436 0.30199955408671275 0.29189331130289015 0.288312693921141 0.06217180516855295 -0.18110243406129534 -0.40731439198441705 -0.34601626118956325 -0.19085471314872346 0.06562726452179954 0.23882934996369418 0.24740864060196424 0.27559343855002616 0.20895447483088656 0.2179561381123977 0.1720013921409953 0.14993331398539606 0.27460563610492605 0.49298252140762816 0.49246847844012703 0.2937351192047827 0.084828090762835 -0.12961502854590842 -0.258962659936583 -0.38468403442951915 -0.45208051379678443 -0.5441380530431491 -0.39693040394155865 -0.334749619321661 -0.2618016394647697 -0.270800975319215 -0.45222424886023826 -0.3860677317748421 -0.3300896802285874 -0.36303261789891883 -0.19579062169490882 -0.030801100234618024 0.2815632339670775 0.5455720419891881 0.5200539877535594 0.5760897862445806 0.5164957793181029 0.49136460814567956 0.42839604011428717 0.4836030477847082 0.6146992250115786 0.4933116917162587 0.35898589474499293 0.49935242441032807 0.7003758605218223 0.733015005824319 0.7178768138443041 0.7570193915920642 0.5642403912277709 0.3356136459646225 0.2772625095529674 0.17906076144094188 0.041270016323216155 -0.03266556922790633 -0.15308609739783569 -0.17654542766027392 -0.16308033227951768 -0.1463179664444501 -0.26083419708008704 -0.06640401360730926 -0.0539262812921038 0.11314716460736943 0.18420724329734253 0.30849728082934724 0.35523144181549987 0.2856323948181158 0.10409620325749706 0.047243648514936135 0.00269121886961091 -0.15163777353764304 -0.09127842737785916 -0.11078104991953207 0.028397844664698267 0.07136075939301564 0.2170965324341799 0.2721756626202113 0.29770797099479906 0.37706715818134817 0.4528400873038108 0.11979229301499823 0.014751330444044334 -0.22112675916497296 -0.3132674567556871 -0.3936671285953576 -0.11541632249954877 0.15999858510077433 0.2885938079468147 0.11296550731422388 -0.06483750037839951 -0.11611171732633631 0.0032082011421463367 0.0008392932337045064 -0.005226258719395042 0.14349839159459046 0.10140454395625356 -0.15412141279021133 -0.3115229606963576 -0.5505607062291924 -0.5529783443041859 -0.6440720832589731 -0.608455990507096 -0.6485722751077563 -0.6600095524766337 -0.6636683172024118 -0.5481781727208557 -0.5149486480735143 -0.4154848644240073 -0.5083456213564552 -0.4856473262055281 -0.5271720924996269 -0.6625051765132046 -0.6685718801576154 -0.6737196847327729 -0.6575664260894936 -0.7198023783566438 -0.6911307110864535 -0.6486673691594783 -0.6057001985941223 -0.5691910104063379 -0.5280691363336995 -0.5010769593508371 -0.46677709537097606 -0.4157226411653906 -0.382467561533665 -0.4064413849422361 -0.4976829838744078 -0.5737910938010419 -0.6057595549287786 -0.6885169513338719 -0.6699068169778608 -0.687868723398585 -0.6804245115266945 -0.7350359203949026 -0.6934519054961441 -0.5835212860406856 -0.5722011621598626 -0.6192300097086956 -0.5890178134762135 -0.5899952776647447 -0.45355333909815615 -0.36351637266193404 -0.2691932693235823 -0.07262441445945209 0.044793280217853344 0.21831296690804913 0.3496925163836866 0.42364048442587826 0.44505598180806993 0.4462866506868768 0.4969460821090717 0.5206279610414654 0.3350778293688381 0.20945356882959495 -0.14850579642740186 -0.2509457152684747 -0.33936416815729215 -0.3750160912773398 -0.3923227602201044 -0.3712759585838472 -0.36278202855696384 -0.2671292091153549 -0.2816198495257471 -0.3704816124071571 -0.46739726175358776 -0.4941529188003299 -0.5092075264418331 -0.4962581252272435 -0.47762790112149645 -0.4044579975325114 -0.41183358027468403 -0.32416710737025417 -0.2774936526554118 -0.19345715476029127 -0.34897227298721584 -0.3180646796875609 -0.21539010536151684 -0.24143424805850247 -0.11615244148325618 -0.05407539979156038 0.04078997259327998 0.11399944888602659 0.07592137937414034 0.04482770681971599 -0.04246763444337777 -0.11793373416636885 -0.14079161599437598 -0.12340652357925505 0.014467438594556075 0.012876087606631899 0.1957494254638309 0.24758730493550385 0.32819892536482487 0.31201490645037605 0.13846574092478534 0.027964503805785454 -0.014164895083826614 -0.2641820514291617 -0.2102137859478909 -0.03658927975336675 -0.11276185923742181 -0.20569059051574895 -0.16434734351041286 -0.20622644806744708 -0.13220697436354623 0.026061322908091183 0.23063472573202368 0.4643808834674196 0.5386151133976249 0.5810236534455968 0.5492246546090997 0.5773518010788881 0.5418619247113119 0.4745329481277046 0.4244502387310295 0.43728597729900753 0.33369499983457906 0.24299091716854984 0.12071910159096544 0.1326586583347073 -0.04806689976636135 -0.11054837994519569 -0.33894631283546967 -0.44741287184340905 -0.42717176106684507 -0.4156699949173737 -0.27686498363707424 -0.38561825952452883 -0.5791282898702316 -0.3847806850673461 -0.6049464947842333 -0.4655986772743238 -0.4376262732344532 -0.5860746160898886 -0.6166419295010732 -0.5926053157899591 -0.5857688448269326 -0.6000492785488621 -0.5312924804746187 -0.4499107457642755 -0.4068734203019703 -0.11085840524566469 0.09732500339312995 0.26751375454624676 0.362530844064636 0.5651349002747738
0.120525767422245 0.12304972327333304 0.16511809224644644 -0.07092752199722535 -0.1597173556768673 -0.25725187760247925 -0.1381010197796388 -0.13269371411332545 -0.3577968457191268 -0.3868663207474186 -0.4214870659537932 -0.38151131984856307 -0.32102598001921 -0.35279973513145696 -0.43759680288194197 -0.5228812735282502 -0.41538980415150767 -0.42316843832080475 0.03895754473041709 0.32198388353194557 0.43747313407993316 0.5195112123683941 0.41586166572606226 0.48807035038742047 0.5705951458461438 0.5495440712483299 0.7846061389658627 1.0000000000000002 0.838928165699963 0.7820573319763767 0.719067441314442 0.6292962673593686 0.6189610431374312 0.5319970040299145 0.4279142224551609 0.5734757160941715 0.5860696599812646 0.35481750612736823 0.4461644606624578 0.6029027600867883 0.6302897158763275 0.6952541603180515 0.6994699417297765 0.6611009303111326 0.6557997529041736 0.5013720587526634 0.4430548497821407 0.4292586260561682 0.43327287845474655 0.47247796504611667 0.4666250374710993 0.4045155119038824 0.4453702510642319 0.5088705989450764 0.5926269852731602 0.5235946148227542 0.39778875613160697 0.2305202630660404 0.08289943186405303 0.07457836966861617 -0.03280688234416927 -0.08200630388045228 -0.11463291343717155 -0.1791674668518938 -0.17706677211160066 -0.05847346898038696 -0.03738554704170933 0.0509992450740817 0.11423821460436448 0.25278821846844984 0.37192473414353155 0.4610462972274334 0.45638301473685056 0.43898309525214346 0.4046638652743842 0.5427482956591217 0.2882446286649501 0.08715657822614349 -0.021626266044483415 -0.029129428701576948 0.0690359081131094 0.09359413998730855 0.20490759014094068 0.21430584114891568 0.11835385714139507 0.2007225742007043 0.04465654972942069 0.034232758340682706 -0.13808677774737665 -0.22558883624808657 -0.25253537569236323 -0.2457265896002179 -0.19377461513744512 -0.09192886986945843 0.041541356837176885 -0.08924646402511252 -0.16551622925070186 -0.17859603005081 -0.3002795201922141 -0.2700795791250534 -0.3126482219131658 -0.35284825499767725 -0.3177581212157585 -0.3968510366079207 -0.05351140431795878 -0.22175650995448878 -0.020836861795382966 0.03273710523807325 0.06442812317208063 0.05207034235279578 0.10380673897693933 0.11480380978896627 0.16005349088237206 0.15278167547370552 0.1236018735598646 0.11104598975725662 0.10230851255995924 0.14263472564937968 0.19228240199990224 0.20855281351017188 0.04759708862812382 -0.12226874831192311 -0.3107130161596852 -0.27114935718678057 -0.18603287452157574 -0.04521754101350518 0.054362935294793455 0.013899711809342229 0.04916557578492429 -0.004831707154699728 0.10714713160371923 0.015045635030922126 -0.05324785695108834 0.12140276829477757 0.29884153794352153 0.37495454630834285 0.24722219401750142 0.13721520690371683 -0.003725743009351664 -0.1289833126700286 -0.14406046559199323 -0.22327934254990145 -0.3136697555363731 -0.36074055402260774 -0.22934620525916172 -0.06093479553558781 -0.0826361012219438 -0.17253713432752255 -0.26960277951808276 -0.09205559320102344 -0.11146246929401384 0.0208582752070318 0.14544040179836742 0.28069353132922503 0.41475046523630765 0.28967753933906554 0.3172479770207654 0.299606686721465 0.33039975251780207 0.23891842565706942 0.4122606444466487 0.449060701405552 0.2862686651610658 0.12086583383654506 0.2730553417441354 0.4383525224173196 0.45419484845546954 0.4299433428221079 0.5098328495504008 0.45071551858915376 0.29843840990831144 0.37272902251943013 0.2833729406147473 0.21126726463430073 0.1661569892425362 0.1609401609692605 0.06500096646421331 0.08891307288662996 0.0825559250131477 -0.09442298556199977 0.06527702906666212 -0.021968795421385152 0.2229223562949149 0.18744531263915915 0.21070942756873587 0.2819215351359106 0.22931744593018538 0.10380283807616501 0.15629362430835195 0.04762594302176761 -0.1347939053880728 -0.02294942881773274 -0.09237498189265918 0.06636090489328751 -0.012035257513733967 0.07374561679039353 0.08748665187115127 0.03615743939909117 0.0664719770531404 0.14853151064151848 -0.023536587784536565 0.13628166616827067 -0.0673939407425495 -0.10973603129393052 -0.06143070288614887 0.1834860749428529 0.25218249545136306 0.2666915693140118 0.12124620758923794 0.06130944436430093 -0.010939679017905395 0.04198981075999368 0.02787148881005055 0.022156617488724287 0.12403249369505631 0.06985124501435412 -0.08101230294366801 -0.18658885984026904 -0.4200651465911802 -0.4523342748276356 -0.5336213923236981 -0.5112734909613771 -0.5461509111003654 -0.5280088587144423 -0.5389982092984559 -0.39839761504882465 -0.3642984659216995 -0.2889626224383386 -0.37591830281961475 -0.3313297911531588 -0.35438411418490234 -0.5115698690787542 -0.536270136174348 -0.5443684862748841 -0.5227796882757408 -0.5740401386277522 -0.5574995729363889 -0.5246825881468763 -0.46641025756854587 -0.45431888482467997 -0.4614011833785053 -0.4257762225611958 -0.3874061639191799 -0.36463630587394724 -0.33377847766741 -0.34456553244205634 -0.41007390128627247 -0.4704347243841854 -0.5059840501893382 -0.5742770763678066 -0.5582499192107719 -0.5828610678437217 -0.5967961250132473 -0.5980861529494748 -0.5798869111514289 -0.4735888867903585 -0.4530881356947089 -0.5108796752417818 -0.4691453953050119 -0.47016905819928045 -0.35745652007866674 -0.2687770097101843 -0.1867676663797146 -0.043931912201077845 0.04237977262484211 0.17622718952462818 0.2661665665732784 0.3172470133679434 0.335925293082455 0.3324863343966891 0.35872949106156915 0.3810895022541214 0.21869492109125727 0.08835678806801046 -0.1971861370814134 -0.2637955357920416 -0.33482938195422896 -0.3461729028131216 -0.37675062540137916 -0.2899160179025592 -0.2850620764854019 -0.22611857931054508 -0.23587908362259882 -0.27946428567480536 -0.351867622618923 -0.34540113894426994 -0.35511446702447297 -0.37160051805481514 -0.33594506676121133 -0.31590266973565184 -0.35731890505491865 -0.30581953029222964 -0.2575770857390653 -0.19812531689859347 -0.3841235455326382 -0.36025071499003236 -0.26825671006218554 -0.2554155290906315 -0.1798896787785945 -0.14508271741788897 -0.044060728744559005 0.06132848773825966 0.05559891342316828 0.08613191593539841 -0.024472627867018114 -0.04994990417760237 -0.15511982989564518 -0.1589929976975349 -0.029664770895681432 -0.021385991476403264 0.10403462286958656 0.12408150440674791 0.19380108599944088 0.14228941662791278 0.026556015790596247 -0.06313412324566377 -0.04192511678743811 -0.21569339732423734 -0.187989800160959 -0.04455360741776869 -0.1542479657571903 -0.21233268251108595 -0.18295422110260387 -0.21702570960412138 -0.22018270835377796 -0.05990484877687047 0.09000611083650192 0.2978437118832186 0.3628661198634421 0.4438759047994334 0.4161638411646714 0.42920643010004855 0.4025713104175657 0.35671739898484794 0.32224995656049843 0.3363776320368447 0.2682177418284279 0.2023866460068406 0.11510689974210885 0.11172680831960395 -0.02996446070253447 -0.11338873491786311 -0.2977856114643271 -0.38698663826313623 -0.38348133492232567 -0.3918994110223673 -0.26985755115960797 -0.37581734010846723 -0.46199809633223665 -0.16709433651774386 -0.5371379315981283 -0.42713307709896386 -0.3719658929251419 -0.5121252485258203 -0.5353982567436824 -0.5232958808872319 -0.5064118614719239 -0.5230966581880145 -0.4669556051808363 -0.3997883662351921 -0.35461407450500565 -0.12393733248566144 0.04740054698257351 0.1865254937062367 0.23933005799864518 0.4225765951746506
0.0070984719425590025 -0.09233818947766216 -0.15795532163816786 -0.3323615710532792 -0.4077218895943731 -0.4263177848804463 -0.31273986963924383 -0.27665551501736435 -0.3190387521070349 -0.2537226777323668 -0.2557855197134409 -0.20682920670190305 -0.20959606237575293 -0.29775501820431505 -0.43495868811512484 -0.44600035001437227 -0.3896149004105643 -0.2673765217293389 0.013104924414379094 0.28608571970718927 0.3571819668303964 0.389949349136527 0.31226177228549984 0.3708584056148695 0.4068208823011445 0.3255421910850513 0.5917361871902233 0.838928165699963 0.9999999999999998 0.940645273268065 0.9063637893174749 0.87256669432427 0.8280516519532364 0.6951174811894968 0.4945015975704925 0.5532083331553196 0.44386603981394274 0.06831524887965619 0.24947585951725249 0.400003221506705 0.3934182113484901 0.46496132282769204 0.479356603138333 0.46583605661659666 0.48471947454055997 0.3812039345048593 0.36304839596650434 0.2973181127764956 0.3913799427330648 0.42198757909196183 0.4261264085346388 0.38613522827906 0.4073798622352435 0.4508156905813534 0.4797404041382061 0.4525139489434577 0.3380662172464237 0.20448291907308422 0.10254597308644285 0.08523045765000933 -0.012223569819433705 -0.07614961405644606 -0.07598339444995818 -0.13073069112501057 -0.12206689960524124 -0.05593630618900518 -0.05126280984921391 0.009238235573376321 0.020463182086410615 0.13617100125642626 0.20103976127600526 0.33091052725474907 0.3134009837478009 0.4035074376072857 0.2805695541830545 0.43688921116264784 0.278586409268822 0.040804227280524484 0.1006090125122061 0.1623477404391607 0.26001199198168257 0.3082742298046316 0.25924301906826147 0.257234102991991 0.17003098348698512 0.25199568218090257 0.185658662028551 0.18875341619282465 0.0845514422607863 -0.00779580558265093 -0.027591234717175946 -0.055920355797816006 -0.049336561301838944 -0.04332516300539488 0.09600149940234505 0.08096004896852159 0.07555947251619767 0.07172482311354623 -0.034962879275995035 -0.02363666055224183 -0.12366327795449318 -0.21243350064050698 -0.16119429384797748 -0.36015301832012264 0.07362445329694656 -0.09506713108053856 0.10155481080855565 0.07415872356472318 0.06885223418134831 0.11591868049203967 0.14989655400763022 0.16507462675766868 0.22560792672233518 0.25820491351439395 0.209528753037466 0.1841735031627144 0.15936584780675198 0.19555776542226339 0.25537704119352145 0.27957615604212677 0.1381000785437196 -0.037846476571560456 -0.20493481494154137 -0.1620757855895568 -0.06720790028491017 0.050756691801622976 0.10644682323792026 0.08631861182068523 0.11419001087781568 0.02070929523306434 0.1802477428267596 0.11734791747412478 0.009021252070649566 0.030823303788596226 0.11297465729646256 0.2146249592282238 0.10868479273882478 0.06427896682532673 -0.034101988430161254 -0.07841671419369209 -0.0818544920417184 -0.15356870743394202 -0.20676598478159774 -0.1648553240587532 -0.10732308889462151 -0.03264794459671334 -0.09949355502466395 -0.1458420476678749 -0.11524542689474762 0.00024286385417122527 -0.002420409357832184 0.1233563589549124 0.2375937516878921 0.3762452318936566 0.457464653699273 0.36648533677203227 0.3446463564618205 0.34621255729189365 0.2081297427903516 0.18377963918969467 0.3043821792614517 0.39002541281607306 0.3348902821363508 0.1120279093707268 0.19818509333004003 0.3204948388000329 0.3738924849763972 0.3168897146932844 0.3615850787972452 0.25117132710837675 0.04979889837027892 0.11604871854740198 0.07370156691611852 0.06628991245078666 0.03881541118362866 0.058447627362390404 0.05885378487482237 0.15772262507367937 0.12990977274595863 -0.15487553977758128 -0.013359573790163925 -0.22773429647411045 0.15549547614245424 0.1364730398472768 0.1468357916750818 0.3005472357566241 0.21915141185720197 0.07727609495297133 0.12506402206127107 0.022321532898428424 -0.1396060372397685 -0.0080331590627579 -0.05811940879336414 0.06136753611161169 -0.014419557497423439 0.018781710089970448 0.07132643825840082 -0.026029522400786865 -0.05875675011654941 -0.034947465844985294 -0.19371040696242225 -0.012928115843459358 -0.14401132951640452 -0.14704025216263888 -0.002356405694284276 0.1715409493386793 0.20447944202356166 0.20017592612966398 0.14718327047481997 0.12085260308507163 0.07836385086560192 0.09133940571559743 0.04700772604239497 0.05939918288087148 0.14720327391162996 0.11933645750997778 0.022092856634574144 -0.05251757500630445 -0.26946173435581905 -0.2912392786167997 -0.4043742239970167 -0.36291868366193347 -0.39676336557937203 -0.38230848891994734 -0.4059652335232043 -0.30735670386560116 -0.2936737743698383 -0.2261038443604978 -0.3351091275526682 -0.2957307399671862 -0.3137493558071403 -0.49435215405012267 -0.5461929321866059 -0.5498530145955576 -0.5147433837204178 -0.5048062556899792 -0.46714011240126097 -0.4170833244305673 -0.33751780700416917 -0.3730181194138981 -0.36273187365304244 -0.3305081501564575 -0.28674914097629034 -0.2710396908954496 -0.2147606080335301 -0.20812773226753942 -0.2751799913250778 -0.34640252236302255 -0.39961133214578637 -0.49088052021147244 -0.5013529918293708 -0.5488557408820713 -0.5469370685236552 -0.5451312475685881 -0.6036674499910519 -0.5446844298733803 -0.5429520410160149 -0.5716457371055326 -0.5387874149733396 -0.5087938724122004 -0.40062298736014074 -0.2822266525681031 -0.19619044350711903 -0.08291901010912231 0.026874020086365323 0.14444444851129246 0.21743479037373273 0.265458966988765 0.3047754135640677 0.28865888789269656 0.28026328344779533 0.31509039978075903 0.17459747389579125 0.09876380705297534 -0.15173562903366009 -0.21492371347942468 -0.32605789338835284 -0.3410114973447334 -0.406754524712802 -0.35562827390621826 -0.33359901512966084 -0.2779059260974452 -0.2663298123938223 -0.286923225468979 -0.3541818590036625 -0.35609133211693844 -0.3929305776798568 -0.42442538935529484 -0.3957005628232302 -0.4134152914692684 -0.4633071639879172 -0.450750754553476 -0.4447198334116022 -0.4160875982202495 -0.6070066988180833 -0.5507910997760392 -0.47621848839353115 -0.4619707411795312 -0.3992171628379857 -0.34184412938144904 -0.2277721569552829 -0.08652026676744642 -0.06168611863642276 0.024900040638414295 0.015975062614406687 -0.09186932754206051 -0.24092510611372162 -0.2519449926369787 -0.13725516373409485 -0.15883174959443364 -0.0763967296798773 -0.07922452850412603 -0.0004305692264376079 -0.066306095907104 -0.2012266796929374 -0.25656677373894504 -0.19102006219394324 -0.36129969954106167 -0.30992204307629667 -0.15280968393021302 -0.20304285937507163 -0.25023230362052673 -0.17476677837799445 -0.1697134158847484 -0.22834707704485682 -0.046389168649397725 0.038695537816329846 0.23648392215268715 0.2544052618537447 0.3579071005105043 0.31334318426707175 0.3090204724205777 0.2929548219409719 0.2330681682507134 0.2141458967846129 0.2538207391072923 0.19040597867637596 0.14479706263407485 0.054157596251848635 0.04349330126014719 -0.09876834501310108 -0.20093284752975388 -0.4030775476707071 -0.5114327882309009 -0.5446950552306061 -0.5581723189067027 -0.4653884493361531 -0.5623451269714821 -0.5649939363927542 -0.21391911924154952 -0.6532730341578377 -0.5978505480131309 -0.5312027392259913 -0.54305275225957 -0.5229222293601838 -0.5091168594815815 -0.4709005563039326 -0.46609639177875517 -0.3681783959276921 -0.2642192410111652 -0.24858809133323956 -0.021040362405284015 0.07765354706099596 0.21829516445032457 0.24652783449070925 0.41165054410473334
0.023233056717445775 -0.07984483976086856 -0.22563255472997892 -0.36117097367785217 -0.43286159236990845 -0.4408175549193853 -0.34563398465278966 -0.3232797579292308 -0.3872033817432199 -0.3149661120212933 -0.33363064647583357 -0.2871651883840023 -0.2912919548093242 -0.36353160427356035 -0.4623661134437839 -0.41342899175107095 -0.3060449482551973 -0.19953099452171635 0.06566771152097192 0.30325124419668403 0.4125875821129468 0.46647797104342353 0.3850195517868932 0.4237865623846016 0.444747517124717 0.36382169322825486 0.5606128333693288 0.7820573319763765 0.940645273268065 0.9999999999999998 0.9232708578215355 0.8450149808975027 0.8236248296427756 0.6787046097476971 0.47201549832278084 0.51774061382008 0.2854259947073516 -0.08799324188324978 0.08454672789466056 0.3009491352413836 0.3123424625225888 0.3458440391979449 0.4354886572378789 0.4411977483603449 0.4677503343816881 0.40129222704900863 0.3993483598124703 0.34435205859071827 0.4650720582967861 0.46755933620679063 0.4501662957384478 0.42600655048648267 0.4232479798874489 0.4819234992100357 0.5175073603498691 0.5243862355357009 0.40853247666230086 0.2728568747092632 0.1627217532031742 0.14239862645129978 0.03991856962048955 -0.019025261200186036 -0.056934165873976136 -0.12500977917727515 -0.18415997263579606 -0.10321303622537509 -0.06931550334169971 -0.024134208924412513 -0.0528724051546817 0.06289944951963082 0.12880677443306804 0.25855450223719406 0.25992549580969954 0.3462575707608693 0.2874911927622097 0.30540628329150926 0.15590592853084154 -0.01770482472784831 0.030966690767985614 0.12492435371250989 0.20787999070787247 0.22631125242197614 0.22346859631874155 0.24957034392926924 0.1393875560646032 0.20567715488369312 0.16149992429392454 0.15954153506550559 0.09396248642113317 0.01424469547379181 -0.0028729901833967762 -0.03952713000459394 0.004830344431588276 -0.03285293542499131 0.06535333240110452 0.05136597104141779 0.08039017721714511 0.09760270547414915 -0.016524432317009168 -0.05784012193945164 -0.19307623521984058 -0.2976793100806341 -0.2303312872912401 -0.40455779261919533 0.09494129846650863 -0.04946715411870014 0.1858896017856443 0.1327376324731741 0.04458844723768938 0.1081487151836957 0.1328464589036194 0.16082830478771085 0.24282949404145943 0.25809794875203523 0.24937291175634244 0.24587822569558018 0.23005576001985723 0.25572122501619454 0.29785645170269714 0.3139981186975949 0.18064959554400697 -0.02567597078710701 -0.20002908647895384 -0.20841456683430243 -0.14279045747329044 -0.016394462481744258 0.0013430339566202888 -0.016204793994228164 0.024498457243735054 -0.09896500890663959 0.1682172084449372 0.08191419585324144 -0.05769629676728753 -0.0209842204729015 0.07665498441547428 0.15253651514189354 0.044712219739554915 -0.025624565079547107 -0.09245946855519027 -0.09802919311772443 -0.09603372954328633 -0.149985534702799 -0.1966938138229196 -0.13190353325770013 -0.1473032090001367 -0.11446218823334263 -0.14843475049275026 -0.1891625121200345 -0.06024205823725924 0.034643433154562975 0.027628179619380706 0.17524195595511496 0.293835009442367 0.4384652722699775 0.465011813763608 0.3863024227341811 0.36230724412087084 0.37867855274386475 0.26234023342347557 0.22519117257139476 0.33131681215042685 0.3634801451592776 0.3197879728894322 0.09807447788878919 0.1818887103769054 0.3088846846071511 0.3480385765169248 0.29788922733228906 0.35099610889933147 0.225836266452658 0.006498952434130758 0.042905270533958116 0.010645747807122753 0.015114840559038093 -0.020349683446818215 -0.01756824869422872 0.06857928245733803 0.19321701478882014 0.10438753948837112 -0.2261310153559148 -0.05549450446854538 -0.29948497444688615 0.14198582250592418 0.13056094933715562 0.13348396222831016 0.38108000849685736 0.2860403663615999 0.06839092223070385 0.07289615221188703 -0.05003418235292195 -0.22268644236221724 -0.07068591960279945 -0.09169169336074254 0.06707683665757623 0.021725645028789844 0.12322053660734646 0.2102102409065318 0.06612953134481302 0.023508365341882838 0.02543510254864305 -0.12441830527475232 -0.003029213266025949 -0.12129638695609295 -0.10627172115055535 0.021901759055652708 0.16449978210794794 0.2578867043763435 0.28448869842495916 0.2895741477825189 0.2953858308921345 0.2560574052921065 0.25518676359853226 0.1889965060147966 0.18926153538705823 0.2685709994489203 0.2262893848037246 0.10052182034066043 -0.03153181372465966 -0.2593311910065819 -0.3069599403088342 -0.4128326659152702 -0.38264406318714994 -0.3961541515704436 -0.3646720948674117 -0.37511842815770247 -0.2425911334872432 -0.21118827835325998 -0.12687622621631212 -0.24297642387597718 -0.1907281456016853 -0.23942625634275486 -0.43229725940856667 -0.48643708950689096 -0.5158785867029261 -0.4869352547193231 -0.5029357872036844 -0.4800341862199868 -0.45263101918198473 -0.4053254093791109 -0.41956965332736695 -0.45686090221481873 -0.41171639817058353 -0.3553776575346589 -0.33445039814122274 -0.26998061783279503 -0.2681979209264258 -0.33208250233661085 -0.3929400380646774 -0.43631410910795476 -0.5046137552712265 -0.5201641873709831 -0.561084600526031 -0.5554396994721866 -0.500452908684926 -0.5690004703505198 -0.4816012833524228 -0.47417581071384707 -0.5258536925561678 -0.4706279486314206 -0.4375770478916821 -0.3014544724673382 -0.1599025473962755 -0.06509342024803551 0.060843715925829905 0.1625093904245456 0.26990409367889867 0.33555689083967705 0.3705456842211263 0.4003291326998289 0.37768918192761974 0.32682273893989305 0.3349294764001385 0.24325306981170658 0.10223452626267818 -0.16995548774838573 -0.26796812504374323 -0.37412694707888516 -0.3951810233124212 -0.454203694120588 -0.4010520769012767 -0.37946297604821894 -0.3260625608222464 -0.3198365225417545 -0.3524564839288183 -0.4198316047803886 -0.4134899595991492 -0.4348603418752999 -0.468803304806324 -0.45207096196584456 -0.4714739828528956 -0.5097994936666556 -0.4718785999641736 -0.44764847592264184 -0.39753876384632947 -0.5870187571686931 -0.5247860653708601 -0.4218025609635888 -0.41798841407318477 -0.3129645612134091 -0.23480928544185628 -0.10560380982177107 0.04870183406389981 0.07774599013035145 0.17009331758684584 0.1651266019767758 0.010529688850234385 -0.13545637669849836 -0.17900878749934657 -0.04015255871640387 -0.03139501592792506 0.04108788078407988 0.019885555863308414 0.09816349859795317 -0.00038995659879953985 -0.12683328411089875 -0.2567094217589423 -0.23728182765497846 -0.4239884828490171 -0.37140877924358884 -0.20301147612498716 -0.263201973893855 -0.3094050052472024 -0.2501096729853003 -0.25151796560278744 -0.3043971692951334 -0.11680183276689295 -0.005347772591626816 0.2202197320117975 0.2819228812127885 0.3938092342773609 0.3787613258461903 0.38199982700720847 0.380292038311064 0.34106502415656215 0.33310453332372497 0.3701092590127928 0.319053010435384 0.2748517018793037 0.19670473422729276 0.18994999932727075 0.0484182946086063 -0.05596171866892495 -0.28979533533552804 -0.4298930493781366 -0.47718428874888225 -0.49721360737253695 -0.38620132438720267 -0.5072806158164511 -0.5081858862822335 -0.16730226347931781 -0.6490323134833093 -0.5990439406579842 -0.5245168403375601 -0.5633391381809036 -0.5491023442194939 -0.5366711519744439 -0.49757602345568674 -0.48478364019979553 -0.39852503105273923 -0.28834706433268287 -0.23565543374256948 -0.001470562965526384 0.14973644239005762 0.2574600704604896 0.33482891531500814 0.44400582361109003
0.009928957135210248 -0.09491232771687681 -0.2774823533849455 -0.41673007644211146 -0.5119278486877517 -0.5322269638785634 -0.4583043523075631 -0.42995871658174634 -0.3310659278497392 -0.2342794212112128 -0.2183679202991872 -0.1864121298108613 -0.21903577956307027 -0.30818769141811536 -0.368577205704026 -0.2931383931438787 -0.20112199048332244 -0.09285236947207999 0.14032385561332547 0.2875978918360015 0.35099204392400724 0.4360023611715971 0.3509860637711008 0.47564817494410355 0.5312391111862573 0.44858693648529047 0.517025796240053 0.719067441314442 0.9063637893174749 0.9232708578215355 1.0 0.9535356747497173 0.8964404580366433 0.7618626501198348 0.5404966909573209 0.553635661150378 0.2505432231873863 -0.10714977678646159 -0.0013562276592694674 0.13581504936288147 0.14280843525052525 0.25256230426426973 0.368825914024733 0.4466810872425898 0.4787501741109134 0.4490268743727814 0.4416186596202325 0.4581475606054992 0.567169837782983 0.5778244208865929 0.5500379733886441 0.5202453486918457 0.5209030235262453 0.5817793829786965 0.608022932221317 0.5603054562808092 0.3866460663585825 0.21385936467774877 0.11068817393995536 0.0701079418630193 -0.018227646030703603 -0.10021164568177152 -0.14922600216589568 -0.2261626833691754 -0.23529856649388814 -0.1316805057526455 -0.08383385863444341 -0.0440700305154928 -0.13373180585126734 -0.02750437179308801 0.0679645728637126 0.21418069455032146 0.24163479435045437 0.38489892817874577 0.32151050260512365 0.2954717947902552 0.21312886994285166 0.05767414779808548 0.11273240907108419 0.2013670852721027 0.2818897778963909 0.2637396588600315 0.2530859965146006 0.2644724853913525 0.16149130728920993 0.25294704476229 0.22194402358694662 0.19995767486638935 0.1291144231324402 0.031569361722981235 0.01452414871880457 -0.10734659014403267 -0.06185532651247797 -0.06583303019027942 0.040519453991154517 0.12531691176410734 0.15502135028796793 0.1456665383793323 -0.0025441814286254485 -0.06402152344749293 -0.21088443681093982 -0.35870972640454213 -0.2991557388761974 -0.4608670168471113 0.16013696430069677 0.03333383080711013 0.2659537703157703 0.26526355954210734 0.12946147317806792 0.16627005208654713 0.1354235926505349 0.1428528282979533 0.2124384024026586 0.23872585581878566 0.2816226530228525 0.26763215427819764 0.26845499524067096 0.307530548914699 0.34288245918210886 0.3071186096398043 0.20805871168120427 -0.012303188235419317 -0.22312508083951468 -0.23215017916162553 -0.16725206238574428 -0.03845175162524063 -0.005381371156241877 0.010108028275322815 0.1006554937781065 -0.05827045132944878 0.2067913911183108 0.12524653065504365 -0.12151057480863564 -0.22660642967085728 -0.027049000594986942 0.10651534075174122 -0.03573831836074914 -0.10098694429779852 -0.1767171454778695 -0.12437503788726155 -0.11387482643632725 -0.15724263392464116 -0.1986829548738462 -0.24165805984178756 -0.280722536999812 -0.2270894394903154 -0.1411931189526634 -0.1502706267756258 -0.13665631874095568 -0.0031721677442950015 0.010743694235107418 0.1820286394773185 0.28150084371664774 0.49774886659993145 0.5586060605228823 0.48685891448731167 0.4255347292126038 0.4423500854106148 0.27745210824519034 0.21545311952595594 0.22957449596717328 0.3341591440568114 0.3555530801110048 0.1253798361876327 0.1947572408808485 0.306358386983339 0.3700676281615389 0.3136506494703416 0.3435966340379329 0.2427176186572351 -0.018607236444424097 -0.007571430329563544 -0.026649331168974378 -0.05505467500494256 -0.04997930907253794 -0.06649956182724817 0.013467902969158858 0.1603621940473273 0.02043510215595246 -0.3595871920797496 -0.28561272270832405 -0.4679614651528444 0.022881002623864114 0.007229072613940105 0.03055142618336334 0.2711604145990461 0.2119291045018516 -0.0061420208738915206 -0.058078351464474064 -0.16273497350794078 -0.22035414126253117 -0.12865665452764238 -0.078114561371982 0.04931910206143321 0.035273041015421246 0.11273479343261293 0.18684446625033882 0.09070873679001927 0.08208360726731151 0.08753689215467098 -0.09274019058223512 0.0032143047267677353 -0.1396195752049802 -0.21271252310390745 -0.11534069466159873 0.038898552499042206 0.11442765947752334 0.15302954284973205 0.1414735911225997 0.1275402047330061 0.07333865756856921 0.057986916010499906 -0.009523444749559481 0.024643171620826163 0.10710270683326895 0.10760184966345912 0.008771050748987683 -0.011558194431828898 -0.21295187630868107 -0.2114593906896024 -0.3340636785316796 -0.28940836533743625 -0.33675102619000563 -0.3276185314401801 -0.3561311744608774 -0.27960763347655976 -0.30049929934999275 -0.24680894280739865 -0.35670212356982706 -0.35735847972829154 -0.3667347827268127 -0.5155727234686576 -0.5481397768053031 -0.5386675788169719 -0.5059258006020805 -0.46716099996636895 -0.41956939788803715 -0.35550088705263455 -0.30005088289291254 -0.2858804586692271 -0.2932272871241174 -0.24038343366679618 -0.18322805170072717 -0.1553288754397898 -0.090965276688564 -0.08962429574122671 -0.17813695097578489 -0.26590510716943316 -0.3202867767606796 -0.4345827351106318 -0.44323598184104723 -0.5042869596519224 -0.4918584083193223 -0.43361377433212284 -0.5597453153986162 -0.5343781556074274 -0.5494582157292529 -0.5694970599679859 -0.5617366776111222 -0.5310920394554556 -0.4557119891939147 -0.3306386952085891 -0.25519155390848086 -0.1492063118489147 -0.028146686805748958 0.08836392759046613 0.17026255119715616 0.220287927743337 0.2813816947788037 0.27612658923425415 0.2815081358109823 0.32036740571420425 0.22129958343565542 0.20178228601417308 -0.021699398719305853 -0.08621308940235742 -0.20235703079159473 -0.22806622929147743 -0.2938922035150457 -0.27223363960719354 -0.25715546117923416 -0.1818532603297762 -0.18362375716682522 -0.2295853275586423 -0.3062148852598548 -0.31205708527388193 -0.35220411272006835 -0.3810599526005947 -0.3688467720705351 -0.3765699838065247 -0.41574641275185664 -0.4015503181348438 -0.4044748452645725 -0.38429309114913596 -0.59361467677356 -0.5079382492466541 -0.4209742272611277 -0.4469839763984221 -0.40013284049183345 -0.34890420387572685 -0.2761923079800262 -0.15197555922090653 -0.1422750415431571 -0.0046597705268605055 -0.008961378752073021 -0.21037433859138327 -0.3738514163703923 -0.39281925666727346 -0.23243258712945686 -0.2279046066671608 -0.1394500152313089 -0.12869239936868088 -0.03231714085081073 -0.06636983809772018 -0.20291817365190792 -0.20877049876666814 -0.1363324766183099 -0.3361001612207476 -0.2509198261025519 -0.05013107828248325 -0.0789499543570249 -0.13065565813454483 -0.04650552130625143 -0.04210322885410226 -0.08636192350019575 0.08715368498029001 0.1556132943976554 0.31717308418141876 0.28612131613204483 0.35983544978074455 0.28698214393259835 0.2715314975511741 0.24774703950866322 0.17500744610026808 0.16256969766684196 0.2080363357293484 0.13264759988180738 0.08128977655452167 -0.014084981559197615 -0.019348645066979402 -0.16273734017759975 -0.24798311019316696 -0.4519834175752457 -0.5264474221758584 -0.5760041563578188 -0.5502261273059438 -0.47489379510534835 -0.5609583582752584 -0.542769705113392 -0.2831290688235409 -0.6281628301455658 -0.613328911043976 -0.543638641953731 -0.4888908682282249 -0.4518334961095263 -0.4281684074001832 -0.3845323008562825 -0.37782141910050504 -0.26908379195609783 -0.15951683462383515 -0.15099244648418955 0.07203175929667531 0.12908393567243903 0.24644403827923256 0.31484026815673083 0.5018942927210206
-0.12079257717589413 -0.23250246677795078 -0.3718294767098887 -0.50243348030222 -0.5368595478204408 -0.5549780566319951 -0.4570868277873839 -0.42919534144609095 -0.22216873678119867 -0.09530640696867848 -0.07054889979483983 -0.03506875044741277 -0.08337699481257896 -0.1865938967546631 -0.2718142781121897 -0.22352207440034982 -0.2245681330188932 -0.07431268416641267 0.09421474129777763 0.1810907565857566 0.22044841263136575 0.2712508753159255 0.1664852137231842 0.30310748190420517 0.3881321143952174 0.3798856957262376 0.48502510540587157 0.6292962673593686 0.87256669432427 0.8450149808975027 0.9535356747497173 0.9999999999999999 0.9555383360250547 0.8699665629628741 0.6726244141585844 0.6464857047139417 0.34118046974560934 -0.0637364985047327 0.04158333457273668 0.08551075882233364 0.05732155699328317 0.18995784963415702 0.2888383200277505 0.3531300459715422 0.4363318339523582 0.41796457511356344 0.41634178844009984 0.3855004845539518 0.5295674117234483 0.5400489951475245 0.5286257968047381 0.5075035766601759 0.5015466472983133 0.4986253214496366 0.490119050118142 0.39736776667609874 0.2160405165583348 0.047798659923016046 -0.037312028825563275 -0.0570967503456173 -0.1345702647732974 -0.2058906676915059 -0.2239411315345538 -0.2642824464396053 -0.21593791407438448 -0.13288565425277085 -0.10309828226664067 -0.06917292417956948 -0.14335815432829288 -0.037390283234688605 0.0786636220049411 0.25863339452759154 0.2713709154961763 0.4173014065888232 0.29841440118142254 0.3175333420781893 0.2953875950409731 0.12203668418344339 0.2255029126940993 0.33818424251486634 0.43272147943768446 0.40448937983814814 0.3539435757520477 0.37934650557155686 0.3036264191599199 0.37313950253153333 0.34070536657576617 0.28943807584651277 0.19288203828630487 0.05344552956493113 0.02021581512794222 -0.08029467465109309 -0.11864080356484945 -0.14157975186210722 -0.039363584904918175 0.12639890111635452 0.18820904180272113 0.19288935070929106 0.07165006069570735 0.04070490991415984 -0.12369620350369519 -0.25126316021014233 -0.15245408449480813 -0.3014898150353585 0.24730547289294344 0.07024185318191024 0.2305798423563085 0.2744135239305778 0.2621251067545693 0.30688870434817456 0.2425114376782542 0.20849705715928873 0.2563309310077358 0.33429321193980255 0.3669115260313904 0.32559005104121974 0.3291360101932443 0.3823648950219341 0.4317970712634407 0.39191528202018455 0.3013334528650959 0.08423318984505382 -0.14123661133825646 -0.13137355952520768 -0.047790564651844385 0.09583608145437963 0.14215032461490343 0.173390737512357 0.23708838669380397 0.023674608299300737 0.20116570921646457 0.17520640047347033 -0.03632430185200758 -0.1792104446898471 -0.004987784450316608 0.12258467307513389 0.005281796823070117 -0.03279544905430376 -0.13713527111670037 -0.08303319864055864 -0.10728889535972644 -0.16985460811424946 -0.20350555210732343 -0.23270285358974022 -0.2899891337502475 -0.2538820631866379 -0.1700691163160967 -0.18151700120255973 -0.16719287624818502 -0.1046329980176482 -0.06384417388178906 0.07844905186140921 0.19140689060114963 0.4275207575405723 0.5545369237309804 0.5167188523201959 0.4681443182879375 0.4661943494575199 0.30771366753253354 0.27097463472230676 0.251169703181929 0.3743603134384822 0.45394717594219697 0.23731991523209367 0.2997008816290232 0.3654670434307109 0.4206118592786456 0.3570276583587483 0.34483427242409453 0.22466725804967358 -0.06351685135532219 -0.07303197645737305 -0.09725731459200669 -0.13158478271064813 -0.10294229872362373 -0.11946670566256314 0.0009256241716914221 0.16982936147151054 0.06221806707527383 -0.3507100329627869 -0.2793376888125788 -0.4034835938886604 0.0801617463130282 0.06285303658629854 0.07220970758531903 0.24136836117356145 0.22359470128378603 0.08285495147351424 0.04744678124277913 -0.048754481210530054 -0.04681064164196851 0.026329041589809518 0.06624458028979971 0.12775461999083582 0.09548530720227986 0.10737123983228297 0.15650442937383366 0.010163681532261921 0.0003753677970456675 0.015095335898544364 -0.15681433704479425 -0.05532318579791998 -0.19993769214599466 -0.23161668206876052 -0.10648490871461422 0.03351471365767329 0.10635067085583741 0.1298074694173095 0.09166588383175293 0.07615605180975192 0.013205755721295639 -0.012890736038738925 -0.09021957481892687 -0.06801623904715576 0.005074570858150888 0.008670628393655752 -0.08709936174353118 -0.07685180584720903 -0.26862181840906374 -0.2510775608617686 -0.3633772964392977 -0.3073378544421076 -0.3544078734588184 -0.3676423587064597 -0.40902272312422744 -0.3527767826646791 -0.3785065080904871 -0.3373664984995981 -0.4444593754633463 -0.4317415064016123 -0.4277319347044679 -0.5752440671463217 -0.5995277603815174 -0.5824551613736565 -0.5587725381648588 -0.48901759188166777 -0.43852720338169243 -0.3673126867470103 -0.3118552368813406 -0.31422383298035 -0.2766002230767719 -0.2352646059443813 -0.1890066298419138 -0.16568943198259597 -0.107262706984777 -0.09925522564436585 -0.18729813173806717 -0.27897514566709103 -0.3411300836136791 -0.45743416956153504 -0.4596794311211529 -0.520589566360855 -0.508791681484402 -0.45986889874349973 -0.5732499075187711 -0.5857175042011815 -0.6226751213504969 -0.6320081035368228 -0.6457118064696826 -0.6253631883339956 -0.5574782150603186 -0.4366611282210508 -0.34899230688423927 -0.247679970268962 -0.12769728582538944 -0.003395517641113171 0.0780176835169773 0.14037941704159726 0.20744842314824372 0.18873568489082782 0.19592722945906502 0.22911926851085815 0.09959292661992883 0.0985759007414848 -0.11283272555644268 -0.13650332922310823 -0.24899138193158882 -0.2555012000852898 -0.32095280380633584 -0.3044017756427911 -0.2747060354472395 -0.1879561959140339 -0.1866720247177773 -0.23661409063745137 -0.30317348927272403 -0.3258474163360874 -0.375924086681349 -0.3978346832798691 -0.38110415570664075 -0.3831033111770294 -0.42424324972096117 -0.4193796727355051 -0.443242740762791 -0.44284693860652247 -0.617838424345295 -0.5652099549831054 -0.5027178577516784 -0.5386817267522196 -0.5232755448975935 -0.4921365819047869 -0.39742762210201865 -0.26725797398803364 -0.24309944406722012 -0.05067306691715367 -0.014229471645596093 -0.2854935841036391 -0.46085696193459075 -0.4661658345571606 -0.3159836673789096 -0.3242449904642307 -0.23058437759438447 -0.22390046080274223 -0.15890238514800803 -0.17997117763027431 -0.3176862196514846 -0.281507923110479 -0.19272358360174408 -0.3852574819384805 -0.29706259677002866 -0.11883763142044697 -0.11463933363711373 -0.1524180405936906 -0.05687012546157646 -0.0550921191285088 -0.09914010183565657 0.05430422151508418 0.08292662873071939 0.24161711145740197 0.1930544046989768 0.2784531047832283 0.20235273674310422 0.19539626985664946 0.17520627427156454 0.09641837262726298 0.06995264042517038 0.1207800514047247 0.04214445020539805 -0.007493209654361897 -0.11112944656170079 -0.12102193592319087 -0.2711835908570066 -0.37055608759270614 -0.5721359340334482 -0.650839953284341 -0.6787118733171791 -0.6287902136746842 -0.5525308769852427 -0.6250450620331157 -0.5929041418724674 -0.3575940994294141 -0.6431920244665172 -0.6477690366258527 -0.588229789890951 -0.483202776164107 -0.45360282647173167 -0.43910432297803503 -0.40748872252140134 -0.41887131026443136 -0.307017530868401 -0.20761014261380384 -0.23658366894470803 -0.017966007316567056 0.01650250495585112 0.15438537270151545 0.23298331450623233 0.4397534457811698
-0.09410674449086809 -0.31020590058185127 -0.47163973704662465 -0.5846730100599431 -0.5836983229320248 -0.5486494364509834 -0.44916109865201226 -0.4039907610352778 -0.2944123926200864 -0.20401360731572682 -0.19385738224771032 -0.15293967796056787 -0.17085154110348244 -0.22947826838980837 -0.2984999902851632 -0.19556980558826695 -0.19868448573606595 -0.08877822444269907 0.11537151798062892 0.1607107388216742 0.251211928253929 0.28004153730869985 0.1381792043118642 0.26833115463023915 0.3725107365983295 0.40857084148651407 0.5342636809420565 0.6189610431374312 0.8280516519532363 0.8236248296427758 0.8964404580366431 0.9555383360250544 0.9999999999999998 0.9483599033922409 0.7862695461359275 0.7344769701840559 0.4154964587880591 0.017380054349643823 0.12248492101547453 0.14426646785730615 0.10160821618853275 0.20141550634273103 0.3294592986465959 0.3581818663537427 0.4597226271824631 0.4260089014948697 0.42270253848681627 0.3705270298110624 0.5566869725157099 0.5532223374070714 0.5407352949272789 0.5317464787084322 0.5073280044766821 0.4691487562127306 0.47448309369154545 0.3683153988677372 0.20451449191871673 0.031471190138532244 -0.052700185976652346 -0.052594079157051596 -0.13591950490303548 -0.19676393182581908 -0.21495806282570123 -0.22899763970856304 -0.20011249161812356 -0.1288218593766631 -0.08892430757787863 -0.065176641020664 -0.11808941831891562 0.003333491978352365 0.13449072918926527 0.3054877349435492 0.2981089073208301 0.39791364849892935 0.29646284773437115 0.37526491200538303 0.3182957027230133 0.15551402371249698 0.24040117263127841 0.3303427874661835 0.42487756368893187 0.37942894585094117 0.3533431252128291 0.41406895053367565 0.3541392733440296 0.4086462435552149 0.36271354297886554 0.29952801594018563 0.182935672741071 0.033716757096377045 -0.0076842234284133165 -0.06399374329220237 -0.043174213175848485 -0.05675785738241101 0.027717098972038924 0.12905461622035794 0.15701998788661478 0.1629579466719277 0.048409781285100935 0.0467644029398374 -0.13227991043955414 -0.2363829857675896 -0.0941559161416112 -0.23969870154866854 0.3672097662650503 0.14321422754488944 0.27535424673981906 0.3409379033877661 0.36174559184810534 0.44200249009967413 0.3857320762414812 0.3472424547757405 0.38978492295763273 0.48349684139808946 0.5084379055697259 0.4577352896735532 0.45528376421368993 0.5154558046257087 0.5790155331699761 0.5376194008711938 0.4181441780209601 0.15412504372212674 -0.10738562588647331 -0.12922729044724993 -0.03488649972218034 0.11430582292561434 0.17791276446048201 0.23052648716299795 0.29789169326608395 0.030161119900757007 0.14100104355794316 0.11534004704114233 -0.06677231184686268 -0.1546539871217255 0.05432160634847222 0.16997503773776362 0.08579983974906169 -0.0061902509095409265 -0.09835974585129315 -0.07060656835508863 -0.10174530093693065 -0.1775902893190115 -0.21480304461770322 -0.16553884661601548 -0.22227462265444692 -0.2242957047159629 -0.1921689949072018 -0.23312123446939445 -0.1539552561924762 -0.12192278389843784 -0.09670883058144845 0.040013196109021515 0.17678220739403452 0.4051482537000075 0.5583157287417598 0.5238902133293677 0.4815992918603697 0.4577053041178549 0.3391417213026545 0.30490638087377664 0.2643785168745189 0.4522599953204533 0.5398107272071557 0.30158433235404725 0.353627990621673 0.427978886136102 0.47051839981515026 0.4050269902224507 0.38767433034725934 0.27442498853123826 -0.010821892986281665 -0.06928520277224547 -0.06805394732944645 -0.10516396139327208 -0.09705007487872976 -0.12083797317887833 0.046761576398195205 0.1790722922810905 0.09799239076511469 -0.3460405397036119 -0.26964166650308613 -0.31950821773116583 0.14206819093394998 0.08253714345921344 0.06798271945380098 0.22359397801488787 0.23912601503649253 0.1641350441712603 0.1295954230038682 0.03616050467276008 0.06150806921316545 0.11260707517776816 0.102842184133935 0.1831361638140705 0.15752144997758336 0.19621361410266655 0.26850889786247856 0.08778247902178189 0.05686387086801456 0.05867050495000097 -0.07978816273445187 -0.00992920182387356 -0.15331152106891632 -0.20820541977028545 -0.12000698210495733 0.015249753116186199 0.11302780753856854 0.12622352692957767 0.0904601618766681 0.07848784507283667 0.03554281282649727 0.0036974199647035765 -0.06584845529156799 -0.05435577476524941 0.010775341543429288 0.0027289287044136475 -0.11466283847361489 -0.14699015847738112 -0.3430029222956047 -0.3374252403385834 -0.4340055466967995 -0.3780587497117151 -0.4067873539774797 -0.4241735423535897 -0.4631001515702085 -0.38637736819411195 -0.39461095576478694 -0.34253544934160907 -0.45528020385610174 -0.43119977555289124 -0.4666879446048155 -0.5998224848374987 -0.6171880773864074 -0.611071381681967 -0.5905617752691751 -0.5357841813295152 -0.49775601907304395 -0.44385831884022137 -0.4184201039405213 -0.41178382852915885 -0.38823419379743646 -0.3424555845475518 -0.29167113109291903 -0.27069043102555645 -0.2137973491035138 -0.20357648725470304 -0.28266961692439585 -0.36625314450273233 -0.428926280710793 -0.5263136568195476 -0.5245472542711052 -0.5778417113518279 -0.5645046302993646 -0.5149828318943137 -0.5555952898425495 -0.590366036952834 -0.6285388016195674 -0.6600497633662736 -0.6682584854249564 -0.6640605233880461 -0.5596499091151506 -0.43057366509595685 -0.3238313622121353 -0.2091612645419336 -0.09846839328295579 0.027223399023998552 0.10597265179008616 0.16903402181479316 0.22486594926134343 0.18761831878943144 0.17654131596810166 0.18224637157224075 0.037549955699689844 -0.0010872353672305502 -0.23440878385854078 -0.25137624483728416 -0.3555238661895575 -0.35044844025013017 -0.404030630729715 -0.36799330601938124 -0.32673911888434637 -0.23264140267963224 -0.23712734428410917 -0.30613359406686314 -0.3776319005203046 -0.40352620664868855 -0.4366418126820386 -0.45014310033727345 -0.43695511734920434 -0.4367092565272328 -0.4879904074215448 -0.4631325790886981 -0.4889458825442513 -0.48335685529287487 -0.6237661955024367 -0.5975893244826773 -0.5328548178239451 -0.578221197275696 -0.546693441024932 -0.5214743425860929 -0.3847730856032312 -0.2429568297625689 -0.20948198532920018 -0.06695787476958892 -0.026216387469859298 -0.3013263842559459 -0.42953004274170525 -0.4223862149755957 -0.26481429531562095 -0.29302184969293554 -0.19745722584709047 -0.20774928464239148 -0.16296296891321166 -0.20406205271334277 -0.35989197535523565 -0.36632030377724367 -0.2768691241684424 -0.4824361761216305 -0.3810707009561554 -0.19152922514243337 -0.18688847382876514 -0.22512635936117573 -0.15055831444911646 -0.17008782064042455 -0.18748332428014322 -0.0432262247572192 -0.021017679864159058 0.1654547107312749 0.15321673773621383 0.2588260083320253 0.20451911398012687 0.2151633542147867 0.2067673081704675 0.1383122899525524 0.10756034963422065 0.156918585613779 0.08601320059374357 0.03546416711851706 -0.06555491259319485 -0.07803087944220902 -0.24027948331723614 -0.3539880899177913 -0.578134214301904 -0.698705992035256 -0.705384167237192 -0.6674382743675593 -0.5705177271437876 -0.6506719146310433 -0.6212201122625487 -0.3752101775296851 -0.6257766978621265 -0.6152697168576301 -0.5822075208874701 -0.546156667886942 -0.5238618117134989 -0.514537948107095 -0.48472145297066177 -0.5077298343970041 -0.40605845108272165 -0.310248000824315 -0.3380707164295421 -0.10608902370808393 -0.041785780056125835 0.0916628174786731 0.22725963688186412 0.4435864865229523
-0.11453457271727208 -0.30374276494823965 -0.4963130183565088 -0.5607726184602052 -0.5138638251615567 -0.5125298358286301 -0.40551928690435535 -0.3766204705231599 -0.17173933889406717 -0.05632468102138206 -0.05562614174670464 -0.010503839866400093 0.0012610164675880408 -0.03200529120129056 -0.10440423808458962 -0.10923829536597052 -0.17671962987475767 -0.035802808907873476 0.14941007553821745 0.09023093800991205 0.18756020431757467 0.16779713595727766 -0.00741005113608492 0.09582939902471486 0.23048476069823975 0.3379670473676266 0.4604831707074334 0.5319970040299146 0.6951174811894968 0.6787046097476971 0.761862650119835 0.8699665629628741 0.9483599033922409 0.9999999999999999 0.9297435730695442 0.8273086355871557 0.44464174559352165 0.07874925591798561 0.1539238209008192 0.05833721448735496 0.007364548158227538 0.10614555928600199 0.24394377929198072 0.2357648174510384 0.3545876583673492 0.3117891787264617 0.3080561169051903 0.28317940169091815 0.49033049964349207 0.48611594437300565 0.46131659223594473 0.4518783843815582 0.40604606489858286 0.33793824272878525 0.34167105343121534 0.21642951873517244 0.09114639779465859 -0.06876690703482487 -0.13163080525773205 -0.10387274571899577 -0.16583557657876533 -0.20271392034385513 -0.22201995902192279 -0.19952804342059965 -0.12265351565136365 -0.04267009152977923 -0.00975067368702523 -0.01197001812547637 -0.0748308509721532 0.009209888408801513 0.14508830492645577 0.29794354171430754 0.25687936323115174 0.3082672023041493 0.1879475943642489 0.2857880839999143 0.2582880980959909 0.1705469919651602 0.23977751979717704 0.35561205224064946 0.44516042254551486 0.34577031343455056 0.29915704922183683 0.4176266063116471 0.3933590737784893 0.4253616995293114 0.3897670828815101 0.33303498370304535 0.20152137113350904 0.051572895194725875 -0.011302411764191193 -0.045963212997952266 -0.08909029991780293 -0.05407975638412061 -0.03212303937020099 0.09479826003346158 0.12866202390265913 0.14812543481514914 0.07842385766161279 0.0792172605796769 -0.07394786694853432 -0.14883405515195713 0.00707888391392098 -0.09924093027803328 0.4099145725636 0.13027344594731352 0.20972406356548748 0.36049819116625553 0.49699970562589296 0.5443695595985681 0.45107499085102293 0.37075035499205833 0.40089586347175254 0.5245715134539901 0.5532889559841494 0.48780526414594516 0.4916764299858134 0.564327939545555 0.6482909763217863 0.6061838005894723 0.5320790429040516 0.3021451500318298 0.04162447850970664 0.0051535450228984755 0.0753445737885951 0.1948328507163371 0.24477690040857533 0.29717917105537045 0.32378540532056316 -0.010258438209112602 0.034689109553627966 0.04689924228399604 -0.10293834589324392 -0.18388236445348688 0.04694752971369015 0.16578071698156782 0.1494731336069967 0.08106666973012153 -0.0022026598310697725 0.019658515092027273 -0.011834246221633546 -0.0953993516711389 -0.137820769919907 -0.18558765627609988 -0.2315208992475193 -0.1845638148939649 -0.08498409497917389 -0.1451231899958873 -0.16583368734959075 -0.17821204874561014 -0.1207989269145599 -0.015097013634941852 0.12057593610086 0.30977838216172854 0.4894563636078913 0.46126166815629427 0.43333611409155376 0.3906481224687288 0.3279019560231268 0.28952291179533135 0.22982256895194264 0.3768297507781159 0.520898905856896 0.33903235418213323 0.4095619054421455 0.43061015061992075 0.4315492945739591 0.36318583125048176 0.31191448999468896 0.2551084818840918 -0.006955684772006634 -0.06118135566764009 -0.05833977017283371 -0.11044320448742394 -0.0699840935715934 -0.06841294022051066 0.11189626143605 0.21660255759320787 0.14405892847179153 -0.33343807259587566 -0.27184565538109756 -0.22785083258633088 0.20742573006202453 0.10022992973599697 0.02075275601931343 0.1273574327697601 0.22853124885107867 0.2800136296704291 0.25441223469248236 0.15592402639746172 0.2908809815757114 0.2958052507225724 0.25619065440195593 0.2783899410493491 0.24278300842030143 0.23523707965041027 0.266609134733925 0.0006318285271750076 -0.01286824225727062 -0.0006889122493502535 -0.04838261194822357 -0.01263175441587593 -0.11135774272399565 -0.11359651998210406 -0.046229368892085364 0.015511465645543664 0.09453783645345087 0.07078207872984872 0.02407624902757947 0.0350645382148803 -0.008686143095855475 -0.05414192743274398 -0.12454644326028592 -0.12503819880925796 -0.0722212256826328 -0.07147151696201023 -0.1917994954645586 -0.18970597419891022 -0.3772376423626888 -0.3638593033549792 -0.45158273182349173 -0.39380030276655476 -0.4218426285544092 -0.4613719283912356 -0.501676605387002 -0.4313915055073201 -0.4447048885664808 -0.40594400689226595 -0.5153456476651886 -0.48287266590821365 -0.5340205602173423 -0.6350168754557296 -0.6444500571009485 -0.6368683571731382 -0.6222154301800351 -0.5454372350021202 -0.5087117568969762 -0.461695060269842 -0.4467939043150617 -0.45589270363834555 -0.4002215953465611 -0.3493397120344885 -0.30031977894490763 -0.276000503543522 -0.2220428120692744 -0.21129360898209998 -0.29351908799978166 -0.3794410712184923 -0.44617069692891015 -0.5351257104171674 -0.5290040015728141 -0.583868210622929 -0.580534803685525 -0.521757379177963 -0.5223573295042306 -0.6179427799372762 -0.6573773999047685 -0.6894477305544273 -0.7111153020663146 -0.7198702564814589 -0.6284806462763657 -0.5026066989557966 -0.38707909296070114 -0.2712071228746475 -0.17018007289240725 -0.03910157223272389 0.03438560030205046 0.10583306378426505 0.1679932666271196 0.12360792880283576 0.13382088861167157 0.1218685508192705 -0.02813217792924402 -0.0604211712385269 -0.28539772661106355 -0.2764120243147969 -0.3758931009393414 -0.3609158236936975 -0.4125049696138496 -0.37082814895110466 -0.3073705933982143 -0.19875049788753463 -0.21872958424402833 -0.31437829254405547 -0.36941113839944656 -0.41289808113467213 -0.4394201760600402 -0.43361087938399995 -0.41495913031409065 -0.40017495265288716 -0.46594116615901976 -0.4457348318428498 -0.48124293465661394 -0.4833512675128112 -0.5685432927030762 -0.606463465787571 -0.5462431037664616 -0.6024238847613651 -0.6060825711827906 -0.5985858645293469 -0.4556932900422333 -0.3132379064951096 -0.27874543403425545 -0.1045013872578156 -0.08720269838292889 -0.3481311833693427 -0.4963849713144435 -0.4937640786057746 -0.3416092336012667 -0.3579759447092684 -0.24685700983433218 -0.2585354060631439 -0.23642882953989974 -0.2614840230499478 -0.4124988131057474 -0.3998847591491525 -0.3048340397146813 -0.5016969582931761 -0.3856740430880326 -0.2125789829013218 -0.19362717343724128 -0.22489109863300086 -0.15594336399832343 -0.18541977473629231 -0.16477149771140143 -0.04444360618469545 -0.061200937412346584 0.12124110876835024 0.09750740147696553 0.20262394104156495 0.14311797464047626 0.16046102002395743 0.15490134841438272 0.08375363178790976 0.04282298552379929 0.09546028285087123 0.0268686159857795 -0.021865515698472174 -0.12507863704109207 -0.14429742691489347 -0.3104012041239432 -0.4318508734550329 -0.647728963580846 -0.7643789834650148 -0.7534744795080129 -0.7080378151914135 -0.6191829795061381 -0.6759667663408314 -0.6308592051686431 -0.4551783872574735 -0.5742682183590692 -0.5863442783278732 -0.5812138268462939 -0.5278097054056206 -0.5221823466671485 -0.5100402704266606 -0.4893743176935719 -0.5224135130403375 -0.4264552909338735 -0.34016501382797676 -0.3825213882804118 -0.15827285571147628 -0.10666186699211695 0.027524349745030742 0.18689321992677035 0.3983534955767588
-0.1658389036352524 -0.2961142851021767 -0.4397996923662852 -0.45388649553779425 -0.34200259835775854 -0.37714090355203916 -0.3013316012145916 -0.3070433495909914 -0.05435355189908741 0.06746961032382173 0.04860271056573855 0.10059878047117551 0.15526012085546584 0.16392781190688505 0.10642970372331488 0.0202959142615699 -0.09050142211723015 0.025423164311462285 0.2004444320480598 0.03973910064784528 0.12619918554188048 0.06917365980402063 -0.1332866698898608 -0.06487506022946912 0.10395376267827423 0.29542202339161555 0.3926979401633122 0.4279142224551609 0.4945015975704924 0.47201549832278084 0.5404966909573209 0.6726244141585844 0.7862695461359274 0.9297435730695442 0.9999999999999998 0.9052862245341743 0.48637896074900244 0.15495785999112965 0.22908263704789633 0.020144637296816894 -0.037354801254368276 0.03333573693674058 0.2051274329752767 0.1587859001186663 0.28370482840057853 0.23629340986701244 0.22910861424453513 0.21453645725257287 0.41422460493626784 0.39640796072210305 0.3564271273037081 0.353726678799861 0.3108951011631495 0.20338813725805327 0.20707210606418042 0.04939197545878547 -0.03535785088168256 -0.17125413717163834 -0.22751710382500004 -0.1825882630715043 -0.22618772991925679 -0.23289786076554334 -0.2708501713550894 -0.23454916530716213 -0.11698309568080015 -0.014776620566983497 0.021909258381352974 0.00031442281539465134 -0.04663195802051689 0.025377007515136257 0.1811400597287891 0.3164497518124662 0.2707894635939708 0.27044685193774826 0.14236031662781032 0.19122287165018603 0.14840496570739575 0.16289487508442682 0.18441621102603836 0.30737530052216 0.355255338648743 0.19321340441126042 0.20699037128879166 0.37233242611085615 0.4017754823840767 0.4099679694317643 0.3553609319457327 0.2849140777118313 0.1324283408599771 -0.024565406756289154 -0.09771855205505497 -0.09245969834440483 -0.10951904825948026 -0.009836772697331898 -0.05998218948458697 0.041685250017920436 0.04383578084992773 0.05872467863007349 0.03378497907527236 0.04304720919054817 -0.0882348902907829 -0.10065902062784805 0.08455033649789422 0.03130539245192154 0.3666279456403376 0.039184100689719704 0.07436025136182073 0.3093763504794101 0.5869236047948054 0.5882707409796533 0.4755324236450107 0.37389399960430836 0.3942890644599686 0.5206038858100761 0.5636594812431763 0.493893468561338 0.5043147649555246 0.5781703676832843 0.6717673741641643 0.6280262822422874 0.5754786698111725 0.38085594484890106 0.1486793091211181 0.10017445134892675 0.14779598018294607 0.24966982456470727 0.3039197335393823 0.35844548693447903 0.33413755097957004 -0.007501071984950664 -0.07729806871453582 -0.036684982958749064 -0.10577425516557504 -0.13182536422602506 0.11407049086776971 0.20268973845872346 0.22989530663445956 0.15576063838508472 0.06480661033943987 0.057940169206966194 0.02185528475633087 -0.05797472800350657 -0.10739299670459705 -0.2389290164743583 -0.2706629792036447 -0.16382392913678168 0.03010878513685863 -0.09448721839970046 -0.20989976799556379 -0.2775481326778899 -0.20509163893684487 -0.1334928243718659 -0.007092655024954452 0.14633254019017694 0.3644678214686988 0.35900100404076096 0.3712842647450027 0.334066940426057 0.3243602234606848 0.2956624765303547 0.2319479707292964 0.3068716882368284 0.47399018384167696 0.3817974501557469 0.4769165962511847 0.45295573409777906 0.40992350020477375 0.35183937043300273 0.2752559936210289 0.268692186989395 0.045826547791880765 -0.01947905427417579 -0.03235170126867256 -0.11216098061442359 -0.056506984329049895 -0.04340966454599818 0.13101102273471285 0.1610316541636741 0.09583063560485501 -0.34391714320421796 -0.23473982767989343 -0.08407812500416592 0.25206838973542833 0.11817934969289937 0.013569993580921636 0.056766742446454015 0.1966092694981716 0.35728791561902 0.35098619856927804 0.2636628372366772 0.4584812983543705 0.4230247839316999 0.33726902331637526 0.3131880644333693 0.28593424426295505 0.24425818535376456 0.2536113485044267 -0.042166961194392796 -0.028171235615991844 -0.01110568979749525 -0.006303310677390364 -0.025746337865062387 -0.08647736882852544 -0.06940329345364647 -0.034116469850261615 -0.01637710857205002 0.0579343198765024 0.0077018080743364616 -0.041115709309867965 -0.03248720993416638 -0.06224623662072247 -0.10763248241428447 -0.1598969575211271 -0.1712840577196211 -0.12239385242796956 -0.11818555336537055 -0.2567473545138729 -0.22900065907165787 -0.41654434972530047 -0.40314465379127606 -0.47657565664231877 -0.4270403617996597 -0.4557521826108598 -0.5198240850928493 -0.5476312133072443 -0.48135410100107195 -0.48897522859854975 -0.4486097690673123 -0.5489838354202943 -0.5104792790709974 -0.5842252377796826 -0.6444574790735387 -0.6409330693265031 -0.6331743676811846 -0.6281536877083933 -0.5544726272658328 -0.5265377335283292 -0.490494387728012 -0.4839993948095588 -0.49591075654749966 -0.4041056435035223 -0.3595349579274745 -0.3212730237241162 -0.28631199743750024 -0.24240124711004896 -0.2436203796644485 -0.3290577540692826 -0.4097632503453964 -0.4686427565535723 -0.5384427540998572 -0.5285127075481241 -0.5702281297428763 -0.5749838638414384 -0.5236229336535619 -0.46966683873215104 -0.6051715806815764 -0.6346061749121845 -0.669927125235044 -0.6961874479747121 -0.7245713637745097 -0.6321433710182588 -0.5202467138023839 -0.4056922709219439 -0.28081652062197554 -0.1935838724783929 -0.060649557919565306 0.01660894937847421 0.0928633695155829 0.1516534432826953 0.10500132140069962 0.14874713132436482 0.12608879727243916 -0.024183144509546277 -0.06338412647166562 -0.287881047199374 -0.27321424345372197 -0.3580441577902205 -0.34788781822387393 -0.3886245772015211 -0.35440627249031537 -0.28785045833399975 -0.17193951073579958 -0.21524811875387614 -0.33511404103833636 -0.366352476644781 -0.4320820621351264 -0.4468874588288997 -0.41193324800651515 -0.3813754690736411 -0.3402374921470342 -0.4076372119264162 -0.37592591660573094 -0.40555282210430277 -0.38831429571196413 -0.4307750683497435 -0.5430808070140076 -0.4828090782619745 -0.5382034694603968 -0.5458680756142746 -0.5432890404174854 -0.40799069508606295 -0.2889795392815148 -0.26921039731311236 -0.13205081088010145 -0.1505982553839942 -0.35500078301531546 -0.48886351283582635 -0.47825161015234197 -0.32817862957362115 -0.3277549023797445 -0.19156182567605282 -0.18794534958848827 -0.17776652804403045 -0.18780425124641917 -0.325004970578977 -0.3151043527639068 -0.24803643175334758 -0.4409360413743901 -0.33523994746006075 -0.1882370626321327 -0.16931876552308417 -0.21241282875175246 -0.1579070852981076 -0.19199382829271364 -0.11710113791576848 -0.019061635410314602 -0.03910229628313055 0.1346113932037364 0.12859467724891527 0.22026036654463313 0.15825264220540575 0.1789716987469731 0.1675689583820003 0.09840893390141832 0.04879205570102328 0.09302603349221064 0.021946451594656222 -0.0331719746045844 -0.13277446637276596 -0.1464059165091792 -0.312938518243658 -0.42175152845974423 -0.625666832317364 -0.7380648903989805 -0.709447390790292 -0.6688564232140661 -0.5818430334906103 -0.6178074550636576 -0.5971695914849731 -0.48868216125899067 -0.4927094702102942 -0.496857055097365 -0.5204373191081654 -0.48667573561835514 -0.5031414265226952 -0.4857612381078068 -0.4796169367636494 -0.5134456094156199 -0.43830010443441086 -0.3689127603178081 -0.4040571218089041 -0.18789472940999055 -0.13556411794242265 0.004035944689474962 0.18868681113767344 0.34610660177757047
-0.31848832638510516 -0.34567659991880056 -0.32116576103863176 -0.44152403887039987 -0.3128371151469785 -0.382132117695595 -0.30775557351223426 -0.28804732321425064 -0.0944163681004492 -0.03815221559492538 -0.039087455149124734 0.011125421775566193 0.076227669190372 0.08980881652042502 0.023971570691016103 -0.06824208500890924 -0.11729573550015585 -0.07626263993000253 0.24666433609655952 0.16705951996662446 0.19552529969135213 0.20647803393908531 0.03141837935391311 0.09387393658895166 0.2687494873466317 0.4802666366046788 0.5613314395566672 0.5734757160941715 0.5532083331553196 0.51774061382008 0.553635661150378 0.6464857047139416 0.7344769701840559 0.8273086355871557 0.9052862245341743 1.0000000000000002 0.6838928101629611 0.299035471082374 0.39350863488463467 0.20691346318640236 0.13682699458102351 0.22309963445212652 0.35080202554319523 0.33523864525365593 0.4624581902355045 0.4068947096694115 0.40449873224127575 0.35979616617700283 0.5025535874352564 0.4837927334579509 0.454509727731296 0.4588661995843085 0.45405361741976935 0.3282723171317933 0.3262083389785518 0.124003745925926 -0.016853394977495426 -0.15414837023868952 -0.31493970659811543 -0.32861013984293386 -0.4207951763075082 -0.45236131651703926 -0.5016253779419979 -0.4770796486728723 -0.3791483004940162 -0.26189679843782165 -0.2379670058793919 -0.2202505670231336 -0.20524967741314157 -0.04567706439370554 0.17182299301366294 0.3684162472585341 0.40947336433154763 0.4462337919398831 0.321905366823905 0.29942328894211 0.19690876162687615 0.23461739905454013 0.21658991408812486 0.2758640129716574 0.27748849211880966 0.16407814944922655 0.31963828384400006 0.40611135890602634 0.3891945810690326 0.38808676779440343 0.24006126214432072 0.0753429478655892 -0.10710231995316212 -0.3034134745131377 -0.33007386666080923 -0.2887664520483489 -0.1686852833879787 -0.07922438697220956 -0.13620951218193225 -0.04017023279548855 -0.08629485451358912 -0.11935285884924589 -0.2002380536834512 -0.18781515355786413 -0.3427753793906811 -0.3061236531458962 -0.0578787841853101 -0.132138272309372 0.1454538567998502 -0.23622010247763597 -0.09805954667531518 0.1541659382756371 0.5068392901767317 0.5116287890596259 0.45772733177706876 0.3722955143299215 0.39441910605974995 0.48185899304072866 0.5155441270730601 0.47081242911166876 0.4603018538122533 0.497457464240513 0.5745941087325547 0.5089875956142306 0.38036463326869474 0.16092323619970775 -0.06753442189128349 -0.09522705865761383 -0.04887204469063386 0.1403410856349763 0.24060791510863408 0.3089835646427457 0.26604603571526436 0.054057040383112064 0.09000086963775032 0.10731930997461848 0.06850776057795702 0.06844235541087865 0.23134315874878095 0.22426192347888918 0.1635838417575075 0.006412524276524994 -0.16312372143857815 -0.2281491554168027 -0.2788000978116042 -0.35021860957462714 -0.4155857104808162 -0.49181559549488435 -0.43058347666654856 -0.28049894821120125 -0.09250364866879945 -0.2937305914308945 -0.4367083430075592 -0.4710319521608422 -0.4399428418769785 -0.31437115432547696 -0.20616333566412298 0.04307328418570839 0.3225188451774094 0.3785080092293797 0.4512428633969288 0.4671501228366613 0.4757258280471944 0.46595544667394523 0.4612938956572682 0.4849857150320833 0.45353998257315303 0.3655671049931766 0.5623215782999333 0.5599594777774237 0.5312901581102123 0.47136025345724303 0.4031891610555454 0.3047184755568602 0.0709562915517393 0.02593847584167931 -0.07736217006849187 -0.21846277942463327 -0.19157600824915294 -0.20545783989010039 -0.08301539074763842 -0.06366126303777793 -0.1127529068125915 -0.4685760680852442 -0.20994563878994943 0.0388886557521218 0.3118618805919076 0.23153864767203688 0.19559649891062506 0.19028529622491977 0.2578141533640004 0.27013082362656093 0.29386937592103657 0.21048725934937026 0.28012822845976537 0.3261834638116754 0.29393769542492637 0.30877523742945867 0.26981630917924876 0.2708202110593661 0.26121743489126403 0.0782334019701901 0.15983056469654364 0.19811664584125396 0.11439489203300282 -0.014718745895619056 -0.08371570777507052 -0.10443022398664462 -0.12727846493278147 -0.0563205432956558 0.11920548034465527 0.12928332738215645 0.0627875710368156 -0.004115448572610492 -0.046808873424366945 -0.05378326588029761 -0.11452818410675364 -0.13713712280248871 -0.04732285894187333 -0.07462604963801271 -0.2561331938083241 -0.26002753162251796 -0.48517469972723615 -0.485774763997322 -0.5684933618451702 -0.5305079384796388 -0.5709736339506448 -0.6373753470566405 -0.6521841715152312 -0.5682703919352506 -0.5499105923228605 -0.47119503846894395 -0.565202696407338 -0.5141658628157579 -0.5892558063966411 -0.6701813320576224 -0.6640342967864424 -0.6617277987258113 -0.659114584705702 -0.633482597059818 -0.6116482308029736 -0.5767904373266697 -0.5739744446314023 -0.5439966449111786 -0.4561037165353964 -0.4180235122473984 -0.38382040658278566 -0.331821376518132 -0.29912976081050746 -0.31873413488111174 -0.4155571936574326 -0.49577634966893425 -0.537357898673104 -0.6066317817019473 -0.5849563956316917 -0.6068886992966877 -0.5998247098304693 -0.5841882659738042 -0.5489693320278257 -0.5814185909539551 -0.5972374597541266 -0.6401867090054667 -0.6547858016113111 -0.6859391026600624 -0.5749016181748223 -0.47805191555911697 -0.3677648600383466 -0.2078449713487566 -0.11666868880210753 0.029857184549993955 0.13535469368590264 0.20985406473587356 0.24936094316447888 0.2238734039085036 0.27850142829414887 0.2986886601937563 0.12969668951312818 0.04483758040800939 -0.2300147971122111 -0.2492869951786245 -0.3227037914151331 -0.33382863878634395 -0.3576343482083343 -0.35876612811706554 -0.3123108561126356 -0.1826804439791826 -0.23703091990017344 -0.3776328515303796 -0.42420871237690905 -0.49678444311403935 -0.5083528567416311 -0.4614769231200741 -0.4320279537785453 -0.3535798547315831 -0.38544073496161374 -0.31014063995307073 -0.3002515225261291 -0.23342439584078284 -0.3074007425083531 -0.4265560792410631 -0.31109021122833963 -0.34365984573994207 -0.3145102321258569 -0.3016468556349273 -0.19533682634428845 -0.11047809173824424 -0.11882878535392175 -0.05444608962581208 -0.15053367804886314 -0.2827805989407542 -0.3948950300923084 -0.35708882618006865 -0.18971024693565677 -0.16612475905840227 0.013200875104769588 0.04448179678116608 0.08508422370610225 0.08156939740954397 -0.07011678875624798 -0.10341873486767435 -0.08120870854599813 -0.3518564795349201 -0.2561807876026346 -0.09463698774380563 -0.0968882406241651 -0.17065223155778111 -0.12215350102674893 -0.17336268047783257 -0.09312649762238133 0.016583016731416732 0.0917104530033173 0.27788106081672187 0.3191774233838972 0.4007443978442307 0.3367462435060921 0.357507286568627 0.3250359264293097 0.25890529886819197 0.20810508306763129 0.2284226544893384 0.13941151471740548 0.06264464124902464 -0.04044003679279973 -0.03695449490397925 -0.20963860351802507 -0.29338486229240274 -0.5051116515959352 -0.6054355542975248 -0.5791817296877699 -0.5414607701770799 -0.4217424028827269 -0.49009745553394923 -0.5777270312581846 -0.4457076812980681 -0.5227397209659175 -0.46114293929910055 -0.47298733590980757 -0.4871354822228674 -0.5251236696331534 -0.4995382681672719 -0.50774149835648 -0.5391635046681517 -0.4800270605631104 -0.41238449489698153 -0.40529450823985624 -0.1630177969738681 -0.056339862619582314 0.09996708405413816 0.2467726546131294 0.4313343321845081
-0.25135779496171146 -0.27382570646541876 0.006923807454671582 -0.2683336701911682 -0.15367682603513438 -0.11068803494136015 0.04446193779982617 0.23561532278114797 0.10292417515427411 -0.0857041512086372 -0.09854515592379032 -0.08139904419447155 -0.03886014788285643 -0.056818793765412934 -0.15001496719284257 -0.2870993661078105 -0.42233444293813965 -0.5050238229744364 -0.0833448559635897 0.06562796595112516 0.09175377164701219 0.14006848736977678 0.020371026965374746 0.11957983967384263 0.2714264012140111 0.4230632223054495 0.6161312935442796 0.5860696599812645 0.44386603981394274 0.2854259947073516 0.2505432231873864 0.3411804697456094 0.41549645878805913 0.44464174559352165 0.48637896074900244 0.6838928101629612 1.0 0.8050836933791887 0.8069991619181065 0.6553836400194242 0.5564145253504418 0.6537876903256932 0.5187118254092702 0.4381904909225691 0.5515156168175146 0.4207390290341708 0.3976755951323259 0.2751001679880954 0.29540677247899844 0.3386199483478274 0.3809547383816981 0.3747115014591171 0.40672528439320144 0.27951674633842877 0.25834248683170097 0.05402225139978148 -0.10445151371411289 -0.2377129876814032 -0.41663365076999515 -0.3899031539814315 -0.4889241134970313 -0.49590757144020853 -0.4707899925202422 -0.43192985468851364 -0.3228885064962385 -0.2970997321497182 -0.3194704767244044 -0.23583232432499784 -0.05449900494489093 0.1350534501472059 0.34350410983133406 0.5004925454227758 0.5496364813211739 0.4843734517737794 0.40366237460193155 0.6771589635292781 0.4493628020358652 0.2751213689057578 0.20795897568668462 0.14171062851471117 0.1386712618457214 0.20206087233514572 0.41241404472091064 0.373272985480095 0.37642845335105457 0.3799436357528606 0.16926646266347842 -0.004915513007148931 -0.2429630947414992 -0.45094574355099903 -0.47916444109929707 -0.4258295213482466 -0.32258862004661154 -0.2859669509642984 -0.22123631225191218 -0.21559360701776495 -0.2590733083179856 -0.2833549525838678 -0.3385948357868377 -0.20662536495994344 -0.27849058315848774 -0.1634314369080502 0.026933388205257244 -0.03192397766569987 -0.07316419015299451 -0.38125510309336513 -0.40788717368462873 -0.19879879880414789 0.3280218705419202 0.3616672931451273 0.3824762547207783 0.32467220851732326 0.27069290494737325 0.32491017117114795 0.2578083174916044 0.21522605542879936 0.17400465612974905 0.18841204322391017 0.24554913255619767 0.23910218507146028 0.022143507327193907 -0.09190737426105507 -0.22274730630891967 -0.12868786950875505 -0.02390151508700239 0.1818919094020005 0.3265547772928866 0.3708704375287571 0.2748086556462494 0.22318865040272487 0.005951042641871914 0.0701157073573958 0.2258539413732662 0.48308509239158753 0.5073808180912458 0.4203443504815098 0.3084202136426574 0.14236297507925508 -0.081331800185425 -0.3145026608323882 -0.3936593910808958 -0.4952892066886294 -0.5588767647357245 -0.4841983455113133 -0.2678120322237494 -0.13149013741413582 -0.18889598356533485 -0.3969101928421311 -0.5371783201483763 -0.5400871654137759 -0.5452463554316024 -0.4753529407273717 -0.3395486488557619 -0.11837529347588817 0.2168069719186357 0.2639393514746538 0.3825986576587414 0.33733813167810206 0.3759144874713619 0.38172662094984783 0.5357878018757531 0.5710300641976842 0.4436508729703953 0.4142867512176849 0.5510862832365657 0.566191179612744 0.5716272229666131 0.5491039313316657 0.5110975199374486 0.38358413146676057 0.2931459131162548 0.26245133166267665 0.09807443425563901 -0.04285671377037551 -0.08674146074440005 -0.1145579570722798 -0.20782630958795975 -0.28064549390674487 -0.07160372073084167 -0.06618920144635217 0.100300770970072 0.39880428897292736 0.3021285199509023 0.29782946210479555 0.33353796500963934 0.1454087157904266 0.12766874805585438 0.1986913005201338 0.3079906115935094 0.32310330377823854 0.20843025005304477 0.24753527247847076 0.15028724243307953 0.15251028077339915 0.08267993596741438 0.055233137933429884 0.0685979283701307 -0.008351188759377525 0.09477834351312343 0.20038967864131688 -0.014600141556111263 -0.067102567254245 -0.15568310520283457 -0.13125668025897727 -0.15972623460845617 0.0008250377598089964 0.16039501074068074 0.20211476111926424 -0.0192748172277004 -0.18689123691019205 -0.23952400299980478 -0.16516237558071545 -0.16049465076505368 -0.21736105335004116 -0.12771031914431244 -0.20535945288012816 -0.3642391789642781 -0.42623021457958754 -0.5566997254158591 -0.5660942676693785 -0.5785349320549026 -0.5542634068974098 -0.5781427456586272 -0.629423914449648 -0.6564221033140185 -0.5839830430491204 -0.5191409556864112 -0.4584734294238202 -0.48260526310555885 -0.39252818894809405 -0.38752771309429274 -0.474352288746517 -0.4672819371482321 -0.4632572817934393 -0.46858310031845757 -0.5213386406929074 -0.5348000701342721 -0.5044504918050107 -0.46493083390965606 -0.4262683645215845 -0.34717830821176854 -0.3741476735963995 -0.3944101966349323 -0.37831344940392386 -0.4091709572652472 -0.42584190643457986 -0.45607729475809106 -0.48791732897631085 -0.5007737603800464 -0.529076481594745 -0.4765975494108309 -0.45101774433659175 -0.42458504575995865 -0.5489445594894339 -0.3983399909985374 -0.3461052715752555 -0.3537219904758202 -0.39132527152188934 -0.3999270308003533 -0.4513480664113073 -0.3676585841711815 -0.3735087226986015 -0.3001490376822219 -0.17062728721474613 -0.13515208775448317 -0.020182739727069413 0.06700452000365563 0.13146139361181222 0.11369293134980156 0.0963843862943448 0.16404168547878925 0.18331170278114067 -0.027005320341979503 -0.13163255423889086 -0.3465163880434015 -0.3151928660188392 -0.3059819440771422 -0.28600456863723983 -0.2614243361921882 -0.23544093437955133 -0.237380937559686 -0.16778890309938277 -0.1922913719921641 -0.24820490328625247 -0.2877221198043111 -0.32085264624246435 -0.3285701622603941 -0.31360259048098926 -0.293509780678052 -0.2180000603863397 -0.1875578931007514 -0.08234940535662834 -0.036818145148946914 0.024222231852493427 -0.051077770475265176 -0.1308315209119943 -0.08839176703803425 -0.07309380586783872 -0.02667997564336847 -0.07652278717900432 0.004798879901024192 0.017408094114045442 0.006135911812958156 -0.005956651476166841 -0.09365778424518108 -0.045594684304166105 -0.09405710889288398 -0.009168634099034833 0.055076425805390426 0.013541039631111506 0.14836966521391132 0.19425526699497336 0.1701698397909683 0.18399643323060005 0.10444093225037505 0.096560625950843 0.10968698505200487 -0.06993146629646614 -0.08141362243018888 -0.040285260463873936 -0.09019295569525966 -0.13405931174817082 -0.13646641275165874 -0.20298043913436997 -0.14538425515653228 -0.11746153328931695 0.0015163516872737216 0.1285458612488212 0.21111824744922086 0.26965279377327295 0.2525316852142253 0.3035139993250084 0.2707823130096868 0.24286693013620717 0.1853933213852498 0.16314943822875416 0.09962552925048501 0.029857313898747365 -0.04026459438330568 -0.03229682203832066 -0.14439244847216592 -0.1899942411656898 -0.27909538142161383 -0.33846894564850694 -0.2518613615270277 -0.22879934492393178 -0.091310016243409 -0.19422211929557237 -0.36679642522571754 -0.2182181730420862 -0.2841896503897349 -0.13117509398995758 -0.14851534767511554 -0.29491517748588975 -0.37801072734012386 -0.3903398295089031 -0.42852487427379826 -0.49284512066409497 -0.4974123566356293 -0.5035471273282093 -0.5083746023060003 -0.3513847177639367 -0.22466224635251314 -0.08610715390846466 -0.02419094031833688 0.1386177418815151
0.04063751183041526 0.07560793158888661 0.306657413644493 0.024916657257853386 0.04913629952063905 0.12809718666570552 0.256579487277835 0.5014879375550216 0.24526790271771917 -0.06344709365970604 -0.07410928771843756 -0.10559866248340748 -0.04257268753714043 -0.008178539416459248 -0.0044760195975425705 -0.20599476194543384 -0.319907724622618 -0.466897430491132 -0.1122827528902977 -0.030349754177436884 0.06354686218357428 0.1057857684408033 0.005447862094941555 0.0991277780341414 0.21657668502909924 0.3100310908148418 0.38229307828719183 0.35481750612736823 0.06831524887965619 -0.0879932418832498 -0.10714977678646159 -0.0637364985047327 0.017380054349643823 0.0787492559179856 0.15495785999112963 0.29903547108237405 0.8050836933791887 1.0 0.7803267024906134 0.6521294620908658 0.6080216450542786 0.6965850537743664 0.46680209227836694 0.35533849613396495 0.37499601071901173 0.20250706837404372 0.13603430887208276 0.15144521744028697 0.05528553340138838 0.11206286518059413 0.13921242917490798 0.11822506054763326 0.15662814300729938 0.10634402646749957 0.13820135012840598 -0.015199024120600823 -0.08314092278548685 -0.18688959600952076 -0.31695990382486655 -0.25350978555484865 -0.30963580929481016 -0.3022025796454277 -0.25037808471468204 -0.21599996718278144 -0.10686057053274776 -0.12953100894837985 -0.14451434803329297 -0.061775406176501055 0.12796622995645524 0.2529396730614688 0.38729243573125627 0.3908675375524761 0.3878397878423724 0.1807334642794025 0.23410249733529426 0.6002222196649847 0.3869921854391261 0.2596666100368243 0.059402992573285275 -0.12294849869011273 -0.11332159380635563 0.001567082006106367 0.14120407337199165 0.09761265217123889 0.1395539392656921 0.14351768650137137 -0.03825987151745178 -0.1346006837250633 -0.3510654212387799 -0.4503240759168411 -0.49488785585413336 -0.47903750703959025 -0.4694208837229177 -0.37785034317325605 -0.3304158467505774 -0.45356607478975014 -0.48180707549755714 -0.44890449523991 -0.4389339078611946 -0.2881876528850093 -0.21825922732500389 -0.12062910028816749 -0.08399985345954922 -0.048786597737535346 -0.12213585418052472 -0.23197694881551223 -0.3451610312223456 -0.12273398046133666 0.25926311290593385 0.22457619952052396 0.21495185747661447 0.13239040841850264 0.03930495343346355 0.07963567326593188 0.030500575028143097 -0.011864063704386732 -0.02230172267889579 0.0060299771297642885 0.03239350258437349 0.0013443285659531315 -0.13487784657795154 -0.15137502252471924 -0.21884044156716456 -0.12158976752446991 -0.07100961116076301 0.04478922204550874 0.16397240694895834 0.17463720762818868 0.10938171025088061 0.12354250865066801 -0.16841662224318069 -0.10658928511436537 0.043685775891003045 0.3769401423051321 0.4610626531905373 0.40445700192419964 0.34843292362371037 0.20889948409017897 0.06734175644249665 -0.19830563369687587 -0.2367192484823041 -0.34104146796334867 -0.4018338786423453 -0.40750277801070106 -0.16391222455359314 -0.03649324665374389 -0.1468263232434769 -0.2506915795218961 -0.47535567842391885 -0.4003007119765238 -0.420451006769873 -0.4077322153777831 -0.31512417771121914 -0.23747532041106312 0.024341338525039172 0.007550267352191119 0.11102894698394371 0.040600790387628136 0.18906865036286005 0.16177543494087904 0.3181116505101889 0.39607998286957813 0.29022176748365003 0.2995520571930069 0.35172490826172037 0.35546262873351625 0.3282611441811727 0.3345499370602223 0.3482425958344438 0.39139261768115297 0.509041090551423 0.44882531239794915 0.31597918641857353 0.17461280202377777 0.10969692796150941 0.0652554997853018 -0.17515247263321468 -0.33163698481461246 -0.09947150950404464 0.06676502734382658 0.002150182956491548 0.395353354681498 0.04292574961065969 -0.0024607084678519527 0.028980471549693246 -0.13363623673177308 -0.07270495471259461 0.1262888230264001 0.17180545454613194 0.2581914777454359 0.22259265486453508 0.12167301210334633 0.04455189307164614 0.013593960339629067 0.015409115850174154 -0.021282028151257713 0.008325330330056089 -0.0185718541291011 0.10261719576495626 0.20186327079770713 0.045908065367196 -0.08346381892020575 -0.10796395393850174 -0.06333587901712513 -0.18006750620229398 -0.14406545316338262 -0.06822387261137208 0.0002624218545969409 -0.21759406946705528 -0.32559677346064997 -0.3670891260523661 -0.29166556368153235 -0.24348203403313107 -0.2954916682195633 -0.23110492207817201 -0.28046644303818175 -0.37182947561792395 -0.39958719020417666 -0.4132475787923833 -0.3977780539831518 -0.3612684166199556 -0.35812430501763154 -0.3800072876219626 -0.43259649443486575 -0.4689388174367522 -0.4353632428683579 -0.40000994273195 -0.3857031368411085 -0.3432315266409255 -0.2684967639452308 -0.24952197786887062 -0.21744317428551274 -0.20047131659758913 -0.17944286001559454 -0.17647695919189627 -0.25231529952196863 -0.2856499102870998 -0.2727749217149592 -0.26628273775284783 -0.17633912711205868 -0.15601864384352893 -0.17878057349627463 -0.20626033360038729 -0.20665043310652992 -0.2715028874230157 -0.2830583281078352 -0.27131298514477115 -0.2730676691387675 -0.26698550656280706 -0.26642156945131484 -0.19411513749472126 -0.161974141373538 -0.14399619908091088 -0.2741468233450603 -0.041146487336807015 -0.04693447588578041 -0.04851604811835958 -0.07886179185676158 -0.11248758752821374 -0.18158149956360706 -0.19630331689271666 -0.27691212204063 -0.26255990559656184 -0.19521569655943766 -0.21106333668713056 -0.14728844722855397 -0.09374689395790305 -0.04629620787156474 -0.07342851658048916 -0.06597000570669719 0.045031537294163426 0.06552988031742181 -0.09369779179772944 -0.1282377727717502 -0.20967051057342662 -0.13998949598598814 -0.0763233905215962 -0.05176952387488484 -0.021025472088443495 0.03897709241310954 0.027922163994319814 0.07363926207531725 0.046793879357427605 0.013846083778058946 -0.014063191497087508 -0.052537685875875054 -0.040875486449593046 -0.004935885982547709 -0.002778893472889987 0.07699888149433862 0.10975151626531475 0.20689355618705318 0.2580756875774585 0.3002860457621322 0.2674768896090305 0.22898796703410676 0.24229343567090955 0.24768755296916745 0.23138890697721573 0.11941742329979918 0.09337768078489755 0.027080066873192223 -0.010403427423735649 -0.032874649757160576 -0.19427761660948067 0.011797952979497105 -0.004797575672399846 0.07403116166994328 0.07886786408877632 0.0395833624201042 0.1259697795869487 0.19279643271815372 0.1598438098820473 0.25689976681785437 0.24217330512399346 0.2894386316919395 0.28088227645464386 0.1966636688774838 0.17828738601690988 0.17243009600069306 0.09364743071496019 0.08003563458012486 0.030518498106335213 -0.06047424387352388 0.055265731671792995 -0.012894282045442813 0.06492719161377183 0.07602138098381482 0.10478802654682422 0.0912533529770131 0.0831027234335324 0.1309578823898298 0.0924134626461678 0.08587282839057478 0.03753161327773909 -0.007823767209184198 -0.039886441075457586 -0.0890980643677415 -0.1176707193986326 -0.11731050682606245 -0.15048197664733554 -0.14200296942561846 -0.0962521252636114 -0.05192198877624703 0.05255648996611691 0.0890295022594404 0.1796297336528229 0.11818277843466043 -0.048110325555366276 -0.10129740076426559 0.1240176186300806 0.26598124721998934 0.19909745506863952 0.0007665935440520795 -0.0993974220104029 -0.10377446325304014 -0.15324082977787157 -0.22384570863807063 -0.27610044794558886 -0.33662904145828504 -0.34937558939407043 -0.31048985686890523 -0.2515947036454045 -0.19320068473219076 -0.20115045666254583 -0.06951310977724025
0.006822291721129218 -0.04807920781069354 0.15786072509307816 -0.04723612257716977 -0.009902118539422276 0.12501294720101136 0.20991911063804455 0.4095834512190623 0.1747091692285653 -0.055739019621955814 -0.054912582448667896 -0.05562161375754923 0.01542723650013981 0.03693379903712689 -0.09931912967766594 -0.28753332884948923 -0.4430495717077126 -0.5165615972073475 -0.17262616626543967 -0.07961175675442435 0.009956115827634858 0.03231703794390627 -0.07266407557916789 0.07496412783554762 0.2005827806544647 0.294423592948062 0.5425553576992096 0.4461644606624578 0.2494758595172525 0.08454672789466057 -0.0013562276592694272 0.041583334572736705 0.12248492101547455 0.1539238209008192 0.22908263704789633 0.39350863488463467 0.8069991619181064 0.7803267024906135 1.0000000000000002 0.8387368226014832 0.7209969309956563 0.7354779339885275 0.5820542749547626 0.443931673612097 0.4795804744157098 0.3261419599198678 0.3085435890512739 0.26163599126237136 0.1843505456991009 0.22447209923491965 0.24944634942286828 0.22027171283808306 0.28207462552697044 0.19048100697193837 0.14942159405370878 -0.03751911134975218 -0.17070421700186705 -0.282096158109298 -0.4190971126564148 -0.3793049766293589 -0.4313199174887042 -0.3947445781688297 -0.3515644253741061 -0.2954041798888935 -0.19247615163217818 -0.2054604933617876 -0.19592029241300357 -0.12670989828407944 0.08529255671767823 0.24987492342694523 0.42970106407190534 0.4909077160650233 0.5120523792332332 0.3539318474121465 0.29952892951831245 0.6168540485648368 0.295611648541838 0.19117864920632982 0.19143961075527585 0.06158402519928515 -0.02862062179809344 0.06439685198624055 0.27954819847916473 0.26666014012814804 0.3108206047394274 0.31690032413306324 0.1183844115702158 -0.014974779026575048 -0.24756005103352283 -0.43638263318875414 -0.46550001339497304 -0.29529218290781956 -0.03159758373024806 -0.028391943759453593 0.008220791171563905 -0.08611913483193544 -0.27854749840005294 -0.29903732595359483 -0.31901812444344485 -0.14821486645756962 -0.1778852037114961 -0.026697906300244066 0.09791093095689427 0.008204489079951692 -0.010284495471991565 -0.20055951743447425 -0.28196310531045576 -0.12848802742274937 0.2661420656547653 0.26288880568724493 0.31374712255064235 0.30722316354882534 0.24298821081881483 0.24342784626967084 0.14346380053248828 0.09513453736627979 0.05533831489206387 0.08056387391058001 0.1377527284842885 0.16621292006758798 0.028823852047790352 -8.93380191796147e-05 -0.07778682900727893 0.006662230796788833 0.08149061761702987 0.22281501251576377 0.36172143789680455 0.3777497536439831 0.25396720993949 0.17566416094181478 -0.3196813048053779 -0.2653991486473258 0.03089404768932139 0.4619248780750159 0.5356768314159672 0.49055031500993024 0.39515688425352963 0.2572116379288197 0.07059717444025665 -0.19492073713512004 -0.26596538461102953 -0.3702692155229087 -0.4334672455295041 -0.3420257401751611 -0.037236828788910666 0.12236431966778055 0.011734612391406987 -0.3572783899658031 -0.5315288737980007 -0.5132468901699382 -0.5250327704712204 -0.5060052032953574 -0.3572162478730348 -0.19110408769676135 0.12811338194108945 0.14441924883784643 0.2558852801098163 0.16448755969368392 0.12704593186042515 0.1278356652584289 0.2736080862847991 0.39596284233325474 0.33603157631831254 0.3842004465918874 0.4494782760831249 0.471954986058562 0.4657402289552098 0.46230346384730403 0.44820005778559646 0.42961183800253067 0.4770923416424255 0.4100309792056336 0.25522555712644146 0.11190946917065948 0.02791671753141444 0.03153173741949061 -0.1967158420575195 -0.44493593269296927 -0.18492866705654343 0.029702471361845267 0.14281738392918578 0.4195336593732017 0.11433558634424866 0.12476652880912445 0.17164845798681286 0.03642766217306809 -0.10534579369516116 0.022027331678625518 0.09909003525898491 0.17894669869529192 0.13586327051135988 0.05563224094768924 -0.14137555304342894 -0.1729586710789836 -0.1802879688115377 -0.1722105195068075 -0.07093290668888184 -0.05116854633528818 0.09049879203687757 0.15852446992948757 -0.14995756379000705 -0.31334885575340177 -0.34976439788487557 -0.3240246187439397 -0.3560397910380429 -0.2152797398388736 -0.056095823420222304 0.05898958199966955 -0.09703310111354858 -0.27424912156006226 -0.27246147713879754 -0.16960443324900293 -0.10880998315374321 -0.1815352317197571 -0.08793019065636991 -0.150834336979043 -0.30930219149326416 -0.4193412850190764 -0.5099605210701763 -0.5063194248057541 -0.5158953259435484 -0.5011585853612089 -0.516926472882991 -0.5553330468169568 -0.5521478796496164 -0.5205077771391263 -0.4470661536605512 -0.3840531120098211 -0.3724583494505187 -0.2796806965844668 -0.2601262399575315 -0.32807363018684627 -0.3286286361203394 -0.33956486058936575 -0.3549274261002135 -0.429269203556488 -0.45786799279958273 -0.4391516397143588 -0.3817516481254692 -0.35745362871014974 -0.28432434509329485 -0.3446025738553196 -0.3901027923113919 -0.3771202213864028 -0.42113024326805415 -0.4378937556078659 -0.4417385979110708 -0.4462579197702945 -0.43728839873073466 -0.4381189757882045 -0.39682603578608255 -0.34404430821215515 -0.315739359312608 -0.4759737929850079 -0.24626852447858488 -0.23657403119483084 -0.18954216363441218 -0.2278650103716368 -0.21827491213148575 -0.27945440024260315 -0.2130167829993162 -0.2581479413726443 -0.21427313610004653 -0.09287503375590962 -0.07632948082715774 0.01716601708624231 0.0876913703730918 0.13972797029442693 0.10110530950522259 0.0919543547346535 0.19729739040571748 0.2051637866814936 0.028958868725655992 -0.08090697445414856 -0.2744171320299081 -0.2671494951322018 -0.24420332454826862 -0.24807956932941821 -0.20867867906910495 -0.22452287818243336 -0.24916297979952806 -0.2073654954769925 -0.23845246595158343 -0.2750212007488741 -0.27273850243744036 -0.3019299500096965 -0.3039136819268335 -0.2816144976718461 -0.2545531258345015 -0.1808116478478076 -0.11835518053308176 0.007588729715511727 0.06376756452747444 0.13726046306600911 0.08408176715595851 0.03957027197642749 0.06791020054557387 0.105265104402043 0.16771815013110844 0.12410122750102792 0.1739576345677879 0.14179231952658905 0.10776853471233391 -0.05150692503801984 -0.19711071941840835 0.051377145092742445 0.09613027607473584 0.18079572468471716 0.20582028937445515 0.14956380445679163 0.2610027708864259 0.31388637852472623 0.2794477521225406 0.30235242435596604 0.2527767262677368 0.20924905963259027 0.14941942961510862 0.03399059151126501 -0.026176479793534792 -0.025460546330420768 -0.07861165204897307 -0.1419880920293316 -0.16499884678116755 -0.20954612157835975 -0.09458594872091526 -0.08921259599226286 0.04632815024649513 0.15402222540782048 0.2622830196942104 0.26603356774204373 0.2733796771835223 0.3281663021129567 0.2942224162409566 0.28234970622390476 0.22658653679679758 0.18190555581988804 0.1346794829900769 0.07076988558448627 0.020590343357865696 0.03268724510666073 -0.04962613772173819 -0.06072028409224737 -0.09053454363973093 -0.1358163239291077 -0.03751610505125062 -0.05765061978091075 0.05413623168058608 -0.04127312836119827 -0.21774933896406062 -0.17493287153635706 -0.09302873479824562 0.06493791084483044 0.012925323952011574 -0.19678532938332566 -0.29130677506996555 -0.31050532113161633 -0.3645132964856394 -0.40064091758799025 -0.43019395505493807 -0.45030296117076907 -0.44319121291561936 -0.3162487662090179 -0.1830484725137245 -0.08577261611157026 -0.008194361986395634 0.10236073748506247
0.24801783140688813 0.16771781038686087 0.34175019402974693 0.09219667808524841 0.05450338314905198 0.1747513207045552 0.3121253810934411 0.4428782967867788 -0.07133086427777247 -0.31493158061017856 -0.3470008078953847 -0.3359648548880542 -0.25844033363502966 -0.22663238720290263 -0.33486874397219896 -0.3977098613718772 -0.4176122143456461 -0.537428113713925 -0.08033506446561872 0.19039622566625983 0.3044447331196825 0.3266037738616663 0.21352684291505342 0.25824767243889485 0.3370681600149732 0.29654091587206377 0.6147001465351989 0.6029027600867882 0.4000032215067049 0.3009491352413835 0.13581504936288144 0.08551075882233361 0.14426646785730612 0.058337214487354905 0.020144637296816877 0.20691346318640227 0.6553836400194242 0.6521294620908658 0.8387368226014832 1.0000000000000002 0.9680329515339775 0.9264969371301488 0.7746003086321992 0.6127671592658308 0.5751048837175446 0.3839916274258742 0.3303867107871854 0.24226323156143795 0.1387091287252939 0.16588929381650908 0.1918310279750615 0.14668979444956526 0.2295804958722287 0.21704334139900988 0.2745422325267974 0.16975429974482925 0.12561808885383197 0.025752748197598724 -0.12533485144733578 -0.08368143704623897 -0.1719135490974498 -0.1671690479672973 -0.12113809080839497 -0.12397666399531128 -0.09314593987945677 -0.09641268986555532 -0.0867506340902396 0.023895263904470568 0.2526876479138693 0.4307625207198338 0.5474092821964527 0.5449461138263423 0.5296653366871837 0.3427685326450145 0.34814261529020496 0.6438521382157328 0.32617712264947196 0.07108963333936441 -0.0022158014036978897 -0.14277210961341008 -0.16922997578515345 -0.015898435177128557 0.19783818624910288 0.14952021696732865 0.1283479499873572 0.15085820447135279 -0.07135273814675223 -0.127826284755007 -0.3425588108871517 -0.4467533227364125 -0.4728668892124211 -0.2928464981211092 -0.028799174554860394 0.0107143542201843 0.10928876528314248 -0.1591497982856203 -0.3728510685985988 -0.4087103878760228 -0.4428366665413947 -0.27695629240039343 -0.2724946536295297 -0.16702280370447148 -0.11333233076759679 -0.1954152913767901 -0.11822022513006071 -0.1718471725028585 -0.1534627625134444 -0.11793122496652253 0.002125762295400854 0.022964390786502687 0.09825435172660485 0.11694238208118513 0.0931023841964633 0.08526656378486396 -0.011695395653845187 -0.029360280223478342 -0.05640764071984978 -0.03919222091763966 -0.01297708931736219 0.024393350209178807 -0.13849870721730595 -0.20785013831250285 -0.28699314112800617 -0.20852765868880674 -0.12055764293106266 0.0074657219054120195 0.17017372898285937 0.14821890178268696 0.13238798586057468 0.16961128395509467 -0.1287272782447067 -0.1641019129722374 0.08539883281080982 0.5422191551218338 0.5895357023404267 0.5363886303205069 0.4488258410512095 0.2920629262978731 0.13305394520673877 -0.13764237619313935 -0.21612753641213017 -0.32652296856739726 -0.41151609961615143 -0.20514515969130878 -0.005773125119218477 0.08130332060833816 -0.15935397137798432 -0.38946175406578615 -0.35492846205635803 -0.27192717013538653 -0.3347898653569294 -0.30097382404931994 -0.16586141895264495 -0.10414054392850858 0.12080460078286624 0.04380969611869531 0.13955070210692486 0.07295989978501784 0.07930079746265414 0.0890509204590397 0.3179199719011717 0.41374980193380767 0.23836327260573742 0.1887481613579275 0.23858550804344694 0.3760043287676388 0.41423569465440846 0.43749179056003307 0.5353320855997847 0.5087486396199038 0.5762309937175569 0.5507587756119575 0.42936392962084985 0.3428194159738553 0.21099380497566858 0.17478171451792068 -0.02887025864135259 -0.2251032066861396 -0.008214386681433528 0.16220601605543963 0.27821809496601074 0.3577885640762283 0.14600327162235474 0.15333532008388973 0.24042912814991727 0.18161539546485955 0.03171580731367868 0.06573773085540276 0.13985900974788007 0.1897502344940901 -0.05106271780415056 -0.04669891139350701 -0.240207370810643 -0.14679264009331358 -0.16259011328368084 -0.12381548815896534 -0.004311907542644745 0.06273939456242528 0.12118350407297877 0.18141851817484414 -0.07696116905463729 -0.14481789013557725 -0.22666379144029522 -0.2571369980707337 -0.2816778964350495 -0.08820643650026774 0.019162604781644374 0.09197726479843749 -0.046939236166411095 -0.18909886142241233 -0.19393689285296825 -0.07925574257026562 -0.02279234262991253 -0.08548406809575106 0.0231623661525528 -0.06707135586048867 -0.23196950834325297 -0.4387124934148104 -0.5186807003837822 -0.5268996165080423 -0.5240311835634447 -0.5206879358908435 -0.5248558428080711 -0.5155285480244444 -0.5201025610379688 -0.4544954975847524 -0.36185232726920624 -0.28726704777737755 -0.2841546646973515 -0.18970905086063794 -0.1970211178327953 -0.27414266715192515 -0.2718003050637187 -0.28641823057959903 -0.2885040597814231 -0.4193348996200216 -0.45914819368371135 -0.45226811531774624 -0.4084481491595737 -0.35776690560386565 -0.34396470413877 -0.3873810379520132 -0.4199706585101743 -0.42068180537962446 -0.4630987114077399 -0.4797405758179984 -0.47194824576063676 -0.46881539531731864 -0.45775872427245473 -0.45036399398505245 -0.41018505206192124 -0.3555575979544386 -0.3366266576512935 -0.49137429613971195 -0.2530119563728365 -0.16560965218400647 -0.1103284766607634 -0.17610604734044433 -0.13784188975253958 -0.19875421164693313 -0.1084684153623784 -0.13679142850955842 -0.09965377215661643 0.022056468584869676 0.02938012864536644 0.11342526213654167 0.18062743716670818 0.21637259097242645 0.16595941410869403 0.15721090787068556 0.20716594531663363 0.20941751993830943 0.049208896387691235 -0.10906499516733491 -0.3044489646658288 -0.31571791434829527 -0.282935111808374 -0.27953217826174975 -0.24172739987013017 -0.1891552710537767 -0.2177741050488162 -0.20407215827096797 -0.20992141323793886 -0.2204591244947135 -0.2568243176027371 -0.2600041698394624 -0.25122184120670005 -0.24772507576382663 -0.21534536951736818 -0.1694738075764934 -0.1332248471127225 -0.004716371391325224 0.06629181729282091 0.1489602182567206 0.046299321600802835 0.05848587406303048 0.1040298081007992 0.15166670444088526 0.2289141060062169 0.19738232269423384 0.2584520803392568 0.24849243716219463 0.2298934261077034 0.042345366276901324 -0.06381421008726376 0.1625938718882712 0.22109656953273213 0.2809240099291774 0.30302065881700435 0.24597530690874672 0.32897741711275935 0.3726172774553747 0.35534926943652084 0.34961313006356987 0.3153085726880003 0.19736643099440168 0.13254189601181796 0.022951891753193687 -0.035580032850391345 -0.0165619836888569 -0.12589654577462517 -0.17204527770911254 -0.21269002287249497 -0.26635263038946916 -0.2191844280053715 -0.17878227717244352 0.002407075135504666 0.12596149296227757 0.27008378701461033 0.30259120753071395 0.32626774320132096 0.38207890647359793 0.36327121185575867 0.36867504943397755 0.32010193191323155 0.2707600942466002 0.23676015933221714 0.17231925365782547 0.13581946543696205 0.15119929441275842 0.07669677211539737 0.056628240445377315 0.0034477895410917237 -0.05517390758515279 0.03328177753546017 0.0024733646464864282 0.12778436184722974 0.004892692321122275 -0.1675096229446238 0.044452585198091255 -0.12496275875110657 0.07163786834904834 0.05903535007457189 -0.25301147692695025 -0.33119895419411866 -0.3469559314285873 -0.3819103564039115 -0.4195906345545141 -0.45839483678101045 -0.4862365531384878 -0.4656510005194923 -0.3519707677610409 -0.17060792066788494 -0.07270148897435108 -0.006439200942327859 0.11307733203414877
0.370314167702877 0.32064094820521793 0.45104203721948344 0.20192874315972806 0.12518128477842536 0.20906194301085362 0.33828738640613215 0.4352335058394374 -0.13453852299392569 -0.35857561796817033 -0.41264461504349903 -0.39139457698022284 -0.28691240525219264 -0.23804999763529602 -0.3151277909114651 -0.3925257697281032 -0.3536843170530757 -0.49075447020630386 -0.01684226911134093 0.2625153514089807 0.39150120954871964 0.39568852342431005 0.28262525846473513 0.2611974795292241 0.3277070694390638 0.24344157918944861 0.5552419968132238 0.6302897158763275 0.3934182113484901 0.3123424625225888 0.14280843525052528 0.05732155699328323 0.10160821618853282 0.007364548158227523 -0.037354801254368276 0.13682699458102346 0.5564145253504419 0.6080216450542786 0.7209969309956563 0.9680329515339776 1.0000000000000002 0.9460944093617498 0.7916571831346944 0.6051661675644086 0.518498971904665 0.30284131258157737 0.22536807833575292 0.1671708469107952 0.039190038203265345 0.06446403581046918 0.08191012008227574 0.02967534792892189 0.11442117259998685 0.15127182316514057 0.26425910465831126 0.21003471410861568 0.2333613205165516 0.1543112236649019 0.03097643769469234 0.08066248296682837 -0.0009126403290452254 -0.00044258941698464664 0.03898478240347417 0.01990045026218961 0.028139678587935927 0.03965962641041992 0.05080088249096639 0.1575132404436409 0.36733962460405667 0.5090000517382429 0.5783776211079374 0.5180124733001895 0.46397823357814366 0.25318866893809766 0.30557746703948613 0.595488784761266 0.29570612429482673 0.047896036112868856 -0.09031194207945513 -0.2438767832837857 -0.23879336137758944 -0.09520430952888999 0.06088484796199223 0.02351825607533812 -0.0012485298917822047 0.030788841249389444 -0.17270815378023532 -0.16450230450166 -0.35473113798397893 -0.3912110554747928 -0.41984659379554384 -0.2710779321020531 -0.06678511879251789 0.032914905392370505 0.13429113471768664 -0.19853506461028694 -0.4006439598835778 -0.4380499832544747 -0.4608002540205953 -0.30831328447451734 -0.24682935776241285 -0.17178560307627186 -0.18373898805296796 -0.24618162532928697 -0.16260984515112237 -0.15963519279271499 -0.09955765534106016 -0.08950800775746096 -0.08497786184129338 -0.09147150283733725 -0.015403209980376052 0.00473772855276325 -0.002601653172168181 -0.014661155817360313 -0.10804110509748906 -0.11920348974490952 -0.13904614663446466 -0.11691589894453315 -0.09242272291182257 -0.059314967776329545 -0.18196217546737978 -0.23959115211079693 -0.30314218041815166 -0.22841536965480186 -0.15729455062295722 -0.07457018042395534 0.0781602346249656 0.0272673094163979 0.04649536616551767 0.11490242441949569 -0.10387999069718984 -0.17701957963944728 0.025287270483673675 0.4713169682933066 0.5388607973306734 0.5213916600065853 0.4706160392425657 0.33723615080324276 0.2154739102671258 -0.03772879994921134 -0.09927069195077372 -0.20813796622708208 -0.2983614982412108 -0.14690140506309032 0.02867681479242325 0.13222426795569425 -0.10974471796618623 -0.2641834062363061 -0.24554448738981383 -0.11521217965624296 -0.1875075174113264 -0.16230940834860705 -0.054168705667142505 -0.08578959112251645 0.06999151639923581 -0.06407107369712464 0.018926985452178198 -0.027231001447822038 0.02346894287228427 0.022180969297794558 0.2627723564791933 0.32783677973611697 0.11363954112789719 0.04407825936146116 0.0996914201798229 0.2613947078695417 0.2926210395312559 0.33381792080045214 0.47665236203124695 0.5114912794239213 0.6112314369395878 0.6087982208842352 0.526580555730757 0.4667782847870291 0.34203323879483793 0.3135437141465474 0.09848673956668191 -0.09315113546574914 0.068919462246331 0.19802563801429077 0.27657644384781543 0.3029967229298425 0.1141127127471446 0.09759600258384878 0.1684347103576865 0.13755856735166355 0.03559109716506248 0.09654104309740387 0.17040189048608498 0.1992380953196688 -0.060986802976937975 -0.05190299313656322 -0.23901187536079316 -0.12809717898558948 -0.1508968186701488 -0.12631979237984678 -0.019930131306520903 0.03137165095662545 0.07682614342133352 0.138777026633839 -0.04549109513710722 -0.05704941322871681 -0.13276069279990751 -0.16629111268916405 -0.19395899304801592 -0.028421651818743635 0.0037197146247057067 0.040282349712314106 -0.09245752698739157 -0.1884462956493573 -0.19647744489638413 -0.08993494632009813 -0.02827666476265313 -0.07619273496782486 0.021461242163586653 -0.061041662416689235 -0.215588180079502 -0.40334065096732324 -0.46675694183958966 -0.4700362764836653 -0.46257476509713547 -0.4638252930696078 -0.46836707620352375 -0.4492632226620481 -0.46566528158035814 -0.3887448063060565 -0.30685364490272016 -0.24927941807137613 -0.24656766101133432 -0.16254184786010503 -0.17705279091944087 -0.22788151105770332 -0.22502035475195872 -0.2335635554550511 -0.22496765599954863 -0.35807847872946097 -0.3979862654484275 -0.3946619597976549 -0.35872237167618165 -0.3078792698620306 -0.31264577748285394 -0.33766827399742116 -0.35970874143623066 -0.36716837816097325 -0.4072897047161455 -0.42180094773031324 -0.41140474558106815 -0.4073511128500607 -0.39977854437457877 -0.3918523827233692 -0.3551574502756611 -0.31292296116478074 -0.31208226682894097 -0.4485553458648745 -0.20766517931667935 -0.12823860443183974 -0.07058638376999864 -0.13846105936242442 -0.0973107273112342 -0.15529608168375966 -0.08455727034184338 -0.10905599356761594 -0.08184272356412954 0.022838929962073855 0.022566611473017875 0.0984231562963698 0.15337902885339427 0.18211963764823935 0.13830589212449315 0.135813545138319 0.18362962691538265 0.17838789586700451 0.034189777164134814 -0.11084202746802788 -0.27465852278518926 -0.2769196266146797 -0.24117712896343904 -0.2335160931039664 -0.20544071123533827 -0.11020950727428702 -0.13483436747864203 -0.13131137931653822 -0.1370429105792134 -0.1424342008383227 -0.18404386275053933 -0.17667780169290268 -0.15811732344159285 -0.15947890226692576 -0.1288341859177982 -0.09534620043104182 -0.0902830619084752 0.014621130903953746 0.08632296632509832 0.15804597287438735 0.05273500788237489 0.07086751469747955 0.11823296872230749 0.15738371633108023 0.21262274399758946 0.17564711919848536 0.22428525649493233 0.22348620059722685 0.20915078476654161 0.033294363333690916 -0.08163079091461779 0.17038214196760965 0.20997824996767372 0.25026988146545226 0.26257106902296923 0.2135496525522516 0.2793035875451851 0.3174060837207971 0.3103111893104178 0.3056391568645597 0.28536965862969027 0.16585116150877255 0.12413849582181964 0.049421717904023665 0.006893277778413568 0.03305919895413015 -0.10074916578365982 -0.12722107840141567 -0.17720012497496343 -0.23480660915869936 -0.2039596129417022 -0.16227020314905988 -0.0014795776525352547 0.10178273687226068 0.22959559043032415 0.2678689640614243 0.28266492172572427 0.32879990351005034 0.31536048484761003 0.32371298506701446 0.2782448472955457 0.23456752639951228 0.21060775021301378 0.15552304792795987 0.1271606375312491 0.13406421753372064 0.07466225512233536 0.052519915234818984 0.011723540425015293 -0.030647462245487804 0.05067178983912512 0.015932669165058613 0.1250687878286683 0.016318928227996098 -0.12293587047804776 0.10470451832986548 -0.08407075966116463 0.09944895052953938 0.08922308327056082 -0.23230651833624208 -0.30027135303842195 -0.3066930157368892 -0.3253184735472401 -0.363446274848377 -0.4033954052776468 -0.43747743050351434 -0.418625615608687 -0.33126581474079886 -0.16520265157160616 -0.07117193077763534 -0.0218299240625671 0.10831158388323982
0.31147543796301896 0.3108153957898027 0.45639005737262034 0.16068682019212202 0.07344082655879637 0.1514011547945673 0.2879459588815184 0.40524855195960907 -0.05510328538011087 -0.2911661184652005 -0.32511814580018805 -0.32042938491648054 -0.24946401916798341 -0.23199072937507942 -0.27818922308818567 -0.3728018281807172 -0.35519245242240766 -0.4681367168232438 -0.0031490379777964323 0.27513081035534637 0.3801241608382844 0.4310300417646544 0.31187577684132495 0.35810184202676704 0.4556171223056143 0.36801420774670063 0.6188199285487761 0.6952541603180515 0.46496132282769204 0.3458440391979448 0.25256230426426973 0.18995784963415702 0.20141550634273103 0.10614555928600197 0.0333357369367406 0.22309963445212652 0.6537876903256932 0.6965850537743664 0.7354779339885276 0.9264969371301488 0.94609440936175 0.9999999999999999 0.8182711028341666 0.6890537441559448 0.6262808104105732 0.4199400397767035 0.3288752252371022 0.28248722845737895 0.1401788803804389 0.19971367674207718 0.23330756486516616 0.17158042360674772 0.25169965603246236 0.29810649695539165 0.39885486859800523 0.3046521732843206 0.2554537447101795 0.12498784228037915 -0.027530671785597656 0.006200901464090849 -0.09750633728213039 -0.12152595930527205 -0.0730713423600126 -0.11201902019319257 -0.0527090229835119 -0.024345687908262525 -0.012118841809211323 0.132123711686329 0.32704115253408467 0.5055955954487702 0.602029672340782 0.5806338797294962 0.5462562111735353 0.3560759691533412 0.39571896274575397 0.701451393230664 0.44861697462710753 0.1874483906838772 0.025728850751680715 -0.11429011874573436 -0.09790321659446535 0.041768813806181894 0.1549354596883141 0.0772593692746983 0.042306703317325285 0.10501530114410954 -0.10488319414996569 -0.11141407117681829 -0.33374793043131307 -0.4036143938923814 -0.437262772545855 -0.3215023759306362 -0.1883498953437127 -0.10709799060772741 0.0028012910364985924 -0.23148026027507806 -0.3981545553687431 -0.4233880879324881 -0.473414745275808 -0.3392529851346461 -0.29778069043797306 -0.251700345085968 -0.2617901330903714 -0.3111123321398044 -0.18947541791629033 -0.18457636818417408 -0.12958565874903474 -0.10014904242526583 -0.0662983153645954 -0.07712783147456005 -0.027416851197275462 -0.02404782349909804 -0.04376349913355369 -0.04522701211974837 -0.11798365196555466 -0.1307879680440509 -0.14538688425500884 -0.11751290211947875 -0.09935133508247922 -0.08708672474050165 -0.2336267730453536 -0.30180606711388647 -0.37984596212866834 -0.2741608640796884 -0.18911290329501387 -0.06696480132166767 0.08469575464707654 0.03330537631989291 0.0363846979033257 0.0942984412419796 -0.017921439369886844 -0.07493079294053866 0.05593146612564273 0.44401840174880314 0.5532676765897384 0.5593945178665164 0.4641692222719754 0.3218230277251629 0.16737978462567077 -0.07645589793857062 -0.14391862802660002 -0.26667748324414836 -0.3677496685768348 -0.27892816096703077 -0.11943470946030042 0.0015767982317187051 -0.2033189578709533 -0.3049570470766154 -0.342442100237011 -0.18753750397520116 -0.2398209324143156 -0.16958423617007554 -0.04687259507677374 -1.8052050988554117e-05 0.19819574884986593 0.05824421616375713 0.12683659869611127 0.053434958738868596 0.0784865280972847 0.060912996064292006 0.2940416814909574 0.3813657213284864 0.19955779570719034 0.11974178889862541 0.1852921442109808 0.34995843508036456 0.4059021683988571 0.43568786417032546 0.5630099617953983 0.5732104384898519 0.6200406826793948 0.6308561389079754 0.5172226024615786 0.4212705148053365 0.2955291993524246 0.22672068276522217 -0.0067110825344651355 -0.11553078967734431 0.025518720207046274 0.11433482279524891 0.15335852559653118 0.22924021789000965 0.09950405582883427 0.0715362364726254 0.1523162822325946 0.19171886808121605 0.12673662171250877 0.13527316594900582 0.14540202766657706 0.16602055537782115 -0.08636257619565547 -0.08597352572939891 -0.19720107979430523 -0.07616413829120681 -0.078868574526835 -0.05608695751820591 0.03349996127617459 0.06726753034085305 0.1256014647492658 0.20139041948742784 -0.022496305251268677 -0.06634042242866443 -0.16069367004147922 -0.18817292003848846 -0.22599569586273588 -0.06343211005114639 0.0006908432739258817 0.06145656980017311 -0.0969921909217386 -0.20517492421611663 -0.24846505138342578 -0.15122340956264152 -0.1154615971060095 -0.1570782689614237 -0.03867917467557132 -0.11684405345615398 -0.2968801736605281 -0.4648929509608064 -0.5427715647705009 -0.5316880314032858 -0.5389226688259736 -0.5275117784573907 -0.551002869609255 -0.5474647455785778 -0.5728102414243901 -0.51019606344088 -0.4401550364208961 -0.37981879458075 -0.3844104120243758 -0.30468684411618885 -0.297641223501181 -0.3649976925132991 -0.35620629953564625 -0.3542012865236065 -0.3468572944222327 -0.4582668392687804 -0.48406331870620756 -0.45692604197137277 -0.40395719132967933 -0.3318227010808947 -0.33099547075931757 -0.3446902867889279 -0.3635183147898076 -0.3682078669731387 -0.40574620669202055 -0.4189206034199032 -0.42870884517047203 -0.4477559940231324 -0.45169679874195034 -0.47615786650729985 -0.42514873569416195 -0.39396415843365684 -0.3794362036264346 -0.4985802006372431 -0.317303683201629 -0.22717574814987043 -0.18759438240661877 -0.24968550947457951 -0.22646429696203935 -0.2814306083488919 -0.2308763697841378 -0.2508795747493795 -0.21762354716030088 -0.09144608508876967 -0.06846642363291852 0.03679866681819788 0.11387402965769257 0.16523648383327524 0.13507189074359346 0.14093619876183394 0.22034023652285945 0.25155945032573657 0.06687715389199225 -0.0596012587372159 -0.2601637319442511 -0.25835020087229865 -0.23518616627374403 -0.2307537646802414 -0.20170433656524214 -0.1267578505709112 -0.14668873747043623 -0.11297357017532902 -0.11849734169408833 -0.13803012504037718 -0.1998644612491897 -0.2127965333753209 -0.21565244866490949 -0.20773634077766392 -0.17129506502891698 -0.11863884526349767 -0.10122769034238824 0.006067443938460616 0.0911886745356236 0.15667518723541732 0.013053817868657336 0.05264858582282604 0.10197270912542539 0.11992522444527741 0.16537110605941507 0.12410084068112597 0.1563975868189422 0.15380045580700566 0.12688751222609587 0.047713268763655545 -0.0975733684385425 0.10763734173704079 0.08661818527041483 0.13668216563245847 0.17607283222600953 0.13467348868170487 0.23184294924363247 0.2956860966667108 0.29892294737348835 0.34289607436399977 0.2908419583406733 0.21435246729751462 0.18411702805461339 0.06471431446478708 0.04434278296365121 0.09815213852236723 -0.045064335526296025 -0.08839543036263071 -0.11950871099340821 -0.18533340699518092 -0.1381578495710906 -0.0914429049680727 0.08727893744922557 0.20449705629725085 0.30328998601227025 0.331371449647343 0.3196004173510943 0.3611173556808755 0.33421936612462305 0.3166554530042855 0.2577346908366032 0.21636350312078773 0.1690547689591386 0.09915405282240798 0.04501775998243014 0.05022842697420141 -0.03296128422948085 -0.06083466171257007 -0.11731952847121582 -0.13659503468261394 -0.05660156449841291 -0.05556836547238773 0.07091439509354072 -0.05412141350398702 -0.21456689345862115 -0.020262101461199684 -0.16784512212219826 0.007693953861850264 0.0021930219172362013 -0.2628017141321464 -0.3408967355093099 -0.34566354387840476 -0.3740371136641094 -0.42344016592687356 -0.4471562282381217 -0.47080493648566035 -0.46477264301833954 -0.34183517994429474 -0.17928764336657024 -0.056490898769451535 -0.0185237367524612 0.18490056169546398
0.445069992448297 0.3870939055126358 0.4007114773738048 0.27354014542348554 0.22511565196183497 0.2191240701405612 0.32841904691776713 0.22495548366419546 -0.26907410107892826 -0.43052662153588744 -0.486340484800122 -0.472512192873277 -0.3906047969466778 -0.3375299277576327 -0.3577612335045193 -0.2510065038341196 -0.1882387367963866 -0.34478658194669076 0.2275117472129204 0.38792867136362885 0.5361131838681876 0.584654761932906 0.37922057039703444 0.44578268485601313 0.59753272930471 0.48953333423184836 0.7071055661526039 0.6994699417297764 0.47935660313833295 0.4354886572378789 0.368825914024733 0.2888383200277505 0.3294592986465959 0.24394377929198072 0.20512743297527672 0.35080202554319534 0.5187118254092702 0.46680209227836694 0.5820542749547626 0.7746003086321992 0.7916571831346944 0.8182711028341666 1.0 0.9351585720411765 0.8450092123214907 0.6747059600188829 0.5794864215011244 0.5467925031625607 0.42293522817222373 0.40477155400345227 0.37262680521979835 0.2968744239776916 0.40713316333970095 0.4565742028242329 0.5916571627652494 0.4461058454285657 0.382673254504842 0.18758668124904593 0.019304978268726142 0.057408124315429465 -0.04604454862864213 -0.06257620864335973 -0.10243959742503116 -0.17712637226424918 -0.08869862608896008 0.04612057379821286 0.14717485626163596 0.28391124755836755 0.4255884160853278 0.6620986144529437 0.8038030497625243 0.8069875068064228 0.7829188190138985 0.593737238419109 0.6057667468910046 0.5886072945805374 0.20181761008993915 0.038686854572352006 -0.11753190382056038 -0.16330496318985027 -0.17949226723349387 -0.17100380775763224 0.15710669676122063 0.14318208946644986 0.11252330107163609 0.21802497625113723 -0.02501893995422635 -0.02265023155205376 -0.30010398217044026 -0.41891539058492633 -0.48421311234688486 -0.3607636451190432 -0.05774635602731304 0.06382098922843304 0.08891317595700496 -0.16142005701107398 -0.43529246003468924 -0.44912850444788005 -0.5106932080145085 -0.41089967516939874 -0.42647520544788775 -0.40025070636384685 -0.3466176647595963 -0.3517103611289846 -0.12411031115045093 -0.14921791302385312 -0.061955540111656285 -0.03155299822857291 -0.06035324166327897 -0.027347664643763505 0.009520202530926024 0.06564531399595522 0.06832627632506888 0.03270450869695025 0.08827453065026511 0.13022004519614955 0.16027610942946796 0.17685699382688172 0.1529226992639767 0.16606952517387039 -0.028785805688020326 -0.16533798811464817 -0.3098754933922333 -0.290952560853362 -0.18293451859209114 -0.06491324876651756 0.13199232663581903 0.10137086830337745 0.14463069791702735 0.07451213598288776 -0.02791329135805387 -0.10263680259172496 -0.029562757288676182 0.3697485998690389 0.7395139556662058 0.7766370841998005 0.6704832838595299 0.4348265601316253 0.2617501244545446 0.0645533960172663 -0.02495852582298932 -0.13011350594631432 -0.26129635088951364 -0.2570415139693335 -0.3019909281459796 -0.20306542937555938 -0.1629494135183384 -0.3641132883189703 -0.31560123639986565 -0.2052625371802909 -0.25168761062733097 -0.14111062944651037 0.044815089230085044 0.14737671928797946 0.38321480681239817 0.1999834036320474 0.2529841391197511 0.15675677812647681 0.12535151134333622 0.08691194635861825 0.2821978655222188 0.35945350685912236 0.2642532152444834 0.1937454918925939 0.2717318340331357 0.525833268724627 0.5872299424175218 0.6533144295710922 0.8133825783173312 0.8720227845605071 0.805605861662213 0.7450008936076851 0.6728313336865123 0.5387528685071614 0.424509734489797 0.285628260181149 0.1770696228381115 0.00774376124923986 0.0431691582197219 -0.021627401037243 0.04675284366869884 0.0413198780453609 0.0498489608665232 -0.0632875519766454 0.06894579881539815 0.2583604018507554 0.2471298386062916 0.29803653195346397 0.18256082779992538 0.19589298018007253 -0.036053566553063965 -0.09144129915846691 -0.2271984365884096 -0.02886141656803017 0.06775111931509901 0.14167357884513407 0.29997384706986074 0.2808995553135033 0.3223151352665205 0.34766373711675946 0.0762042752152648 -0.08617350757731697 -0.23648835156099723 -0.37912069014123817 -0.436272619091388 -0.25737769153436063 -0.11233734812340294 -0.058515100915272476 -0.1370255056707318 -0.2281773112500083 -0.2486582585645524 -0.19015622247406308 -0.1632979552033196 -0.19301083851537668 -0.052914706953461454 -0.12567522509677573 -0.37240371129441097 -0.5277400077420502 -0.6567802140851486 -0.6156596012701357 -0.6563425626056142 -0.6312308999123618 -0.6706577875535594 -0.6765125945352066 -0.7015162693878343 -0.6438897041232686 -0.5766904404283358 -0.49982868262436647 -0.5260188178651599 -0.4603102289968074 -0.4793369646695818 -0.5551894620878357 -0.5186685589029304 -0.4966594581680274 -0.4964561659334799 -0.6061288224001883 -0.6279528342412898 -0.5841938182348236 -0.5203671907795533 -0.42789191639979285 -0.42655775685228803 -0.4258478112154327 -0.4288352758615705 -0.40405676786694233 -0.4197900946347408 -0.4559741954677538 -0.509942998117824 -0.5525567047635006 -0.5628876016179499 -0.6110359853325841 -0.553701274164532 -0.5288167008140447 -0.5112478263606249 -0.5825781839588164 -0.42276410778409773 -0.3903275291866496 -0.3467290426472975 -0.4165686085565952 -0.3994098867251304 -0.4860201125028253 -0.39159035506656364 -0.3764144481022508 -0.3220507643288363 -0.15267475750554346 -0.10327568568517088 0.03506854707521875 0.14777482635245281 0.21451687793288424 0.2012500179384133 0.18967065626647345 0.2706006233778598 0.31464114853320857 0.13584088291407395 0.019216380786038326 -0.22901043242438796 -0.25339740513376285 -0.25660952931255726 -0.2640357762799725 -0.23281302084004873 -0.1781186288538559 -0.19599877550199363 -0.12539230738364818 -0.1430472263449326 -0.20095119598670388 -0.27400254356020903 -0.3207384519804223 -0.33999520622165674 -0.30415780294384814 -0.23216217900326816 -0.17072180755834152 -0.1613365705631458 -0.03489008748060945 0.02997631484054208 0.1275693042130713 -0.04836894992806246 -0.0207000346678045 0.02575354382201483 0.0009043885549585834 0.06848843439067177 0.04953821218565993 0.09628938170206916 0.10281045872354355 0.06632159885575126 -0.05759956723610395 -0.18023749229626201 -0.07903410764021324 -0.0643339557835813 0.005890203048494281 0.12963323967218907 0.09367424199477832 0.231020423631977 0.316087983507255 0.35794883590598453 0.42199951681299475 0.3209809456983238 0.21095650455501636 0.17781561204540305 -0.0045650444038345785 0.013544492215309544 0.13097195368017925 -0.012337980730032052 -0.09833549721353232 -0.11750453521221262 -0.18368869971657606 -0.12019349401983853 -0.007830308587161158 0.18291238335557067 0.3354643571089485 0.43931521181983274 0.46847904716758476 0.4259256051686788 0.4656347721059164 0.4282231376605534 0.3834753438073294 0.31498512229058473 0.283169197675012 0.20802389290391263 0.10883350665135404 0.029584443621739932 0.047665681912071746 -0.09228044059402798 -0.13361578014712286 -0.2706495059392755 -0.31488559165709235 -0.2413444712947937 -0.19501469925026707 -0.0538594078430821 -0.17281115165987385 -0.3381077975869927 -0.06334281345148587 -0.30602847198899985 -0.14057284472876094 -0.1176275112517492 -0.3693771293711833 -0.43982592188900155 -0.43130379336079566 -0.4648775391172538 -0.510918689531924 -0.5211071603991058 -0.5321531036504503 -0.546081113498058 -0.36317001595419585 -0.19624783774000013 -0.04160291565095507 0.1356697287265481 0.351729526772606
0.3207526399174693 0.29764666436081155 0.3356974312112232 0.2192554256921379 0.16227658322992636 0.11926320780567125 0.2059947741843691 0.06859054807154175 -0.31634377082732046 -0.46252502102778587 -0.47878190387722175 -0.48938679850054617 -0.465521075583664 -0.4411660524812049 -0.4194313068526666 -0.20483946989677126 -0.10708587250163507 -0.2695528809325163 0.2640813243610165 0.4126149111943093 0.508978431134326 0.6393630730573635 0.47722954185364896 0.635288663752464 0.774154002818322 0.6617613248284073 0.7466974008852864 0.6611009303111325 0.46583605661659666 0.4411977483603449 0.4466810872425898 0.3531300459715422 0.3581818663537427 0.2357648174510384 0.15878590011866628 0.335238645253656 0.4381904909225691 0.35533849613396506 0.443931673612097 0.6127671592658308 0.6051661675644086 0.6890537441559448 0.9351585720411765 1.0000000000000002 0.9341280616852615 0.8357004645772046 0.7518886257055091 0.7289319129582681 0.6127264593719385 0.5995048344419598 0.5639225427518751 0.4977545157428082 0.6115296704216495 0.6702381719145906 0.7688837964546972 0.5983522168159772 0.4270289843558327 0.19594126203176648 -0.013079614401487782 -0.0337001131416093 -0.15434845304291922 -0.20489170209949648 -0.26646915093596063 -0.37367008940826635 -0.29855042253427116 -0.14287048371231337 -0.025801398284509603 0.12669623269406352 0.22455837595132655 0.5040653537071981 0.6760065304542321 0.7465970261242265 0.803154798244342 0.7195792510729657 0.7166216056897039 0.5541257716132694 0.2039986623087229 0.04999569416833143 -0.08812689890637401 -0.11580824823530354 -0.13981992944541113 -0.13604527083726853 0.26974317324880626 0.21919480218785975 0.14835083959233442 0.2737372276540756 0.03244499891847707 -0.01888793446300834 -0.27657209838360597 -0.4352348652350065 -0.4772469474082894 -0.4213209365658752 -0.07464511049566062 0.001390631372513825 0.036802699072358454 -0.10959642526009995 -0.3563957122084834 -0.3751827162011181 -0.49889434713302944 -0.4525283371090374 -0.5411908511480874 -0.5489767368106832 -0.4608105861688384 -0.44988677086336454 -0.15453153165004557 -0.16431731899338223 -0.051661058888147246 -0.043115119748633704 -0.10605535596180389 -0.05057951839701423 -0.015478086737688156 0.05999030906374103 0.062359384086244994 -0.003124257700181893 0.10527587231864088 0.1697018848389626 0.2116402685252162 0.2119437185487328 0.1556160980566751 0.1468075751339805 -0.08478999653419145 -0.24060979384296202 -0.40512099709817667 -0.3978255963803209 -0.28916288996319955 -0.12138200406243267 0.06876540600496492 0.07200878389383798 0.1447119889460777 0.10189659148586222 0.12311512410011628 0.04342485885446098 0.01809804906483239 0.28348480448217994 0.6767200027637669 0.6976189117731879 0.5039247765998551 0.23483690652423986 0.04351712107813024 -0.09792153028268757 -0.18271662385466622 -0.2503066603122636 -0.3710988596338257 -0.3720962586321176 -0.4696950391415267 -0.4070797967986549 -0.2912318880927836 -0.46464159513500247 -0.3951371625571267 -0.2683530207764548 -0.31356660682698556 -0.13897859265289936 0.03748059841874685 0.2769226742393228 0.5118903864149417 0.3783927468110319 0.40830477690245437 0.32647628382729804 0.23070281019796493 0.17250421414814773 0.3191842078585902 0.4122491950172623 0.3209503231092985 0.24829991784123237 0.33309661926861983 0.5920201030771206 0.6846310638985016 0.735709405889219 0.8693870883495902 0.8481034823773208 0.6960236522530342 0.6239005495620585 0.5294289217383554 0.3651972135617539 0.25601733091377904 0.07228069450855232 -0.00013868030915246317 -0.08366374789721433 -0.09928261427131997 -0.16410754361471652 -0.08816430586129076 -0.09790433677129579 -0.0172602739196566 -0.10802508560073361 0.07541336909124059 0.32733981167283216 0.2855105367583542 0.1855337438628045 0.009464784723969437 0.021429087480589592 -0.21055532666561777 -0.2454525309932486 -0.27882538788765454 -0.0457080609550399 0.08599005945064842 0.2160814677364214 0.36286864976972855 0.43254899284601567 0.4781601787322387 0.4864418856399265 0.15556439052663246 -0.06335791559194913 -0.24843855396005227 -0.45714500089585836 -0.5399134345624668 -0.3325175401772424 -0.11804545809965072 -0.016961040718826818 -0.06510381403440553 -0.17831574087528593 -0.2058939129532756 -0.14597182697217526 -0.13720247413594924 -0.14359931726325834 0.011982804758655282 -0.04701354190600608 -0.28519556487260767 -0.4316182225875183 -0.5750725108762571 -0.5435019129017383 -0.6083116473757587 -0.5850184104827704 -0.6391042890322204 -0.6379371385844314 -0.6495131603496239 -0.6045242958065987 -0.5530592920140099 -0.4627095071813448 -0.5007152025739068 -0.47256020702610135 -0.4815451307084622 -0.573970857167214 -0.5355864579775969 -0.5094638269202878 -0.5117317061685529 -0.6092908656293474 -0.6133691244324776 -0.5558258539039429 -0.4957914455310311 -0.37608916629428935 -0.3936407911708505 -0.38307716827059324 -0.373562769152872 -0.3333360109296414 -0.3353877658347438 -0.3773057759954013 -0.4520646539611068 -0.5084847397930151 -0.5178499322134406 -0.5903788004390043 -0.5375998753418014 -0.5208126908534446 -0.4860991474653874 -0.5221361379428053 -0.47680515324716927 -0.40677327096005533 -0.3732105834695428 -0.42767758588282423 -0.41474076705228174 -0.47981773074041284 -0.38668604811569474 -0.3587805863577892 -0.3125649600303791 -0.13858660067353087 -0.06314175345640612 0.0768901214994186 0.20539857181703008 0.27002252888672174 0.2682499475234813 0.2720792576378677 0.34890847009674025 0.42377380786135743 0.271934523118816 0.18389438864855137 -0.07766625780952273 -0.1444038984969455 -0.17010218542764827 -0.20173782029865098 -0.17383684436170677 -0.170564253035098 -0.2011279601501198 -0.11681691953482128 -0.13147633474037132 -0.19682725606579216 -0.2863004496100724 -0.33835564199094254 -0.37082125221595214 -0.3337924264532898 -0.2707421720515697 -0.19916643737437487 -0.16490831842152967 -0.04074131927860046 0.025082818250381257 0.13202501293905197 -0.07730936241492982 -0.011501601179428942 0.04369599336109694 0.02179035507674802 0.10873078680704554 0.12098445282986887 0.13514252733699786 0.12857420103652764 0.0719660263171752 -0.0226072937117558 -0.1487315981277671 -0.13340237816333161 -0.11588680938012 -0.03587732502699448 0.12096761602051559 0.10207973431552364 0.2528004670516712 0.35476826610436285 0.43672417839947175 0.5176076564662294 0.38294040652533856 0.2976723541456064 0.2472605799806773 0.01214464627268414 0.0390059170037439 0.1917239932347793 0.06967755430416157 -0.0416393139988816 -0.03601661646845763 -0.09092947251710021 -0.031064621978393214 0.10315015754374865 0.32254178885564955 0.4717805083741628 0.5503501213138833 0.5536197834749044 0.5028294505090752 0.5260629574105721 0.4744664295566109 0.4117813561225855 0.3581532382534811 0.3318360773723558 0.24023594897039796 0.13506676434846876 0.045200980424051386 0.07429441862711784 -0.072848829142123 -0.0957124892021212 -0.25362577112621904 -0.2809698140363063 -0.24473349684836618 -0.1794445884395923 -0.04037846345687221 -0.16401589327841157 -0.35576059601275933 -0.11492379680098115 -0.373841625484991 -0.22362025192390153 -0.17719078563552915 -0.3621026387010493 -0.4134239741160227 -0.3978921561493664 -0.42944563355890586 -0.4580159463326374 -0.4483006898314796 -0.43327255135268455 -0.4235857968810701 -0.21400303346462843 -0.05992506279551527 0.08252676329431295 0.24229237138441478 0.4655083686481473
0.10770740911359307 0.10318993248965015 0.2150158139269849 0.04769746606565665 0.03823449352193549 -0.004525683876412801 0.1134670027969125 0.011274383546218908 -0.27847445106297397 -0.4205606252238875 -0.43150361490082856 -0.44118058073327976 -0.4583125077794876 -0.4761421149764724 -0.4677771657784645 -0.2556998973880086 -0.21174566161822536 -0.36078632223134355 0.12019358368124566 0.27242956225712844 0.3554671787234371 0.5165282708796132 0.34920882907181505 0.5923080032476638 0.7681863784478824 0.7579241777397171 0.8239282615091521 0.6557997529041735 0.48471947454055997 0.46775033438168806 0.4787501741109134 0.4363318339523582 0.4597226271824631 0.35458765836734923 0.28370482840057853 0.4624581902355045 0.5515156168175146 0.3749960107190117 0.47958047441570967 0.5751048837175448 0.518498971904665 0.6262808104105732 0.8450092123214907 0.9341280616852615 1.0 0.9516753096221798 0.8996307961141076 0.8092711457336895 0.7453456136520055 0.7476341928647543 0.7301750833574666 0.6816397733427536 0.7817096652875609 0.7700012039765695 0.7905312938999003 0.5523954821814417 0.27214487305501506 0.0018698795737784838 -0.22141916058863442 -0.24413355132895004 -0.37390059399203734 -0.4121942815627619 -0.4662992984143909 -0.5423624960382335 -0.456017307934637 -0.3167713753899348 -0.2205081626461781 -0.05936875046849675 0.04995836807343767 0.3565233170169037 0.6038274207060921 0.7750528463824027 0.8809201485297659 0.8238081864276591 0.782780518667507 0.6140117333130141 0.33395778669720405 0.0986910449645672 0.02824659159341347 0.04548220931309514 0.030564188949330502 0.06109241153469369 0.5146422646595937 0.47877152424425085 0.4091089296600843 0.5083612787643422 0.2565542293901344 0.11326190596991166 -0.18265783624006013 -0.4471595245802819 -0.5012870934837718 -0.43448616644390087 -0.10008819065579654 -0.12134519011417515 -0.07163473164639311 -0.11544222774512856 -0.28547355554806075 -0.27356337683233944 -0.4111283261438506 -0.35544943938288565 -0.5412105602260252 -0.521986977779768 -0.3496518582413743 -0.35110368398572 -0.0607343569078204 -0.1643768988934752 -0.10785001604781656 -0.05931375899656872 0.028692441740513372 0.12565719812210513 0.12122474348756813 0.19027573828786515 0.19231849501167253 0.15022720979690488 0.26061923225772565 0.31007613323213107 0.34305509029288495 0.34359129489768797 0.2877929078891571 0.28940686538432864 0.017881278705625465 -0.15446446469462932 -0.3435897045735178 -0.3297789542101018 -0.19767861190034555 0.06207305652265948 0.2411762990438557 0.2646383825983344 0.30501754795211217 0.19811698135453684 0.12133360653168808 0.0764524878253201 0.0731510765208038 0.3402677240351977 0.7188892546078586 0.7044362948138432 0.4476378671716019 0.1799481833757702 -0.07914549237189766 -0.22118909414953036 -0.3422222566511261 -0.42295110205011127 -0.5247329026654503 -0.4851304938753057 -0.5660145389291847 -0.5195234888995136 -0.3996470852133951 -0.6024775970801207 -0.5239899575991483 -0.45190857941281826 -0.474984843347729 -0.28573810583379816 -0.060229262420903026 0.3148089748470062 0.6414653640297857 0.5843628091315956 0.6400116030444745 0.5351002533512906 0.4209801138640068 0.3586889309670644 0.4909004657841707 0.5852151063058073 0.550455902322326 0.500299236467858 0.5889773018995904 0.8074647540694476 0.8868168648846134 0.9082475349897671 0.9563361522268721 0.8129897378731921 0.5757491849385211 0.4801960483567818 0.32010823986655723 0.14652903448640148 0.044667361698654214 -0.13452136306804408 -0.1511936135078931 -0.16923615841477777 -0.14959030848289148 -0.20365955776754946 -0.06465525022555019 -0.02997130248149076 0.07057511769192633 0.027405461069296814 0.2264595784965985 0.4728326827059423 0.3643459353297614 0.17697986869286894 0.003789828662660132 0.0011525018626877075 -0.22593735580195173 -0.23633094992312192 -0.25913929142580233 -0.02894796177442772 0.08848665183039632 0.24830021012667658 0.3943070264214977 0.45777041319762013 0.4910089330618702 0.5046039148995353 0.0835932798999128 -0.10526940833522411 -0.35049139408172797 -0.5349527975931739 -0.5782374869794834 -0.2941141983603857 0.007791885526632613 0.15327101154149436 0.0844877447539988 -0.06361609106421873 -0.10648078000381707 -0.03783944674053473 -0.04742019059570741 -0.07292129051591213 0.0736694297497876 -0.017001622622008286 -0.28170353296317097 -0.46878206266221795 -0.6625507732717012 -0.6720942814547173 -0.7261183668743382 -0.7028787087352711 -0.7396126390593851 -0.7267543932982236 -0.7190545525694165 -0.6466611900683162 -0.5670416747345313 -0.4538858784490049 -0.5113549448331053 -0.46517866596031504 -0.4856393178894565 -0.6297933682138012 -0.5920986704342435 -0.5969967514022171 -0.6192286069037927 -0.7207992825951678 -0.7304167220496706 -0.6797921014608266 -0.6269422896722674 -0.5015833263782281 -0.5165138390323953 -0.518784122388477 -0.5174007523644691 -0.4794253232942282 -0.4791093481697615 -0.5129003040754309 -0.5907757471225177 -0.6467661116458167 -0.6552001031716307 -0.7189580584103273 -0.6681801613418108 -0.6342492595651738 -0.5821767034000086 -0.6018141924872813 -0.558180380271668 -0.4515811208816867 -0.43134265291739643 -0.5020702001529472 -0.4747854897953649 -0.5369449970135497 -0.3951830448861219 -0.3418184037568057 -0.26426101469240565 -0.06453899056453831 0.02087518246273992 0.17228614388631375 0.3093664808104895 0.38209330031993105 0.3746545813796057 0.3616670986702976 0.41085036977030065 0.4518507501975074 0.28848325453715773 0.1249544030832911 -0.20974452103559463 -0.29711907775010954 -0.3255114838714987 -0.3530903853467897 -0.30934229059277885 -0.3357931417211524 -0.3736997074796979 -0.2820496152146904 -0.303509658789766 -0.3733490122369821 -0.45323923297817514 -0.47937068054701737 -0.5067366335690748 -0.495369411395838 -0.4379472164271499 -0.36336021713755595 -0.29990660036863487 -0.15000855042335076 -0.07782244447394143 0.04310005193678013 -0.174869091165232 -0.11592228046560062 -0.05235279724563567 -0.07080915962348297 0.08076273682026579 0.11615589553733854 0.1960042069377106 0.21249770663144024 0.1654762420207756 0.126211044984677 0.041182887606093614 -0.06304806443048298 -0.055416941130085315 0.03348666304279212 0.21605291087099382 0.18806404210981253 0.35328260154531227 0.4362604065065237 0.46737673392261064 0.4885489179328945 0.3550782656907035 0.2561992333648641 0.17027700143399585 -0.09758372027285801 -0.10497012833773586 0.036883456073869454 -0.068391124404992 -0.18757906849259556 -0.17259888952359959 -0.2233626523442965 -0.15528141089645608 -0.024702927415046722 0.231760707155265 0.444169028354853 0.5719329219857553 0.5938093323157607 0.5750000923817747 0.6179497694465105 0.5791901564948452 0.5263644366495847 0.46724042433437557 0.4401986685571012 0.34441410517167187 0.23321398646473276 0.13313059205085248 0.16859338681711908 0.0006112840271360192 -0.038646431031554206 -0.24518379065664161 -0.3342334959347827 -0.28799965132723226 -0.2315354114628774 -0.04900307740024336 -0.20375770845033683 -0.4250497246103565 -0.20545753654443508 -0.47403307786718446 -0.31528700649767516 -0.27235026462954454 -0.458527007022714 -0.5205301133316803 -0.5281884007309242 -0.575752508346881 -0.6076802366791599 -0.5965819321312922 -0.5684120160995397 -0.5293632615241273 -0.2669644938509881 -0.04496779653831911 0.09882551011034253 0.2970429711623409 0.47818967547664953
-0.044510668087129765 -0.026426474309009094 0.0917862372945965 -0.037727518345817765 -0.03177424425200146 -0.07710414311608815 0.0009982711522085398 -0.1135830030496353 -0.27944333957179407 -0.37899762707616585 -0.367931516539307 -0.38029126957909604 -0.4365256325472149 -0.4786621452697587 -0.46611325035216716 -0.20400331220731305 -0.162933960924045 -0.2935159709594965 0.0876108369302635 0.17688041709669655 0.2180112712436984 0.4220482620011574 0.2895440655316463 0.5859287578924007 0.7576030472563416 0.7793731942988628 0.7706446764770714 0.5013720587526632 0.3812039345048593 0.40129222704900863 0.44902687437278144 0.4179645751135634 0.4260089014948697 0.31178917872646167 0.23629340986701244 0.4068947096694115 0.4207390290341708 0.20250706837404375 0.3261419599198678 0.3839916274258742 0.3028413125815773 0.4199400397767036 0.6747059600188828 0.8357004645772046 0.9516753096221798 1.0 0.9807357779199889 0.8733272823187902 0.8253925891034 0.8274918744187363 0.8132503753395973 0.7816705952758871 0.8697049263860819 0.8407010690191196 0.7989060236891169 0.5443798933088553 0.18932571682486876 -0.08476381215683372 -0.2986766313839258 -0.3529662205546003 -0.47131159363180636 -0.5077782967724465 -0.5793360459268041 -0.6536487481876517 -0.5977400150914948 -0.46702224894869965 -0.3597446881538564 -0.20912449866054972 -0.13668223522137624 0.1678678635759744 0.4428977144855936 0.6692320970215685 0.835249692131672 0.8622403269925544 0.8289126712855375 0.5408764482061651 0.33428034383136035 0.1302453153599277 0.12270006520013949 0.17417126370872282 0.12546938880725853 0.12866785530429994 0.6042374351659491 0.559595120826345 0.49042868407275403 0.5861916436800396 0.3655259120255774 0.1763413960171478 -0.08078994071515339 -0.38500279085344036 -0.4164875031530507 -0.3691876037095847 -0.014136388219632413 -0.12521678690063032 -0.08803219281220163 0.002066069142715364 -0.11858221738248834 -0.12078117040116677 -0.28872802570053496 -0.26132157983970167 -0.5116186703211383 -0.4968159944280746 -0.2878692418368392 -0.2900856024266067 0.009807765301170357 -0.10518051369387012 -0.055965784539026106 -0.045097071854174754 0.017696805547645543 0.15373621743505392 0.15242822237813547 0.24879452940965077 0.257683108386491 0.197253588065159 0.3359845404728753 0.3996158891131463 0.4309446264445487 0.41096060041192445 0.3337858429923406 0.33027536610373776 0.07044857975761652 -0.11889436399191325 -0.2999131941935222 -0.2921210514023469 -0.1670888252737381 0.1210759712612211 0.273119690985885 0.31541392532185786 0.3578032550037836 0.2524617514756 0.18785943075884945 0.14491643963905732 0.10969342206574104 0.28139169583283236 0.6313917048576947 0.5975647006375364 0.294758855949883 0.0405888597471107 -0.21855106446465078 -0.3016538677475975 -0.4308729120609503 -0.48393176646195923 -0.5608921252361763 -0.49260325094288365 -0.6024297074533136 -0.59636647945249 -0.4328871485106636 -0.6491139454572821 -0.5319362011022625 -0.5033149419072281 -0.5087734234153884 -0.30333263545376404 -0.08603627708766073 0.37847606982267173 0.6978556534742609 0.7071359679960894 0.751582421670108 0.6659099917222642 0.49068151849108194 0.4260452037438804 0.48102765050485113 0.5668752843360594 0.5701484609653263 0.5433301028770562 0.6247116034122003 0.8210843312507093 0.9083106234984546 0.920243426180734 0.9184986469525193 0.7029780973854239 0.4038522675538935 0.2773494881089891 0.11403477326411328 -0.06142736734522751 -0.15297198477941837 -0.33966996235215224 -0.3032339862723796 -0.2619608237358362 -0.2746767905065805 -0.2958696307885225 -0.12897778427766596 -0.11801977119234769 0.02895188825341433 0.06592597911913398 0.283197155037789 0.5463255819945375 0.37002910636762487 0.059457511006845855 -0.15504159506349835 -0.1663864723291993 -0.3580884977742941 -0.35348115380802453 -0.31488082492252456 -0.09536222064707972 0.043911047427185754 0.26202400301274553 0.41983413182633933 0.5166255991762256 0.5638754528101746 0.565755711690718 0.08734650292509148 -0.14376674263582512 -0.3957614786552566 -0.5910039143936682 -0.6408839070299566 -0.3318539769378189 0.039049160835507864 0.23597420064943608 0.20164982669912612 0.023923168937272494 -0.008064554883787585 0.06496714448714916 0.04711127360568819 0.03431479171661073 0.1697284030603645 0.08868439925979663 -0.18282445359996455 -0.37706728992690325 -0.5761392953909062 -0.6101767124319909 -0.6679431623074874 -0.651456318961145 -0.6799170067646436 -0.6516499871059589 -0.6223544645454425 -0.549146909266292 -0.4716729705213102 -0.3533402768537776 -0.4227501194302609 -0.40394178688050747 -0.4271702804485753 -0.5851951866971105 -0.5488179691075884 -0.5703649764605334 -0.6030460837460883 -0.6913316467307279 -0.6931856908084355 -0.6487402978282362 -0.6095503986970203 -0.4836993160256062 -0.496132248426509 -0.5067834020408453 -0.5069302672534994 -0.46321492624745886 -0.4509122970438238 -0.4832361961511701 -0.5653976927040933 -0.6206784449421686 -0.6241835779381016 -0.6839134883549685 -0.6512428092014475 -0.6133675084327486 -0.5497053014103519 -0.5437862091303887 -0.5670178341783264 -0.4374774674240044 -0.42287779837543515 -0.48284392435944107 -0.44349482797971984 -0.4793344057742921 -0.3251547571232586 -0.2543180526002539 -0.17542511904981617 0.02295915730666584 0.11795478221656949 0.2591588973335547 0.3885345105569019 0.4544946829067458 0.4500027597343575 0.43862379371651045 0.4686829969537306 0.5004809816220586 0.3693546946192331 0.1911591160357239 -0.15529495664753543 -0.2803060481748199 -0.3226750607933054 -0.36633974546831183 -0.3194787814058109 -0.3933341976215417 -0.4420802467070461 -0.35485663095125763 -0.37420265701322253 -0.4406077943019829 -0.513841165782468 -0.5263769689606868 -0.5546141329000223 -0.5568800801673908 -0.5170141832613889 -0.4454991300864772 -0.35781053628590637 -0.21404827849855565 -0.14247331497204957 -0.016578397273436025 -0.21235930849666876 -0.1402274189817248 -0.08184414918568116 -0.10383907456154585 0.08882086548513037 0.16360420570654435 0.2547187342942518 0.27578309370975784 0.22652373797998698 0.19928085014834485 0.13827324706838517 -0.019260645055201846 -0.007120585347160193 0.06682809600275096 0.25510190377633524 0.241549679128755 0.39964104598139377 0.47020639678492687 0.4957957284277629 0.489576480794767 0.3505234984239452 0.2394662872790112 0.11443169591016379 -0.15393553315406744 -0.17345043559234255 -0.032744090456107135 -0.108411044685046 -0.23147100291941403 -0.19946072995345884 -0.22799670742650446 -0.15733899802236825 -0.027391436291414297 0.24080736377742587 0.4609467148872422 0.5997020614152597 0.612066607543863 0.6066626177591047 0.6442679520765715 0.6136778816220725 0.5648421448773067 0.5186895566821526 0.49943914608314477 0.4071273542732514 0.3053384777032637 0.20626762988799982 0.24432196731602243 0.08175213837615165 0.0501588546651868 -0.1747149432992928 -0.28649337320510776 -0.26201898709889504 -0.21845670687091667 -0.037057150238518764 -0.19311944478795987 -0.4189051232732864 -0.2700714064122498 -0.5099756063940324 -0.38007739044817224 -0.3349808877989299 -0.46522484539670333 -0.510598552724394 -0.5237732264700515 -0.5675754908870015 -0.5800323494203301 -0.5574981313777705 -0.5082524410587057 -0.43850912920925417 -0.15914913352863516 0.07480795349271656 0.1971315027811441 0.3965607650420552 0.5163606120216154
-0.12621677279955645 -0.11742237093865031 -0.016912084490594188 -0.12871649488918604 -0.10423492421326701 -0.13473602885641858 -0.06235937179344769 -0.14978792408008884 -0.2643252677886121 -0.35465871061157656 -0.33513569222531536 -0.3437887847240174 -0.4078437345517342 -0.4633849460378306 -0.48644725292242985 -0.23513688548413947 -0.2080083482147647 -0.3173033219486402 0.03600070405080526 0.10864575739004409 0.13750407075694396 0.3486550017228337 0.2408108464703262 0.5450658508850208 0.7097472546335368 0.747093823169799 0.7346494298753449 0.44305484978214066 0.36304839596650434 0.3993483598124703 0.44161865962023256 0.4163417884400998 0.4227025384868163 0.3080561169051902 0.22910861424453513 0.40449873224127575 0.39767559513232587 0.1360343088720828 0.3085435890512739 0.33038671078718534 0.22536807833575295 0.32887522523710233 0.5794864215011244 0.7518886257055091 0.8996307961141076 0.9807357779199887 1.0 0.8888062265936034 0.8597529554939557 0.8567356472577385 0.8453978181224515 0.8237005560761047 0.8953363623271031 0.8446423816382379 0.7572247196338118 0.5027725901829562 0.11755129020909307 -0.14630546228271574 -0.3591860998398358 -0.42522822565156704 -0.5348859194928971 -0.5629898633993913 -0.6442733496319739 -0.6940152432472405 -0.6528897789702783 -0.5365222172201384 -0.43427324282076213 -0.3027951574099245 -0.23960130777046582 0.05035820408686328 0.3381214586678382 0.5965094891485838 0.789946899210391 0.8547701630791096 0.8142212042368974 0.48894917960594897 0.2876122640082551 0.11244925070214108 0.17278889638845252 0.2374680519036249 0.15626014261717563 0.1611609519540914 0.6624280165006041 0.6161766093428093 0.5486378534870612 0.6320071828256052 0.43031528836529953 0.2098124475067063 -0.02801037120705141 -0.3599675329010441 -0.38009112173197707 -0.332226262667471 0.054952819046938904 -0.1191887081161923 -0.10021025775905028 0.05276588156588914 -0.04033434860892715 -0.04232310776949943 -0.2149566069279989 -0.19414453763943992 -0.47450558904527995 -0.446723547587937 -0.20519124916054735 -0.2508181446751994 0.0408340196638786 -0.12023712053288312 -0.06797375814907335 -0.059651414408351595 0.04121801383048393 0.20054277585169789 0.21135830862773783 0.32493949776702036 0.3390769873925385 0.2660410183937012 0.396126059560292 0.46558278271584413 0.4800313113419041 0.4415490189195072 0.36552041969465987 0.3706262392948754 0.11872354099228995 -0.05860027970815992 -0.22565994759600033 -0.22386417827882948 -0.11086268573635871 0.1854089822998054 0.317207148903548 0.3708250080428366 0.3922630719260385 0.26752234059759455 0.1660891720412591 0.12974610059393787 0.11182292180631484 0.27279148527857683 0.581092727229828 0.527236922677109 0.21296041154894374 -0.028434284713474634 -0.29077510184469146 -0.3569318930865917 -0.4852705546116143 -0.5241505847475203 -0.5883803301610045 -0.5005803761745283 -0.5721199718372298 -0.5646644514101937 -0.39450692083098227 -0.6695616998977011 -0.5546305432046661 -0.550300985325412 -0.5491135360262763 -0.344125889220743 -0.1239865143031864 0.38163185787003995 0.7021889328837776 0.7555495408581937 0.8054499865336588 0.7288032204929933 0.521051428313909 0.4620080639047387 0.5021983782770368 0.5687743848384764 0.5659389189593659 0.558239603812058 0.6496157861704945 0.8155728559140984 0.8988144634910676 0.8995049797440824 0.8630208743218941 0.6079124670879935 0.2923157679463942 0.16080163687779145 -0.005866614612348168 -0.17904928860983937 -0.2572537173832497 -0.4182346470416051 -0.36573390643912385 -0.3299367872205807 -0.3274289258008262 -0.3196605886296003 -0.11841119723563329 -0.11024668467639807 0.036834461272356525 0.11314242553810615 0.32456715683687937 0.5700554146033062 0.346695876848206 -0.015841338255957148 -0.21601258825285471 -0.22760794146725713 -0.39841416592368495 -0.37733080550786946 -0.3338070347910998 -0.13088356560245085 -0.0007870521113533182 0.24870387168021132 0.4139069211085182 0.5077551551860667 0.5713558410675657 0.5671499041847111 0.06110502570339035 -0.19315940853752925 -0.422498561888572 -0.5952222353199476 -0.6350978218266111 -0.32722626912686864 0.08753822363886975 0.3088956801030835 0.2959444890703217 0.09771475521912455 0.06939789829381415 0.14744139959938318 0.11835575552419818 0.09450707259137514 0.22000501499662356 0.13108684289202394 -0.1355064996711951 -0.337116955969157 -0.5429873754955028 -0.5926342277428677 -0.6506274430312488 -0.6366655157467948 -0.6551557124916971 -0.6198222256124267 -0.5804576371257394 -0.5011010076775841 -0.4155928078256093 -0.29196385177905365 -0.3616833686969381 -0.33811060969912327 -0.35969220598699386 -0.5376951763266019 -0.5085320270024998 -0.5446444802355881 -0.5849495416748638 -0.6696589017696569 -0.6751373213953019 -0.6396018950298773 -0.6001505585961223 -0.4868691044592049 -0.49590594197203525 -0.5202738907428922 -0.5258871611826768 -0.48151471336036944 -0.4658940226616493 -0.4958205080091662 -0.5741003960087253 -0.6225372914757956 -0.619517880826974 -0.6686958018476207 -0.6439197912464633 -0.598251150926783 -0.5278886504803763 -0.5162208012888218 -0.5549407101141478 -0.4147464458941572 -0.3945368568770022 -0.45291071422875184 -0.4032518654489825 -0.4314078192541502 -0.2654353825645329 -0.190787256813173 -0.10716847186293625 0.08944096480298591 0.18085241813593192 0.3109777899575454 0.4313461276905215 0.49080504563779653 0.47999255563049753 0.46491690214559567 0.4792313384414342 0.5009787095290441 0.3837068237037212 0.18248639605459369 -0.16883518361783864 -0.3062056053882237 -0.3498225176978304 -0.3959901191298623 -0.3461103752318129 -0.44698471782190363 -0.5010099464847856 -0.41878108802670444 -0.4391296753251959 -0.5012032189697947 -0.5601652774085341 -0.5571678413091977 -0.5833551437459964 -0.5985518614126933 -0.5698504053855928 -0.5028941579290058 -0.3956088517133897 -0.24673257735155119 -0.1739887472793283 -0.04629236861143413 -0.22352620187249067 -0.15683136864334044 -0.09624823329638367 -0.10928138312286245 0.10794963500198712 0.19784379072027472 0.30224314344688125 0.32657131109895204 0.28124129702402817 0.23868631836070608 0.182692772203999 0.030500550129720583 0.052338704222591646 0.12289616895955108 0.3070808253956377 0.29464284643838645 0.4454114491992933 0.5000684443516084 0.5131227282353665 0.4761119237219538 0.34337378223653986 0.2178280977119198 0.07479501448517485 -0.1913625526121423 -0.2272646060263858 -0.10152887899715655 -0.15692751565736515 -0.2792770566650633 -0.24147746430255032 -0.26047117781118323 -0.19508899375825567 -0.07075476173524303 0.19895033085250746 0.4267311660341329 0.5847135205886 0.5999202604980912 0.611248807804639 0.6527689252641223 0.6288270001430715 0.5896069975490518 0.5503619898123093 0.5313406541159305 0.44714288427296706 0.3522050783589723 0.26035004477760404 0.2996343165592169 0.1431451309622207 0.11303974706361614 -0.11358089427158567 -0.24537359210682158 -0.2265850121236016 -0.1988129739437218 -0.016169916344673095 -0.17786766429710046 -0.39990495712669694 -0.27156593489459824 -0.5122743466256636 -0.3919051889738681 -0.34850442404843895 -0.45958149053291875 -0.5042347186480413 -0.5261200334149005 -0.5746743226313408 -0.578895777411405 -0.5569225106568715 -0.5007704737479665 -0.4165118975643888 -0.13433296957742905 0.11367751817856456 0.21686394664935524 0.42518772344877326 0.5071989591379991
0.06315602398580089 0.07566547279990206 -0.008051397660158877 -0.0988997150254948 -0.14250814996379657 -0.1875675942440202 -0.14545523982977465 -0.1906848445764615 -0.24250377928890837 -0.35214161635879515 -0.30088318330848346 -0.35090412626861756 -0.4010453126669741 -0.4312532570567133 -0.4205561449937154 -0.2694697725534271 -0.1796219459971975 -0.2881640642661001 0.06874095148635162 0.10019747284610364 0.1875119841742241 0.4137895313305975 0.3419756912548392 0.6695571025340842 0.8184945403167673 0.8044476017684744 0.6082929904916264 0.4292586260561682 0.2973181127764956 0.3443520585907183 0.45814756060549927 0.3855004845539518 0.3705270298110624 0.28317940169091804 0.21453645725257287 0.3597961661770027 0.2751001679880953 0.15144521744028702 0.26163599126237136 0.24226323156143795 0.1671708469107952 0.282487228457379 0.5467925031625607 0.7289319129582681 0.8092711457336895 0.8733272823187902 0.8888062265936035 0.9999999999999998 0.9288455207767721 0.9071914501250875 0.8387051331464896 0.8022065387896815 0.8668774244555046 0.8764712360403799 0.8292965931093089 0.5902894232066371 0.218896810721974 -0.05105704971894293 -0.27345395793321886 -0.3591120661772772 -0.4494728397969061 -0.480908181520892 -0.5950435269146831 -0.6476981811830923 -0.6244271252009997 -0.4879387154246479 -0.3537363640018503 -0.26738911439918445 -0.27320820772845794 -0.040539384016546644 0.22380226722442811 0.42545076097993456 0.6209491443571834 0.6660326992656002 0.6651701127493301 0.32712779835424377 0.10007290933829864 0.10406524714070897 0.12408628178129653 0.11979935644423463 -0.009406079953726006 -0.03356092325508688 0.4553836316469642 0.4310184051447303 0.3649937824051059 0.4684151778630575 0.3102314611451125 0.11971921410076686 -0.0786191232107821 -0.35809855399490986 -0.37222489983612234 -0.4022490862934227 0.033342151510035105 -0.07000374508580191 -0.10604181855191822 -0.021427730375816644 -0.13031663423300324 -0.10105729891844041 -0.27161810105397277 -0.2981198439447395 -0.5165317180651428 -0.5288910325845128 -0.3416060596316561 -0.39728393895004677 0.05237426355712324 -0.09416414932915952 0.01892767240172707 0.08468237135596961 0.08759577592924825 0.1784881564139213 0.1784914423824471 0.2863509412427139 0.30341015828390505 0.19755131716881852 0.3607987103175037 0.44082626892531046 0.4650394853837477 0.4329158446315284 0.3594920591956281 0.3195539578392924 0.13989662080910667 -0.017527740034507654 -0.18775292842221303 -0.23003658756351492 -0.18470922309601973 0.04257070779308442 0.14128772395675115 0.2027501757977337 0.2552542018300502 0.09964531745092728 0.02037565878820964 -0.044082555307690535 -0.14661266340144 0.007665230542910329 0.4014012480294967 0.3953688320434976 0.09882072820707681 -0.11805838598018593 -0.3306081103061396 -0.36087385630748997 -0.42597695734530133 -0.4478483542610464 -0.512267449390222 -0.5827294579254276 -0.5646444697435437 -0.4857230289529166 -0.21790856905734265 -0.5255788832722923 -0.6095383005566132 -0.4968890992062634 -0.481909764367784 -0.2599579184007815 -0.07685739601521788 0.41332720293687186 0.6724012072055664 0.6957995581451814 0.7024416442139644 0.6602192601080136 0.497590350512651 0.3671249152285067 0.3271858937803281 0.4281946181389512 0.43076967311192194 0.4162900033948915 0.5260990993212334 0.6611820650374931 0.7378029612821382 0.7291250370419948 0.7016873122785601 0.5761053733755581 0.3508859653616413 0.25561287423042295 0.07831669921643032 -0.1448250793855854 -0.20015935265745688 -0.3179330488227488 -0.35258331989805614 -0.40009166820219955 -0.43296291794389824 -0.41970662564416555 -0.3263530329792135 -0.20401717012433732 -0.10021162645035697 -0.0681717072426994 0.10587905552901411 0.3389784345098824 0.1280841235757465 -0.1976589669252981 -0.41350914388336196 -0.4142169726637861 -0.4199850941632923 -0.4754766033743579 -0.40788806306873093 -0.24943543232568519 -0.11678087848826726 0.14897259374283695 0.3069976069470156 0.44288521928643043 0.5532727668382905 0.5349897723282384 0.08177670806843958 -0.23664270201924537 -0.4242601720926406 -0.6188976151515393 -0.6909392909965261 -0.45967053470440017 -0.09105984088538216 0.14923562558474399 0.1856144881617603 0.03893811741534728 0.010912345470529081 0.05975901318135742 0.04630163046681567 0.03807900952820162 0.1471969338573744 0.10678157426236656 -0.07493126411589779 -0.187348046546766 -0.3772429684820298 -0.3989892682762509 -0.4683752497655773 -0.45735478779350974 -0.4935043489264569 -0.4697606792970276 -0.4350675317844217 -0.38428194632871876 -0.3458884072121376 -0.24953109156534736 -0.2870562310131098 -0.2848820311487557 -0.3028079712207878 -0.4186059050851789 -0.39218294940847087 -0.40554165639580203 -0.4282789228055402 -0.4986657836164725 -0.5009422218840045 -0.46589877671889623 -0.4546851618046204 -0.2952914189516989 -0.34614338340871087 -0.35234928735543225 -0.342694063201819 -0.29413078612054216 -0.2793426783699327 -0.3071433576269144 -0.3820330961368669 -0.4325044167239779 -0.42592728697459475 -0.4852725296823366 -0.4566080251746393 -0.4222376256833914 -0.3554534835440836 -0.32928566309518925 -0.3679744370853551 -0.2853875645256328 -0.26131163796513257 -0.309028494404893 -0.28913398135024043 -0.323987122590707 -0.22562097628998615 -0.17701444973807862 -0.12650058550143803 0.025762230369486622 0.10130065288806336 0.20116616022647618 0.30691781137538204 0.3540032323841713 0.3576420404947683 0.3619349894600549 0.41704945840231983 0.4672927024050021 0.39841984952297477 0.2822184783172529 0.016417055787648713 -0.10497146991058792 -0.1434098765385663 -0.2012781819570213 -0.17582158041082932 -0.29196867839122814 -0.34631605561093526 -0.25459406553283337 -0.28977181811304 -0.36435502366571276 -0.4130556196658733 -0.4183211857394915 -0.4427818071223582 -0.4434186134407075 -0.42713791288846115 -0.3596276989113461 -0.2544660371844193 -0.11482091533230931 -0.060995507356883784 0.050918743354154646 -0.10338290371916016 -0.015635400210122576 0.06407187995046203 0.04490636763294255 0.18897908752126905 0.24177480728701717 0.2705218618344585 0.2541980141863425 0.1887388538504217 0.12689244154808724 -0.019122826916406984 -0.10065576508470818 -0.06728844372769284 0.004496736360989075 0.1996246061263726 0.21881087555914214 0.36096065160350554 0.4259996328243696 0.46160950785594207 0.4714023110958302 0.3598432052126188 0.2918952259992612 0.15365257187736017 -0.09408012927320954 -0.09582055433820001 0.05586363074039752 0.020915767228415698 -0.10158991963163905 -0.06581941235480061 -0.09196188957053046 0.005990276523879511 0.09619482048718213 0.32009718417001964 0.4682026788427913 0.5628161554447969 0.5291119128199361 0.5055553770548576 0.5276854935905612 0.4873424877066071 0.4480393289164974 0.4235859449735348 0.39829451680188555 0.32207629572793073 0.23686684029260105 0.16450971142185536 0.19909713356492037 0.08071386999861332 0.08076103755990251 -0.07755559179333181 -0.130468697056498 -0.12590204024475743 -0.08552646542192797 0.04458365029907943 -0.07099533366755119 -0.26151460099615736 -0.25802622267062375 -0.3086563046743339 -0.2209559914252478 -0.20497236013179856 -0.294878617487197 -0.32403583134492514 -0.33027285770232767 -0.37645782968383723 -0.37081795037969123 -0.35077396712593606 -0.2999757705250678 -0.2265281321908468 0.004863708844449059 0.16833841727341908 0.21126776421489224 0.39858119548715565 0.48398204290806157
-0.06386359332724516 -0.15252204870011019 -0.2626771133568611 -0.3050368968365617 -0.29563771156862134 -0.32140239139136734 -0.264874059360928 -0.31005460959840336 -0.29006200076811184 -0.3502346095649577 -0.30299684414651495 -0.34795689503953575 -0.41638579917885943 -0.4586953564128669 -0.45947880546904446 -0.2699930045292808 -0.19826774477763923 -0.27058851340708856 0.03293682036287125 0.09288580642891955 0.184217107632772 0.38838094387257055 0.3290804970130962 0.6448897247101935 0.7828377712201898 0.8291401971784544 0.6075746099938127 0.43327287845474655 0.39137994273306476 0.4650720582967861 0.567169837782983 0.5295674117234482 0.5566869725157099 0.49033049964349207 0.41422460493626784 0.5025535874352564 0.2954067724789983 0.0552855334013884 0.1843505456991009 0.13870912872529392 0.039190038203265345 0.14017888038043896 0.42293522817222373 0.6127264593719385 0.7453456136520056 0.8253925891034 0.8597529554939557 0.9288455207767721 0.9999999999999999 0.9752871567234216 0.9204538838037102 0.9132459709569987 0.9248250616418413 0.8907093141087921 0.8258981398593989 0.6052348136493902 0.2220731687672889 -0.04543450767032485 -0.2618876053153554 -0.35183114683946265 -0.454442958842973 -0.49123123168510874 -0.6119730230354632 -0.6527783101268839 -0.6532060673023382 -0.5170467767119844 -0.39433783017801843 -0.3380226087479902 -0.3767296363012419 -0.15651657154333543 0.09858983614617023 0.3434270184600739 0.5367598772618433 0.6412482489439771 0.5720532768336002 0.26026913683978126 0.07915729049839093 0.07782535129555951 0.13878388749130954 0.1789195560612968 0.07653579058322975 0.03114504493223773 0.5125678089181034 0.535373894792966 0.45857047891831376 0.5404329142799075 0.42277804280842574 0.21427752719760484 0.05061154988095639 -0.24582299048843798 -0.26726307474589533 -0.32998567998788475 0.0638601223441949 -0.03329698884050464 -0.04360474148950542 0.047941235041824785 -0.010068133006244774 0.045243247809467015 -0.12630068294648303 -0.18170073070717258 -0.4730402585598765 -0.4973099414995453 -0.24894590180370887 -0.313614081694409 0.14813945420129856 -0.07990178840556633 0.026443302401271195 0.10347406126725744 0.18346371626436092 0.30175094447519984 0.2968963259019023 0.3794634940537927 0.4034196065466506 0.32717628482052036 0.47727431889145705 0.5400246928328349 0.5549708332992211 0.5321645695079605 0.48897354602271204 0.4577308941417866 0.2512088633464792 0.05336064309158307 -0.13996494244829943 -0.20107407671999278 -0.1391858646879079 0.10008597665606565 0.17278332310768213 0.27463164245234234 0.3363277569521264 0.12151382365871008 0.063264229775048 0.02159014498093406 -0.10570904468782087 -0.03953167750588097 0.30586436433956166 0.28313284511862763 0.017600005818049706 -0.19663034436166052 -0.38814168826973783 -0.38225764673939605 -0.43614699312558347 -0.4424182760233595 -0.4904480634196404 -0.5086760069952623 -0.527094490959421 -0.48939443721635695 -0.2452136533045681 -0.524127675716123 -0.5398447989520356 -0.46891291771032123 -0.43724533534651827 -0.20600608736784445 -0.016672392832763054 0.5027039655173557 0.7381492604118949 0.7991228750915854 0.7857447901059255 0.756706058179875 0.5997227320137837 0.48761863509269876 0.4079087027540364 0.4990280860992753 0.5423588780563059 0.48876622821795174 0.5925180808162973 0.6719002656827496 0.7455574920477903 0.7106831062315448 0.640092988642988 0.4670567989467139 0.18126779242073715 0.07554997507845149 -0.07044673459010427 -0.26296768148421096 -0.3024250592536578 -0.3928810724608659 -0.31759366204444767 -0.3113132005925087 -0.34764650126342556 -0.4529400409960238 -0.3147827727670416 -0.20143606086475063 0.011714767983883404 0.021091173051226937 0.15708284386463608 0.3537186986955084 0.17143262985913046 -0.13496043182630788 -0.30089630249277793 -0.32965262386353067 -0.31494133761590426 -0.3252505368058262 -0.28405706625845106 -0.12226725949035655 -0.027444045098342012 0.2251319377627081 0.3526143945883062 0.437448047805488 0.45654669537328246 0.41906004527799834 0.054846022741832846 -0.14086994823743856 -0.3546531784390653 -0.5387638194266777 -0.5525217536846402 -0.31234505028307386 0.03247083319189626 0.206917205168136 0.25342327019755934 0.13491479149691626 0.11231437077492697 0.149899951698376 0.12385228818658346 0.11630276418483448 0.20671752510991645 0.16603293310765976 0.019965279315361833 -0.09658714965197626 -0.33159458192689106 -0.3936782441921873 -0.4746202471315806 -0.4641365367484299 -0.4875579875880453 -0.4569294336263986 -0.41047091003496716 -0.3314911196382367 -0.2891459830786903 -0.18120940373689715 -0.2491329925728233 -0.2421480991850757 -0.29768015646405444 -0.4425876061297676 -0.4336544184303978 -0.4653696965678607 -0.4855938941154484 -0.5331434113345114 -0.5295563337781631 -0.5068102664722167 -0.5232737973697559 -0.38880507581295953 -0.444180012900029 -0.4374286245073196 -0.4067288816854482 -0.35656512173404714 -0.3207297398012996 -0.34044798409412813 -0.4175024760551969 -0.470442194965574 -0.47485522865308316 -0.5299739385880837 -0.5162013027342481 -0.49165610303348584 -0.42132887418209103 -0.3680770904429443 -0.42339727598791554 -0.3494633435820078 -0.33992003581138436 -0.3960822017320077 -0.36928869676939685 -0.38889778216331805 -0.23895099500097086 -0.14718448115926874 -0.06980239695060361 0.0819911123413605 0.16787652048187307 0.26564470957591413 0.367716219339991 0.4097122246308967 0.4191074559651027 0.401673019762851 0.40383859366079466 0.4227731681315693 0.37043728133347736 0.23082779130476694 -0.06203650437010796 -0.19667873292183174 -0.26093005711292716 -0.31418461398288267 -0.30766087869693787 -0.41129725651453947 -0.44700614856233395 -0.3517160825120516 -0.37985430381371704 -0.45734921667392364 -0.5115090523364544 -0.5198532930706523 -0.5405669648671221 -0.5449789932219796 -0.5356514314430227 -0.48203069522471054 -0.39840557120717496 -0.2689697901666698 -0.23099683150432745 -0.12794284391147692 -0.26426918748978284 -0.21715551722435597 -0.1320418668149246 -0.11907005802800169 0.02852512649589074 0.10512361537035146 0.19247470152183785 0.22411936600422616 0.1853931391920749 0.15221907789944608 0.07055474899084281 -0.14284314652486124 -0.10914609926531602 -0.04396711621094305 0.16754873694437483 0.18312056338034222 0.31725779866734627 0.34942982584595095 0.3820089918974347 0.3382823766107119 0.1989974632651627 0.1182156060420566 0.00033772541522871283 -0.283488768656344 -0.2749154099531448 -0.10141898408581798 -0.09934592347295373 -0.2212174504991646 -0.1716063116156284 -0.1933963293861322 -0.1107669184103045 0.0036985880031141344 0.19986629578972032 0.3912347809005068 0.49878455497981056 0.5081370039000622 0.5021261482541569 0.5256802016636859 0.4980605189557194 0.46017452638001693 0.44870348672710575 0.4425127032775397 0.37004873749173195 0.29178551232419836 0.21648902459484448 0.25154877752124377 0.11202044325706044 0.08395674117592655 -0.12920441255766468 -0.23752612730014117 -0.252009335120495 -0.2326296020346827 -0.09529340658601985 -0.21890297465068775 -0.36685293657379453 -0.30299970955454875 -0.4226681167084989 -0.3488222235875195 -0.33215258001554193 -0.4107275111134633 -0.41869335150957376 -0.4282999010061322 -0.46004534416682075 -0.44769959222199646 -0.40579127589788094 -0.32355195686831056 -0.23410984869020351 0.024879180176227533 0.19448241880857328 0.2328973539346119 0.4537888574899425 0.5000053700615719
-0.08618663390008875 -0.1496419980935056 -0.23202803473188932 -0.3083871358312897 -0.3238815948090462 -0.33203625661235675 -0.2665189975742126 -0.2768958418729993 -0.2337070016976445 -0.30418151761400486 -0.2591125278896002 -0.29879956531150237 -0.37249789171015263 -0.4365077249410311 -0.44523199812424574 -0.3093556696576323 -0.25924961397488666 -0.31613744598688404 -0.026924179607307516 0.05836658089775018 0.130295955165387 0.3547763000781294 0.31155729031545026 0.659004429299753 0.8018482127102626 0.8468075079648532 0.6378423276176565 0.4724779650461166 0.42198757909196183 0.46755933620679063 0.5778244208865929 0.5400489951475245 0.5532223374070713 0.4861159443730056 0.39640796072210305 0.4837927334579509 0.3386199483478274 0.11206286518059418 0.22447209923491965 0.1658892938165091 0.06446403581046918 0.1997136767420772 0.4047715540034523 0.5995048344419598 0.7476341928647543 0.8274918744187363 0.8567356472577385 0.9071914501250874 0.9752871567234216 1.0 0.9685479556658715 0.9572121300996749 0.9565486989647393 0.9380619108941558 0.8497211855779668 0.6322350088341118 0.208417429045945 -0.07079118757372951 -0.2785487667150158 -0.375746546650746 -0.4801498586297325 -0.5186080988179921 -0.6240177345204705 -0.6657247842166442 -0.6624502526255732 -0.5351127089395996 -0.4272151925129571 -0.35138417229353064 -0.3852866515889436 -0.17221965659524263 0.08556115740103831 0.3357766622315476 0.5304249516866388 0.6445500384064824 0.5821577856660201 0.3501850780821897 0.20301733096395444 0.15638281671455792 0.21261485104896882 0.25932268096165156 0.16606422785703914 0.13741363487428374 0.5635962607974683 0.5767368988824506 0.49667302431574667 0.5874668768191504 0.4837850488922338 0.2790343472018144 0.11511129244003777 -0.19421001387767886 -0.2127904637274959 -0.2937339367621874 0.05727299054765151 -0.052573845154433044 -0.027915679703678132 0.10771973432518658 0.07963784768920927 0.12324480585613402 -0.06294005690106869 -0.11794751976738313 -0.4239378992651602 -0.4510880303130795 -0.2200035516853985 -0.2982809467296467 0.13709156372281803 -0.0821961206287414 -0.000625512539704173 0.0518035304572706 0.14602775257824668 0.2690439249558029 0.2651883907317986 0.3595627385974218 0.384316067595641 0.30377664510071634 0.4338790839133872 0.49098361094014986 0.49741594331562367 0.47530766237562155 0.4372136120475254 0.42609672581804264 0.22076490101994953 0.050759361424628814 -0.13031885083897962 -0.16300312823341925 -0.0951855660618545 0.15768785936329538 0.20889946009269977 0.29531162635646113 0.3390200324056748 0.12805633025798724 0.062099498689669824 0.02368369458347877 -0.0984884274977556 -0.03953479870006937 0.2808627945936663 0.27985335353367363 -0.000745214243078047 -0.19349800427345068 -0.38728897546027846 -0.3933106236689245 -0.44155223852381853 -0.45284010160016697 -0.497276481551246 -0.5359143002586839 -0.5159920014416826 -0.4469302224936193 -0.2360938884382075 -0.48889531114894563 -0.5534286279758931 -0.46236039953865277 -0.4173362451527053 -0.180267880712185 0.012478004774183822 0.5558011400250257 0.7921552995154509 0.8528708207224966 0.8322999335941162 0.7776348175651233 0.5867445349122097 0.47637077688161605 0.41233582710022 0.4928570019765759 0.5559126948497493 0.5247880723782814 0.6250558452863308 0.6948562124126291 0.7661439822090199 0.7245862905319401 0.6347328983580913 0.4435107345013568 0.14719372823976315 0.04732805808950622 -0.10597806300916199 -0.2876457304974106 -0.33778418446420766 -0.41455263442091284 -0.38371851233976206 -0.33447606140721176 -0.3576913707130094 -0.4219349776977332 -0.2974417258043262 -0.21252118434864367 0.008880142642695299 0.0510763702174084 0.18030465346486196 0.39996210394405224 0.19275687158135268 -0.14783995540276076 -0.3257132838320902 -0.3682881998028255 -0.36962243778369835 -0.3774373100388522 -0.33114871692324077 -0.15884203680331646 -0.06254950054136534 0.20792949959139842 0.33740623374934803 0.41715065413042823 0.42386511538189603 0.4001459365074353 0.015078775233311147 -0.12585507861340228 -0.34820860967100725 -0.5103822389058583 -0.5142539810386562 -0.24605312200654006 0.09267989792878926 0.2701281112494791 0.288362872968019 0.14855734790798764 0.1226758887126264 0.18496738728299653 0.16499538885749232 0.16597635724106424 0.26453779937770505 0.2194582789540535 0.049594837282537683 -0.0916955773337494 -0.3388212912445445 -0.4256465521973206 -0.5180957906286525 -0.5110630262961108 -0.5349153907101939 -0.4875206934497968 -0.4278451939823302 -0.33313793815131687 -0.28230740271317095 -0.16822233630284497 -0.2562810898331925 -0.2574099786235315 -0.3115811272426704 -0.4794419882889321 -0.483708703021679 -0.5327932436319485 -0.553382365950743 -0.5942966842819243 -0.5838180317735674 -0.5587476025413186 -0.5613225105733974 -0.44623683014331583 -0.49461897005569805 -0.48594804323875224 -0.45496242144895377 -0.4076551170993657 -0.36593996788627126 -0.3795792126957315 -0.45948659687153137 -0.5178005399215823 -0.5267704661758067 -0.5869570263434645 -0.583938671438574 -0.5637572883472562 -0.49071001649171786 -0.4408770882162541 -0.5103667144628292 -0.42098022785074235 -0.4016931037183669 -0.4568054298490436 -0.4111064370157366 -0.4097123995193728 -0.24885665084510306 -0.14165255626050097 -0.057048006904372964 0.11201384568777482 0.21425984702688952 0.32742693972656606 0.43128521192962277 0.4800233859235979 0.49091948775468225 0.4788618658521256 0.4908598963161626 0.49766084398101823 0.4361863231816266 0.267079736461068 -0.07451671450022279 -0.23413268436238374 -0.31434295020073905 -0.37779361244343557 -0.36799643744712995 -0.4752954810828503 -0.5112448931939166 -0.42072430849256665 -0.44660946392809814 -0.5169675672012641 -0.5791905289262238 -0.5748495170118818 -0.5945143714274664 -0.6131115181309313 -0.608476831407187 -0.5553070782690922 -0.47194456940434043 -0.34979189398597654 -0.29358064690418334 -0.18797241389957972 -0.341910482426509 -0.286676156795836 -0.19899122732680832 -0.17261881596723583 0.002678543390707433 0.10376468393874333 0.2105352991271766 0.26061629698765876 0.21857819837902198 0.21635923204751462 0.11869542729411328 -0.06296168696502122 -0.06738788138670435 -0.014859536050223186 0.19048833291747047 0.2014238111412401 0.3416481129796137 0.37163356992000524 0.4006070036571154 0.33993438168460693 0.18283318640662188 0.09394468495126912 -0.022034132736716373 -0.3105071202829842 -0.3118625334864483 -0.13681367964837876 -0.15158011890679127 -0.2794537023688938 -0.22365747105360143 -0.23571758532047624 -0.14078691910989197 -0.015250465955648804 0.20604543110871437 0.4316023344348946 0.5503181640326742 0.5651926943819242 0.5630098148235586 0.5840782146916865 0.560351647215993 0.5161901456595509 0.5039621443592547 0.5040213089889123 0.4279442032939109 0.350259746907286 0.2614462284429844 0.29171398734512805 0.14034653808285924 0.10437411845048938 -0.1283208827557281 -0.25588753376783674 -0.27907648935577895 -0.2891403972200441 -0.13826853494706554 -0.2854803069303108 -0.43957657388548127 -0.39463489117414907 -0.4969262790155223 -0.4217083808391652 -0.41431378396036656 -0.49264068807859424 -0.4994984871237233 -0.509495855501024 -0.5314449615039488 -0.5097945243302294 -0.45562187200186594 -0.35323907921564535 -0.23620754955073264 0.05684924466920894 0.2571890184790881 0.30456501993152363 0.5051953861410018 0.5571191973000885
-0.13816960141847628 -0.20186253641689259 -0.21347816192046992 -0.29619895792109907 -0.29361681634786413 -0.2522571831659494 -0.20338200609502544 -0.20324566946520584 -0.17966312249425395 -0.264393462657612 -0.23664033419799793 -0.26706488988845895 -0.3410418320496935 -0.41661043562476197 -0.4490959148436025 -0.32079811363522515 -0.2862026206751539 -0.3362963676589886 -0.11195429936460524 0.011184945947253331 0.07253340168715615 0.31210493907643655 0.3008502704933542 0.6247686805461024 0.7676078611703531 0.8433432579386492 0.670992402208113 0.4666250374710993 0.4261264085346388 0.4501662957384478 0.5500379733886441 0.5286257968047381 0.5407352949272789 0.46131659223594473 0.3564271273037081 0.454509727731296 0.3809547383816981 0.13921242917490798 0.24944634942286822 0.1918310279750615 0.08191012008227577 0.23330756486516616 0.37262680521979835 0.5639225427518751 0.7301750833574666 0.8132503753395973 0.8453978181224516 0.8387051331464895 0.9204538838037102 0.9685479556658715 1.0 0.9864578206671237 0.9637977302514855 0.9274827371611729 0.8248168992106308 0.6290542320488618 0.19832237114743378 -0.06645285998254 -0.2511336622978622 -0.35793203134413243 -0.47150478592102635 -0.5171164058671639 -0.6109477327526522 -0.6469663409740082 -0.6248906877596457 -0.517277413825134 -0.4452073064034162 -0.3366298828001349 -0.35689845479067245 -0.15325747796916292 0.09577750988552607 0.35407373752066235 0.5475546302090268 0.6817011177099149 0.6140506069639697 0.4198546269680577 0.30529978616559783 0.2328464181078771 0.29773160127755666 0.3284669549297864 0.2531558311004589 0.24603003697547252 0.6247781219954018 0.6079772139667434 0.5350618444043067 0.6270722992929089 0.5326386462814278 0.33433458138070166 0.18087578991924724 -0.12129621716908522 -0.1296470942678976 -0.17963986477185723 0.07816585252702421 -0.07515356536789335 -0.012471685592029155 0.137643525097508 0.14233597616679178 0.20426484406013073 0.01904310347222193 -0.036943029146796195 -0.35506095789159237 -0.3868033932226262 -0.16687037567282664 -0.2597803147590768 0.0838615547382144 -0.09596593998883647 -0.022044383035461402 -0.022912469777860947 0.05862760805229301 0.20395218321875067 0.22200565832813288 0.323538879946134 0.3442872612393478 0.2655846685407645 0.37574573788562265 0.4392829577003103 0.4345028662740714 0.39484210405921055 0.3497650232655665 0.34477231768441985 0.1207111452225834 -0.038837272013111934 -0.18977643081362638 -0.16563104519335137 -0.058293071007524754 0.20684831006292428 0.26341984069014795 0.33956285173118184 0.36756904389889544 0.19594712292037253 0.143726037890555 0.12585777092178338 0.025251275874332596 0.039795374083978444 0.28783555868676247 0.28108545842401367 0.01646696087090937 -0.15933893688588008 -0.35552086970454394 -0.3652784302934903 -0.43638423253371394 -0.43737563179720645 -0.4842937462494984 -0.4657583692871293 -0.45525575512074185 -0.3944479877551127 -0.24071973562594795 -0.46800607101971176 -0.4847083311419201 -0.41475395211507277 -0.36899512287289504 -0.14170936548778176 0.04402329332373815 0.5813620965863076 0.8059187932112064 0.872247786170019 0.8487955544216742 0.780179801849895 0.6291380989992245 0.5438120439850618 0.45986046712059625 0.5193644474831841 0.560972462241414 0.522550123410669 0.6154389868110669 0.6801096131484469 0.7580593929751236 0.7239502386369651 0.633473577889864 0.40202664263654264 0.1016972511534652 -0.005116326657682864 -0.11912150224675172 -0.2782978397732275 -0.33310118716983284 -0.4340183140453629 -0.40952682769442206 -0.33382729911342257 -0.35536546987704326 -0.4089762425204857 -0.26853281256669304 -0.20389572638049328 -0.005247366079271282 0.10830760123457019 0.2610669560955882 0.42621817584985355 0.23485608711072545 -0.11498508109815973 -0.2898460331083274 -0.3306665047298105 -0.376896321584301 -0.36250437102581734 -0.30918587790191376 -0.15041511248288314 -0.04556920189463007 0.22134042809034035 0.3461602709853686 0.397108661739434 0.3631864518155381 0.35694594585902156 -0.029520138962800258 -0.09415350760471856 -0.3611331128218958 -0.47585784656685975 -0.45953153278641473 -0.16233716382052668 0.17502612694729516 0.3454787153037904 0.31358029690645184 0.1593187836669534 0.12370749337449831 0.20152474891063601 0.18112113122644918 0.18417198921748879 0.2884091407129786 0.2481323187291511 0.06113494336714488 -0.08101442405846639 -0.35001554892433023 -0.44095609136094976 -0.5417418937809466 -0.5302963758644852 -0.5543455598287644 -0.5093627773842619 -0.44714378712999114 -0.3424303075917982 -0.29798133065787474 -0.18252628536698154 -0.2812885680102095 -0.28151190501579376 -0.33080422007041166 -0.5181575791182702 -0.5394713635537999 -0.5940250904528468 -0.6073483777845681 -0.6379972918026396 -0.6181932221895362 -0.5944703182103163 -0.5896933145309995 -0.5046439463525534 -0.5301595824313675 -0.5198895544357925 -0.4838473132210097 -0.43816247874966024 -0.387401581016671 -0.39470367629324543 -0.4792655053358294 -0.5430985479830127 -0.5587000704735344 -0.625813529396634 -0.6276149750533125 -0.6184427023555911 -0.5498842659384982 -0.5173827049279875 -0.5964430442124743 -0.4771801087128089 -0.47184784600522567 -0.5212626764783479 -0.47143268320212806 -0.45164084756939027 -0.2781234097915585 -0.1571790311321713 -0.06528815623043607 0.11228679811259136 0.22845801176307146 0.3552935543074018 0.46669791630215934 0.5227861692302016 0.5383294056659083 0.5270133943806792 0.5332834666074905 0.5399466438986897 0.4575760484168773 0.28393402148705094 -0.08917002728027483 -0.25994668009946753 -0.36070312850659714 -0.42708729558011477 -0.43251271980750955 -0.5299172197007193 -0.5552922316994218 -0.46118989663705384 -0.47255020985771334 -0.5336430678038019 -0.6096557879513327 -0.6120777751879348 -0.6385170190758277 -0.6549496257410234 -0.6533478511870648 -0.6015934342878128 -0.5282562040181252 -0.41788005885950713 -0.35361544962976543 -0.2591194697473808 -0.40792979246665617 -0.3640050155960177 -0.27735050525025734 -0.24823000568554682 -0.0587322169774662 0.06577759662962529 0.18782112547383192 0.25331132162572423 0.2126147881866704 0.22628266894446572 0.15765247698077486 -0.06017515722909254 -0.06034918926875809 -0.01946461508583605 0.16604291136833713 0.1738993329758413 0.3255804019572586 0.3522245830694359 0.38975326547686395 0.3232335848682084 0.14504173739653906 0.04934294778705403 -0.06315786492687338 -0.34710491898017626 -0.34753967153231413 -0.17893237580847043 -0.19847868682822353 -0.3258525715973791 -0.2548988748031259 -0.262536633143366 -0.16223356119282278 -0.024944607500094113 0.20479925809113772 0.45587626413981924 0.574094486598457 0.601060182547205 0.601642883550106 0.6173592701966574 0.5936906538581527 0.539115005696102 0.5224333825679337 0.532063521465678 0.4471530355523538 0.36947742775414244 0.2687341598873475 0.2972200519713532 0.13434975505871322 0.09115691520060057 -0.15991279052334564 -0.3035574879026277 -0.3349333485336824 -0.3563657721047278 -0.2027079784457346 -0.3555447530418403 -0.5191925397010176 -0.46844108924903266 -0.5737323334606136 -0.4874485585946558 -0.4868591087370687 -0.5596198186144381 -0.5621647565823432 -0.5696915487410924 -0.5840175322700698 -0.5597889840658314 -0.48853979458624597 -0.3678601179424837 -0.2479187799397157 0.0664985141571925 0.2831580435218494 0.3522544255762687 0.5305805703974272 0.5659905542387005
-0.23371663496175993 -0.30812836486680933 -0.29346598194124696 -0.3766986264805379 -0.3561203300270929 -0.3021101391876632 -0.26783026886599276 -0.23939340792160504 -0.1872806431401818 -0.2729322162182724 -0.23669896258606352 -0.2729773440329994 -0.35963010046267063 -0.4369764830830162 -0.4521509138411995 -0.29676703022212586 -0.26242974523189544 -0.3299777193230693 -0.14252713133914713 -0.02801375610121547 0.024804021713995126 0.2658262131024331 0.2750834210344373 0.6084136357930945 0.7382097190639036 0.8386988626873716 0.6180091989150445 0.4045155119038824 0.38613522827906 0.4260065504864827 0.5202453486918457 0.5075035766601759 0.5317464787084322 0.4518783843815582 0.353726678799861 0.4588661995843085 0.374711501459117 0.11822506054763328 0.22027171283808303 0.1466897944495653 0.029675347928921913 0.17158042360674777 0.2968744239776916 0.49775451574280827 0.6816397733427536 0.7816705952758871 0.8237005560761047 0.8022065387896815 0.9132459709569987 0.9572121300996749 0.9864578206671237 1.0 0.9693223744533137 0.916537862937124 0.7941499311911221 0.6025582722084759 0.15534516622433578 -0.09855114339343843 -0.28514745416259296 -0.3988766584334549 -0.5099601777111167 -0.5509845880654849 -0.6419315427139396 -0.6717749526036726 -0.6854334486872296 -0.5901778932154146 -0.5133607861618662 -0.42568152774560586 -0.44744823478502516 -0.2402804369980466 0.006818586543837135 0.2827378813585356 0.49434556725552875 0.6549758220198564 0.5866228402082205 0.3864346196237079 0.2873061627089587 0.23216741600655902 0.3099914225178814 0.33011202721871397 0.2469460770876517 0.24636699006059637 0.6405737845630607 0.6317799492046625 0.5590892878672712 0.633362106183054 0.5544159895980907 0.3304984978697052 0.20214720914120451 -0.11220642401344293 -0.11362248546949642 -0.19256671184904933 0.0816118784641431 -0.0868194793415504 -0.014783797720169472 0.14682560001661943 0.181123903413383 0.2474139488087833 0.0592807682340685 0.0002560519662582678 -0.3439800228440448 -0.3675610150170884 -0.12337316335532357 -0.21455821274631046 0.11136406977585522 -0.09551773569030209 -0.03699005859399559 -0.04039999855929246 0.09107754115060855 0.24060687625855273 0.2693315201498748 0.37068457061596816 0.3864295478606335 0.3025497053169057 0.3972357586599251 0.446904318353973 0.4314532650167152 0.3945153491169437 0.3627611296299818 0.3582200484885453 0.13748869720968096 -0.01509630007534991 -0.16232282341488738 -0.1483234325105168 -0.05403440440465546 0.2209762378330499 0.2610805553858916 0.3570257428222063 0.3831122718570597 0.21192447410866158 0.13838026469983888 0.12322632053581316 0.023475448402916217 0.027493408863674147 0.24267221043373124 0.21507715618751544 -0.061554953181958263 -0.24081602491926066 -0.4315230574579904 -0.42644859104809674 -0.4893532544166931 -0.48230694933176194 -0.5101944862454639 -0.45914777840347565 -0.4365165860320245 -0.4012619089820667 -0.2708954946467708 -0.4993575615449589 -0.4984303220472956 -0.43778823705357117 -0.394228899126958 -0.16454027441631958 0.01631373960365013 0.5764659821209319 0.7891596280508711 0.8921171780904235 0.8725165758514241 0.8272156474150878 0.6621188262454815 0.5849364119682291 0.4888221868772543 0.5507507825780712 0.5834005038961592 0.5484266692048525 0.6381729186906386 0.6660418302977935 0.738328533859573 0.6989590053068264 0.58687107276751 0.33413150533777 0.025733371953915143 -0.10522764269182137 -0.22328678958594572 -0.37612664188708544 -0.4290159431554173 -0.5126884175514164 -0.4573052575219446 -0.36879670247258567 -0.38567722738505467 -0.424665851071063 -0.2606337733107779 -0.16929259010950337 0.013819516643290772 0.12251800138523727 0.26845952149883673 0.4259576752144928 0.20721023840712754 -0.16082358537173835 -0.3090440786479216 -0.35265804434924347 -0.3954465072606331 -0.3634209837867357 -0.30635710278313194 -0.1530003214891845 -0.06892774066600652 0.20294613777582343 0.3242357291523827 0.3975584506030428 0.3616159049284757 0.3429744497227056 -0.041223334705677246 -0.09474000496465808 -0.3502582318591637 -0.46759178295250414 -0.435866544469602 -0.14195071577590782 0.1942310134010956 0.3694820668876362 0.36116772192970903 0.2141073822247688 0.18878036289275776 0.2661064472730914 0.2466115516510526 0.24738085015330177 0.3362907747621484 0.29005556477371486 0.1194912402039703 -0.032931313505552146 -0.2938304427911925 -0.410274308630428 -0.5007538410645821 -0.4988359589951639 -0.5106619621865786 -0.45832083432547854 -0.3888942964216523 -0.2733788041580491 -0.21813301900108026 -0.098244872888242 -0.1966564781709204 -0.19467227906063733 -0.2499418849484486 -0.44016469862800917 -0.465567118942513 -0.5336012117243898 -0.5524365661910394 -0.5868397043052969 -0.5742694643975303 -0.5614128293349478 -0.5760969005304644 -0.48690002588129916 -0.5309261091777294 -0.5250246060011265 -0.4885794752864644 -0.4458987495376235 -0.396973111521218 -0.4027206728040196 -0.4750837787123972 -0.5259687950857569 -0.535024545353326 -0.5852426534607089 -0.593450220682351 -0.576261741955371 -0.5021108818271836 -0.45721217941769227 -0.5418999734568166 -0.41562318411850757 -0.40986718997234256 -0.4611742192102491 -0.4030845369016027 -0.3779980870911335 -0.19287796877155927 -0.07091153779151436 0.020472868370840263 0.18645059865945973 0.29319957400533897 0.4021877419744717 0.5001711402650588 0.5439346102936328 0.5508698224151913 0.535279438858149 0.516546401915873 0.5053963973231984 0.44701407664211207 0.25406592218659035 -0.1051352610725667 -0.2806526364075606 -0.37233301794565177 -0.437973876835662 -0.4385789381290403 -0.540114428886943 -0.5741524801883793 -0.4905416605930421 -0.5032996167916302 -0.5580431400819053 -0.6245417371239569 -0.617419809504696 -0.634439198387483 -0.6588276658812787 -0.6693246825192934 -0.6214603810868157 -0.539193321635402 -0.42679251233077986 -0.35983629265760475 -0.2626605494317742 -0.400335822051704 -0.3619176369290584 -0.2784683600331166 -0.23007316420389445 -0.02827245085811621 0.10096977532116293 0.23461287364248315 0.3025300560992765 0.2698092963954854 0.2755516536112318 0.21716288933579803 -0.015080513130277822 -0.0003967041474448409 0.045100058897806085 0.2256301384082917 0.23048582357576428 0.36124326117254274 0.37219414152762487 0.3992276110029527 0.3067227120460287 0.1339962593260622 0.02902449450112761 -0.09207840298204312 -0.3741585256188561 -0.38893958592515476 -0.2260648978950676 -0.2308039420985567 -0.350198232523174 -0.2867011156206758 -0.2946789804407631 -0.20316129814578032 -0.07749272617460985 0.14569907443103206 0.39323182337201995 0.5296459724395975 0.5653422828530638 0.5872896368966571 0.6046706480729218 0.5883926554698343 0.5484560697776404 0.5428152530726107 0.5515493749048934 0.48002545200589647 0.4126486004163809 0.32488542323239505 0.3542911745961033 0.20513105521645011 0.16477674423570546 -0.08268503186867995 -0.24146859335629903 -0.2782692560304236 -0.3152021338073231 -0.15657930371549608 -0.3172433562160261 -0.4706030514079931 -0.4322365387692293 -0.541425023938568 -0.4621295915799238 -0.4643822957717415 -0.5365808476372866 -0.5360730439068434 -0.5506795472274468 -0.5639118166518626 -0.5353420963102906 -0.47212788763924474 -0.3523403778938247 -0.2126195278746282 0.08822716520660241 0.3075157552234609 0.3551759765653605 0.5367724955020848 0.5450325294253272
-0.20701428342999148 -0.2452418300950104 -0.1843626091791245 -0.3143201551895371 -0.3111566497420033 -0.30776704609128186 -0.250223642690826 -0.24257794112701653 -0.22991162295217452 -0.32509489444818046 -0.2726557603308507 -0.31342902343448614 -0.4061261982701781 -0.48643672623100503 -0.5009758555982717 -0.32421028882298464 -0.27667327749685594 -0.3600291385587037 -0.11712192156447557 0.010473793918970157 0.06032354747590336 0.3034366867067721 0.28444868397059997 0.6521454027887352 0.787175035999684 0.8722953547720792 0.678279592534147 0.4453702510642319 0.4073798622352435 0.4232479798874489 0.5209030235262454 0.5015466472983133 0.5073280044766821 0.4060460648985829 0.3108951011631495 0.4540536174197694 0.40672528439320144 0.1566281430072994 0.28207462552697044 0.22958049587222873 0.11442117259998685 0.2516996560324624 0.40713316333970095 0.6115296704216495 0.7817096652875609 0.8697049263860819 0.8953363623271031 0.8668774244555046 0.9248250616418413 0.9565486989647393 0.9637977302514855 0.9693223744533137 1.0000000000000002 0.9508190767460519 0.8401745669574926 0.609441664421025 0.1528850174296585 -0.120987063202351 -0.3300187711046362 -0.44163198641392165 -0.5551775858387464 -0.5958778399746372 -0.6772306308117737 -0.722429239025151 -0.7188613021251857 -0.6158140891819149 -0.5247071192385881 -0.4241922635820836 -0.4198995905310968 -0.16886854730163964 0.09941479763891153 0.38730369700390993 0.6051020772986682 0.7479175317463358 0.6597247252249111 0.4345641770284853 0.2933999258612469 0.19168211020676906 0.262661182014752 0.2750216699063893 0.19876281008473068 0.222250467553884 0.6719755233893383 0.6553859088328009 0.5824599914201333 0.6635075578603192 0.5403813043209569 0.30427018269810074 0.13297497306962391 -0.2054506194307406 -0.21103454799845098 -0.2708845075260848 0.05210586067386771 -0.10638104789689251 -0.027348547027646244 0.1147154558017522 0.10270186085610837 0.16017737606711008 -0.03186446756497761 -0.05948944583033113 -0.3926213579151971 -0.4036976793302261 -0.1538483049953929 -0.2421841950481308 0.09326680379860854 -0.11302928875659463 -0.06572224453797604 -0.053913545346955326 0.09763284777544626 0.2392547556899529 0.271266447056685 0.37474983768854375 0.3845460581553369 0.2930693259515951 0.38621033614570094 0.43264618380843123 0.4211658853096286 0.3880714193637431 0.3477115143635874 0.34997601202407824 0.10943602297609357 -0.040992508563275284 -0.1977088821982168 -0.1810050843529615 -0.07487263255205186 0.22019794045252714 0.29433008909479 0.38290278025755115 0.41621024797157574 0.27260152753348915 0.14208592802098796 0.11940535512694085 0.038644369447990844 0.09136863757990915 0.3463702158531864 0.31394124307745336 -0.006035544590627816 -0.1988481169267989 -0.4319111892000922 -0.4453790548770238 -0.5282688987515801 -0.5379507603931266 -0.5748606519574267 -0.5176824395140037 -0.494837814457373 -0.46122001175034394 -0.315324677144175 -0.5633816307443671 -0.5748495621549685 -0.50074040072026 -0.47163941690054684 -0.23564290089922402 -0.03667896272032156 0.5447509019724468 0.8073500894958829 0.8982785859733963 0.8958650312628785 0.8496046555771699 0.6451440511318686 0.5619666293023723 0.49943633654393965 0.6011440017448866 0.6280513888547536 0.5966892224467955 0.6904146201477109 0.7499081445089354 0.8246591900718099 0.789763371793823 0.6914295553137142 0.4405231390488438 0.13325465166094588 0.006861779778601207 -0.1602545443660906 -0.3396928041727057 -0.3996429329787859 -0.4998699041119081 -0.470639806795255 -0.4107176272741076 -0.4114171425615281 -0.4178227320655516 -0.24615715113352724 -0.14657266654836448 -0.0020174314894458637 0.09118694393463585 0.2722003644353687 0.4374697523771201 0.18256364110224188 -0.18422224237725562 -0.32978921218768215 -0.3551758052899465 -0.4232659160480116 -0.4009996045104245 -0.3533917037888501 -0.19810814590410658 -0.11243144272802641 0.13473340064723824 0.2614320434429883 0.4080146036823962 0.419485484366554 0.40290340270524116 -0.0580378892723285 -0.16874088952475572 -0.43151000101889936 -0.595316365746955 -0.5692343350346871 -0.2457801060257281 0.10316697270977786 0.3055648772962215 0.29753580067032304 0.1267684193148651 0.10851202634980459 0.19442824305694584 0.1884149037112169 0.19635521627466454 0.2983217194219541 0.2500551288605858 0.07267098055185364 -0.07055342264002161 -0.31999759625526114 -0.41331328021785163 -0.5035537322867587 -0.49829304732536733 -0.5202419193593242 -0.4738177714649726 -0.41371497359755793 -0.3176993300294398 -0.26252862958022505 -0.14131744759197742 -0.23203297767370865 -0.2379160947388614 -0.28034993187012097 -0.45652612354830546 -0.4704476350641359 -0.5200239043018473 -0.5348768443545183 -0.5852595874513092 -0.5721327408330595 -0.5439713386919072 -0.5446798875140965 -0.4403453152070022 -0.47810001741897745 -0.48037277635771286 -0.45367685138184327 -0.40708415317402585 -0.3666299683179407 -0.38014284938574994 -0.4566559927441458 -0.5094225784818522 -0.5157163756109542 -0.5755042872299788 -0.5775155562769398 -0.5541906485888015 -0.47896830957057973 -0.4660226019585618 -0.5343534894115338 -0.4094144073913706 -0.3979588554671431 -0.4434514159390455 -0.39425774822710496 -0.3833934449840085 -0.21185700503405405 -0.1074412244231338 -0.0261097020498429 0.13920769594976667 0.24834146160631107 0.36059951000396234 0.4674562194882903 0.5145571017470972 0.5225195205976308 0.5120199713286104 0.5139311587634051 0.5250311745328917 0.4520453102784193 0.2835382809398099 -0.06182468706201488 -0.2281345715500269 -0.3112970248878527 -0.3793600788823377 -0.3747442207136043 -0.4876910234564706 -0.5330651856700654 -0.4503240300162749 -0.4671968958562806 -0.5215213117438805 -0.5874089990223648 -0.5844295584290148 -0.6058817432669011 -0.6263826211367393 -0.6277240631211631 -0.5725457070376735 -0.4850631042043798 -0.36497158401719787 -0.31000916032248754 -0.20331367795235572 -0.36232525700676066 -0.29692596074582744 -0.2178632934936588 -0.17751145949629152 0.014662320810644097 0.13309441532762978 0.24471719997588584 0.2913691964109195 0.2497008901833518 0.2320998855046709 0.1671350007026374 -0.04282180855425557 -0.018099867723805882 0.05602233301647718 0.23872541022416688 0.22830753569634968 0.3642114911617675 0.3954369909692942 0.4304265445085885 0.3601443393325758 0.19069443989795432 0.10353691717667046 -0.022538924002169693 -0.30598275994994945 -0.32313101824647955 -0.15546892497964088 -0.16080134036195518 -0.2881567329891114 -0.22650002069832983 -0.23433704303709207 -0.14937305501172543 -0.023249099867237773 0.21328106369350244 0.4420197261955243 0.5662540433793839 0.5844851950400286 0.5920714899613907 0.6084639602404068 0.5813214431614852 0.5363372837700684 0.5245128729330373 0.5258019805833247 0.446624090476984 0.37208604257211936 0.28106969123873693 0.31570898073460096 0.16938267524674014 0.13969374165522408 -0.09269391794477587 -0.22838594331609482 -0.25438360332723775 -0.2766233806617128 -0.12352449756104437 -0.274490721658002 -0.4527909254132064 -0.39190021754490495 -0.5231152633547724 -0.42479665057704513 -0.41802923431273414 -0.5017549899850263 -0.5009213846644478 -0.5123445930153783 -0.5303134856698636 -0.5038884422774156 -0.44583628020507543 -0.3405432523452295 -0.21766302650361954 0.07712629083606479 0.2784402276076092 0.342395191982773 0.5122364618455223 0.5538803185825881
-0.02682192004062286 -0.034535067734635404 -0.072097828320029 -0.19741207508096717 -0.27260094682075436 -0.29203192830908514 -0.23843886310305354 -0.2425180865585943 -0.27125612674454674 -0.36407338962653085 -0.3177563797913789 -0.3624844365653156 -0.446574837887775 -0.5265621998141775 -0.5190474179116183 -0.35523319867120495 -0.26275285463535264 -0.328941224054079 -0.04691500327949808 0.1082980789943951 0.1896766970849071 0.44172151218325995 0.4362090653216534 0.7855327435606473 0.8818473157490605 0.8536538665168385 0.6499350753239579 0.5088705989450764 0.4508156905813534 0.4819234992100357 0.5817793829786966 0.4986253214496366 0.4691487562127306 0.3379382427287852 0.20338813725805321 0.3282723171317932 0.2795167463384287 0.10634402646749964 0.19048100697193837 0.2170433413990099 0.15127182316514057 0.29810649695539165 0.4565742028242329 0.6702381719145906 0.7700012039765695 0.8407010690191196 0.8446423816382379 0.8764712360403799 0.8907093141087921 0.9380619108941558 0.9274827371611729 0.916537862937124 0.9508190767460519 0.9999999999999998 0.9340850261616522 0.7787486119031315 0.3517969743650328 0.06913690658977194 -0.1309123782179848 -0.24539387856263822 -0.36006502798158796 -0.41480439179823225 -0.5055286172133531 -0.5880601477171872 -0.6175343842038936 -0.49684235150661793 -0.3860176143954983 -0.28110809893293787 -0.313573423015501 -0.08701954857821945 0.12293924637254125 0.35375755079931 0.5389931670161301 0.6744023545925061 0.6255751840687379 0.39832865780457977 0.22460368899175118 0.10639650975953897 0.13936670144308225 0.1525839908716166 0.09024520254348715 0.1155385133143413 0.5195465867413591 0.5061454479174179 0.42090593956253397 0.5446722286849729 0.460306146063342 0.31276587858791266 0.17773214314948768 -0.09714408985581723 -0.10238103237027275 -0.22182911214894774 0.06211468574705873 -0.07051418778992825 0.016221936523558734 0.12723750462061204 0.12879269001224436 0.19079724187436728 -0.012550692656159967 -0.07387833334074162 -0.3572321109905056 -0.42402503127239954 -0.2588867111561547 -0.35368474104855574 0.03009712511520729 -0.10110822032015174 -0.020925779434718933 -0.06960797544075743 -0.04529600593890692 0.07224753783258776 0.12051958932373474 0.25154733289466 0.2730610181570959 0.14769443261038762 0.2424439743869069 0.3044809347239018 0.299625343169914 0.27262722644150034 0.22907072331571193 0.24626672118850226 0.039150923957443906 -0.07743542372932981 -0.2159357608145826 -0.1922148809631664 -0.11117871093567265 0.1308954847512741 0.1708232508751714 0.2221933803375214 0.2765018020669846 0.15097734655861503 0.12015255487415871 0.053719958035275774 -0.08916047071454386 -0.02445974672769008 0.27911353995315313 0.30422985657105156 -0.00918633907056925 -0.18033186153273226 -0.3622508784084496 -0.3549804146876476 -0.39663415765124277 -0.3958108955423233 -0.4415292018294166 -0.45793500163205986 -0.4490083102874644 -0.39292427734095603 -0.24410717508318025 -0.4308893859063509 -0.47001473293908436 -0.31642698893279847 -0.28563084182661264 -0.022709666170291694 0.16864846147225726 0.6860150351447293 0.8468063367490315 0.8589956608680944 0.8161336270740006 0.7768111786206372 0.5363762680778968 0.4148569996142684 0.3938027812311418 0.48153476141355994 0.49761501506878386 0.4518654675028387 0.532916728529568 0.6309977037590422 0.7220595518353904 0.6967782653195934 0.6475243218847784 0.4620065286664307 0.17608749438338586 0.08856567433672245 -0.0426432329670924 -0.20641308996797245 -0.26798559986033277 -0.3652508304181326 -0.38292738262770026 -0.31100891227679867 -0.35889357610914985 -0.37013967907057016 -0.26811853607183034 -0.2670794509295633 -0.090623335814937 -0.030561763444567472 0.12921393861221872 0.40102148548262734 0.14565492972627406 -0.22790105002379016 -0.3940921118657722 -0.436615794956416 -0.5214510039999622 -0.5087831112779733 -0.4529532024175843 -0.2703464896091545 -0.18139038128409074 0.08296456116601073 0.23032577423394254 0.3678766744183019 0.3995281104110781 0.37970035971950045 -0.054541692757134115 -0.16866877018228252 -0.3935036260071036 -0.5456473408381841 -0.5289057342032573 -0.25393517783407105 0.03732745065932542 0.24236798315308333 0.2646182131857473 0.1392525493646517 0.13448662613292917 0.22699661144414646 0.23530414908933747 0.26735783916615014 0.3777820518265166 0.3492991435922626 0.16866466543163708 0.014213150154645554 -0.219954611142312 -0.3236123401253738 -0.4306404008406174 -0.4303674563501063 -0.4572237239820682 -0.39005490580623675 -0.33519561464743286 -0.22425967864559085 -0.18000026647974274 -0.06659020587062912 -0.16921632368208353 -0.19806767951822693 -0.24297246218821808 -0.4157875095245074 -0.4430393474665418 -0.49053456219281605 -0.4910488919888205 -0.5405154578694411 -0.519248933990155 -0.4896192215660506 -0.47724708041857405 -0.3808251689132924 -0.45098639075058383 -0.43536408103651 -0.3942976962846678 -0.35065754996218934 -0.29763648865158104 -0.30766002535052284 -0.3850129363171519 -0.4417794646235903 -0.4533430930376197 -0.5238784651523014 -0.5399467243413942 -0.5357979971480629 -0.47002267313214613 -0.4299491645499766 -0.5336110012606232 -0.4120387393488088 -0.384190018189394 -0.42599035652070083 -0.3597945170601792 -0.3253219099772236 -0.17335543211899287 -0.05540505910409526 0.014317136961014583 0.17413834479038393 0.2940512752319436 0.40415400516883365 0.4983533147093248 0.5381714931774574 0.5579353465017057 0.5613598801387526 0.568489123654684 0.5843196757581492 0.5321732524299055 0.3764619358149032 0.03606980308004237 -0.15876764902571372 -0.2608204841154468 -0.34292177337539526 -0.3585071512331838 -0.4417926882101518 -0.48846898365184543 -0.41636821010189917 -0.4289452020972671 -0.47351344179652743 -0.5486514136482158 -0.5323747383427102 -0.5513219432256724 -0.5824275967987161 -0.5908989692742586 -0.5522059677216374 -0.48256226213358877 -0.3848966438151525 -0.32271852556441233 -0.22089024545369418 -0.40106037689656837 -0.29456175955034725 -0.22183705655978883 -0.1783914148260968 0.010873920638523249 0.14846688284126783 0.2353569434247195 0.29875160242013055 0.25241694373814766 0.2557809785550325 0.14725139973965862 0.011918950113418843 -0.007187448115844323 0.038497592352977505 0.21263881517655442 0.20961225413572962 0.32794078179632935 0.3589607732204099 0.427265361404831 0.3666431906125377 0.1838874214002052 0.0909616277034536 -0.0338650328109817 -0.2941917970868485 -0.3011775252929927 -0.10925205828740565 -0.1437207166356349 -0.2621800260583855 -0.19652342716778806 -0.19493732035621247 -0.12043896963095765 0.03150204863918797 0.2649926264682996 0.4904689840765896 0.5905641382482595 0.6031636040447649 0.6061149408884657 0.6052856138143732 0.5795138489713418 0.5257173322181687 0.5269851159928858 0.5408093277349951 0.47065591397216117 0.4082184070753348 0.3166165707535135 0.33837934617232723 0.19974995153960892 0.16784358010569334 -0.06478096205544089 -0.18615480104443444 -0.2413386106626498 -0.2788967145690554 -0.138219250497282 -0.2956175514402284 -0.442022442478302 -0.3591561647757665 -0.5269893633851777 -0.4493701776244321 -0.43142606959023944 -0.50809796697489 -0.49481918087547416 -0.49477818101463866 -0.48986420622273696 -0.44595248394268483 -0.37308913961061996 -0.2502854047120627 -0.1061159946001762 0.19186949076365023 0.38206500432474694 0.4355778735349127 0.5790785665587889 0.6289249197642927
[truncated: 2,291,187 more chars]
