# Supplementary material for: Dynamics, nanomechanics and signal transduction in reelin repeats
Source: Sci Rep. 2019 Dec 12;9:18974. doi: 10.1038/s41598-019-55461-8 (PMC6908669; doi:10.1038/s41598-019-55461-8)
Supplement: Supplementary file 2 — Dataset 1 [file 41598_2019_55461_MOESM2_ESM.zip › BEBs_Maps_arrays/BEB3_PRSmap_array.txt]

1.0 0.3453660685491493 0.18321862914024034 0.19995057456182408 0.14409109930173722 0.06563023089783863 0.05559351019902504 0.04647317465930476 0.12015204936897012 0.28356879266486074 0.570035744701767 0.8346517060383715 0.8246156516221861 0.4986395270327883 0.23146823744944145 0.06641658965107056 0.075688305299296 0.0627117551985889 0.038723689873308854 0.04342770896195542 0.02762376008500325 0.018967892291912977 0.01598643830097287 0.021931118114970526 0.022924078245570703 0.021854612625318893 0.02349532174208254 0.059512313188700816 0.16681562937735117 0.2736038347268666 0.33113540335650155 0.286002200936791 0.23929509516275702 0.27330663705345815 0.215471113344926 0.08562984560718152 0.09258656619407639 0.11178600525351504 0.09328208282331225 0.1607268971965477 0.17137798680266855 0.059816414082514965 0.027220937758181293 0.013219691122117147 0.014643594255841753 0.013233071570084378 0.026587820003066257 0.03457328187319733 0.0563224764459707 0.0462900859947488 0.04124788502489665 0.03452611591259777 0.019336812891598273 0.011052186150064819 0.006492738417893961 0.005447246185899109 0.006855975848418146 0.011106729411241908 0.016005249104505778 0.02085565098174464 0.03709014640976764 0.03798145873518073 0.04221941114242936 0.045460171907264244 0.055042516293931455 0.04939398779224096 0.04317151931287926 0.02249348664728596 0.02116953063007493 0.013666572854832554 0.012997547331927572 0.008247832392608716 0.01008961349980632 0.015794577347759717 0.021159685585360043 0.035264594181645625 0.041414788979350664 0.04991635962390234 0.1573442370961328 0.19071099110363865 0.12440580055456567 0.09923000404292483 0.09194226016852969 0.0263069341551829 0.013084811273347445 0.007276899067273962 0.006938595150377651 0.0047173913702639745 0.007293131029886428 0.009606206750674862 0.012656479150949224 0.017832423719532947 0.014890872116234074 0.06858264612909966 0.04846506280299484 0.018530086152079378 0.026133913484442245 0.01644098170200151 0.02147017342832442 0.012618677523600227 0.011875923547560771 0.017038414488583207 0.021829227414923373 0.01186822587986674 0.008536712218132481 0.0206440832752425 0.06338566947711854 0.03330389415168968 0.040951077581993456 0.02848399544694545 0.02571412085531159 0.027877300251600297 0.030967558041249118 0.027703253358215014 0.0229369358651779 0.015814942941293507 0.006697356892012723 0.011050221078002933 0.023559694222253263 0.015352651627598987 0.009551756439345362 0.01567350057830879 0.016112262317288437 0.016924680004442565 0.011009963795533687 0.010035228371592759 0.01055612294309596 0.016325348515400014 0.011892232282734717 0.013804352673387933 0.03770827621942431 0.029180818035961634 0.04090147320884347 0.03472123846929899 0.01444896381371943 0.012928175257917602 0.017151653802209767 0.016176180673822628 0.025381714039499435 0.026124316449799644 0.043145461834730656 0.04397346594066389 0.05244580348138789 0.04216517331687331 0.03202632239829127 0.04465233160869372 0.08522192274702198 0.06053021929070445 0.04925172484031724 0.0276765797399466 0.018013887157937853 0.008431111714445995 0.004976515993260188 0.0030543562403207106 0.0026030158053883656 0.0066781481310419395 0.010615191028230837 0.021768733792064246 0.039267103172091464 0.07315734401289443 0.1262284990281677 0.1421482156388298 0.08653515367346556 0.0495989011305017 0.03230038905649757 0.01739039564109105 0.015227926419563468 0.009676903741889798 0.009536483032145712 0.006085663423924412 0.02087674839080406 0.027273254085827717 0.020481925877688368 0.028832492468320096 0.028874208754726967 0.046327638781023535 0.06714798092990755 0.060825748915699605 0.02445487959944138 0.03316091129953076 0.050953903641236684 0.022387284585522662 0.005559357451660603 0.015388338173901377 0.04079134304147361 0.015091118752294286 0.004493541028438275 0.008632721469104059 0.025063398950835293 0.03444612445848722 0.08221451647313538 0.053744370969394925 0.02389983657733344 0.00670521072710066 0.005329457504169533 0.0016386639735861653 0.0016421000692139808 0.014652107037386303 0.05907787023958102 0.06304748403374695 0.026285755756027457 0.02512341599477339 0.01751016564604996 0.021328801607713176 0.025650673624435242 0.02596982322539693 0.012670707548639111 0.029930189300088263 0.02367014590544611 0.0362884815317998 0.03012423489876173 0.025032699258442814 0.014158335177883301 0.012922976708793764 0.0115666636203056 0.007569577208004898 0.005398349500245935 0.005391253264910866 0.005427128393443451 0.008091111134934912 0.009964456466277864 0.014862666428865901 0.017730134458216872 0.015943444029480718 0.011919857339463 0.009957857055305516 0.00908696471821316 0.006654605990236695 0.0051458358145983684 0.005266484897896024 0.007592849943689557 0.007601404182363265 0.010179127721722348 0.012591146240439876 0.012377639738804154 0.01647368410790662 0.015564469998564815 0.018327975837294726 0.015429625669968746 0.020008935158377504 0.014567034981460683 0.014258244145412866 0.013692176522637673 0.010209104998492542 0.010199743424185335 0.014491143539587954 0.0173847243736716 0.015404710087679043 0.011021900889626087 0.010271046789143989 0.013792898723137879 0.013029176601519782 0.02390250634154592 0.027796083485260144 0.039202845916888225 0.02237078898547283 0.01607505110320087 0.011166590378890914 0.007126055666390066 0.0056041226440311205 0.0041707533864871384 0.004190304243410556 0.006412048567797481 0.008635311058211236 0.008955211136993392 0.01299318158612511 0.012733060320590132 0.018504162819861246 0.018555246502338456 0.012473038644361528 0.009483646366243912 0.007236781104990215 0.0036060391581056637 0.0023741223850230675 0.002359789416292368 0.004521008019289176 0.00571621975953931 0.008854115354821408 0.01008075677953618 0.017334813663722578 0.025647171722275285 0.03529951324167281 0.042311382709011275 0.03643423193493951 0.031109816071280046 0.03375039412774439 0.03061878964269981 0.02556769750953966 0.026649777385990045 0.02604838086405265 0.01685801668842816 0.023441221890315986 0.021224076976878614 0.016744947574996796 0.018233025271570256 0.020705076429501625 0.019211786945083454 0.009988322984979116 0.008706712105107196 0.005522529064787632 0.006941440830995878 0.008053841587784367 0.012111953088029957 0.03310260800873215 0.06651962757588673 0.01942342468817372 0.013187613747449669 0.02023693223855801 0.018291336063652266 0.011457110279151297 0.01198457320702796 0.010746624257161885 0.007420951149301374 0.007415532679659964 0.007778115642938381 0.006863600115059397 0.009646576008069533 0.01091452081009436 0.014788112862039703 0.014362117177881776 0.012046455161532804 0.016223353591318452 0.014529001157930842 0.008372573879496801 0.013052959939054264 0.004887438734015594 0.0035148097393263703 0.00354233899918333 0.004966909206668422 0.00791580394115199 0.010587416355128576 0.01620938294806956 0.021555811617856767 0.02211116816784098 0.014335673465951871 0.01671899705848084 0.018529748632249328 0.017974276906129728 0.013681934613742898 0.010855380385497814 0.007087997125037297 0.004358512931514188 0.004517579929845661 0.0048845190565346966 0.008016396636255 0.009948824776944667 0.013931812939004832 0.02058210943249684 0.011555601543803464 0.01729952061992055 0.0734702726610905 0.1021995951494791 0.034769426633149345 0.015878839702325037 0.014533426534821568 0.011097818088866923 0.009892256629636362 0.006175231903580592 0.006306785457870392 0.0054142316066197165 0.003487750908440496 0.003671119480482503 0.0050146377581649715 0.007574695322155406 0.009471337745237556 0.02221454545549844
1.4033271133733016 1.0 0.5988237256138101 0.501294540554671 0.3017110885782522 0.14935682753307214 0.13625323463812064 0.09160378802759432 0.13202777616416278 0.30685361525660815 0.5691600552785115 0.9962663059078063 1.2092308855276894 0.710542796107116 0.24431580328019828 0.2146168846824498 0.30677699376439266 0.13717882317732458 0.062046533514374884 0.07999296913662048 0.056204501185832485 0.047508644506029596 0.04183570764836043 0.06011636974775441 0.06610060043415902 0.044473975798470095 0.03178558637783195 0.09948257739662587 0.14903434526156586 0.3085586219668071 0.41746418233000376 0.26542413455118014 0.2874660313986458 0.34413520277396065 0.33904463998337264 0.15984202412745666 0.18237803162821373 0.16886179020536585 0.2095360112673632 0.28102840045580973 0.3364660284002066 0.13491283647664168 0.04818260310622009 0.026363559128114174 0.020703034618534448 0.01999168684549097 0.043730291213949855 0.10738427296133216 0.18473832972589305 0.12077212495722427 0.08968878981226146 0.07978760473364752 0.04058962032478168 0.026503070876577394 0.018992553976254344 0.01676833527034252 0.017693099721783172 0.02289493673894724 0.02442349397304659 0.03199993636565601 0.05439729553083045 0.052149106445983195 0.0710184630390157 0.06902394908202578 0.08084796501698767 0.06704587120222653 0.06359058796005954 0.04047062512213499 0.04539105696975726 0.032021680005061184 0.03234518375901705 0.020180609515598132 0.021744458981657562 0.03147347111321184 0.04323106991878059 0.10131810782994945 0.11902024992602352 0.17282207423820334 0.5547866439268571 0.5089040662889006 0.3029988622798133 0.24051538528642213 0.1426787977273512 0.04899752980052085 0.02986961137889128 0.014376245017833054 0.010750719222384455 0.005144331320045373 0.008184885780545745 0.010019130141692811 0.015231022680803117 0.03897453678724865 0.10406491729213936 0.1832233920510972 0.11890773438061004 0.10322819159975374 0.04938609921273355 0.023029050836797335 0.025999436134357564 0.021292099534796303 0.022087098927679724 0.043429544361665344 0.0687683130697929 0.04021600855323074 0.020533967019030874 0.03758387803783247 0.1051999806070417 0.05424960352398407 0.09036485693460514 0.07590018814595484 0.0788157994274945 0.11045361640943284 0.1012095720464067 0.08314352325560898 0.07347723108466664 0.06850467501318233 0.04972222155070777 0.04983937316633736 0.0689612314099145 0.040396690064913504 0.015852673508082598 0.01834812827868942 0.020874719035055257 0.0252385187880327 0.019984443867706266 0.020859004902460405 0.030806216220318844 0.05364507316387123 0.03733101325238396 0.03621688415077579 0.06136713875166166 0.06333548469226323 0.11871743190514784 0.074958263225398 0.026930258802901615 0.030563314300963734 0.03558711377522058 0.036287714177793105 0.04888357309841316 0.03613243382560097 0.05968590293402463 0.05332531158788121 0.06083137590397984 0.07187824010580504 0.10616188254542534 0.1323754337624068 0.1522918574249335 0.08256359305166759 0.05919227528848118 0.03640326780928938 0.024211188013520374 0.013420192087605491 0.007874341445634748 0.006369546239691212 0.004818867011313667 0.013977719809211196 0.018832637327739637 0.0390623515632142 0.11551647565748267 0.24769846558869227 0.2578828351980072 0.2793898922145561 0.24838058940869334 0.12178041195494084 0.0701301222390042 0.03121858599226237 0.023271996915648786 0.016020321239987076 0.015627234184045758 0.012658563740418793 0.03923433708893608 0.06550789756264172 0.04282987711490751 0.057082327344756344 0.05796367066925364 0.08096372598378121 0.06946826892874822 0.07957817012276723 0.03338787339329939 0.07217906402967614 0.0796878001710978 0.030700902456398813 0.008491876722082884 0.03170943171376007 0.0707716948518599 0.019108625110508294 0.008773538407188737 0.017625010882156816 0.05031912429183247 0.07564452031763519 0.1424483658727765 0.12602152482690965 0.07573119694906495 0.021461623627209474 0.02040956799427227 0.008542962318987664 0.0105000501723121 0.034921089873149534 0.06830617110052566 0.044818367691833484 0.026969780648901334 0.044814628130957046 0.024054420908656837 0.04200248881138213 0.037438511245550594 0.03446355769325952 0.016675953957155095 0.03544369881849689 0.03319376616381265 0.07090970558603081 0.06358055527428307 0.05007937946865486 0.03481464328166582 0.03085465538949531 0.026968406256970657 0.017394153372637187 0.013085954637321514 0.010071287459194344 0.010563880644058036 0.01179245574519666 0.016206540524657576 0.023044423149172374 0.029578702128874656 0.030757365090296248 0.022844647429172287 0.023572100827331778 0.02675816961354318 0.02113034269647179 0.017934980597687295 0.020214821031951633 0.021771466214752424 0.017643227636184224 0.021602162892106515 0.02377876206977874 0.02307382579556097 0.03095345962443673 0.02769353023731967 0.033096607273476526 0.03695551305162754 0.04494274858882792 0.0310837199999888 0.026533773267895546 0.023549559446360377 0.01701710382603888 0.016386773734271925 0.020867623056617948 0.025415924378291228 0.023366248467481893 0.016762346839558455 0.015549475935464796 0.021871150232453923 0.020996918816529604 0.04596737240460528 0.08040863534859016 0.06378875241829554 0.04433759684683569 0.029462268229836316 0.017880440892944095 0.013264620621097995 0.011427550793168217 0.011617606867534866 0.014504505151635748 0.022408462329707345 0.027003831068577136 0.02359704876859106 0.030307344345747007 0.02698349247411672 0.03773197328379308 0.0369180487859825 0.024838657899886384 0.020921526534609613 0.01271639585883203 0.007776440842020704 0.004371688436556818 0.003366726720613307 0.006356813467595875 0.008007037955307647 0.01373706708116697 0.014845922637817614 0.029624925783556574 0.04620952876745015 0.06340640458276602 0.08393617850776951 0.07976034864365147 0.05953974692676347 0.06968338099947259 0.06095903035249453 0.04327302115721371 0.045745833261587335 0.04192425578765907 0.023420352155626267 0.030847986267164656 0.025182982322892917 0.01942308982515545 0.01665237617299547 0.023452429996098388 0.023720116941168972 0.011916718515911166 0.010799491379668479 0.00842931952653565 0.012139427903761683 0.017832870960090726 0.028511072294328567 0.08186373934448027 0.12346467188755125 0.06551918360683463 0.029416102947459728 0.03509930771257372 0.03608196881926634 0.023306785828775475 0.022144661363965604 0.017323733849398924 0.013056718504381271 0.012680740783410076 0.011477255086106626 0.009797045918962721 0.015175685196195979 0.01587709286119271 0.022380585153305533 0.024183868920487125 0.020045223161033746 0.02626456186257832 0.026691785402325464 0.015457693851031396 0.018181346791994093 0.008660064639804295 0.0068185644273046405 0.008983234833802768 0.011629740093417011 0.01789526580469406 0.02204237463698089 0.03352782385167934 0.04718475750711132 0.0476903178558924 0.031623545541884374 0.036853223980079015 0.04507403905013967 0.045867838672377696 0.03900536302126055 0.029005068872489857 0.020846893655053395 0.01176359506678551 0.009607794796212692 0.008033060241378101 0.010478610878867142 0.011904691205221756 0.01584857960383434 0.02002954189355359 0.018748705535477785 0.03223539820882115 0.08229840437049701 0.11136544971555175 0.041869784990432465 0.022355510709442465 0.024375315010509182 0.016593253599719297 0.014499509097226247 0.008207116212734629 0.008401754940362107 0.007070927758859391 0.005067948071924718 0.005656382257923987 0.008964190317538964 0.011501198562592326 0.02269887980535285 0.03838734790744409
0.7841792006485808 0.6307618803987516 1.0 0.6662900293999979 0.48304453330359454 0.30291466973541004 0.28681671129845004 0.1833200891385146 0.19444120775917886 0.3147421977180005 0.5243236765711495 0.9369594168438092 1.2036012324800356 0.7835991410758476 0.3327544559795314 0.2796430901557865 0.37571133618643276 0.19639575586114646 0.12930042771627084 0.1318682158255139 0.070168149738924 0.048493522115160614 0.036027986384154255 0.05610538504234792 0.07239020615757667 0.06948535655252154 0.039523246487547396 0.23314616321669107 0.5442768610415564 0.7573183564233661 1.0531602793165753 0.8214382482885957 0.7955223114212354 0.8736589314989445 0.6093090102254637 0.30048758894545596 0.27750573163020625 0.2431033117046318 0.23161638176676747 0.17696973207335465 0.22347034074730335 0.10710522954038489 0.047639564247733496 0.03306924917038493 0.03145352547807583 0.03329632094941642 0.07874264918963349 0.1773921599419456 0.27380656297703093 0.17465097407002192 0.12267077977994109 0.10260292814894091 0.05816128416923568 0.0345377003407939 0.02206442735538552 0.015266453543640169 0.01715973642032282 0.024618484883976957 0.033208058924460084 0.04676562523144582 0.07802510565729442 0.07668066122102335 0.10735627438097768 0.11276629732376076 0.12478638912672785 0.09302063965527863 0.08548497887677398 0.051036274191619956 0.05429432295422862 0.03419790131011703 0.03162780250208176 0.016337383203292352 0.025448274948450672 0.03687939838077675 0.07443409938667454 0.06112925995436647 0.05754128023574774 0.18535578113952494 0.7342067659995009 0.6879257368596966 0.3480784991590921 0.23992827392214822 0.21243671108618856 0.0706091109686659 0.03747219060899348 0.018328846963241264 0.016349403895211386 0.00903364079507371 0.015946149832724337 0.021189196760867213 0.031812247080095134 0.0717768722742024 0.12844368403791923 0.10797914127549049 0.09636456894147476 0.12354723679944833 0.07474877502000966 0.03983282111486447 0.04778036853490627 0.04054621689611135 0.04135975283105569 0.06760815696249993 0.09862515800862094 0.05843166146888047 0.05042369175644996 0.1438881381519799 0.30129069938343656 0.09484905890706867 0.09806300147150653 0.09624310080773316 0.10541923724534563 0.14739118629397355 0.14838739816060936 0.11061253093285354 0.10089281030829796 0.1301508018171247 0.12171060416039974 0.10343760281853133 0.1034469314119091 0.07222716524759229 0.03593039842311556 0.0356418712548237 0.03136636410464879 0.03826423729276089 0.028257154918062525 0.027679433717627277 0.03362890949907934 0.06056795127517797 0.04211142419372372 0.03530480608667202 0.10501261181706056 0.08122192165818357 0.14903544680832692 0.08899760916022964 0.03835322931548955 0.03195577858347093 0.03594818955534961 0.03623055237686721 0.05894638401406395 0.04902302460020319 0.08351587121752352 0.07883536328112661 0.09033734358321524 0.13764733015506475 0.1863656071563497 0.20952918061941797 0.13892513015248217 0.11107838860460337 0.11257026441610099 0.06705974083458349 0.041899733761328134 0.01968388466082089 0.012001075192813264 0.00855579149476536 0.006960625956212054 0.020226408439205555 0.031096729037402196 0.074224138043247 0.19695341403261338 0.3667205783842258 0.4982287832471395 0.341510311848481 0.23130152896866252 0.14255254803365544 0.09799992593290753 0.04880678207105902 0.036739743398786676 0.024795860596202608 0.01981179002666476 0.018487254098926553 0.060699685762890136 0.08135274818111439 0.05288567878675364 0.07097128518522086 0.07473821301342368 0.10628215302058693 0.1099863451817773 0.13066425609532945 0.07889573056492735 0.11652890108625516 0.11538138795412792 0.06752753456000063 0.02455181971820942 0.06540175149269546 0.14393009272666457 0.020244076901493498 0.006468381244396709 0.024532596116100213 0.09052239646439844 0.1496044269736021 0.25236396345662365 0.21911187130756424 0.10467555099440112 0.036737973584388836 0.03013529185329583 0.012456999740556297 0.01589392369593689 0.061015768864465435 0.18137837937816306 0.15915777338497658 0.076141388095016 0.10896214216120254 0.07247565337910229 0.10721337190539326 0.1068658688671158 0.09991337906080738 0.04046296732135057 0.0902831477169278 0.09065835217262744 0.15770217389735766 0.12645170657711122 0.09653737360282057 0.05991696332517327 0.05008017840551628 0.04286194630077009 0.028530689412035154 0.01975705121023239 0.012760367972986858 0.008279690580285087 0.00996104250180784 0.014455018456564222 0.023247426624814622 0.03411843087487336 0.038426627830255064 0.024232351742240855 0.02800924160193152 0.03107315621047115 0.02420020318099286 0.016478680137391795 0.020787166804537467 0.023939838048735427 0.010356674033481717 0.009353868571450492 0.012241131083628318 0.014720742817288815 0.023974222275945704 0.024502819139624748 0.032918099318176214 0.03931267182993043 0.04062078013044111 0.031599506292174805 0.02749197467521273 0.024105054478905225 0.015166765306746275 0.012003432445921784 0.0161277428189149 0.024092655397595607 0.023222290637989473 0.014001589096407436 0.01252573326597703 0.01774310764465443 0.013995176789002412 0.030029916644329926 0.06071998435522526 0.06152066965497703 0.018866595897250822 0.01192917454282481 0.0065573674565968946 0.004785113557997987 0.005935564692933392 0.007461154345679014 0.014422766565504244 0.027245344941571974 0.03745983373413474 0.036685522060644404 0.050292167134871155 0.043776581829895876 0.060181257467020466 0.05373895975780394 0.038871340652236394 0.03540099339598917 0.022995329773353414 0.013967793111175167 0.0074450575989456185 0.0043555533363149644 0.007555033284120101 0.01107699243103116 0.018459870119603452 0.021686354992250165 0.05375674946710382 0.09098121554681382 0.12536311891361368 0.17023883090939526 0.14818415441146288 0.09967437714991446 0.09868559990488665 0.08930656615940684 0.07289015444079606 0.0848058236683032 0.07980582997269481 0.04222292320566134 0.0556166002430822 0.04694291996692513 0.03752010366831823 0.027833130273663634 0.033293735370321584 0.034182581297130116 0.014579945892466696 0.015669605039038147 0.013682787319633854 0.018356043245046968 0.026496684490184077 0.03751722749946201 0.0881225073162986 0.10232047833903345 0.07730902781326632 0.03586674322079562 0.03329514615993948 0.034846889596469754 0.028310058547491967 0.036181878393803574 0.03225680564665731 0.025944986410699446 0.028050103791867616 0.025113648683165523 0.0229899346632395 0.03320287540310967 0.032362649269275345 0.04827527898903704 0.05446148525538466 0.03649724464314452 0.04670903850882771 0.04088890124375928 0.020531031844188134 0.029181947071319304 0.013835119679597314 0.015763768003647195 0.017673471030515964 0.024318334151888645 0.03274144486906073 0.03890572089835871 0.05835343544790556 0.07468469875577437 0.07399545955343499 0.04993804515824158 0.05795210485175372 0.06896815315971812 0.07204751491741461 0.0578854448630586 0.04094014043032481 0.026890808308324403 0.01475728126848035 0.008365856219500185 0.0056714275833626565 0.006392610456247132 0.008564083840613159 0.013546925828317789 0.012880081687761998 0.009764301826901918 0.03002570918390051 0.07807560517105275 0.11210731955119413 0.04172602393895025 0.01858297518408654 0.018250806021175434 0.0149918404095413 0.013917599572513872 0.00685228462263706 0.0064196736507203395 0.004426512207269828 0.0030705024399163674 0.0052406001344150795 0.014443817416080649 0.023825198363720684 0.033452975741542074 0.058644421882952935
0.7805020848300924 0.4815763342540731 0.607671734401493 1.0 0.938472074220687 0.5549491230331879 0.44652466748105674 0.2538134254359085 0.5372301418119538 1.003965352479213 1.626681995462545 2.386770583953511 2.4167648729279922 1.3799658598407474 0.6294315025443996 0.24454720854756526 0.35570307082957464 0.14672939060636053 0.12111291567017429 0.10326591004474854 0.058744123382906854 0.04554802329408545 0.039562092940705305 0.057589741860003825 0.06482547904356323 0.06656353101601027 0.030745535056401842 0.24905903919913297 0.6151350266854838 0.8679267141776094 1.271373002875056 1.069221935287373 1.0877222144706307 1.2020752551456788 0.9280502064679345 0.575223737263638 0.4839234010296014 0.3898309793191868 0.2104292215272091 0.14126719561404502 0.2033651165614789 0.0893858831724822 0.03712952391779346 0.028586007123532937 0.029771662527677562 0.030581010300860367 0.06719171357839451 0.14283531082464004 0.23386121015738356 0.15550216230945094 0.09926329511274763 0.09050114530167573 0.055775556507458926 0.03259969052243207 0.02072493337232365 0.015641523980101612 0.019292685365225815 0.034962852045762764 0.05524209918075291 0.06300302911887179 0.10675621374558902 0.1028333558284757 0.13679734006808542 0.1257576812939052 0.13190625013413906 0.10273432514521573 0.09393808093735329 0.06816168087975376 0.07157407591280089 0.04669071127626093 0.042583803108675475 0.024792933806132064 0.032587827128441806 0.03617068310765842 0.05037999509680886 0.06450215521460681 0.06248281635963843 0.14012781603260255 0.5191156129534438 0.4748430212300131 0.22013618387270664 0.18451569238404533 0.21101002260466548 0.07700705353341036 0.046172396390195845 0.024571258968257317 0.020299837611706076 0.012574691754441265 0.016817233051656423 0.02337702263083259 0.03498266257232893 0.08763680696705449 0.1894751779032691 0.23038111418559878 0.18555818174208114 0.09011851176986208 0.06766461747836355 0.035822007726310605 0.04717775938721106 0.039614189431709676 0.038568594509841396 0.06004319218529364 0.08177264400867242 0.06734428629768621 0.0790374585307529 0.30177050496423713 0.6873700233077376 0.18584426202629092 0.20986230433489075 0.18027432043562278 0.18126269020063454 0.187598761496054 0.20485193447158864 0.17486300877980165 0.1268089047810825 0.13124466421596143 0.10064582651824643 0.09428610733934653 0.12133475642368075 0.07926162663891996 0.03184661558990351 0.02716913149581509 0.02787324405250166 0.042367607413769055 0.03365182117412333 0.034113956587748046 0.04029263079659324 0.06915900829858712 0.04474558096499749 0.03385810850259577 0.1136499440659095 0.07135493381407328 0.14788817342844524 0.10543111697538052 0.05456945419655144 0.050162849513963076 0.05403404642888803 0.05747416892191276 0.08385239370250955 0.07373532894039761 0.10185279301301584 0.10238879090433385 0.12266850445059489 0.2180502645224973 0.2012366279706792 0.17523815966582199 0.17110606361426853 0.11542941918077003 0.1825277014230609 0.11061812957773831 0.05759752304749018 0.025745171510212512 0.014613357848823694 0.00902036004069791 0.008957969337789657 0.021451948501676196 0.03287477599228847 0.07802280165396021 0.1864733682694744 0.3044510600091222 0.45145149100502163 0.46332398356411886 0.47281282410255493 0.301344153468856 0.1529609193221289 0.05624124864223274 0.04826674502356442 0.030176236063940966 0.02313364176180493 0.022400015940059612 0.06244604150277861 0.06714671924724366 0.05593012456018139 0.08893067778292656 0.08425454647142197 0.09352229739869228 0.09364528087256425 0.10526035519464244 0.07270237954019527 0.1576569322589191 0.122688906164973 0.08814218534190806 0.029278991060996618 0.06387743854395253 0.09375180733651521 0.01911850244573276 0.007810182142823343 0.032380581873212896 0.09795176521202136 0.1638615574847773 0.29457256637293733 0.26357813043711437 0.1405970284095061 0.041284487862989716 0.03037765619402314 0.011905477991674528 0.01499863528892709 0.0728914927667832 0.19727846100850246 0.14470827374490705 0.11917537466666102 0.1081495705103781 0.09549340675832502 0.15223444132773542 0.10945522163780616 0.0732478304073095 0.02709704198795668 0.05596597170887673 0.06922085700121898 0.10749884400876253 0.10747532814422754 0.0917771379149955 0.06292431676538489 0.05461252107515776 0.04646368087298915 0.03204763951300593 0.02305033707665523 0.016751281658077585 0.00975465112566837 0.012252259964701598 0.01535883605750474 0.022910390966772203 0.034997549574318214 0.042887425638601526 0.03720498782478259 0.03836345301093256 0.03786212091039552 0.03023849308152823 0.020621890549966743 0.021159420359242995 0.020794415953013276 0.011833722472237115 0.010844221329430694 0.012413170735140972 0.014649747536907134 0.025012225572349375 0.02362497542395564 0.02551670090770675 0.03177458804557575 0.035543925152353745 0.024155142525900036 0.017687027751859118 0.015230898157233113 0.009041630846426278 0.008064884480300464 0.011498414317595114 0.018210196598774438 0.018208616899251233 0.011321159262794122 0.011135321214684663 0.015145130745929453 0.01158292300759139 0.02644755943665897 0.04726501235526883 0.054766662775744455 0.020069617471006232 0.011759133029798573 0.006172406442375365 0.005355647411876297 0.007376084414847568 0.009516897424155929 0.018021974645415967 0.030551469584693645 0.039800837047491266 0.03912309172167383 0.05244283497893247 0.04599691483026636 0.061689386622928354 0.05752712480792931 0.0432731898138488 0.03759815637766366 0.025330787015546485 0.01671257072986956 0.009109567799322834 0.004952522273322285 0.005300019590601731 0.006976887778869291 0.012215110322457166 0.015170342140654427 0.039806068376908844 0.06523897118272921 0.09392008721981004 0.13140595925676307 0.13198023767431444 0.08888463849021216 0.08755628556316551 0.06960501073349103 0.05629333187490072 0.06927075062065345 0.06560704597220314 0.03986807996300435 0.05147220205538113 0.04382193654378781 0.032834981255709966 0.027792878229855305 0.02743827248553388 0.025887266109956755 0.011270462021228033 0.011979411406318037 0.011432613516349457 0.016427996581835646 0.025111615863584298 0.03563308007947873 0.04456083514501598 0.06792975705057518 0.054447284033143285 0.03748756101481456 0.03173734995267447 0.03254917235327115 0.025237847612531554 0.03236378184846524 0.027510807426069435 0.023817796220718345 0.022398069153256667 0.020302550374229147 0.017926827613258173 0.027465598778922858 0.030907668710965338 0.03809813903987787 0.03930330376451002 0.026613296187892228 0.03406177343300957 0.02890634472418499 0.012666177873583213 0.018853227706651952 0.010148674081259745 0.012550394646914402 0.015846818562841633 0.023653719923622044 0.033146537113759374 0.037013113377856864 0.052306617528173276 0.06913069128567172 0.06879792695611198 0.047216771688829075 0.05658111614535689 0.06614604136685166 0.07007121479110297 0.05736291865318075 0.04109788558101547 0.02840399198794684 0.016258048531470528 0.009386389391991571 0.0058204477788333575 0.005823923460927949 0.006949428298607779 0.010857041531653483 0.014653735996970242 0.007382711574082526 0.02444380851998174 0.06965132972816598 0.0947807351534107 0.03874771496367921 0.022853415843133343 0.017531264029346866 0.011599069416695496 0.009942700925870905 0.004862499191859239 0.005276473965447103 0.005794573630303429 0.0056424542732599605 0.008416868913338826 0.01871006093649108 0.029551896226212255 0.037042801202692446 0.0826207545966439
0.4849309779231172 0.2498934057256463 0.3798256199586918 0.8091195904828364 1.0 0.6240816621207935 0.495225972653009 0.2632241839115392 0.6542807462033635 1.2451738632049265 2.0186271770338604 2.764505897724737 2.55512686421083 1.4126264760917124 0.7342265505317487 0.3093777945328901 0.29882736760683287 0.10311181101120628 0.06904779843789621 0.07068436455642033 0.04515079554426721 0.032093512567763 0.030838063329893785 0.041960616831278746 0.04337955226726311 0.0478932708330525 0.036836084308336556 0.2987139727886279 0.7851395168390907 0.9997541027080749 1.356218832224416 1.2161660549630873 1.2002502141846019 1.3261231135067841 0.9483771874160528 0.5895952110510296 0.5037659226909522 0.4419834258317305 0.18420193289083933 0.1330310617611214 0.18101925936731922 0.0894629928649332 0.03504654221543677 0.02313047667777463 0.02562549713885898 0.02233838430241612 0.04310801765943487 0.07619557564327673 0.12952924435033095 0.09750315966694895 0.06531539920098622 0.05943342437142502 0.0377277407536205 0.022470920212141393 0.014410337526089369 0.01152707214642104 0.014634672687465575 0.02895674900139629 0.05099649919217467 0.05495600000886738 0.09346812495396806 0.09048628046831776 0.11843564411673652 0.10867016780106648 0.10887142831192 0.08770370317515887 0.08411750899429986 0.06218074556604793 0.0636310344576431 0.043888955886734256 0.041105865264974804 0.02370180273201002 0.028818545586445588 0.025975794934793208 0.041779950611379 0.07297568812171855 0.09690439824616384 0.18160253855858619 0.5479600628544171 0.4097598964204257 0.22615764068991628 0.20418732602228273 0.17376967919520733 0.05971556486580565 0.03247193083937629 0.01713042128285994 0.015032152242280845 0.011273785231541985 0.015560830703688015 0.023779336885605813 0.03620869427764603 0.08715321383793388 0.2401988433015731 0.3510860954582428 0.25704717708084934 0.10270924818541212 0.06798838730737417 0.033492375637062664 0.042438250574802605 0.03257513327318691 0.030600308784462696 0.037651130648920166 0.04382694012215599 0.05672295451211106 0.10099736247155826 0.41002074589943516 0.8525230447705102 0.20127479434836681 0.22915447368001865 0.18061585737710018 0.1813491647777243 0.16883170893162086 0.20514452699729382 0.1756194242438495 0.10438603443506907 0.09856792996456093 0.06362618073515582 0.06497978687728351 0.10029383534691914 0.06682623716874568 0.0299588848828029 0.020668546655322455 0.019215076791198944 0.029110146939287467 0.022645041937349973 0.022252124801973548 0.024194298549547112 0.041424244742925144 0.025435668300361088 0.017409025203177438 0.09762629482899536 0.034675896520601705 0.08488020396694752 0.07870771382898588 0.05368627532478148 0.04682079090702794 0.05068695177065844 0.050415508006686385 0.0741681115957105 0.07136071458873512 0.09256013969657706 0.09794067655722952 0.11822242641982443 0.24918345783720935 0.211273865526912 0.14548392288827805 0.17727508704540948 0.08883675933280169 0.1939674504983408 0.10789680456176212 0.0541930453967049 0.02417006343945112 0.01424533756458432 0.008144742043856838 0.007596399548841405 0.015030119873766809 0.02276770441071144 0.06109418212920991 0.1569848567704116 0.25113495898829347 0.4941593382370934 0.5071722366449266 0.5918908537634441 0.35128491050552174 0.14749004209467073 0.04869126333444871 0.0414535979594718 0.02608474667588737 0.022300862731986434 0.022109858967546598 0.059520601476367105 0.06070389216459198 0.050734116118582716 0.0811089015616101 0.07348972930507089 0.07014564732671077 0.08928268414239636 0.09130636358727653 0.07240779727570246 0.14642843459924526 0.10551986192398856 0.09113121633403844 0.029687765178039942 0.0567929466706719 0.07853677529588278 0.018135809763747776 0.0043713064265922695 0.02746068033232764 0.0838514503557762 0.14742379332799097 0.2753788052079047 0.2260328411596089 0.10914943821107234 0.029607021433608913 0.018127224489907036 0.005876135486905016 0.011758681122163219 0.06808776035545118 0.1645728233664054 0.12205263776259016 0.09131548887055063 0.0755921520975519 0.07330928050101138 0.10078915465226129 0.07534834468317742 0.054781083849671196 0.023638814583255282 0.05391077427876271 0.06881915535812695 0.0996536934948455 0.10121619163035789 0.08884305544461138 0.06070050326256452 0.05359072965131953 0.04644840370946586 0.0328475968346772 0.023694992085621758 0.018012206675165184 0.009852394935671705 0.013582837998365072 0.015442710103317367 0.024098756176866905 0.03697658536747725 0.042615814164533 0.0367801766511642 0.03612609866214218 0.03414163085323583 0.02812307690182136 0.01877515782444762 0.019008398419831717 0.01446357512193357 0.010796390443867897 0.009610010773614211 0.011672442896738635 0.014517669870172922 0.023112419264548597 0.022112172780339754 0.023949741914559942 0.026396913107737476 0.03117624641956764 0.023021358172038632 0.016001724537557768 0.012332219703812786 0.007120607692231152 0.006709367848961112 0.010211482977269726 0.017054652465024467 0.017411696260595955 0.010926887264939946 0.010889111727309678 0.014736050567302646 0.01204002613303567 0.02641614722242582 0.03276067395024435 0.05546962141294439 0.020055127091953125 0.01120963610630363 0.006449369294637879 0.004855624001410011 0.006777608937544529 0.00934998686654519 0.017227886469481382 0.028990227774644238 0.038476616558502735 0.03852899566589566 0.05228135727216119 0.046593027860671085 0.06207003519286828 0.05804763577934456 0.044373124440145795 0.03921997013280811 0.026700572628240812 0.017533267514078448 0.009612401526136806 0.005369221042700188 0.004971596540797983 0.006027338144177252 0.010166440846254277 0.013539271686606772 0.03269410443911956 0.04937715522355831 0.0705044296328318 0.09906948217448865 0.10964798476709825 0.08026127097749301 0.07461586455043995 0.05642039330854899 0.047408850097728134 0.06099062879697576 0.060297154016732295 0.04300229637807078 0.055279466986018815 0.048640512815173474 0.03704677640524394 0.033617239982106514 0.028144412085790802 0.023310260257641754 0.011307759776246271 0.012172186602730166 0.011772326918162988 0.016787137802030564 0.02484982974549131 0.034547923215174046 0.03404022603747634 0.0702784313683495 0.036145016986182055 0.03302072674752179 0.026911024178370633 0.027489450054794026 0.02435071773398879 0.03371829938334581 0.029041614844249868 0.025779441910288525 0.02318679692875527 0.022074049864475496 0.019671138929522377 0.028268268868357073 0.03524302516571673 0.03768500507495861 0.031009485212818325 0.020617376225598658 0.026641078188089515 0.02207855549070594 0.010042768772738644 0.01680580468375265 0.008869644469385433 0.01178603978020301 0.01503687339306444 0.02425046825676076 0.035838862264732665 0.038572073720371955 0.05247849779157298 0.06895296096339189 0.06869085634652008 0.04678243978004827 0.05640548815598572 0.06451978876207556 0.06785081199768947 0.05515524531671978 0.039923005036252825 0.02735396369223878 0.016302927072401673 0.009838479195639361 0.006151720703562461 0.006543514323483116 0.00808417782808881 0.01299471766734494 0.021121369966536137 0.007789644308133932 0.021896424868575015 0.07729263840489582 0.10352189399138909 0.04260376546549626 0.02663289860040913 0.01840393414777666 0.011869074759782909 0.009108395830415344 0.00484979611574576 0.0054723396533315335 0.006776575513740367 0.006565505493347408 0.009792439083878253 0.020523861333586 0.03231973684902456 0.040504761353569646 0.10009785809721815
0.3166460570585514 0.17734378906269624 0.3414638783860723 0.6859175433014152 0.8946822068802444 1.0 0.7447672297441684 0.5721870506707257 1.1255081008341115 1.867307084228197 2.8237544393677183 3.825881291887521 3.393311523128837 1.723076936741282 0.9223205768257712 0.5726718780783954 0.5637500174970757 0.22081123535499111 0.04594521414501559 0.07602942354237194 0.0417188755982334 0.0247437516855988 0.03089968660667789 0.02877496810166196 0.02293045175600309 0.04017282956030115 0.06184441386573269 0.2938284428728578 0.8073390842048568 1.0583610617295829 1.4394960282221916 1.418148010873802 1.3307071805457096 1.5051792770657701 1.0146242128339378 0.5832665175670093 0.5078020023871099 0.46773884743099303 0.27602286723015435 0.2247361310091823 0.20684180963779097 0.08667614109802661 0.04155072283356759 0.01978157335615577 0.025077275925823716 0.01612549573413042 0.03629076088126034 0.049520836065962734 0.14286671271301127 0.08858355269932493 0.03987676191873218 0.04218346727666023 0.03154803737666341 0.01512837751797252 0.010322688227633745 0.009681360618316188 0.012943822833978871 0.030013636375203826 0.055342237042835404 0.052726333582936734 0.09760587339750608 0.09674692789308638 0.12476082631937473 0.10815344918420698 0.1092568091562636 0.08982715089276608 0.09901829612623296 0.06737048434248985 0.06497384862252063 0.04629357024848422 0.046995579400891545 0.02628226340083702 0.03374109704012205 0.029411186047221618 0.04013313258976196 0.06051129467766806 0.10342420545128973 0.4059620290003734 0.7544503240802588 0.5009982387489147 0.3368387088531503 0.25895847367354274 0.19901916207529546 0.0822015784540525 0.0369971974678148 0.015336387834936325 0.011221123935767668 0.0089726157407077 0.014355836843699087 0.026181746253809705 0.04392217530124064 0.10649220582524076 0.31381584843173577 0.531075734047606 0.3422332789440316 0.14627176012198315 0.08296435655324556 0.03618330660022375 0.0421485043515172 0.026543554851440047 0.026093572387683325 0.025667865220067164 0.024393296721392965 0.04541109162319266 0.15757898158431072 0.5999240104359471 1.0638920801496454 0.2201653632150645 0.26864166801449213 0.1942887388002905 0.1978899216278996 0.17761278561704785 0.20168155515117836 0.1695835875970223 0.09122838446455786 0.09570453964925917 0.0727598847012409 0.0986161628110878 0.12851445698662575 0.10208183361871187 0.0469936637105535 0.02748525904421456 0.019809677336266557 0.025182814395492824 0.01849468858082503 0.017539668906770167 0.02142363148457634 0.03985848726069099 0.026009784097932594 0.025120477803681422 0.2506911222934539 0.12098221522762141 0.20014040916479442 0.1735832733607063 0.07234794319810399 0.055862748268481324 0.06172176546295036 0.05477492168539672 0.08468811407759422 0.07813273156447087 0.11791870671735356 0.12250595333117581 0.1448183413191679 0.28608658756278127 0.2403385945027582 0.1471095708499543 0.24336745518008945 0.09981699801068965 0.18656823468533004 0.11876499457124107 0.06054221461041199 0.029369262651777205 0.015187780073919199 0.008247378227835774 0.005794695773565299 0.012703082692782475 0.023445410296153938 0.08415750079250942 0.29828255768324974 0.44436578064496524 0.8362091091438032 0.8369745913213211 0.8467280350065942 0.5007945975641677 0.20097943352806294 0.0745396022969862 0.051992682947976536 0.028209017663137482 0.021825080351027856 0.02390856585693072 0.08200965540800366 0.06582236670905711 0.05115051876496627 0.08586862212092161 0.07661741408036962 0.07249587035935712 0.09921773668368314 0.08528996951298463 0.06665138505024405 0.11944033034117357 0.10373353379934849 0.12044791621415643 0.040225185528047755 0.09462299803539677 0.15411358742239456 0.03083746188204727 0.007797202930331782 0.022822659261693634 0.08112944114709476 0.16646232827419385 0.31871702930343615 0.2575864406454528 0.111842446634953 0.02870247389837897 0.010618571053675984 0.005468891614048178 0.02101564117763903 0.07505994726700158 0.1584834865641384 0.10935094069672614 0.114567018013403 0.12257716608971611 0.09274496163022515 0.11541567583778359 0.06733199930068662 0.06309521377825372 0.036935953965094845 0.07423057805584768 0.08633654200081718 0.1511447714444624 0.14949007494888267 0.13050879072249483 0.08820029827579426 0.08345377559567181 0.07325255361744427 0.05405544558636663 0.038696854410758104 0.02954603284315296 0.01760869644548625 0.019430617315065634 0.02440493456444365 0.03565971322531374 0.053149005849509136 0.06158202560834692 0.04887181651118777 0.052172423916066926 0.05155760725682238 0.04268403536733445 0.030723245252618304 0.02995920854918359 0.018035599073434445 0.020000304124005962 0.023919895104765564 0.028538603665735015 0.027667509315872887 0.043477449645703645 0.04207179700633813 0.053069354579436324 0.05659817052831399 0.07003388045250354 0.05855838833360868 0.037705553093570286 0.02388028805136001 0.012524929610172195 0.00878790961160293 0.015458534759932327 0.027839219497549087 0.03036418969935581 0.020325900113133483 0.01964492067984342 0.02771974186179314 0.026853478480543928 0.05630989622301795 0.07592285047415073 0.1083136615852991 0.03993440708181426 0.024966715203217117 0.016334632397625618 0.010453328142431457 0.011760539685028982 0.015394190128585752 0.026760527071189075 0.04578718331798502 0.0604264166131926 0.059142834872231244 0.08052718838558946 0.07280370290235054 0.09908465185957552 0.09460726721602403 0.07048092706062721 0.059933264830836566 0.03902579300598814 0.02471615086857095 0.011968188414412129 0.005124484130645126 0.004993473844231307 0.007557488816422382 0.015415601926652337 0.02111448720170259 0.043180151097091765 0.05320212564862628 0.06877789925859501 0.09491128007674632 0.12419027246339776 0.11632839477002255 0.11091971647283815 0.08012568266119661 0.06246162049073064 0.07503764055328571 0.0737175808889413 0.06375579499811519 0.08634936724728229 0.0710354251924722 0.053143630254884985 0.048270874101424936 0.039588297414096016 0.025488808660552722 0.015479859378187348 0.015542862149378018 0.014671092867193583 0.022740477288012484 0.03604563009414907 0.052227494649011975 0.05537697972116035 0.09219665202965452 0.0518185814503652 0.04793844055019979 0.04102103149176494 0.03706660155191829 0.03402250598480163 0.04781860619287034 0.04027329024858431 0.03505154229815039 0.030871456346711894 0.029895525359407604 0.028645856925338376 0.03933472662465202 0.05766831813379978 0.05447026935952964 0.029282014390098737 0.02051644368693066 0.0304734378567471 0.02755127153797629 0.016523917435731134 0.023483165417058225 0.010741198453437862 0.014298254360928924 0.020805465446417173 0.034364510125984994 0.0552586418491874 0.06026426171924312 0.08123445797454648 0.11191668741014975 0.10772921743657846 0.07155772196917277 0.08921189558837164 0.10203452455928466 0.10828563386410925 0.08754133087784886 0.06103776829459978 0.041399589091898094 0.0234525636677678 0.013649333927383366 0.008190005713282133 0.010168264148485089 0.012923316739783655 0.020004455865226374 0.03500614915891717 0.021428500393679738 0.040814636272112556 0.14974107434954176 0.1811385489054921 0.0745099552804028 0.04725732326822216 0.03772249438075576 0.022044134216077257 0.015951587999360868 0.007506323925253285 0.0077542121050275924 0.00837557997583141 0.008795603903134577 0.014145041937913917 0.03022575515081132 0.04840853658740986 0.06104889712439484 0.13813537238741241
0.3450452332972816 0.20812272688382344 0.4159208556092312 0.7099797800770198 0.9132981455360449 0.958081253485082 1.0 0.9258981220648804 1.3472194993192161 1.908911693610204 2.877476379563232 4.1145858936985125 3.997159942244166 2.186556414882551 1.2353531625637086 0.6929146481754769 0.6344262945600678 0.24451654800335323 0.09641421117889865 0.2011934892217521 0.09565113868485622 0.05755346802118978 0.056729841059047444 0.046957702955705255 0.04232668808110348 0.04860573563279182 0.08954479005679163 0.39106883247619006 1.1663058852276367 1.5167807294436444 1.9135391024684916 1.815209960851803 1.6059979378576716 1.9037253469075832 1.3661137073992637 0.6656579171168352 0.519685232514731 0.4959074868597291 0.3074352176718732 0.33346436874255697 0.3682414641846305 0.12182970754566938 0.09210670402595174 0.052105188203606365 0.05271026489318321 0.03636885520321101 0.07491797547982765 0.10055572231821175 0.2486587217793747 0.15374546020762372 0.07839934197908957 0.06364343589147241 0.04534782234443156 0.02723077095088622 0.02106292492172157 0.018265046732540768 0.024109707935974445 0.043812895123923765 0.060754102605373804 0.057453560271661895 0.09534291708688974 0.09124036915598208 0.12578213582653003 0.11413591563748407 0.12413260265910785 0.09662603857015224 0.10925090309590355 0.07367004894421648 0.07661382771115506 0.06175382243605346 0.07228397698528351 0.04819501220222498 0.05472889662954556 0.05211230393400167 0.06547508429223242 0.04201873832008179 0.07652057159949498 0.516500121123606 0.974999629724734 0.7351255981336289 0.5252657494414301 0.28955471093154667 0.2042797750525079 0.09343816452188798 0.04353921048517033 0.018966937866286743 0.012251117176175564 0.009524146486589223 0.014864730357058676 0.028382334465398947 0.04975465272929893 0.11272981422868374 0.28442557484639264 0.4105287647700666 0.28366682712311553 0.20389805512419795 0.10430733280246374 0.042256805405610165 0.04378822700350065 0.029101909645570617 0.030087741513989016 0.0333456123397707 0.03737811829660567 0.0453048853668908 0.19170071943357975 0.681312893504342 1.2017464686503316 0.28166928390844187 0.30322164751469816 0.21825949037594145 0.21707143340599425 0.20693464552542354 0.2382812194949674 0.19646596240309774 0.12756636666424145 0.13278032053966438 0.12364076634680893 0.16526123875783363 0.19679670584270026 0.17659798177246816 0.08238057627042521 0.07055196042621213 0.03377628357243608 0.03012043094405679 0.020913470724926546 0.021667330929606068 0.028847598895128255 0.048802283650250675 0.032473931175780305 0.019298343536344274 0.418742084680748 0.24214016384283865 0.317601059758416 0.2524904430298601 0.0981036124973306 0.07952048708757962 0.08217792259972341 0.06572246324207148 0.09490713963367131 0.08065207327504602 0.12515418750736226 0.11662378168701987 0.14176640443467564 0.26829073974436 0.23849380970058573 0.15490029014697118 0.21751092451538795 0.1163816027918291 0.17958033833272355 0.12138926052330617 0.06515656921880722 0.035043410159927825 0.018244350309243255 0.011392024688574589 0.009288529730647598 0.016303203174332256 0.0282251444378203 0.09671321809534313 0.3447662085248327 0.5942145509282974 1.146984280514224 0.8697492459375689 0.7934703938115768 0.4989154804989319 0.22350403502812638 0.10729305400003025 0.07263575252790598 0.04483023291813157 0.04257570904698133 0.04417332789205476 0.11347397807090835 0.1048707115095803 0.06845956727447779 0.10067134307728244 0.08708956719723723 0.08564554762749511 0.11392294573139457 0.111791036933909 0.08452013555242499 0.14172207389475394 0.1453733968261423 0.15284479627325906 0.0418008042731577 0.11143632795874124 0.21021163303883672 0.04003297385317843 0.010997348009348382 0.029262801764451753 0.09941728031745319 0.19755504955250158 0.3887644640538137 0.2965263452831869 0.1224960639722483 0.03515236436432815 0.017109446544918597 0.010391924183858127 0.02576531708583722 0.08957061647045216 0.19726213695771633 0.1374046953215483 0.13776518133921958 0.16425265950438192 0.13653572875158632 0.1686721871384299 0.10029780267435513 0.08724681667394744 0.04398169979149842 0.09212965900416069 0.10875558852457655 0.18494934050637696 0.1804013228087443 0.1594901232564029 0.10923133173473383 0.09896126067218904 0.08733825978319953 0.06256415907937286 0.045029221584118255 0.03521510414586629 0.027197141119337246 0.03537234341367426 0.04668213789413487 0.06934897244782813 0.09233633555738095 0.09225011401531681 0.06874872554476659 0.06660376409890444 0.0695451658520364 0.056082109687856804 0.04591634684266485 0.0518458852875954 0.04856289896954748 0.0493577539017624 0.056155919115238546 0.06182395928504868 0.05991282805216867 0.08183795635908661 0.07904392033146206 0.1011051878973088 0.10793223602933498 0.12152063771685324 0.1019046285045106 0.08137262695029795 0.06375267791198705 0.039517554568471946 0.03517043272733539 0.05118159504974238 0.06922739465325493 0.06790096290901691 0.04739557175963792 0.04358439043516648 0.05888342564289852 0.05754098160856813 0.11792168612876053 0.14220165461604353 0.18605319305274334 0.1057801068059054 0.06915159986207256 0.04484436160400508 0.03107146985600577 0.028388170859532904 0.030899459526875363 0.039985899304062274 0.06420036597279519 0.08083873198727642 0.07371979830478682 0.09974282289882738 0.0904747349520389 0.12533538955207532 0.11747449298687565 0.08466042678627894 0.07133072238332254 0.04819357062709654 0.028081292611056394 0.015008578819465856 0.009464151099372955 0.014846359004743879 0.018587690448706187 0.032984426856957995 0.04084362471051185 0.07091356487764894 0.09119784197073441 0.11714616754385765 0.1664892854564807 0.19726378792411284 0.1739083256411869 0.18535642140260034 0.14975951331624546 0.10683335386045772 0.11320718087281283 0.10692703759394986 0.09111046484289047 0.11721732497269298 0.09929929343866734 0.0732746379359512 0.06792243571312886 0.06174378725914283 0.04148581392265136 0.025371447415398388 0.026402626288571887 0.02319248262457837 0.03509986248262679 0.05203192683443227 0.07942448020854785 0.08390664100450519 0.0975659236571967 0.09755364833287142 0.08668624306374723 0.09830473366662673 0.07675078193510096 0.059352992240921276 0.07065319422826447 0.0574632875350686 0.04513730656934219 0.04050483626672429 0.040435682021334164 0.03769541047415902 0.051952070138596464 0.08336422495916679 0.08171932995382668 0.04852294179035623 0.036342026923299804 0.055890792920287 0.05757353499615738 0.03995620722391931 0.04690575085570611 0.022757267422557733 0.020399509117763517 0.02665069114606255 0.04130161861283845 0.06925350488250612 0.07720390241441541 0.10888913871176856 0.1492654810595199 0.14602670377377291 0.09423759626577122 0.11525936070279606 0.13455822050133243 0.1409473165385298 0.11588901673539988 0.08173755830123836 0.05808136146900467 0.03379935517752904 0.026279523412681225 0.018978894061853185 0.026326626095608426 0.02936641045137592 0.04416716840116464 0.07241501667310109 0.05057376890903903 0.06720493986234186 0.256502654684902 0.3180545148816996 0.12401091514352333 0.0766223292808054 0.0694043100269037 0.044168604004241094 0.03705180921391188 0.020288940088166705 0.02164499948978175 0.019831391904506026 0.014265513990794156 0.017844873362658213 0.03434399840461076 0.056594102607929596 0.0729876038999814 0.19089590241351678
0.17070389137151817 0.08280856606085421 0.15732779309639955 0.23883845868209294 0.2872923719290497 0.4356211459995969 0.547964404856971 1.0 1.2139327750730509 0.9109108180435764 1.0982450244491837 1.520096281660164 1.7356475621611367 1.0373897256694287 0.9121521948564878 0.5436430632618148 0.6504903554701177 0.2878372669117442 0.11462110978968816 0.18814587309174688 0.07298417596758221 0.045336532230531974 0.04567195646082419 0.020457329539154273 0.018605339467411587 0.02775240155804919 0.08779298873633093 0.2487300753588122 0.7559619665280346 1.0478702449311312 1.3481219821886687 1.304263840446404 1.1532189798316423 1.3527304208765265 0.8619048219867674 0.3397081831819952 0.31143667161521654 0.36934214244184355 0.3314274919275945 0.4247827190677343 0.3677996859144567 0.1084041450929334 0.05719725858306578 0.027490120457016716 0.04230497341990637 0.032475968402626676 0.0749338037062615 0.08542033471597035 0.2492814299446183 0.13456162490033424 0.0742652098309213 0.053583513116493384 0.03470635427437401 0.01773640767661787 0.01586070935246703 0.013871815397198622 0.0171454331986999 0.028499729156388754 0.02995182276691108 0.021199727183988392 0.03718594380207554 0.035268685928396944 0.05253219318254743 0.049296243938906956 0.05573417120940859 0.03484703291203964 0.05757222888036756 0.025819702452803316 0.026854629425119958 0.022727450695909018 0.033424488088617345 0.030370838525581575 0.03543894790048828 0.03688404106955714 0.022216501462123256 0.014691630949175949 0.0873599173327854 0.509471887705381 0.7742788018532838 0.5969824801329859 0.49717366882270336 0.22384308967714348 0.11540151812265106 0.06763738771555615 0.030120557901445025 0.014213790999622321 0.006659208301711389 0.0046171898579876625 0.006502108383818255 0.014435567940390324 0.027924689750204353 0.04569408096165386 0.07012667870280893 0.08056200366735268 0.06891479474148277 0.16181463545348895 0.06460981615742427 0.021349261740285563 0.016874229072257756 0.011921361794830245 0.015042435058751163 0.020587681151494574 0.02527733251511883 0.024715767514760168 0.14738387555276913 0.47495192492635874 0.8104681962170426 0.23023097812813828 0.1784575184237213 0.1317160818572967 0.12329002387466245 0.12971523576286964 0.15439842237015136 0.13220807786417554 0.11341918149179682 0.12376474199407259 0.14461328716491584 0.19828635558985477 0.20136951972616868 0.19535240184294755 0.08751332743201545 0.08440136088036643 0.032353182898106674 0.01951214380850506 0.011133057344978697 0.011384951566656103 0.018807786585567077 0.033971786353927474 0.03120431903746491 0.020216471879727294 0.5125047997739393 0.3388378414561559 0.3887072007196782 0.28522427339432804 0.07133646082024585 0.044732969673193936 0.04056258512555488 0.030250511379643488 0.040763783256307785 0.03266820145914833 0.07084331963978804 0.05814942348823318 0.07861825501916737 0.09198601759476356 0.08531869099863126 0.07105785328411328 0.06549110816316456 0.05668611627146671 0.06884591956631997 0.060175049642964835 0.03383315528595606 0.021804031003140604 0.009633760696301633 0.008193785292696829 0.008088450543996248 0.012942946410705673 0.02184297446494389 0.0697476164179919 0.2792577769438411 0.47395068669204493 0.9276861390062773 0.6177921982548538 0.5366325266389889 0.32726917269517986 0.148394603042975 0.09761171947183964 0.06920225210391728 0.03879949232662175 0.030907869772927938 0.028078022976512712 0.07325472930749731 0.06763742924659281 0.029360565354851913 0.036569887966528776 0.03541435042681 0.044507374141301785 0.06560539618472046 0.07835284050596278 0.04964256289849914 0.07571503949231563 0.1297084554115299 0.13170441166737323 0.034799687839346435 0.11322365865768362 0.24183247426222443 0.023884728970905586 0.011546516451731315 0.008950745837361888 0.05624851302280657 0.11038835224712683 0.18671892549967356 0.15343684135637484 0.0490800323716623 0.026006750347813877 0.009916908029292895 0.01418642446088957 0.015319215868562835 0.04574822017756398 0.09434328440114896 0.0591367477079589 0.10481041549254363 0.1470937656883533 0.09820539306340938 0.1646595244621126 0.08276625817962695 0.06640916735739999 0.04159818274507628 0.07287570460172724 0.058479406849576414 0.1130357762910838 0.09848651101416274 0.08265635353183352 0.04655389320639993 0.04552328603655415 0.041346457608545384 0.03244599358230303 0.0262140114834691 0.02443747352470024 0.021059464051260246 0.027471132819743452 0.03128214245523355 0.04445898556346626 0.05353551756107768 0.05470440679951269 0.04316665162330299 0.03611901597078858 0.03200908247861464 0.023641876902028812 0.018861386971039566 0.019679710886265047 0.02218108255707167 0.027658742525649815 0.028863994652505557 0.03264689503234238 0.03076969613089524 0.044686035698021855 0.04472589052393801 0.05912223192504527 0.06523542263846203 0.06988970443403511 0.059284546399267495 0.04751624996765507 0.0380351230992407 0.02318732399115157 0.023734082963871434 0.03624163669090416 0.04540751430648978 0.04357400590283231 0.030927339542599457 0.027556181541242133 0.03334247051353822 0.032934116389045885 0.064231024088091 0.08457502388511909 0.1197040811252463 0.04640743938028193 0.034779761538183206 0.025418903110071986 0.016975152472204207 0.015074232195251225 0.011829641105559605 0.014917268041093288 0.02228788040865024 0.029011585435720348 0.029226778771295838 0.04203013771487667 0.040870348734684064 0.05770627758811832 0.05736048390083746 0.04378733352089335 0.03553018399074351 0.027853660399615173 0.015386567538523594 0.009987170953635716 0.00800105609633062 0.011292136951596617 0.012324396699164712 0.017722586680896976 0.02179505359796697 0.0329104926406795 0.03660756731961847 0.03635968077213241 0.05503053605147735 0.08195350467596575 0.08431377866382904 0.0945151433463056 0.08177514383987936 0.05637413052705875 0.06135476897578183 0.05389414963817878 0.04743312095910868 0.0675811423405207 0.060075934480797545 0.047307863615532006 0.04211237915496251 0.03557849053068785 0.02300334587273536 0.015204195081356002 0.017153210385551804 0.014291102363239055 0.017558157783710646 0.022153220783207903 0.031191629332685114 0.058657323726594136 0.05784415602047354 0.06358786221303099 0.04365584716663436 0.05734003345723459 0.03107984169159508 0.02446554595922143 0.03417088895784184 0.03089942101044337 0.023575756230251356 0.023030741727172465 0.025329235203893474 0.022686139359550613 0.029239245898822843 0.05882508558458001 0.053480597628611924 0.02557397501426322 0.01439144850379932 0.02036093481312851 0.020313327160620866 0.01900352739008526 0.027442645018992438 0.011806769811644371 0.011051767467487546 0.012011931682627968 0.018277689562199675 0.03181701808758 0.03499626633062423 0.04898292879980765 0.06506754178310262 0.06206433335068975 0.040198024899871766 0.05036968334741622 0.05411262179096218 0.05607402432022499 0.0430297328684412 0.030452368792316983 0.021258334892817345 0.01359963575618007 0.012896812083049136 0.012308055810888403 0.017306175687911304 0.01849608039186152 0.02732124121498768 0.04739028160805808 0.030367294509212526 0.043116740321820425 0.18489819871807484 0.24698928661131242 0.08654845551973313 0.03963889100940251 0.035353451020889465 0.023739964852061788 0.020933447440993798 0.014506655083922964 0.016266312081906573 0.01668621226972285 0.012809627809524013 0.01473536761694845 0.022345226409829697 0.03495836908689464 0.034626459605645685 0.1302883131217644
0.10697564996442463 0.028929425552151434 0.04044793659719817 0.12253572121666556 0.17309125146803878 0.20769795668809998 0.1932591991477815 0.2942437912573521 1.0 1.594086581487505 2.4653663599732383 3.3855746080148768 3.100363308538486 1.610886388862004 0.851191591823299 0.3460177627163226 0.362793221687241 0.1316670340388579 0.09000911792205037 0.06523402218005568 0.032785675754995754 0.023543702231353245 0.02532118308531729 0.021567298983038996 0.023443835349709632 0.027623368938392318 0.04335852414220543 0.08963900194798553 0.1977257744759599 0.23677880487005298 0.33671664079999153 0.3594989418043312 0.2872332597195193 0.30961876688973383 0.23342777473910004 0.12393219489308924 0.1192834305441598 0.140733782092732 0.12296638557890222 0.16085480531262045 0.15384317820816099 0.058533745697306974 0.020076632247826572 0.013141304923150176 0.019836682081853522 0.019004794328265903 0.037306093329076785 0.056341132642648034 0.09727516510500711 0.0619627327426612 0.040978847834291995 0.0314466374550916 0.025012449028461295 0.01443242976283159 0.010634409013784043 0.007237793832072308 0.009617318286444593 0.02246353879342215 0.033369240626438514 0.027356818681672727 0.046285241704441725 0.044281944484916166 0.048889755706492795 0.04402532386145733 0.038362215471855275 0.03412171433130346 0.029976563612441116 0.017991425975393473 0.01593972400856546 0.008616891165708204 0.007959423919053065 0.007649622604170227 0.010632628583105888 0.013461764116746206 0.0185232435615319 0.064888125569375 0.11530919765403419 0.2176146084794579 0.2648516371319001 0.14477111857008648 0.13765136113730952 0.14068539610442987 0.11350143657571973 0.04588521824788821 0.02267628660988042 0.011255396585931617 0.007890005754105079 0.0038988844505164592 0.004592354042743528 0.00662193211904665 0.010181168583448605 0.016892506606739594 0.0658367348313561 0.23712436139040013 0.17658716694388343 0.029248136501716645 0.01185200278383935 0.009033229599810347 0.01654904874606179 0.009427342810853225 0.00619525863708169 0.009868798464423467 0.01353357681109788 0.01447668208044493 0.05182706186787811 0.1966594967132063 0.3312210436091095 0.07437102465256017 0.10540567078859353 0.07079713010580525 0.07216197709348195 0.07081026375173126 0.07524914499434501 0.05527177218721691 0.03386169055556746 0.03515332429839191 0.037414526417949595 0.05460509839372122 0.05393522327735315 0.04887930714973724 0.02077850954515859 0.025413207752173893 0.01772215218808017 0.01725587964865778 0.009402432231041653 0.01123330886213753 0.010678975162528363 0.017523430704497304 0.012717851531484465 0.0070824804308865785 0.1544174379170753 0.0919810874107048 0.10791789017916469 0.07431033892943305 0.01676879535064358 0.01358546242103143 0.010927665119245835 0.014229686139767128 0.023337662176279157 0.023527919258288135 0.03932683339579513 0.05062942576801314 0.06346488593361077 0.09204465329898563 0.06307735883446397 0.06457083717820279 0.16206758945195865 0.06364938078481464 0.09016235253120275 0.05522493065313358 0.023838338821852875 0.010794713094145826 0.004401498804543806 0.0033002961151109554 0.004458233297940275 0.009149383897740252 0.015380373252412361 0.03547624686160415 0.12679448796651022 0.18761896216044613 0.27189514071178866 0.47135764411152176 0.48503690490548984 0.26247746536267375 0.08858287868147363 0.04151225183795345 0.03469349896286144 0.017631329131885688 0.013045586057487076 0.007018194959523328 0.016223886982488053 0.01555112324259597 0.008307608369398558 0.02097906011406042 0.018370121884544236 0.02526453078156034 0.040558486021281745 0.04143201299685614 0.01846442917971991 0.0369806596430398 0.04465117895780361 0.036755967832652454 0.012069346445235931 0.038848969646613406 0.070814411181831 0.009612420293375123 0.004174673807000578 0.0058835245880820885 0.019935223607503723 0.03646124790873113 0.09139050045187774 0.08053427796924344 0.03868808279334469 0.008866119803272076 0.003775488626566996 0.00742172896176013 0.015796877232742233 0.05954490227038415 0.1616021688393269 0.1388308442385125 0.12958635294561588 0.12412934285918197 0.09060882524974984 0.12324368553201297 0.0697098411434542 0.043036600889676244 0.015828636283636736 0.024599408608395594 0.015227141806020424 0.03672140924866028 0.035010059485568075 0.028769241989824747 0.020370069779510603 0.020352142136251146 0.01709707618849875 0.013299932192531679 0.009634786638833869 0.007171724586423034 0.004471230161438931 0.00535901350095482 0.005737682203681791 0.007996514707339423 0.010990717266083241 0.012481998061641053 0.009587158334091815 0.011648353794582452 0.01280431096659245 0.0104117793323031 0.007667552566850122 0.007303440862797551 0.0071145149372326 0.005466533098865149 0.006707283741966385 0.007536069983721922 0.007846185032622098 0.009801962841601362 0.008988208293705 0.012419269952922678 0.017188832338957384 0.02162659321958801 0.019538359181111912 0.011982839980974257 0.007377199046354954 0.0054094170483692475 0.004896316708070758 0.006198640282597463 0.007377542291536726 0.007466501382843318 0.005340283187451938 0.004930346411012627 0.0069045636507540495 0.007366363000077274 0.018604903709447205 0.025912044354035338 0.03258669107688991 0.01368761029425065 0.009878865278287447 0.005889098886511252 0.003629508779633848 0.0033677143939267904 0.004255450493995636 0.007064913503898492 0.011469912916159921 0.014458899269101886 0.013651894557778528 0.018671346385084546 0.016524772205781402 0.022335466757939456 0.021653735329855883 0.015859348394979968 0.012940809219540057 0.008058482332322313 0.005056155583839821 0.002951166764630458 0.0018113776996121482 0.00281184261087225 0.0035397285205688886 0.005792462182375383 0.008056041939895547 0.010543339047805782 0.015601892613305196 0.024429014892535534 0.023218895603740942 0.0159500664916678 0.018862534868682845 0.01978010732844806 0.016654271717707475 0.012778769791525724 0.014576353879354088 0.015235487150107422 0.013205132308598133 0.02240040185743091 0.016313190493004674 0.012420170054528458 0.016324639580157847 0.013124375191463533 0.01159095627244787 0.006525083641785962 0.004231002811371722 0.0028878166540975115 0.004103228226657798 0.006674667548715495 0.0098071008749198 0.02349654281215932 0.08394515608788913 0.027043344399095857 0.018183283348815558 0.01849770492788273 0.012511667599915191 0.0058556790872576325 0.007489896589937783 0.006233055173216695 0.006185906167745502 0.0055445291924249365 0.005394097070159389 0.006400302832323605 0.008655862379602162 0.016318991039049845 0.014616660216851991 0.011030037755313441 0.01038849587987986 0.014207650069845458 0.011730432587575097 0.006073105245605046 0.010767496735311854 0.004805363266620061 0.003493848368649786 0.00388219023902557 0.005931063958941321 0.011721004333421495 0.012074888755286657 0.01521451042904486 0.022066742027185577 0.021411338615939163 0.014616675190608941 0.01961541232599316 0.0231704942506684 0.025554848544643894 0.02089320330391968 0.013728096733267229 0.00937333240033513 0.005092498204641813 0.0031688345015407223 0.002069990833328011 0.003313656702575951 0.003884471300602942 0.0064509658757979675 0.0077592329015428695 0.006032553134383491 0.01491014458616232 0.04743368724882631 0.06446718208261881 0.02138087052251947 0.015324375302200256 0.01112514757420456 0.0069953646908776455 0.005251856144353615 0.0029922047674326322 0.002976453538933727 0.0029951189730758588 0.0028523221685926824 0.0038401996495630026 0.0071696969166571076 0.011815869955615468 0.01460111654933123 0.04417487263552531
0.05939890834758058 0.01581874496807918 0.015403851127983596 0.053875007491071006 0.07750099029097791 0.08107101714715674 0.06442492653790279 0.05194632263725969 0.3750405131588646 1.0 1.7998065325057864 2.5588952406691674 2.2323169513794703 1.1154507872479908 0.48870818362461493 0.12793501817183067 0.11524798527974786 0.04781528191882162 0.04496557601289138 0.02520887358497978 0.01795206983095557 0.013104966674447499 0.013094470632446838 0.016268342669820305 0.017546932672570358 0.017646281488203037 0.018855816273026106 0.036719937591983845 0.07649542670832254 0.09650171849328902 0.11702176266098335 0.13164769270310583 0.0668692439020305 0.06917285057486187 0.09791357586253123 0.041455549611869716 0.03731045094485747 0.07016194599248664 0.0468399125490722 0.09654118762989708 0.11888361399381933 0.043705262807850684 0.017286267372371825 0.010971722847615602 0.012479558870198618 0.012346381290930271 0.022609486452573036 0.03265081555787643 0.04109981647547132 0.029803029530438185 0.019610328569686197 0.016516129008303092 0.01526671868843982 0.009498258208530664 0.006187126703329724 0.0038510647403679557 0.005573891771414342 0.013128319757822887 0.02073652933394769 0.020589592719890422 0.03322072726247002 0.033150220591499545 0.03233590130903145 0.031268020544089434 0.028005877643995 0.029850300942357848 0.0240402933873225 0.014984472274849742 0.012999024226803943 0.0069165952706956154 0.005084378969568893 0.0028845818597244485 0.00422282415415168 0.006727889724560388 0.014975947385393543 0.04373226326736913 0.06012685821726369 0.06671995292775128 0.08194223713932808 0.08912751036234774 0.058410869139704134 0.0893099747835155 0.08219186031906531 0.024269095318293597 0.011626548606890542 0.005892626658745272 0.005134402710676004 0.0026403967665928887 0.003404664875390353 0.0041521499831866735 0.005148653150825886 0.007779869445376913 0.027135918221060696 0.13682372037205479 0.10136718439229424 0.004215490011711618 0.008182073692883766 0.006659207910815463 0.01294680457259547 0.00693282245620782 0.0044390660867229875 0.007483964800578854 0.0106203661897113 0.009874853972713758 0.010843992225887656 0.04886487007411092 0.08432514586684182 0.018018317494814022 0.04183627388678766 0.026585155180686344 0.0274274000673162 0.02693745351761008 0.02458111204817696 0.015010997953236098 0.009019849464350934 0.012891289988055733 0.015290074507976816 0.014533937634460436 0.011351956405855824 0.009146842794449682 0.005040435234609567 0.011218860951855116 0.01094787900651758 0.011968706216056968 0.006717070136222425 0.007122310807028875 0.0054498534362894075 0.008434591835890405 0.0050711515245896194 0.0035463709871415665 0.03932958724810276 0.023582273963547545 0.030222117298669006 0.01718054842098559 0.004856794508067719 0.0064440795372519176 0.006966822310336493 0.008664391817696309 0.01703240838693802 0.017864593689329973 0.02685572029222426 0.0356534179610322 0.04125765413379944 0.04862642151593069 0.033127664445538794 0.04865741377623895 0.13762659507904482 0.05425700763533162 0.05912077695801896 0.03188059900561313 0.014443404659234398 0.005500408476999559 0.0026415655212152778 0.0014946714570877196 0.002171263258213018 0.0053365163899945665 0.00862264120920318 0.01624239219156728 0.04391034345105639 0.05996160246710193 0.05699488373825713 0.2523543344954933 0.23384695401514732 0.12426708696444502 0.03791516988292533 0.015890896111504547 0.01643458128825651 0.008180018624914017 0.0075101326491469125 0.0031022103136060133 0.007032335556249066 0.005870781007796617 0.0077404671280012745 0.01819870848844669 0.016074363273453178 0.02438402550783506 0.03767724415848974 0.03481652227153391 0.010575399542675697 0.018877191994936725 0.024583350059799346 0.011474100482449586 0.0027064710546891545 0.009228472955263915 0.01437579196398009 0.008906091994118868 0.0023105143261388864 0.004601428263965909 0.010887196205239239 0.01426432429493983 0.05042796209511744 0.03956978496742529 0.022662806815260766 0.0033944971632475195 0.0024948479490822413 0.003501599151892837 0.008823860298340432 0.03771551433236286 0.11424824207379823 0.0971617706148632 0.07561249672226632 0.06586095174458313 0.049472435496599416 0.06694833105918506 0.042623512185098876 0.025764757801807692 0.0059630084619779955 0.00859594757732895 0.005125008951632117 0.008463337347957295 0.007620546111644363 0.006713790261464175 0.006795892761156498 0.006601612923200469 0.005885291755657209 0.003862162815705428 0.002506597093189239 0.0019788247921701746 0.0013134626656742547 0.002045493225100027 0.0027562785227795076 0.0036959779276840928 0.004277610107422381 0.003204214532908208 0.0023291255828262365 0.0029832875262717664 0.004071909389809056 0.003810650957692759 0.0037325863887380725 0.004150173281971761 0.004859836036608323 0.004108696403218323 0.00589603701799555 0.006495325470098787 0.0068133018476088224 0.006491902080605251 0.005695298824647792 0.006454435310459565 0.00677694832516713 0.01271772285785873 0.010522006176159013 0.007245740433880165 0.004986829793690439 0.004247341008859358 0.0035871073505896215 0.004547063707149051 0.004868620003094582 0.0044615209964094255 0.0035990065473089205 0.0035258572736472254 0.005928883747524146 0.0065358947505890315 0.016165999717151592 0.017371809441281104 0.022870768024325708 0.019207944323681274 0.012552582325103475 0.0071423789721651336 0.004329893701717253 0.003113895911090914 0.0036100448055368835 0.0037351736129996142 0.005621282582773205 0.00672904883438143 0.005552338492232405 0.007381006594758218 0.006450301937168488 0.008846166865403933 0.007981602387317686 0.004836888472280791 0.0034360165166249083 0.0013238587657535118 0.0009444432418575265 0.0005650111596335203 0.0005927676310116711 0.001686699164661547 0.0024346013147998357 0.004107543970124511 0.0054830603552877945 0.005415033913931677 0.010037744697944759 0.018777247032691114 0.018550091842739206 0.00735408982700528 0.006119609357150444 0.005414151441860048 0.005892135597017413 0.006168861962413725 0.005217187015380239 0.007289581883518878 0.00565159661495899 0.009335622563459045 0.006575351425054954 0.004660397668041335 0.010165863847266612 0.010196087544371155 0.010349693248673894 0.005783744897642898 0.003401773407956664 0.001701270125868132 0.0025246746091215876 0.003487752046980266 0.005970509028328645 0.010375188350556768 0.05589549529473131 0.015845830650323793 0.012315379466090043 0.01828344850020003 0.014745898973922356 0.005171819890006927 0.003394269078619699 0.002252218451335479 0.001938442560609815 0.0014202253981228377 0.0011950336553158323 0.0019156720505152504 0.0024362169540822418 0.003430472416446915 0.0037448604930016938 0.005593304721440777 0.007654180952746904 0.010522092289428289 0.00917326579122358 0.0044544104666162255 0.007328688578286402 0.002746506202586669 0.0010244344649465854 0.0008600665026730481 0.0011861865631529749 0.003327609773588002 0.0038386519427845854 0.005238886762260771 0.009110588993144956 0.009449032287082564 0.006321407993047922 0.008330373671000415 0.010842248515339442 0.011429062018956423 0.009939555927580281 0.006825158221589901 0.004822715377980717 0.0026700322219865695 0.002490626682112925 0.0020411476698333148 0.003892620590483737 0.004719628983783256 0.007553096598255113 0.011164679261236573 0.006628853583864551 0.01017216631247513 0.0397705752187607 0.05196937658822101 0.016260618114211308 0.010163280197332933 0.008767351355029452 0.006042373283379887 0.0045308129070686836 0.0023217587213564864 0.0020901547749652702 0.0015043649055885816 0.0008935247450892459 0.0008495050562007117 0.0013031301527646807 0.0023349783809683534 0.005334308755617863 0.008311406789117116
0.03320368819223157 0.00815904636283276 0.007135723562186934 0.02427367239114109 0.03493796294098682 0.03409109978220409 0.027004993001028377 0.017415758798442014 0.16129167499034835 0.5004838085098355 1.0 1.4169209981612185 1.217589655354717 0.6158031022278375 0.274489060816429 0.06548413927158524 0.04908618417407699 0.02983460430137023 0.025590195346594867 0.013732524906825984 0.010060751410249544 0.007152116269628633 0.0067920770310086415 0.00910356890322375 0.00983306809226629 0.009562336877335995 0.010827529287369898 0.0226794795185242 0.05214519038350147 0.0706450982944439 0.07476844984579059 0.08235619181373834 0.03713984684991946 0.039302633457701144 0.05817329439771655 0.01770258242105244 0.018091832937065167 0.0460394471169924 0.026991330506189386 0.0661400516172076 0.08161992457950881 0.028623586479407024 0.012335610764619686 0.007104123262544009 0.007979821896632294 0.007544303434887166 0.013760468947014158 0.015840691217793045 0.018169816273745924 0.014457734016305379 0.011218133464883526 0.009420364493363345 0.008472190713895975 0.005332545125826533 0.00334939906993984 0.002138074571967 0.0029928932731663727 0.006628648380067765 0.010410753099238142 0.011140524665553741 0.017901181893885038 0.01828848598776572 0.017361921952455412 0.017412763877075667 0.01592773064629774 0.01764268343038884 0.01495136043754491 0.008732117481139064 0.007601936185376648 0.004361887759057697 0.0036184191804801264 0.002089214950163047 0.00286142898431483 0.004398464969239502 0.009802754482882897 0.02408403332614955 0.03121095860559315 0.033110731644507334 0.05600342352776503 0.07245675110948839 0.044077293968450386 0.05536651488751576 0.04728534573382527 0.012288647464234546 0.005478923078658868 0.0028952295167030935 0.0026503680509933182 0.0014577665627268294 0.0020124019795039255 0.002442195579581983 0.0029575383697480876 0.004134616966235311 0.01229054854284046 0.07082209552338235 0.05159784036339808 0.0036498439915734057 0.006482960472938776 0.004241591925994903 0.007303716256430604 0.0037370481075886747 0.002477896018580077 0.003805517440375676 0.00505517381168154 0.004992663673465036 0.0038259485231379358 0.01675649409790038 0.028993977749899775 0.007668237823613382 0.018212755264911163 0.01048316491126737 0.010775208387804838 0.010663298674565842 0.009456870625721201 0.005242840851549808 0.00350557438090272 0.006003936241789725 0.008239514220653141 0.006926480784143762 0.00511392557058482 0.004811666846336555 0.0037391260655954416 0.007737871756336436 0.006526264599028833 0.006446243827847054 0.0034686832140906976 0.0034250807646025792 0.002482185220576943 0.0036305461318166575 0.002352536029930738 0.0022867614385290755 0.017247652936194558 0.010902120182320852 0.012945219369127212 0.008694775584097952 0.003462772823379346 0.004120722559736664 0.004722213693794954 0.004834545305855251 0.009689900659513518 0.010310951252010692 0.015721390934231493 0.020121650459803807 0.023137486884757672 0.02456265552931999 0.016922550801343847 0.026535966678392822 0.0778474688149463 0.03085488228648602 0.030912471556675116 0.0157515541517964 0.007506280850173227 0.0028029505025382335 0.0015273204115321042 0.0008725417940155933 0.0011812419158793548 0.0028813780649790967 0.00464559945933351 0.008561607340529145 0.019322686090577794 0.02571439021739759 0.025891364372195042 0.12352288500616157 0.10340375253003989 0.05393336904829718 0.016447059598306002 0.00788862750892057 0.008793093966826142 0.004708754599564045 0.004977511426301167 0.0022023714328510587 0.005377464070819845 0.004710032830521042 0.005469459622777564 0.011097158501175639 0.010104975791884992 0.015728075637800036 0.025072852454341484 0.022893372214168043 0.007391707382192624 0.010664094113686705 0.01554327282692081 0.006637118940959233 0.0011464307697106268 0.0037593380183136094 0.007419101047016146 0.006375937846755916 0.001532085383674124 0.0027148225930932247 0.006451932589980932 0.007919592482814262 0.028138505600101664 0.019267357419116306 0.01068531741704432 0.0015445356453562566 0.0013629285574761406 0.0016844332956136095 0.004745255721102986 0.018845807355839163 0.059760341789035186 0.05276317506241692 0.036271221596537506 0.0313169484831194 0.023459725254128608 0.03102186971796544 0.02125776534467382 0.014006227966723291 0.0035967642716010742 0.006777647487378 0.004413450582231427 0.006374303046467756 0.005184362116392462 0.0043566413474583005 0.0038738783911409875 0.003318226466250296 0.0029750691872265445 0.0016605681986789262 0.0011354451771459237 0.0011084597087385939 0.0009985021179821864 0.0016724084632214569 0.0023070606330552407 0.003088516156845128 0.003336742994520854 0.0022741089312365423 0.0017543846169942178 0.0015612562431123636 0.0021093661380268344 0.0019687125546991304 0.002209035596581686 0.003144870690209998 0.003835859894112162 0.0033707398214236706 0.004297605287988564 0.004767093883548856 0.005044070845807804 0.005084942094047319 0.004571042868104805 0.004988605731554066 0.004412980654466264 0.008127914200683548 0.006679632217759653 0.005405835962192434 0.004181101046631538 0.0033995006249477088 0.002950281016458824 0.0038510195654381492 0.00418565465983354 0.0038054479072131696 0.003046426847825305 0.002976016524606612 0.004713518340340074 0.005020725631338186 0.011622229735634261 0.011695920414647733 0.016503940843627708 0.013538721760120625 0.008880527196583946 0.005267684637460085 0.0031851998458788033 0.002266073565304407 0.0023562475702533347 0.0021196959411524997 0.0031627930421859376 0.003741110725187335 0.0029815945319168757 0.004003324717962152 0.00357467231504256 0.005071341361778746 0.004497432866559497 0.0024921705011228313 0.0016291539467035718 0.0006662330151101675 0.0003656875765091538 0.0002951941340953257 0.00046438124246535615 0.0013729813577535238 0.001896098884524193 0.0030933110985093197 0.003946041680683814 0.004156826091162286 0.007365847239751394 0.012830382065729852 0.013524650374439036 0.006870708274699938 0.005242298276209789 0.004277401075497256 0.0046003480660524905 0.005041968650960644 0.004231961810470227 0.0055266289413637495 0.004055824688072906 0.006155236982885181 0.0046390880363294225 0.0032411542230272356 0.006482412801415072 0.0069399432111189535 0.0069011299819934846 0.0038500273223366654 0.0024793279909256162 0.0012627212111509945 0.0017575270472866055 0.00220115977843498 0.0038961917857000612 0.006875314646542686 0.032827437681644416 0.008901933833011192 0.007461039475700993 0.012562643885518702 0.00980258717902387 0.003634337774186164 0.0024728647636278263 0.0016897529823386645 0.0011637914534923357 0.0009822878807250225 0.0008466987152113853 0.0012386704819771423 0.0016143333909126405 0.001879205149225495 0.002702581188637206 0.0038991982497290664 0.005155222110102209 0.007137425763267312 0.006429330765869764 0.003375325102786913 0.005312902850175222 0.0019593485321446323 0.0007123494373842085 0.0004921250688421065 0.0005426993968299394 0.0016064632700239743 0.0020986541479212154 0.00321533594749393 0.00553693285281769 0.0058396646156931775 0.003776668163800741 0.004834934504588596 0.006281318877613391 0.006438333032938883 0.005585268358603438 0.00392707330133637 0.002773189888943251 0.0015536208711559147 0.0017137629471873452 0.0015766228226755917 0.0029693571046542112 0.0034779346520725615 0.00540394065252672 0.008373354358154774 0.004731997429535194 0.007312944292633732 0.029725479349663474 0.039529667461429684 0.012126458381070404 0.0066364414078740564 0.006055723479626004 0.0044102495082853615 0.0034979238761647163 0.0018935223871659422 0.0017616681226707053 0.0012621411609475333 0.0006603082356624124 0.0004897311642029484 0.0005101704575773162 0.0009541551218243795 0.0029057340606383677 0.003667648692005659
0.022855030123675006 0.006713866568840392 0.005994481212463355 0.016743096420632687 0.0224932007801464 0.021713900883212817 0.01815309622631932 0.011331999031718113 0.10412503257733342 0.3345099110712677 0.6660976655359522 1.0 0.888003562292869 0.4475709108723635 0.18848838144397764 0.043338576146430025 0.03154886648659722 0.019739478055933138 0.015380013799826743 0.008613982693450562 0.00704059499545946 0.005122363081446027 0.004811487273162231 0.006939053374667371 0.00751267533070029 0.0070587839309970615 0.006469723320799814 0.01576215829869299 0.03425470214429423 0.046845088501600976 0.048036602663102945 0.05067523968856496 0.020028380292337347 0.022852417557624682 0.03936095543286324 0.010803425164734884 0.010179358767051477 0.02845333950991797 0.015832523408593153 0.04326968821973058 0.05705006238501089 0.01968224316597523 0.008914283304940639 0.005259378625871763 0.005506375998120963 0.005198319230437023 0.009507909598721985 0.012632985314589038 0.015308017272334726 0.011398241950729065 0.008274203820929195 0.007017118905352773 0.006251419217591472 0.004006271083775746 0.0025224991911268826 0.0016137505039298763 0.002166979698355308 0.004587150369658051 0.007140719036018666 0.007885021053906033 0.012501386926338015 0.012727992102297084 0.012202696264938306 0.012326432059993488 0.011579301752548113 0.012601274700589008 0.0104897448964669 0.006301744487688714 0.005693965285885513 0.0032655082749227147 0.0026514119961277742 0.0013640023003430788 0.00180085330029831 0.003090215313365785 0.006706940817166219 0.015590990940522317 0.018631691337055768 0.021162493589744636 0.034905140213823224 0.05113600507986752 0.028460530233828375 0.03371830450622341 0.030657900865086494 0.00785386616761231 0.0036436217382605773 0.0019580042432794506 0.0018531768109652116 0.0010210696248839318 0.0014056322234308 0.0016591450814065838 0.0019829178377738016 0.0031819296690769722 0.007001738449454629 0.042988638906499704 0.030120260176570914 0.0029967441373935076 0.004677058280606716 0.003002875123038647 0.0051501705813995005 0.0027335678184183696 0.0019067751025299247 0.003092119230318885 0.004360041135246215 0.0037044508426467915 0.0017926687608395963 0.007930502734772506 0.014792252905365481 0.004346244639959186 0.012052062436738729 0.007282531595027927 0.0074222529142507895 0.00706688793860912 0.005698285376917984 0.003032763097483234 0.002218339443305226 0.0037547326912601236 0.004938751385920924 0.003967228964099212 0.002935195459958864 0.002591252109526659 0.0022408310144114837 0.005026131754414082 0.00440070252214787 0.004559885283195695 0.002600675969188565 0.0025228061488841887 0.0019368743788692967 0.0029616418594766714 0.0018051597281116456 0.0016600208643883056 0.010076320384455389 0.007181668154913493 0.009275497385118105 0.005194081158000896 0.002110991927881704 0.002762569341723364 0.0034255448598295257 0.0036080243510583864 0.007088399777827324 0.007202966937751696 0.01084457312625244 0.013387360777714952 0.015170680233860782 0.01487544696475635 0.009992530347346493 0.01776020310018031 0.05169125053393989 0.021505726028539278 0.02082691617494445 0.0105430021712757 0.005119551174021832 0.0018902710974498477 0.0010777559187063633 0.0006212945932822911 0.0008182575157936836 0.002073355130955599 0.0032486644962903834 0.006179871939106387 0.0156874499937021 0.021476706274098034 0.01636583920207992 0.07994898013430611 0.061722523051277185 0.03223095619054452 0.009860246148340558 0.004423689021530829 0.005685111465687396 0.0030178206206477693 0.0032775361025283627 0.0015020081760807966 0.003770145909789955 0.003553937807226768 0.0039965111555667655 0.008068397850024308 0.007321697019186139 0.011287527331754683 0.017227904785342973 0.01605646609062313 0.0049845813284622184 0.007304624122073294 0.010610070117972027 0.0041645894269711 0.0007191822297722308 0.0032129388719185827 0.00599417454458784 0.004148510046403137 0.0010384185931790035 0.00202952606490231 0.004747120621007184 0.005532021879672942 0.02043606190193871 0.014314412796199046 0.008031337109293364 0.001149246048825079 0.0010269921343486125 0.0012751699271485195 0.0033260611115474878 0.012892412110661213 0.03969396087903546 0.03310923347334679 0.023766065285891144 0.021262013492014908 0.015302057387880253 0.022316821637937984 0.0147515769889456 0.009629236929361918 0.0025243632352533935 0.004331065592250464 0.002646001732233054 0.004141557792488084 0.0033756086145853453 0.0029796808027287656 0.002768086843602706 0.002332073184002654 0.0021354812215214846 0.0010710211759842796 0.0007089625234157124 0.0006599261547928216 0.0006623399692624376 0.0011627161953775553 0.0016883241871590618 0.0023127478258156225 0.002486487179090112 0.0016456740929013944 0.001223612824313015 0.0009790192567538164 0.0014725984789999299 0.0014413532617491434 0.001707812658823989 0.002283735717467567 0.0026751957714789233 0.002481840911059855 0.003443646619923477 0.003796803277272126 0.003843670679009146 0.003854194199918464 0.003417193328820939 0.003863925989490096 0.0035188301064716064 0.00651684646548538 0.005427062808351818 0.0042196056503312155 0.003163408002764098 0.0025563461088942826 0.0021834591736389687 0.0028662615035283377 0.0031074123993041626 0.002842900404785269 0.0023117084096434025 0.002219639652382768 0.003536327302870444 0.0038638078290466234 0.00911256438950917 0.009906906238205138 0.012737151714408514 0.010813477736836599 0.007038242213041448 0.004096991159978024 0.0025154429320162442 0.001758982528473917 0.0018386898724932843 0.0016231315208497632 0.0023865287786548066 0.0027976777570014886 0.0021572419691665446 0.0028825046855932446 0.0025387501356552533 0.0036171081107717494 0.0031573182869966514 0.0017639131426011548 0.0011990047884528788 0.0003791414964243991 0.00017244743713027314 0.0001268076150560782 0.0002835289462871019 0.0009624976917743786 0.0013648557326083857 0.0022604916285989866 0.00294621345367407 0.00276887093389019 0.0049723319010410985 0.008792660554769098 0.009156767090282767 0.004230345306526905 0.0031500194143631193 0.0024581350309275476 0.0028425676654674904 0.003246151816402976 0.002619589548129581 0.0035624348565915145 0.0026498128077306836 0.004114550235071174 0.0030502293964801233 0.0021326593033124588 0.004271786943614694 0.004802976060184112 0.0048211957512333415 0.002764212859252502 0.0018314993127275148 0.0009415459694638367 0.0013331454485480828 0.0017070755524072256 0.0030230927056434163 0.004808957785102311 0.01998178317641189 0.007434685683572315 0.005584315323826733 0.009179196718282441 0.007395550384196316 0.002871489932105338 0.0018309518691203934 0.0012084588559349446 0.0007963448380967727 0.0005834518863246745 0.0005364588659850924 0.0007997204844121324 0.0010510779443286464 0.0011459837199644027 0.0016420715537337636 0.0026258916765352996 0.00370099328108583 0.0050846063119593206 0.004592441591308315 0.0025165627638247894 0.0036567239087778856 0.0013074498574270404 0.00043092658697521376 0.00026474108180963603 0.0002983086263023113 0.0010307695137929736 0.0014649324902104776 0.0022844907078966915 0.003980192087736167 0.004216727148839962 0.0027500617127679886 0.0035037777345462155 0.004675636716578287 0.004822730224333007 0.004237999095325763 0.0029419513215941774 0.0021375192648211113 0.0012033220863608691 0.0013324909722162122 0.0012054351712386603 0.0022245890319104256 0.0026243531042926447 0.00411639801694249 0.006392868171180759 0.0038216050428540576 0.0056082327153461845 0.021325298427023714 0.02780646030570678 0.008717635156239729 0.0047975288949244944 0.004657031206254575 0.0033327903635734105 0.0026048273190831333 0.001402390183593792 0.0012945070993047865 0.0008773290922441903 0.0004014350336609144 0.00024103736431757978 0.00023877464941363772 0.0005316432451851695 0.0015630551375674206 0.001466856263528345
0.026267866988574702 0.009479888223763512 0.008957981660500155 0.01972223928775486 0.02418482389773302 0.02240406450672097 0.02051506161233658 0.015051982229709056 0.11092567298672441 0.33947598933003315 0.6658707641272356 1.0330264231160287 1.0 0.5242393586253752 0.21616913038594054 0.04739092984326313 0.03743077422007085 0.023031432432887 0.017486468281863697 0.009682983885885593 0.007791334060371323 0.005639794055696795 0.005068370625897798 0.007991440653970495 0.00880311252385119 0.008139236396502738 0.007142868473917835 0.018448793881993535 0.036600741965287745 0.04867596965448387 0.050699670323246425 0.05086033157374435 0.01974904147829571 0.02354201704536243 0.04134456713473577 0.011000027236954745 0.012312228803564713 0.030526809344774305 0.018168339222369025 0.04936726302657987 0.06655633885713051 0.023602853648579048 0.010204127852101737 0.006106304998102227 0.006101285623621717 0.0058743914486295585 0.010728895044632342 0.01572545129380196 0.02075939176531781 0.014469346946792696 0.010298455349513324 0.008659278102031225 0.007374901439844787 0.004789769500132429 0.0029875239264325316 0.0018669045095478427 0.002338877302277246 0.004781726222937914 0.007454501325812544 0.008314567211442983 0.013022805444718151 0.013168794555926044 0.013134939430466765 0.013238681460184134 0.013274165028469797 0.013983582915699249 0.011400204024099256 0.006998666281078362 0.0065507784710265625 0.0037666095390338104 0.0031038516393128665 0.0015704504112651419 0.002026741628083304 0.00377593728529572 0.007558795730166682 0.018037929114028874 0.021084835378050032 0.02547233322268451 0.03890756465321847 0.05569750457798325 0.03293821019292735 0.034586048191701226 0.03357490859037264 0.008908544331555064 0.004248143942110065 0.0023314786291385023 0.0022159361819867373 0.0012216365876322678 0.00167954498035738 0.0019065681830289266 0.0022770618463885386 0.004240842672477796 0.00709087612998099 0.04805422329375883 0.03322687511791037 0.00451299509188537 0.005036806414115839 0.003524276123097781 0.005956401466380469 0.0033186358720288587 0.002367346771704943 0.0038631904705207563 0.005701841497922898 0.004121167123585407 0.0016172819181371593 0.006179075342826941 0.013221007047608068 0.004575199919470061 0.012920782437559054 0.008586117362816541 0.008719487622887132 0.008125532861109648 0.00617152616787843 0.0034634451708762766 0.0028334594667203806 0.004184971575599577 0.005036009750636659 0.004073799322169404 0.0031262515565276512 0.0024101417354795724 0.0020886287365392006 0.005233833915883677 0.004800356411758945 0.005144414587116767 0.00307876625991222 0.0030319858242041963 0.0025354892950116485 0.003983474968975821 0.002694951414556861 0.0025214668084360143 0.01059768555709909 0.008792678409295604 0.012052061252218976 0.0059095023094854204 0.0021837149235195857 0.0030273808798400356 0.0038212234485125365 0.004253286352254823 0.007945327295884388 0.00786509275910953 0.011866744838566874 0.014111277447362463 0.016010530241850535 0.014545234343134636 0.008863040740453633 0.018219614525619977 0.050624484656552865 0.022516984344071515 0.021327975491920417 0.011009059718393303 0.005493375454552679 0.002051268740207679 0.0012136734932674162 0.000778967889515605 0.0009808537469042126 0.0024978269903196478 0.003789412965623083 0.00720965469869032 0.021273432163026396 0.030448541134583187 0.023968151585639284 0.08200968855114779 0.06147908293661467 0.03140596661991035 0.009843562334289995 0.004494949241553776 0.005943163336117687 0.00329053858077768 0.003559049849021086 0.001661439755015652 0.004227490329138807 0.004178781863133991 0.004412090792104593 0.008950793731506987 0.008080658048674798 0.012488330612205147 0.018431279466213167 0.018025291999790652 0.005591275895797855 0.007834015415352731 0.011324799664614915 0.004097749761196099 0.0008816409902675753 0.004919756608227257 0.010166919695807047 0.004170392694963167 0.0011897401698227877 0.00234370398842869 0.005659069418595972 0.006537679673775398 0.02400795164046309 0.017607580884720916 0.009838857607212951 0.0016048651673616777 0.0012859336555620003 0.0016083830800663224 0.0034554359844149694 0.014000162299003624 0.043371011450757564 0.036613605236793065 0.026346160374825116 0.024674362609476534 0.016982815306492743 0.02646220712509935 0.017205957702689883 0.011385815050340354 0.003467061509942447 0.006571451828455558 0.0036853183157876815 0.007721305335234284 0.005881452891735238 0.004741797704667955 0.0038637346541993533 0.003073295756008294 0.002715201303801131 0.0012921557229936946 0.0008709511211072625 0.0007359414742493491 0.000872900305973775 0.0015882453685464068 0.0022750892909871746 0.0032874428789230353 0.0036008749264642204 0.0025090317229147768 0.0018009372833630386 0.0012932134837903462 0.002048994125427281 0.001947608876219556 0.0022423758235808697 0.003050450918597727 0.003510876954965167 0.003039942906225625 0.004461688510050645 0.0049574463883248 0.004756714767111998 0.005000712980956236 0.004443197642750086 0.005323408196993167 0.005148499748212578 0.008403950396121056 0.0073341989185420195 0.00572627039318672 0.004350864219824001 0.003519064950568978 0.0030560230831790684 0.003891980765936418 0.004185248773735219 0.003851860053179543 0.003095712013609943 0.0029047266994616685 0.004444771986252017 0.004865180758385619 0.011430020148906646 0.014207279621306 0.016040447195887517 0.013195911366346258 0.008562679922522961 0.004918217963505293 0.0030624627536968803 0.0020996559119367915 0.0022046096095633344 0.0020379454523878075 0.003034138337393801 0.003529744234696757 0.002704259258912454 0.0036404114307654095 0.0031183122200259235 0.00456773539425292 0.00396167193688998 0.0022918304888026606 0.0018027637249738637 0.000707237444311047 0.00022822291393412227 0.00014576221034152056 0.00037345618624533316 0.0012895475450463755 0.001777059123255685 0.002955770546511946 0.003823405546633543 0.003649705828559388 0.00619357319396221 0.010640711838371626 0.010882076205798853 0.004975173231549193 0.003990983141822363 0.003252068769323003 0.0036599806701377506 0.004061819161584012 0.0034762639520530296 0.004367657434560709 0.003208987311089565 0.00495067332440036 0.0036098587852932515 0.002578916166721619 0.004585001926878476 0.0054449900403120005 0.005409817528440081 0.003064040879738381 0.002159213734461876 0.0011400043397343938 0.0016380274282114821 0.002224787046068456 0.003948942919574083 0.008731914646614623 0.0233243179719967 0.010723473126960294 0.006380865221687905 0.009875899582944582 0.008565290622917459 0.003700230893702221 0.002383491830288799 0.0015861497157609275 0.0009928840045276106 0.0007752609269859696 0.0007413801643752851 0.0009621927858116038 0.0013366316257480628 0.0014151387250026012 0.0021265996146740108 0.0033522995727649635 0.004602751144127442 0.006290736920800968 0.005745663810947842 0.003350777565753217 0.004390380882223831 0.0017012537234148957 0.0005968890596819328 0.0003882060008069927 0.0004599167356845401 0.0013369492931922442 0.00194012108014017 0.0030809228695395036 0.005193110837057815 0.005517459247452176 0.003514790943111665 0.004390228350849583 0.005937536921019742 0.006241742426931748 0.005444920910726899 0.003702502945676938 0.0027400604291752144 0.0015000033952787075 0.0015900648331627096 0.0014099099339580693 0.0025491912856183646 0.0030470884506618085 0.004905861657939855 0.007419560611372609 0.0049358016649230785 0.006928923671020135 0.023782336874966357 0.03044966589447686 0.009913002774970722 0.005720766776312621 0.005834227423486411 0.004167638704977614 0.003351339855348605 0.0018473881572269276 0.001737258749777039 0.001151685825191337 0.00046031664990535013 0.00023200736892135479 0.0002441178856812965 0.0006019731096221545 0.0014974305572644335 0.001158170040403506
0.05308558344537914 0.01861662215227693 0.019491181006017527 0.03763629154344942 0.04468630662229202 0.03802107659970295 0.037505818207172886 0.03006704550089019 0.19261985597514508 0.5669180412972927 1.1255052572592383 1.7401041102681687 1.752049135994596 1.0 0.4525907592531643 0.11627188640770875 0.09160825101079277 0.06076385032945259 0.043880874883436435 0.023079718775148677 0.015236711115078794 0.010501785505119734 0.008696218150627023 0.014565453737008207 0.01699933098486509 0.016320121012862596 0.015597861321609192 0.040809179849121545 0.07870645616960067 0.09791439675421074 0.1063179114049143 0.1029325720612375 0.042214064617572204 0.04564795376906478 0.07429820605280657 0.020013176819017257 0.027066934958293435 0.06042481960034669 0.03487484013316584 0.09819164378236758 0.1300660073905391 0.04722875506919365 0.020309024061087273 0.012233102640077136 0.012682224749621053 0.012264703525858863 0.02274696344944717 0.03214552805355582 0.0424074850156791 0.03177169995890969 0.02486575925976761 0.01982927761921397 0.015288569291452933 0.009970847798181328 0.0060097085845864685 0.0036019604976467584 0.0041180957889819765 0.008265043580322635 0.013171991617015013 0.014654840943573152 0.023063821725991272 0.02324709053136815 0.02456485863011064 0.02492349507498389 0.02587351433482923 0.026388766417801367 0.021491428727153455 0.012763172313951849 0.011987501653129165 0.006970926785921597 0.005954177833749922 0.0033151663400616126 0.004650403338342712 0.00824325792137519 0.017699009281179113 0.03595755283886783 0.040834490647179617 0.05396173114757721 0.09648581375164633 0.12314828563239393 0.07427564871752167 0.07055856818251112 0.07201452250324082 0.018857729760686667 0.008529849553546343 0.004963242741044106 0.004745525886263959 0.0026775037263157297 0.003787664709421319 0.004194411285716967 0.0051378908797702 0.009101128164306398 0.010396709020715012 0.09327176484001332 0.06698250101942463 0.006929881371648518 0.009199040061536243 0.007698569258698819 0.012385188623113589 0.007063093650061924 0.005017118474009591 0.007449115662800224 0.010592829742561746 0.00752748164863428 0.0032189251767836 0.010678864673090866 0.023627731165443405 0.009543024991881099 0.0230523930154298 0.01564496536246947 0.015779301051005723 0.0149815443742593 0.011347502049770265 0.0065415014936752265 0.005757977617993536 0.007801113142454814 0.009064857272158024 0.007630896711885676 0.006210907233079269 0.005036758109466997 0.004270941698419115 0.010607778422152379 0.009614201551437405 0.009998444231271088 0.005930846491551587 0.006000287545886391 0.004873798804180786 0.007270071479764255 0.00533334750323847 0.005203051011267685 0.01793166800447917 0.014545462310411362 0.019711662132416007 0.0110161717284757 0.0046318954017019985 0.00588004769920021 0.006734508819451381 0.0077033886331888774 0.014010300622161515 0.014549819812245185 0.022284475957653854 0.0262337014360492 0.030689586379272948 0.027826441225853597 0.01605674748008951 0.03005400820543942 0.08012162952238508 0.03937288422687258 0.03800599142852956 0.020077473124167904 0.010347061805846231 0.003946582658712101 0.0024389556195600352 0.0018350329386110586 0.0022355890512617818 0.005371732117662512 0.008197687904848963 0.014769924267388396 0.04348014466074685 0.06273770438793143 0.062057496332228075 0.1441741788534304 0.10824921582205393 0.055576681922535946 0.018978700005917754 0.01016617203880586 0.01155674575211422 0.0069911611151211046 0.007395821519990857 0.003506077526397002 0.008743628569472542 0.00932625259835535 0.008476347596256812 0.01665725995989643 0.015312663846350967 0.024318439880751084 0.03644744722967039 0.03599693967520045 0.01257942515606699 0.016000092174387946 0.022617381340639366 0.006955405752106127 0.0017495416841585255 0.00926788194929632 0.02409289471084147 0.007846155809318845 0.002028780901571455 0.004001009331946966 0.010896589918446999 0.013237648965601598 0.04780160433847088 0.034451233710596545 0.01789596151490356 0.002972684026507698 0.0022432567170729174 0.0026546437176558466 0.005959096280267368 0.024895452457078568 0.08720669391844686 0.08249710057335144 0.05081315636371183 0.04566172832031165 0.03214118773078763 0.04625551093315022 0.03317335439573033 0.023350762124311593 0.00812098683155281 0.0195145706414424 0.011657189723344834 0.02396074171735907 0.018176541132592098 0.013910384234717974 0.009906924426116247 0.0073875904070250095 0.005967125544586937 0.0029776996235868023 0.0022627843869033903 0.001894979617543197 0.002154880295615522 0.0038332117709739 0.00529395990767237 0.007966702808237698 0.009036393990442326 0.006538259911615727 0.004440134319730217 0.0034443634120012593 0.005028607875464475 0.004354595942663209 0.004505598763383014 0.006595114196178875 0.0078501466444615 0.005582009589884947 0.007857462921371098 0.009007895609611537 0.008934919194459701 0.01024363665461675 0.009496881968628251 0.011550575879645263 0.011262067911617603 0.015936098338818195 0.014659360793586415 0.012634362676705684 0.010205511376658294 0.008039722742577481 0.007100527024391826 0.008945198617830821 0.009783336745001649 0.008954107836417497 0.00678279953953053 0.006232623899467876 0.009005544408039414 0.009304821756617319 0.021048785453357095 0.026129264584050734 0.030405979304305445 0.022330990032517477 0.014596420011171653 0.00841400526399632 0.005119614550478943 0.0035231587073911034 0.0037735909309554614 0.0038568328082537145 0.0062020803772977915 0.007288123872272204 0.005841721195580892 0.00808224046157948 0.0068441670801896145 0.010285849112472191 0.008806675158727201 0.0051449397563147125 0.0040702408129655795 0.002041173015535023 0.000581695691299999 0.0003659548131468025 0.0008817684615999267 0.0030488587117892324 0.004101748780833074 0.00676741731082598 0.008620783875445022 0.009923457975103484 0.016352293897261453 0.025831256212831034 0.02683419114966211 0.014267617895023283 0.01142575781221359 0.010030310395085517 0.010640240597232219 0.011090264808045518 0.010747459764892709 0.01189903009175562 0.0076940561895492985 0.01137129934472739 0.008574293895825692 0.006288727398153516 0.009498047970406895 0.011035976090783998 0.010935466936185235 0.005705873416789574 0.004203198610000573 0.00224000690888157 0.003205243584121986 0.0045077660829306926 0.008014113300643801 0.022636741696838134 0.05055399850011065 0.020642632429623282 0.01118675118494519 0.01645994488627752 0.014904960796352465 0.007070039596415746 0.005256399441429117 0.003768916838556422 0.002297051301769099 0.0023138581268928047 0.0021247027962555806 0.002475445678491196 0.003865800041257929 0.003975250773666479 0.006828745488647264 0.00944664455555393 0.010755949492243977 0.014494219944187148 0.013069379771969952 0.007658103120479805 0.01008249931701026 0.004144924608510402 0.0017957415691444351 0.0011986028799673516 0.0014818685745936673 0.0031758816141594314 0.004516506877195109 0.007449199324477744 0.011734178950061175 0.012423806532605981 0.007707409372153522 0.009557264489683642 0.012615552716952931 0.0134518212693618 0.011344258154634839 0.007569351087484312 0.005431271678652343 0.002765533429529951 0.002679257382328839 0.0023429775950793296 0.004377519212876842 0.005296453199850376 0.008719311419752556 0.012660397060197542 0.008335562948152894 0.013150453216646282 0.044314959331004 0.05882251058536241 0.019114664112237275 0.010739542042027525 0.010955077439248506 0.008245770524829778 0.007088421182398716 0.003968044321177306 0.003844531078424382 0.0025726527487614937 0.0009512287455323647 0.00046355869709640635 0.0006121589322956742 0.0013253615520272524 0.0029246946515182823 0.002648748756294969
0.07742500486640227 0.020112318922620373 0.02600566878451129 0.05393701412240457 0.07297551158435578 0.06394426240553781 0.06657773747883754 0.08306461636252341 0.31978891867619125 0.780403878091954 1.5762701105519183 2.3024908298448006 2.2699185674251825 1.4220197435339241 1.0 0.46508335006428164 0.3747278396069009 0.21171189529605983 0.0955612569981402 0.05054731405955602 0.02352266142272957 0.014411054919688044 0.01232060237601468 0.015722067010123273 0.019169457582623305 0.02049301821897586 0.02766454620578825 0.0743881940387186 0.19201904432675762 0.21765055552558835 0.23824971163530587 0.2534767317745369 0.1217632527458699 0.1221935662241094 0.13901640984037822 0.03412874458192192 0.05658349107397521 0.12768346202074976 0.07731020145685655 0.20517699519026525 0.22911621563071768 0.07672492057736031 0.02925733385854085 0.017471491997049497 0.021184735744790177 0.02125337319865083 0.04217914104321769 0.05005037993879572 0.06596005674591797 0.05160631613279189 0.04591695596633166 0.03387294093776455 0.023029527314059536 0.014361039575878476 0.008344326143595282 0.005390408327391542 0.0058025661286400234 0.01073853809836631 0.01701591042411351 0.018228722939957757 0.02857252532932099 0.029396303095123026 0.03367991861889757 0.03611290383125047 0.03574597432140827 0.036102084676627004 0.032088289791500454 0.016655906856677914 0.014165774130562303 0.009014961385622713 0.008218611270553622 0.006397717489099709 0.009910273621985063 0.01647260687882987 0.03877832075723324 0.05717221674895264 0.08381569031670333 0.1564045553903657 0.3092198870154278 0.2657908854662931 0.1726735408051235 0.16474551205988652 0.12142226923744395 0.030011408849696226 0.011674015812238984 0.007984347066039349 0.007633905066242648 0.004842777003755596 0.0070709718888428506 0.008085547679679422 0.011069164853884183 0.018903646674013896 0.037690867892409316 0.18974349578700492 0.13304320276067852 0.00644258740849068 0.012249071380779186 0.013429444959991302 0.019424062471982546 0.01165127926498125 0.008504903791832403 0.01040788335670207 0.013488030647810371 0.009081851543650777 0.013572975413288101 0.04648470668898823 0.07246165913506615 0.02591344883329705 0.04017651433377626 0.020331254181473205 0.023970555155139 0.03496287100905174 0.03824450887172619 0.019011266695395424 0.016029207293263924 0.03094159611158874 0.04011741139857879 0.030634514492493416 0.021592264353785882 0.021258402451446966 0.014256144210592517 0.025660856834759778 0.018236961060151075 0.015317171601380184 0.008288250652472396 0.008269520521099158 0.006408134114573029 0.008252311858077725 0.007870802070793567 0.008254907702679688 0.05460320707108276 0.04224320226667955 0.045268474520843656 0.034230906509328723 0.010698558869143358 0.008878460969713694 0.009069037039596025 0.00934604612004197 0.01674236416029223 0.020871790637517516 0.03365127658598375 0.038730128152041646 0.046163641549413756 0.060884439126678576 0.059739170574266344 0.07034676138039836 0.13810969390266664 0.05155563960813545 0.05617147255053469 0.028586269810934945 0.014919807528968662 0.0066977440648147545 0.004519254089213703 0.003977211854125352 0.004297700080568345 0.008954998320131146 0.013754573001901072 0.025621384378723543 0.08277118434167154 0.12176334308621027 0.18384291234125727 0.23143442962804278 0.15349586728996437 0.07763702196226029 0.029804532836510758 0.020885889544232854 0.01957917512868817 0.013356281107889684 0.01378976772994907 0.0065079942823175725 0.01411401760999262 0.017757002865078423 0.011593489110527284 0.021431702762162264 0.02112330110142607 0.036899046864364786 0.06171257343580737 0.06584745685963572 0.029586401087237372 0.030957074155945088 0.045126581332063744 0.016765485247506543 0.00485297386890919 0.018135799537323704 0.060823862813803684 0.012972261415964881 0.004173430664260673 0.006022344293803367 0.017797167804486543 0.02598292291118403 0.07729742763792982 0.05218603030728102 0.024506483417089532 0.005739356692983634 0.0052286536419326015 0.004072796349388428 0.01473172923390089 0.03394732329578152 0.1283719054766237 0.13729192830402048 0.06584249287323439 0.05565746574637033 0.04031059731875373 0.05442024958707131 0.04721788967241849 0.03633651207528465 0.015866503333208607 0.0447822695045716 0.027956862854904167 0.051240924625143146 0.04121005399080096 0.03308089803332841 0.023128477816707342 0.017097489769465152 0.013182130235912609 0.007891307899681605 0.006199475988653052 0.005264020648266878 0.0043622919107268385 0.006824865430326802 0.009217016978156061 0.014546756582899511 0.017928814762199426 0.01339488652670237 0.008014345400534499 0.00791975889467585 0.010125749900829229 0.00811103786370153 0.006918529584121715 0.01137500527211667 0.012259393921944904 0.008093317150872014 0.008900941775576767 0.011085421598659462 0.012569141867075634 0.01597652107606977 0.015946388118670423 0.020557950120599685 0.0196107655737025 0.023370097191921107 0.024213560323294022 0.024259341857502448 0.019542676421165455 0.013928593998910409 0.011861131581115378 0.01545972121867202 0.017950445008400404 0.016575157347778157 0.011439679405425895 0.01015197825552969 0.013968013965713856 0.013274009926394685 0.026911094546700563 0.0279529174385936 0.04169345354112717 0.0227123884237968 0.016162329314950572 0.010037509292318374 0.005678745659196551 0.004269541018304712 0.004670383039066647 0.0057125024783919115 0.010870213635047626 0.013823331363189459 0.012286535105162148 0.017711921958898612 0.015581381382859116 0.02332000349496645 0.020056405656370572 0.011876806385665517 0.008860552363174328 0.005411855173151933 0.0021782084811861036 0.0011439391350797448 0.0016408036682442192 0.005673967198487003 0.008001051018152204 0.01311538298621535 0.01741548520881257 0.024291193841583823 0.03705521663001373 0.0518764926802179 0.052800630373976094 0.03481575812288413 0.03135208936345034 0.03056768085794055 0.03131045793437696 0.028598503028258154 0.02956839926493357 0.03151657199697126 0.020468020706886997 0.028096957585860012 0.023354210186267328 0.01734184710681513 0.019665813664836888 0.020781376502977133 0.019598819488772942 0.009353069675311285 0.0072820453322800975 0.004237704080802309 0.005880155971101165 0.008040655123719338 0.013481000453707509 0.035498788145216585 0.08628836434150447 0.022854017305815336 0.017419654493362625 0.024308544969503836 0.01925301893974419 0.01040514451678747 0.011409975781900917 0.009314339640115642 0.006553109264569355 0.007010152727347958 0.006829005063198974 0.00786362362437726 0.01263735326277571 0.015103432670166556 0.022523787732249657 0.022438467093281903 0.02041320549491524 0.02759907107097438 0.02441507026450169 0.014725194392588825 0.02075622475743254 0.008614799296438167 0.004929633394649532 0.003625409768396735 0.005019181774438103 0.00923806743863995 0.011379765077946448 0.01812520178194286 0.025837680196422016 0.026694581798176797 0.01655910287507697 0.020791644988283085 0.025211077724106072 0.026810967117963477 0.021231750253603274 0.014208735521530002 0.009104642426989943 0.004358854350658406 0.0035888851892860248 0.0030193499707376436 0.006207271404798225 0.007199306605745979 0.011331841561894854 0.015466672990476877 0.008498313605647578 0.019404527031966462 0.0738387028488847 0.10641374836340532 0.03378232688871145 0.018094202737904935 0.016507106973030948 0.013051234093856064 0.01168163276797416 0.006396602579509331 0.00614878259069141 0.004042794338504588 0.001694219864750789 0.001298381551209885 0.002514124877184899 0.004036559294080412 0.009655186472640095 0.011439993045647679
0.03878251405271661 0.030842105892165156 0.03815204219531656 0.036582272929034064 0.05367916510396397 0.0693098711432108 0.06519093253054431 0.08642356102370687 0.2269363311461577 0.35663896651107724 0.6564645413705199 0.9241820156218828 0.8687231240277187 0.6377408149270645 0.8118958886694698 1.0 0.8255880486698779 0.36535932946572125 0.15651015882525526 0.07232901989512022 0.01609052797712299 0.009645744945533092 0.008572772761632878 0.007353792230521787 0.012073444038138275 0.016996155349103797 0.030955835981274982 0.1156338565070133 0.22416382958073763 0.1682546427335846 0.1714685825926637 0.15773512698319334 0.08368100934293517 0.09197888846704105 0.06294015213563817 0.01952194826251746 0.03536589205151194 0.049582361621389646 0.03789415341769239 0.09142755432422717 0.09765620160784977 0.036719065955888454 0.021912023050185404 0.016245681792595706 0.019235796929661476 0.021555875746079384 0.04419315303510143 0.07125881749579004 0.07090717675916018 0.052542559931049546 0.043027361599015095 0.028622428631581594 0.01717934775008357 0.011471871521675286 0.006700527670319368 0.0044241482133314585 0.0033936243357044213 0.005611477762378537 0.0070034054281953445 0.00608180080918809 0.007446177600952973 0.005448320317871947 0.01792556794564369 0.024409849930472818 0.017471483314808318 0.009860683952753763 0.007075855242704618 0.0037495522067787957 0.00347765784181711 0.0045239528057622845 0.00741950931435685 0.008104629384274515 0.014379814200153499 0.020126143214214798 0.06612403970600846 0.04170062557412026 0.054681507692254494 0.14714258447149112 0.4126750108491277 0.21016817442961416 0.12552061133981438 0.1224329582203715 0.05123646163380388 0.021723418387254487 0.010426742185393975 0.007320472206504906 0.005726433166867829 0.0030162891376869618 0.005036055266710713 0.006033141161204759 0.011511384237646053 0.030889450990059807 0.07202161483629865 0.09037909743497531 0.06613993203643363 0.017237459680904 0.01073320775397735 0.01179915060639347 0.013792248777797451 0.012180309098736831 0.010364620592765099 0.013150853824521906 0.01805134836225735 0.004936675769992703 0.024424836857773365 0.0906968136363482 0.11477135793533703 0.024853813257112552 0.031487870950598594 0.01107392287281564 0.021616823007589454 0.05949304013146253 0.07689794179166151 0.03731271774979952 0.02699322992209916 0.06104915347740783 0.07256287349987417 0.04582211747397365 0.02700432536008799 0.027593829885301714 0.014072552130825136 0.018290224871398465 0.011359616242313684 0.010359479325737938 0.006058094507771656 0.008071421276469707 0.007613658961774886 0.008496784740661912 0.009529216591192694 0.006753245820623154 0.038828731920308036 0.029316560041910515 0.029069882379337598 0.028312003789205512 0.013498853418773708 0.010027196038551059 0.006478516032960649 0.0033794797914904495 0.0032990486777398492 0.004214778816256998 0.006605587490794453 0.006416363778354986 0.00972997421436876 0.07505968147077863 0.13943975316956164 0.13770182079617574 0.14051406438535968 0.02735377218583319 0.03542954765174259 0.016476689489952165 0.007288186100431322 0.00430225401545479 0.0026774278212167856 0.003236573874553774 0.0034737057397138766 0.007020937631767435 0.012582423147061393 0.03241609641936706 0.11820265671735011 0.16416307003363576 0.22642919361735434 0.13554883258694914 0.10552905931835302 0.07006166180009837 0.03881565000209708 0.030398774056737382 0.016099000216888648 0.014069284254184132 0.014463443793645935 0.009731346609006057 0.012300560177034387 0.02157311267995745 0.00576813128822082 0.0060231384085429746 0.007541676908214454 0.01701140417787303 0.017448959670628428 0.03182817107453083 0.02688194073494032 0.02661023838608563 0.02425798232178776 0.0151658745249979 0.0073661033873590985 0.0163796479108801 0.04595423220230836 0.006788301843616743 0.00396531899184652 0.006334612568799409 0.016286471945483768 0.03239932398973858 0.06177491723449628 0.04856001411239283 0.025180146424464925 0.010658903541912769 0.013481193064521318 0.007237192252283897 0.031429603483314826 0.027206693015291102 0.11511545774865543 0.12623993589264826 0.047427889902983314 0.036430544245013796 0.03823313208138835 0.05267075324577535 0.04673959512518908 0.03172152230393965 0.012359264279370478 0.04566525059375663 0.03682774621242183 0.06856542446510709 0.0670069077112818 0.05920856697029318 0.04698428188589222 0.03207370372265209 0.024265102924007232 0.015402330360533368 0.013539133370455404 0.011960588917321472 0.009049101574758274 0.011629644426640355 0.01691842395478773 0.027459601989102862 0.03671573981895569 0.031108027421465054 0.019410644211636716 0.018861892059783756 0.02358268632014373 0.01794740166502958 0.016408479616821774 0.030700660501660627 0.030617934994363497 0.018173804222084384 0.013974848786594572 0.015278809061840473 0.018153861303182604 0.026799447990071553 0.028596924704363213 0.03747779127971254 0.038494001759826466 0.03483911352344816 0.035774998719837546 0.04034807936405059 0.03406079239860286 0.02152246090830966 0.01811263020765947 0.02476049728044547 0.03132136257209361 0.029192412945451378 0.018513200732740674 0.015269933015561647 0.01965121632381274 0.016549396514663813 0.0313586530199277 0.035346168337754745 0.03556272666879318 0.019574748288159347 0.012491901899062203 0.008079971736140234 0.005609076474881561 0.006080545810550698 0.008596150007930565 0.012238310782293734 0.023298161959464294 0.028375980013335647 0.023713791440891075 0.03248889175290355 0.026885572327821298 0.03979714954815852 0.03326540009339129 0.020927241640993348 0.018863380030735403 0.011510151815627385 0.00502748611895532 0.0023954626669958905 0.0022254597538559364 0.007427649041259877 0.010029635530052693 0.017793650529713965 0.024348205379890412 0.03943569478512216 0.0601347128512149 0.07663123501873799 0.09459019036491778 0.0810863634933245 0.06391396526716565 0.06831423299507669 0.05974580164134967 0.04703803265683313 0.05350907170200581 0.05070601790114435 0.031335552893088536 0.03699665396632074 0.030134157259685622 0.022670943729044973 0.015567869578162268 0.014437518461539319 0.0117104405042227 0.0049808374418607824 0.004789921662110545 0.004196357818438047 0.007951105323168943 0.014169920991720967 0.023887121611682386 0.03654268162351138 0.04528592692836618 0.028287451010376878 0.02321756698823776 0.021040108919194108 0.018083614808881283 0.016353207007021458 0.020709463530845868 0.01586625990011097 0.012232327660824755 0.012302981815865649 0.010930467521480585 0.011917938566673544 0.021789345548578417 0.025138668584243268 0.036565581072205595 0.033272952021745364 0.026343820183992298 0.03541279639541809 0.034933652529092585 0.024390662714110452 0.02277427565299675 0.012370376500993152 0.009133348123124737 0.00857968949230787 0.011650860363393946 0.019828372337395473 0.022319714840075687 0.035130271716049793 0.04702510637739854 0.04782019281751751 0.029727409784076973 0.036685487309041365 0.04578405684965991 0.05006569217718527 0.04136913175321842 0.02641050271145604 0.01803424990428857 0.008467034401457695 0.005273124722295456 0.0022879126594822392 0.003015387851948556 0.003172449055325724 0.005295807206633358 0.005739707603669144 0.006283331571275767 0.018127373491118957 0.04260839553507817 0.05353927485656855 0.022530214875762854 0.0182805638940405 0.01954030517099398 0.01476283205799906 0.014262181663153321 0.007553843730040341 0.008162743213064464 0.005462681256355967 0.002132827609338153 0.0018859794329624104 0.0050917987897695725 0.007688635683540675 0.020372400497978886 0.03446412161107468
0.04418165959156066 0.04407139341336937 0.05124150223469086 0.05319238305241949 0.05183114936780677 0.06820711181520044 0.0596681376306971 0.10337440556536785 0.23785848974687185 0.3211637768896011 0.4919129762773764 0.672543673161055 0.6859126608049687 0.5022939446911902 0.6539422037909232 0.8253102798045212 1.0 0.40248455278900186 0.2672615175243347 0.1504462801067812 0.03749658964461067 0.024966798772242574 0.017934747667132173 0.01150054748464181 0.024435583621573394 0.03127880604784891 0.05202150456234749 0.13732025739486298 0.255622608213428 0.18700695642738685 0.32326396344366315 0.2808190451792242 0.23582077571682142 0.24533845178110608 0.148737822688474 0.07696883593273986 0.07904218742354983 0.08530123762208659 0.091228622143977 0.1182115291303995 0.10713085215285882 0.05100890695164658 0.028241726797727688 0.02559459514915289 0.03316869304702794 0.03611333140399245 0.07438681668279787 0.13453943013792227 0.16005178680938514 0.10432225896372 0.06692768004576913 0.04655844076377686 0.0324746130048889 0.019782239644826862 0.012148998853057305 0.0053856006557583685 0.006061709255042678 0.014476499814905655 0.018517537867595985 0.014605298522680117 0.022778733041235115 0.01825581991720038 0.03373154016750639 0.03894888300475873 0.03170062114025145 0.018458857460741978 0.00984724990938364 0.004817705204015259 0.0035115719036727046 0.00157594213521496 0.005128282774901415 0.010166116850490655 0.018469561678534113 0.024687151467941537 0.06455674500290809 0.06983044418040943 0.09448217346111429 0.17936518206833538 0.475621078778462 0.2913681824758988 0.17072699360741506 0.15226363820681402 0.10808781997742319 0.05637356057694147 0.03269319318520975 0.019135042026985044 0.014421443864181179 0.006310761435219699 0.007605554884743061 0.007668468213819754 0.013300509758479498 0.033795377999916464 0.08359720523647889 0.15644068967521868 0.12294014730440835 0.04299008525302369 0.016068294023886213 0.015233878921894189 0.024190159309039186 0.022759046750335774 0.018962779657136122 0.032920540227840654 0.048433218096573256 0.02451825043079164 0.039693560103384436 0.13065851779666515 0.1863738849689712 0.058366243340902374 0.056666276925198995 0.04584638197692319 0.053827683665858675 0.10431863196694091 0.11599254057460912 0.06796666504590779 0.06703488468680964 0.11383315455824695 0.13492983764028788 0.10764888347262011 0.06929915342152897 0.06100400472373905 0.022448406777477375 0.032239538839740726 0.02492961065110825 0.027299811274706473 0.016531749265079623 0.02160961050539611 0.020179915577146424 0.02896330378212692 0.027708770015321533 0.011350144218932231 0.12736495017280178 0.08771768911957599 0.09234422542525565 0.058733919929831416 0.015550031120595421 0.013316823455652467 0.004159080253975886 0.004861691991135609 0.0056975495049835815 0.006501869656372372 0.011945701635617489 0.014290044532661604 0.023316897769524995 0.0786178761882609 0.1502224276607667 0.1789442925744166 0.1557278152725482 0.06317418574104708 0.06226821893608009 0.034972606982566413 0.016694947059254353 0.006372926122724527 0.002054603924506338 0.0031012912111334436 0.0065235221401768245 0.013875315459315658 0.02493303092591319 0.04717593657965763 0.10451362832102587 0.13562197222688643 0.240235447907965 0.2642698712142989 0.3886614044698891 0.23351012011094013 0.09332462269171979 0.06672483015064623 0.04009094272704216 0.026326352838488602 0.020896623604018713 0.01452017663390604 0.013817244003937202 0.018360590495514487 0.004593440873651506 0.006563163325271658 0.009513504984550723 0.026055142082427738 0.01748321750346473 0.039834110590181174 0.02611464165372568 0.04697251440676606 0.05596023815673187 0.0313304417747501 0.010168962007851385 0.027268302905808083 0.05028739621576988 0.006928978146072919 0.005130283003391492 0.007209331071433004 0.02546311053198179 0.04251642317075474 0.06732950379570113 0.07626405921370637 0.04860130465874028 0.020528303916191485 0.023008171394403875 0.014483329459698782 0.035249015051478476 0.05319659511420337 0.23198798238177096 0.22735749339416195 0.13662037117905432 0.09933026888212593 0.1029557705344439 0.16537712856266443 0.1140816677227518 0.05482010740016534 0.011833133138869316 0.04056705225445642 0.031517773706074746 0.0560247196581318 0.05613277216383375 0.050168930891179256 0.04111423898366102 0.025121364731945147 0.018201373891677607 0.010872273621784985 0.011270440571727639 0.011697710896385981 0.011930956323517011 0.018352302447457922 0.024657496981568824 0.03833823623273913 0.04740254493253865 0.04036397408892155 0.02718056122527958 0.022129571339002348 0.02659412326316645 0.018137914629379435 0.018111714719192668 0.03506324505383732 0.04487456305103471 0.026652056499743296 0.021879147325168973 0.022930257616976046 0.024717955315743594 0.036716161708813075 0.03869937445433446 0.047848613724652406 0.05310803021856553 0.040167378231829684 0.037049950827624856 0.04734174815998644 0.046838028612482506 0.031258462632032094 0.030358288126449307 0.04001984106393521 0.04583986836644202 0.041053093000344945 0.026927817241509843 0.023058816485130286 0.027473719707127052 0.02172234265591523 0.03308814786069954 0.04516898440183674 0.0359608054010574 0.02438845646494123 0.01611516269185556 0.011865044022065094 0.009801381248794754 0.009763039811332884 0.011406909342543764 0.013308272260791622 0.022407320953478617 0.025254800225299023 0.01968404827344018 0.025963527024376733 0.02072773264712599 0.03167012798450103 0.025536793110479482 0.015335449087888055 0.01570793525898205 0.010637913935887975 0.004355244989208896 0.003902025395788592 0.005198357457180867 0.012411237843022782 0.01400293245658964 0.022711075516991246 0.0268254419333944 0.04932169932922451 0.07973582348716536 0.10406553001360563 0.1372437680947406 0.11817496112065491 0.08130176774239839 0.09712383162911992 0.08928559820189326 0.0658802713799706 0.07225511095180162 0.06168746120209997 0.03165694797067008 0.03248749714853045 0.027996915359910536 0.021272921403925442 0.016804948180228603 0.013021157653884709 0.013024164803549234 0.005707458328057823 0.005184084996259408 0.004627044815696757 0.008034316359129046 0.013270328565299713 0.023170075756975377 0.05607117577006229 0.08648902269385259 0.05437197927840133 0.0317071703080897 0.03397633002024512 0.02711766931756708 0.019514808429410897 0.02124884180300667 0.01608901669840763 0.011390205112249174 0.01282453716252239 0.010662235259665314 0.010687130787102405 0.019765451176275792 0.024285761383513734 0.03986302117081241 0.04639234158595612 0.03465163678332526 0.04564580700031113 0.046523836614282825 0.030947468632913873 0.026832841657131498 0.01707830723394321 0.01148647561424592 0.009754338513464684 0.010808053493321807 0.01703878984005256 0.018377352763992057 0.031197959131670183 0.04101522007004466 0.041570126492575105 0.025447366167527272 0.030147144731046502 0.0387191857602164 0.042145074437187034 0.035502787693137264 0.023133010640102713 0.01662165089130427 0.008405436983154938 0.007151324580293769 0.0043678422145861035 0.004833226717430255 0.004577332575626378 0.0077108340847377764 0.00878169869577394 0.012204753927620673 0.021401994661220627 0.039865094521803604 0.04612632849574666 0.021037392635220673 0.01746264260655019 0.021353602587961824 0.018188267574852757 0.020127035485737847 0.012405386744978503 0.01405193381190287 0.010833671970635212 0.0046784567111035754 0.0029379539525827957 0.004012700484933943 0.006046229935746279 0.016609403847271925 0.06318301079071582
0.14113101811692957 0.07597686017392735 0.1032666116123495 0.08459393382997642 0.0689507762082136 0.10299699013644036 0.088660431101705 0.17635162268099255 0.3328103469935371 0.5137125903784869 1.1526821373268104 1.6223056130727367 1.6271261814321307 1.2844846266696814 1.4243900845816628 1.408102706281625 1.5517061857908963 1.0 0.5860110463148014 0.2790556228325727 0.05854397844965446 0.03680597283101709 0.021124104540754793 0.016306491834844606 0.036308079449977916 0.056230895575703425 0.09540049668482047 0.24716185245170813 0.5264173071342418 0.5863065818947767 0.9316440136086025 0.8896185286612902 0.7093600819648797 0.7720281966190548 0.5185992709264693 0.18626580567059756 0.1756774321082061 0.2272238346558599 0.2032316478557563 0.3316738313094689 0.29530742767709844 0.10562665432429492 0.07201253685317843 0.04703847952834064 0.06500501487368021 0.06541932344594455 0.13194738641944637 0.1911930907728949 0.2609475095161928 0.1757972221959941 0.13416297272577343 0.09134111512810404 0.056220611797369445 0.03250952668409351 0.019692027627883444 0.008910778195408019 0.007306716428532487 0.01834998076285138 0.02401582410512262 0.017507115063118885 0.02886027682737309 0.023818269682834518 0.04793430638029436 0.06295067420727543 0.054767341501014345 0.03694921743021357 0.03395712773858151 0.012929477983722841 0.009432543304788474 0.008242082005371562 0.019628453158620662 0.026181079916269053 0.04215540730283482 0.05049744372872266 0.13702014518240221 0.11270309986616409 0.11076025755617057 0.26764612921791986 0.6871632933391824 0.4922838592931922 0.2976178119273315 0.2297482896045936 0.21186086145737118 0.08927860232190207 0.04849776881449335 0.031109630427642174 0.023876376031458854 0.011783798901464398 0.014310074665181563 0.015033601350708007 0.023798271295616753 0.042900311826716955 0.1389779303764338 0.3176998775088037 0.20188799641243538 0.04808459736566392 0.021338306042394502 0.026615532805121193 0.03783424283986275 0.032176932481730244 0.02853837914059508 0.04596959307960572 0.06199494656606911 0.029205146640711978 0.05094280326954313 0.15844278228616024 0.270355765172637 0.11723462767674689 0.06952384755462823 0.06092535004671156 0.07408808275633753 0.16602572012074987 0.1854317362561195 0.10773584770105032 0.12748037686420985 0.22762568936242578 0.27422789116836305 0.21324184624014253 0.14506997785679687 0.13218010541705583 0.056058761684283955 0.07824767935671684 0.05140301156481782 0.04662477983943408 0.02658035033680078 0.03176735873509582 0.03052309847135062 0.042682359050372 0.04562935754176399 0.021313593962589583 0.24703857857399217 0.17483885464048146 0.17691805780077086 0.149490099159537 0.047497095351392155 0.03639655503858017 0.02521663682182118 0.014663264158478358 0.01586317464311365 0.01882441023008056 0.0353464708400355 0.0366932393097823 0.05379248623692381 0.10790501842426978 0.2399511020223363 0.27229322709730674 0.2743425277756128 0.11220530424317234 0.0842189367388452 0.047075900226583485 0.025790044428466788 0.011416527054015703 0.005087596500123957 0.007335425176927037 0.012417819083862792 0.02383414480938926 0.0419745922397075 0.06980846096927369 0.21845940820610352 0.27824010165317936 0.5006689480164921 0.38562673113484 0.43071215379618477 0.25564848632642756 0.12699800880139142 0.1096941760487786 0.0686235326186972 0.05053092253401089 0.04555550100611377 0.031710972579851435 0.0408029744232378 0.03576283484293299 0.012392069154239313 0.01472885146300426 0.020195338452008483 0.054743612957248826 0.05858084815725948 0.08195795056434615 0.04751918237808213 0.09200987628242581 0.13895534114102637 0.09532692732119012 0.023967548493703857 0.053586234801683987 0.14158425379015288 0.02584742036831929 0.01564164729657545 0.016134108945812475 0.05146700793027472 0.08445529525110669 0.11712771657511771 0.11291090720110919 0.0666437300203349 0.03346080336848976 0.037587541386871676 0.024423651993853424 0.07788131828392782 0.07028948754528125 0.33869409326317235 0.3863937166737391 0.19100911044840946 0.13299298639076695 0.145243832574595 0.19513357739732842 0.14649846531510943 0.08490812632501847 0.03296742929682169 0.10753133992375562 0.07354690878852145 0.1467184169544892 0.1380459992714537 0.1190540844266633 0.09215524737171045 0.05563204740165068 0.03928268833599885 0.021654739910649853 0.02624184220389313 0.02894492779573615 0.033470196747103026 0.052119369577680805 0.07049562395666284 0.10647656006138867 0.12646247294178525 0.1088598664624432 0.07484805325328449 0.055123980575210604 0.06431746145412019 0.04347393321494338 0.04773065923442085 0.09040564827276727 0.11066668761448534 0.07778850181667067 0.07119178176982864 0.07485142827432603 0.07778261776615315 0.10812758731901823 0.11274081376183828 0.1387890256857061 0.14548751272563254 0.12838417660845713 0.11813670699946616 0.14024795648551353 0.1330255616198277 0.08956735739560782 0.08669362653847842 0.11754333848851332 0.13293105714791262 0.11840507188476009 0.07989493606298122 0.06809320122687357 0.08232165351924563 0.0704425100088052 0.11910701107128015 0.1290452613478668 0.1409600992857896 0.09313690175052301 0.06544271593147111 0.04706536732548342 0.035228359570362425 0.032542470656053014 0.03322794012848728 0.03339156403425919 0.05598812750724105 0.06155450015602037 0.045117526872961056 0.05954169100333794 0.04858314518984703 0.07531477415668282 0.05999131557006416 0.0339624113907695 0.02952857237291153 0.02113356907106919 0.006601318656887045 0.008431561485466926 0.01340951336995355 0.033768801605016864 0.036672886870923994 0.05884322162964371 0.06497092183899002 0.10635996671792243 0.16691539442097897 0.21416794312213294 0.2741483372838336 0.24255191146367253 0.1821557892453987 0.22035301681074673 0.19764308089233837 0.14126250209286254 0.14503708053089692 0.12439419326832732 0.06787544819349875 0.06546789336130676 0.0523150973404502 0.036942191304013994 0.03611591354719159 0.036119356962586495 0.030853245382669255 0.015135790164742124 0.012873651168373237 0.00921808063849784 0.01880306567474171 0.03164492018114012 0.05924866091858488 0.11478431563247117 0.1692829630383828 0.10472288525966446 0.08729223776673205 0.10808708107547053 0.07380705536245197 0.04865379297963654 0.049004195688313615 0.03334691239963007 0.02037307094305154 0.0216250151498722 0.017662104586727814 0.01832211473063342 0.03558783087358699 0.045224635293337194 0.07927220378783505 0.08947283158149395 0.07559649289856808 0.1067975011530988 0.11803677023385702 0.08427942620279869 0.07572043908924553 0.04478180703718159 0.02559961214595212 0.02132990401566892 0.02040002296674253 0.03547654460185508 0.04117751904614084 0.07308176064702872 0.10151666862687815 0.10280988491219813 0.06124198786924216 0.07364217059099462 0.09427251593279694 0.10052636800976888 0.08574662324108666 0.055938315070024607 0.04036010919052209 0.01949217891571516 0.019835082145622483 0.013864702868936755 0.02070193083522688 0.0186778498057147 0.026760536593412192 0.041356922202677296 0.04213120945051745 0.05819157274549546 0.1830585013581783 0.21403140644028532 0.07599387341076408 0.053182681993871626 0.06544818911196641 0.05325950136595575 0.057472503163770304 0.036339569314193854 0.041948766728786474 0.032674590288910434 0.01404327064645082 0.007853921107288515 0.007215904910366496 0.011594771095354077 0.02992366044405998 0.11953263231297838
0.0930665186635075 0.036699065769363236 0.07260574852513269 0.07456856466889863 0.04930872779868997 0.02288689425380019 0.03733411423155871 0.0749963735835819 0.24296822994859418 0.5159134700408909 1.0558594201863194 1.3498855479981555 1.3193062045705537 0.9906086595593532 0.6866078309031576 0.6441690884555703 1.100372989426861 0.6258193964311745 1.0 0.5295882059975273 0.1300713161427346 0.07970825676340208 0.042718368983958165 0.0256101760986117 0.06192501852557126 0.1002209112207154 0.170436020345895 0.163553480102039 0.1650969251605228 0.23918970995042496 0.5934431293443573 0.4956269475849205 0.4801503705177498 0.49357052169011967 0.3572102656256603 0.21968426404782082 0.1677936230016044 0.16562373745712575 0.22004430015969131 0.2451576566429228 0.1893412371441066 0.09415341533010133 0.09772536232475351 0.07666330576219942 0.10138544455064036 0.10748227836189418 0.20906777971726492 0.3078221514831543 0.3707239894633882 0.25940622977128586 0.17182272104663665 0.11727554583479578 0.08470163631592034 0.04765185446275227 0.02821382112553202 0.007508427645513112 0.015755674167973705 0.05046424889268194 0.06351251603554267 0.04924487917034425 0.07644237676478544 0.06226554439282947 0.08771393924134105 0.09289942364173777 0.08023256004587519 0.05533668916611087 0.032811290685867495 0.014662201987248666 0.00962105910377994 0.005429639228867971 0.02373713061809301 0.037580483637925946 0.06185631710084116 0.061493392936820865 0.17298266386573183 0.161118114089933 0.16579156653028387 0.1892917032916286 0.4259945219325647 0.4423119528921139 0.24593223710990086 0.19937895898901997 0.3632444056677689 0.19133002697408735 0.11203892204678127 0.06118279713181876 0.04456434006673123 0.017499390515153927 0.01907723238572435 0.017602526786126928 0.024225197141894462 0.029377667153074764 0.05295576312238188 0.2753913136183785 0.25083552693172145 0.060624519799057724 0.018490635627294753 0.03231538499619154 0.06470244169788794 0.05312900059679932 0.04168933912044725 0.07902990935340685 0.1121889382966744 0.06303375878975705 0.05669776817586327 0.11092159757654274 0.2022151221443867 0.11141620738332046 0.08057521157964462 0.10491877829315588 0.12278309033463977 0.22723866665445308 0.2459770514142333 0.13644640614159417 0.17291892537631073 0.2741099106064287 0.3331791753762113 0.2692692055233695 0.16728251852416948 0.14836141018851465 0.05330617082598971 0.089320537726132 0.0767624300094537 0.08162156898252278 0.046030687735971645 0.0635903851575899 0.05683881158276828 0.0780592635640469 0.07358107372198087 0.02261475748972176 0.33420288087482125 0.20758268195585564 0.19200337872082507 0.1365320972172888 0.0506380828765558 0.05354734191788026 0.02194455060582271 0.014086559487399576 0.01599876193259099 0.019326827491287942 0.03752113242562871 0.050237769623407945 0.08298237819909733 0.10653756703098992 0.21143730245392198 0.27535579558645124 0.2359909930933276 0.20404439703076993 0.15668570082145877 0.10373372902658279 0.05134038867159067 0.01758688645391346 0.003201658754765762 0.004537995699443924 0.016948805876894374 0.03606170461118718 0.07107299123230686 0.09608754565427861 0.1653169621852887 0.16486492453580037 0.3687380411251 0.5954040321432332 0.9804284543355544 0.6163464672068725 0.2759996409016958 0.21232107710182144 0.12402290992372263 0.08325342104750695 0.07063422067855611 0.04883173722792268 0.04749932066326821 0.019247083276667035 0.014022884675837817 0.021393339835869128 0.027737620158897677 0.06342890133163204 0.057458003283176726 0.08153899084092044 0.03458650058055935 0.1089998912503419 0.14951439491122503 0.07202443641762504 0.011781099474017048 0.02164363802573425 0.03424519662681779 0.030398107770964293 0.01488299319892277 0.013409687007106172 0.04074857292450197 0.07015357865785941 0.0772563904569535 0.12159174766267784 0.09331927010769471 0.0412172033750482 0.05202296988722912 0.03707562977477447 0.08581241413957537 0.13896702854433146 0.7439922774046601 0.8027765096356212 0.451569994432042 0.3147404150728584 0.3405376996450183 0.43760785672317404 0.3322707584990444 0.16481527889209618 0.029684692285619284 0.12216596571846296 0.10803495769971362 0.20975272518889798 0.19558248304835033 0.1586969055205775 0.11979145469154091 0.06076993342295714 0.03773925788607631 0.015837142129989778 0.02743267969548266 0.03174137696015703 0.0472876929712407 0.07460154340368784 0.10237120356946926 0.1499477110430308 0.17623825373103194 0.1605292793179757 0.11384048335778697 0.08460428629937712 0.10077362705800445 0.06649510449099524 0.07306888379634309 0.14334602011633324 0.1933093175269977 0.12165916436196048 0.10659233857402245 0.10788540710137291 0.11296663546802967 0.1617020290353095 0.16248405843551772 0.1935927376032828 0.20580654399132012 0.15920751750486545 0.1398765189631846 0.18146519673221329 0.18763836628167366 0.12838340440481044 0.12775822565153508 0.16764649972667486 0.18723865511097262 0.16666159973943995 0.11287388446405763 0.0990953798594244 0.11530770773383785 0.09355924474340448 0.13937455497232829 0.17694695087092258 0.13934259656465836 0.11572432472889731 0.07794977874479603 0.0563734549182027 0.047044519300196916 0.04481449199026223 0.04844958398219683 0.050154764651367 0.07945099807655019 0.07847750734307536 0.05268843809301008 0.06380283587158676 0.04707271679240559 0.07686339229072571 0.058866548917862326 0.0297605671111476 0.0313128027709251 0.02346181954510624 0.004216581281268461 0.010518955909618669 0.019459452016349688 0.04845274616349999 0.04930533568490228 0.07918302836845649 0.07903698349428254 0.14502975337419716 0.24214529848692123 0.31814549002420406 0.4367786725910066 0.3912506011957548 0.2639010319590803 0.3314449491606042 0.29183620211153355 0.20059788348882948 0.2131335169388934 0.16322791311873236 0.06923422837481007 0.04069036807580726 0.024667570189627605 0.012821833086421456 0.02042117810896327 0.014840569902350186 0.018870299442545473 0.009236001661913655 0.005068053539453138 0.004497714788520349 0.016145728868760534 0.0352536275733194 0.07390971756731188 0.2133767101049281 0.3384943806039637 0.18246696286743205 0.11307585939801079 0.12882879505655692 0.0921992749164139 0.057802464801519494 0.04939975049110593 0.02780169985385067 0.01406512989896552 0.020120941859729968 0.00883747957082966 0.008691246516005405 0.029633239732452646 0.0342678388552009 0.08883962358305593 0.13583909377533562 0.11490772350073317 0.15303663893738906 0.17148172388203964 0.11713953911004989 0.0937867104152508 0.06430478730642818 0.036008845807812634 0.029332610380132133 0.023209753190115045 0.03454018684137884 0.037920401070286776 0.07921700012295615 0.11069038723784956 0.11513867184650749 0.06451645574716514 0.07571078225324439 0.10449152866033706 0.11483063706312484 0.10306694196444163 0.06614516253398565 0.05216726702871772 0.023964082237733688 0.024984916240409643 0.014912749092856878 0.01702196907342615 0.01134113397883282 0.017287810014713783 0.024270538483868724 0.04995195747804407 0.07883203663335907 0.13310324135919077 0.11844818540390382 0.04899639560170524 0.049334522820433824 0.07772739038862296 0.06636954249802822 0.07938908224194059 0.0515262149130065 0.060209093578481636 0.046872003988441914 0.018718826173085772 0.006974528363310042 0.0017323853396708402 0.0024728864152445953 0.022993381877085696 0.17342792868648224
0.22352769222268293 0.10132975283683887 0.15858381315437337 0.13616640804751576 0.10810480562670932 0.08111029128179979 0.16685007357226925 0.2636440847853048 0.3771245643464475 0.6194379753526346 1.213474274050258 1.6191679468481028 1.5645894228699657 1.1158479897915694 0.7778084596913177 0.6375549310284087 1.3265774960492633 0.6382365553397531 1.1341904473815279 1.0 0.3130730562166516 0.18104380904139464 0.12444840704780656 0.07317384356732796 0.1173794905532019 0.14849297743560091 0.24732316329091608 0.4654635612957615 0.9861186116963137 1.0700658777155128 1.65433243778491 1.4842073562345535 1.2280623235826569 1.4752820693984976 1.063405427990097 0.40589409662742365 0.1694703360882694 0.15794624248117103 0.28528813364027944 0.4238143091056832 0.39651319352781667 0.14621004915315686 0.1697632304688333 0.126925634682683 0.15317920952446007 0.1473602671920422 0.29080411223326696 0.458885080236161 0.5943381480493334 0.41671271058769355 0.26680326806465005 0.18052726997220514 0.12900986786350765 0.07839426281445515 0.051776900944741515 0.02315820415874014 0.04622747711326541 0.10770778956376716 0.10820393547078294 0.09137980398512163 0.12436420866685231 0.10498063548927974 0.15070229778592634 0.16509769371954333 0.16001548262596327 0.12201245699858002 0.08662381027603887 0.04647721027960714 0.038799813522983444 0.02859914293982512 0.05108395641873283 0.06321590127391838 0.08264839701257756 0.08995976102370934 0.19549397792132064 0.15667550244223064 0.19317071855682164 0.5130005664988202 1.2137529846918351 1.1540613585628094 0.7424934519335041 0.43307434174496556 0.4854588464958086 0.2820438635569762 0.16348662491731372 0.08727521751776982 0.06460469237176367 0.027764262788625337 0.028838064414996124 0.028427188338504144 0.042438204539407755 0.05906180370870045 0.04819026057391205 0.137613417705776 0.19882018882364777 0.1477525845046813 0.07157240103487361 0.05697161269758579 0.09983715549767268 0.08531774530257077 0.07006882918119585 0.12852737592665991 0.1822849332216643 0.10978952499146889 0.16013924351827877 0.3899135996951913 0.6027456965524075 0.27478136608485876 0.21309715845289887 0.21508819486819464 0.2165954906739025 0.34525506582196375 0.3825517354942462 0.24639884476339732 0.29229730660816905 0.41481444380743254 0.5053483683983002 0.45091989491732504 0.32718792581950357 0.29974372936855836 0.12483403930907143 0.17360058802935052 0.12125222719110727 0.12070633425508324 0.07118333456599481 0.09375332193634538 0.08656651498552621 0.12183648171728503 0.11567110238221158 0.03046731363280032 0.659928113790025 0.42444668028574906 0.3826241979057168 0.22337895987357376 0.0727823456449839 0.08100751765255905 0.05018121138157535 0.0389464279399695 0.05233526504971382 0.05387753722260391 0.08972420884555592 0.08802972580134966 0.12713546483554386 0.1640765646140534 0.2919655745293635 0.37368142347413574 0.2802504502011431 0.2914320543373095 0.24119927006579234 0.155247284708736 0.07694304016449874 0.03068372235547867 0.009665613316512753 0.008164247210383144 0.025889202678584893 0.051689455749484685 0.09801351681795166 0.1383991529437156 0.16602532694943706 0.19403133322949287 0.7189921409129759 0.851642403207542 1.5086033330794926 0.9842377716917963 0.4156470969894971 0.31412923408873356 0.18300985624058333 0.1130531273563249 0.0946269390563895 0.07420951026639679 0.08081262663990013 0.07732216983227604 0.04169243693238915 0.06070785686494803 0.06824502042091923 0.12577031048532497 0.1502844905791884 0.19072956951567074 0.08800700217962605 0.1835256287718412 0.2933817360159489 0.144192592345618 0.02652117415643879 0.05625636747246249 0.09556479483844667 0.05137073302563033 0.02311874336341973 0.03311649787824743 0.09356281661726118 0.13820119382578155 0.22111837387559097 0.21542742090017744 0.13547174886073837 0.05865672982994668 0.07255238872015883 0.05226575731872951 0.10180019169589068 0.18854009067541144 0.8959299490643702 0.9091790767031218 0.533922731025969 0.37136858844726417 0.4034225987381389 0.5419295546868591 0.4056742544987645 0.20503743914732042 0.037355123029036395 0.1371941307308387 0.14549745413634688 0.2339143658290204 0.23017853116649512 0.20031874571077865 0.1562024363782442 0.079995619708157 0.054494309263851064 0.02227558376181135 0.03236562074766483 0.03802646283683008 0.06624514626064003 0.10861076725717639 0.1545603488358898 0.22586174595895755 0.26751590952543314 0.23343579468659248 0.16074943782214585 0.12185252477779372 0.14589594685519344 0.09497370050161738 0.10754329889093428 0.19706755660458222 0.28340181509147144 0.20003217034782883 0.1909911458212974 0.1938455888366979 0.19473382152768987 0.2625497473059829 0.2534024697934537 0.30413974241306435 0.3096839298290381 0.2632685081922694 0.22270082722461038 0.2748847993993725 0.28334571986918683 0.19197777906084035 0.18971609795823705 0.25212844489350417 0.28414653193606126 0.2550211932264886 0.17732546236531757 0.16069642497957143 0.19170796990385247 0.16369752694748918 0.2539600129224857 0.2955345259625413 0.28890791650215164 0.24781312476524334 0.16900479173024965 0.12003898022427378 0.09711657270617616 0.08559958748914649 0.08758869017680264 0.08066143931269235 0.11740063778528603 0.11710088227613949 0.077779143529995 0.09255291089840201 0.07251776855286654 0.11402684688162337 0.08726243105805145 0.046050113250602404 0.04456936236081575 0.03748919034664758 0.009860425031491264 0.01727239522856711 0.029750542852497855 0.07176142268585117 0.07560829814349897 0.12084480169082926 0.11946253615539408 0.2158127183642571 0.34965290328410836 0.45587496968846497 0.6406428233184112 0.5969707015453214 0.40864643965497666 0.5307817370320543 0.48886706759044624 0.3227154804737529 0.3184935567987476 0.25059120497806936 0.12251352371276013 0.09413164633176865 0.07288264083494819 0.049498846818249335 0.06193118687815729 0.05658509481753173 0.05413887602902807 0.03276885327720914 0.029132492915436098 0.02363416024384435 0.04321763095649512 0.06672281235755868 0.12552968032993675 0.262564537206804 0.4010599058883877 0.2722223642035355 0.19680554639305792 0.2506605547471386 0.18161679266235778 0.11293518265940872 0.09708885640064814 0.064414472965361 0.037565977645743334 0.04185560345532967 0.03114005284386779 0.025017686993730852 0.0494615436836273 0.0711771299936952 0.14062582282955202 0.19453270145477009 0.16182202399423998 0.22214427121830888 0.2524695058563288 0.17048941446998628 0.1421678700698123 0.09000539498346988 0.050256768541605 0.041466442405994085 0.03596263538037875 0.05653968903193726 0.06298606530992522 0.12589153782728443 0.17219973479786896 0.17737437043078486 0.10359375288581685 0.11689063942655567 0.1568250744306303 0.16471052444316603 0.15012421859128208 0.10419809854296687 0.08447310538101295 0.04681693698161011 0.055500680020474626 0.040810496232418274 0.05262584090548126 0.04776357754424016 0.06800221603650487 0.10138651223771712 0.11501475563167199 0.1526298785830013 0.34513448249264045 0.3928973508645444 0.1516703900638386 0.10579065455250167 0.1438722906130269 0.11617991535476453 0.13139685370145543 0.08333401753026948 0.0933540712019939 0.07231513179615158 0.03056527845038213 0.013198423697352381 0.006320717554465829 0.010637757206973514 0.038147950456404386 0.26984439991512627
0.9871659502053837 0.4943098015369457 0.5858706051821376 0.5377994948029183 0.4794352996734657 0.3090080661761669 0.5507386838783673 0.7100599245975707 1.31594507160483 3.062681767878032 6.172392776950644 9.188406990850709 8.74069496270914 5.11456513880007 2.5130665783323898 0.9847325227784691 2.2955454697821667 0.9296427515937836 1.9340699312941136 2.1736451714936833 1.0 0.5928090915148535 0.4450433170701232 0.3467026235040652 0.45685671866117095 0.47280288963938877 0.5724743430071334 1.318581003527304 2.763149087936869 3.043110991356166 4.2787840037381635 3.731118938603 2.891615239377097 3.459802687390159 2.639431268953993 0.9318289481311788 0.37343474289195644 0.5368025331439318 0.7064983188664634 1.416940325495156 1.620289307820726 0.5784257091580399 0.49350216142127323 0.3472326283794894 0.3944633992364936 0.36067277843569856 0.7217204476202069 1.2499939567730032 1.67768952637526 1.2185816342397207 0.8433743864215273 0.5943177687456582 0.4105282706532198 0.25594263831956526 0.1797015739030024 0.10840859018572115 0.19204554849530658 0.37350302425325665 0.3777196796278594 0.3740868427183423 0.5097767845024627 0.45284309939191036 0.5529606430621112 0.5749231525428151 0.5418276373598443 0.4731400832679302 0.38107172860023586 0.21508153626814494 0.19046233186196426 0.1295154926552681 0.15926148540396165 0.15662575849397387 0.18490311776363816 0.22394604375419688 0.38297338897934496 0.3638576114815368 0.5016985915536175 1.3443346588771177 3.7963960323922197 4.127335858923133 2.395282769795759 1.5613003561365824 1.5654679087866863 0.7798464715886795 0.41071856716730387 0.21190206069567377 0.16450285800394435 0.07398760360675885 0.08476874715547496 0.0951099194489818 0.14217904636704945 0.21842610567301177 0.13928357983590564 0.31509153785307786 0.42212000794041016 0.48606751360599865 0.331952896794439 0.19163003260801098 0.2953401176505857 0.23202666009304118 0.1944138051460227 0.35372891347195495 0.5211232900743672 0.3707998442351385 0.39266389761007153 0.9095858618576862 1.3256354114178848 0.6078034206293601 0.6281801119476893 0.5871700639992325 0.558339841286926 0.7713548417611148 0.8365174856471546 0.5807778912288482 0.6553094298579094 0.8622795088497386 1.028479103867476 0.9515303819523017 0.7157518483975003 0.6605839090294275 0.3071446474877754 0.45137629281894154 0.32531300195442436 0.31201044567311226 0.18712950015144583 0.23047676465780154 0.21241034902816977 0.32026999820303725 0.299120737225507 0.12770112553598043 1.5811512454279304 1.0836709321372608 1.057889471821583 0.5264550635077063 0.16767682085497992 0.1925014087415617 0.15730725362251358 0.14370613879550273 0.22161627856751948 0.22811575622219046 0.3609522244467251 0.3519503600390137 0.45536431970209473 0.48461794366491123 0.6048668607823452 0.8245421566108461 0.8859988901808635 0.9134706848894416 0.8456277360192138 0.501464631098762 0.26016439776523814 0.11791194386298226 0.054900975520816166 0.036141323847800416 0.0735105992579009 0.15199316617263695 0.26239156721450374 0.3951770026396851 0.40788552109183995 0.7167076933008997 1.8149839406982364 2.4118129772085597 3.580940397543837 2.3301278257523115 0.9935621662391 0.6954058177687783 0.46867089638314435 0.26645848652956927 0.22276196110947355 0.16950708345803317 0.24495340388661122 0.3222600020920223 0.1981267785454238 0.28592242116787125 0.31321421935290844 0.48541911419784906 0.6549529314473794 0.7223829559260527 0.3046814196577102 0.5463915009971735 0.85310740608053 0.3084385109703737 0.06840042056436162 0.20960584628933876 0.3553720251424969 0.1638549728375552 0.049838739086709855 0.09099033611083304 0.2681858246186156 0.3628862678673929 0.7484382065983264 0.6108202201804108 0.3311605605559574 0.11338134957528948 0.1389894901132049 0.09786887699796662 0.15353189941170098 0.46826632484247316 1.8415658752701936 1.6645918726035895 0.9773894146242654 0.7564400008398517 0.7332732231988061 1.1340858763892279 0.8826967517935427 0.5012719838126747 0.1128725974935402 0.3079805154487638 0.33810907346666486 0.43883573474592114 0.430764190052963 0.3810656750590444 0.2891515853354857 0.15141244384352742 0.10728961852217121 0.04442909627183896 0.058667784488286044 0.07594649490335452 0.13759655773544033 0.22754146153188873 0.32300838797443965 0.4659589562796741 0.5453781835745937 0.4657069252251123 0.3124840260372966 0.25235401782807954 0.2951776710622417 0.18456149118366602 0.20410728872312342 0.3562277850543379 0.5542806790731234 0.4041814261078442 0.39866731816804263 0.40953320912420516 0.4158551258993703 0.549958542488721 0.5213446009375944 0.6189088014199187 0.6263217046703462 0.5481798957246422 0.4475475974934434 0.545999610861142 0.5816024741690278 0.39765673198779145 0.3960596783460552 0.5303269689930947 0.5973357095125006 0.5334937433531959 0.37246926586594054 0.34360039159610994 0.413650812022882 0.348650214442741 0.5414929742844847 0.6024497445271776 0.6858566017906792 0.5555994515202127 0.3856479122829415 0.2703398918082954 0.21461020770142203 0.18548586789309454 0.18302236934526736 0.1599563356534773 0.22293996975606092 0.2241784107714037 0.1515888591496273 0.1785812000274823 0.14436400842458338 0.2236462429472402 0.16864725673875922 0.09085443345243015 0.08199104947506117 0.08144593720178969 0.026051201802646425 0.042007976072621085 0.06809857788266674 0.15569830477904908 0.1665940988764871 0.2623019825753148 0.24923004012243186 0.49463610942079494 0.8051135346037523 1.0676470037680004 1.4828835493741312 1.3617612192575506 0.9199432017992524 1.2147904967772982 1.1840387829828438 0.7706192566284775 0.7356367609418847 0.5907639207771734 0.28763637998697866 0.2560586125745766 0.2118473401021172 0.15429213534271627 0.19754131483316142 0.18743919681365528 0.18808806767100855 0.11303100129088069 0.10049197440044634 0.07453999083522055 0.11525462723782878 0.1515253331166686 0.269751062488536 0.5415317412429862 0.9600554299819203 0.6393378352595938 0.4470831415114028 0.5804531435417636 0.4462506192919151 0.26636282198515304 0.23415019305742837 0.1721706169326938 0.10270466508853994 0.11763247592324345 0.09792648642284225 0.07924775949772227 0.12328500489999616 0.1783275298516152 0.32544491084641225 0.45600148715816513 0.36655612744611116 0.5020541610914036 0.5492258670264221 0.3444261767269086 0.3239977649843352 0.1907650223375535 0.10936343233956916 0.08979496613791844 0.0824518418103563 0.12340938282674369 0.13797058507824228 0.2692201497523374 0.3604187687690644 0.37404101997514483 0.22042983232835323 0.23449576937678196 0.307009874366767 0.3128175156081435 0.2843128730135053 0.2087818789635544 0.16996694377849042 0.1031904023833712 0.12750937661447892 0.10142342485832576 0.13671737863937852 0.13612133257522063 0.19599113217778397 0.2827555135917496 0.2628176425467078 0.3721106669440307 0.9229712806253295 1.1989799783959063 0.43784854422325353 0.24821102406743742 0.3106545212065107 0.2574543224271594 0.2909000015086902 0.1825955547743346 0.20103810842811118 0.15885578679127382 0.07288349964746337 0.037403062676039815 0.020611022340694587 0.030374250459829867 0.07685555882217546 0.5567516801130756
1.5081056978877028 0.9296213645262182 0.9008463944155217 0.9277497136553959 0.7582059439217671 0.4077632690226977 0.7372796865893205 0.981340953914263 2.1024888978691 4.974261326290629 9.762544680412613 14.873273086229196 14.07676033482184 7.843067572577539 3.4254579650329444 1.313376052200052 3.400653029890659 1.3003416963636263 2.636934132729895 2.7966104013351805 1.3189252658355144 1.0 0.8279781732701846 0.7113442641369377 0.8687332062816167 0.8121375902506016 0.828908238771446 1.8661055123506043 3.458464181774923 3.9011637738191984 6.189369301595849 5.15125102084033 4.186585392787959 5.002935462817077 3.9781498979218113 1.5832751321484901 0.5535041308677964 0.5120024545713608 0.9767921329040908 1.71428684475517 2.07474842613243 0.7922868214159161 0.7230025908547646 0.5428675391045812 0.606382703262021 0.5560103133483162 1.1029104573782782 2.074617947048307 2.9275912303757123 2.058191674280853 1.417809277278943 1.0361004048778213 0.6937765167880017 0.4554447242908498 0.35238394338154283 0.24129006625756783 0.33781328457938803 0.5872395089176208 0.5889995055414919 0.5584769742777902 0.7924193830161987 0.7025611337469941 0.8723440791223149 0.8935455298100494 0.8363550773751566 0.6889602930664023 0.518331318119512 0.3077224854982662 0.28700824235391814 0.18751990195590718 0.2283411863345815 0.23703685059255422 0.26659474912812836 0.32989337209496516 0.43703450411864225 0.4090778357308209 0.49239736595271605 1.455818826482376 4.938388922002091 5.5586878664015105 2.8791055485538255 1.6664028053471924 1.959463840330243 1.056025494263388 0.6087577559324819 0.31574589817206805 0.23660267122437084 0.09748747446073908 0.09075582774832815 0.08922527867790664 0.13711601896542108 0.22737695545614697 0.16335871194887322 0.2557730959751356 0.48585471735269287 0.6863661970321117 0.42840085213349305 0.20450403327020863 0.32773694466039127 0.30710399411122663 0.27498935378090406 0.5772801106476807 0.8724557605212669 0.658888531200302 0.5697374923547096 1.2869040721609029 1.934626797423297 0.8483611000418986 1.0042458730686168 0.9685723413935546 0.9195049329574042 1.2346492253073045 1.3224115419389835 0.9493881930295923 1.057276770136146 1.3730382007101924 1.629677583028084 1.52442773976678 1.1469289739677142 1.0377645100604738 0.46400563926877775 0.7146661572701375 0.5226169765699237 0.5051272466764268 0.3006242786762751 0.36922163172110417 0.36256589434611597 0.5675930355339889 0.49531701999902794 0.17427116424964106 2.336809430138762 1.7008453604061442 1.8611088857112679 0.9524462154380227 0.2373541573372779 0.2781077051875609 0.2249755125680788 0.23936758764193844 0.33967406420566626 0.3174200171234488 0.4912587934210619 0.4740807664980629 0.623174734801177 0.6148870343791649 0.8444433364616766 1.1804442937182131 1.2049505769825897 1.278723293478297 1.1531108931369245 0.758328079529692 0.36289485250234355 0.16949646920689607 0.07480847316344146 0.06405829505756726 0.12560403170015705 0.24562343272007062 0.4012289051318947 0.6329490696356653 0.7134640636492736 1.3205275453689258 2.432180199403527 3.7277185085670523 5.391074063663332 3.45283205086477 1.502865372635647 0.9874307051865333 0.7182314481071044 0.4066725580672064 0.33242490605723773 0.25672528786570364 0.3234514820379713 0.4621484673138552 0.2707257075149879 0.41089055097077226 0.4412738659463351 0.700963246726128 0.8212573510623722 0.9345438649552896 0.3841212537787243 0.956912052849892 1.3664379379967009 0.5134669389129095 0.10587307935419045 0.34876502739248094 0.48153268648578557 0.21319742684356502 0.05925613054225551 0.12631181759030188 0.3773557812774104 0.5010587684270967 1.0093159024114897 0.9096565312435565 0.5278377417911857 0.15759180333065026 0.19513252449543123 0.131031137461379 0.21162706364452916 0.6644454583143399 2.4660692603995322 2.064368826606331 1.3295421939628527 1.0000199786294444 1.0052435841158947 1.7470996029347539 1.25088296541576 0.6402162819848033 0.13171200519484422 0.31990839748943495 0.3822530244663252 0.40426556149482706 0.38967816421054235 0.3429048062499968 0.26165860975747673 0.11048040241537808 0.07784838347212057 0.026497313119255395 0.060093749483962386 0.11105569837670293 0.20465554100576352 0.355344822686565 0.4821421188819794 0.6973587637844544 0.7889376838538213 0.6851771270872282 0.45154364751867104 0.3315612409979505 0.3708637850453205 0.21404811874952426 0.26477004675084415 0.4669040074596002 0.7684832918572176 0.5878626005120546 0.5904662078075091 0.6022439839795748 0.6098308040275713 0.7860802023012764 0.7657441687927736 0.9129938674474561 0.9927366040627915 0.8333364908526567 0.6359980618879206 0.7849577410976286 0.8692064034641684 0.6036086754104975 0.6320854516976556 0.8468199745889632 0.9174832471955338 0.803618053422576 0.5550699518493409 0.4965294004944322 0.5947400382056314 0.4968513892892705 0.781934910289429 0.854943540815347 0.9721733743552323 0.8270680862115345 0.5685890402198488 0.3937030549589852 0.31223281058733887 0.27227357179278006 0.2547686201389813 0.2003722439901813 0.2620318622858417 0.24786843797698013 0.14161764317385156 0.15904719847413573 0.13378573793401363 0.22885930314190378 0.17056593313837543 0.09047333045570924 0.10385514474753484 0.12992612822102803 0.040768608278442184 0.08685602702966853 0.12375990030965654 0.2507375817972979 0.24295372439995236 0.3692018300262156 0.3189877035869142 0.6923954254225497 1.129321797810278 1.4683272932123292 2.0475503069457135 1.9271032968270103 1.3109393025380698 1.8595100269551825 1.8145412492157273 1.116058812736781 1.0475014853732572 0.7722872247390156 0.34401882567632314 0.2669421685402684 0.21931187280900302 0.15721386014260744 0.22237305481292202 0.19541319012789596 0.21755506065038963 0.13654820763364867 0.12045714101302268 0.0876651329332215 0.14159499220591634 0.18239635705349663 0.3374469424532253 0.6128239063533516 1.1329382911034909 0.9263674211453684 0.6508596429140786 0.8540817187589886 0.6393244415074515 0.3616251261161431 0.3039893632877874 0.21753062392707445 0.12774291853447045 0.1523560870773028 0.11005282009717743 0.07919134211404998 0.12516067756403296 0.21387834668905997 0.3906578936807629 0.5998507342736573 0.48357508989262526 0.6812105581578397 0.7851611399063784 0.5081057214617604 0.4586709636640026 0.30790704061233326 0.17519455795209204 0.157081959118587 0.12502148331228413 0.18743997871867962 0.18209671776089276 0.3503283183752986 0.4656753487515249 0.4675638905919834 0.2613870773947828 0.26446534334687444 0.3407541221780493 0.3246195073425256 0.3069716435097812 0.23093117351258005 0.19608643030479758 0.12227577464581195 0.17127217407547077 0.1390259247258659 0.1902430940833138 0.17976236533814027 0.2575880778147961 0.3725429117059053 0.3890508163410896 0.5054266286603981 1.1725993378127504 1.4851707075731764 0.5548206591129805 0.32148558679683176 0.4171691048445574 0.3468142011530839 0.4143887629847709 0.268317838258511 0.31108892927415666 0.26280670142219537 0.1264749209835332 0.07710961618804513 0.03139724409999235 0.05795876777641425 0.11428777429959869 1.0774124096154485
1.35759758887861 0.8743538208927915 0.714847894643444 0.8606908578365099 0.7781506142229894 0.5438802199868843 0.7762095348398863 1.055912369738037 2.4151804491431896 5.3086886951309875 9.9023371164862 14.921832851589173 13.51183933577387 6.93681120873666 3.1279618474912616 1.2467554271436718 2.6091639473186614 0.797120781815934 1.5094449179749314 2.0532615212904277 1.057582491672297 0.8843527374489525 1.0 0.8005860915953246 0.7684640200240305 0.7145754694167825 0.7289410678827892 1.6803223079601268 3.1406103113904043 3.327504227727419 5.106204557393839 4.669832398419282 3.7764350555574704 4.614321156868101 3.783464187750329 1.5636849034201072 0.6302421457630037 0.43255013970738415 0.8061533570306395 1.514454308310086 1.87487011600503 0.7225647796724075 0.6143773573537749 0.4437838708386308 0.4780683760596099 0.40256261792376796 0.7933385539122065 1.5644894424192775 2.3145735919777395 1.5528313467657286 1.0603192221424662 0.8241068142044295 0.5555411351335321 0.3645713367628645 0.3152779335170387 0.275490401862856 0.37491414636046066 0.6531284515266259 0.6388367205071779 0.5698731340296821 0.8105281546071079 0.7366904324358461 0.8616575246107012 0.863910479141128 0.797062923529605 0.6294954438098784 0.4661973696249441 0.2827146637413969 0.27411135428718864 0.18391091836919948 0.22147662949743877 0.22545099103445893 0.22009907023053446 0.2752352011649624 0.2375484984278054 0.31870986722873756 0.5274649682877702 1.5874347802955493 4.5941954145281745 4.893226769139229 2.8553299839982897 1.5965957253300456 1.4841769858396048 0.8605577915094398 0.5152408373248052 0.24432185792915143 0.16757226882543344 0.06481044135636245 0.05026673681644268 0.060568108417936126 0.10352582616813318 0.13293273416610468 0.1398797130046124 0.2966484571180364 0.4240610470680071 0.5209857293855468 0.307753742709037 0.11774027827807317 0.20043749083332973 0.2092606207952114 0.2003148254771249 0.4550659421890962 0.6841782742571422 0.6073053915573736 0.5459484940971583 1.3803859477554403 2.03355624910074 0.7857120478900351 1.0651404628042427 0.945084925514788 0.827191881612304 0.934916467788223 1.00628145796741 0.8427895751429272 0.9117062333296657 1.1032442043279247 1.3600303656236228 1.3629944962928047 1.035713129717121 0.9058613075475084 0.4112255689421528 0.6195734767335354 0.4361999256329246 0.4046945905337274 0.24349916028380497 0.3010008157710976 0.3362550105153233 0.5421311721713141 0.4944265604880644 0.24820830907649766 1.92537009763078 1.453306662202081 1.715862508943112 0.9787405899768805 0.22667869492334392 0.25621894119127997 0.23727353530836634 0.2637228757236957 0.3497839071846266 0.30011241833146596 0.47593802974543675 0.45909595499086 0.5796061976451774 0.5373369384389944 0.5312493327814001 0.7098414312572245 0.8454732941908869 0.9441901935114732 0.9881896283574402 0.7576123283428347 0.3473420962102317 0.19555968702403506 0.08558406119907615 0.06473572778170407 0.0921600465792396 0.18099617249144503 0.29177559454496343 0.5171111283511507 0.9068434213650101 1.6396175315152601 2.229933021358201 3.790849223201641 4.95320526573843 3.1308431140903448 1.4254333280492788 0.8426127707868721 0.5831676984450775 0.31509363457958717 0.25152061704773604 0.20061968689804682 0.24384832224888925 0.42728060849026567 0.2312549519904768 0.36769729697449405 0.3740203320841907 0.5819002345432928 0.6867441406292017 0.7405716371626757 0.33034652669604475 0.9253266603900651 1.2372671455100275 0.4845771293175817 0.12452452353039309 0.40828260226546326 0.5634520968396447 0.18252749112988476 0.042212465968533265 0.10970188681517372 0.29341952905581425 0.3725979993415216 0.8678326294892735 0.704739918478714 0.3603772277768555 0.07785550913777409 0.090031142979415 0.051191912214180825 0.0629022757262183 0.4087732298113435 1.4313567713146267 1.0554381568131754 0.7551450376444875 0.6503160274695641 0.599413383835858 1.2394067593178828 0.8323238447595592 0.45055772581247133 0.13158472459865525 0.2092608021969078 0.22672946570308442 0.19546195198955396 0.15880429245000746 0.12741855919135558 0.09308046953883167 0.04550098675019282 0.05288273458772998 0.051110941649908634 0.08142118617295019 0.1391888760586746 0.19551103515801269 0.3188113233473955 0.39006138347935815 0.5654205033817506 0.6289105202776823 0.5556630598004867 0.36616136521034237 0.26076801152904455 0.25739821483398395 0.14490040400747656 0.18551760774123907 0.29379818741311436 0.48037550906994614 0.43172648408824627 0.44022127663396277 0.44644512097316275 0.4581895718613686 0.560594539568702 0.5603725277852591 0.67428056656575 0.7632392264298103 0.6763390113240392 0.46572051107901785 0.542902550766447 0.6192435099616911 0.4357283819447693 0.4904626428361906 0.6683558746838952 0.7093187423495779 0.6156242654777829 0.42523518287314993 0.3657963984408054 0.42360001153034293 0.35944151451783524 0.6370269986928204 0.6700406316720421 0.7958101045647605 0.6763558919679097 0.46225265216029404 0.30863232702858734 0.23886056918024792 0.211355751211058 0.18224002455454522 0.13624332530197517 0.15493999627024488 0.13240708301910392 0.06534766137760747 0.06599863752054332 0.06980681557652278 0.1227177293801091 0.11014232626758724 0.07688277592460264 0.08290020775655722 0.13356226825292106 0.051220908878361275 0.09499076552382384 0.1185017444854502 0.1971800672784407 0.17098878361976577 0.23839339293428696 0.18498130920986217 0.4190454706225496 0.6343410302952696 0.782522174287983 1.0932007912573098 1.0804989826782787 0.7776578482142305 1.2715173683231198 1.2697146718849142 0.7083679552111226 0.6206642697080407 0.4047210549745955 0.1932866663113035 0.16798620560204988 0.15949830742654714 0.12685685751481307 0.1842036355571722 0.14562282397586318 0.15848169599703452 0.11138304438082611 0.10015869494348952 0.07336295791354 0.10496549542496204 0.1208988325245767 0.2167326377022759 0.4057317231611178 0.829883908262435 0.7163778768049955 0.45440685893803395 0.6147341743925168 0.45263637980139254 0.2512597321657088 0.21274243729435885 0.16206471009987186 0.10640736427547184 0.12409897522895179 0.08991706733912995 0.053677450815285896 0.062166709228911765 0.1545311094817246 0.20387703804931614 0.3144670674999244 0.26161467563170443 0.38591140890055914 0.4905934464298078 0.33786289072641623 0.30833987123851425 0.22873550831458322 0.12645743336900342 0.12615168124730183 0.0963407421920098 0.1520491086693585 0.1381307325537466 0.23719962414558973 0.30207701028047607 0.2909820713291291 0.15571698782293414 0.15025387866613502 0.17818131097649234 0.1494349511265491 0.14977392665010605 0.1241651134467851 0.11647990303407238 0.08333520089784237 0.13058677451026765 0.11585128997634539 0.1568121673516913 0.14669780809753036 0.20990663602010295 0.29616985728504064 0.29518739431845464 0.37940330535828165 0.8920375398805506 1.1730718179196131 0.43422451137493634 0.22720277521701226 0.2872557675578728 0.23170671942201784 0.29101955580363786 0.20241228647859222 0.25241543599206573 0.24450027806050667 0.13867354297156947 0.11010270597625736 0.06561507375585762 0.10846115192507205 0.10778639109620382 1.155059171933422
1.4898741589522035 1.0050838885313214 0.8905281890545597 1.002264930486074 0.847008764034189 0.405166483662592 0.513977043959733 0.37835255777714777 1.6456247918151854 5.276088795708101 10.617353077454093 17.21521810037436 17.04278862092336 9.294433809174144 3.1930713277017597 0.8555409120250838 1.3384251392660054 0.4922387878888171 0.723910112113443 0.9657845769432054 0.6590806602872246 0.6077933467839859 0.6404386192477924 1.0 0.9921577806589706 0.8513779066246124 0.5194499999726019 1.5436314451730817 1.9619195053363627 2.235239899469456 3.2277549711236113 2.2317187133764596 1.5832762811089836 1.8651012116422827 1.9469616146305426 0.8269128569510332 0.3497323537869065 0.32175812307765644 0.3797782490173345 1.2412572387124796 2.1616012127747233 0.9155493733146982 0.5484327967498809 0.38090609530610203 0.3800804774953636 0.35540447365469646 0.6767867302557165 1.452976120860272 2.1193939077067707 1.5636580850826045 1.1651700891529764 0.9390859924514454 0.6077528788025549 0.4396195813550785 0.3366771875321876 0.25543170271982196 0.24845056261159434 0.3770442072231846 0.41535547344452806 0.45174623280788845 0.6993447744601075 0.6624524047601638 0.8225915925224495 0.8490210929811274 0.8500088179865614 0.6986933509574078 0.5168526361720579 0.31944610914118554 0.32766363122716824 0.1880786662424586 0.17188390766292383 0.11619251065751587 0.11831528170783026 0.21153513069794727 0.25140183836976077 0.26978427993675647 0.14603993886424427 0.7396479143057816 3.2448676316239276 4.009754814203853 1.7457073392403955 0.8138355331671001 1.1348307258136445 0.489504273764957 0.3104363614676637 0.1645431077214838 0.13938656813528436 0.057911687019478734 0.06715918911673904 0.06399030964932724 0.10271589964393464 0.25060520023820687 0.1311848619705314 0.26705539156696323 0.35168935815895214 0.4628051295677019 0.3866972206763725 0.1791646818979655 0.2378551047550874 0.22185282424003788 0.21487413467273894 0.4458059480115494 0.6786499998583821 0.5194478416204161 0.2063900271465349 0.36577065825506233 0.6045833371249957 0.280589137342003 0.6206503905739276 0.6034299982569574 0.5794167270517393 0.633230774606282 0.6067774252851194 0.48402895349519215 0.4784557961426101 0.6155638979265998 0.6507749963069834 0.5364151474402341 0.4134161641472156 0.3384557387897971 0.17830496741201343 0.3376857691030324 0.3172439357178454 0.35118186733445755 0.22680029213431643 0.2469480167915482 0.2586295540299161 0.4278245549001331 0.32583376410046566 0.1892337504331104 0.6704007597741263 0.6520648785978116 1.0358810003283683 0.5061199649300431 0.12538294026841165 0.15670451982234224 0.18812214879722505 0.25699698565284135 0.37554287804852815 0.3355299950117425 0.48777936488583246 0.48066720382951894 0.5975653153106096 0.5612477954509971 0.5282859911009498 0.7651831605725711 0.9401446101590475 0.8235010788744316 0.8092078381196123 0.5470630143103259 0.25055284585299115 0.11805895019260586 0.06195572873645121 0.06828983819672836 0.08697479995664995 0.1986892092595401 0.27909614246356673 0.5503026726379813 0.8331689389676773 1.5538862076556368 1.2107515566011795 2.2158077453823135 2.2138429282341625 1.3522550031415839 0.7107409539557255 0.320646846645831 0.3500978354255944 0.1962918392341327 0.1740042999654555 0.12249145369804856 0.2199922133704367 0.37780529463195184 0.23691237341740234 0.4208453957076277 0.42417997478999037 0.6698752099098999 0.7875388646787997 0.8367654289427127 0.3419884940718856 0.7418299218830011 0.9040136896034231 0.21684057263020584 0.06238786067152316 0.22102124075090795 0.27919705523517446 0.12827661178422423 0.019445658425502697 0.11623483206307861 0.33225477240896184 0.42353981288978226 1.033767981007508 0.8415048524620428 0.4538495683627629 0.09541854539950599 0.11023867606841639 0.05208593618303329 0.05276699609824108 0.4519988022834295 1.3430925652262027 0.9210252243250628 0.5976257301368225 0.4098317167675011 0.3535915905743355 0.8078843215234346 0.5747639348311687 0.32077600479611806 0.0837703281351939 0.1624516984893951 0.16673856916539076 0.07168245319929047 0.047746160740942824 0.04960637095394788 0.04134526412267683 0.03853611396232448 0.06479998425711976 0.06065276725347215 0.05656796160072659 0.09109174014897843 0.10335217996136907 0.1687387442839861 0.19309927220528242 0.2857949311064063 0.3093022483894113 0.24827448355711348 0.16549038120584506 0.0990380167324023 0.08044180784002052 0.04400303089015357 0.06112054398038559 0.08294976231880942 0.17507468124647094 0.15567756041620828 0.1803132962609019 0.2007425465060639 0.21527323271756452 0.26047883129440197 0.26887589821258634 0.30372992804849486 0.3759498306776569 0.3633930655073941 0.21605154367545282 0.24113911187450257 0.285059866142482 0.20971072229555437 0.24487831500208632 0.3354981378005551 0.3467765586354122 0.2971149043646961 0.20317134182177263 0.17283331989365447 0.218474413659009 0.1857885531498351 0.38683178785187994 0.370089663318306 0.5826164421777553 0.4315191220017184 0.2723253950429661 0.16267419612965991 0.10655129682713803 0.08560587217368665 0.06791639874454333 0.04328686237973797 0.04246115004223381 0.04632488635952648 0.03819885997281268 0.06184721507986359 0.07161488035277412 0.12024094932337179 0.12043561824208507 0.09195473274102615 0.10330246598987193 0.10934680407691992 0.04990930558086196 0.07055022730629147 0.071390436392169 0.10658420071941685 0.09491279310311526 0.13416542495021935 0.11986694834314848 0.2932143696275897 0.49140624126161647 0.6571394632845196 0.8302403173164472 0.6990361089829723 0.47422445264779195 0.7122877158596821 0.7289831660191054 0.4687197398572216 0.4580682406402842 0.3251744624411502 0.13604713535079382 0.17447871785102856 0.16238279800107727 0.13634313387643074 0.1563211576287331 0.15107029510577313 0.19034727203539023 0.10148025541892233 0.08966086088232446 0.05708099829647614 0.07428651862560075 0.07691454396387609 0.11823682251608653 0.1700465046981958 0.3520877299841982 0.37699149551269345 0.22476317179627647 0.31430396582315834 0.2869113182502802 0.15602086805337845 0.14080701566839207 0.12423173086080323 0.09160078731396422 0.10108679500355154 0.0784903412085505 0.05519845635765679 0.06949291987159047 0.09695860981386246 0.1452835023256477 0.24782344677440848 0.18729343011062802 0.2661373784670333 0.27424482611871576 0.1639688477702939 0.18110245868596342 0.12336464881712102 0.08355213311917253 0.09504718469439452 0.08648597151322018 0.12159575112835627 0.1227973302114892 0.18509909723574816 0.23460039420107573 0.21277097265195333 0.12844937193164419 0.1307433606739413 0.13894775410425428 0.10985015796979916 0.0821493403502083 0.07176201393025408 0.05212919695275523 0.040641377204446195 0.05744953970369872 0.05834701550809592 0.09006761859826909 0.10400945618201905 0.16927607218742438 0.2435408842803529 0.1726043699494571 0.26358696207401267 0.696181150132962 0.9739300818932689 0.35724261303256555 0.14349888716519224 0.15544170679636476 0.13303221957338973 0.15581556504705102 0.10118345555132265 0.12765103084971668 0.1325426571385178 0.07996349598647189 0.08067628923028168 0.06115355188674047 0.10213766201969228 0.129379627882746 0.7647389598043732
1.0861821673455576 0.7707915436656727 0.8013918290119122 0.78687384499943 0.6107353778553338 0.2251921487211895 0.323126917997721 0.23999782401713463 1.2476296800474374 3.9690993208523193 7.99862977354604 12.999567227152417 13.094044259967923 7.565762833185999 2.7153809938609106 0.9796762346567716 1.9834454398966204 0.7644349678444081 1.2208440647363228 1.08053438298845 0.6057360606067518 0.5177075547097625 0.4287607110541128 0.6919946153115765 1.0 0.9486401762769212 0.5943123982819081 1.5937622328028607 1.7663732359485809 1.9422289772083314 3.4654823713676954 2.1583096107406634 1.6593388799541233 1.661349114499749 1.3839225308850616 0.6999553303549311 0.32033166680470465 0.3380654842324978 0.4315921121526673 0.8873148450922757 1.532470620760546 0.7834223343395432 0.49611661081397407 0.3913409311717706 0.43946537975630573 0.4345259270680311 0.8476220836762324 1.812976064288745 2.551202677606023 1.9166646015094555 1.4290586492305328 1.0634246566697174 0.6897682864959758 0.47136108200098137 0.3305507717501704 0.19064327734770362 0.17404397858743564 0.2773545142916245 0.3464965100382944 0.3870636994083777 0.6317929780437995 0.5701993992644001 0.7657622112424753 0.8128679062139837 0.778192133931305 0.6003515728662875 0.41908797027367745 0.2392799076904474 0.23574013294809085 0.1172632411236952 0.10025282691256111 0.07642189560575909 0.1283271416283972 0.21680869902446623 0.358185669502304 0.3393645755624763 0.15489976033881925 0.40990544530323686 2.9082224075649896 3.653859344558734 1.2006261129875229 0.6851521147339054 1.4395469429767214 0.647362756292746 0.36527802486014105 0.20570470379282121 0.17501672161025694 0.06817572003663933 0.08725625567906266 0.08108216304618121 0.13417595785106443 0.3333860254981638 0.1742481545007741 0.17457141428214298 0.3313614275797835 0.37282823958386757 0.38918208182399994 0.22348213176338874 0.3086459956370372 0.2729341089683627 0.246983362335386 0.4892337193002342 0.7403157171913375 0.5041898718355919 0.1960638352707432 0.31563139401658263 0.5333957006563553 0.2439096520369348 0.44048690718815237 0.5108622667130917 0.5413505326577805 0.7619081210508148 0.7929632674405235 0.519491763600861 0.532850861429177 0.7700357672440419 0.8182753705232831 0.6273301687881042 0.44089239051132106 0.4000031590523267 0.17313945728373398 0.36313652269610414 0.3575691365774208 0.38627445833259566 0.23460241241915505 0.266771942939246 0.23411195361843665 0.38947286405653336 0.2855945572463901 0.11577201343588814 0.7636764576269423 0.6586962027705948 0.9888714667684265 0.40932924222694056 0.09980140920481761 0.11432761233253087 0.08991048734401294 0.1510361716336371 0.24826384578317778 0.24230221261206136 0.3703763207562224 0.38060392803900067 0.5400126096934404 0.6616293488928063 0.8410633926589166 1.0374272107768503 0.8932412572704461 0.9497739094336908 0.9191844317476494 0.5377954440817224 0.2526183581366168 0.0910421541890116 0.03902282751313157 0.05690608344205824 0.10179289765314566 0.23774541943115263 0.3624513582803047 0.6484256057278985 0.6946785252240024 1.2641730636135151 1.188889299763847 2.1937716528855162 2.6608280798609507 1.699052421912122 0.8128080484179625 0.4549317805767797 0.4622107211322944 0.2603857142305492 0.20793255512212833 0.12590147833633034 0.22208187449631459 0.3341167329433544 0.19951674678325212 0.3372559119523809 0.37543950623546624 0.6186944427571945 0.7100859071866451 0.8001248997487116 0.34445627473295864 0.7173432131743721 0.863918454195387 0.2071498625412969 0.05507623716390596 0.206165452271209 0.24200895370451603 0.12459692366235334 0.01967485096140237 0.0949854237800343 0.3211309757293979 0.4446222687054682 0.9182883944439223 0.8571691659157213 0.48905746052535504 0.13898644803102977 0.1755277973239809 0.10554254817328158 0.16160492283088268 0.635604039354356 1.986345129921064 1.5347174937443935 0.907666345356841 0.6133812626324032 0.5984854651395555 1.1301206491235287 0.8521429944398158 0.45303325072099193 0.08705904144631221 0.25385892861454096 0.2760502673652692 0.2167482479925338 0.23055595632795486 0.22103150239683356 0.17937511966420275 0.10686646399591776 0.09253349889073925 0.06270805911896761 0.04254191643597879 0.06357153846950836 0.08359877174674142 0.155709049545669 0.20423106586986106 0.30929660340656073 0.3510139061889467 0.27510481716790175 0.17339340441021361 0.1283667794035299 0.13738902496625693 0.07282775354215089 0.07325236527641268 0.1222169201635294 0.2767642966050168 0.16780604329493398 0.17965208900947194 0.20812819756572815 0.22088803075510038 0.329834158299511 0.3286004715127567 0.3693080350685751 0.46956569001943954 0.3457883411683196 0.24294490755980408 0.3281130102904281 0.3820066116540572 0.26990310106470106 0.28657209911353854 0.378439446737347 0.4019700159683882 0.34857462683401336 0.2307518057597185 0.20730811529711546 0.2641714121620388 0.19753243570273685 0.2961906305448146 0.28792174461643605 0.4604724363567807 0.2887046107757704 0.1760898023665855 0.11878599209673811 0.08269169123793106 0.0727956459237723 0.06662511253323627 0.05451727807821542 0.08415748410485958 0.10180691434650223 0.0914345037343024 0.13808423139721465 0.12520362070005536 0.2067464023766297 0.18384792168208225 0.12093424168171583 0.13407080807634358 0.11829422071258283 0.04944426760595281 0.06455398367035381 0.0648035768343703 0.12147385344398619 0.12209637698874115 0.19756271599290964 0.18866552389092778 0.4988596228648655 0.8637614796630944 1.162423518638826 1.5408605842823073 1.3345056872021481 0.8638612842735577 1.133803579644118 1.1085203356605344 0.758868438607999 0.7892505080600483 0.6027330223300806 0.24216891471244054 0.23789555546413083 0.1943374098118238 0.14483601588606093 0.1542798451930622 0.13990729121530848 0.1801570740633394 0.0799053249354487 0.06466853459859861 0.041078293277625494 0.0663774117164354 0.0852325083312619 0.14074904473383812 0.2702774196896253 0.5346761373200922 0.4476669736124648 0.27630440154014624 0.3418942207571895 0.3032750644565575 0.16461001440984582 0.16167349499763511 0.13393525950866209 0.0904322257320426 0.10872301901831803 0.07572452941312804 0.0625764629126268 0.11415508359145787 0.1386731311890039 0.2951486083526651 0.46776476502013925 0.32831821460936345 0.4598774316023617 0.44614622699729517 0.2416551666975682 0.24263196934050307 0.16196934006282543 0.1159685998331619 0.12177610463536664 0.11549532006021547 0.15371488242323036 0.1575355546177776 0.26134461316542573 0.3306169266567571 0.3048784540497027 0.1870181222346808 0.20326839036961902 0.23011985106178195 0.21990769125729298 0.16366579806945505 0.12098593794064114 0.07589672781487553 0.04220348557486192 0.04408737471249017 0.03366433468572796 0.054678032150276695 0.0662713895489127 0.1105983370555418 0.1639490488316325 0.14265249512305136 0.2545282919995348 0.5719559370604629 0.7522646567995902 0.30196073509529997 0.14726611155307556 0.16799016314462198 0.15993256527174038 0.1940312252158925 0.11229485567052658 0.13199499847435164 0.11461086633083875 0.05474737313090274 0.0532713447570243 0.048370629811817355 0.0843976125731486 0.15800696884635168 0.7181419382971219
0.7085357497055608 0.35485045044945646 0.5263398538482851 0.5528452669150491 0.4613710915453526 0.26994850379177104 0.25389505333758816 0.24495039553237388 1.0058692867360024 2.731189462425926 5.322289049063859 8.357416198940037 8.283790031009998 4.969951338906201 1.9862538146386257 0.9436478614441469 1.7372230296381248 0.8100655009837208 1.3519488684746956 0.9353198568490083 0.4289349193830599 0.33115823664645594 0.2728019158289791 0.4063050470211447 0.6490966717148439 1.0 0.8125408900015374 1.4013033388725902 1.1983941442830863 1.3341024910980248 2.7593415458891726 1.9847062012533134 1.642369699430947 1.5575714489424746 1.1011545146713277 0.7194721472791511 0.5358444306245301 0.4712607390276953 0.5159452818501191 0.5586797462446592 0.7491812012357024 0.4922100513613718 0.33959442903035375 0.28785572321162434 0.37288179017892686 0.38274933591746685 0.7339404663857687 1.4705274190712712 2.1355460504298613 1.627172463162532 1.2263938054539447 0.891024178201221 0.5815070470775359 0.35451245347251 0.23597688218558832 0.12074904328120115 0.11667636965296904 0.23006422031258633 0.3161929439696416 0.33487520863893494 0.5588513454378321 0.4875764292694821 0.6663561674162533 0.7210540326277289 0.6697346948430951 0.4789274000095656 0.32408752097544613 0.164423526060575 0.14470932081664523 0.059667541156072576 0.05479164132058849 0.05481349275294025 0.1418368611635655 0.19998829529235157 0.3962909684170355 0.37624314577449497 0.2831521381710106 0.5378325789087152 1.860351465413401 2.413419003826607 0.6767220772473553 0.47782898717847033 1.4456153462388666 0.6909986469061691 0.3575851102263746 0.1930094828067045 0.1519010908896501 0.054127224189919075 0.07752320009545037 0.08316955786534018 0.13533189107279617 0.25239212172103137 0.17397144511429333 0.293886284895493 0.3564801745121803 0.12653945308366046 0.2419943889322459 0.18876409296904426 0.26991551388746665 0.22095044628701793 0.19818610298923972 0.3831729157642442 0.5763929843768387 0.3807926949042113 0.14761091199557172 0.2421568771431062 0.4268307134093352 0.13469048714567564 0.2787207801887199 0.3636056299811377 0.4203060787529417 0.6412072354487564 0.7276514448907119 0.4341499197618752 0.44337783840460293 0.7013634461102114 0.7710770231017848 0.5610674309037692 0.35648260025140704 0.34335531566911404 0.12979294659476617 0.3082997274205388 0.3200227427938194 0.3256981008314709 0.18053072976474316 0.21588183261888835 0.1825534288486333 0.3088308482478637 0.2428758859543669 0.1334587910760896 0.6521044509788848 0.5484513576627246 0.848571380823859 0.39663187226976254 0.1191752457021526 0.10062102303231918 0.05109911681225761 0.07649167646983886 0.14719168528312943 0.16100416869967124 0.29319177598361496 0.3426695830327648 0.5001010986074549 0.6927125499831756 0.8494955114974465 0.9094671647088644 0.6392837201041571 0.8044787220368387 0.836731073202124 0.5172410809290005 0.24543051737503033 0.09348442750768386 0.033232765972267056 0.04249553292686381 0.07902889856933877 0.20077191803561345 0.33471957395793334 0.5894578386604732 0.9848750827530557 1.3551099576902537 1.4529893231598399 2.162502613408164 2.5356200736023284 1.7001933426162026 0.9045280830179404 0.5466105093176497 0.44628215448491737 0.2615706047549065 0.19458999380144554 0.10760849642982429 0.1863279961402179 0.22128007334571223 0.1368248099786494 0.2381161761558248 0.2814248855379482 0.47600509369021937 0.5786274111059004 0.6247305409988005 0.30104544226373314 0.5991006739373622 0.6681334318436568 0.1922929397415584 0.05847083827369474 0.23909127886813347 0.37562840311423706 0.11821277923973171 0.022492939117444547 0.07339062345736228 0.2353778598514646 0.3877889778533966 0.6768556774096702 0.6516575646014203 0.35620787651564034 0.11812787753891633 0.16225661849917863 0.10330136211711781 0.19499519260251633 0.5708828727430189 2.0584791779150318 1.8383988869457981 0.8999335128587033 0.6367429132705741 0.6103457295348917 1.0230952533302802 0.8125151398447148 0.5003142315129411 0.13496831306175125 0.4469958874776463 0.39166861927964336 0.5601042738368467 0.5622865225015949 0.49898244437322864 0.38036655251740464 0.24861899518789 0.19675035343642566 0.13872771260743003 0.10480674971393732 0.10094240621288474 0.10227423753271501 0.15962759594025472 0.2147664640222712 0.32354358465744465 0.3947485939291631 0.3409993979668049 0.21558512018763487 0.20571868916856093 0.22804781442492833 0.14868757293428833 0.12231685455478565 0.1984662169190304 0.3349542045884794 0.1821007144079114 0.17799717052768096 0.20953691857386375 0.2170094893934045 0.3801989337768059 0.36298711849503784 0.4146751043480654 0.5223543303419573 0.38188719341015587 0.3057726995959221 0.3763745693130867 0.3957988062195366 0.26302449919929477 0.26298434263955833 0.3484906071027098 0.39494039970045924 0.35664099703049 0.23621680397659514 0.21748708178081158 0.267531347680547 0.19663813255146229 0.2636164935115995 0.3328513317232308 0.39011533212650884 0.14027335594158985 0.09172322963433267 0.07918678451981156 0.060813576549034645 0.06550473810922884 0.06735206120406471 0.08772363032425769 0.15863794455698504 0.18664842801799678 0.1809801124258065 0.2576624471689852 0.2199486760518587 0.3362163007165074 0.3192013925620343 0.2129463832843964 0.19766298410958252 0.1433480290699455 0.06300076802711349 0.05900475150577133 0.05193034677932623 0.10632381757604485 0.11341948422071907 0.19973091254914271 0.2148092642348732 0.5326537784683565 0.8958628551457729 1.1770182707659838 1.5841180174862872 1.4214903537813415 0.9606945672173283 1.2263982243890386 1.1322147365393247 0.7709587571454144 0.8424765789397459 0.6486859227597667 0.2857391543352819 0.2591308038580877 0.19304176170558418 0.12556033132660463 0.13186373617545316 0.10837237463196878 0.11530346837778746 0.04123246545961797 0.025719783802404445 0.018590201833850704 0.045448658307971096 0.08847061677933266 0.15213551723823024 0.42065505698149624 0.6856449220116155 0.4621611684919948 0.2467170070450398 0.2555471846920075 0.20780383229336416 0.12217389876270016 0.14007654529751964 0.10742133023813116 0.07762305268998469 0.09022950384082903 0.053602351472659286 0.05132410198890194 0.12941635214339683 0.16521419619337016 0.35086964570404033 0.494433207877299 0.3444047910175364 0.4769595962563837 0.45433135359426985 0.24762697391015964 0.23024297427657006 0.15211634331060397 0.11321903863559127 0.12423913998933303 0.12701134533065822 0.17698579815416748 0.19648854703936916 0.31821669604795455 0.39787566840675165 0.37063622260364276 0.23471653957860225 0.29083160728216445 0.33730842066243416 0.3644962674812131 0.2765005329279841 0.18347833158992144 0.11585280393379027 0.05146784425434883 0.031683636501346694 0.011418146739194576 0.016516764407339582 0.020424147853057108 0.03214167282994218 0.05626348137590281 0.09110981697923386 0.23759985198689368 0.4490904322292406 0.4928161595470682 0.21310263243737934 0.14973927121678354 0.17941463624277904 0.16022302884186548 0.19029613532517234 0.10632995869633521 0.12180485315298806 0.10015673862424329 0.04915409294683251 0.054361906530380165 0.07769304364668006 0.12069863315881285 0.20874461607249722 0.6627481288823239
0.3281609266632772 0.10925880624785887 0.12897703652836598 0.11001100119088032 0.15287489001319385 0.17903411687338583 0.20150872712242582 0.3338291266166346 0.6801836882715151 1.2572764514058654 2.5962744682469627 3.300005536911545 3.131878397732596 2.0463533869693102 1.1551521395021596 0.7404378701867662 1.2447299446257383 0.5920829979222659 0.9904900621535003 0.6711287593400791 0.22374540577188695 0.14561268938688066 0.1198887823663338 0.10679733355952727 0.17519006630138348 0.35005158101021056 1.0 1.2839062501106497 1.6371542560312804 1.498868813382969 2.154954293394929 2.19621356060317 1.9251420492479834 2.1309286163311385 1.3489035355941636 0.6162472026582999 0.740739000759798 0.8548667138287009 0.8946004096090834 1.3935658431176996 1.2544452344904105 0.6286962052834412 0.35486706628985737 0.2053994453172309 0.2590462760697129 0.22380466615993735 0.3788902695956943 0.42273666582886543 0.6288850347098258 0.5422092864358636 0.4028646565725709 0.2645248529107581 0.18901357988020553 0.11001570083302371 0.07614160489158098 0.03904660997126827 0.040549039277025176 0.09693401283082843 0.1265780849513852 0.10142310349005106 0.18668562786982962 0.16560290696568147 0.1989206908049042 0.23356138342140081 0.2110287928023516 0.16372634332343727 0.1531236092356419 0.05835879291805313 0.047131856656955795 0.04285662028470281 0.09055741167514686 0.10280746407182181 0.13561624305783235 0.14190063831750524 0.27661932201494743 0.5675098645224292 0.7400908795162646 0.6189889498967005 1.2316553213643022 1.2390689912177848 1.1738593242242263 0.8990026401515078 0.8158015232085931 0.430282260557058 0.1993516214963168 0.1003734633746761 0.06632523077288568 0.02756261693782519 0.037653388683649064 0.05081011617115708 0.08818551207831339 0.10428840711927266 0.07178402861603236 0.5722316201524847 0.4403596077967466 0.1658294283492711 0.12081947337170547 0.09213163942133631 0.12415423690417274 0.07343521649186353 0.05973628336202396 0.09114645421324367 0.11316915077798886 0.1164390679739648 0.15900296319291177 0.5111510909384719 0.746623194404131 0.2636606041284719 0.22509384373567276 0.19155490581560702 0.13889854367543694 0.1851730309083867 0.2368029495536307 0.1768036598674804 0.20960002062016786 0.26626647064408593 0.3722456596689498 0.41158759930828775 0.296195017947539 0.29512720915667506 0.11829045144765217 0.2019842172155178 0.16462160068375684 0.12750346906841634 0.055896192950462026 0.08144549034771091 0.06665924189968991 0.08697373485324549 0.09786915329447289 0.052144636503617815 0.6688926834318119 0.4134907972946908 0.41504635085091146 0.39856119382858013 0.14903904171764634 0.12410397272311995 0.08541699306243342 0.047737665037144245 0.05475299935876272 0.0764389979480125 0.14675627738263167 0.19227620637306142 0.3041734911551368 0.31233499717284646 0.27884963234008947 0.2472793487062788 0.3647976676653753 0.36730245194727584 0.35779308596539233 0.21987097204791958 0.11175487673544451 0.05036535385191846 0.016387510088980595 0.018485615913523303 0.03491216309795643 0.0714540056659708 0.13634218602852932 0.190620643041373 0.3883481438797067 0.4224120948572685 1.2738045140141492 1.6576311070851097 2.488495446678375 1.4712572231863976 0.6566259148419824 0.5082201655932318 0.32055232802861416 0.18568938851734565 0.1675621508280635 0.09818416393672925 0.1661948728896335 0.1591185965067119 0.08141291840432463 0.08965695917299363 0.10010490788899626 0.1691228746938297 0.28173198130677957 0.2374555916395633 0.10749670896165547 0.2269964192456291 0.33653008457652583 0.21132374679337074 0.045441220835563824 0.12099073104018251 0.24542286746235323 0.10765216439391542 0.02958322770521603 0.03206830403299594 0.08071258928807423 0.14209094911768191 0.23612454281010897 0.1570789529582078 0.05139762764201117 0.02550895570953648 0.03860019037597941 0.0336409951520604 0.0895615200525415 0.16019799280209548 0.855936606098362 0.9693417793556532 0.3831716954502893 0.3114534421723576 0.288098021281401 0.3699484123467369 0.3688254440711257 0.2632502009708244 0.10828171718454371 0.3519256550087626 0.29239533230720544 0.6022822817127862 0.5387273010457156 0.43783219354195024 0.3030387203345651 0.18699666698439188 0.14447657761621657 0.08470305075523285 0.07436632248404115 0.08956385011920123 0.12281523938523559 0.1993187159433227 0.26405763366955176 0.38994673047786654 0.4585934693988359 0.4013203277882801 0.2855487913100042 0.20696200569361434 0.23374155611400788 0.16006424830224994 0.1669598994852486 0.277462945690799 0.37573545132327807 0.29377079499846503 0.32122261990790774 0.34870358670200796 0.32634121310313924 0.4728435148762789 0.443279395133971 0.5287538445896425 0.5596859601851264 0.48613374650700725 0.42319408485423643 0.4626138937976715 0.4573017780559328 0.3167519852293459 0.31973113374476014 0.4163864964148461 0.4648614079910486 0.4246759843723464 0.30026851264740706 0.2752387664847625 0.33880411326430515 0.3038039965053692 0.5127667421966587 0.7117024273125251 0.6832384890788489 0.464005026198478 0.2975930980415743 0.2043762561393873 0.14995231600851688 0.1261143841715656 0.12373487569541967 0.12308126934260406 0.18876935526169872 0.20159761438189017 0.15589130467263485 0.2098700465993973 0.1744134625885202 0.2771777108144133 0.2526687852449091 0.15995295502381937 0.14966756858858907 0.12305638722516116 0.038279885630591565 0.04365624372356122 0.0532243564318211 0.1167428675263666 0.1178831046109555 0.1968629704764668 0.1966562314219102 0.37109279670305095 0.537168802774238 0.6595035648959715 0.9121596948793917 0.9209565437595552 0.7239582250872637 0.9310927843107728 0.8245917625391675 0.5403815329823427 0.5534047781482587 0.404859497015917 0.2346623983389244 0.21280184624521775 0.1661010705282357 0.10653612142812822 0.13824763268970586 0.11697430221891095 0.08601372202592067 0.05333944671670072 0.04129106401301737 0.030750341524030358 0.06171784336699531 0.10914182965871293 0.20433374565864248 0.6848925709056178 1.0563229154973706 0.502792677772098 0.26806180819732695 0.3294346701702017 0.24765838873728052 0.1704888111459974 0.15258012970814577 0.10082444335795378 0.06207001177975644 0.0649731147087991 0.04489305728846996 0.029113522127110977 0.06792320100164924 0.11871966255495131 0.21925867960232487 0.26668713548323575 0.22569579396534623 0.3385909618522605 0.385809514698868 0.2658456134918568 0.21944511238833608 0.14961493034626833 0.08140166771895378 0.08409386515114436 0.07685612639057242 0.12738760769060392 0.14848266755228526 0.2611823750442947 0.3579953223959549 0.34546300654901974 0.20609069499987007 0.25342488277046876 0.3190004399327358 0.3393235335133707 0.2807328149551718 0.19005698205036214 0.14264273018727036 0.07235912392832318 0.07488124721108515 0.055477184316643 0.0767632450442997 0.07919690269081553 0.11679468468865667 0.18893701018802161 0.23055319535943178 0.302457315151235 0.709352688390946 0.7364120780310964 0.30933243687906126 0.22688694963611497 0.28138455126516443 0.2116463101450284 0.22833977113610762 0.14118977371658814 0.1595530710490997 0.13163994687323002 0.0617893472540121 0.04845152279558932 0.048423035244058214 0.08746808179684089 0.11963808002186907 0.6305468492263424
0.14624883393348623 0.06016630763544922 0.1338653457623541 0.15679654116572014 0.2181214344848661 0.14966121345270567 0.15484131465421386 0.1664074638494079 0.2474166043254485 0.4307918574450572 0.95682921437559 1.4145710085268801 1.4232471563888063 0.9420057519808915 0.546512071772196 0.4866438105552958 0.5781052930194035 0.2698941703410698 0.16723556243449697 0.22223213223958582 0.09067446919939891 0.057677850985558235 0.048624912389930795 0.05583935383898214 0.08266055669304058 0.1062182355517454 0.22589853844430952 1.0 1.8985446735952332 1.5306277247150544 1.9069999392985768 1.7913496635711268 1.4292178564997224 1.662301586002228 0.9822842137101163 0.33872261297031686 0.3187190166896685 0.3454120910029513 0.21479476635541156 0.46182224490570234 0.5600297645420163 0.28986734889233146 0.14254465314156653 0.07548551901075654 0.08275131827786227 0.059807220519174094 0.10748837925967585 0.18157147732368809 0.24806003329254347 0.21621904560782756 0.15578142353945873 0.1030761178409656 0.06918535739699944 0.047775660841508166 0.03022959904097273 0.016291690394472407 0.013293394069468499 0.022800796345910503 0.027755560831621104 0.032632768388658556 0.05728382170907031 0.054500780370336684 0.08686926076203026 0.11558029819675726 0.13533195951670182 0.09500079953392608 0.08064955965620552 0.041956973425064055 0.042515104997646644 0.03130884826995231 0.040026787619270685 0.03154844127386977 0.0323182311475405 0.045179580456550045 0.08223252513733163 0.14089806472505487 0.18908139993935863 0.23631472598134245 1.0447806324006925 0.9082509501531447 0.6796934723932324 0.4811134363210733 0.18915659633846352 0.08308889937260584 0.040385757033573624 0.023053691129743318 0.020415938583279336 0.012681290156655771 0.018355602275218336 0.02558742677944607 0.04445301154605534 0.0877880436786224 0.10859947432127819 0.11660789560671837 0.10757913310222066 0.15204826324356274 0.10509750548279906 0.05263233808396435 0.05996992704128916 0.04659910922870491 0.04278363697150968 0.05187738969102042 0.05940880174545723 0.05228533323612014 0.10067754157067904 0.3799000717584516 0.6163694852007648 0.18956264007394663 0.1075810048195472 0.09751410888815677 0.06875806726442044 0.07492868913532083 0.10534615032462988 0.11190070257910772 0.08544603203416948 0.09533476247547983 0.10739172038300993 0.128284646869745 0.12063458229885891 0.11816557005167158 0.05525541170242498 0.06605920396393859 0.04530847707074337 0.04035889997145424 0.024507750199676513 0.02644374803329406 0.020638331122660385 0.026787670211074418 0.027740246345159095 0.013135288634280678 0.1771621576376726 0.09529615974821401 0.08452131052203835 0.09864023094079878 0.05300120927259241 0.041082819167055404 0.0454386120761714 0.0355775055477378 0.051588191374648866 0.051024625369924644 0.07476602836989259 0.06501764535140066 0.09189708505068415 0.16512152896738422 0.17508512004103136 0.16283921768528647 0.13784999500015144 0.1137537771640818 0.14162927082889518 0.06263411259952958 0.03409790079478445 0.012728301543828563 0.007048728001338609 0.006401775976936676 0.010494030347962665 0.022045402780954317 0.03698901457056593 0.07857752894033831 0.11451359820523928 0.13705004828920872 0.5160172335048597 0.4022657307729432 0.6972595142899987 0.41032386283013816 0.1587738302041964 0.11842404946341972 0.0801930009765327 0.04534927172402097 0.04121297190579334 0.033079475060812324 0.0722563607244076 0.09947738513986809 0.041600475168918336 0.05546628947325767 0.059726333729774074 0.09377745331119357 0.14342026765131297 0.15520605348446972 0.10071061919514658 0.1255807147927999 0.16683771311905873 0.11496514206203753 0.035202131466228255 0.056359128258915356 0.12079137115663803 0.03543333919070906 0.0077175613329389684 0.033060256214083414 0.09550929538984326 0.13238019576237756 0.26103064621970273 0.15556074474094897 0.04261778643398232 0.01919038274212352 0.019363088824843572 0.009309278020441373 0.0218454652274769 0.0738981976140546 0.26053856457190044 0.2515147862725597 0.09707208507070289 0.07572668640337488 0.061433504200060635 0.08196846813714376 0.08858542121241092 0.08409577978462092 0.03409161824938421 0.09452686581550834 0.08483871696873635 0.12731829951998716 0.11770260985918576 0.10717417729328423 0.07777894017680667 0.053329670605518895 0.048840976044889246 0.031341674191054304 0.02362482760671211 0.030123706807583597 0.032185323748420896 0.06112178929891224 0.07875603300216916 0.12364142548892838 0.1467554447841929 0.11053947086093911 0.07805146574107964 0.04865977308092772 0.050520401154171946 0.03614265333572582 0.04108941281662827 0.06065048925433551 0.08998160151235443 0.08110899947170798 0.10084010074847848 0.11422381647056122 0.10336566333070255 0.13579814751324573 0.12767893175889589 0.15208421898518124 0.15318368548522118 0.15042951763670742 0.12546107256100572 0.13229457954964172 0.12754162783001236 0.09123987691103057 0.09277811839150091 0.12318214896802118 0.13770529000876686 0.12545197540474223 0.09185017189915903 0.08529736068002751 0.11062680277546802 0.10548037000588456 0.19823539075127594 0.23494283912432407 0.27751610759539075 0.19615598841983622 0.12602840890838765 0.08463466208772007 0.057347121302174654 0.0441728350508261 0.04153401591103768 0.03525868930077913 0.04843925514569181 0.05679865199612003 0.046609866120543714 0.06606279929917111 0.059514307021466206 0.08869201179724606 0.08082639065056338 0.055181782217998486 0.05092472143926336 0.046057463847524974 0.01767798590504925 0.016839493759230554 0.019465118723198685 0.036762042286627786 0.040560505008721215 0.06521169814170863 0.07602794505596827 0.12006582865028964 0.17154214410722607 0.215186018051986 0.2886018557848406 0.27088369724013794 0.21723375515029733 0.2576857421364563 0.24110662441787006 0.17529749232809055 0.17111253196403478 0.1466590398361751 0.10338219979657792 0.12318634162740136 0.11059277305436435 0.08271000571088628 0.08901990836739848 0.08738781022483993 0.0643639130353925 0.038000668967487106 0.03592809127509897 0.0266721823047494 0.036468297360072226 0.04481113812179098 0.0712862222284778 0.15844171233810764 0.2189383081908715 0.1352104435766398 0.08704301157569096 0.1287651666145154 0.10686983595757422 0.07515383617213417 0.07157351240918176 0.058332888308155056 0.03920691094620593 0.03658867732207522 0.03692369147612569 0.028817700660750727 0.040046017861758196 0.05772805847700327 0.08340609843046537 0.08443777765739899 0.07273376077898522 0.11016461281598108 0.11227776513268442 0.07548469352073679 0.07156201043297573 0.03984135964030192 0.02419960486074328 0.02313427968293964 0.02860262151693289 0.048326863037046405 0.05622418258712555 0.08887107385741402 0.1155259854831506 0.11147636903353324 0.0724222238115892 0.08456192262330399 0.10137545347230412 0.10183065059099114 0.08261089963335252 0.06133545305021792 0.045573917525209 0.029441874954720205 0.033599091967575566 0.030568839603595258 0.04470815124294631 0.05475699649082331 0.08311181856092684 0.13588702116792206 0.10308786592907679 0.11104182674382186 0.3538933646878046 0.42524970829414915 0.17247669035855442 0.10073765384659006 0.10738015868079703 0.08054843518385185 0.07810579893025078 0.04792624686960492 0.051778956717534144 0.04374502050318862 0.021334713778550892 0.019557052830388996 0.022463264371154167 0.04280974084571035 0.04971843699526504 0.21296371573996778
0.06796988923903775 0.014944690951847648 0.05181482141918449 0.06420943817574354 0.09505695247873912 0.06818135834895153 0.07656677505817243 0.08385687797523354 0.09048766010230093 0.14879737376865745 0.36476221464330566 0.5097104139321988 0.46816234355905567 0.30123143399606733 0.23390219161624534 0.15641772840509818 0.17842916443125947 0.09530956001567713 0.02798994682857271 0.07806287892151662 0.03150480301593423 0.01772353715835119 0.015068656535525188 0.01176717453407194 0.015189781030422617 0.015061244102274784 0.04775995979234425 0.3147857497432358 1.0 0.9352332799240956 1.0903619029132496 1.0394212403693714 0.8166495664784761 0.9635070371723659 0.580366289928396 0.16794833765682227 0.11780418352802395 0.12978660827998717 0.07678116511794895 0.1735740613350574 0.19077711021048052 0.07699110943015103 0.04046885665434172 0.019373337501694673 0.021955644205921585 0.013049605351098018 0.025206698520656805 0.02922277897374396 0.05504254741666758 0.0501821510674728 0.03601370524986807 0.02338251749160108 0.01546364867629037 0.010553694330308663 0.006741726265843888 0.004427485460661722 0.0045204605166966096 0.006636835734732179 0.007251204946041366 0.008775383062672388 0.015057114798280374 0.015777367707809214 0.02272439196197825 0.03225473304183279 0.042436138108125396 0.031936149077315734 0.02993036713658315 0.015363561221554686 0.014001633765819898 0.010064548671583441 0.012423879890905076 0.009825492549987016 0.008222081646286359 0.013221779068492978 0.01750721750364218 0.031044151712521197 0.05096046626406222 0.11259748722882519 0.40067507140684533 0.34223846072008274 0.26619940071477377 0.1859615256877864 0.05011324589903848 0.019620428649820786 0.009923382439372025 0.006417011889032171 0.006434882655416882 0.005325836790657696 0.006434172029018421 0.00893529038318068 0.013785544172043203 0.024280888430258052 0.017108388343590224 0.04159776420255926 0.03573914161733078 0.03891208842433749 0.027388320818430078 0.014626607287707222 0.017590101918271647 0.012642921159421628 0.011953480228335193 0.012844231940874296 0.012989497968025085 0.016944691875601353 0.04221653511472703 0.17101265574191934 0.29642943839144736 0.09282169991244893 0.0484101466009281 0.04229409772665988 0.02736311568367998 0.023520671134003295 0.03379993028729358 0.044115508005973324 0.03668070469642546 0.03750060361984878 0.044080306859376 0.060825812643388086 0.062405634765872575 0.060477198449901653 0.02741801100013518 0.030322238830732515 0.016539738077431494 0.01255630409746186 0.0077639542241222485 0.007171989016442299 0.0061083152537875435 0.00845493016522925 0.00937536127286325 0.0031896764096826023 0.09358373920189189 0.05327294082932648 0.0500118747940572 0.04992647083751504 0.018233091854360423 0.012671162536618171 0.016868333597373712 0.01241966980070589 0.02050927155548883 0.0206124196858789 0.030656530368974026 0.024921465136573687 0.03055715941595259 0.03718474660206185 0.033487946843807515 0.03430254478033941 0.04523931830359573 0.034151132900326314 0.035640919911194335 0.015865352384871686 0.010222978839268298 0.004847921159604024 0.0035086653515793544 0.0026899292384075213 0.003832911156444559 0.00569272178046339 0.008427231078597849 0.021415144130138654 0.02746175577580483 0.058239884966426826 0.3161648450652605 0.18582699532098562 0.2313754994654685 0.13485859610338088 0.04845372144028838 0.03423324181130104 0.023730404733410114 0.012769026508478387 0.010484966245578866 0.009678056199155875 0.0203954367890598 0.02576411322482063 0.012412606979095525 0.017592024697008313 0.018034173304823875 0.030249759177722296 0.05028651399391224 0.05234186045442748 0.034412017930210176 0.04920179652390046 0.07728159195321803 0.05943879699632684 0.01451178142971349 0.02289365736934637 0.06405742862573803 0.015412072684606207 0.0032221248843626762 0.011030249454782488 0.03557997217985206 0.04684328979826336 0.10079296132709792 0.05320381183781745 0.009547956948814218 0.005329142895074606 0.0030721729469537725 0.001186841197892183 0.003368789509257063 0.014202087066344595 0.058959593914646544 0.05927907680667982 0.02274673200566164 0.021311495126423226 0.014091276459508301 0.015727642820721328 0.02150764373480573 0.028049837066300366 0.013429204362682802 0.027287243056957913 0.0248070957557153 0.026939021311901297 0.02137415015265603 0.0214940221570056 0.014365846883639245 0.010223339542031234 0.010912223162866323 0.006121334038022712 0.004165747449551435 0.007677864301200685 0.008770389929715927 0.021016075988544335 0.02769505070214557 0.04447374059771672 0.05105173266612984 0.035383975483089324 0.022241419924563126 0.011411289044988062 0.011594349638102635 0.007923534705227825 0.01201124082171685 0.015865433880856452 0.027726657446238145 0.03233415917824139 0.04415023567565967 0.05003173856805228 0.04349539223869689 0.05097189598929751 0.047303821680443954 0.05842771737307641 0.059318831108913915 0.06230217865235271 0.05292735873758698 0.05400030600819865 0.050758658770950066 0.036221900373765645 0.0369996771410129 0.049871579604068114 0.05442480256966052 0.048139156452922376 0.03612991357045606 0.03322318417844963 0.044065040341465696 0.04391873071961947 0.0785023481939918 0.0887890273038737 0.10585762315074317 0.08522681376833098 0.057906567291985456 0.04060537673888568 0.02810956089432947 0.020816374552633736 0.017907455627568215 0.011945875262942114 0.014141008189861186 0.016444569612111565 0.011576327343535869 0.016859514479243175 0.01721979158003392 0.025808473723616582 0.023118937538560605 0.01428035402765708 0.010364765488403201 0.011740732791372874 0.004299706449552301 0.004993019669171358 0.007192838345697086 0.014437643047713158 0.016426085183799722 0.02590497636021483 0.03053357210596432 0.04143649257757689 0.05383290198655826 0.06374007161987481 0.08491185340611537 0.08288444027320686 0.07414522437419449 0.09667980639480817 0.09360898943416499 0.06538505808127307 0.056486714690468565 0.05208370788241497 0.04407051508707524 0.05159406098259435 0.04819871257045853 0.035426354992143215 0.04270466297519116 0.044283256226393106 0.03112981314550338 0.018178741335923933 0.017396910604407734 0.012186658701452826 0.015940248790787648 0.016849305039535124 0.027071237261879374 0.041477000555487024 0.06406746373399333 0.0433725606924303 0.039169281113281364 0.06795439819460676 0.050713764499888736 0.032155972922948334 0.02875042804543683 0.023287361117371015 0.014215644373457077 0.01239255961189542 0.014825064112254682 0.01159603817990606 0.013215053941288262 0.026286880669868787 0.031604095159010415 0.023764584746339506 0.02265048120812956 0.03769811120470426 0.040779202430882865 0.029181114864330414 0.028779609117080586 0.0142246602923772 0.006792566354673511 0.0054449971416752375 0.006213151406921809 0.014335224498865116 0.017040266119685323 0.026889402882091958 0.03537126187232008 0.035558992273902384 0.022812909278755004 0.02565442189744673 0.030159938172864192 0.02790468140019565 0.023313353422672396 0.019367118819843872 0.01509338396224961 0.011053394346347544 0.015460597945446714 0.015419389617282389 0.024321633729000338 0.028985841733609873 0.04184428632184306 0.06894736745704101 0.04910943131926546 0.043209882111076514 0.1698755441894639 0.2049541156797404 0.07915603512852457 0.04704362681189645 0.04755117485458368 0.03454557147184003 0.032318465514072685 0.019877755757018226 0.020676339942383087 0.01663147580755027 0.007516085493289704 0.005970309930073837 0.0054243248922538345 0.011650390613475956 0.01220294677971081 0.06579299566882915
0.09168709363283765 0.02544746134281672 0.059295101992240584 0.07451053318923564 0.09954889595877747 0.07351055935057423 0.08189490680697963 0.09559880294232158 0.08911998390105734 0.1543835575191203 0.406428189557678 0.5732889586742639 0.51206772448055 0.3082071332773779 0.2180499390735218 0.09655920831423323 0.10735704386917846 0.08730463028933198 0.03335122446048988 0.06966780477476411 0.028536220058824315 0.01644248684734464 0.01313062202962211 0.011026085446327414 0.013736486682321815 0.013789755522088765 0.03596202817644746 0.20872286195945278 0.7691767621089212 1.0 1.1390503188827987 1.046279337910415 0.8476506005961907 0.98052025991739 0.6078374912033483 0.18454209137215505 0.11869471358305642 0.13751140408614973 0.08945623659619706 0.1599244382974971 0.16063379182972878 0.0546552472946837 0.03576654683085095 0.016526619198031438 0.020515293430131663 0.012738254716689101 0.02444083448557344 0.023238467044517562 0.07360270028111655 0.05911953903182607 0.03927735843782139 0.027766540493496767 0.015518644548828741 0.009607079534304707 0.0065396817413496166 0.004551277667789351 0.004677530782677552 0.006737795949428409 0.007981849992910716 0.009129468508322646 0.016450122164245923 0.017380101831983102 0.02245472444727858 0.02909824006646555 0.03511706507411731 0.028690178855847525 0.03042846329077324 0.015426603135288984 0.013705227976527552 0.009675833530314149 0.012745879306654096 0.010201633454380658 0.009626792743644913 0.01311637103766402 0.013364190554633587 0.019680273034373287 0.024093439924934804 0.10764118785018989 0.3094318296756402 0.31499408941431667 0.23097978903326255 0.1330225096678381 0.05988014843332997 0.02155891737929588 0.01023597066591989 0.006230933169733246 0.005762887389597148 0.004768605918933248 0.005755980913696405 0.008115098625668062 0.011975475407663982 0.01870428147675245 0.008597411850837865 0.04547131412633117 0.03296010824961984 0.034418200894047714 0.02280206813274995 0.012145962675856502 0.014450969161406766 0.009646931481819988 0.010193757158176874 0.01275868230654971 0.013414449316593809 0.018073617836133194 0.03654093800929622 0.14408812029520474 0.27072143158312345 0.09041469755265302 0.04537629857904581 0.03993216219200068 0.02877394757823322 0.02817572511174781 0.03662232490157203 0.041889229288870344 0.042702998896057026 0.049161066096374904 0.06203340686879671 0.07625295447672899 0.07259518665165363 0.06791807314294544 0.029118917654140125 0.031888743648683875 0.01653260892243078 0.01304223141392873 0.007988596771928914 0.006961128830163248 0.006981733130832344 0.011709979512753264 0.012686143805270417 0.007142728418177938 0.11638725925921861 0.0714240989233877 0.08090681332311143 0.06917611207147503 0.02207412593463234 0.015113855367849698 0.01820465001063669 0.012416950616846147 0.020246449445056963 0.020696158473285365 0.03108230217984152 0.026701711369491083 0.03283683085168651 0.028068960018255148 0.025185651657957973 0.02662878118838312 0.048472382630135195 0.03644138470031242 0.029753843484978868 0.016574792330968296 0.010994285394873652 0.005737738091548632 0.003882006686709337 0.0031324061782860057 0.003991035968040215 0.006032918299030101 0.008608191911739796 0.02077133939316583 0.03543587932491088 0.08301989514803326 0.3390828983080885 0.20169400017742503 0.1949002004860141 0.11229244446659968 0.04506253200513459 0.029316677393706535 0.022049891971734403 0.012971085534861189 0.011357050928535629 0.009841755074285743 0.021011285612052177 0.021319522343261586 0.012407306896159005 0.016717596872828824 0.017229602662623956 0.028020755404333835 0.04553140901706192 0.04372741001206231 0.02578084431420879 0.05062226380091119 0.08157531175079993 0.0645766726727774 0.012661435276594109 0.024650867104023012 0.06947142772783108 0.015305933464935131 0.004472751423821475 0.008969870449974753 0.03140938332931656 0.0423076380803528 0.08075166297375423 0.04527935019941836 0.009118051472160122 0.0061528945847559476 0.0037443124674434577 0.002387313703100833 0.005631584571897066 0.011420352762126352 0.04301563781121936 0.04651742243160131 0.01796091564406482 0.019914649123135637 0.012143700743843343 0.014441398851505591 0.017944187507365233 0.024771632112984086 0.0136228501235535 0.02591557187780718 0.0208088859532854 0.025014615277793577 0.01809705046598515 0.01746396005283525 0.010928972227956338 0.007538935134236161 0.008585078674782878 0.004908028529256063 0.0039878286159344785 0.00749538209563385 0.008437575018835767 0.019538254869501157 0.025147686107692316 0.03954650358308302 0.04424231153855817 0.03219758185391243 0.020207398446460533 0.009953264716353603 0.008886891792897715 0.005863526436585529 0.009743370418437437 0.0134810664586676 0.023510284515125233 0.028480643391304374 0.03817361157785439 0.043623701602813515 0.03838321020869073 0.045095635982617115 0.04251927966069862 0.052116406550632086 0.05333937247406228 0.057177294273105826 0.04766515758589632 0.04946007091790221 0.04641032152409856 0.032576113851506626 0.03361218822239673 0.04622485698853356 0.05037005352763473 0.04401492631882381 0.03269482839034052 0.029576057283837845 0.039102248329615015 0.03859119957365548 0.06736041349937512 0.07295757798000281 0.09205818364158305 0.07476980993607586 0.050693317658438146 0.035807061651630466 0.024660178634792043 0.018539202698750458 0.0149518933356909 0.009354891614340846 0.01087715239959936 0.012500239127127458 0.008714083148249771 0.013060904547663739 0.01412774486779908 0.021338759800024275 0.0196410015998599 0.011847176578711224 0.007901972466923965 0.00794100766413295 0.003513818237931217 0.004709778343382827 0.006732120247882625 0.013189647949231173 0.014445181533667141 0.02230319470135218 0.025396022276303144 0.03362136501919976 0.04525984474745392 0.052519242661484146 0.0716850404153937 0.07411079199509993 0.06623317510802593 0.08685381655053874 0.08078923567575265 0.05657795120542545 0.04974713769288536 0.044507421124635044 0.0365782096283909 0.041029271152261355 0.03870643441312493 0.028161641800147894 0.03545931167402172 0.03765145723103417 0.0266305798388766 0.015483952645875132 0.014579329179076376 0.009929371919227171 0.012846330835365382 0.01319154631781506 0.021786808225432927 0.02822553892260057 0.04827728659957733 0.03460339524204204 0.037046133321416 0.0666938237635032 0.04510319481617698 0.02584604122951792 0.022886153269070987 0.018195221339489184 0.010630928390462533 0.00905461682447915 0.011375490085465716 0.009091375118181299 0.01023146556757634 0.022974993613301447 0.027889086058833487 0.020751471811292933 0.01910687907526249 0.031104913113736688 0.034620822254526847 0.025914543342181816 0.025746121027860867 0.012919942337789333 0.006157445904997635 0.004993389950091314 0.004377947380171257 0.010887795309197616 0.012814957070989137 0.020883059617929387 0.028070637344266135 0.028577730386371018 0.018221808411472737 0.021020870963641088 0.02419897065162137 0.02171271059733916 0.017909039510889856 0.015180060368441889 0.011514634816642581 0.008414316483577761 0.01293155506958569 0.013295743465751499 0.021495671935808605 0.024989145135465827 0.03508573091270725 0.05981564412225558 0.04216765154798117 0.03564857715265813 0.15819686003668787 0.18729430677275768 0.06938745160442743 0.040038783988589705 0.04102340844225016 0.029965376376881233 0.02787177622057132 0.0175023625659461 0.018626142054582406 0.01540392712910773 0.007175163585843043 0.005787683960993056 0.004606532583751873 0.009536759449718003 0.011074202827591254 0.051764544863735204
0.06995021508434004 0.021703181819812192 0.05197951461645907 0.0688026256993638 0.08512760900777838 0.0630265822170538 0.0651281652963215 0.0775303149272133 0.07989033960933689 0.1180130526698558 0.2711549753271772 0.3705776394345872 0.3362136479786712 0.21095993442737435 0.150461707254882 0.062030975286651115 0.11698427497338097 0.08745002090860593 0.05216098803530474 0.06789562774924247 0.025292771951828354 0.016444365800429316 0.012701713282643733 0.010036797991711012 0.015450279704324634 0.017979195030692837 0.032592376514121904 0.16392626235131613 0.5652938795959015 0.7180262504376254 1.0 0.9047039944029155 0.7638660914935836 0.8661187850605568 0.535713778358423 0.18684849620367638 0.11170478865997717 0.09968784562919358 0.08587864657525358 0.10790005641886691 0.09629558576535313 0.03578980029545691 0.027397110700657822 0.01475196975920876 0.02002020561455463 0.013774048818000408 0.02678555347429807 0.040130451813496955 0.09789078484150694 0.0699589114419291 0.0442086293612111 0.03238377151276221 0.018525765640427752 0.010888468492323816 0.00781292350337681 0.004553208084754511 0.004514434553103545 0.0076236779887182814 0.009917460276082039 0.008778951644951108 0.016819189481666035 0.01636343924385463 0.022314970823947188 0.027517058025512586 0.03032096043047686 0.022003651302598147 0.022130401790841255 0.011068208959743904 0.00937297565128062 0.005827390985922444 0.008446886097181154 0.008238032569860344 0.009035818587858424 0.011360833418145616 0.0107583229162053 0.016387169049071573 0.014024136603658489 0.0625827807830329 0.1826810441933472 0.1915135909989442 0.1430959588568437 0.0791316086585974 0.05707141594378628 0.026489050068381054 0.014679831209131673 0.008727097148451594 0.00712429761243213 0.004613693752223004 0.0048130786612294646 0.0061774530216561424 0.009172328212869951 0.013400718748241431 0.008560927703381443 0.0330288411964199 0.02578212991355947 0.018698910420207188 0.014363737769041044 0.008791362671520064 0.011548876710725645 0.009511266007839228 0.01024332341596679 0.016539877764674093 0.020696805076110266 0.022020436987317586 0.03230748396514158 0.12365599345282033 0.24004034884776196 0.07957541482729705 0.042233145074891995 0.043027772125956404 0.03473571137688331 0.04299731946339014 0.048831140325673136 0.0459803624383563 0.05050355890148911 0.0653192970645571 0.07984772468898865 0.08652150591630632 0.07443779849675264 0.06757440494862259 0.02541756665734479 0.030951354339346693 0.018529310441161965 0.01615940890894198 0.009696789827087939 0.009652551385826817 0.00962068593156617 0.01699351402893243 0.016351828176272086 0.005921237556129342 0.12588857542110782 0.07957299703627214 0.09232196842951097 0.07179114622489718 0.018600664500528198 0.01289334789847337 0.013369298162784485 0.009615478035755064 0.014867660078407473 0.014924608824837976 0.023271493538637732 0.02071254323428737 0.027248086316787924 0.02426213421871173 0.030931901913965918 0.0340658378317458 0.04383322878601353 0.039075139533521326 0.028604694651141693 0.019826495764239067 0.011033492585370588 0.005344581596586683 0.002939843920172411 0.0029075980973234453 0.004687183513385679 0.007582945756218889 0.011300697164821662 0.021403742383541424 0.03315438298405272 0.07308127748844943 0.27281809949099994 0.18814020639654366 0.2228944809699552 0.13359067446913214 0.05469350767017798 0.03424338667431607 0.025382871901451567 0.01448144036948252 0.010754678523381498 0.008967144701623221 0.01526750916929501 0.013594405189803576 0.007674072501267827 0.011088410048305986 0.012027572376528527 0.021843458489923223 0.02900577865256399 0.029047462780178137 0.01683149723978053 0.05210708791839005 0.07995276367423963 0.06231297323419949 0.012719021174455612 0.026646318308159656 0.06125963829619508 0.011877437305201955 0.004495218683146315 0.007292054370873575 0.02679471666985414 0.03719975931861436 0.05854646129418643 0.04232701441768124 0.014693302652938807 0.008421583813948856 0.0067866761926634045 0.005053590055837847 0.01113518400309841 0.01460691522786699 0.047539981744416086 0.045514595579772735 0.02772993089921941 0.02279619559953171 0.01960602827361241 0.03261139833340044 0.025012068648693684 0.021716284895422287 0.011229933993084617 0.019895044829922142 0.01655257842220866 0.018862519476583125 0.015547320465381521 0.015577134670721934 0.011164627630645223 0.006732783811922283 0.006660450548428424 0.0037277919431886043 0.002981474682620668 0.0059643704794404085 0.008058450959217442 0.01897715886383632 0.024882787871535323 0.03880370512850448 0.04346814799417965 0.03318661448947208 0.02117357535075326 0.011412084764448533 0.011128802898195116 0.006519284156038222 0.01019681931684264 0.015296480936797224 0.026600885195578038 0.028411800764361728 0.03588888320524186 0.04033531120777952 0.035947356052132395 0.04382949428838737 0.0422437870503717 0.051639819647419476 0.05768095716776403 0.05415720307810386 0.044605968994892845 0.04855439969382641 0.04716532363021542 0.03295616730508211 0.03441600215853467 0.04670186921865289 0.050279028213393334 0.04383036132968091 0.03196009850332578 0.028645564374712117 0.03681893863984895 0.03468860963253251 0.05777644285366957 0.06103649963535295 0.07409611370243063 0.06061225688689088 0.041519972058408565 0.030325629896627595 0.021635520636469705 0.017049723195747414 0.013882544197093782 0.00899196039997092 0.01105729303574207 0.012142527111081547 0.007977188759644578 0.011567322085130644 0.011785286139866399 0.018562544802224006 0.016750493183970813 0.009796222670917908 0.007345975770877588 0.007877430618643967 0.0030789951536808126 0.004745056859588224 0.006694559549618914 0.013357093946983482 0.013885500128862185 0.021632976682700367 0.022864067018581794 0.03595291729675638 0.050578379033608484 0.05996292280528093 0.08259708274462406 0.08449583410292585 0.07066953482873194 0.09625227853723488 0.08949908347490444 0.05959305144732963 0.05379294124087298 0.04453380282024727 0.03228824650128119 0.03186974724391339 0.028987199178859693 0.019887900957033466 0.026343033968382872 0.02717160660888629 0.01856995371784979 0.010704489133938708 0.009801105366368766 0.0067360484563834646 0.009509015531449509 0.010547284379905894 0.018438403476533916 0.02302312805484103 0.04088666018162384 0.03505791628321522 0.03656501339573093 0.05992648309910536 0.03873343950208707 0.021459465529772934 0.01857787974661215 0.013836745119900353 0.007670136352657975 0.006552880187566035 0.007603542242531166 0.0060404023390199 0.007754701813249241 0.01934063019927318 0.02580736609336491 0.02303356785987847 0.01978639779844685 0.0325367118238715 0.03695572443841302 0.026881724262669496 0.02426680550807838 0.01413640895353474 0.006977677749462084 0.006085070914726126 0.004736911898178309 0.010809241202332993 0.011645574820156329 0.01941195098151965 0.026179377324126053 0.02583022889448018 0.015944276540975445 0.01850353578770721 0.021711082034132564 0.020113529098567454 0.016830382060064784 0.013411809654784945 0.010227551625070906 0.006917397855435017 0.010770214297391363 0.010587968373220872 0.017022304014573074 0.018964883663353947 0.025784752200287673 0.04518199437799821 0.03513199546205418 0.028418722208258838 0.11973818406162469 0.13552428134512456 0.052171237898065305 0.0334630519442445 0.03511551094277517 0.026179170124268354 0.026069280711001366 0.016506395603914623 0.018114108381019102 0.014872338376041287 0.006622724744056007 0.004971533164974227 0.003716027667323725 0.00796530016485276 0.010620585723609886 0.05992910921299219
0.06820122197473096 0.015577004358442888 0.04576695430873611 0.065318955222166 0.08617333178268988 0.07009292581455785 0.06974253212861893 0.0846734302898547 0.09628677615599955 0.1498704472718719 0.33715903318901635 0.44130828385285087 0.38074019948625293 0.23056092871214512 0.1807053634978611 0.06441571233619126 0.11471919615876455 0.09426556655291822 0.04917687831182721 0.06876270376445655 0.02489742889179369 0.015449797391630287 0.0131130806588636 0.007833817001053078 0.010862398695329617 0.014598235070053039 0.03749659886558228 0.17382713268508715 0.6083234304222928 0.7445337741106364 1.0212824060298167 1.0 0.8272952480721307 0.9468221563448418 0.5885852926080951 0.20014317050649474 0.12227230535059576 0.11399013904530658 0.09590446956821302 0.1324722095968164 0.11417364723672334 0.04138515457703757 0.030355965239045154 0.01505841111564201 0.020712976337606354 0.012988457397730309 0.02412562969963242 0.026225748709434588 0.07863606732894544 0.0547467152793783 0.03461191072598012 0.024677635844615083 0.015020047179508675 0.008248604815662811 0.006290737732412677 0.00398983955269424 0.004309781927864237 0.007712753687337512 0.009840453204235855 0.008013020882412623 0.01565616576788406 0.0157231486597754 0.020052312391474793 0.025189127015158415 0.027581590093886898 0.020373693172647114 0.02246669791377292 0.010745946637834597 0.008789027761483966 0.006408153880666683 0.010145054959958287 0.01028310926043012 0.010632386916733206 0.012366261693905997 0.009709220287814005 0.018619452133227812 0.023376090198844186 0.07873736856537168 0.19677945536021213 0.20246749817809487 0.16956279260082993 0.102889247861467 0.061406203974262115 0.027965659248169787 0.014732447516122219 0.008597709812276597 0.00664644062946836 0.004555330829211441 0.004583415579270256 0.0063160460650030555 0.0094262577630951 0.012122042115701068 0.011528440941573816 0.0568967306271102 0.03967758525721727 0.015350371219801744 0.012413825359929045 0.00808811081971711 0.010943490920889086 0.008125477925953101 0.008787390410415227 0.013221603884378381 0.015421618663874773 0.0191690376213464 0.03448024893658748 0.13405451598299992 0.2575107476555261 0.0848683424441416 0.04539618390545093 0.043582992980629044 0.03326660236413956 0.03908368549358001 0.046216369817946884 0.045509165413258335 0.05021523636158933 0.06419049808923137 0.08153249555745995 0.09210317080571963 0.07921682147674895 0.07275763469589297 0.028049643797672347 0.03411529239910285 0.0190560971485194 0.01503347972169451 0.008664839286076666 0.008587819285792088 0.008949853304348915 0.015441422747000113 0.016678910438688944 0.00641288336326031 0.13661383059713836 0.0863567336004896 0.09602287841991991 0.08011336246490915 0.021265854326907557 0.014773216082293221 0.015781159354113113 0.010349478267442222 0.015391504353223931 0.015294249048752592 0.024493806873149934 0.022124474135160156 0.02929374221613409 0.025053953318261643 0.028277929222883486 0.02737555184661793 0.04889687603792144 0.037432899826854736 0.028901325173965237 0.019378678356885313 0.010842499544158337 0.00565424464675943 0.003112005994896775 0.0027652708343085175 0.004414185815046044 0.006450291471516191 0.009842690463039368 0.01825914903435401 0.03683784608734699 0.07445802861378673 0.2927736157644628 0.21295700824649988 0.24193661486157847 0.1423314611231114 0.05844018280678576 0.03856309307622659 0.027341845315528357 0.01562802162869451 0.011903198086360587 0.009871466331766396 0.016368841970753334 0.01348393833569961 0.0075631114245217484 0.01046545054553797 0.010836677429173746 0.019278841056718794 0.030077727563193022 0.02841864730392256 0.01653459073117578 0.05028911300087617 0.08258814863521652 0.06858597082617418 0.0144903861105419 0.0314393674770604 0.07290392194559979 0.014307990862768958 0.005447920801404895 0.007800003589825885 0.02628625748603107 0.036288087148719755 0.05809018556591719 0.0383926115787056 0.011430138194590052 0.007147013779745308 0.005095521517360282 0.0043692049806645025 0.01093754988174457 0.011526658390231119 0.037594329528521424 0.03951074200129354 0.022814936066395605 0.022108250273596586 0.016654559841925216 0.027850332927420163 0.021900607349595022 0.022497286938269738 0.013674280116513145 0.024219899199695274 0.018931282291068784 0.025568411448697658 0.021198938174869324 0.02001743437293134 0.014287869220294194 0.00908667687894438 0.008412517774200375 0.004582273295873752 0.0037712124584272986 0.006721867715629557 0.00938702912747633 0.021188054153645386 0.028132848469061694 0.04369851522375635 0.04939246461373882 0.03790378726879911 0.024677726334336167 0.013919387874943841 0.014342909960768197 0.009015032517535415 0.013139909244936935 0.01932732492794022 0.030841388519623807 0.03367581099041642 0.04204315653697747 0.04658767191219118 0.04150396725741773 0.0503395351412196 0.048063920609874224 0.05886179622943292 0.06498364454944852 0.06250925173873832 0.05223484304893014 0.055390485750978824 0.05277981674970346 0.03682049488047387 0.038143763269108455 0.05160534196009713 0.05589923891879039 0.04913439045839229 0.03608519767822076 0.03250379044459885 0.04175941999195961 0.039918399341085944 0.0681425277950737 0.07343165212465404 0.0864471323230024 0.0707221776697028 0.04869159160493884 0.03532666492484468 0.025309707614648753 0.020138974245464274 0.01676919046227234 0.011434608182539293 0.014392947359703513 0.015555699579731259 0.010235871808807575 0.014258008135138422 0.014038312118410612 0.02188766819412715 0.019664887990115565 0.011351104809356827 0.00806930501766413 0.008563484563026335 0.003223748040349843 0.00496936619572613 0.0072027135014328105 0.014611505915372728 0.015237690177102622 0.023891993612554875 0.025321876722109914 0.0379285796140937 0.050898627884344766 0.059436886232167176 0.08156134049802853 0.08658672796705791 0.07531908442695652 0.10309109943902382 0.09544307003969886 0.06250639542760253 0.05438113499312967 0.045394047700521876 0.03510878855836771 0.03467531435724596 0.03154403442723994 0.021156846380411265 0.029013573789911585 0.03006695596686525 0.01992622235675896 0.011833464874437358 0.010801156689478567 0.007445184858825482 0.010700736549370383 0.012315934405168823 0.0219127066535951 0.03060523925427905 0.05691350742322906 0.042220289216665464 0.0421326849346612 0.06784908621758595 0.043789934483051005 0.02423963655462639 0.020578210824836237 0.014784755974374328 0.008055058542334417 0.00660360124683296 0.007782335906884013 0.006146640577307819 0.007844146566963302 0.0208316491052699 0.027036670520129518 0.022359438828201465 0.020526787280819303 0.03469483792119224 0.040624952520884494 0.030126863340430295 0.02712477543499459 0.015636333109051763 0.007200682432245694 0.006332736055008645 0.004807264522003103 0.011738400174136021 0.013040843943878567 0.021815070396704366 0.030116136514964215 0.030028249497652305 0.01836000872144178 0.021636228746593558 0.025949032859103098 0.024608184876344693 0.0210384659151763 0.01640816638794845 0.012778430121212747 0.008418857748201615 0.012739793202486551 0.0123006286924381 0.0196478263741176 0.021332590003445576 0.028686857660172746 0.049832170168769806 0.039605604193220005 0.03233289914564749 0.13567595561716803 0.15468241402044577 0.0587062187698539 0.03841563328545519 0.04053356327033605 0.02970652740782832 0.02929462222954585 0.018533163127213734 0.020237743417831872 0.01655856642379278 0.007472067945439671 0.00542058206890302 0.0041302063545109536 0.008526614292636911 0.011068364827428116 0.0680193206835275
0.07575765536177706 0.02239752408194635 0.058843622818884236 0.0882184281399842 0.11290722844021492 0.08731826067305117 0.08191921383522305 0.09939474619509249 0.1021347908691766 0.10106461163880869 0.20185922396413675 0.23155920220143558 0.19627523919600628 0.12553360644452763 0.11524421465360905 0.045369109109164744 0.12789735051651796 0.09978975478117512 0.06324894142312645 0.07553508462758242 0.02561685791730199 0.016670167979500966 0.014078468273315166 0.0073783732335991805 0.011087076169661427 0.01603780753703261 0.043636512662156554 0.18412195642390713 0.6345248574003423 0.8007990991083629 1.144791830838757 1.0983240087891526 1.0 1.118050056001085 0.6734297098391917 0.25747244600150326 0.16817065990120433 0.13572573482267972 0.13210935743929772 0.13475437791775735 0.0964725207738732 0.04016525246798743 0.029870573542960615 0.014289606810073274 0.021451388061435973 0.012750567500473826 0.022945785134356512 0.0271552750920472 0.09365289494610074 0.062346327181554625 0.03723538580619146 0.027651373130552173 0.016090585590667273 0.008399799683877763 0.006973925365611202 0.004302036929862116 0.004559818118717423 0.008706058958526802 0.0112539859612095 0.0072444238460343474 0.015969009302289047 0.015555161877186315 0.020282503489135545 0.024727834420615765 0.025838753499498955 0.016403567107052753 0.02027700194123328 0.009418437887995297 0.007807597316927368 0.005506138266011636 0.010175287725925932 0.011269201391898884 0.011671532918659477 0.011866507176143883 0.007519528625831256 0.026620471824059418 0.03316406344022857 0.07833918839452546 0.16574689240429505 0.16057772884576235 0.16020242782993735 0.09932082750643681 0.06055596468213268 0.03329370828487306 0.018827608141700418 0.01065424233185427 0.00776825840285798 0.004984721461124875 0.004387956942247733 0.006025493888538191 0.009007735964848149 0.010021108370532023 0.008293162386638636 0.041860889143642145 0.03260823028823207 0.01558349487618786 0.009998142795368467 0.0065032357940448295 0.009088654248322071 0.007891050003771282 0.009213021126262594 0.015203869471619336 0.01792565772111976 0.024310047471782007 0.0412482406963437 0.1646127357648634 0.32339070803467446 0.10205083801662963 0.056327230176080954 0.05730014761964694 0.04511732264095761 0.05160146251451759 0.05817239465194824 0.05838679450794846 0.06357904357739132 0.07931714835440426 0.09744902384164753 0.1109966337609867 0.09544196584030033 0.08457535896983481 0.030270948536807143 0.034743532569684016 0.02014820288915043 0.016945174266662935 0.010037852303394901 0.010418781284078476 0.01161825842814501 0.020934346843139676 0.022387424313458488 0.008473971120764125 0.16400435123726548 0.10069999400843531 0.1152243378987039 0.09444198952106544 0.02406969691073061 0.016904138832904345 0.016561622285096313 0.010968628824666316 0.014881460419091438 0.01427860287486953 0.022771659436450504 0.020534493043383308 0.029418531274823623 0.02239357190811518 0.026701715067707445 0.02574927951415283 0.04110755939181297 0.03787102495401326 0.027473145341260528 0.022299143653457042 0.011836987544897393 0.006284862561588558 0.003117246540175191 0.003062368687795575 0.0052584666692739096 0.007384029931183396 0.011030797559755449 0.019101071362494212 0.04227043158281036 0.08918860305995756 0.3317387983817149 0.24455065277212953 0.31810157060169286 0.1857588995448973 0.07424413542392283 0.04619200774139316 0.03260608012492816 0.018095194155625237 0.012638095231009413 0.010882604209090374 0.01718339982595523 0.012276251438777513 0.0064795893527420986 0.007976769527751905 0.00855441737058616 0.015942146227298934 0.020808506935497028 0.018767070784554526 0.012163367686541708 0.05897769312194361 0.09361379539551143 0.08114577486565927 0.017873291241156396 0.03884000025387288 0.08308485390461043 0.013305324815722075 0.005999995367777078 0.007099451613674945 0.02778550939157108 0.03945046056070824 0.049348968524096135 0.03953695934922022 0.012411578367433193 0.009364781770532956 0.0058451506554176545 0.005228528629825701 0.011196785984005335 0.007525274397930853 0.026646705212699923 0.029582326144881398 0.02323708114948999 0.02226237931134533 0.0183586367562833 0.03404546880447164 0.02240942919324265 0.021176383610047284 0.014468909910757733 0.02283411564304442 0.017348447124699542 0.025292736517310975 0.02022703964715684 0.017961400282432326 0.011534531874813087 0.006946931712607104 0.00647080853773597 0.003761553364114779 0.0038432364879344007 0.0077862011480698354 0.01100536853340908 0.024310760290625354 0.03138088851099855 0.048171018270098225 0.05394505477904978 0.04332703401026089 0.028927814152440848 0.01620206040164475 0.015802902357989358 0.009263586348366812 0.013882314160675957 0.02033522251905543 0.03318643802944459 0.036263530295970334 0.04402322589900838 0.048563576458621284 0.04360734022548952 0.05325541048533223 0.051633186547835885 0.06319881271600038 0.07214136580532532 0.06517603741123887 0.053909454864422925 0.05790411221979242 0.05666567629148043 0.03960817558662741 0.042090487342712944 0.056793915355416724 0.061027961659404745 0.0535245944428511 0.0392072386221393 0.03511309435630971 0.043843547876433804 0.04109933460932388 0.06833503558709504 0.07442278533533755 0.0836970323987211 0.06782816213373785 0.04747566227884865 0.03546331859510721 0.02593440786743243 0.02116718743188249 0.01706382313804163 0.011449510275447378 0.013711786064970371 0.013942525119947322 0.008325119626301976 0.011390173345920258 0.011389273234454893 0.01809504335277497 0.016513898122310938 0.009588398966105808 0.006846689413659378 0.008619278162012753 0.003266956213032196 0.005734946210404799 0.00846269278961048 0.016297079981274856 0.01616792306850476 0.02461475385089478 0.024788817786830987 0.03795901712592205 0.05107904476100029 0.05766195835850203 0.08245026113162146 0.09157770164889156 0.07874002984996437 0.11149501200934855 0.1018998586011367 0.0646348092188899 0.0565877107136177 0.04473749158607422 0.0338214512533926 0.030581201813021718 0.02833149221675155 0.018698394705184883 0.0271012187339112 0.026635067937113947 0.016596835184248055 0.010390295972713263 0.009449965518308904 0.00677662133969583 0.009629037615547476 0.010972016868171931 0.02002280668530237 0.033948952525968204 0.06088891128398616 0.04556703833792342 0.04253271045710112 0.06699074311529779 0.04060625774223809 0.022674506525264274 0.019242598493101146 0.013515683957099634 0.007049937603628936 0.005829015673865547 0.00701030982394913 0.005214546923169242 0.006452669832177772 0.02118844286079248 0.027067187631877446 0.022917710399604534 0.020395966876606567 0.034130049377591724 0.04144598979824682 0.031678534839536206 0.027229722094233712 0.016943135324656373 0.007923780793269584 0.006770827981920575 0.00439832944486357 0.011035695906011063 0.011390523062853927 0.019381208384695214 0.02653288170556252 0.026401538719858553 0.015682057477353246 0.018353331730556827 0.02199190935616173 0.020632984515501464 0.017978092968119426 0.014140188506366117 0.01154838004006416 0.00779115022259777 0.012634115236825817 0.012462468957153685 0.019361060267438297 0.020486231949612212 0.026543566598556844 0.04748903954945248 0.03955369798737561 0.030322822849694123 0.1271855808175076 0.14080866341595583 0.054228123352788024 0.037038145692268876 0.04012514506551145 0.02980176906899933 0.030389373530806903 0.020106328526819227 0.02247300852564275 0.01888483736343312 0.008830829605870725 0.006297882026108926 0.004418574264465531 0.00908350550429491 0.009438250697206212 0.07804810544514887
0.06553860478833777 0.02030938929794746 0.04894893474138906 0.07384604822599944 0.09449048637534595 0.07481093652208366 0.07355282708725328 0.0883114853826285 0.08339126058286289 0.0791885985637132 0.1618022017396439 0.20012560212373443 0.17722192449263716 0.10282019777202685 0.08760028449107714 0.037772504669255635 0.10078580981933612 0.08226340038064957 0.04924696737665513 0.0687317911430716 0.023216191181619623 0.015088956552247082 0.01302973218897867 0.0065835570583796 0.008408085735316186 0.01152063284899166 0.03658562193051301 0.16220761986033339 0.5670509475202051 0.7016452002591339 0.9831981054520852 0.9521220976727659 0.8468676296700834 1.0 0.6277581790401218 0.22822244280087714 0.14051251848500534 0.10983561314106281 0.10567811499919223 0.10547461452581378 0.0771083494905771 0.029725303211559233 0.026177884354064002 0.012081596340734158 0.01702787050320272 0.009196339620816419 0.01649626111039247 0.019020008648891314 0.07589827619837425 0.04997054615372974 0.028381467811319082 0.020457456242557293 0.011532467842698848 0.006372336791654087 0.0056745338744013125 0.003934567867418832 0.0043107849549043255 0.007632008381626974 0.008755202329912339 0.005283840298874056 0.011061200338634256 0.010743310076632017 0.014843927721699877 0.018652468633319243 0.020908094897249596 0.013143440713263765 0.016725326040384104 0.008585267049643967 0.007637891724311649 0.006069496539495649 0.010469584340830512 0.010872614036425041 0.010350354308623159 0.010387902601176679 0.0048310565213940705 0.0175084790436699 0.021299220547080437 0.0711059290435773 0.14814687083079733 0.14295562282740568 0.14712419950618702 0.07773209745878186 0.03731735152172813 0.024417830258786334 0.014687902094447888 0.008345740391220515 0.005880063549374225 0.004041184681372939 0.003138421796524485 0.004475588914891347 0.006820459911458455 0.008028489479693143 0.008218108960315806 0.025547997002406498 0.01801121160162783 0.015670835360824687 0.0083867777547436 0.00443957350053288 0.0056587437863119434 0.0055959406157631624 0.0072374906534167244 0.011816391336713918 0.013385553483362473 0.018994953029656897 0.03691359618643422 0.14379577527177476 0.2788734287645748 0.09011032647960167 0.04887345461950442 0.04838659775931846 0.037173873355095234 0.04237146759724531 0.04897706366781909 0.04968341802207542 0.05436083284071073 0.06747123120025904 0.08390146126578146 0.09630512898765264 0.08433131686145312 0.07584182638304003 0.02794109828733832 0.031189838466279183 0.016344956938920976 0.013136930774980925 0.008058648256377204 0.008206972357230644 0.009946996774624864 0.017534927474899365 0.018687950722191704 0.006948412830688512 0.14503188709742199 0.09065453256690643 0.10176502541498078 0.08293788786886051 0.021477308118017107 0.015831754232442253 0.016431616668133937 0.0109496486739213 0.014410975061849483 0.012347314236249234 0.01911432522898657 0.01575857906916384 0.021750341082783415 0.016758548153017035 0.022009516995088543 0.02032776287752384 0.03175672832542623 0.02768520356960001 0.01889152781966968 0.01706705846560863 0.008942705421423195 0.005118103940200961 0.0026755621677028163 0.0025073257410611178 0.004248178126850432 0.005290933477682719 0.007744503682706397 0.014283535150758492 0.034944972020718834 0.0736862089538152 0.2850944113759676 0.18982665835337229 0.24754765201785675 0.14660222197179174 0.06008074672193391 0.03792046914464864 0.025603318639613154 0.014367490184460208 0.010203586951578672 0.009851088985605395 0.015117955250322501 0.011491028358793199 0.005832429055983896 0.0073989896432598385 0.00708863184866677 0.012175819693665865 0.014792985573845757 0.013697119374767837 0.009754472959191811 0.048469949183757 0.07914806637461334 0.07063546661618729 0.015069108600132835 0.031710793283717474 0.06813209325469734 0.012061777093850019 0.00596070749071995 0.007430930009094445 0.024466395210510628 0.03423446867267875 0.044247191506984154 0.032297643475264426 0.010389428420563418 0.007763138467505645 0.005203322989522796 0.004793676055145682 0.011053954829394773 0.004866195410432663 0.011116978724709757 0.012365679203994383 0.013434921299619984 0.014693058606001811 0.012121804017637437 0.02276048415877703 0.01343452513185865 0.014641227908884566 0.011558773977154052 0.016923192482615857 0.014178315673301115 0.02105788480600885 0.018695395262029697 0.017496197564092486 0.012531357903241913 0.007824653349440887 0.0071526560491201 0.0039016352754884893 0.003831466248987358 0.006860791567741654 0.010201128492171403 0.02230541783194615 0.029559319572710612 0.04519807523129367 0.050898206666451264 0.04124663386307488 0.027695516655065915 0.015817794149911652 0.016505480083504855 0.010453402116666764 0.015149484366352337 0.02195975131962463 0.03348994205710112 0.036660773089987046 0.044814971710831146 0.04870171581776428 0.04346723176119456 0.052317967188218024 0.04997329512410602 0.06155496614290543 0.06855363195690091 0.06491427755971695 0.05410596412113027 0.056532923212321166 0.05422685662693385 0.037767451711777464 0.03952023540641528 0.05323111905334647 0.05745031117261548 0.050657715265408194 0.03738113458437361 0.03356953829772513 0.04232268090661099 0.040427116589185956 0.06941763972014334 0.07735751537313598 0.084282864607586 0.07162821020625051 0.049350477928077126 0.035841319868444764 0.026354566580855675 0.02128566101884818 0.01797311477185329 0.012639393627618508 0.015559882871312204 0.015970979029141668 0.009647371592062363 0.012594896482511556 0.012100567880292118 0.018772563854986768 0.016782488045180594 0.009819238705222657 0.007499758397469114 0.008110206811431942 0.003089376172187848 0.005144100048837048 0.007577905870740428 0.014960124319116322 0.01500310181223081 0.023217106513768196 0.023496298729983125 0.034160910851889895 0.044852419835291 0.05005405565552312 0.07239895724498494 0.08270873374816592 0.07220748588961387 0.1028492181493177 0.09366648771843623 0.05803196336625027 0.049329148895751844 0.03876748853177598 0.03098000209576903 0.0281145212119337 0.025760492280477422 0.0166452784091807 0.023991669552928023 0.02450534087961651 0.014660674109180668 0.009772138939043285 0.009089302857939201 0.006662209793491854 0.009855886155435227 0.011788581783818152 0.021441818061154815 0.030143478040433887 0.04662771529201652 0.043336455342407494 0.04184589264558417 0.06531196022260553 0.04041801395901752 0.023141918324008217 0.019074944150675212 0.01297709021454127 0.006929298479917557 0.005226650893540391 0.006316413608261782 0.004557632750218978 0.005486982160034026 0.018677460279685528 0.02314267816474621 0.01859797262172603 0.01815589664758851 0.03125776804491003 0.03923980540195953 0.030478349502268857 0.025417427373015535 0.015750786651874713 0.007145036167505912 0.006321988111472822 0.004279704430261356 0.010898807729742626 0.011497437544632835 0.01943029611935733 0.027116577921849367 0.027080425674594667 0.01639465175470441 0.01925439619505393 0.023861929323848008 0.022873118118829753 0.02047193651809497 0.015772341247913362 0.01306372140584488 0.008642947224754224 0.013093293353462519 0.012410577881853155 0.01904813677302871 0.020003481421273252 0.026358628527823495 0.0462045889130163 0.039621974850179056 0.031232069924459316 0.12248606299915744 0.13454665594005635 0.05212450727972671 0.036515464627629717 0.04001160158953683 0.028910787894656616 0.029142915883583687 0.01893790720627346 0.020970357977749318 0.017331682141191143 0.007993672069808756 0.0055746390219333355 0.003937647101985578 0.008265357364296335 0.009237926276812858 0.06828065015630348
0.11242220756541457 0.043535214333005445 0.07427710424424906 0.12404609981675227 0.14702844991283318 0.1097231136129407 0.1148412647294282 0.12242814893782494 0.13679235681801066 0.24388547477908687 0.5210776847595375 0.7499843007589376 0.6771864628627439 0.36412583046211633 0.21683994334566714 0.05623820556732234 0.13294476146695527 0.12023237799512548 0.07754793710197681 0.10779472538152153 0.038535947102722484 0.02610546845195096 0.023245202759874864 0.014953113468344542 0.015239265905319906 0.017721181035374706 0.05038931720291664 0.208552133492688 0.7431652744170969 0.9463777271388393 1.3231602071383772 1.287803729304474 1.1098456840217363 1.3658670233016148 1.0 0.3627015787106834 0.20537297601968554 0.1556069021877219 0.1450844150599408 0.14878160310376773 0.13137631488689921 0.039991836031784626 0.04326108400421047 0.021068753194259583 0.02607825198422524 0.015015601118151005 0.02708624755464005 0.03263244192748243 0.11182838319675655 0.07383815158610485 0.04276465907673698 0.031381582855925245 0.01732978871504806 0.010486649548213966 0.009189833452080296 0.007176662863012027 0.008489815497442328 0.014725397071332774 0.016397469057275533 0.012164485698248212 0.02119098467740121 0.0205413845625814 0.026161272063715508 0.030698699018545095 0.03439481200402665 0.02560756320235596 0.029440241904469505 0.01774105041364059 0.01672278989876068 0.01343751554729626 0.020286344771845606 0.019327069868520855 0.01797795423056597 0.01800699939416822 0.009021559847633432 0.022694279315048936 0.021257257582654315 0.11012850345284583 0.21833504788586203 0.24186108258302624 0.21739615639801363 0.09853637720495238 0.0464582292005699 0.031052884765242483 0.021455299172050062 0.012661661621118729 0.008874290847178796 0.00613847995505248 0.004308867172303227 0.0057446369534367705 0.008313309386855303 0.011317626097914993 0.020202900893714505 0.058838615036141385 0.03498745704822171 0.021871443868968495 0.010911290412167976 0.005327069307177015 0.007356573392196251 0.007974315201191559 0.01040680535557782 0.018453550544548034 0.022636077904259096 0.028746758943367208 0.048933312811743714 0.18279010162135353 0.3683746678492432 0.1277345182653314 0.07690974759967178 0.07224485537327335 0.05755866190429157 0.06732655241104966 0.07613620684020278 0.07310040902302391 0.08268960426992032 0.10621049494513025 0.133927462051533 0.14682601995820246 0.1260812196384494 0.11187685671853079 0.04276565076807506 0.049496544051377045 0.025397528864212527 0.020955455498290948 0.013409612577127453 0.013608037201134906 0.01713504694560446 0.028629035438634626 0.027087918039621562 0.00827178120879273 0.20439755673972795 0.13234164324590253 0.14663039052236979 0.1197920160872555 0.033299755472570094 0.02785618285009195 0.029860132288929284 0.021344670650657576 0.027814471439228303 0.022389330034203406 0.03262014863313125 0.027942276369165308 0.03425347283213432 0.028375347691499547 0.036801700001819426 0.038753683183270805 0.07293682264317461 0.04284447990018716 0.030424682686981095 0.028369138888710455 0.014381307120636422 0.008132237344100532 0.004542728562755505 0.0038950130447217715 0.006300638554759893 0.007624048406572675 0.010874740325727845 0.01944951253411297 0.05251631350708984 0.10157952049292196 0.3644312379417238 0.2579995991475246 0.3175073422848749 0.1925903994389317 0.08429222632431724 0.05389371783950201 0.03615350250396967 0.021265858447733942 0.01681145261352618 0.0165111306479942 0.023812552202554876 0.017871298762137958 0.011028062811423007 0.01738299940263446 0.015206383230298832 0.023902305888564086 0.02611629253628869 0.024903339003258557 0.014684405149805391 0.07336804021089947 0.11761943474398093 0.10003073782715502 0.01960275328153658 0.040488876865915215 0.08398679327207186 0.019689720910028293 0.010634663183551666 0.014613881980261964 0.037526524512007664 0.05109532973372555 0.07396655073047391 0.053175071249521914 0.024224722110331193 0.012101965945057714 0.010358160976738686 0.00838916805702669 0.021049767413498188 0.012268330461788502 0.02089326771701936 0.016670809804072945 0.02335842326767457 0.021671975928564548 0.020693345891958537 0.036160113506731366 0.019295135861149795 0.017596695065787735 0.014111890605975612 0.01845827054045123 0.01840792713359393 0.027740648767949964 0.03029902529640126 0.030405461793217334 0.025860935202707065 0.016910389462681447 0.014927509557040013 0.008045873788506885 0.007522214622894538 0.010129045311177299 0.016091693002483573 0.03314845079275039 0.045806006493307544 0.0685770400857551 0.07757092215389944 0.06535085688636645 0.044986788178487905 0.027688407068137983 0.03143621643550363 0.021659887569168534 0.02898093354442671 0.04111828664370174 0.05760494143010759 0.0619343732229741 0.07496811456685104 0.0798188581435763 0.07196222982490075 0.08555246490611955 0.08048939738331208 0.09863801449597567 0.1073459178080938 0.10632094255596042 0.08841422814331885 0.09069158605232135 0.08539348922956948 0.0591811647425617 0.06031779541174816 0.08094480519065025 0.08801568276274142 0.07837843892160819 0.05832274280200131 0.05280564303125788 0.06760546772026228 0.06539912504372858 0.11596573551548611 0.12880312165645022 0.13741498471046681 0.12338717457715509 0.08445233357745406 0.059574829224797524 0.04422622524560191 0.035887397101399654 0.03197833376339076 0.024194015945606658 0.031065072462132432 0.03200307842027946 0.020209683530948135 0.025184433713686415 0.02280413673103489 0.03416155184942152 0.030391866786509073 0.017520326221224892 0.013630026719579927 0.011954063700912178 0.004740219780863066 0.00735379084707169 0.010821541697274704 0.022413901103702515 0.02311346103735537 0.03673151698314382 0.03767745585193096 0.052950995205137935 0.06941788413043723 0.08017226218771038 0.1142900954147386 0.12960036727027932 0.11213592075838816 0.15838177398936978 0.14276447341495305 0.08765155775387848 0.07244900640007099 0.05743572215271086 0.046510769415721014 0.0412814572572069 0.0368319650055225 0.02197129130956986 0.033016165626535546 0.036026625476338676 0.021968284343128475 0.015241251438234476 0.013798946332078189 0.01022489085720284 0.016035463242077226 0.02072699944091989 0.03802947405089029 0.0422240819227696 0.06295864650202336 0.06972053231837495 0.0705901356541352 0.10768464843374731 0.06749106124085973 0.03780166575371665 0.029592705269275526 0.018802359685113762 0.01024527265015851 0.006576960321991123 0.007816151646737888 0.005563804709305411 0.007656859531542815 0.02582017369829842 0.0334013576725399 0.02780686928893623 0.029656810241468254 0.05115920914815142 0.06442521070951845 0.04919824931488973 0.04058830805912001 0.024570749802687586 0.010738613142232276 0.010004082462061543 0.00686365714559965 0.017579239768551382 0.019236001506786716 0.03253418727324295 0.04697151018808953 0.04712242936190435 0.02904540877752822 0.034787296173315906 0.04488990858603646 0.044685585842509264 0.040814303663623965 0.030347595823567164 0.025239862607312754 0.016043423070600738 0.022414650595155818 0.020141333765012575 0.03048478627055762 0.031090905302362963 0.04110239705147948 0.071220666853822 0.06335849561270163 0.05376156351489304 0.1953420361675596 0.21370227350276455 0.0818205064692655 0.059164584649359676 0.0653962939673844 0.046188495892432874 0.04606495200053448 0.02912348487569323 0.03174823889196984 0.025520385728739877 0.01176845099317154 0.007849946820186422 0.005926123386303211 0.01199737278766773 0.016889955110397155 0.09507167032450149
0.24118805183204886 0.11080066062031896 0.19774771687442308 0.415064907816178 0.493448465103183 0.3405081591130308 0.3020854407771957 0.26049269968616123 0.39206765829257756 0.5574337717432676 0.8560182351655808 1.1112597486661533 0.9726378236377581 0.5294887877378858 0.28738302050659803 0.09416605995216651 0.37139179347656853 0.23312574950826626 0.25746182472459495 0.22211554176360787 0.07344452951484695 0.056088562968488555 0.05186334571501652 0.03428479518124855 0.04160927680121251 0.0625066119820515 0.12427395407136438 0.38823013117447475 1.1609847477690862 1.5511008659329224 2.4913617770797476 2.3640062643282276 2.2907023389456493 2.6806614247148346 1.9580195384298331 1.0 0.6592081423468467 0.41205219603178866 0.398207698238173 0.20223299288765362 0.11425239348556748 0.08009118658201693 0.07904407532926316 0.045178856701342716 0.06325897553959137 0.04098860377235201 0.07332181865945464 0.12090644433153122 0.29569431906804466 0.19999120949230706 0.11422712256083443 0.08898972343032054 0.051228278889718856 0.027654860442666275 0.02306159303150819 0.01585076204796746 0.019505872719372316 0.0423328298727385 0.0583366597203178 0.041763195833061234 0.07805543481531474 0.07039149195114432 0.09244704063901948 0.09374460639852909 0.08680460302499911 0.051174928442900246 0.05302600758113112 0.03544081002496473 0.03467762304094613 0.02499480139754754 0.04035259214188065 0.04210551562726383 0.04767447760404557 0.03953590650663651 0.037680239181883 0.09934916782084442 0.08715802200468248 0.16827713841518735 0.2585675820374126 0.26198435474675247 0.2500016339765538 0.1128359848751943 0.14369289596421964 0.10189728411795913 0.07026447029065452 0.03929386401226273 0.02694426075255974 0.014810898765646877 0.011241287303569603 0.015635327113494874 0.024717346132926362 0.035516934088611174 0.08044286070102089 0.1126836190502867 0.1059795617803044 0.042367413493809396 0.020980910421785726 0.013503247071231354 0.021641902571555065 0.02572785458029566 0.02954771848262148 0.05376800103846682 0.06831141920423453 0.08906351438533656 0.10788950749176365 0.4300199072814436 0.8903214693712401 0.26983133188107683 0.1956057389692555 0.19296230066299486 0.16649737472662954 0.19094519613915445 0.21244778630289968 0.19005389337206197 0.1982583612537854 0.25443932148052867 0.30070501477690154 0.3148825152258669 0.25833307138943745 0.21439090308346612 0.07045659214032927 0.08259561319334237 0.053640078752386036 0.05429119381571842 0.035182170857663154 0.04148921040769994 0.04785366393852846 0.0804360894100102 0.0714616822912086 0.01913154554438251 0.3983505452637932 0.236777271640538 0.2873788523411089 0.2430171070380893 0.0773659398136392 0.06701823340954823 0.058567668349747484 0.04632517013125275 0.05566809672371104 0.04415833857114145 0.06313663880160592 0.062076308194817194 0.08878356004611139 0.12883984307233365 0.1347883459281832 0.0959458950061038 0.09367456640824692 0.09777276986539794 0.12430501914270073 0.11040328186666386 0.05045645470891143 0.024727712726336438 0.010657549529355638 0.009141318430555977 0.016009633603561658 0.023565184666556573 0.037430819931763566 0.06245934356437694 0.1632295424079822 0.27138207586779206 0.7007025028983995 0.6662021644401086 0.9793592332279146 0.6107457716168253 0.27109918550704115 0.15594070274366237 0.10214237014587697 0.05941562427775154 0.04208331221313418 0.03835703551132468 0.05344800167527572 0.03366377605929466 0.020579905094755418 0.03741126908953349 0.03370199659234628 0.04301773287528846 0.021244203275318323 0.016794066111234723 0.02517200784922241 0.19429007918523894 0.24138544582736238 0.2055105858346838 0.045472015113434405 0.09074172732147168 0.14217038865479031 0.027330429022964925 0.0168011798097555 0.026347269944302646 0.07440323589117687 0.1159002481421457 0.13866362281405367 0.14374160914981135 0.07701147805868033 0.03218038809478847 0.02611242446902711 0.01923234699194079 0.047493711997646966 0.04126387769266245 0.1238607486279173 0.10317152188997351 0.11333232124148616 0.08300700374394089 0.09609512098390907 0.16012812391587355 0.09214439721832844 0.0465344314074173 0.02432695707885897 0.035168465962054724 0.044631237336761415 0.08108506337899157 0.09841760569766972 0.09244147668177213 0.07702245144868698 0.05607715227815872 0.044948960592120654 0.03054954979388594 0.028586276571655037 0.032335032297637734 0.04272406867395709 0.07694057421543421 0.10127211344573095 0.14853152119828966 0.17249304960400946 0.16365765720096165 0.11729023732737645 0.08358210596173954 0.09007008854910135 0.06043644806964936 0.06772495678844725 0.09285441290888655 0.12349990554676278 0.12095274718206372 0.13680804595488585 0.1453455881556126 0.13565798325856204 0.171678250779728 0.1665926011865889 0.20099218731649385 0.22928748511277053 0.20107053902734232 0.16484515334588015 0.1755387224071642 0.17214802212553992 0.11925422179904926 0.124620350778074 0.16475121168931875 0.18004051992837003 0.16188453412166307 0.11741644223155835 0.10540930788034279 0.12830794762429817 0.11629343327805172 0.19431684494062798 0.22331445578904163 0.21485092282308632 0.18244744853086892 0.12495040418627283 0.09251274946350434 0.07162723213802502 0.06357790196341502 0.05828233914726034 0.05185757764532183 0.07061652830415528 0.07218943649202281 0.051421837572051675 0.06411305252202168 0.05445589687151554 0.08069625378571789 0.074631662823358 0.047871364729368135 0.0425402730848747 0.0359083529721395 0.015909640551228288 0.020317007231110466 0.025503665586155622 0.047574874043619896 0.0454851332787113 0.07167607016321956 0.06827322424136295 0.11575208270848546 0.1616318300643074 0.18874812822438805 0.2792661380132263 0.3198973229868104 0.25872452122751133 0.36307203484617573 0.312733822776972 0.18934065700851688 0.17530230129455865 0.12960625678790622 0.08909742673841681 0.069117863007833 0.05787419804477375 0.031839185059898044 0.04695807005487225 0.041648527121274016 0.021228083796153426 0.016013604270082606 0.01381612823594162 0.012717781129384856 0.023443165791091087 0.03728563394360073 0.06949568058480544 0.10513436611328275 0.15053647050896965 0.14994759534914617 0.1273289035564801 0.16959427427279247 0.10134412856257276 0.06070300614958132 0.05198490144462446 0.031873796531992474 0.019783040247523687 0.01471884354788391 0.012635476495566319 0.008791774576543673 0.018231375481480617 0.05264523114083897 0.07370669849647853 0.0746460411187433 0.06726466623288516 0.10689412657775083 0.13333306710377973 0.09947946868482711 0.0755119012334447 0.05466827903531958 0.028780290809627452 0.029165417401728434 0.023147874024993492 0.04606564820289004 0.0472120723821187 0.0758975279440955 0.1048265297305823 0.10145376762300228 0.06222149183729452 0.0771097518786342 0.09802996519459861 0.10358591534544166 0.09150107475909702 0.063739738835817 0.05183513082756534 0.030357658744460204 0.03688381970750923 0.030321305315573987 0.04178219605847805 0.039866845591495066 0.04831121885523031 0.08948588400572086 0.09733580854027253 0.0877104202009254 0.260564911793941 0.25007342208530914 0.109086880466795 0.09588641873396501 0.11027207354954921 0.0796522909648197 0.08580900944839119 0.05645684319543723 0.06499494933268378 0.05530743123416705 0.028261087951851276 0.02170900728339625 0.021360145458781513 0.03657307334402543 0.046099876443300075 0.2434018724428774
0.32060520299890677 0.15542320609259253 0.224516806631647 0.429287063539695 0.5183326920671695 0.3644574610491477 0.2899419323120281 0.29359675919284206 0.4639262624586641 0.6167839406631933 1.075526015723205 1.287260660511743 1.3384003186802897 0.88038325777771 0.5857637486813275 0.20972384862215873 0.46888711136125893 0.27031182514812196 0.2417582508322007 0.11401234115906822 0.036185113196864106 0.024106310662635418 0.02569867242565055 0.017826643754856864 0.023410553175602887 0.05723249183378185 0.18364636101807566 0.4491019953477075 1.001159974068716 1.2265010915789147 1.8310952729612262 1.775529565351756 1.8394165461454175 2.029039927609092 1.3630218934021872 0.8104281598965497 1.0 1.0104081775117315 0.7862960938386071 0.7960886032964832 0.632984774052139 0.33501516523228986 0.09767893909632737 0.03771604198981804 0.05755461942926697 0.03522086957273097 0.06559378678207042 0.05016755454902456 0.14554698696038643 0.11817426074053487 0.08972118315741412 0.07605118317186331 0.0434531717302889 0.01789946494602567 0.011799451531745485 0.008829909768485002 0.01047914664552665 0.027510555788412334 0.05044038525198204 0.042307019311978916 0.08856692884826202 0.09050121752923733 0.09899079281698388 0.10229821346822028 0.10323108691381642 0.07505398729156046 0.09040889049427435 0.042949826388421035 0.040355662969197875 0.02757040182853601 0.0406426475390732 0.037088269303172425 0.04976894410324495 0.04250036643403415 0.06800118801086205 0.3408783820889042 0.486635687674424 0.3321575357488829 0.618583262536129 0.47314221856502015 0.5383594860838463 0.5189426858802654 0.28081496302711545 0.11175331006694932 0.05773728682866867 0.030668918977404785 0.022687632963798166 0.014103336652576983 0.018427684978297106 0.028422909462132998 0.04286771849787118 0.05980537154039147 0.1301909598465556 0.4140013619495534 0.29406962252348745 0.09457793551522496 0.05311860794627397 0.03486983831902894 0.04510021586023822 0.029708856449582835 0.029398877852313876 0.033471787027742485 0.030448027163610173 0.061368462704582204 0.08750502015694274 0.3833613830158459 0.7834888200253108 0.21818115258032844 0.14679255123699353 0.1394338215524017 0.1150731118795929 0.11151375279838992 0.1280582495787606 0.13810583217722136 0.11795428148191932 0.13051025180493703 0.1331855144369217 0.15724542988853016 0.14945989379544244 0.11732048170171842 0.04335184331954456 0.04765585586911135 0.04472329864307747 0.04019785876994623 0.022879906653843006 0.0262536058225822 0.030230872778670693 0.0493196433872066 0.04865906191315607 0.04185711067984054 0.23854900315041155 0.12785872830024025 0.17662976570967776 0.2092771427612012 0.08626010091899847 0.06374523349508833 0.056181141346502955 0.0425742096652482 0.05594003786543611 0.05751023012106828 0.10106571021517949 0.11437645817858688 0.15542652795405992 0.19695559395193313 0.1489283029282127 0.11866203187585711 0.19735763208098048 0.10814214587900993 0.16310259997995544 0.11238852728715774 0.06115303610727949 0.02878471733058631 0.013897288074319022 0.00997830851679456 0.01119202897885284 0.02001034614542801 0.03475422169253078 0.0653768710738122 0.21897308144229707 0.3373232161932512 0.7597505497823214 0.8284986980400021 1.0539020369942254 0.5687008831534233 0.24810919530353784 0.14927785066237442 0.09928514001715143 0.057949635497102414 0.04294901360879903 0.030532394933141124 0.08354479108887591 0.07072764851874934 0.04100513462858724 0.055768790848463756 0.056328621993635065 0.0815988508811639 0.10963767547370243 0.0966060714623145 0.06236172922027584 0.1554033153566298 0.1761716354412158 0.14655821111727624 0.03936104754236826 0.08299917104489377 0.1709656701917554 0.03828076573973557 0.014328220888399931 0.018970057295037514 0.07214780719975467 0.12263465926493466 0.17057526607340212 0.14755157005770425 0.05149601629883367 0.024254986372954153 0.009408739998509759 0.005729778140745173 0.01606038541745962 0.029570296496148746 0.13931855619073893 0.16793793354356246 0.0817636744016927 0.09668031305867378 0.07365118702112446 0.10988181154274299 0.10297550014533968 0.08328984320339881 0.04879651892058493 0.11457584278050816 0.09028721761577523 0.2021064010175594 0.18436598675786883 0.14482491757492894 0.09358689526327024 0.07735955147491534 0.0602775513014959 0.04376091075241506 0.038556321465379496 0.04333192910534619 0.04631210710527776 0.0715570715876322 0.08302870967458047 0.12026500648415486 0.1424860813466639 0.14482152043802166 0.11156750880882059 0.08355677109564769 0.08367153291202557 0.057707429466662775 0.05213721629206384 0.06119020996443928 0.068414389440369 0.06674606776726418 0.07724290617506697 0.08814986370192106 0.08269644659183326 0.12015273948875413 0.11943110086702298 0.14230605613314729 0.15449458272039887 0.12936033480519224 0.11087792335494477 0.11421646221172506 0.11264901397809289 0.0824784532067667 0.08910670343060645 0.11382613483782061 0.12582247371733835 0.11685670848850098 0.08468792121467394 0.0757330282166245 0.08718911063553429 0.07780006236558594 0.13055080310618708 0.19610514434704512 0.18013521960151258 0.08979419723535736 0.06170694782846788 0.04758407578941629 0.034371093342203875 0.03232023422887756 0.02902146247993787 0.03596856932760437 0.05328514685554023 0.05788023141420812 0.052339209948665553 0.07117248469938209 0.06089719612353514 0.0906250812888701 0.08793072467433982 0.06280136435329417 0.0567648963779571 0.046706287065003675 0.021681947043620777 0.02047656188087152 0.022837155626502164 0.03756782707728097 0.03545377500263274 0.0519508125401848 0.050732150667316116 0.08093762324660582 0.11069198557231334 0.12611184316105575 0.17949803764097305 0.2063926735080794 0.17855032292776554 0.22469438715527015 0.1806903204298366 0.12419163313021615 0.13843850293616897 0.10380948643043394 0.07196136329755681 0.07431532796286186 0.06089245106313001 0.043972047686389744 0.053219853029552025 0.04216359048261346 0.027984947682289738 0.01726120103109103 0.013736802127966158 0.012222725998011677 0.01728773312741621 0.02948857456375934 0.049655694902962566 0.2441398203791227 0.4059839406020691 0.14423193430399184 0.05551450781637124 0.06138578906328542 0.03969124688630187 0.035963548941808254 0.04118400233864019 0.03171757603940663 0.023680295287605672 0.02411000205338357 0.02161329563869167 0.016838414050888408 0.026798638430584977 0.046722586377202106 0.0647824358039152 0.06546453899362037 0.05677840356070068 0.07653514300194382 0.0851774838590808 0.06472675785434757 0.058633763113274937 0.041670464063648036 0.02686972997127177 0.02628941447319972 0.026239102956880728 0.04290448298873192 0.04842826314323441 0.07389192919546123 0.09804790881817073 0.0932068823573462 0.05885961705348887 0.07617468912409124 0.0911958180164024 0.10109075418468776 0.08015420554698231 0.05352259015748999 0.0396992685542055 0.021560358644952274 0.018715759453886528 0.016396342674588817 0.01949960249082357 0.02186230644152839 0.02807031801332567 0.053192627773761436 0.057915030753131945 0.07582338271885905 0.2055281797200156 0.2076150695931062 0.08818705349592346 0.06365255780292284 0.07354181659723076 0.05617102949291608 0.06013925340743788 0.04305592510338284 0.0507937951277024 0.04652635014648499 0.027872609378158556 0.026055511120322696 0.032155222722017616 0.04961435416236111 0.046285044778865934 0.18184909853457912
0.2169168554397885 0.08064138966558584 0.11021762509449512 0.19378974946904706 0.2548408668514977 0.18812181156671806 0.15504386735343717 0.19511634270743491 0.3067259154645541 0.6499612422446032 1.5337399343214198 2.016334572699318 1.8595764726579282 1.1013651569331495 0.7407142100936119 0.16476830918188115 0.28356194837640825 0.19592336433142507 0.13372472357060494 0.05954574678453102 0.02914828762707966 0.012495832654727389 0.00988377790322398 0.009190657237269065 0.01384509402966293 0.028206452485929467 0.11876782348027791 0.27274564091690967 0.6180959851832872 0.7962666994883687 0.9157240819114405 0.9275778427167112 0.8319080692017582 0.8887958718084177 0.5787242315564406 0.28387520956691914 0.566213379187002 1.0 0.5867297013629942 0.8297613475605943 0.74499121852023 0.3187310758222183 0.08169411248310053 0.029333344275748838 0.04094580574238491 0.027869478973125 0.056638434541679016 0.02102027303922649 0.04112430576947881 0.04640755678725298 0.050530658782113824 0.040860815458754 0.026190618002952915 0.009733849710001376 0.003797182907013173 0.002419556511508745 0.005133112092354304 0.012199543740944738 0.025560549518087054 0.034399154276911974 0.06729717730617814 0.07732876495009613 0.07028937074502538 0.06994541718014707 0.06676903454796346 0.0713052990330467 0.0894601435212562 0.03799182974791689 0.031730537820781314 0.0225961529345011 0.028045029933055004 0.02089771791097263 0.029362976916726253 0.02854944494369761 0.05235447991521956 0.26531643897406537 0.44474482163751183 0.3835498672082144 0.8117075875131978 0.8438202933068107 0.6576240052764657 0.5896967853329959 0.2692102482003927 0.07436551293114498 0.025893686228985392 0.013234865367684721 0.01195016205027419 0.008751213147774084 0.015570530584028117 0.023766957497210334 0.03406833007784343 0.052090928061654655 0.13959845299199314 0.5006189542675754 0.32400615100129215 0.12745062150821623 0.07008112470474351 0.03636940045112248 0.04539987082626218 0.023668985480332253 0.021069854142530518 0.01834262345860155 0.012486453364402106 0.024959907917868597 0.046180422269465386 0.17095301613804792 0.3260940402780008 0.10394879246238954 0.056386653396193996 0.04029239399708384 0.03219829634413157 0.028389330220559665 0.04690607739039603 0.05066463424392407 0.035895283933609995 0.0405387131337937 0.04240300653281037 0.05206380930839572 0.05663634414770494 0.053891564582455295 0.037336481128478684 0.04726393214268494 0.03976265340750305 0.025528101047493378 0.010682010158490969 0.009165092119780805 0.006858523322698314 0.009666395197202813 0.015732070629683313 0.03189579933087635 0.12364381317754311 0.08209334429315066 0.09382554504652817 0.1113397887453357 0.0526391539608815 0.03523500456447245 0.03658178166448009 0.023846364317194963 0.04025133053942333 0.052170759470147265 0.09185245036478373 0.10656105555037473 0.13499474463396496 0.16343441048445762 0.12923575643563093 0.13627574636569484 0.29122233756517624 0.10527302326136805 0.13132233510616628 0.05970075152016904 0.03995781068473093 0.01670386239987313 0.009864406247065735 0.005471485630520237 0.00451511837913713 0.010856799024549335 0.02111118171767874 0.04447672908293685 0.09480432765687857 0.1507143272701449 0.44717426559686896 0.5497927616119954 0.538636005183477 0.2517607888813168 0.10093314122495836 0.07368982251315773 0.05789864906962316 0.03357817694995125 0.0313584559685603 0.018568484982335126 0.0688737152023485 0.06338917105628662 0.04420098636521108 0.05337626323264508 0.05831961256276802 0.08552451501954847 0.15846613585769295 0.1557891810738377 0.07210647783007444 0.0712143500196103 0.10578013529401657 0.05734255685310704 0.01522185318609864 0.04791436261390802 0.12889585790393718 0.05005187220009214 0.01643635365568838 0.013401917880229836 0.04600599069654877 0.07170667542127508 0.11890018669767274 0.07377178861345285 0.019851308984077873 0.013443271178459004 0.0066269508022812635 0.004859347363159371 0.008946181529678823 0.03961334517742602 0.11303442520331017 0.12390773629852089 0.02785461862329888 0.06010572032879388 0.040478148074666355 0.07001964875920309 0.08720262494319939 0.07580838510169058 0.041661652611845394 0.0996938029886455 0.07461924983636009 0.14239465908081375 0.11547082506566371 0.08641486812097378 0.050589366835611126 0.04175622439166364 0.03333530165606854 0.021765432742779804 0.017727454106784606 0.021705784721115926 0.022489701111900535 0.034585624632090264 0.03819540154717836 0.05466746918941849 0.06369891925854075 0.06044339227620311 0.051146681517472876 0.035526596773051804 0.03546248207102061 0.02563607547091917 0.021263672269494754 0.02388443907587674 0.02336569596992846 0.024042582177712123 0.028682185600121216 0.0365328862180257 0.03638727348045713 0.05546526635816764 0.0545138442070221 0.06164200237409183 0.05704805456663758 0.051921466160755374 0.04690369025700932 0.048702865408474835 0.04727881099602487 0.037044601788741645 0.03915598537455827 0.04851184344079202 0.05424535442800087 0.05172534812650753 0.03854197539079965 0.035908355912291474 0.043300655768442387 0.03946510843644117 0.06613800246750619 0.10099235053301446 0.11438191265039734 0.04951682279399547 0.03371501035381583 0.02451135845869355 0.01485519083705069 0.012132992971821153 0.010802077380222036 0.014740913184713492 0.02330180047843986 0.02752065026902519 0.02760862094751279 0.03921993085834541 0.03473793215974956 0.05184251083534266 0.05002063754503636 0.034608566340770426 0.03140316107603882 0.023683390187892735 0.011820150850444959 0.009997620953161009 0.01135637693096429 0.01937271782869172 0.020126086010108592 0.02807102825456067 0.028574484005724307 0.044530048343276715 0.06463092096081252 0.08172774420919388 0.10714589891211888 0.11313536917126606 0.0930713725849435 0.08882470424259573 0.07355976612050577 0.06751045037452025 0.0784090809656064 0.06775989420339815 0.04504066377147266 0.056498215951713775 0.048274615117676216 0.03786762616532945 0.04453552739796291 0.04100907689613482 0.035071076905726084 0.02046616831303958 0.015739936214328697 0.011338472410043474 0.013365462927880248 0.017610598822368123 0.027834642750369818 0.17175086039769744 0.3483619390209704 0.08713984876696126 0.02503526459443273 0.043570501081814664 0.03435855248848727 0.023013821223714568 0.02712132753232907 0.023637646826314494 0.017268023015404213 0.01999302198371822 0.018161096249064573 0.016774205927881276 0.022730535320724703 0.027619172208370887 0.042345426379164476 0.04492454210327563 0.03817197715977895 0.04679105296860223 0.044246711420900316 0.030178631057303743 0.04133489180422414 0.022803215765048984 0.015727922307137435 0.013699546954053756 0.015455073018585846 0.020887788535624403 0.024835859871821672 0.03966472448379342 0.05448945622786872 0.05306542793431662 0.03390411710815206 0.04283068943690685 0.05036957609457497 0.05442975517290585 0.04112640367726885 0.02884231605613797 0.019434964929286834 0.010867266997352628 0.009192021114151547 0.00956758800431786 0.013287040139154443 0.016452701424012058 0.024410798588900814 0.042965924341071896 0.029262065038819368 0.059252565835693036 0.18078428715195932 0.2295268530631908 0.0775266099720685 0.037294970531014326 0.03904403971281643 0.03227599491097498 0.030816806716116914 0.02179459218410848 0.02438113490142867 0.021769314710685946 0.013266137996085087 0.012766825384433123 0.015943330596469348 0.02394746778180619 0.028424839677240233 0.06284576242180928
0.19450297690859203 0.10752450234871061 0.11283701828954398 0.11240423018290983 0.11412464186858873 0.11928969514302448 0.1032832031285247 0.18813754295226878 0.2879789041594607 0.466255603652401 0.9662023152623354 1.2055955723417593 1.189241383103283 0.6830466263656529 0.4819200402189357 0.13531341052495416 0.32587113242117083 0.18829805683016554 0.19090680365889934 0.11557058465751338 0.041222258019249766 0.025616362793205272 0.01979367079364493 0.011656530174193425 0.01899287590798736 0.03318279841024084 0.13355238188688315 0.18224941061762387 0.3929188753680729 0.5566120644303761 0.8476757734787428 0.8385791980232584 0.8700994019972353 0.9188953691075613 0.5798100354265736 0.29478612696980044 0.4734689983825724 0.6304639060430564 1.0 0.986300483654723 0.7168377466755036 0.3201834456126013 0.08536476384049259 0.034955906037262716 0.042253940216631064 0.03171940795590512 0.06354314446406759 0.05798146558179539 0.1346682420495939 0.08772599575623093 0.07327969166889649 0.059980487843589836 0.03297846736050827 0.015262034979509669 0.011388501107707946 0.007338272711143482 0.009442125856685942 0.01970354413627804 0.02964467245495639 0.024663049858596364 0.05218364993206324 0.05424870396472963 0.04353396081144857 0.0516249105253503 0.04633312368254862 0.03979949148874726 0.061781986473086366 0.02082217207513825 0.013551702066844749 0.00969108334320361 0.020620770753341334 0.021649426243761417 0.028891956844187664 0.029270393028754896 0.03795755817382933 0.22063594420316515 0.4391664708478699 0.3031655089190891 0.4607347682077119 0.3415468011809179 0.4578965100889966 0.5425758452286532 0.22018245606061468 0.08816423649115007 0.04068096290327613 0.01996417134080581 0.0142852684782433 0.007635172693998327 0.010650389362111485 0.015115406621516643 0.022336644727382948 0.022132949496500093 0.07707170201504882 0.3203438544418881 0.18919474181552157 0.039962487399528304 0.025429173340905775 0.020430364025333974 0.026854106738677726 0.014888722103155602 0.01378126163844674 0.020218688100461266 0.02582808501402518 0.03111662612474714 0.0484996863321028 0.15710534986348956 0.2696514682998354 0.08524239563298122 0.06015593144019784 0.06189433061232871 0.06510331061488375 0.09962341325681605 0.09018164948463415 0.06370759837491656 0.0682274144671708 0.09278626252698328 0.1084030137414084 0.10429573417862059 0.08112498288163804 0.0756993159132352 0.037117900033389856 0.05299991385451255 0.044270436759197125 0.03045039937197307 0.012630495089626851 0.014914396847068892 0.017708718208426413 0.033258671781138435 0.039954460765495824 0.033110881880474355 0.2954635131519029 0.19937557287175947 0.214575115284311 0.16029409390279875 0.042103051347850765 0.031270943299067704 0.023634500457218505 0.012214822912009326 0.018813190377954304 0.026182692889657407 0.06338919937333867 0.07334704210449 0.09902313922810363 0.07676598846924616 0.10792708483966447 0.18190156784074438 0.29832685143576315 0.10038764295799438 0.09101757830847637 0.056563378415765746 0.03199974405387696 0.0176008368600541 0.008237030498474409 0.007127192695840773 0.008185367456782404 0.014735340797537489 0.02376198409904133 0.036305912017157126 0.12297615050596128 0.24938168299063912 0.5638039880979406 0.6627530430678656 0.6902523601776197 0.3224549256168266 0.13022765238074757 0.09393597837782965 0.07010550009078227 0.038792069345057495 0.03162997163992106 0.02087486671482174 0.05552814624472353 0.042801465593643014 0.025856324019480275 0.028516438739540354 0.03258899497839051 0.06269774679302197 0.09603621633454289 0.11008316573691722 0.03684450659624358 0.06586375139677 0.1296741826332554 0.08852895607763045 0.026922387673525318 0.07316683951053275 0.16537509693928779 0.044198362654834046 0.02351129940449157 0.011004393161699407 0.03824803721205733 0.0636115973819086 0.06584771779313454 0.07443143248517022 0.04024877015082284 0.02861690673773396 0.021519436778553974 0.019691877006451867 0.02695971682051774 0.0360452654172092 0.10733263547971543 0.11849176392517294 0.06992652364640395 0.10159074258736137 0.06673746926379762 0.10385429019913853 0.09012146899289541 0.07240605717296635 0.041325952775988356 0.08613531059781966 0.06453738106042753 0.14660497626458718 0.11912143282291182 0.08794061889208074 0.05135832539692846 0.0387820266036843 0.02919316169645274 0.01916684947152716 0.017954191688229232 0.023422079885399318 0.030705381214256488 0.0449860545061769 0.054381656704944915 0.07606932625009516 0.08715566844651818 0.0929929750416911 0.06627715575696126 0.05202911291723549 0.05410500382012275 0.03428741907882241 0.03305348691145642 0.04373935257098356 0.058646368178914596 0.0537814971584258 0.0633677607011458 0.07103463825580145 0.06519395764315929 0.08996063146076787 0.08548849467428538 0.10521646201003591 0.11104318900761119 0.09353413410439497 0.0842797540840263 0.08678152005281654 0.08639889450479572 0.0608207336828019 0.06392127394020115 0.08256845194156019 0.09099573565755609 0.08370908102316543 0.06002916400422147 0.05502333274836118 0.06434250229602052 0.057380425932754074 0.08890049586504252 0.14342556945347437 0.13178441094735147 0.06942066998123751 0.05121846294287973 0.03921700764880488 0.029470312203648017 0.024597808149553764 0.02151309577507249 0.02239005524904081 0.032773104986982465 0.034138230561152165 0.02794458816499521 0.03747298658039633 0.03228463120889667 0.05118398806929143 0.049104404581080924 0.03268070565724255 0.030714245939844616 0.029869142659472176 0.01037314902452457 0.01057316841520084 0.013171508583087469 0.025328063050652796 0.025048240801550475 0.037705264827040154 0.03497085532172818 0.06493285274310343 0.08685675307031633 0.1019505680461306 0.14032892722399218 0.1481385607385496 0.127258397740149 0.17278324523629437 0.16012700662618323 0.10270415023528962 0.0993519853320656 0.07225204631757186 0.045570456689030085 0.042112900231979306 0.03538848943250137 0.02558198853716633 0.035164428942113565 0.028696823665749584 0.020973201924730473 0.014445925741391998 0.010690347259456147 0.007598361528224938 0.011862061601725614 0.019090640314952587 0.03400236881835232 0.19579300319097245 0.371924859165176 0.11866053581401263 0.05001143527351524 0.06294855607063977 0.04044285286327378 0.0283469940810922 0.02840355733600058 0.020974117051795894 0.013191110776376302 0.015202927480787814 0.012202402747410919 0.009138094747293081 0.014892638544557503 0.0296031223881459 0.043550899536258465 0.048733671279926394 0.040776363271626745 0.05861628007092023 0.0658451391253876 0.046909805608669815 0.04448616004406034 0.02986480303389084 0.016915889386756443 0.016171091058012014 0.014996485334429278 0.02593141893071859 0.02906104548764041 0.04709015830522221 0.0633646774324045 0.06086624516486252 0.03554134709450394 0.044269947367182955 0.05315701387128781 0.057278119353240134 0.04644272156615877 0.03202419498467744 0.024064227361829896 0.012754845296229193 0.013644084717992427 0.012449356664257623 0.017697134417550473 0.017581193266712612 0.023638907336442444 0.03850701754503873 0.04602939770102951 0.06354776336211661 0.16551536984746962 0.18029309454920614 0.06793836109598635 0.04432721710842492 0.05277346161761026 0.040280611420206426 0.04443843325076969 0.030307868499047645 0.03420903293415137 0.028873320875885893 0.01683081770308339 0.014353055339271196 0.01497856751967642 0.023386078780074985 0.024462175648394837 0.11152531350002264
0.1543305714225338 0.06641013537702414 0.03970239511805089 0.03474988055549451 0.03795541000947665 0.04472662734451877 0.05158945064981296 0.11104248274086495 0.17347771441227292 0.442543545750771 1.0902941841461105 1.5172972010027208 1.4880900701524864 0.8856212748838476 0.5889822842464588 0.15034227550068993 0.19445091659879177 0.14151454928708382 0.09794722350110309 0.079063239198445 0.038072166414171243 0.020703043273334273 0.017123803529387343 0.01754431369037391 0.017981684135958406 0.016546558375045844 0.0958043930051852 0.18044824833388148 0.40904247249616876 0.4582391714703731 0.4904577899135788 0.5334152194593526 0.40870839534440817 0.42234206290978393 0.27381017569529714 0.06894214379551328 0.22075076711674319 0.41059224308318315 0.4541973869546866 1.0 0.9509773405941114 0.31882178909514164 0.10221018078881669 0.0405025903856162 0.040769176987166915 0.02964545624823841 0.053441388431375136 0.022177129466131058 0.03972239685831645 0.040488269520597184 0.04493327929369135 0.03298462020291031 0.022351409133554098 0.012585470524140956 0.007366484880230091 0.005743934031050759 0.0065085176155406915 0.009985287346954332 0.013951252133016573 0.01862651176241481 0.035418165316136674 0.04668157192469181 0.034572513606348346 0.04693183655725807 0.053482066521156814 0.06219018218011395 0.07759925683274489 0.031571075146755785 0.02378306234954681 0.018505332558743818 0.02728817852239568 0.02216883364747658 0.022545931717060715 0.030313734876371744 0.0384262043177543 0.15377595373440528 0.29252898088570306 0.22224406622615303 0.4806354765403938 0.450483059397398 0.4380406489150791 0.42326264931226026 0.1709207197133056 0.05071811800113269 0.019539053974113763 0.011479728871509623 0.011110836849838891 0.008665551687039093 0.012919425620082194 0.017116918929746275 0.023780737087272616 0.03105215585509332 0.05624837582835183 0.2966409417134154 0.16635113152592357 0.06869451617168475 0.04587507329914958 0.027599039268554382 0.0342981781030043 0.01695908572356975 0.014394133125516472 0.013945514746934782 0.012598393275090283 0.014643548220788654 0.02123055267592661 0.06127579151757173 0.08687761046325918 0.04772527194222294 0.031962278103941075 0.016474386277995502 0.01312508151129835 0.016353244561810365 0.012070494370836822 0.010993365582135742 0.01037591145067904 0.011444471777213736 0.016585380391554237 0.02338637330471223 0.023187986060118293 0.026369494746271167 0.024202017143584043 0.040262123085853245 0.03524093504402842 0.024063119354640818 0.011660291784871634 0.010471170945640602 0.009878146208029836 0.012689405913200514 0.017315791232409818 0.019332375008657872 0.16201264466338208 0.12001399132816849 0.10883322171215223 0.10374846935787896 0.033260307624882274 0.027032366047155632 0.030971961297628893 0.020270849319257045 0.030381180143631472 0.04220075350391475 0.07560014975778928 0.07843046098455012 0.09393939102521152 0.0582515180034916 0.0562227518949251 0.11169379119572921 0.29938303330702276 0.11648401306448827 0.07048342192022208 0.0275507800535608 0.02095359586724064 0.0114595421061277 0.007711892866402189 0.005784275213247285 0.005456327374009439 0.009927533971795058 0.015082841459968523 0.022856428192548534 0.04923388556169179 0.0886591882211691 0.27895656035382194 0.3513391990466936 0.32859678365549766 0.13472222410377288 0.049462725206125 0.04898921597355772 0.04405628295834994 0.02607027768931603 0.029021362985962418 0.018031924605694825 0.05015966088141135 0.04910998296407088 0.030495528494528863 0.03689771481105048 0.04238641251738835 0.07354486385541165 0.1357834336938483 0.13605825908656594 0.04554510561391869 0.03618796068903982 0.09654215398517084 0.04546582442768686 0.012804073359372687 0.03605268461191162 0.10165156646801522 0.038250908680913395 0.014826536519327218 0.012391321659772917 0.030338731850900285 0.03774561653834932 0.08774089932088583 0.04376113670349472 0.014057458376329974 0.008747832711065771 0.006684069408964926 0.006030615805241212 0.008342668850495661 0.016903758383752427 0.05662704994678356 0.070895106138216 0.01911678589147025 0.04047741603084615 0.019461379727934755 0.03172455941989018 0.04386456149786045 0.04655000828634573 0.028532915045794617 0.06514929654620252 0.04686022150788146 0.09100408472543259 0.06973392129527727 0.05387305365503042 0.02906853302656856 0.021437120390980897 0.020651367098304486 0.011446947633104212 0.009320272790692946 0.015111834491946493 0.020607740012974 0.032570926422450866 0.0395676656459956 0.05756413888346048 0.06401745218174126 0.05465933578551225 0.03943443461069056 0.025142566420913295 0.025170311992331558 0.01695555305605093 0.019491071892831904 0.027899080659638257 0.03588911362012133 0.040652593740136196 0.05217935881827203 0.05916622054202574 0.05387123514457195 0.0692616372088375 0.06479217149019326 0.07857258079632133 0.07256173628074787 0.07599173494088976 0.06510639233655936 0.06577678798585555 0.06268510307735918 0.04619940250375301 0.047002612592683325 0.062317924094911915 0.06838511481131444 0.06288992742184422 0.0467161359701525 0.04332872520801055 0.05594277574976188 0.05443298480295998 0.0971044929558638 0.12713655845017113 0.15041481239821936 0.09902704634879074 0.06878752281657703 0.04583012760487187 0.0305481043000646 0.021874666292949624 0.018816816371073086 0.01481520751550125 0.01996112694029436 0.02281072881031414 0.0179076957663622 0.026363585897557773 0.025401922017415257 0.03993810364742536 0.037006439247771944 0.0230070019160228 0.017916991699611185 0.018171937121485012 0.005619749626119865 0.00596850182242777 0.008768134651481001 0.018742074722012322 0.02053837838262479 0.031202125375987762 0.032386830086254086 0.04487770671995969 0.05748407903221021 0.07037454738833206 0.08332301843122851 0.08331536034198046 0.08269706617903223 0.09929416332565073 0.09710659034176222 0.07275466692709431 0.06661326583838659 0.057072272787683155 0.04285438729519578 0.05197623582966159 0.045877765938145146 0.03628600291098368 0.044470876929721175 0.04438259633818765 0.03874887190090241 0.024022510586312128 0.021023869894170526 0.01283948149801598 0.0173192683883355 0.020784730718186147 0.03558853984148839 0.13845361811172585 0.26784523808471944 0.08104447108189164 0.04318667649270089 0.06576020294853097 0.04954808489915919 0.03535865602802582 0.03289316535335798 0.026907524526019452 0.016571842762627444 0.016695356359827718 0.01762414224900421 0.013214416975031876 0.016472256392131738 0.02630214872759404 0.035578503591959555 0.031970411793298716 0.03153738988521295 0.04471477609537596 0.0477780428502901 0.035124840466990916 0.039695859215461315 0.02036942136003194 0.009542636121232493 0.008028754253616908 0.00866426839926166 0.017598835936330576 0.02366676757820966 0.03970901096482138 0.056356484987561115 0.055381741340868096 0.0326806109158142 0.03809225262124055 0.04524437669200578 0.043712538097403345 0.03469725137439417 0.026812593554994164 0.01947558956687909 0.012038113219764201 0.01561383036394316 0.01592056255857742 0.02581744302805205 0.028710093818798778 0.04323292853592471 0.06839996398723575 0.05270614422964517 0.06525794710426303 0.2259912943919664 0.2822252696648424 0.09983310916494614 0.0491068009273387 0.05362163899723465 0.040313453668465345 0.038833791130851815 0.025069465809879985 0.026628038382237734 0.02206265081671288 0.011825471671800918 0.00943713125646194 0.00813712986016244 0.01381718614268033 0.017162984242426776 0.10149953938011465
0.1495718295805664 0.07226978150490314 0.04556894466038471 0.04546946226568698 0.04694364191254814 0.03741648149212246 0.05178160675737946 0.08739066471139925 0.15080622243783673 0.49533240277353313 1.2229444231345776 1.8183370179989506 1.82352179559814 1.0662736703987163 0.5978066748587512 0.14596045569604812 0.16017549866037223 0.11452376613518744 0.06875800138733411 0.06723385235399021 0.03957126754194372 0.022774429520987 0.019268442613685034 0.0277703613479742 0.028227742062614584 0.02016800710916924 0.07838645108825616 0.1988933661217227 0.4086403159744241 0.41835566486154485 0.3978484864282112 0.41786679591725456 0.2659534739665258 0.2806397358889277 0.2197600734645624 0.03540213448516392 0.1595384778455404 0.3350734825149981 0.30004584499247 0.8643736809930613 1.0 0.3328599725407747 0.10724999443465963 0.0446419145099957 0.04042241068600443 0.029957592739851224 0.05334006591833019 0.03922643603538737 0.04755327453077635 0.04705475714460861 0.046208165285751765 0.0349568554221052 0.025171922345957668 0.016268191679505377 0.008943010245472675 0.00641072756078488 0.00673018994378175 0.0095038642765566 0.013146232399430616 0.02204783372647343 0.03871232949845115 0.05146264931675901 0.044185980841183775 0.05643715773175884 0.06225843184786554 0.07043105712199171 0.07944046482464721 0.03610783132134698 0.031438015754868744 0.023023376830921122 0.029372810139674424 0.020226358803583654 0.018678343494881896 0.02811509827250001 0.03997781784522209 0.13323586001614016 0.23600029571515088 0.19050319039812547 0.5190648273652813 0.5502340400144491 0.4400588018170711 0.38838834202705097 0.16663667819261163 0.04253615950781216 0.01566354701794541 0.009824555067282203 0.010816197785692884 0.008532787317366439 0.013320530005641767 0.017244724633343686 0.02404680004421416 0.03839254902461887 0.056614825529967695 0.26477033599593475 0.16099290663042415 0.09503707050036511 0.05836238255763673 0.031112537350223658 0.03845555839832453 0.02135972569645448 0.01819743716939082 0.0198696819208763 0.022019578299455715 0.016516137252262485 0.014364197797999334 0.03749691088383866 0.04944824803345015 0.039107727598373096 0.0299735414580105 0.012983462815773951 0.009641433461067737 0.008890176448400226 0.005582230837346264 0.00550433795262108 0.0039392262343752775 0.005083661066375527 0.00768193619915043 0.009913421253181719 0.011654585453276209 0.014392878492449393 0.018639477460925938 0.03493401189379607 0.03114209756175865 0.0235125241428449 0.013602800594071804 0.011884002120960826 0.010383363656191016 0.011888596994440547 0.013197312391767656 0.017639369050441507 0.09764869663372573 0.07721814875691284 0.06918984766703469 0.07321884155262624 0.028005924033284606 0.024934853936793167 0.03265581245802417 0.02515864276754969 0.037615716649678915 0.04635215869430133 0.07569031866791578 0.07692079783676553 0.0901056841148927 0.06736819469147444 0.05820667796566145 0.11488862797837483 0.299976438304821 0.1223235202756539 0.07422457018570662 0.02520044444979453 0.019940522005767364 0.009639808256952606 0.007141937220813444 0.004871144084208812 0.004487277985890713 0.009810368261709671 0.01442655114669559 0.023423277938909602 0.04038543696736416 0.06668952086288588 0.187631167636636 0.2747403881006451 0.24475463184295607 0.0928967469867346 0.03139624348594732 0.03336972984114442 0.03439191294083838 0.020718577709126197 0.026138929577286543 0.016353482869894274 0.048163985831965274 0.05214804438623425 0.033768591335712146 0.043873381497370384 0.0480993703111759 0.07976790169143676 0.13938024844912827 0.13933284303069313 0.049090600914817525 0.0359400724971295 0.0830766910974306 0.03041512432803682 0.008282175766062161 0.023465539242399563 0.07094330964173877 0.03361243306322266 0.011112089393586539 0.014236857539482011 0.03484394484663533 0.041557749867304206 0.11076726719831848 0.05440182455281719 0.02002665673012263 0.006591247170756545 0.006036447780413557 0.003671754292246048 0.004016437756811586 0.021384632822990163 0.06549424583979187 0.0674853611192151 0.017785559361651247 0.031133567076371032 0.011852073106596793 0.02237021908751551 0.03721892008267194 0.03936091084714775 0.02208392364819262 0.05265233956757828 0.03879866498782774 0.06985515199252179 0.05238868845024858 0.04184839219135264 0.02351126206042476 0.018108971359971877 0.019494520553472713 0.010540696746510949 0.007702031747664386 0.012271241023902965 0.016257605293172855 0.026694796524108912 0.032493784505412196 0.048435256783120335 0.054087622349549454 0.040605838749452804 0.03078221159243427 0.01731653322376781 0.017507055255119083 0.013042647640114289 0.01592566538480825 0.02204266511456505 0.02741495004434756 0.032407171684080104 0.04394396752729816 0.050241601932646006 0.04583779339735279 0.05703087136482471 0.05319299628541021 0.06272164924237092 0.05539644470628186 0.06434967257812517 0.052268313290102245 0.05163836252874174 0.04846557982962099 0.03751498444386361 0.03775266053656634 0.049677356339872705 0.054403778420573874 0.05029115658953435 0.03836266559814946 0.03590848568839688 0.048511076190952816 0.04889524732365583 0.0945834278819624 0.12086795619018059 0.14616457413070122 0.10357550167813447 0.06907068710493497 0.043379628335146546 0.027922607090040096 0.019206144603806024 0.01704670671077401 0.012957588337396887 0.016824755353306232 0.020180386008693485 0.01597254989768295 0.023940720928190225 0.023154850908231307 0.03559752961582736 0.0329771367874415 0.021070122023859 0.017272631880597897 0.01523895305427617 0.005103271886134546 0.004937728936689438 0.007212445636327422 0.015343453288379794 0.01748458605280319 0.026720474655483505 0.029860918262178574 0.036220858685913605 0.04808873705716301 0.06278311008215853 0.07020015185313559 0.06320869468003071 0.06504895043919354 0.06751371751288564 0.06668212219099877 0.05759018971539288 0.053778447675253034 0.0505116580559941 0.03889097489753351 0.052888965730079215 0.04687933937436565 0.038029063896212675 0.043439869017171895 0.04559050921704322 0.04136555934944395 0.024941471032806098 0.022496152603937336 0.013875772276703831 0.018032945570315213 0.02066641644667229 0.03462979794971922 0.1187430970167559 0.22380261855729602 0.07135109378851129 0.03716556023228509 0.0595237463951866 0.04828746074646462 0.03535041011530341 0.03201245298813675 0.027347813297044665 0.017537987232575738 0.017278650012686674 0.0187804213379823 0.014264527645213338 0.016594705434013028 0.0224723678583389 0.030569497108504515 0.02648478119156448 0.02841164495884388 0.038263668594561914 0.039042755310578985 0.0283580882460795 0.03496464281753209 0.016144343450092614 0.007334174821623893 0.006030609719705187 0.0073974658444418105 0.014722809263886801 0.021187940692323035 0.03528035913301756 0.05065064529903428 0.05002668867390371 0.03051214167428452 0.03493181306678117 0.042405147912345356 0.04045872821805159 0.03226931655603103 0.025322263695245244 0.018449149133385166 0.012001509114155862 0.015318499338664736 0.015752389726920297 0.025311435569235274 0.029194809848520964 0.04616695784606206 0.07240855935020704 0.05088810995835466 0.06250488327431851 0.21996651160220404 0.28056351460982926 0.09942689534743533 0.04666579400375054 0.049670062569208626 0.03715327063131588 0.033641423210252874 0.02129716675437061 0.0222176693326552 0.018599107198302205 0.009712658670225574 0.00794116131515592 0.006945856375637335 0.012214499612989684 0.01655328064301647 0.090696793973596
0.3091697349653505 0.17161317390554578 0.12934259985710694 0.11835704783666645 0.13739699958506543 0.09285515412184159 0.10145603031074099 0.1525391801445195 0.3398045305047794 1.0784258920496124 2.5398987903783645 3.7151356868664616 3.829727543623311 2.2929427135725367 1.1855591056436758 0.3250190660947355 0.45165765252322987 0.24259207270142502 0.20248643892162857 0.1468214155887645 0.08365979840083378 0.051504636420337035 0.043977855319991294 0.06965776816644353 0.08545977831315489 0.0784708619226912 0.2326547725285621 0.6096636716338845 0.9766463999087132 0.8429900273227932 0.8756941254878149 0.897012304626701 0.6557440710422618 0.6407017047382833 0.396173013883817 0.14697067843807224 0.5000558102517452 0.8489754754027748 0.7936836892958452 1.7161734965438258 1.9712577029016654 1.0 0.2922532234818265 0.1310590083928162 0.11595476493866524 0.08129089721847856 0.13771493262940812 0.13774402363318736 0.14494784190658483 0.14488353306368598 0.13850657839587352 0.10224798345225662 0.07568627381052308 0.04843461785300678 0.02703540746838716 0.015614055007404124 0.01384365609451593 0.02481029859712052 0.03992934155533324 0.05681156556145312 0.10830565254896818 0.12674762404827358 0.11808922356301535 0.14888038176323318 0.15979053135643817 0.15261677117287933 0.15793195067717225 0.0736760965203474 0.06976607626254824 0.05291436182585119 0.07226784070851307 0.05297785695964195 0.05295674532624245 0.06834027192352625 0.11390362605927497 0.40017675540449477 0.6506285381956218 0.4107597962538371 1.2521086166512176 1.2184571081509523 1.0039036856889354 1.044562204245882 0.45547667769367645 0.1454762775948552 0.06460073794009029 0.03571873404726903 0.033059524722363176 0.02033583493025976 0.03257041192481824 0.04264598285958718 0.06436105992684185 0.11579330709316066 0.15555226403811315 0.6237648666547861 0.41624404089373196 0.20384841894941189 0.14095412212424754 0.08104728998399796 0.10162043456899722 0.06079799967355471 0.04900662528455047 0.05508413340194634 0.06369628073937447 0.05371478654095623 0.037914173743246786 0.12295783744782206 0.1570576547909428 0.08388572542526611 0.06347256985979215 0.04365135161552074 0.02327335191637136 0.02012513334050129 0.01887764513793804 0.024774268815691804 0.019621321113819864 0.020925920674957015 0.027052233761792645 0.026279190645460124 0.019310474343512813 0.02318715731071209 0.031504361282730396 0.06631586668827764 0.06597478482175072 0.054332895770606994 0.031733006143352865 0.03735152913364102 0.032950152628750395 0.04081181851626453 0.048079682649225845 0.05909269408967494 0.12170265314165753 0.09303839934711657 0.08516658176496808 0.11836051721030108 0.06593804876552307 0.061963607950852796 0.070738403016869 0.05442633161746945 0.07647423717139355 0.09053522005891403 0.14913875591107487 0.15953594384896794 0.20084333115929737 0.20799758037662042 0.17991320099587566 0.2565677752430616 0.5375891482379321 0.2408523624654912 0.227286167877769 0.08488023655827974 0.05516180450089375 0.022199939799915688 0.01387813725326862 0.010231843140062806 0.01232489665852026 0.02996836814958711 0.04912250214772886 0.0808970278073616 0.1233487766305887 0.1722442031915602 0.440581413046618 0.7918671882798878 0.9182030831423045 0.39608763784981454 0.14624423643609763 0.1263153191694023 0.10885851521875663 0.0629364080443138 0.06949259955005108 0.04350354172098615 0.12431030578415739 0.1469285385765757 0.08552643488767682 0.10305992295411352 0.1106364117786153 0.17301921449088617 0.2913476627442772 0.28870346594684443 0.11651579513050403 0.09264073807033259 0.16458117590697588 0.0541950878709263 0.022798850093715406 0.05106611114160287 0.12950433125986568 0.08099394619978341 0.023538429578963443 0.03210802593264151 0.08011056777629302 0.10301757084324858 0.2473667476160583 0.13941009746152894 0.048467071348675846 0.015217446696149987 0.013958462650351796 0.008021337768214745 0.012254788953673454 0.0800007097421732 0.254603971636129 0.2530474567483852 0.08239029197527344 0.1082022768616271 0.06713176832279737 0.08672046948853351 0.1274401300418629 0.11378005775433125 0.05177610560037801 0.13768092175110666 0.1119926021805268 0.2151559833223504 0.17764482147692334 0.13730775467474032 0.08567117224475708 0.06581351771758558 0.06090223429947429 0.036724244196920094 0.029821474168459417 0.040276843124851955 0.05224142031010808 0.0853146906438052 0.1037310712614061 0.15696207598741443 0.18153454297621127 0.14892053047080728 0.11129106750369454 0.0709024826202885 0.07473525043623941 0.05237325222765381 0.056365606267138664 0.07823551094900148 0.0950067586465505 0.09288593908856341 0.12304200973090355 0.14101356503442175 0.12859258603650983 0.17124883218362544 0.16333192499594656 0.19148172663099752 0.1835527895948061 0.17451143887809586 0.14655503607295065 0.15097913937625904 0.15209931587823322 0.11688506599181162 0.12104926221217786 0.1531413983082006 0.16841981185481114 0.1558493962568977 0.11468552853616178 0.1065857778449548 0.1376053573184711 0.13073170672477485 0.24638582745668908 0.3423762856868094 0.35493886747564213 0.24513074498857687 0.15695588152037027 0.0991361022442104 0.06488294854434597 0.0472391716538715 0.04532727508447215 0.041477202392510786 0.05772110666617328 0.06493879736794435 0.05257380618229421 0.07443770229293811 0.06572747411676903 0.1038866234197362 0.09711737463163646 0.06359909766160841 0.061417148143184365 0.05660986072246749 0.018502497389737593 0.018422747658393728 0.02377667021224655 0.04713933501335385 0.04963562053366893 0.0780419996248952 0.08294523686910273 0.12708172326034828 0.17761361358625827 0.22735946104553054 0.28526772665904027 0.2611826398449721 0.22883899168263688 0.25544351188064973 0.2396052375257211 0.1900694015017217 0.18686983947346003 0.15493239054864347 0.10164288563219816 0.1265738130504043 0.10577076521730451 0.0858858528669925 0.09465815532331782 0.09427520241152762 0.08441522373257189 0.05050370145571605 0.04444519115939002 0.02890697745067485 0.040604520141593645 0.0534423295302651 0.089990613533796 0.3860397231513049 0.6829913784728193 0.2227216624506434 0.0840976767610112 0.10643270713646633 0.1058157186644878 0.08806827461216737 0.0819202865738821 0.06833251878144389 0.044763765244862565 0.04780574375980231 0.04418078637932019 0.03161619060324329 0.04317632884837159 0.050278660861954066 0.08333273429831395 0.09301296571743717 0.09186685204125004 0.12448929843425369 0.12858419149768377 0.08817649106367301 0.08918081814058679 0.052152661496635715 0.028063454296910362 0.028070074253897872 0.031560321505033136 0.053021654938005404 0.06766236116428566 0.10791868464814813 0.15011012558774423 0.14500375541491708 0.0862059262025311 0.09862992391531494 0.12191017339741403 0.12274389181641235 0.09830304714581306 0.07209579808818728 0.05372181073678866 0.03231343172111577 0.0345760682243078 0.03273657333384147 0.04865027896957158 0.0599601285522139 0.09723601116147719 0.15225257877975418 0.12456412581005603 0.15667500153442548 0.434308351062211 0.5209167240106738 0.20511992720835856 0.11023944230788751 0.1277740534271963 0.09750514737349866 0.09523191636235959 0.06144852586848674 0.06710985407054931 0.057039156787696894 0.02880264309595236 0.025186418638029808 0.023421485484773286 0.039658949361467064 0.04982427591914116 0.25489566915856965
0.7087093413683166 0.3087280463729239 0.2897925159633582 0.24764698457552414 0.27112369641011713 0.22421956500883625 0.3863708742581094 0.40541443507400515 0.5870866263765488 2.1485539903416773 5.513679204482696 8.475688641297726 8.340032273739435 4.966657770665165 2.2772461970157694 0.9769856030295212 1.2596302398578372 0.8331048575851772 1.05865786584071 0.8587055896675598 0.35953962420910296 0.23675121816956574 0.18835663973663844 0.21018401266514752 0.2726076610515353 0.2727137133924322 0.661493068870362 1.510185949414188 2.5858670093924916 2.778792131378189 3.376652750688674 3.3142582091988104 2.456495132925758 2.8421867211150142 2.158735426895757 0.7306405463907087 0.7344181818298612 1.0960994763224845 1.0658981285661366 2.7713783996066885 3.1993929519031576 1.4721354979429357 1.0 0.5203722216532644 0.478662673498412 0.3534932969880977 0.5860528085124388 0.6882885157970143 0.7431396873737929 0.624997983094335 0.48665096692735466 0.331023466495161 0.26260518822986617 0.165774712247064 0.10405986495382209 0.05626730610736507 0.06265595665520607 0.1169936992898358 0.13812810708545184 0.16418087150073013 0.28710802999282786 0.3029110527997776 0.32005012168909874 0.39169689791383666 0.40120213732524507 0.3807959826508891 0.3722386093099136 0.19460590751280238 0.1915917940662867 0.1761325225351707 0.28466239058221365 0.2479085644123265 0.2702327385593689 0.27856803128863217 0.44316221369259695 0.6142426269823895 0.6784076146664073 0.6345847677597276 2.305639879562481 2.7461074557729797 1.998143126595112 1.5250766164218783 1.1092300061258056 0.5009290786279307 0.2684123074605505 0.14801164091530594 0.11213716294049605 0.0577041023524838 0.0793859254407224 0.09962842779458177 0.1580701517933183 0.2576066598139556 0.10979146032905046 0.45242443106655217 0.30458316403357216 0.3885215945359083 0.34387233405113027 0.20342683223907468 0.2669252868490605 0.17396270626219473 0.14467417184422535 0.20051739740895852 0.25207861597349696 0.18503489691239192 0.18255253313237896 0.3878816889881838 0.5976929326244248 0.3748856092901744 0.23834768972020803 0.2212606490282815 0.16392820759852522 0.2519139232872008 0.3129914921594709 0.234238156523353 0.2948877854427343 0.40186193421691513 0.5320803603372193 0.5187262396104075 0.35533040457463233 0.3552111326775888 0.20321547245894409 0.31420510209106084 0.23624919452202522 0.2122909336650722 0.12192996956878993 0.1566712620091516 0.14561279518469514 0.18863698725946967 0.20033443387269734 0.09169611551330009 0.8335254660360092 0.5592611052547614 0.45172005396019643 0.5397689693491943 0.30078062762173496 0.296171867504753 0.2760721431522194 0.17605673079365217 0.21563379234690408 0.21976207920712135 0.3416893519161275 0.3403948887038045 0.4403855685129261 0.4031066727848619 0.4801171862061328 0.5553668817627121 0.9696022064135942 0.7153202732836937 0.5180738916546614 0.25460460410815106 0.15693905734033914 0.06360068799179232 0.031866032792132584 0.026222590708034673 0.04737950154172161 0.10026725370494267 0.18517193854386485 0.3019440372561832 0.333340242472305 0.3978184017101593 1.0805285153074482 1.6101233890564806 2.2943865681519826 1.4180426046392764 0.6666772354726548 0.6093859903255711 0.44300830375061084 0.2829321816588444 0.3089019989037191 0.23837399727576272 0.4286591035223119 0.44680833523243907 0.24679141252259318 0.2796803973295749 0.29211616681345154 0.4145842226123473 0.646590279146501 0.5893623340749455 0.2407335511841138 0.3461837753246419 0.6379262387606278 0.31217568047991784 0.08497058521549809 0.19174128880038238 0.31335959491811827 0.23405175858490024 0.0677695975527087 0.1016404519387066 0.21141993315152943 0.2877577018526138 0.6282253284868756 0.37933202217770984 0.1751078336033169 0.05868648942276473 0.0861666373316638 0.06197848903289579 0.1595370538735544 0.32224080666913624 1.121826566952414 1.034966213468897 0.5088081610504717 0.4596655332621873 0.5047429053874236 0.6424666001650045 0.5545030730651747 0.3749325525191098 0.12175471252009344 0.3404199833211781 0.3755204772257452 0.5958853917855023 0.5814995506624668 0.5062549814596964 0.3803010159715071 0.2533933069726809 0.206707900354519 0.10930107580401303 0.10061211430035684 0.1210263560711206 0.18270595798638112 0.2895669987458089 0.396963549573145 0.581528194215277 0.6816890867594683 0.5812740521470919 0.41906969671341454 0.2987209210660898 0.34375777450920747 0.23767828388032056 0.26095096708179405 0.39325480441967814 0.4933850367701097 0.45014918665489867 0.5143246334657443 0.5520809813213305 0.5258387496526385 0.7049737498785578 0.6722740633297927 0.7906048770035342 0.795708992222608 0.7274787611928784 0.6232463053075531 0.6779198388152277 0.6694873448314842 0.4723510586061425 0.46321378156396514 0.6110486100467416 0.690316693718415 0.6366783753650386 0.45905796435462903 0.4253759882414307 0.5430340952313175 0.49353797193328486 0.8919082584063907 1.0180280696696742 1.1222372500471416 0.8607444626621499 0.5639853642539021 0.37418929309521864 0.2636490494321573 0.2202153748061773 0.21568474445445487 0.1943202470306185 0.28575241366358867 0.30539087113400937 0.2245506440393212 0.2950993062246511 0.24677467166031583 0.38796607344779077 0.3460614780720927 0.20145512701965948 0.18109059465994223 0.15023745169612307 0.04303782252362214 0.05160165957193445 0.07316635169765609 0.1710787916715223 0.18444865412346928 0.31272775898700494 0.3250004282313474 0.5707199612185312 0.8278856153679858 1.061626117711384 1.435414059268152 1.3838438459843914 1.0863731485104 1.3005165867899249 1.1823867066940212 0.8433419601130854 0.7818899315704622 0.6423505259412583 0.39057876248992157 0.38335920514695637 0.3057351988680476 0.2005122961660883 0.23415413749596564 0.2424202546678208 0.20461547775301853 0.12781534921545837 0.10676411327962099 0.06900154834637985 0.12549024027111863 0.18980399531077322 0.3510679016839816 0.8235309177756093 1.3251508669867564 0.719403156058247 0.4716903238710209 0.6009077980494603 0.47517051720475956 0.31346198747024906 0.27493465077262336 0.19336688290051654 0.10745362665731653 0.1076681077595704 0.08805590319240457 0.07053630839285621 0.14508379984007994 0.19555784803050255 0.35309843798683693 0.4149104376089934 0.3743789459266534 0.5519704108405675 0.6005857702083204 0.4027356426565892 0.35083190989194085 0.21224104052675563 0.10848644217353032 0.11013785831358865 0.1086285871988628 0.1900645316018701 0.23429438830450922 0.3992415511236576 0.5703777568415249 0.5588144313899823 0.32295828714916025 0.37483413341718247 0.4779605190985837 0.49501393107234204 0.41874645975188163 0.29362793806925946 0.22590139769595075 0.12419223028292604 0.14003177089588462 0.11271840609283444 0.1699499574283769 0.1749688488029492 0.24862397786395501 0.4086874423277418 0.3780930388072993 0.4588170917577654 1.3578736503688844 1.5934728921047367 0.6196207819849019 0.38518935942808763 0.46342360948679906 0.3528205199063691 0.3652217603180616 0.22137428449824495 0.24313219309242287 0.1936219318963627 0.0898308917419129 0.06178042375186128 0.05277963379312817 0.0924979395514553 0.17072341976369668 0.8847806702410658
0.9069452491068006 0.4451276305844887 0.5300763242904123 0.5024141342214267 0.47152157760313773 0.28128750490135107 0.5759553216833257 0.5134466498113731 1.0126153432568086 3.593474450520633 8.367312957888766 13.177034609714912 13.151189024795817 7.883271589472365 3.583438200795453 1.9087028314850714 3.008117405565795 1.4339681950606942 2.188419466420504 1.691783131061266 0.6666116761084873 0.46842593241061836 0.35851879986573915 0.3846704901055377 0.5666361134591902 0.6091383968628018 1.008912623160906 2.1073556055257687 3.2620031994037433 3.3834343656014205 4.791001835533386 4.332276143485136 3.0966157116802226 3.4565040508923075 2.77035576784265 1.1004349368826203 0.7472454583465027 1.0370876874258057 1.1501442360962193 2.8938709397856166 3.509197444441043 1.7396025688026664 1.371225221090189 1.0 0.9383119252427542 0.7654782480332233 1.3056459474541293 1.9112911575496723 2.0948019202614288 1.492436819379007 0.9932413945260459 0.6981138208075806 0.589752187422359 0.361960189126135 0.22905295249699087 0.11060857364079747 0.13355461286786657 0.26774212472295417 0.33492961469182875 0.3648516463749482 0.5997832908278411 0.5610874720743337 0.6691663518128951 0.7680997904702714 0.7434086129460707 0.6288017808864109 0.49165295120470986 0.28199841516588486 0.2748116596169259 0.2405447191266692 0.3876419825576971 0.37209920325965007 0.4751075424097805 0.5199025507346658 0.8632504364248013 0.787049325886962 0.6519517982026002 0.6254732622703609 3.1055610608968505 3.8714876729616665 2.169383871381172 1.7455236755443646 2.088726198764403 1.02478919048542 0.5703192492423077 0.31108556514316055 0.22797745635864114 0.09948012153607302 0.1343432045781692 0.1588519784981156 0.2575523207168354 0.4691610743503765 0.27354952109755426 0.5220822450697719 0.5001874520450149 0.535604850583636 0.5131038146686417 0.3408823402768229 0.4902668590710511 0.3566431285322092 0.29052335150808506 0.4775666257100704 0.6802855029658464 0.413439671913335 0.30278798550807373 0.5049042433862454 0.7902588754739684 0.5136399641493257 0.4313169151894616 0.4759148945747912 0.45419141440996796 0.8041486494798549 0.999043096969195 0.5953673021693847 0.7252317714748708 1.1108822725958558 1.4043002056199987 1.1840670437641205 0.7223560184389218 0.7013890758831445 0.3367334356939149 0.5941356679064901 0.46976840392315855 0.45400510552511136 0.25403054765209393 0.3389633317758382 0.30460414928267615 0.43326640590464965 0.41655828658962685 0.14392578196600936 1.4158484305428662 1.0270553324051392 0.9821612876752943 0.8062042453395479 0.42808003029772945 0.4298339303354329 0.3361076087443287 0.2204301307443246 0.2833227544168028 0.2873864426966539 0.44793047744521175 0.4717691221490602 0.6238053729127012 0.7858314916068728 1.1582373350224853 1.3883209983750602 1.4507626308356714 1.3167775403762703 1.092059269522625 0.5832050462689256 0.32231703670750667 0.12037924859571159 0.047374967468676935 0.0424684883182641 0.09578904598735102 0.21783485347473794 0.41779132371677913 0.7048879040634116 0.6372295413938464 0.7709921752374298 1.582591691206233 2.8795139991349505 4.339424091266936 2.988468867157748 1.4606878257152724 1.2522121977685552 0.8759515685107889 0.565921329705178 0.5744504271814134 0.4282318586315813 0.6142157971839445 0.6399688629662134 0.35032061424666033 0.42438634585509993 0.44384187952545373 0.6408330535753383 0.8799007106441699 0.9035609144927369 0.39412555996047016 0.6827463887256676 1.0431700293558037 0.4489044997864145 0.11676614001974737 0.3277212698684657 0.4257146558321029 0.32459167489551605 0.09486497195323326 0.16053554946891255 0.3601900310212137 0.5181844455035421 1.0839452282328104 0.8656700501989307 0.509145706639461 0.1747062112171646 0.24392299015632998 0.1654128128088443 0.3380864853307636 0.8172796423745049 2.8644166471384986 2.5220473909595578 1.428649493296412 1.173442064008188 1.2932363498804083 1.8414474588673881 1.401973368750397 0.8103695220275478 0.17895110492531735 0.5389416336506743 0.6417602536674106 0.8925506002225893 0.9347307469965171 0.8290741439985244 0.6533571610901746 0.42001360277996946 0.32126688553352606 0.16991949033841613 0.14537968155282646 0.17213988163742278 0.2759178867541915 0.43871230561649743 0.6147382469809166 0.917437213070718 1.0933077730694793 0.9292294456846288 0.6324326927706931 0.48466077321628365 0.5751703506137846 0.38306607001429177 0.40121293615560055 0.6283870637110577 0.8360607642808664 0.6870033268391669 0.7442468837154153 0.7909867377403772 0.775096104230378 1.0748185129952752 1.0456304564654213 1.2234563549108481 1.295113856063138 1.0742221031233667 0.9121858841461333 1.0670086881788923 1.0898063000346616 0.7576187697114362 0.7456240707296828 0.9814028616497276 1.1106356659078855 1.011300452601733 0.7043517264386217 0.6445148628255651 0.8178046203547804 0.706465711678531 1.2111328612085388 1.3497620763222606 1.4832427689065883 1.149482800811723 0.7394098419693558 0.49844725560925823 0.36132251445076563 0.31598180512011287 0.3191149154374489 0.29937228227178864 0.45837019549393093 0.493888787203972 0.36755410573536584 0.48537017233470003 0.4005423880638872 0.6380507108468858 0.5590064051444099 0.316890287903981 0.30554361655025936 0.2508792928002756 0.07341105239705138 0.08609862929667826 0.11235243516476685 0.2708106907228551 0.2893033870421203 0.5032862202115315 0.5204572109636071 1.0372035901780858 1.5903924875076683 2.083246281328994 2.8370001255784025 2.647225177605309 1.9450607192282108 2.366599340052819 2.1742337020432525 1.5261043177188252 1.4613310710190908 1.1906474422789364 0.6441846531616169 0.5918409004462477 0.46681880330018893 0.2986097626022163 0.3279541037907739 0.33352240173912545 0.2991823567572272 0.16354356432215034 0.13360864285604107 0.08720265251056045 0.18296787343672716 0.29509692540443766 0.5502583062042345 1.1435666277163277 1.8297168443391179 1.1759693672456866 0.7792130517006637 0.9457403551367017 0.7657576644325611 0.48764857728177213 0.4384885925615066 0.3065258540164765 0.17167758782880818 0.18185745680216736 0.1307771345527981 0.10754321407879544 0.2518417893705452 0.3231049405216679 0.6424449922676579 0.8296196106731082 0.6762047666539089 0.9962908565447927 1.0582293608225932 0.6656569624065407 0.5631150566955878 0.3626027254421733 0.1993292227271612 0.20795877841228316 0.20712338108816178 0.3330648797124447 0.3948905951866073 0.6785198469553985 0.9476529648372461 0.9298408755854154 0.5325020053513629 0.6150447236570206 0.7780581429231586 0.8065763516198147 0.6798891580566279 0.4711594512482194 0.35440604327306535 0.1851853799224707 0.19667789676067926 0.14094789405940059 0.21470978871776367 0.2147507625094271 0.3105159830118729 0.5050923565552554 0.5091645458884376 0.6273086123514418 1.7530921387780967 2.012510092653229 0.8231883313451309 0.5433322187765824 0.6528113924598609 0.5124100879471226 0.5551932150273434 0.32478124262373137 0.3655762712355225 0.2907260992235181 0.12642049290831556 0.085351134839555 0.07498052606624538 0.1328720765336816 0.3225554095037909 1.5414349528198406
0.8990742152315725 0.3128258365625354 0.4512024992309595 0.4682734468386731 0.46749544278512356 0.3191229675645253 0.5214241222308965 0.7071282724997446 1.3679276799150104 3.6578598402951306 8.411177860861166 12.346310829405649 11.75969281214425 7.313973930263144 3.888490748526867 2.0225471394337426 3.4886947442151244 1.7734591903699237 2.5900415440085234 1.82718812476246 0.6777151511520804 0.46825449438770167 0.34563564933408514 0.34350621962796407 0.5694580508509264 0.706155548388298 1.1387273096298547 2.067460381032708 3.308371082682392 3.758716430105603 5.818793577494588 5.332950883958124 4.160164722324512 4.359745930759809 3.0687625088967714 1.378920986569132 1.020482246435595 1.295541752638286 1.244190987184941 2.6068521270420852 2.8436444653442 1.3773992935233632 1.1287878943098544 0.8397216092507803 1.0 0.8584165475641901 1.495759082853131 2.0710631067974914 2.4514989556483564 1.7607300446055967 1.210689741762775 0.8540133988528693 0.683100597137264 0.39044164858736996 0.23954731333061308 0.10441308714541139 0.1261933394331881 0.28097598716292144 0.37431818376985054 0.3881068356516725 0.6683084711908371 0.6103583717958904 0.7518409413667699 0.8431810287469621 0.7694192797741538 0.6255095766648382 0.4949513640644429 0.23875118909531004 0.21088690476640679 0.1709221720505788 0.2991159839358716 0.32827710073045663 0.48633423921120394 0.5379662776736613 0.9395638300199013 0.8780279376809749 0.6893752250287684 0.6459660401225479 2.9824604068184035 3.790914629688548 1.9540100072381543 1.5628625688171653 2.419044308380532 1.1865570422584841 0.6456457076470907 0.3573272953286086 0.2608704868602313 0.10816245471049064 0.15047725731791892 0.1766434634384947 0.2883198033614617 0.4782367609103095 0.2843886221798531 0.7501318895080766 0.6992118220327334 0.47069576400768187 0.5158679783136122 0.3708292487499633 0.5400819392418551 0.38580233505214095 0.31256749151010643 0.5261451489346843 0.7472068473156823 0.4796930404103082 0.3553688153838224 0.7025589440360418 1.190561457049723 0.6199507934117439 0.47006854024891204 0.5351071007879235 0.5243289149871645 0.9298343791614374 1.1667231703238548 0.7046878647224443 0.8604254707259505 1.3348108644677374 1.683181318956739 1.432551958717084 0.8994947199097311 0.8785000109475255 0.386249583834567 0.6898143629491362 0.5519475596794241 0.517363259220824 0.27297699057693287 0.3629066277048006 0.3104822059442305 0.454084883322364 0.44418404453064203 0.1651886427779845 1.7205400602026404 1.2118813404614195 1.2578830569887458 1.0279934287399521 0.4482819476390206 0.3945787366601102 0.26277029049599965 0.1585635590158758 0.2244789787750674 0.2602337774431488 0.4558028560932366 0.5182234234735198 0.7370100230503976 0.9166515407083993 1.291287980980984 1.4536994820259912 1.343606924457141 1.3948643036707191 1.215410956526516 0.6820677173871599 0.3694240226805191 0.1378465030285216 0.04718380497689604 0.04928329499743526 0.11367591450615094 0.2640107147355282 0.5023603906717505 0.8358141308823704 0.8528183950266603 1.030211380129261 2.179466774612805 3.5231473472171384 5.12248782072171 3.512249596503649 1.717533268839436 1.4500526901839852 1.0394372940296264 0.6551209286668553 0.6094270448742858 0.3939075820625009 0.559352761627295 0.5408955524578074 0.29756326192780597 0.3704731611195732 0.4120730076753479 0.6551216720736491 0.9235567792782445 0.9252461972752227 0.416828683043892 0.7934832327371922 1.1679799967573097 0.5474528311862762 0.1193355826085078 0.3717870274881789 0.5588941838968007 0.2976567421945803 0.07547836572614894 0.12417419572773249 0.3473681391890571 0.5408830476066528 1.0399480595883142 0.8905301184954929 0.4950383038138665 0.18144410502832684 0.24948856066048 0.17171881524606428 0.35917296273386473 0.8762181865118149 3.2128141018443985 2.89246859773491 1.600972581287813 1.2735020369936179 1.368303206845771 2.0453114575342837 1.5741316765217963 0.8965918249625976 0.20137190774328004 0.6284657861432498 0.6690512330224544 0.9484717495828686 1.0047122794020842 0.9002928712816776 0.7040170978769866 0.4616046741925899 0.3459032101651951 0.20186199579382685 0.16420065122616517 0.18886251316226974 0.2827448782073243 0.440196496334757 0.6086465686271407 0.8988443109389278 1.069708777004264 0.9255656353585309 0.6320508939202615 0.5039413859496855 0.5836428524840385 0.37869991347891946 0.3751984407730998 0.5994880419432835 0.8179548797318437 0.6401080080899342 0.6560948973218678 0.7092936462429951 0.712143200872928 1.040085801828473 1.0234538340471755 1.1804697016214702 1.271654901078972 0.9972546684027719 0.8486422168372333 1.0331363397685775 1.0674174530628406 0.7363908227203992 0.7263939344174373 0.9586328720367084 1.0880695061115861 0.9906011088692472 0.6855521709574993 0.6284837293093505 0.7871348341799445 0.6566051702051765 1.0520658506041425 1.141242820287032 1.307842876091898 0.9086684158137206 0.5924103016713517 0.4210131973303889 0.30363290213400546 0.2782968616158191 0.27565615055007037 0.2730802269664965 0.43373563874965915 0.47100254162040045 0.3741587221736473 0.5050662464685521 0.4204494187397894 0.6716409866031163 0.6064103679824501 0.35211033519848955 0.3281101585509488 0.25270836260280005 0.08202328103735827 0.09230008256225714 0.114397003621004 0.2710612309763677 0.29057262213729995 0.5032903756910868 0.5243303383644244 1.0939251573636213 1.7172791879960663 2.244721105092777 3.0560565605198695 2.828279344687233 2.0505631315500357 2.479115160482585 2.2646327567751308 1.6093706752798476 1.6013639489901028 1.3057539916572278 0.6764906910077012 0.6187717495577573 0.4852948473438436 0.3095806069264684 0.3354967062866964 0.3202700385427705 0.2924251488938673 0.14555866590983577 0.10879963342211693 0.06890081895355553 0.15137705739402468 0.25662590121933165 0.48441109501672697 1.0978882892783661 1.8636002836051528 1.1165913574774546 0.7351165805694692 0.9013486488571046 0.6980994000206147 0.4157041143833262 0.3905981766967088 0.2747435299003457 0.15578857253030953 0.17243186588692108 0.12017974866065544 0.10967117231512427 0.2728256102533045 0.35546286885087297 0.7172651708409151 0.9212624263494936 0.7146176022218277 1.036847170799142 1.0685732230573397 0.6568862287963657 0.5669056552397779 0.3617930530544143 0.21070551708664384 0.21489146656287095 0.21060896701161952 0.33094013981467996 0.3860316309265482 0.6727318385636977 0.928056885658229 0.8973139440639606 0.5194843676358427 0.6188881937515008 0.7632839731535084 0.8023790981276145 0.6537993815465188 0.44516652747958435 0.32052426335404216 0.15879805842522315 0.16212643179463274 0.11229238706069712 0.17134978911332463 0.1681284175916797 0.23197944462659514 0.399276039593099 0.42156663064534167 0.5702793121029018 1.6730682893374824 1.9146939383263544 0.7645313198210637 0.5005579528236762 0.5966847355288823 0.4877059643601095 0.5383007263691509 0.31568145748477966 0.35673364353466525 0.2860838722464576 0.13052616597345598 0.0950725322962523 0.09586193455077748 0.16426372870419653 0.3634576834574987 1.5060754554262765
0.8870477687201294 0.3298044698769353 0.5214790983601668 0.5251541048215872 0.4449337306385782 0.22404191124127223 0.392793273145342 0.5926624009730536 1.4308554739771435 3.950990652521849 8.682029488835258 12.72543919035942 12.3616372348321 7.722421601086183 4.2591641477778825 2.47452947498216 4.14706321823854 1.9485828525993534 2.9978263668716303 1.919120882294916 0.6765382229065054 0.46876641387227835 0.3177608935392589 0.3506876105159743 0.614739691771847 0.7913746555614427 1.0741130933734742 1.6313771877405951 2.1468608704351033 2.5480635127392977 4.370836146182291 3.6510782416178067 2.6997474086644124 2.5707173844648574 1.9291500834327087 0.9754810626560306 0.6818107304740387 0.962740701229857 1.0197257845612937 2.0695745810889044 2.3009039501043755 1.0542695515665446 0.91012795650776 0.7479273910256512 0.9372092615640847 1.0 1.7768973922509181 2.4855945964724295 2.9126176107208748 2.01448175478772 1.3387354039685506 0.9657188736421765 0.7572230120253676 0.4339899853466761 0.25820410513108477 0.10350752688239159 0.12546570538171706 0.28778381127287805 0.40033239612839394 0.42261293420759755 0.707944522374166 0.6283285243263579 0.829041786167952 0.9124650832432679 0.8426090504203129 0.6646368483813233 0.4797665124406108 0.2285376724187042 0.19136371568395524 0.12689036373056703 0.21523892864738553 0.2577884376675922 0.44908727013120425 0.5425047830537577 1.0479543893940015 0.767761099499061 0.5521526437221259 0.4888971288831677 2.7522733694075026 3.524015354233018 1.4304595143143075 1.2270747314347334 2.5537123218345346 1.2263733940097832 0.6683802845682545 0.3713737802520997 0.2778346442037774 0.11093940387043462 0.15924532200465905 0.17721338047358606 0.28349282109575585 0.5016169319572135 0.3970617906675666 0.7930091342608168 0.762354493664842 0.3049808989439477 0.4655171132145473 0.3785033257737748 0.5699293155649047 0.42510403389892 0.34763547817827917 0.6157036975159189 0.9093671345409985 0.5018847335773536 0.2945815812977323 0.40366611007024505 0.7293652955129184 0.4789651407896402 0.4239399398653373 0.5257444713769195 0.6215078798087188 1.198088449381529 1.4522856637591306 0.7764955275911097 0.9340209715011544 1.5615677401104557 1.9546640064647132 1.5229737793758287 0.8680927149370448 0.8267500789133972 0.34903527503402526 0.6763835422415777 0.5727381699747167 0.5720379973193335 0.3050531154203025 0.39080212642580703 0.328161955202493 0.4861278529278053 0.44876341530922587 0.18641518212596958 1.6830515580849563 1.2651574736796438 1.4003602890305729 0.9703934719239674 0.3744827143145232 0.3202106242994759 0.1755783298169114 0.11605638487235684 0.19585771406874472 0.2440737195192169 0.44297976853093457 0.5257096678836941 0.7446714681756176 1.0049369942170732 1.5531657948236215 1.9380371081209833 1.5936353472841862 1.5078171058199052 1.307286988552754 0.7346644852742755 0.39378523387105147 0.14237604093520162 0.04539273094558723 0.05141620788723278 0.11935572992045416 0.2939712569911856 0.5505845167941517 0.9170705135541236 0.9438031808351037 1.1112430314264086 1.8100662067634943 3.2406786166866115 4.745923944802431 3.4275360773796275 1.7038587166665806 1.4458496773197647 1.0229615252777289 0.6542431310584387 0.5893279575122348 0.3524360842587555 0.47013032644365227 0.4346750668877967 0.25580173485562563 0.35291420558751463 0.40328940975723954 0.6986230838444479 0.913450209956383 1.0183099087933793 0.4553466007864168 0.7957815719645851 1.092102242356539 0.43861800830155157 0.0828697352975989 0.2956104153166577 0.4486340785983929 0.23967159699096596 0.06474861535692698 0.1210442317183139 0.3742366122990116 0.6004709052720534 1.0988174802802244 1.0651730221737887 0.6551047547257518 0.2438512177245843 0.3235723689685166 0.21220716374573037 0.40928830062018723 1.0259264405609327 3.9435552498748856 3.583170333378074 2.0194609196357565 1.5330979696179639 1.611608487801013 2.445910537373482 1.859332300756683 1.0192035412572495 0.18974033863369408 0.6504490068469418 0.6799333224348357 0.9401051277553546 0.9893785215013235 0.8898635708358416 0.7027702553049713 0.45612839226356056 0.3374491072950225 0.19717507363310854 0.15116812615551942 0.1602290842508171 0.23364698225076225 0.3468399563488046 0.4928752220606322 0.727802592013168 0.8820588535983794 0.7670276227893641 0.5192854025731384 0.4384930808310721 0.5180590319138677 0.33402240248347026 0.31225354232001734 0.5381489703489999 0.7628363846436652 0.52107065983819 0.48474533781483126 0.5266523794520642 0.5535493631514984 0.8492947343413554 0.8437846578347785 0.9624779664090194 1.0416723824845135 0.7854118486960867 0.6718867147925729 0.8640070524887469 0.8984821063422449 0.6077212284852941 0.5860998892241825 0.7783331198350567 0.8967806896752292 0.8150495676721187 0.5518720888216021 0.5075546905546265 0.6380413507282674 0.5105760672408284 0.7690607064703628 0.814602368113154 0.9745257773827756 0.619488073340572 0.40201405820909064 0.29240851714895244 0.21331002884308073 0.20782198911264002 0.21245361409293642 0.22695595901547636 0.3837116785089639 0.4277142537420033 0.3578351636268989 0.4907604661135201 0.40683561785271394 0.6483876785051504 0.5879028021544446 0.3413844791882855 0.3214757915692203 0.22432936518441754 0.07697290119079667 0.07638894330556953 0.08833700519752487 0.22201908685333105 0.24953241773914228 0.4417857305143944 0.4801649765191701 1.0493454257453994 1.7010816820187176 2.2681202638091023 3.073546836377339 2.742441790051496 1.9149059470709238 2.2694329903310524 2.069536378701774 1.5028561543255539 1.565560045246725 1.2996213415336464 0.6285358409384803 0.5753968512166527 0.44799398918771 0.28858273081707464 0.28648598297280864 0.2748778892917686 0.27611005334919375 0.12044648743090565 0.08343563933642657 0.049598105613880644 0.1206413849873633 0.21895497214844242 0.41261383619634023 0.9138772996382641 1.5680864534687802 0.9413032300981355 0.6249436786582627 0.7548144909168035 0.5915435947352722 0.3388342111332843 0.3316989138008419 0.23574056898696 0.13854714408044724 0.15916954906896552 0.10705504887707389 0.11001394554867414 0.28586489273933335 0.33896331654114165 0.7140742791280594 0.9442485402716614 0.6993321113468265 0.989018990059336 0.9802714104000481 0.5726184917613523 0.5047080250085996 0.3132656390449842 0.19834018196420333 0.20064302425009706 0.20580540930859884 0.30565301146683677 0.3574827196856078 0.6265494739235522 0.8548559703606546 0.8278062546914846 0.48642073001729175 0.5877080964428674 0.7182190816286582 0.7615332782495532 0.6086093663395318 0.40712398638633013 0.27931981973791853 0.1290260758288565 0.11884812540266901 0.07172767394884084 0.11143770460727802 0.10628817063757741 0.14660517885441243 0.2559366628451732 0.28188862487861194 0.45664753588327417 1.3196156520679065 1.509275288845758 0.6045669826355287 0.38765385974298905 0.46254190362093367 0.39662574569814046 0.44187624448968954 0.24855577442151597 0.2772274116566499 0.21446831821079015 0.09591751005767252 0.07086708979693421 0.08528573110514936 0.1422848670244797 0.3620727173302084 1.2239003233727492
0.46031546811567287 0.18632707183569253 0.3185203404171891 0.2980143280870856 0.2217625043736065 0.13022631765786033 0.20898106402864441 0.35319092541606656 0.725435593002639 1.8687168755932198 4.089986137809538 6.011479494807344 5.831155203682256 3.699187762643222 2.183135709878887 1.3102930583925292 2.2062542981289988 1.0150796300395364 1.5060632481072433 0.9781578998862115 0.34965075882539987 0.24015984107672023 0.1617379957269195 0.17247885484609982 0.30971648074102504 0.3919358750988336 0.46965702008041565 0.7572665482147937 1.071048117337929 1.2627077398333046 2.1952805278613337 1.7515749103375837 1.254824626148148 1.190998865316956 0.8987908219032326 0.45068742316610455 0.3279540164483302 0.5053336476044478 0.5276106131987923 0.9635786488830893 1.058111946402089 0.461293434352466 0.38971266134428356 0.3294871651921713 0.421780630776943 0.45893253003517315 1.0 1.4786774974186694 1.761335827646765 1.1942538275310433 0.7881960246042797 0.5576223622926753 0.3978654733787453 0.21938763160188413 0.12439900195187635 0.048672158590379516 0.0668853258118348 0.15165729313954718 0.21195981491532606 0.2302795573855305 0.37980181468448176 0.34101514664145166 0.4416107029808314 0.47632524798769454 0.44750779870979096 0.3484932642535099 0.25283590494947816 0.1196628505840744 0.10003494820050376 0.05704352456502878 0.08555390840123778 0.10149869715665852 0.19465248932948653 0.24456756568760837 0.490698208736349 0.30703506455051577 0.23270873382259943 0.3068625234935286 1.8492554188144983 2.231743224193674 0.8490667758788805 0.7069709563497287 1.320550116374077 0.5989977905724674 0.3196170708826462 0.17403879463924873 0.13429702522097994 0.05387050286805152 0.08057925957735211 0.09258415974021732 0.14525736082498228 0.25982706536026273 0.20595449030382157 0.3325878227543075 0.35134609804289946 0.18954615276948625 0.24545047407372864 0.19161024672352137 0.2903074981768665 0.22337324094061722 0.19032616238174102 0.33648984783175817 0.49250775680036507 0.2660370114038252 0.15723463628308318 0.21295537326726172 0.3725758290274805 0.24625328448717138 0.20477885596463824 0.2655643907321306 0.3274350324846839 0.6495022515734782 0.7904671103662818 0.41888965580395576 0.5000029080754652 0.8533983470637708 1.0611148987717145 0.808147570035344 0.45298011633664703 0.42849169943235355 0.17906263376720116 0.34521336359927807 0.2925186655889342 0.2916645785880033 0.15857304467232156 0.19378554176061644 0.15993528057124215 0.24220713328740245 0.21149012499709244 0.09129102428717306 0.855617632629394 0.6487301389980296 0.7476662091356308 0.4874270501522494 0.1665827078620986 0.13372995150261494 0.0713728256952977 0.05384325359425186 0.10527300664954618 0.1250062990144719 0.23529999524620485 0.26485588830869733 0.37345029036636024 0.500257166875321 0.8075345806533044 1.032870579116532 0.8015481347894757 0.7731011970729886 0.6709912139639803 0.3881013570705796 0.21076712323376257 0.07738570114797104 0.02503277667491581 0.022730157642298847 0.052810428432876345 0.1422920800346721 0.2714369437066311 0.4678611289424915 0.49002824237584575 0.5944251931486554 0.9379683555696126 1.5412523250551757 2.1884548439734774 1.6319013087109773 0.8212760597314687 0.6807226656962583 0.47535573942111237 0.2944508456749116 0.2545053416723814 0.15344342736858613 0.21849859553862475 0.20941730080557341 0.1255439515286093 0.18369198358032804 0.21627015977559355 0.3812757179568308 0.4770023104833952 0.5503059065726841 0.2511782271854425 0.43978190440435533 0.587912466509576 0.21392866074414507 0.0384538953161909 0.14306991842872904 0.21878604816923694 0.11216773603745231 0.02847319935014801 0.05710298470253472 0.20080050460700596 0.3223528430328799 0.5886122866463336 0.5779467203751689 0.3436232696798071 0.12398524694935566 0.160949491775707 0.10291993814923354 0.20078570797771791 0.5025710741348345 1.9510067324897986 1.7603417315167087 0.996485870451096 0.7520089105082497 0.7700774027167782 1.2149278889589807 0.9405106761848735 0.5133047577406411 0.09421756930391469 0.31970266090681154 0.3453847987160979 0.45529379285114646 0.482081092320702 0.4333600332404773 0.33596975560044856 0.2195461517528812 0.16073190942021212 0.09348483315406503 0.06924515654807047 0.07070031362426973 0.10283402497495 0.1529652314400073 0.22055552681316673 0.3278223430549898 0.399109340706672 0.3482360845381369 0.23254706465318345 0.19895590558922888 0.23668852615718128 0.15066690385928005 0.1370204057979731 0.24383227247502803 0.3536884528604722 0.2272241586167802 0.20376064347788322 0.22369843458953395 0.2390015320205147 0.3752320965721143 0.3754119693027932 0.4305451316830784 0.4649343802645061 0.344763002193504 0.2949572455210456 0.39485498404855046 0.41477080892465973 0.2794156492680139 0.26682809615696007 0.3536012669314655 0.40953551325659815 0.37052959691884846 0.2457649185298758 0.2243542123401379 0.2812117884510658 0.2195660894813698 0.3138746228221736 0.3347596415339917 0.41180207014784137 0.24814050328334988 0.15935979672421918 0.11780579932597335 0.08625758831785588 0.08658065380264685 0.08965095798283394 0.0995323771651409 0.17300335066111402 0.19794133726039387 0.16893044207735197 0.23354893324729234 0.19486195760282057 0.3094058878523075 0.27789485377411804 0.16203118605808126 0.15342301968647376 0.10800731130608815 0.03951341568837081 0.0370353042967375 0.04151749564283103 0.10482113740754184 0.11922627319565918 0.20858605328680227 0.22229813467069337 0.5052787596766484 0.8179577154431896 1.0953608541744584 1.4746603756074608 1.3083520948262002 0.907031272665909 1.0701025422680897 0.9875818440800607 0.7229758903070522 0.7652687869626237 0.6376125167069695 0.2996922232232939 0.2811432526787145 0.2192340616209099 0.14675460723565883 0.13849640612832034 0.13302253784547838 0.13836614947784662 0.06048790518213644 0.04338876553867568 0.027056756553487014 0.059423482343219 0.10453743788139545 0.19228851154107818 0.4303902726642809 0.7382028642045635 0.4401103757573604 0.29060952287350633 0.3543671021074878 0.2831549118546539 0.15905330779465782 0.16385219054380298 0.12091278469776377 0.07324791207989864 0.08785858548403952 0.06027757292796607 0.06255342911911772 0.14654715388115516 0.1657333083053819 0.34798388707541267 0.4757582088236158 0.34737407765353623 0.4843236357837049 0.47644152584161176 0.27099771448702376 0.24671613441636944 0.15176669515590532 0.10140442249212345 0.10030554772650223 0.10591894430149507 0.14977702483763916 0.17110362835303888 0.30154526943776244 0.40963504675045115 0.3952103377130515 0.2339193184591702 0.28041877271378013 0.33965680910697926 0.3591314218527313 0.28484466019168725 0.191125480645228 0.12815174263124007 0.058361213975562716 0.0507857610609453 0.029319616631500112 0.045221480886282577 0.04433315085395088 0.06297290004794566 0.10546164232735658 0.11559667437767526 0.21166441737053374 0.5880662219020332 0.6975238481566438 0.27597011289067647 0.1660665876919014 0.19873135528528982 0.17584624623040807 0.19959903688221198 0.110897613843804 0.12346116734542543 0.09353325004500919 0.04084469970683615 0.029961200883230517 0.0398624272842735 0.06355781116136644 0.17851125200224002 0.568081933485019
0.15992119449254796 0.12224380228839424 0.19171414195220823 0.16925815057487165 0.10472548948557975 0.047476996207383874 0.07494113604516128 0.10756862228815994 0.2927097847777031 0.7210069023529032 1.2579266237004825 2.134002366458568 2.283469951304986 1.3966773472447687 0.6921224874821156 0.5644749092413207 1.066109363975178 0.39297424981007695 0.5924457005173387 0.4123869751327174 0.16179532093230484 0.12069543453670985 0.08521552278147079 0.09893161100027052 0.17698917389297203 0.2098069594108887 0.1400005890469217 0.34176490522359676 0.3317470788642023 0.3207649209773621 0.8787311643053335 0.5087103020816028 0.39675910008672344 0.3668842892355807 0.2893023347250025 0.19855655945835524 0.06701403389457042 0.0501069430124384 0.12862535564738686 0.10683347288816004 0.20789761176857588 0.12327118856688334 0.12228434642867214 0.1288642666012163 0.15603100102378223 0.17151786721229562 0.39506271402396403 1.0 1.282585353422402 0.7870827117442394 0.4429216213804359 0.3047378919980981 0.20194803674140857 0.11394024640979293 0.0672911113908532 0.026606016306043374 0.036607552016247755 0.07738156067415582 0.10536409760301425 0.11727495419214964 0.18358809214222435 0.1596161474824481 0.217966801046597 0.2272568091849439 0.21292486445131062 0.15411410820153634 0.09060638866309192 0.051930813607541336 0.04588937013487669 0.018773369402513812 0.017281568750132602 0.023619953286319086 0.059771178642888945 0.08430325089757702 0.18164165213918798 0.07515447860565012 0.022869798639644143 0.07703710946875009 0.8562705818469737 0.9976413769057388 0.24965895900637955 0.2074696475622027 0.5118265204786643 0.2565838140310801 0.1469115787467376 0.07822821762552015 0.06239730233785654 0.023224791484638557 0.0318927841918675 0.033217197196876304 0.05154412062710695 0.11739329894776401 0.11123144275545507 0.023343858748122805 0.09957360203976409 0.12026070189007963 0.10967336894640685 0.07566397101717766 0.11976694291051863 0.11222944811610253 0.10135520815017714 0.1922899687884157 0.28810391489054554 0.15338155515056848 0.06531320380537593 0.07849791255024147 0.15480470669599575 0.08949441505932264 0.08896380118670247 0.14410414250827808 0.18122780982817296 0.35088656943795127 0.44041017209497196 0.2408996614171246 0.27651269403598105 0.4878485599510795 0.5935488906307251 0.4226540324148677 0.2266989652797504 0.20033800064033336 0.06528596453163066 0.15137732567152895 0.13760930734938678 0.14389302862932657 0.0842405059733353 0.10044276553195326 0.08561140625103367 0.14058399243148612 0.11343209471247913 0.03962180601461752 0.3152412492221757 0.264672714569461 0.3536172197363372 0.14327325460299645 0.036156108839920695 0.033482968624403676 0.008321565099276682 0.020834030923369645 0.044981160924335926 0.04568800687135203 0.0825201513865272 0.084786447840952 0.11884951163952202 0.21161951222069447 0.3987382508120282 0.5306079712791643 0.34909107790426713 0.34404136422624404 0.3037858318870375 0.1809160041629044 0.09232159605461823 0.030471605971337606 0.008258078617297625 0.0071025258453878285 0.022103727106721142 0.06591728348793804 0.12430767228833899 0.22136181506894909 0.22607821181281398 0.2948768306712852 0.2819371570767605 0.6736657437586231 0.9723405662684644 0.7047770359467688 0.34221717970995286 0.24395923963266453 0.1769498776093733 0.10667953586416871 0.08268573865905575 0.05593574195808186 0.06974589761379549 0.09450550289756249 0.04577033812216731 0.07722873352696881 0.09654657665996676 0.16791260410135828 0.1650163680992224 0.2311265054935209 0.10755921237409774 0.2417567859619374 0.28850530025217097 0.08011573137551656 0.016757061355493465 0.07899229206153056 0.07664353034554543 0.03540493245741399 0.010417429253055761 0.026889165388258224 0.09726934027820332 0.14859331547296975 0.2495768624807703 0.2943280556995162 0.19227264888507292 0.06590012200035873 0.08536723458592052 0.05429755964449028 0.10155858056288963 0.25740983034169956 0.8496086972177062 0.686955448566709 0.4321088640903158 0.3248935227950643 0.3286626517685039 0.5937901612260578 0.44068636289605145 0.22283691668398475 0.033859347872242984 0.09950087502370714 0.12625711049832744 0.12695726359232237 0.15423986481972873 0.14508471615124868 0.12201485680201618 0.0760801203081431 0.05345267518984877 0.030294503329859324 0.020009989052337092 0.01697353681772848 0.027621996617028393 0.04351528364311088 0.0689838140835692 0.10530507333710225 0.1323840338150568 0.1123910945720851 0.06792232242628597 0.06503772096561411 0.08263565395770472 0.051410766495113995 0.045071550444690536 0.08063764218425566 0.12916399916528168 0.07135190719468301 0.06090403921231018 0.06661916946930324 0.07373883097634057 0.12102940059609477 0.12194618875583513 0.1398916629660302 0.17170031461950142 0.10876600288456842 0.0876490468912585 0.13437387035587117 0.147421446391351 0.09915434637630191 0.09273633068863932 0.11898923321634225 0.13669287588011797 0.12324535580317365 0.07812614342032916 0.07106571908041448 0.09006437637324188 0.06252244148614543 0.06992113757938016 0.07519919875670782 0.08288620050254415 0.04671109369732467 0.027126990478295865 0.02455489036448721 0.02145726402963622 0.025793938024702937 0.029584686227964452 0.034378609747045194 0.06129590628885742 0.07145459447020122 0.06140918078544674 0.08378342648044702 0.06730688901073449 0.10695198819910118 0.09259149591571202 0.05361798985450962 0.05775778398579873 0.03972656204728753 0.015944136605208218 0.01519629073121465 0.015531807505179893 0.039036025422822265 0.04518800892221868 0.08012234193192432 0.0812094220673558 0.208681676171365 0.3503188630976334 0.47113358266035604 0.6302752186408026 0.551698062226723 0.37240482694845956 0.451901520848279 0.4191017086772305 0.3002500398862323 0.327069038399319 0.2683985701812683 0.11319380966611436 0.09642192419618283 0.07259631769891176 0.04663842467500845 0.03485196669736304 0.032198136281536616 0.04137494544366393 0.015276983316417072 0.009723945070576846 0.0073568620613189304 0.018895764585595578 0.034989963825411835 0.06233170839983335 0.10659387302567447 0.18110294174984484 0.1690161140663913 0.11097395772484471 0.12553629946566497 0.10127069975599093 0.05349249529788249 0.0574613416616467 0.04284715421054729 0.028408380729378752 0.03510446967195583 0.021808050787975115 0.024334463647092668 0.058628961105523875 0.06262374523767433 0.1460118907580925 0.2239596209196956 0.15450416067860004 0.20941017116135344 0.19874745662303908 0.10437705597369155 0.09222459403940275 0.06183315186512491 0.04572546804842682 0.043936176968800866 0.04740673899570331 0.06064795315864982 0.06307992654131456 0.10955840228901664 0.1447104898835012 0.13577101366607366 0.08269064926319125 0.09734284762910299 0.11843148678169382 0.1270439156765531 0.1013162019778872 0.0675395007861291 0.04429711823051143 0.020077821925488258 0.014728525544532115 0.004912447004031262 0.00580332018876419 0.004573418626415951 0.005719082297784388 0.009134079410070184 0.025211458763514483 0.06809895930546614 0.10323967820755407 0.1207658276908698 0.06001506706947556 0.0440257552941792 0.055612673175327684 0.05470223815791109 0.06720862246929483 0.03514230216568208 0.038790460664200305 0.02670886154483193 0.009496643554625645 0.006186960244177742 0.011927626243897827 0.015900184020754424 0.07725986167252162 0.2298172102053729
0.11253159986085377 0.09083861721569682 0.12781767552837442 0.11970148351667538 0.07689848958775275 0.05916347176660892 0.08004689904953197 0.13559435135147735 0.21829358671371987 0.392023953810083 0.6232453539426401 1.1169537284495172 1.30206942574423 0.7958759395296611 0.3939888534425387 0.2426183016313089 0.5478227128201214 0.23167138184521036 0.3081957929056148 0.230707621713007 0.09379873273672124 0.07356825972603503 0.05445583263477508 0.06233265405764122 0.10757885732673582 0.13160822665456592 0.08996188329404116 0.20168052723617402 0.26990532479059653 0.43883420619180485 0.9258723685340572 0.6588578978243231 0.591045927995945 0.6323793067625819 0.4282345899732514 0.20975151361219652 0.08397951882016419 0.042343374676346274 0.12904165488062402 0.08265417470580724 0.10886252666192191 0.0560309395875955 0.057029311959227086 0.06100647788129087 0.07977679929978714 0.08681402175086249 0.20326475532710797 0.5540049043255627 1.0 0.599932434085085 0.31496906099693156 0.2084687940059276 0.12464054809211872 0.06998702083287567 0.0436312762038023 0.01968721635857581 0.023769146114461032 0.047450436305784244 0.06375926799623625 0.06489655597481507 0.1031768508359469 0.08836656575223176 0.12396426584105566 0.12671520476829762 0.12035568493939804 0.08326202208643156 0.05219573385775263 0.02919314466406374 0.02590321846126766 0.008650386362843458 0.007124219676445575 0.011665930773193011 0.030351433408182606 0.04715572401478414 0.08422232924700616 0.03747872219293475 0.009164640865430784 0.048614623309990584 0.34048283951816855 0.4133066439648987 0.09174180750648764 0.07051456773927468 0.2746839301461261 0.1527733319922986 0.08829566354800733 0.04659944604211026 0.035461958907951514 0.013194613822163359 0.015631693164682513 0.015258624464277856 0.02414507890869671 0.05298691696156856 0.06466885631399763 0.03601113447687715 0.053843135718530416 0.05918432354812544 0.04797742852699357 0.03311755441156331 0.05227335384513351 0.05579378395788811 0.05545472964954445 0.11601593233932937 0.17479149126208285 0.10108194001066144 0.04791055111203543 0.09169704328841614 0.1985982491215047 0.08217603501777596 0.06966155126512376 0.10557536222816317 0.12780171960830639 0.23287319114552577 0.2883124403027745 0.1661597810410093 0.19563957761503006 0.3390360699512832 0.4232069952102383 0.3236670905811879 0.19300888025215357 0.17067847690327764 0.05190146661360063 0.11120168934199941 0.09071852154088347 0.08831910762479597 0.05180225987870737 0.059506445823698684 0.05637570687745454 0.09892885927912161 0.08322929978687126 0.0427076689586584 0.2914064991668043 0.2510372050356318 0.36081059969028245 0.1677491843643487 0.026176602535863337 0.020484114435768995 0.00799489568021693 0.015748114004222706 0.02843691957108768 0.026254881265251728 0.05000402010101548 0.051243900786038424 0.07245621672400841 0.0993291266410802 0.2059668643918969 0.2936859428701113 0.2068880842598135 0.18979604793305588 0.15409114761291587 0.10534123745563567 0.05246350538222853 0.01963453087873288 0.005403377290796314 0.006327803863635579 0.01489177602764617 0.041170352248783314 0.07367400051787976 0.13202649334047625 0.18428642250158628 0.2954775582152608 0.3516097698679997 0.5011526134436356 0.6605566072066523 0.4480222677775722 0.2175252051122429 0.13675314056502408 0.10348960420136938 0.05961434720348912 0.04224108844454429 0.02684945114368373 0.03179011216505875 0.03891112164826722 0.019457673640023498 0.03805552996459409 0.04930692780399959 0.09138344877389377 0.07547299945556296 0.11453600341659433 0.04829764363757978 0.16801117472913635 0.20853170876578658 0.09210490814351012 0.016240852294077356 0.07516850416777535 0.10320910192139869 0.016464238169195556 0.007976656560029237 0.015391014667152765 0.057914917224084206 0.09018581953250528 0.12163810272061593 0.16249659993600926 0.10902650399334968 0.03955987001836299 0.04866264136834234 0.03204819343603423 0.05867944470063783 0.12864404832360812 0.3818914240670046 0.2926742818700408 0.20192256595385014 0.15520086665502292 0.15044357749458478 0.3152997856714816 0.21623572445929293 0.10793116814696245 0.022241936300936082 0.0526017465217348 0.05691692828695714 0.05517861439130536 0.07069013371264626 0.06837114598900138 0.057781647525828976 0.0354705619397289 0.02589713154244363 0.016047058271666817 0.010769856277892741 0.01132654841243673 0.016903179496954707 0.030542339963580866 0.04528962381550035 0.06814806028691285 0.08115670179267359 0.06821571852708753 0.040275500735857644 0.035777271921435524 0.043264500965496104 0.02553163914795959 0.024493549430111738 0.04218008425735171 0.0742391599470082 0.04731729717736625 0.04623678813565605 0.05169055909241372 0.052750124709377434 0.08175336582273503 0.08087335834171504 0.09528301829066228 0.1255503314442399 0.08791624195534178 0.06812346641224203 0.09260427951578784 0.09837160459250402 0.06643889266112697 0.06477191579338415 0.08420644012238304 0.09291333269502056 0.08234836382162532 0.05421238877811646 0.04825660268996862 0.06110615143815262 0.04517580315097456 0.05310294705545745 0.06011265600074097 0.06456709045511057 0.04166776459432785 0.026500837991801068 0.02316144514913379 0.019319895157759174 0.02031269055592543 0.0188915098354575 0.01852251192500534 0.03155854243745917 0.03651034565927255 0.030159829392094627 0.04180334062442866 0.03539749051469094 0.056998031890481186 0.05135262305512691 0.030340367718630704 0.03163016011761976 0.022148945144588737 0.010125306772636762 0.011780244123939921 0.012325956530146877 0.027195226561878862 0.02898352914867427 0.049421930047784994 0.047524218179714285 0.12049280855823495 0.20078032664869666 0.2609087897021944 0.3520611175190149 0.32230571601243013 0.22701638359434434 0.29775237617501493 0.27264916877451667 0.18071854735565965 0.19235689218991764 0.15065268223680356 0.06560337885871259 0.05085268997078856 0.03930282543641574 0.022906139285717456 0.019374562518548046 0.017327045930186417 0.01941790047120477 0.006906486638659357 0.0042353593031661235 0.0031363401388425066 0.009330038202880066 0.01728555754588591 0.03155166895420613 0.044362559881749926 0.07036553010707827 0.09383061081073957 0.07310847940052398 0.09293033828915505 0.060637959918544246 0.02841530969800539 0.029186609204764565 0.02046569963393087 0.013028440659361566 0.014549227986810865 0.008619772818892837 0.009826514176787666 0.026496177491845643 0.04063825809814414 0.08460007086184027 0.12413153146956288 0.0826029503711709 0.1175178311228369 0.1170749999920315 0.06639821416103915 0.056220602767453616 0.039796672761660566 0.02732810378203473 0.026907811564474485 0.025470312694945953 0.034383701725812205 0.03406466743959414 0.05962388292944306 0.0783966596303607 0.07167382783799578 0.04391372470467451 0.052961655435422327 0.06228134676797622 0.0648236011983563 0.05149664051102961 0.03493220011972746 0.0224062351694285 0.010169582286208135 0.010039619637220566 0.005226055133282505 0.007737172503672586 0.005817271028419198 0.005952869455305829 0.013731559786071412 0.027395107103188442 0.04112471219783167 0.08735078584227063 0.08841419352137386 0.04072831930917932 0.0335622292799897 0.04020868226991207 0.03656972309400269 0.044658220211046235 0.02478959975305472 0.02815954515867327 0.0213457629461526 0.00900628405232953 0.007004447729645799 0.008658797239352251 0.013207195841619298 0.04649826706194075 0.15007396040798462
0.17881231203628004 0.11481453979024746 0.15762850390112393 0.1538843492849044 0.11191423930703047 0.0709238614434777 0.0956885108997934 0.14151079580972736 0.2688352684382646 0.549603911409444 0.9587942574713215 1.6079435204274544 1.7546282870588945 1.1528159872874248 0.5959673297342073 0.34758519711411096 0.6903561048298876 0.3017504462668892 0.41693955396920457 0.31273879819058653 0.13172150551603007 0.09999598027067538 0.07063409390848868 0.08891241613706723 0.15625890147706048 0.193876139001252 0.1499584385674085 0.33987388530723334 0.4757500917056564 0.6814820855246373 1.2792900908546456 0.8868388651057856 0.760724804324414 0.8049641032439752 0.5466724578099824 0.2742772013209748 0.13182862933788086 0.09238304493328647 0.16252108737817397 0.16288280622224885 0.20826591472571085 0.10828090063552255 0.09273057916584461 0.0840321787116772 0.11077821178884445 0.11608775777462702 0.26646074267030384 0.6573011411272811 1.1598959222573257 1.0 0.6056023491713126 0.3595350730877648 0.18216120638243918 0.10355687112260568 0.0616720004686298 0.0274773276026505 0.0303366241637936 0.06089235672512783 0.08415369374339754 0.08772222243838534 0.14476629096751725 0.1268776301023635 0.17743145085570167 0.18430432758075146 0.1710365104642786 0.12244121561605187 0.0821319557607942 0.04379893645701954 0.038542038094710566 0.014522202219634468 0.012711777516138136 0.01604232025498243 0.03976946892686734 0.058935564160811894 0.11099894191530832 0.07783040256007956 0.041208609304547214 0.09437343496000593 0.5607693208930848 0.6727463813515965 0.17448329460037873 0.12461210852229032 0.41028469267853585 0.21280661707196485 0.11862667705544147 0.06448532310656713 0.051487821877000337 0.02046533159008145 0.025862591408093733 0.025124586516670686 0.039511975442245335 0.07885789675419753 0.06390470377924491 0.04345557465248617 0.05824654249863326 0.05820891654191767 0.0702346796587044 0.054030119181938424 0.08126702557382401 0.07771845805578062 0.07401020183778492 0.1467672591512958 0.21822443708840986 0.1373629558315617 0.05988798520698823 0.11764825608170841 0.2391015148920209 0.10047762987798123 0.09743965943646553 0.13692457547985637 0.15934158746727123 0.2835628939875613 0.3287203810845734 0.19226263772306987 0.2236162880169213 0.37666951434803253 0.45701401251396134 0.34775836889677125 0.21267001423005075 0.19295050424522606 0.06086476231710593 0.1346757744147287 0.11905948855022519 0.1171384372695253 0.06836984140924875 0.07945714649333852 0.06946821808815834 0.11664150736430015 0.09467724057612976 0.05074749535872075 0.3189031764359914 0.26680995812968455 0.39226513615662695 0.19030710832268213 0.03501021911042668 0.028232316946105084 0.012431654447182004 0.022315942742129183 0.04087236359669855 0.044172550929860104 0.075070111919645 0.08340007110327742 0.11851946838038827 0.17042541845588643 0.27237055451338416 0.33534555316210557 0.23153273357107274 0.2514432717677557 0.22407163365794677 0.14494533062639406 0.07061340903330093 0.025134307842436747 0.008010426277335796 0.010653485151691542 0.02285208848937715 0.06036890257917794 0.10419053313083262 0.18300236069861597 0.25031732844217375 0.3876075808078835 0.5213546124111889 0.6571324987092915 0.9283341958383656 0.6424442627897627 0.3048602271029326 0.1887952311304791 0.14239830939375656 0.08023335291512602 0.055677108205350885 0.0333793345644579 0.04792788666061953 0.061441295140582886 0.03266047803041235 0.05837195300665911 0.07511864615789855 0.1326305087247026 0.13612387117832514 0.17095087265817258 0.07700638970998255 0.20837397181852238 0.2547267445508159 0.092120136996173 0.017198432672401353 0.07107423985043793 0.09660560840257214 0.02533077036042795 0.007768181268611484 0.019814603554756352 0.07279216494654053 0.11649059108083763 0.17162210015025317 0.20412301672592428 0.1295465957394178 0.044609332743513704 0.05774235541085125 0.0368123130945762 0.07448586186891976 0.16243286169027857 0.5066485778360864 0.41341931104795976 0.24622340530859502 0.17245553000226418 0.1791312685670107 0.3473600778756245 0.260253356798734 0.1334778659959813 0.026271389591001705 0.07945226781010202 0.09134212877652552 0.10067908995805977 0.12095650678746028 0.11536925613476164 0.09533727856544351 0.0611200439887949 0.04590568677555032 0.029398715370778365 0.01936712765095449 0.02011230651824848 0.027776478372520508 0.04930567532267428 0.07233656640898242 0.10913633385185778 0.13021094244873832 0.11030365955300943 0.06436966279391824 0.058390226836662514 0.06995438202271495 0.04212327121999855 0.03952775235054548 0.06650794199614689 0.11429319947052405 0.07179948657589215 0.074484822166417 0.08607939283978612 0.08695993869782591 0.13381853791318227 0.1307270582985448 0.15529470904241968 0.1943831128353972 0.14057813603770378 0.11669831104026351 0.1503121321727024 0.15575308642187663 0.1056198217788944 0.10214835356972256 0.13120546418797066 0.14581512425367785 0.13030526691489985 0.0874339712810236 0.07866980931702443 0.10008087210179366 0.07611875567517168 0.09185749729426991 0.1086130675088623 0.11375160411580101 0.06891316212809409 0.044667433151964364 0.03815597732769264 0.029951740505574403 0.02913633483593711 0.028556063776533153 0.029744116583190434 0.05145168695256398 0.05981505285506343 0.050432638048042634 0.07097472554577096 0.061394068167327245 0.09766032493113773 0.08896492461013045 0.05378396490700572 0.05404020333082219 0.0371901093585228 0.016254780809849004 0.01786351006292204 0.018321014052516325 0.04213442059239263 0.04569616363207092 0.0793190177501435 0.07878019032152946 0.19154188742237716 0.31815482368756826 0.4104154999249699 0.5510922996614022 0.5036130222722041 0.3587308990939051 0.4621482997164826 0.42140113638467575 0.2851134209228793 0.3072946825176165 0.2400305051667876 0.10664752490500286 0.08786923232965063 0.06514578747282915 0.03963921365160867 0.035886813522770726 0.031022911120648675 0.03360661764118419 0.013348590853649736 0.008145954010748689 0.005526879444605634 0.015187006704401271 0.0286858540642747 0.05304990984100142 0.09729616896875723 0.15022965622595105 0.13179135454951488 0.09982497331541332 0.1247801837703475 0.08816781625362195 0.045482779198714345 0.047107506848472674 0.03323394342155255 0.0209814742845317 0.02359230289287649 0.014739580613049022 0.015806671064617465 0.04200395338870074 0.060701241928110314 0.1286491045487828 0.18124707289819636 0.1256600443920264 0.17891973112377546 0.17871858781359543 0.10308303136423576 0.08719038055880442 0.05967683576360259 0.041394098740404006 0.041519261844730225 0.03978212280822759 0.0568097407615964 0.058186562553115835 0.10072267180615678 0.13176417056444917 0.12062586305863118 0.07442173732032858 0.0901517145736251 0.10535691466438843 0.11018936463441081 0.0862656361593899 0.05847486791014283 0.03711894252631616 0.016474616773702978 0.014901494569806628 0.007930797776705821 0.012254823530377162 0.011137058105054252 0.01217294986594766 0.02507377691900838 0.046268485272702796 0.07387464500391148 0.1522744620820537 0.15805658080469942 0.07238119800887205 0.05793334637935777 0.07065865140298543 0.062387826718937084 0.07357616250813563 0.040590305220918416 0.045380156555482484 0.033627221891204845 0.013548906439282773 0.011514105721045349 0.014610058122522493 0.02396610750556751 0.0685923417001161 0.18070000667666755
0.28268602346744653 0.15127305102186311 0.19642559976611074 0.17427694098497473 0.13300729573621264 0.05664380051840062 0.08656914604443743 0.13856290615625275 0.3154341022313049 0.6416046348278289 1.3198938848349775 2.0708676972075466 2.215651785206351 1.6007167272707716 0.9407752945223169 0.5049960499618978 0.7857695202893441 0.4085656077447748 0.4899666368065984 0.3552461507365558 0.1617393469264934 0.12221028570955043 0.08556968713238819 0.11754473067905628 0.2067006860755745 0.2592471226931039 0.19767709356504623 0.4344429348157483 0.6057461095337141 0.8032650980511918 1.4342546398414713 0.9947305259757364 0.8060570511895164 0.8111300488293437 0.5617261116462003 0.27793373250181397 0.17757223255604773 0.17846446256886767 0.2408564421210076 0.32070620546852496 0.36284956550384184 0.1836523342906977 0.1281017809276583 0.0992196522100507 0.13514116501714224 0.13687087823658448 0.3120067953105628 0.6562421397167183 1.0803831347911317 1.074436545070611 1.0 0.5742510372898413 0.24276551513470915 0.13682398141518973 0.08116128102131788 0.03922285227094137 0.03826775444251903 0.06898335159970136 0.09280870755498175 0.1002901713022035 0.17100996074651337 0.15096283635103971 0.21067501301813582 0.22657184176931797 0.19918116569539246 0.14642885916858422 0.10630563740195492 0.05013643539776373 0.042804162215259706 0.018817748354979458 0.020124652042683155 0.023678809100636168 0.05064066467282365 0.06828925324585874 0.12272104903863644 0.12062717814372138 0.10628608620190823 0.20588559236964296 0.9309203067796625 1.1094142604256034 0.34101621405459875 0.25493956278531105 0.5568114061094591 0.25538817586307894 0.13242522303758372 0.07520781835497221 0.06143839989802953 0.023898962827001706 0.03297730093517008 0.03132378208358418 0.04807547727409347 0.08985905760037517 0.06185294613649649 0.13579356298372372 0.12629224947150142 0.03497566132353625 0.080950760917482 0.0716838951750444 0.1026015310992421 0.08630401346800548 0.07702726567237629 0.14837130562461706 0.22377753432506553 0.15465148285339417 0.06418739169563768 0.10617716384306736 0.19687302257845068 0.09121748916424817 0.10542828205295632 0.14260453030217626 0.16676858387898916 0.2941848476782588 0.3148546423488439 0.1868738456231897 0.21072520601516803 0.33648742617308525 0.3833616253247415 0.28683672034480784 0.18729948498382487 0.17889921851926052 0.06496570155936998 0.1445234329655534 0.13246531959238764 0.12445337703057184 0.06906670663194678 0.08266188177981917 0.06680676547913127 0.1106581863228807 0.08710631998936778 0.04005399986523962 0.3170797026960532 0.25736797988236615 0.3498259178756867 0.1818976951923496 0.04219092060356269 0.03175128360924596 0.016424329883075035 0.020788981406359944 0.04080807929234719 0.050323453777843904 0.08757308852470268 0.10825908146084731 0.1605954360682005 0.2318031042460185 0.33155912127230464 0.3251062857868705 0.22934504980301593 0.27458193242026846 0.25692369639999624 0.15783791028375116 0.07548625525825715 0.028045825564708873 0.01153966504290021 0.01748559526627227 0.03229276411412864 0.0790129666398606 0.12692546833377283 0.21738524024048367 0.3543057197452523 0.5132715134728727 0.6829667899438788 0.6854084334564622 0.9128468971337389 0.6348642889115735 0.3217650916679617 0.200873382497341 0.16579264719775563 0.09706096405109271 0.06995497497484167 0.03795686705037629 0.06361137798586233 0.07487901685016342 0.04714603826426395 0.07297885105647368 0.09589829909137676 0.1671175288182688 0.20732478443040012 0.2261495017685532 0.10579750743969438 0.23284540699740358 0.2839076235368049 0.08771960560022975 0.019294895488852857 0.0744618944972233 0.12965712214493794 0.04191500334061369 0.008741672672317992 0.021756217123603695 0.07687145978048071 0.12835104671899275 0.2140530087287107 0.21401921426404175 0.12114474759367123 0.038297548138590716 0.05646805540585454 0.03884596436820126 0.08952924160609033 0.18495110295728476 0.5707134678010981 0.49997634664858837 0.23243033465507787 0.1492402545868145 0.15845746496204663 0.2836131387933935 0.2372510570069567 0.13271984401949605 0.03861472213713103 0.13988940434043964 0.1358398296102742 0.183186309469303 0.1922345632053244 0.176266267901324 0.13716923064813213 0.08677875166817747 0.06570383107458819 0.04247517594511775 0.029332278328089458 0.030308919210376862 0.040510793367104565 0.07131297101445556 0.1043110339337824 0.15641419628783512 0.18357163731396997 0.15550970629496264 0.09214836035314994 0.0813887797546578 0.09661057540128079 0.058663522041933695 0.05613195155645057 0.09578781193364119 0.1609945424222066 0.1055301767136958 0.11434692416182259 0.13264241796332316 0.13096339189613077 0.19923990305418682 0.1903631488631467 0.22915806084736884 0.2737905368886861 0.21306526903832315 0.18685386566533937 0.22433030080441524 0.2271462868180679 0.15284364554824073 0.14687505481252497 0.1903251136457163 0.21226851365049326 0.18961807234764447 0.1279307501332214 0.11653632964200687 0.14725113582590743 0.11635176539191282 0.15065914324536908 0.193116273932491 0.18769766595614348 0.10393468923452936 0.07165544291305405 0.059618719200980705 0.046176315607349694 0.04209351215549941 0.040752904222591306 0.04121305764390461 0.07166697363346072 0.08301206857962916 0.06971651790620184 0.09836399473291411 0.08555004933445255 0.13577337283591884 0.1263338220379484 0.07728402759935396 0.07472898372503363 0.054916682526608356 0.02140965179823686 0.022806936506448175 0.02381467440264912 0.05781053214440624 0.06329514462254403 0.11137940309476836 0.11332195885530608 0.2701207373693472 0.4325176427072633 0.5546856723206327 0.7410499916803802 0.6832957483102818 0.4910114677915917 0.6258100248334253 0.5843279923502569 0.3970156218174341 0.4206365071101524 0.32672212530584793 0.14695220905067516 0.12427007362477027 0.08606435497600222 0.053806401974577936 0.05263058810704388 0.04636283460411648 0.04773498524692429 0.019981171073610377 0.013133768748150016 0.008228067692493913 0.022217916557245372 0.042227646628308184 0.07950274787428167 0.1975969481510344 0.3101949062550461 0.20494102292977415 0.13595337038490565 0.15425015626256694 0.11386365610469026 0.06664136507281912 0.06819149822927252 0.04806636962456059 0.02890257189503216 0.03401581412627478 0.020411016509753258 0.020622375346933567 0.056597561366110535 0.08204105325951586 0.17066168924433522 0.22975981909311924 0.16641166443143385 0.23774247592642964 0.24246515391003257 0.1427392760027875 0.12209229709433281 0.07988809625191806 0.054040302160269164 0.05655015882202164 0.054868169777964236 0.07983445984688244 0.08507933576788596 0.14237804906224208 0.18824114789437593 0.17422858465402757 0.10430153266807411 0.12484988346976675 0.14664981958825687 0.15436399509947707 0.12106315886146866 0.08178549919933151 0.05315456213900598 0.02336387158989136 0.02028048341184846 0.011474842711354563 0.018944691549889175 0.019148152884183346 0.02363258472354064 0.0439017085564885 0.07034842282126742 0.11213345749316311 0.24081720710163584 0.2568714563334592 0.11188445464842713 0.08611258953106186 0.10890847953586656 0.09290677788364021 0.10758846200328603 0.059816560542695456 0.06541617466009796 0.047334497319366495 0.018594461060386216 0.015720852021433553 0.02007902208374322 0.034984693866651304 0.08145339790517551 0.2438194907634034
0.5691651867183065 0.3237030432039623 0.39518883807971494 0.38220227552296365 0.291124385153021 0.1441327675007092 0.16904109066446535 0.24048096590473117 0.5822521043012912 1.29980690974545 2.666085504195364 4.224476779193985 4.481248803098883 3.0704894133851943 1.6693741042954304 0.8080490025629109 1.3148487190996454 0.6690882374743286 0.8044171699429987 0.5781879057258938 0.2741586452845038 0.21482248775322443 0.15997597553491577 0.22788049439916724 0.3699870671252871 0.45306596468875204 0.312213453292927 0.6914536550092175 0.9460237688351234 1.3659234185855806 2.527170785477671 1.7059699407723763 1.4398411410074257 1.4063558423637381 0.9915220939993798 0.5208346061027888 0.36205453402976345 0.3471296979089262 0.4742120437487531 0.566289733992377 0.6602800770124112 0.32611348393327616 0.20959663785052762 0.16774789455672812 0.22930178367966075 0.23749527673181167 0.5309552839774838 1.0860545643584916 1.7200414269321855 1.534342927663204 1.3813054995776963 1.0 0.43862182417642565 0.2508403730648071 0.149640715044018 0.07693303575377738 0.07319793229251552 0.12863832643158574 0.17568200159696973 0.19082695262775248 0.32662449175105274 0.29521638444391296 0.3983847096283705 0.42260797287885205 0.3847870759050094 0.28782017038028523 0.21182678266941488 0.10258684793064386 0.0888962406614579 0.035404146028455624 0.03158596164767876 0.033657652339360994 0.08425511803769321 0.12522912587683815 0.2188990701293917 0.22730190992256236 0.18791470123788312 0.3647882781834942 1.5890750615728144 1.8696187093276526 0.6004682452309623 0.4370339298722553 0.9727906718326909 0.4304396557839543 0.22956103155770188 0.13187333781584157 0.11000872031615475 0.04375284535612113 0.06057026732820013 0.05796033169985479 0.08745280986801464 0.16368344640832375 0.10388365232413108 0.24291479119507292 0.23365879034756776 0.08678669355863472 0.15695828118466373 0.1309236889686448 0.18282034722366933 0.1544466817773267 0.1381125737437064 0.2679034330900892 0.4067706058042421 0.28101985491752757 0.10682496236371916 0.17106477621830324 0.3360566283764935 0.1458140947575844 0.19744344146053755 0.25650068162272555 0.302767956946543 0.4966733512429542 0.5195978627505937 0.32133713329247526 0.3467785854646426 0.549858791696545 0.6078614386037978 0.4481766882254156 0.29735843747131924 0.2769145745194819 0.1013456562148131 0.22372702416652826 0.22031404448809647 0.22306310929088075 0.12723385248090077 0.14913146634030183 0.1282373114506592 0.21910838965637436 0.17628115055343163 0.1023918769758404 0.5378025139472563 0.44714354321478594 0.6469048537924693 0.32679391835573907 0.07531869177550513 0.05501705348754894 0.02895804437191479 0.04477839176036753 0.08814833961439435 0.1028741520407444 0.18213317023188152 0.21702840078026459 0.30937795845014704 0.40711420303985335 0.5641417659643927 0.5938994919010443 0.4483950902172036 0.5074369625861593 0.4601682826939176 0.2928381244548124 0.1427031734062035 0.05688782343312447 0.025427723577563628 0.03586433497491156 0.05965178452030057 0.14706098791346126 0.2281892243683352 0.3980840354634918 0.6621227684421721 1.0031287498809176 1.226941267080593 1.293887432253562 1.5710929108151528 1.0687796139636874 0.5574252177296891 0.3276103800450701 0.27826586852450724 0.16510421329489203 0.11772205705254457 0.061162817367938306 0.11013423217102741 0.13093788820340052 0.08629072806860968 0.14624319544358821 0.184090338844188 0.32360635511443014 0.3854238513107042 0.4218974246641673 0.1918108777811966 0.42600245947731114 0.50956922803734 0.15108200939849128 0.033799028112921535 0.13475149878345816 0.23984226856875707 0.06879414141099988 0.013221616211128303 0.0395835957137585 0.1497309208716878 0.24744322576672836 0.4289960619725843 0.42612229128385953 0.23508065225925673 0.07496869832429118 0.10346462049224597 0.06859678918875173 0.14867310343772938 0.33711149818193914 1.042093547851967 0.9036906023883332 0.4375283034529601 0.2861124958640626 0.28567730370205147 0.5248689816558384 0.43176864642821383 0.2431454835555025 0.06752025505445615 0.23772774860529364 0.2238614668430369 0.2977200824846373 0.31191196572519764 0.28822925769317453 0.22142841261453544 0.1475422100478543 0.11418561575526916 0.0761913420386786 0.05132365066094193 0.05145291842840504 0.061912314571286 0.10903643485466295 0.15355471529835768 0.23275713399964362 0.27364074027171337 0.23629072594076933 0.14099829141720616 0.12467105837361775 0.14225906676107516 0.08677948328247435 0.07693048259091188 0.13116584677752333 0.22732177870501885 0.14089637302796754 0.15062022664359 0.18180312001244556 0.18242965107590833 0.281882580021587 0.2739537166167793 0.32746237348029683 0.40534913999985556 0.30893680465177104 0.2622670807521991 0.3189265212198087 0.32633074631962256 0.21892409424104836 0.2143659743824633 0.28057150852433727 0.3120241636657081 0.27731162216924976 0.18452608856919353 0.16728585362131831 0.21246074152165276 0.1647168135443938 0.20945306874348488 0.25910422459181204 0.2849957472390256 0.13712752056620928 0.09445922527127858 0.07960159800013253 0.058989356410524704 0.05432860356808225 0.05081258859832184 0.0549994827408763 0.10026563414144378 0.12070294153412954 0.1103177781035123 0.16002818583040135 0.1400314269480928 0.22221747789915905 0.20855866717337168 0.13004122583510316 0.12189796543263212 0.08958507520112238 0.03803164039199807 0.03772479627121444 0.03701636694842377 0.08584783576858988 0.09470557230403112 0.16538250278854968 0.16979171649846614 0.4184661507224028 0.6747340871524751 0.8726508622525329 1.1569966378612107 1.053646673846778 0.7519503282698623 0.9529916983406217 0.8971095589171036 0.6224946567486664 0.6628416728736156 0.5200161233834905 0.2362937085448477 0.21091684954353052 0.15141606622348133 0.09825348061214187 0.09451101803743979 0.08573794758814791 0.0894231676760732 0.0354203873036661 0.023608648721893975 0.014267313397696399 0.03313179055375552 0.06136310246113388 0.11003434272507777 0.2889397704899945 0.4668846693236189 0.3028276319380485 0.1935457423152437 0.21549034388358482 0.16309605332827018 0.0926954572627416 0.10230865654955525 0.07672774088650394 0.04907599655211257 0.0584972282931546 0.03792538319740975 0.03904058855335509 0.09653757975078406 0.13351989504858436 0.27132096675456957 0.3607359231819439 0.25515486310194685 0.3625955582043351 0.3578639846545026 0.20489195436258473 0.18261018815288244 0.11740096379432503 0.08380530566778834 0.08796096222578874 0.08706886193154821 0.12471814854235776 0.13380377394328785 0.22089983788133497 0.2886314202881853 0.2640615819259496 0.16162068357895523 0.19726818146720765 0.22734197689477123 0.2402095317618153 0.1817307109912823 0.12182930088835907 0.07543058049520783 0.032487782540743165 0.02434707825691039 0.013450153472745778 0.023840431886157868 0.028536260848135885 0.036016032920811875 0.06907386382077221 0.09970410315462684 0.17758429306888746 0.3855059021084263 0.4347051865685882 0.1889575037495135 0.13129951109308763 0.15688892879114658 0.13607198763608866 0.1566962472894369 0.08711167796232189 0.09559492345747202 0.07102135520466517 0.02916538028893671 0.028298960229660396 0.03867460915940454 0.06406691438093126 0.13844961967017486 0.395793910906941
1.1062710133626097 0.5714949246050349 0.7774365160875092 0.8174649474738596 0.6413493573040461 0.3740923546679792 0.41800467511136535 0.5405608057959079 1.607233972795167 4.169676020476245 8.321241459367538 13.061069760845086 13.245233657767168 8.215870612770907 3.938871616115342 1.6831542667154993 3.1827855569779397 1.4292186908686588 2.0162839976561955 1.4339537794296882 0.6572223658013551 0.49921028906503856 0.3742600902333703 0.5118171676907936 0.8328543816176261 1.0261549999034265 0.7742196203194246 1.610665091318146 2.1712447863003637 2.6493808793909097 5.017291866316265 3.603505209516126 2.9077412656878834 2.7513882428767213 1.9002329859766798 1.040532800175526 0.717919139317794 0.7721763946331522 0.9048552040676555 1.3317360095522364 1.650054361119442 0.8377552597557176 0.5770518871776947 0.4917976355502488 0.6365220422842185 0.6462701475166174 1.3147405327124073 2.4977608586574225 3.5689727917418512 2.6978829341697823 2.026567071892426 1.5222159590495288 1.0 0.5826792749325551 0.34421395384274156 0.16450409943642114 0.16688240936584395 0.3213480432551492 0.45306406306796715 0.4933344425027752 0.8391532192791193 0.7537987867458426 0.9878052513316137 1.0484696517195797 0.970220698183027 0.7409209437029489 0.523254226647847 0.2587529880670843 0.22128273722368283 0.08995166478147026 0.0877419124598386 0.09933801062209625 0.24314514647912774 0.35735380998781957 0.6269430794974781 0.5899687785340798 0.40418257313616346 0.5873283598566242 3.09825665326186 3.949624249658922 1.246536555165497 1.0195507336202247 2.4015928681095065 1.1174360658123577 0.6047535620693244 0.3462024672239267 0.2836116787507808 0.11356541736816977 0.15700324758911546 0.15860494919558357 0.24641245564806888 0.49299278742455016 0.25412468557891155 0.5679651501913512 0.5921801119453227 0.2994832860830953 0.4578846526807277 0.3555158188692628 0.5123723024666352 0.41088964295779357 0.34969136674594536 0.6549869850023153 0.9878190228069323 0.6427611642472354 0.25777690256812347 0.4344542932344066 0.8235264485936367 0.37566675471575284 0.49173224122704895 0.6225132542855835 0.692122791764983 1.0888213986257236 1.219230888785222 0.7371761571007235 0.8178423154479402 1.2957547861249803 1.4592665421287505 1.0999747267427957 0.7012819221859299 0.6534634811583179 0.24386551756024716 0.5447452060642661 0.5325226342936189 0.556347365398816 0.31946291996362386 0.38344857477912647 0.32178055418359236 0.5358247656121427 0.43547440319185315 0.23582597648051581 1.292451647103079 1.0473284682276602 1.4716135917929283 0.7336801435766226 0.19883174113210453 0.15739665365100436 0.07311294883848074 0.10883564106262934 0.2279195480238834 0.26538177343227015 0.4752271924788506 0.5487242780958084 0.7589281268949786 0.9701216027117782 1.2964292074285526 1.5248211896478698 1.2021855775895456 1.3534326198081779 1.2755332428502522 0.7675325115866873 0.38490426986644743 0.14323149306764046 0.0572353749803928 0.07579662486611417 0.14245656722557073 0.35812777636258436 0.5886083689483441 1.0406028284106936 1.3586815159595835 2.0427425285701117 2.4483117700037127 3.4751028750534703 4.190510920122727 2.8289478729005846 1.4550648121705554 0.9367615635929853 0.7856413410533151 0.459252627138191 0.34058412510446257 0.18378857776214827 0.3054541497848483 0.3476259948823045 0.21811902747975911 0.3730557003094233 0.44665127344514466 0.7723240141394163 0.9438545334119677 1.0328312658148395 0.45692724230007253 0.938644293003268 1.1401672963118952 0.3396465061772701 0.0816577793545714 0.34147261362809755 0.5369685286653336 0.17552792161360026 0.03198235387638363 0.1001062225727596 0.3806425620182649 0.5952876919353994 1.1392051841672366 1.1257067805343377 0.6277202199732326 0.20261689620462184 0.26104497422147527 0.16603217488210853 0.30110459086578634 0.9164339335776921 3.0632772245576194 2.596448157571444 1.428968875778815 1.0226469681164223 1.011736034171364 1.7596826670879526 1.3531008836063263 0.7468636340556377 0.15982012785516508 0.5244500044950087 0.5033431396887262 0.6235330802722178 0.6827363527978836 0.6360213338354165 0.4990482893785987 0.3415719910754372 0.26748580074678957 0.18087114545170038 0.12083788141435578 0.12367838485960886 0.1470763595384226 0.24236717034181404 0.33374236576512073 0.5068659463557763 0.6059735611002386 0.5189878813500399 0.3183378243048861 0.2887582881814114 0.3254640929537803 0.19869378948874158 0.16387085641634316 0.27029219607563776 0.4730996011465217 0.28857383062010344 0.2894729042595081 0.34755647144976426 0.35889728782421776 0.5815093318260345 0.5733475044334411 0.6610804375207662 0.8047829638647745 0.5779899558300979 0.4711617704775723 0.6113029920383733 0.6512012781154877 0.4373472463640201 0.43318196884790605 0.5735575364885634 0.6452279680190214 0.5776254483126225 0.3812412160415523 0.3483672918377023 0.44309018864680577 0.33255557380226247 0.4279022645948509 0.47741117736870226 0.6302710530788997 0.307294108114093 0.20061551456796775 0.1601656076130744 0.11347897922692564 0.11004846274676362 0.10461018931258148 0.11871280275563359 0.21423539463242405 0.2588143499645506 0.24835740524852523 0.3615709286682348 0.31301715948637865 0.49955107706885316 0.4693570468372825 0.292101990291168 0.27477040612334 0.2012806030241345 0.08375100290193514 0.07936413376868348 0.07603740331038751 0.171944226888247 0.19306121784536157 0.3413754407379033 0.36796165193505653 0.8971876821151223 1.4847491786609464 1.9618938241571535 2.606787110909891 2.2950659451904936 1.588630764064356 1.9829323865082056 1.8753272726302765 1.328171774661157 1.4165070497566594 1.1293118617717697 0.5154051147255531 0.49373343053101754 0.3856480894681731 0.26210736024672443 0.2561293675198174 0.22892714832491778 0.24651186095426994 0.09974513973264668 0.06986306730657875 0.040743563323471246 0.08276704074941726 0.13953445717443833 0.24198189353054944 0.6269828789939521 1.113103235910915 0.715110147704033 0.42220057154729884 0.4842290832733531 0.39831508923283343 0.21708948452524326 0.23953420865818242 0.19051415595154828 0.12416287858016337 0.14623418573583521 0.1025239381747643 0.09829566239724596 0.23158053516467686 0.2957350219865875 0.6089724638698679 0.8332585341818767 0.5816613728380546 0.8143494753342378 0.7592419982756395 0.4089655166829734 0.37525431087679323 0.23786670089599407 0.1714525186651587 0.1796147952362936 0.18683824317307549 0.2652700821433337 0.296036482592558 0.4903038663254087 0.633291430389188 0.5854348149423542 0.3588225652089145 0.43409951085196447 0.49907569779172023 0.5270416493961113 0.3914150476873985 0.26448886903931607 0.163062373719411 0.07331372190967211 0.054183040382715715 0.030176730887764142 0.053402681659677625 0.0690625792841643 0.10158851353425905 0.17779793557153462 0.20231500328975746 0.3743584517440626 0.915462290679144 1.0895291007096755 0.4604858959563876 0.27782545114368723 0.3115932629661934 0.2810102086872299 0.3242329543223072 0.1773100705416194 0.19708526416139455 0.15299079661971562 0.06771748585745162 0.06877518420143958 0.0925610171343841 0.15169769906612307 0.32287282610023277 0.9982845147102019
1.4447584264498297 0.8526366444498028 1.0548598743307056 1.0917145821466483 0.8728208843565884 0.4098918151503461 0.5735285563338309 0.6312067393241233 2.1190087331392706 5.9274921485607095 11.967332205743165 19.12541487949936 19.65569590223761 12.243039173059831 5.61232855524523 2.568159144962617 4.430056445424965 1.8883573073932982 2.5918515089880874 1.9909800574961216 0.9362294840342594 0.7488072056259403 0.5611903876781588 0.8459316219276074 1.3004389864310775 1.4294201047990944 1.0296656907553878 2.541371570170773 3.385881329793868 3.747592877228619 6.737990673029175 4.52173140901595 3.4683526304876833 3.473751544234723 2.6273670335445756 1.2834764006380275 0.6757164716144798 0.6557311548432023 0.9568227031318499 1.7133776541679537 2.4366410512195653 1.224972454574115 0.8323390168841566 0.6896807261917004 0.8312953042306106 0.8463313074621207 1.6564805693788949 3.2200215735612505 4.579012203759656 3.5044230983173046 2.6097963370623423 1.989087457789464 1.3313737133958028 1.0 0.5982917228682003 0.3040638464704676 0.25758947138900545 0.41924889464836607 0.5640843289714851 0.6070496713569796 1.0202270823609412 0.9058783564723826 1.2429670976613254 1.3406769089569437 1.3189264398791372 1.0052881815907206 0.7034850781486321 0.37635857934670136 0.3394707438701262 0.1528109984273284 0.13647392570737976 0.13618812464371066 0.28721813706448174 0.4589434580820684 0.7993187354944489 0.6976637318925779 0.33242320805243286 0.5732473166605686 3.886949088558483 4.731646012974454 1.5614521782869926 1.0569649210150767 2.679366628791031 1.2749124020152411 0.7148078854339479 0.43300759463409466 0.369534026164926 0.15949747001753628 0.21196336752610412 0.197461663162281 0.3109981190961649 0.6661895506337115 0.35080905802634554 0.5975673309585418 0.7313807032394796 0.5348960719125642 0.6522762099334513 0.47529636846529855 0.6471071704691 0.5293089284579169 0.44806685610460034 0.8409350442356129 1.2671615378444747 0.8418637225586469 0.358701448797149 0.6366206624309543 1.069788094978772 0.5320583320691752 0.7530403178500411 0.8638034825222298 0.9311439344886183 1.3995488562648752 1.47610632365767 0.9128540083769844 0.9723177484021271 1.49587086111528 1.6427186120873478 1.2414719822654572 0.8326453638111586 0.7628729439170515 0.3109581428876461 0.6543830413031088 0.6403040218821009 0.7054896296084199 0.41527584388841776 0.4913868654879867 0.41620119750009504 0.6817619916099271 0.5266051310686162 0.263272932082269 1.7099789990781167 1.3541050772151257 1.846074073373768 0.8731898992320236 0.22901451558451844 0.21136265521366007 0.10981854324711522 0.19038444068261262 0.3454140497897336 0.38373741601223116 0.6332520888377537 0.7102884253360785 0.9631861961212883 1.2316376995573692 1.6520138006409153 2.042678171365263 1.5997289910165546 1.6861691433555024 1.5633619523572675 0.9350784252980189 0.46288519557276314 0.17943257417961284 0.08794054069988999 0.13898386804533633 0.23450043648296273 0.5082997095666393 0.7630730476284726 1.3672851390430443 1.5363848839155063 2.3734101554902542 2.9273388688824737 4.050013732338695 5.0403898389921675 3.314894205026258 1.6664591701314013 1.0584106702067562 0.9285985174802318 0.5518271719751692 0.4250830707896249 0.2490709731128022 0.39658493896611363 0.5230986311623855 0.30848592754582893 0.5294929322523944 0.6016424212473289 1.0428695609095162 1.2213889326317664 1.3887652836638236 0.6131915112485209 1.2011983863131936 1.4580328152800128 0.43045179767025527 0.10424413991953728 0.3407065044342832 0.5016653824952666 0.20500295282136682 0.04645087974003089 0.16143471549490496 0.5637081860030062 0.8352487155175075 1.658564949841446 1.591083337699558 0.9166930593312678 0.3034502082283991 0.3809794600527978 0.24147353099784516 0.4079865348395022 1.2501956639634828 4.134334292141601 3.485830692830361 2.01969113520267 1.344849895055864 1.3998656649418404 2.2953998654468504 1.6943637664886357 0.872233453917574 0.15100601589463733 0.5522794769291894 0.5562649332091241 0.5864775191134647 0.6682757722080865 0.6618812270004544 0.5444583760009966 0.36640376501271815 0.3086264108424524 0.21534412336016706 0.13674091698428575 0.15893508964723238 0.18773456467644747 0.32726513166319465 0.4391782450992736 0.6745066033005517 0.7896832685834968 0.6416011468974168 0.39094901244577485 0.3226484673942791 0.35022886039131956 0.20691506182011102 0.18281138722947807 0.31154030011865524 0.6033803748977083 0.3834800173208479 0.41313162199330267 0.49497851500720835 0.49581627182565724 0.7671769437578804 0.7550288646561925 0.8733530271926485 1.035985555914721 0.7772994133042528 0.6212695285332985 0.7931917142939936 0.8485745997342187 0.5730274044310858 0.5800601902016876 0.7784690755275168 0.8611074874138156 0.7628280154380351 0.5080133925918902 0.4627198421221275 0.5999726164767277 0.4715679921377507 0.6604864914123943 0.6897917763406429 1.0084426473824086 0.6097781015602227 0.38190403315914295 0.2705431026501258 0.18188551816105722 0.15417876916036716 0.1428299325945994 0.13608075127317046 0.23420038818302227 0.28911962065464053 0.2787205541342059 0.4197993370572096 0.3776129793231997 0.611381264017053 0.5770417380459698 0.3672450565430135 0.366532138278164 0.2721787130886374 0.11006706869428966 0.11354715236865585 0.105963549809155 0.22526316342582753 0.24776900108285754 0.43551651561699495 0.4864301945992373 1.1274338723910755 1.885359517337439 2.498903069225399 3.3284512164357003 2.9014679787162807 2.001919967537747 2.528113215109104 2.401225343333439 1.6891933288110226 1.7984132761486837 1.4193706353657007 0.6599064138988998 0.6675544348962339 0.5446023264276351 0.3844979794894161 0.37410043433443807 0.3400616397981645 0.36501507270084205 0.1559515927461876 0.12146433200667112 0.0705833912646224 0.12781250294082397 0.18680031747884324 0.31290530306777115 0.6549598247931001 1.1402876705186324 0.8158059133673634 0.5441354109678667 0.6606409811941855 0.5575926823116064 0.3179575551050446 0.33464656800646125 0.2736617501070593 0.1829865746260911 0.2003252393597651 0.15380104194615576 0.12995555901773345 0.2868507857010028 0.383955260329762 0.7576181622715716 1.0225224791717218 0.7142466801809612 1.0133505335738042 0.9412494972903588 0.5157177801642144 0.46762485921695207 0.2984965016762608 0.21357176091878396 0.2315175777186584 0.23946001589264432 0.3497815918844239 0.38838288727229375 0.6341481980093865 0.8051661975295712 0.7351596696486314 0.4552107078683779 0.5430428774879517 0.6128245489942665 0.6226955503344114 0.45365183922615965 0.31762429871501363 0.19390634761030454 0.09613357727749237 0.08592284282932287 0.0598435266473087 0.10687297817895 0.1415139311715688 0.22413637690476598 0.37242400431553235 0.3591867519166236 0.5386569482466173 1.4203501016260947 1.7295601265750995 0.7268979137199327 0.40801242702993074 0.4444598707945408 0.38563560798774066 0.43413196386996616 0.23770859080837511 0.2653021874264381 0.2156929639914463 0.09729962334758314 0.1048539141253107 0.12303364122429707 0.22326175168914872 0.44236933450199334 1.4439834040872286
[truncated: 2,214,470 more chars]
