# Supplementary material for: Dynamics, nanomechanics and signal transduction in reelin repeats
Source: Sci Rep. 2019 Dec 12;9:18974. doi: 10.1038/s41598-019-55461-8 (PMC6908669; doi:10.1038/s41598-019-55461-8)
Supplement: Supplementary file 2 — Dataset 1 [file 41598_2019_55461_MOESM2_ESM.zip › BEBs_Maps_arrays/BEB4_CrossCorr_array.txt]

1.0000000000000002 0.9801611835780724 0.8952494580462805 0.7995267561220094 0.4305697014269 0.307885938945699 0.12773632389433837 -0.03609116181200508 -0.052455927278445065 0.030953386700044216 0.03396151539954696 0.048061811932400576 0.08949262290942644 -0.04159970407430896 -0.04822143888405909 0.26169744383612825 0.4133726450643679 0.44537943294842974 0.3443300350256682 0.28354327385014955 0.09908816455629005 -0.04405025208610135 -0.16628930307818524 -0.26064132161278825 -0.2600335791589638 -0.22632511647511197 -0.18516505560681626 -0.2453983119176414 -0.27892600530701595 -0.34790417437055277 -0.3500286701487851 -0.352048436305348 -0.3423081993439808 -0.20625953193999044 -0.1908301858680492 -0.19865835932468429 -0.24475845677491187 -0.26587343413261993 -0.3624195103919908 -0.385691957579311 -0.38071356454314165 -0.22964856674912443 -0.3556906508576836 -0.1998701470107585 -0.2575912732261046 -0.23739117035156546 -0.2598194478380498 -0.2861959894456615 -0.22592223200462744 -0.07543949302953686 0.1417308549890269 0.3382029980303879 0.3816161402557976 0.42820527231538225 0.46384826353578895 0.4992360956060783 0.4920516893961737 0.4593286050554878 0.38994090060926734 0.4839637002078663 0.44319247456444366 0.4570706859037126 0.4254990166719444 0.168302519411012 -0.1251544220265941 -0.2483773011827131 -0.37472233260198734 -0.41622463628503775 -0.47467723199347084 -0.4473937572341947 -0.4904587558756297 -0.4836022774178613 -0.4266400081702229 -0.44148811120657877 -0.4613131307645884 -0.35673810307550047 -0.2903253189542843 -0.17436925027476716 -0.18749689571273337 -0.3261114973397134 -0.39591203432018246 -0.40485446294893085 -0.21876015784144648 -0.0525206702052491 0.16903020384924788 0.2319206789826621 0.3146987642154197 0.2949118099793219 0.3098017248821526 0.18036079487724485 0.14373476279291167 0.11155820335744827 0.08094279217046155 0.03477143382594264 -0.05353586847683572 -0.03938027026396009 -0.12340523983803528 -0.11921563523145162 -0.11740688389733596 -0.12871024632945577 0.10605969375373875 0.14410776166299905 0.15647671670181978 0.02145220269768621 0.024585880210968507 -0.06000946131453312 -0.29749520584806016 -0.4709468065431613 -0.43714708727717105 -0.3254156051578043 -0.25326534776250703 -0.24374266642472492 0.1128228631367059 -0.012503348140001098 -0.03663611050014336 -0.14918267021662998 -0.14325999537802092 -0.3114462953359718 -0.2789050694907151 -0.1797704704367577 -0.23711763717907863 -0.29496931332484827 -0.3827349304325546 -0.34941463595842426 -0.3015445945297371 -0.3031646835307625 -0.25207600516611317 -0.08274033182676639 -0.011972420442862544 0.11214145293598882 0.2662623249769969 0.2582559451892332 0.29777004035465676 0.2654121529431051 0.3413020024004681 0.4834630259823731 0.4730791715805759 0.47876135277090004 0.45690599317311753 0.42257116089772123 0.37276522285678226 0.2829416500472875 0.026688596822780946 -0.2080193946214365 -0.30457279271797094 -0.4078052495388186 -0.5163359938585091 -0.36249977890879725 -0.3142525637441951 -0.41159935897795913 -0.2073729267329455 -0.26194181006107226 -0.346858943780534 -0.35099086592767176 -0.3994644732933353 -0.4252099637192091 -0.39794191125559286 -0.3148222473944352 -0.23122017936786463 -0.10377737697091052 0.13966233025749744 0.3865632014327538 0.6527020332901183 0.5760693135318483 0.43643800652541376 0.3962753048768399 0.4476922583038007 0.5156561032485576 0.3931545296333848 0.22709028260410755 0.08081594904727746 -0.05962841460077653 -0.05868704586602022 -0.16929558267885633 -0.11311996001068166 -0.12221728597021174 0.17192242968767857 0.25346128934126644 0.37159537208463805 0.4139212184512509 0.3305812503763997 0.15256957843824576 0.026243137653008654 -0.12265697135401972 -0.11854040050843707 -0.028295525906816107 -0.10471421391981109 -0.21392307067154023 -0.33282164259874336 -0.30622562758807087 -0.2111665785129319 -0.11293537479363908 -0.156337663298706 -0.0554864198280363 -0.10620537236673862 -0.026822716316968778 -0.148753070365107 -0.24359494136814805 -0.1736608299449032 -0.19906851521639943 -0.18624185985339983 -0.21519959488289128 -0.32332277009152355 -0.14985239454908508 -0.11100402353480855 -0.020093985867133478 0.1039753365577047 0.23016559254114002 0.3807862901554333 0.46582145465671176 0.44033340186243786 0.3730591120729551 0.2533238638053606 0.1246687879986379 0.05668350289995246 0.1553532999668706 0.27034601456976504 0.23328401924546913 0.4041461986440028 0.42789938789006526 0.4599883039652216 0.45603785354075815 0.45978808754748435 0.4225544154634757 0.4349883652357919 0.4459566366538105 0.4826268780910128 0.4684058278645475 0.4342149323972967 0.3322151599817222 0.25882350764590556 0.08358625573571764 0.11861631494594574 0.2518129417843117 0.3552194415186352 0.363608498220066 0.36040425291846684 0.41277246352085323 0.45425914768324643 0.4584507955787201 0.44522389474998514 0.4076676902633839 0.2994532207667312 0.28163603698293216 0.3825689066323706 0.3994418183429508 0.3442103267925753 0.2894701964323928 0.18426742901720594 0.07774420534058686 0.03310553716860771 -0.13031369316576671 -0.19346289108643713 -0.2750551622943929 -0.3218997871336041 -0.33946702971055637 -0.4259653195384766 -0.4795199680093653 -0.46736415552005134 -0.4787426905437589 -0.4732474669779757 -0.35319474833676767 -0.04616981048030052 -0.06800909077380062 -0.014058777218009019 0.12394709158656757 0.1423436859210208 0.17542497268399762 0.1801803109721067 0.20378384583872977 0.08476357148422117 0.12458518245586583 -0.004178299217873366 -0.10925854822492903 -0.050230590086211106 -0.06952068051284518 0.014169802546318323 -0.09387046123180465 -0.04563212271194274 -0.15908127595242902 -0.2759035857085724 -0.3234418215049365 -0.373043873220693 -0.3343606214127863 -0.381256288479185 -0.3057428765729491 -0.13808404475377137 -0.04809611888937613 -0.09807298216639183 -0.24092521739087455 -0.2713399319908374 -0.3985380252736373 -0.3928755973382788 -0.42897809112281315 -0.3885850363372428 -0.2802586505859077 -0.2321091109235376 -0.20231396853855335 -0.08044465999040447 -0.2419914264606302 -0.3165811365587906 -0.2574504039822449 -0.17709512544458716 -0.11077845266200233 -0.10619511047798609 -0.26364734024544506 -0.29227384191084893 -0.4171404897201477 -0.40864512059959696 -0.42051274834016095 -0.481147168047934 -0.5018654513862931 -0.5045225568820935 -0.4578286682741666 -0.4197352105955171 -0.41411998819833357 -0.4520559310704228 -0.41348267377104864 -0.4339667169287838 -0.27437733696007255 -0.3231976971508291 -0.2121100398346221 -0.1897864704679196 -0.027651995190803552 0.0658909854552129 0.1931449151854944 0.21871778633729805 0.12438261212600993 0.13368682233297927 0.30246463429240955 0.3360779582376852 0.39775449014129466 0.48499391719709256 0.5043363197028881 0.42718950488375 0.3330878803353941 0.3616537787591553 0.33141031398150783 0.3473677326912848 0.26740845317461837 0.21167495256287253 0.09408757512298918 -0.07916296754414054 -0.2187461449571072 -0.30375738841624267
0.9801611835780724 1.0000000000000002 0.9355555529145344 0.8468304157280362 0.5230583175744188 0.3625683263259025 0.15747758136429116 -0.01577369501686101 -0.05231951868103323 0.022722142620866713 -0.001632645421798847 0.006396114069394519 0.06098293488756406 -0.04437077284311208 -0.02809454768336087 0.30359669921160864 0.44972688112352893 0.4906666887092951 0.3844288787021909 0.3168153552003532 0.11863753077131903 -0.03442633863031538 -0.16524072814273227 -0.27128620154161964 -0.2657552663540974 -0.24266311999319093 -0.1985510807593464 -0.26042579777465585 -0.29332572492357567 -0.3514427719806077 -0.3846916875952761 -0.36743066284297093 -0.3732222489313434 -0.23095094738405506 -0.2047168188017418 -0.21163730469238254 -0.2575994254772167 -0.27735876753747724 -0.38014431699194945 -0.40485304896243607 -0.39466729876115036 -0.25468419254279756 -0.3808898006859335 -0.2106336252754106 -0.2637890934254126 -0.23413886624920602 -0.27072224356033026 -0.3017677221073471 -0.2298632467913439 -0.06796402208067417 0.17343802035288486 0.39300057267977967 0.43973702513646273 0.4878744508954415 0.5226819628270786 0.5608088799542118 0.5567322551624262 0.5203065846375393 0.44768581579904737 0.5214359452796536 0.44496201526685925 0.4723673709986184 0.45967240732740117 0.18544935081322736 -0.11704524548915754 -0.26596408411623534 -0.4044789235816994 -0.4505334879104808 -0.5201125630415971 -0.49110869419007286 -0.5330315828663431 -0.5219048976087993 -0.4852197328065878 -0.4911064202825894 -0.5086480578157855 -0.37872946228687265 -0.3141949018940977 -0.21427735697743436 -0.21121283957158163 -0.3621420989864243 -0.4358114647380646 -0.43077279232668725 -0.23012900360184646 -0.04528458190216285 0.2045129369808603 0.2687661629039796 0.36182624994649487 0.3350009969169211 0.351622595410091 0.20877553015100414 0.16858962510988892 0.13005618885472806 0.09315523324376675 0.04110338424007516 -0.05367447672284026 -0.023062355035110848 -0.1310990103491562 -0.12691616974851558 -0.14999364976575796 -0.14851381970952005 0.11702847885034823 0.18891615637585465 0.2078945273693613 0.0695377609106293 0.051926802118808575 -0.04935586624152962 -0.321441644948817 -0.5294191988911451 -0.4859568802946847 -0.4025279850132996 -0.3282896025107727 -0.3216916075315682 0.06540597614328113 -0.04092213685194137 -0.07732776499783697 -0.20646195239015883 -0.17995588379674382 -0.35598636234839603 -0.31421709990019325 -0.2105136530401739 -0.28387323696965155 -0.3481837884717988 -0.4281096558608414 -0.3876320325443969 -0.33410043737020256 -0.31539261927391865 -0.2565745364888938 -0.0782938273552932 0.014025261180389702 0.1431867382522769 0.30803704024982304 0.3051747448878061 0.3479157936925882 0.3059636612174242 0.38095008499450556 0.5307754934338046 0.5257045826411524 0.5356819668845262 0.5104469127737115 0.4818795200514147 0.4278780364475992 0.3353579396025161 0.04944855376160181 -0.22074319868383027 -0.3344318463903054 -0.45324097408601666 -0.548057689445104 -0.3998449830789741 -0.3496739571773869 -0.4643405284145046 -0.25383707135033184 -0.3127950718883507 -0.3865155126083503 -0.36147503701277045 -0.39509472831307657 -0.43965081109050336 -0.41669261886915854 -0.32809640215495317 -0.2381593084088807 -0.10018387334694355 0.1704193814265949 0.4251752460830997 0.7097208741445061 0.6106077730382129 0.5007288830390428 0.46563111756078107 0.4706753890177316 0.5220000320718019 0.4028965602367892 0.22513253838032926 0.08355259907833841 -0.06733935098145258 -0.04796535144335307 -0.14634082910658025 -0.12945546969586536 -0.14284747048837748 0.18263802515601518 0.2726360948115175 0.40612198842381814 0.4387748249516513 0.33880327556999407 0.15069023692393455 0.012385592427123652 -0.1416637374162798 -0.14165123484866093 -0.041748959921033904 -0.14025475719650615 -0.24917315221130573 -0.3106002430602067 -0.26396292506683444 -0.18424239833060382 -0.10617047683386073 -0.1348784276742835 -0.02053654237679461 -0.05152386535931317 0.022699451776720437 -0.09191903364926753 -0.20856536099034179 -0.13217277706995426 -0.1556329301189073 -0.13558584166031676 -0.17048743193410354 -0.2881953597588691 -0.08922721337924655 -0.050920408176439766 0.05754523723842078 0.19680792898724755 0.32878021754301934 0.4434728599813198 0.49210897411382676 0.46817688751196 0.4214289709476338 0.3051965364036799 0.19797843866492423 0.12624942571458467 0.2057941798961393 0.297702613628238 0.2603814516866437 0.4254545040646102 0.44616733869044073 0.4840991390072215 0.48385965744388293 0.5042301463462989 0.4712632440566288 0.48024164772688926 0.46093684159651505 0.4835527677036791 0.4744287363054412 0.43990424730188 0.3483351402888789 0.28855726068140625 0.13872887016322533 0.15158565889404557 0.2887697663797082 0.4003721063472709 0.4091140647744971 0.39709960802271627 0.4476469135956362 0.4850010468690805 0.4782325394668429 0.47344586867602784 0.4421539389096884 0.33915101710170814 0.29832166603093063 0.39155069531133774 0.40412131792605716 0.34025486416309886 0.2857700657109303 0.18705627249080803 0.08669313019946373 0.04731806178927595 -0.1285493998778041 -0.1994752152805789 -0.28686406244696483 -0.34573714511580717 -0.37325655522390394 -0.4580068403648993 -0.5108543735433467 -0.5151700339044708 -0.5304242067314552 -0.5092295652025555 -0.39258418262115435 -0.0877708109856644 -0.08133569142689899 -0.026754670627379386 0.11254820365567572 0.12888617976891031 0.1519190911501825 0.18408916892298913 0.20371097155903037 0.0747513655570416 0.10714860589496122 -0.03684078300993149 -0.1280311361417299 -0.065123624145114 -0.09559730293356794 -0.03437477576459468 -0.15084718140655992 -0.10361132575741101 -0.23157225369718015 -0.36118727296370506 -0.39141632415572597 -0.4215932124728806 -0.3657195433684005 -0.4017353067784855 -0.3226219348436014 -0.13424754110557638 -0.04877528905275699 -0.10813404137745078 -0.27313595489229336 -0.31453736190943254 -0.455404701986699 -0.4608313973490412 -0.49969265033690075 -0.46118026204011636 -0.355293079651584 -0.30764136118328733 -0.27663390483986955 -0.14310389123167452 -0.2740639896715754 -0.33805500122862137 -0.2837896524742228 -0.17451633483617712 -0.10868476230482012 -0.10400105852315891 -0.2891974138588414 -0.3209217436838733 -0.4780169924541295 -0.4660017834567089 -0.4839660129692663 -0.5459106947556205 -0.5596860837083812 -0.5618296526556178 -0.509455473876114 -0.4654114160892694 -0.45576512875130076 -0.48972874964111823 -0.433802262259384 -0.41982298857893285 -0.2753710759136849 -0.34085644234961826 -0.22345736752168951 -0.2212001523941408 -0.06342979812835157 0.014825449571717789 0.1601223469636874 0.186621085974925 0.08999734759096874 0.12025251310652306 0.29678747106207126 0.32872716988394884 0.395405951463383 0.4896375225081538 0.5306010417965068 0.44641839601468214 0.34253506388776245 0.37816708106288743 0.3330813474246846 0.3615015636993694 0.28134493143260464 0.22904519558333633 0.09923604086426248 -0.08674348578341673 -0.22774081181985964 -0.30956210911894866
0.8952494580462805 0.9355555529145344 1.0000000000000002 0.9072526976013912 0.556413816425958 0.3979948286781306 0.17966513606990245 0.0013826712181118752 -0.05336263170151535 0.035565207727897424 -0.0004950129430482172 -0.02110310904259039 0.090599615636276 0.034202234883710575 0.007713479876872939 0.37842984176027056 0.5629106317967538 0.6089388728507974 0.4465867356537766 0.3806515382556888 0.15376022933122818 -0.01992894165181972 -0.1638820802798501 -0.2894107153246728 -0.2880107461774276 -0.25419149584362516 -0.2080170630809735 -0.28526274030345555 -0.3365603774426364 -0.4272715910687387 -0.44576708847987456 -0.4453064362117322 -0.375824361777546 -0.25847980239254087 -0.23178331537778574 -0.23365067092722738 -0.28780894662429657 -0.30947072668011694 -0.42656113530533174 -0.4569974619056211 -0.4389362399476232 -0.28161918794773777 -0.38490137967840815 -0.2435419255669984 -0.275760574464252 -0.2407690869848746 -0.29558947285310105 -0.3317587046075725 -0.2535401771044679 -0.07107536938003992 0.20667576360489057 0.45127072095489684 0.49207180357336217 0.5355808051462787 0.5677581402935421 0.6172107274023376 0.6064481697535276 0.5718282213222836 0.46567840086268025 0.4822178118031219 0.42195657396316755 0.4334644227444004 0.4408999566415485 0.13255627597949235 -0.16213617468376473 -0.32499045102847596 -0.4777605352080849 -0.5168596591436585 -0.5953473217657269 -0.5520639088742741 -0.600096380942318 -0.5591477445547628 -0.4865957658830743 -0.5163696644423134 -0.5620612390370218 -0.4980448883765828 -0.4426062833995816 -0.3045544672164764 -0.24516314986422805 -0.4494710042480171 -0.5139194932049875 -0.5003952422550328 -0.2920691382730961 -0.06703031663291552 0.20778222950471464 0.29073448288471726 0.3957548215775654 0.3676260448907194 0.39828392508005256 0.2488641739790936 0.17968440954034917 0.13311788187112947 0.1041247741833159 0.045079458080214525 -0.08160847300466917 -0.06461698455245367 -0.2193521126040648 -0.18808116374419523 -0.2406355336885844 -0.2345009399520131 0.035858078645549823 0.11365749288914566 0.1781215651466617 0.07844388533837998 0.08704206614141854 0.009453832708707801 -0.3324830223282156 -0.5632574851291557 -0.533349530903062 -0.483021883591601 -0.427533646954645 -0.47243635911920956 -0.07177714601177589 -0.20842114968721914 -0.20279127889414003 -0.3544170468324895 -0.3189992621761345 -0.4734369078098021 -0.42807718292442937 -0.3036246218636043 -0.37815853009670736 -0.43430419096301215 -0.49710948310574166 -0.44985209701418816 -0.40631129098018653 -0.377510457096157 -0.3140108392663972 -0.12929497888456318 -0.04174174696623609 0.11465433867279523 0.2954525479575879 0.2759325157337155 0.35828755788630723 0.330819516348971 0.4111855739607753 0.5641801376265151 0.5633559170900638 0.5805481349719775 0.554612739537672 0.5225550301429243 0.47311606416954866 0.3639199343716203 0.04688077069056236 -0.2730027108637569 -0.3920444004748432 -0.5237897066496449 -0.6069869824831519 -0.45475115551067885 -0.40443591072018575 -0.531800250724666 -0.3066756736099175 -0.367143324357242 -0.4681234856135797 -0.4013860904145622 -0.40809562018016765 -0.4821554602379826 -0.465348385175471 -0.3825338574826045 -0.2802425026962281 -0.12847893526206774 0.14598790719137267 0.406622082892783 0.667425139734849 0.5610987535328905 0.5285002252239296 0.5112011718945576 0.5085707960128667 0.5130890979439594 0.4133782513707813 0.2277104150887111 0.10641636231054089 -0.05594069862202691 -0.0585667665421685 -0.1491208843346707 -0.08676894091873388 -0.08658607427335813 0.27781677695350876 0.3688063970711568 0.49676763668833607 0.4923126850210037 0.3843857091472387 0.1915937789725861 0.056390187016923596 -0.10430219288616736 -0.11538285863849874 -0.06312066009875777 -0.11443547469409066 -0.16543763987109625 -0.2311043174717204 -0.1324416715404877 -0.04806700835743396 -0.013790940183299858 -0.08193859559206439 0.05770755064017014 -0.03990091559626597 0.07520673612534237 -0.020418792817989386 -0.16173279504635224 -0.14498328030019222 -0.17726235878002253 -0.17253034468622247 -0.22824549326299756 -0.3426904725896499 -0.12979453031951965 -0.07111377142608613 0.026431072579329837 0.19419343005651266 0.3044280770761163 0.4066193787744352 0.4661569761034535 0.48283768738265415 0.4171208887107936 0.24996183393131607 0.11593823006990138 0.07677157740764347 0.181395899996989 0.2783865337004411 0.24617805449456745 0.4449827569203601 0.486671783863679 0.5539107687955441 0.5546770984613806 0.5699045658356736 0.5379039292575465 0.5521096693077671 0.49935360643749827 0.49658279413493445 0.47120998815763854 0.44603921180519435 0.3742187379444443 0.3291154611018763 0.17357215001001566 0.1897372704302396 0.3483679492891864 0.46508005347676573 0.4730411622294193 0.4670566968927603 0.5200023979731586 0.5681823797726976 0.5615144445164635 0.5475955376861429 0.5206214352134992 0.39930014221370386 0.3500162307263951 0.44296797271281424 0.4682396078588607 0.39134877772784393 0.3231461513167141 0.19144750512096068 0.07682348583828694 0.020240166041710875 -0.1778197392203457 -0.2491714028300407 -0.3374241113803367 -0.397535766866312 -0.4376496413452516 -0.5091261831638847 -0.5389076867059954 -0.5485436607640539 -0.5592730003532284 -0.5326351976477913 -0.4073902677621585 -0.04739772953443426 0.008100241684644408 0.09684195760318662 0.2467057731710151 0.2688401292591883 0.2932922159775535 0.3071323356512887 0.31635584930003025 0.18463959348488695 0.19301696350002162 0.03539752707869809 -0.06543398738131156 -0.04393718678859838 -0.10473885992547277 -0.010143597945273653 -0.11522809146862246 -0.03895638028007621 -0.18063596326881196 -0.3249898432206077 -0.38798922233507205 -0.4558165409268839 -0.41114267258092324 -0.454867478478701 -0.37514396246246345 -0.18538164393046 -0.0816953345512479 -0.1402760796517544 -0.2980517633569456 -0.32888512061456826 -0.46654905342653974 -0.4549442956503523 -0.4976546779056609 -0.4377324475541889 -0.3116727302365793 -0.2507612102009874 -0.21851028468445996 -0.12505862652987293 -0.2505786019585655 -0.3214152563869196 -0.2605268586730863 -0.1515318281424468 -0.005014412063282259 -0.0005990844305991913 -0.19830923701069966 -0.2618432766556944 -0.4668416287218236 -0.46835236621938714 -0.477408681250683 -0.5685263965916661 -0.5937289082245498 -0.6258539922792324 -0.5633524355707986 -0.5574073958516585 -0.5290291857371145 -0.5159908863603805 -0.5137368276210189 -0.47736300735071796 -0.33518457006510194 -0.39308467779191797 -0.27233962054913063 -0.25023648230139844 -0.04999695783617469 0.08373440680361238 0.2262624246249495 0.25815091832069753 0.1312331492609187 0.15208119164013897 0.38037596156595294 0.3788274684641604 0.4683713802868357 0.5637319001564202 0.6085246859447565 0.5302371385543516 0.4288605921963644 0.47038666138970014 0.4417522459054905 0.47716214326688355 0.3939777677107394 0.3078558909143535 0.12498806671250377 -0.12726727157186504 -0.3027361869288575 -0.4069997239138452
0.7995267561220094 0.8468304157280362 0.9072526976013912 0.9999999999999999 0.6979907995368932 0.5229056321868814 0.2981475928666283 0.12622513616111158 0.06784243292046116 0.13604812144109962 0.0664855388265323 -0.015315528750804983 0.1460195240555832 0.1572512317637502 0.10792465169105422 0.4753328741356816 0.6631341310660048 0.7132856816752394 0.5558701613786137 0.48955968881814416 0.24972681160880777 0.08248597004090472 -0.07501365238895762 -0.1996793384561492 -0.20149104072932822 -0.1612008054398798 -0.12457020294852839 -0.21599166574421017 -0.28172930015135533 -0.39373567166167095 -0.42598185580728914 -0.47616909886412606 -0.44948960005637945 -0.2779698131987225 -0.1964348585718427 -0.1942819688826744 -0.251967494797718 -0.2540537996987177 -0.39553177272382545 -0.4248355880668603 -0.38553539605905146 -0.27249908808357853 -0.3605969761168177 -0.16951128779964356 -0.23265986895651566 -0.19072199683525692 -0.25759835129180303 -0.28393209648471357 -0.20196400898361197 0.0011569745175022434 0.2984952113743654 0.5711384454369105 0.6344389062731112 0.6571685781492264 0.650353012219686 0.6663783511645067 0.6192900989526008 0.5515743839600109 0.4342419052921145 0.4450130554384108 0.4127583678819738 0.3524482555980946 0.3480725770625587 0.03373532323617346 -0.1969970990178857 -0.38378462782845685 -0.5503369518946848 -0.6016641593267981 -0.6789560529006924 -0.6183962981015952 -0.6366851971723162 -0.5813601063553845 -0.5183627199535941 -0.5437683407881507 -0.607547162128426 -0.601787439023044 -0.5607251857402339 -0.37461105702601816 -0.3483664526179795 -0.5713282106041455 -0.5824419842772033 -0.5291199111149237 -0.32799071978860206 -0.06560778601374322 0.2399352882485748 0.3531847957966893 0.46518707018939065 0.4666889180626678 0.5039890358121906 0.34195746361756757 0.2567220801193391 0.18398924179113313 0.14843160105938782 0.0408610589924015 -0.1113327265150723 -0.12954561156071728 -0.3324842916028998 -0.3153198000318162 -0.34523612507566737 -0.3211886804706909 -0.03770277899710244 0.04220599766485665 0.12352625824528334 0.03516907778505717 0.08596779703102293 0.05897591518301528 -0.32397742503010024 -0.5600243671980933 -0.5015609312187976 -0.4682629020524157 -0.4207161794246955 -0.4558142492412754 -0.245332610436049 -0.35807539616606116 -0.35153322293155964 -0.5558200964731114 -0.5460987187863504 -0.6926157802132434 -0.6714664486716392 -0.5582178175174483 -0.6049677356607797 -0.6064285814169972 -0.6307562292222157 -0.5492279284859268 -0.5165190506951465 -0.47678285881806526 -0.49707602291677055 -0.299612582959546 -0.17618904633143284 0.0165117086183137 0.2588177999584065 0.26340987060853266 0.3556354953555696 0.30893890717034567 0.38760368233336623 0.5627080673178604 0.6010993969374674 0.6341432721126676 0.6357640551918525 0.596351233963186 0.5493054222286226 0.44261334516633283 0.11596345222567205 -0.27631515648297644 -0.39334238165753305 -0.5492594793119683 -0.6389420053030668 -0.5849791970233961 -0.5653087994425381 -0.6062917155549906 -0.45196478971207793 -0.44993046236989614 -0.519955151616093 -0.48200439593365135 -0.3832604596040598 -0.48981990620070126 -0.46403316899382563 -0.3853591322778512 -0.265393959114499 -0.0952038406931597 0.17285514570244426 0.4109686400563107 0.6135093321011155 0.4678736016173468 0.4313321001133196 0.46367073495024924 0.4326056561129806 0.43115947715087183 0.2772485397830853 0.08491989362176043 0.030649292413473007 -0.12079698539696804 -0.1013770910235172 -0.16053292049839535 -0.1411783915028852 -0.11499470814471088 0.21559185607258935 0.3424938038164724 0.46668270103181037 0.43627370901812434 0.30664280653187687 0.10848349140927864 0.008487295434862631 -0.12453595182759886 -0.07428140327713702 -0.010582297447717296 -0.047366585488102866 -0.07895910310777425 -0.044653678445257444 0.007466221962003082 -0.005004971597474309 0.02012281276539527 -0.07031345169518277 0.14702273885256592 0.0011251513012501093 0.09173716937481383 -0.1383036830866178 -0.30675200465968044 -0.2503132597261582 -0.2916977115558151 -0.24608254909792351 -0.2861457428522894 -0.3952155120591375 -0.16478332793148295 -0.10805988404597067 0.00404087415075043 0.2141313679603925 0.37983372203195187 0.5216876147050834 0.553598919274539 0.5402518371374248 0.45462672303707186 0.2650451542253653 0.0799535505696855 -0.019200623659965985 0.1070845516285167 0.25048981757130906 0.2540355437051415 0.4216827528219053 0.4738054404846252 0.5543143556877446 0.5415537924512831 0.5905018380893015 0.5790837522589241 0.6372775384444068 0.5169583040607616 0.472624973973308 0.5438561152742899 0.6066072998871288 0.5859076076251697 0.5389439812813721 0.33722879994485133 0.33441365882821356 0.45217689029390423 0.5629688556307998 0.5245281818548495 0.5060458226941266 0.5316679444092074 0.6051743396594278 0.5873498158098823 0.5871093555865763 0.5370022444139068 0.41018054743550947 0.36421496867246905 0.4524786612020429 0.4681102061768762 0.3733471440251912 0.2974136850257728 0.12423827779025129 -0.005245397025165744 -0.06665664188395537 -0.26425502530924383 -0.3173649615605559 -0.38911110469407184 -0.4302437163667685 -0.5038307826512254 -0.5783356914716204 -0.5554728730419592 -0.5862386025086861 -0.5580591793143667 -0.4769839485409081 -0.42287815297281317 -0.1551783876474227 0.06368398260003645 0.17712756215013772 0.3330789923062645 0.34162463954358935 0.3708835717306781 0.48479751148085887 0.48271370139168596 0.3511355334768253 0.33570902367195365 0.16340725472575765 0.0652323027860693 0.08263261352105557 0.013371239811223571 0.08629862623453165 -0.018182126589580853 0.0301044316929142 -0.19904013496632464 -0.41216745211981554 -0.5094211605202588 -0.5835226357499522 -0.5382044985498667 -0.5548144066244753 -0.4899311360368075 -0.29555325450471537 -0.21718358076643582 -0.2808957531929535 -0.4346250446627251 -0.4580743100101427 -0.5751730965709237 -0.5504062534205281 -0.5806385342056567 -0.46497059470152097 -0.2959495488598856 -0.1803423636321781 -0.14270321939849556 -0.02667477886454715 -0.11348229011901463 -0.13695179024906431 -0.07755773568364967 0.01020739253090254 0.08901119814896563 0.08357860458623657 -0.10294331865417393 -0.18458505832445368 -0.4464168757348923 -0.46983861374579206 -0.4609840347870483 -0.5920981077635374 -0.6027151718986361 -0.6274413239633594 -0.6076588294979391 -0.6340048281249875 -0.6131003043568082 -0.6004991611191458 -0.5752033704093508 -0.4955212655063273 -0.4136320029102082 -0.4880899390267208 -0.3656277372822119 -0.37199381659791647 -0.15529474517228462 0.0184359282464411 0.19850061664108215 0.24170433525212026 0.09344034693413449 0.12443719153768333 0.3640449116804101 0.42075805462425153 0.5056793810122722 0.5560787139654308 0.620696211832793 0.5655528128420485 0.479736223048045 0.52367591385828 0.49281874817734317 0.5169727650840763 0.410606269696797 0.3194080748717624 0.12444753385989187 -0.10321992529853495 -0.3086804533784411 -0.37991678109196253
0.4305697014269 0.5230583175744188 0.556413816425958 0.6979907995368932 0.9999999999999998 0.8469189392908891 0.6415114602030715 0.46311235996494526 0.39180612420792504 0.412065031086817 0.21345818237370248 -0.03292225952884347 0.12459724554982977 0.3846895750149132 0.3217683736448506 0.5714350828727971 0.5965497390605166 0.6640624920101311 0.6279384696394412 0.5087616090914673 0.29457590289002744 0.2029049372599895 0.01949872510602519 -0.07609861391167638 0.009265035427802088 0.0846392818254484 0.15829199058231122 0.07641069256517882 0.004937307329095619 -0.09768198114914105 -0.19284612517581687 -0.14630145803106642 -0.17492230866907352 0.009090850252300312 0.1058531312278881 0.13047672480471129 0.07278740405090589 0.06661619017846777 -0.1049809746617607 -0.1931760428367791 -0.1523467726856257 -0.14167526263348523 -0.2516909335414061 -0.18898683232822397 -0.21532002228872263 -0.17726598104154312 -0.28250002538544633 -0.23947655017270342 -0.1478298134896525 0.0859905752359141 0.3384315911321564 0.6896411238766047 0.7588037440590824 0.7261058374037842 0.7729036439421858 0.7341556480383381 0.6670023126259833 0.6118478164560595 0.46617374399255357 0.3841247992394421 0.17262204797875325 0.17859343239779277 0.3386011056901912 0.2520295367459465 0.13505786885893747 -0.12018757102917747 -0.3132427080181498 -0.38826722448781936 -0.49714124271297516 -0.46607814881077975 -0.43899745668765133 -0.455643379848996 -0.5789168579234119 -0.5725819146860885 -0.6128357852004861 -0.4388747475422169 -0.5348119692843492 -0.5685863180372658 -0.47579108631154016 -0.6195423814267481 -0.5800708571142036 -0.5594504560243359 -0.4210635231429282 -0.2243526407941901 0.1196221387583861 0.2366456783988144 0.37309060125742927 0.3712932164057534 0.44537804466045244 0.23212631259720118 0.1527396588355397 0.02999515753912049 -0.04608685687749816 -0.19248246652708467 -0.3539916986698443 -0.34864301916079976 -0.5243165832287097 -0.47417756401014993 -0.5237381023690462 -0.4574101380769732 -0.19603149174046758 -0.09290263179123055 0.030245116913062912 -0.010091927978030062 0.05821581060136787 0.09370926220738789 -0.2822130436119308 -0.39580770367452606 -0.24528852810688148 -0.32691110225391296 -0.3491822592105572 -0.42980561394924416 -0.39729215093264975 -0.5039796866920567 -0.6361019743245315 -0.6745915362462638 -0.5995837952590922 -0.7188818206614436 -0.7066056876540073 -0.6056811327693067 -0.6541807509908156 -0.6641449305702213 -0.5282046809069021 -0.38377835060918225 -0.3637282030914276 -0.22019551732616183 -0.3386025159989112 -0.24875287998404386 -0.2690907800949745 -0.10275902674779658 0.06928618676581073 0.06776495451871874 0.14648898096247667 0.15449077349376958 0.26490822440913037 0.49971404020004895 0.564103110635701 0.6578989703349629 0.6369811607941509 0.5943021364213491 0.5383772487862609 0.4283071788622316 0.1002280543597903 -0.2729316194582918 -0.41979907367655617 -0.5644253662645862 -0.6618985860884077 -0.6633736288811705 -0.6401773843929339 -0.6063684104242553 -0.5783702768076568 -0.4995594866333372 -0.4962454357982175 -0.3451540847016308 -0.16267859439125187 -0.2757364942500885 -0.18668809798099606 -0.07606442611223652 0.055377178029378964 0.2481269535979509 0.5129529440952054 0.6576715119537995 0.6140583513103294 0.5210746118014083 0.33693917354278263 0.43277539258291464 0.3454875275409098 0.3185944382272679 0.20232579591095312 0.06672278649408073 0.03104050827626393 -0.10993761702723442 -0.02332163041621911 -0.031092012929977396 -0.05122224573772562 -0.062170860621273624 0.23683862673682876 0.349033521058679 0.4455958061146805 0.39063805116973105 0.3065422234124384 0.17693814657924786 0.11336057697848623 -0.03252817357166579 -0.001341204025572826 0.10305024997754 -0.0885588516435005 -0.11897056891249372 -0.02347437181252279 -0.011028603177625638 -0.020438876264905488 0.016195917212243238 -0.013814430861502004 0.05049791632338651 0.03194267995057219 -0.06008644915090155 -0.2552605586036005 -0.4079024867183974 -0.29126517050137624 -0.29221584890847 -0.2867245341552099 -0.32480484759793177 -0.3888129235399633 -0.18063813876651172 -0.11585587976740301 0.026726775489263107 0.2345933343995642 0.5138551474632606 0.6150260855568762 0.5519437847307418 0.45362693205105037 0.33794168408391484 0.23643965233295478 0.1745737422107878 0.06646481276457282 0.11363482607550639 0.16149466482657465 0.15890934122238842 0.31449337679126643 0.3445902318578464 0.42535980593094214 0.4502825372281465 0.5667455587177991 0.5999170492989162 0.6601756963483255 0.5350179620462168 0.44940268042802983 0.5071401171480232 0.4936354948702269 0.5134113929402977 0.4267741088784141 0.23745209129695485 0.2177529910335273 0.4283818473271701 0.568204875556939 0.5344034848930509 0.4950189960549733 0.4874297535607749 0.5312837985245792 0.457802237177993 0.48260606411747375 0.47653928081687846 0.36743849961064073 0.25667992668388834 0.29437115972002015 0.3109429953367211 0.19430369894881797 0.12522650325034024 -0.04382146143816898 -0.12598327047943644 -0.14742268636792702 -0.30588993624231 -0.3517729854685612 -0.41991962304514036 -0.4887209272154738 -0.4630966128267151 -0.4538202253506645 -0.45765015415509164 -0.5081162168348519 -0.43265631906664204 -0.2740305215729135 -0.27112484158428196 -0.07686089999041697 0.1433085123180275 0.22052633694450166 0.31703074504223383 0.30653659134902644 0.30611868875975323 0.49210788394175425 0.5141215867926783 0.3846591679348374 0.276137625472208 0.16573583134208664 0.1720395058453171 0.1468295519185704 0.06001117453732245 0.09735897388726927 -0.05365320853865913 -0.04220703550481229 -0.3242808050628215 -0.5545773361431168 -0.6518119343976388 -0.6761309053775769 -0.615912393434974 -0.5978890922702216 -0.555168404751777 -0.36445253757565593 -0.30017171422298905 -0.38028602737008854 -0.5506938346081715 -0.5894996652254468 -0.6632002251006287 -0.6199577227534749 -0.6361837965625892 -0.4891627209550657 -0.32599942333033916 -0.1710562275037851 -0.09288190363609965 0.03229376871613058 -0.057089494393532524 -0.10010248279069243 -0.07404029645937034 0.06725401803827923 0.10636447173063421 0.12916443395723842 -0.061824617986178075 -0.09986394936608652 -0.3702338450392137 -0.40086812478741335 -0.43686802411406084 -0.5454711410428964 -0.5624935422876105 -0.532170405561901 -0.5747205963575363 -0.6133061785753291 -0.6632383929556671 -0.6780532531436113 -0.6261318458542849 -0.468852815495586 -0.4398362372150768 -0.5187391701136027 -0.4363084708686323 -0.4924070323228345 -0.3682522150620691 -0.21190706813285615 0.011927616180916752 0.08138830031071906 0.003611775649880905 0.039629439929246967 0.18749323413908303 0.3441761361905525 0.39101823111313677 0.4449479939146186 0.5253436273289308 0.47984246213522697 0.39158908548783306 0.40858698498560747 0.3718762869128158 0.45599322681297316 0.3887121227170069 0.31696838440752534 0.23151298453507016 0.13251203783046153 -0.039268231993368895 -0.07102780989461926
0.307885938945699 0.36256832632590263 0.3979948286781306 0.5229056321868814 0.8469189392908891 1.0 0.9179905260154153 0.7508817706740132 0.6935017161123377 0.7121318415084473 0.5362874988949625 0.28794174889934887 0.4462857663762277 0.6337563722621476 0.577064339221251 0.7236644753408575 0.6671896142590057 0.6637245747330063 0.6286346319346079 0.5106226838271312 0.317313949241111 0.2978780175041398 0.09641923547940207 0.07296225777757857 0.207009991582826 0.3399963371417177 0.45914712616137265 0.3788724022151766 0.29492086533378775 0.13254879815531234 0.06047648037746735 0.08569827576459145 0.10791094739053674 0.29209036482875 0.42225580178110167 0.4588526257019796 0.39887968468033547 0.3527700856231804 0.15950515207221347 0.0140495741998937 0.015514109274108621 0.0359903245585937 -0.07836814837093556 -0.0732808891254497 -0.1862184832907077 -0.20964286894273826 -0.3240451126495774 -0.19541936174856628 -0.1174735427038072 0.15383785355166105 0.2772045272052421 0.6658012566475118 0.6843155881625855 0.5767424392165479 0.6802950335341497 0.5898452342839281 0.4733405469865858 0.4336335823017599 0.20038703785794362 0.18562737843398258 0.10693379923278327 0.0523724324266317 0.2752581070320526 0.3690055788243949 0.3857500606529665 0.20971113608141323 -0.026657164885256174 -0.12111151351171627 -0.28159024845288005 -0.22880976295701963 -0.17849466013613147 -0.1818249283167183 -0.3408784355734273 -0.37781328246826895 -0.39848806401348696 -0.349222969856771 -0.5421136361290623 -0.5847004009356356 -0.5455816079072734 -0.5943883633919281 -0.5507823964006549 -0.6494607527969948 -0.6134955448629745 -0.5077882151845556 -0.21581485477757578 -0.07351878181778272 0.06815224162351101 0.08001606719844145 0.2184832424348417 0.0010673136852208547 -0.11481626684084881 -0.27110930879526524 -0.34659026317716757 -0.5135919237310882 -0.6693379786628879 -0.6873715702552116 -0.7759750076168519 -0.730809312398534 -0.7113868210816543 -0.640681024502795 -0.36551503391270207 -0.24309694000783816 -0.06237576914653713 -0.06269749483818927 0.02615635226638524 -0.023066764079550252 -0.3863160013117464 -0.3764038402103608 -0.2002472149578395 -0.2797094489414457 -0.2964693869870543 -0.34374143451635275 -0.4919030942565956 -0.6600986520748607 -0.6931458064768118 -0.6698318953851392 -0.6505696026071178 -0.7077573769657485 -0.634952056225325 -0.4599674485687203 -0.46071278330144816 -0.48320794894418645 -0.232517630465135 -0.04674105896572563 -0.06805013144974897 0.091655031610709 -0.19781922344360117 -0.23409016116972964 -0.4169550133462978 -0.335681375261233 -0.23769990422062176 -0.30373925617768344 -0.19615989954256569 -0.2063068037052152 -0.051937291694045394 0.22673692156599273 0.3104795972958755 0.46429152730812046 0.43077230020929375 0.3495923569809521 0.3236584699870428 0.18775670587012835 -0.06841529166951059 -0.298777080492911 -0.44028376420076465 -0.5261954103429586 -0.6941753997161961 -0.7750129400890207 -0.7366994111293276 -0.6327302546822919 -0.588422961097455 -0.46332525351260223 -0.3769732823316073 -0.13604367073034485 -0.040477902675816545 -0.09825242699799858 0.05813989257669067 0.21459685796597225 0.3974482245845422 0.5788041363506649 0.7704543235202176 0.8217857775274442 0.47223829938797507 0.3803977097856222 0.24001976785397322 0.2473568905433231 0.21269814057847064 0.11751872923732071 0.006813491848367215 0.009571067189825665 0.1322721416392995 0.04095634407937088 0.07509066748781844 0.034368677896541085 0.2536908220928101 0.28800158901861617 0.4182294935683811 0.49557199350243647 0.4329848744501209 0.3103535311308375 0.3018471961347929 0.2879368284609214 0.3604810124790909 0.2948746122177197 0.34483515622267447 0.3657624626446337 0.16720902888076872 0.17563998969972816 0.2272324728159905 0.18739420191110295 0.1524759706375371 0.19178832704105714 0.12591604975453688 0.042562814318400595 0.007878096117107512 -0.18507418150327928 -0.364269823467396 -0.5294281901425201 -0.4646480677224122 -0.4888189341309201 -0.47846410164037606 -0.5376232254258626 -0.5676584196783505 -0.40346293348853324 -0.29440998920991035 -0.2036798950133952 0.006378066347303762 0.22631056081123443 0.3526349173474072 0.3412890216420281 0.21896341179384204 0.032107718139159 -0.09892706908952688 -0.14067297413164098 -0.2314664543676466 -0.193664651879044 -0.15642393141462044 -0.13225304847014596 0.08039344407913059 0.19185202814913163 0.3424309906963196 0.3444966779717734 0.4112345310147897 0.3984191980545285 0.49696519769303893 0.47639921720993306 0.4352265559402955 0.5064235517128953 0.49051076325473586 0.5274908792980079 0.3672117524564426 0.15403661126949184 0.07621640858324864 0.1764284595845305 0.29467920832519623 0.2852944530431178 0.2663966450603756 0.2920076967410124 0.44907922548748336 0.423369373989439 0.4649594557431753 0.4443336943643154 0.3490497346893136 0.26816475885654045 0.27641065694983563 0.29951717494902114 0.1102113613423016 -0.048344245979168324 -0.28010711057345605 -0.42140220017817015 -0.44815353398951424 -0.595578785888005 -0.6262276587083654 -0.6645192750380188 -0.693435135161001 -0.623803680488549 -0.5523815435753031 -0.5125454258754772 -0.5166977532260874 -0.40754207723099556 -0.2605634584753095 -0.24344379335149918 -0.1016537118765049 0.14020256379187507 0.2722725837590023 0.422086530161436 0.4548446727461386 0.48075735526258895 0.6146012083328423 0.650718963520658 0.5882071786192806 0.4975903836313405 0.483599185845429 0.47644861204867556 0.4160317880073697 0.2823377699021599 0.36396594812748456 0.24343929594468336 0.22069958900331935 -0.05867229408480531 -0.42112275105909514 -0.6035412973348813 -0.7569142401941557 -0.7463567797652516 -0.7597386697338034 -0.7211491370248138 -0.6046734987145921 -0.4684061451117856 -0.48246420545442764 -0.575993919628351 -0.5894011056562506 -0.6035261902956836 -0.4926303222936752 -0.526456319061833 -0.3028283642779947 -0.07165514692076469 0.08567454086018607 0.18887931704924418 0.262337492500039 0.16429434218907438 0.08033442048179969 0.13035279528653132 0.226130827456807 0.2703368955779445 0.23717987470761748 0.10617055248085289 -0.005454296473358965 -0.20031070876763787 -0.306801129987567 -0.34199963950417245 -0.45337503816331304 -0.5071032476326822 -0.46920253901862186 -0.5647425241772752 -0.6378759151711082 -0.7093240960331781 -0.7190239297802631 -0.6978334798833831 -0.6232016566489071 -0.6788554972871499 -0.7247291755028177 -0.6822373761234718 -0.6958211945373962 -0.5160990753825996 -0.2294840116057923 0.1062388599754431 0.25006083365814635 0.1724638415384913 0.210863527802051 0.33430100728199386 0.4871819997355267 0.4660362304746056 0.4802770280023198 0.5177132059714258 0.5371775358471195 0.5327431394493922 0.4911752828654481 0.4582725133575731 0.42654460990609483 0.2619779274703407 0.16932305924532529 0.04398240898474703 -0.035732301477449005 -0.12522608517342845 -0.16128556475382064
0.12773632389433834 0.15747758136429119 0.17966513606990248 0.2981475928666283 0.6415114602030715 0.9179905260154153 1.0000000000000002 0.8939906877735837 0.868684923921864 0.8484105671355162 0.7356476841818506 0.49723053100785086 0.6369826832858058 0.74966291699379 0.7600350595362548 0.7752191761296618 0.6516193192167106 0.6104742153384055 0.638787121583329 0.5486157971075442 0.45551139005906766 0.5189475950749313 0.35434579201957456 0.3726086048748978 0.5094952798683352 0.6121413936473272 0.711799882808926 0.6378543823765173 0.545392796633975 0.3835291677158952 0.3071349316732458 0.2914334482492694 0.26893064442247316 0.4211624778027043 0.5916514104163478 0.6663254299096638 0.6468248525866342 0.6263176116468324 0.46405450585404256 0.3288267218446692 0.2960974335827793 0.3425806469588012 0.22972648361952278 0.20191363791909406 0.09683105205252841 0.0511124938722816 -0.0597693851626761 0.09921832562207704 0.15094903119529124 0.39104254247295217 0.36648785344771456 0.6269068983252603 0.5706053027923169 0.39747333753130315 0.471232740151269 0.32380064186002055 0.1738803411883342 0.1297765334998158 -0.11274339224464278 -0.07298897730144552 -0.12729682698278963 -0.1949013488381466 0.061048088370283464 0.3205429769668633 0.5341242287387148 0.4442308712315884 0.25278660186432156 0.18001812150009294 0.020401235782119772 0.06734800357561575 0.12181494443379881 0.11959591965841017 -0.03807481504069211 -0.045582005866124466 -0.07827414697689701 -0.05582894616497502 -0.30187130195158324 -0.330098040873374 -0.3158206145849813 -0.36370056019216523 -0.2961152541410003 -0.45535232448161006 -0.49133766550788927 -0.4795444177187007 -0.31613457058848476 -0.19567114941895328 -0.115311636316668 -0.07907841675228865 0.09815759308125101 -0.04924396539876008 -0.1556154745301511 -0.31641844186387225 -0.37436854512604584 -0.5580249702853326 -0.6765586823688071 -0.7530976457142596 -0.7829646575180178 -0.7687144627514595 -0.7369806231647061 -0.6899640487641983 -0.4895727989286498 -0.4011777928588715 -0.2472228836480547 -0.24345039443184174 -0.14372850313964655 -0.1877727799965846 -0.44010561063497644 -0.3383898242493681 -0.2227528979289196 -0.30133265851860985 -0.31166220135113926 -0.24116864203925362 -0.48164530177521203 -0.6511842360883744 -0.6608120871914199 -0.5883392618095673 -0.5552169797133829 -0.5499459380158843 -0.48307093734470263 -0.3193760385099448 -0.2725032757742859 -0.25755778071383073 0.04250247973816236 0.2190312683964097 0.1597921496929388 0.28670116912362703 -0.0863517726931549 -0.2563150000478255 -0.5155077840525639 -0.5338362950478432 -0.48890713036116756 -0.5533072503000356 -0.4775603099498276 -0.4604306763780288 -0.31414789310341357 -0.07519446186290524 0.03735751091139539 0.20509983198257842 0.20690027543685438 0.1256395161372021 0.17059781475576158 0.09819585471446227 0.022043950177325012 -0.06453235012128038 -0.1924748822131922 -0.2543388875356549 -0.4864809812255488 -0.6292292713811779 -0.5639480524811668 -0.37525916382442964 -0.33434756326785325 -0.17397068528468598 -0.06010775960172035 0.17352804091051185 0.2511161609999194 0.21340185496578057 0.365105465076381 0.5025296144395919 0.6384870173596274 0.7489386929680574 0.8587502291103614 0.7296893878996372 0.2687280212314445 0.1690673772437323 0.0009286614855250286 0.0038704940665929624 -0.050792977452295364 -0.13860714683593167 -0.2456263951005763 -0.19428850808690737 -0.005567005700365379 -0.0156936405048551 -0.0184798432241412 -0.058180597652882964 0.2353141734348121 0.2804652906626917 0.26807968019993395 0.3532364394015431 0.23872495513075162 0.07095702851656555 0.0727856593073391 0.11136255630883356 0.26579079520171345 0.2975394716979515 0.42801947481147573 0.4667419584023709 0.2948994673305845 0.26535808986707726 0.2351800394498913 0.19421957500483644 0.16158429416285425 0.16838221996225314 0.06468941578619136 -0.07557213355764358 -0.055056000928141266 -0.25684552923428344 -0.40096268797228657 -0.4874919562932574 -0.4130958318856583 -0.44387025505304 -0.44499135842777915 -0.49404983129618035 -0.5056351311099854 -0.40279634415458787 -0.3449812717126345 -0.28294602880231884 -0.09605722334580943 0.08147968516088595 0.11280140697706904 0.07265596472393787 -0.0668395796678695 -0.23381740434558432 -0.3615334821297458 -0.34776328934792183 -0.38802427707488873 -0.4182842065429687 -0.45311138067185175 -0.3781488280182205 -0.24812573963160947 -0.13070717355901035 0.04145749028726511 0.0472146185517605 0.1063483729895699 0.11512748662969795 0.24508454450967862 0.25560589639605374 0.2494423118176735 0.3142362088107058 0.301531460200574 0.3856947375671824 0.2255105417768116 0.10303988471638119 0.030170371982530208 0.03943938555692545 0.09001706555428393 0.06585417543865148 0.04386246297825122 0.03523017348084603 0.19578841843875458 0.16371059746398564 0.21103826577842594 0.19077250475492727 0.11281265941036606 0.045954800413933246 0.017762147565755573 0.03572062481575828 -0.1796018439647054 -0.3559434244605431 -0.5546924035271511 -0.6299243978100281 -0.6242273008955858 -0.6983266311746903 -0.6776971331953491 -0.6687358905570995 -0.6757800209248195 -0.5290387119680561 -0.3899793958404845 -0.36553675355161425 -0.30302999907124234 -0.1877290953381422 -0.07935879957044562 -0.06500188337668733 -0.020284393633141974 0.2232159067970863 0.30915248647116744 0.41102446090397415 0.41172959346707594 0.42480406062053727 0.6063777953539684 0.6494710260658508 0.6419447287753718 0.555830076803888 0.6033410973640948 0.625928401798331 0.5056439321661863 0.3677363244626778 0.4225039222399105 0.33027029612747466 0.25261822907652276 0.0147757745802804 -0.32254984033979406 -0.5264700074130342 -0.6943705354346043 -0.7406000109535573 -0.7297352871722376 -0.7419970050970085 -0.7233517196717806 -0.6241902873213244 -0.5933370879454795 -0.5916099494617134 -0.5726312581216774 -0.472159070395248 -0.32487989534315015 -0.3128937167430948 -0.07601268716711353 0.11667778662617646 0.25043996757862863 0.31758570531181896 0.36071907517997415 0.2983396644610925 0.26004595364493904 0.3331704773482098 0.39458537507286656 0.4080894190494077 0.36521394801448415 0.29313594587490527 0.18839772604065774 0.06039849786132156 -0.05115768994660131 -0.08856742044730927 -0.18556365358396018 -0.276587671048918 -0.22987190428162785 -0.34722090437831044 -0.48188261325460713 -0.5883857270674773 -0.5887071647097851 -0.5819224413265985 -0.5583862305250125 -0.687123850124821 -0.7156406913063912 -0.7635259077528603 -0.7757890371796814 -0.6876101525424054 -0.40345644512650314 -0.07526776998340558 0.11733847962639916 0.048932607938850764 0.10840261521213343 0.18935589752786952 0.3238163647388708 0.27939413873819025 0.25458844635135564 0.28123013670490515 0.35469607055681895 0.4024158119742379 0.32265579521420223 0.31310917448825687 0.2523444462759018 0.10824930213728838 0.07063284043551553 -0.01577050367522058 -0.050320732514497715 -0.050396962165092485 -0.06608867189237869
-0.036091161812005085 -0.015773695016861003 0.001382671218111901 0.1262251361611116 0.46311235996494526 0.7508817706740132 0.8939906877735837 1.0000000000000002 0.9641343731328854 0.9029271897652038 0.7160891895801296 0.49598514673688093 0.6305389477273605 0.7252065802588504 0.6911973020340152 0.538936595090031 0.3960690540626361 0.33839327703514815 0.34087337303253445 0.24360787564309505 0.23852906277508884 0.4254201320859596 0.33531539052065445 0.4578081231291634 0.6177742449792011 0.7365756268849775 0.8412656387755806 0.8311208911303115 0.7991300990758962 0.6757730551256372 0.6109096231782242 0.5555684090748101 0.4954532480261126 0.665487741696452 0.8279914611333858 0.8694810881556597 0.8501918644974557 0.8085277594123449 0.6895958909255016 0.5500124442151387 0.49507052699525844 0.4838264840413916 0.3751715884900778 0.2640629077485985 0.17411093655092025 0.09838288809682823 0.019596661735076997 0.20475623978639426 0.19051502461339787 0.34831056005857625 0.13718914159966347 0.3088284065454975 0.22470731600361415 0.03661018647468343 0.12550606892081603 -0.009990124039613928 -0.12201801473413382 -0.13098249993336492 -0.31846023723292066 -0.3237071447273608 -0.2855933224714252 -0.2785040662132189 0.00926788569064065 0.4356271849001363 0.7415213701111545 0.6827827035464004 0.5265505638712368 0.4652271000805417 0.29455316622717215 0.3680900238490874 0.4392868053456334 0.4129056919074691 0.26043638689015247 0.2114471077780154 0.20569939706194698 0.07084523348436465 -0.1888917312071203 -0.23186450425321387 -0.21958941831282153 -0.14676681805792316 -0.082935886190488 -0.24289521387858687 -0.3522366828680957 -0.5064916178913831 -0.5155910248155924 -0.4645396505697816 -0.4280455409727199 -0.3864557648165821 -0.2408035964497097 -0.3349721091751924 -0.4031664336614355 -0.5134273016796914 -0.5245355830903694 -0.646810629528864 -0.6386926208933658 -0.6837656392237554 -0.6106652903296129 -0.573964078087131 -0.5407328679627612 -0.5094234832982573 -0.39370861492886117 -0.35447258264152665 -0.23778438636536697 -0.22016508355611766 -0.10133525819297866 -0.12028064319068367 -0.26797695546491945 -0.11739738142197403 -0.06745135718228738 -0.1782473202597744 -0.12899609566173725 -0.051346080962402466 -0.5287618112866327 -0.6346933764427961 -0.5962360889683003 -0.44189569437371695 -0.4773465825701484 -0.36593032921011387 -0.33451180437025574 -0.19043212155641376 -0.0830476559555546 -0.030919461363043747 0.32137852990416993 0.5023212768989931 0.4574263415238718 0.5428651202326519 0.17331606803449526 -0.013216281344159546 -0.3293585261056594 -0.4192756511099405 -0.5211007071066368 -0.6264905037244471 -0.6342763991198117 -0.6556070623280594 -0.5518596971237731 -0.3671126892218909 -0.30065111694771485 -0.15111643233031746 -0.15809607405143003 -0.2238580141304121 -0.18330553045494 -0.17867498057230496 -0.10566148234521174 0.016233506200076245 -0.07893245310738627 -0.06109104719425568 -0.31442269601170075 -0.5131448031655027 -0.44536460044249476 -0.18997008395124107 -0.19662876555891964 0.02873910074919946 0.17456817978683317 0.3480422013271585 0.47830710022377815 0.4688765059468457 0.6231386325988667 0.7235336913446636 0.8353850234993238 0.911986919837261 0.8843159614297985 0.6353759629506373 0.04778263053236547 0.015770056737746008 -0.19250642394137668 -0.11153442945545132 -0.13547846667805405 -0.17201917593803137 -0.24808585088913135 -0.1086549614735494 0.161542705291547 0.22436817201059867 0.1753427884323687 0.09003021812216376 0.3797355956551163 0.3796140167296549 0.18494800612073034 0.17608145298563624 0.023972539057740244 -0.0665731284402761 0.010959050500071166 0.1378763489591162 0.32061486134619405 0.425831961824396 0.5063749895428503 0.4216805657239769 0.31743115433987124 0.3731642646933928 0.284631250484948 0.22023102586086704 0.20791996814898886 0.2596128903569488 0.24415657990044387 0.12683972043531236 0.20477212766574074 -0.046223605303971405 -0.1960597099593116 -0.38136851962572665 -0.42914286462798085 -0.4757738973481726 -0.5013523191225723 -0.5339373678021362 -0.5273313594450161 -0.5275963694142201 -0.5632673640034788 -0.5232906534409549 -0.3753695065909506 -0.19130177426114997 -0.2032555972402284 -0.2653908322562795 -0.385899416355271 -0.5095778635336363 -0.5348300016091496 -0.45634294941705505 -0.5222321844344465 -0.5822049415409752 -0.6338153036462393 -0.5780584917523982 -0.4680394058052641 -0.3032910059666407 -0.1605106773171125 -0.22703598706247335 -0.19948858724867027 -0.2149341232301514 -0.08950181038676949 -0.06356794291697267 -0.02814780748797192 0.034417897461375274 0.0683895006036464 0.16189476149582085 -0.025024982238425853 -0.1114260810504823 -0.22097454888129037 -0.27717138358208243 -0.2399052510163888 -0.29457583403924553 -0.3095365739298749 -0.311469724074899 -0.11701197939190387 -0.0846768510387201 -0.0042116127735532475 -0.002797811293688249 -0.0054777085207267096 -0.012288066646291564 -0.03854781031934009 -0.07962295201450534 -0.27165944864558184 -0.513560254590692 -0.6505183666135783 -0.7284311113271648 -0.7010750530323615 -0.706406248538128 -0.6743130356131875 -0.6415011908279764 -0.6225493811941403 -0.4561155259504744 -0.31597021443534273 -0.2896529942141873 -0.1827767194869457 -0.07084240609965833 0.0049652575207182765 -0.07978002531387729 -0.17688427720003383 0.07610590776666326 0.1679696250451577 0.24141004360375384 0.31890267003770123 0.3408438020821363 0.5263095224149896 0.5640016970883277 0.6193173536715993 0.5957930140437329 0.657299719989615 0.732583523345454 0.6552708994055947 0.5722171805677462 0.5446732704381555 0.4949014074302035 0.4021380206836723 0.24552638172987487 -0.061516965484124324 -0.22414649333257353 -0.44777281129142427 -0.5216733202716429 -0.5396624010480224 -0.5483175169763287 -0.629141997702008 -0.5165948630694647 -0.40091906927891174 -0.3035971455945127 -0.2677701238804116 -0.12281117445810645 0.010318941083089422 -0.02008839069882826 0.20538879031209678 0.37326332523889977 0.4561629348797846 0.4993483530433387 0.522486914186994 0.5231248803309315 0.48134668294889094 0.4835292252513347 0.4894354391958393 0.3853134849939788 0.28361387559807516 0.3009193319306284 0.1771679480725577 0.1631756404242803 0.047698193651731786 0.053666388194078936 -0.004126613743261738 -0.09610326023181315 -0.03260916611022803 -0.16976236507181947 -0.33262924097235125 -0.4477637265603786 -0.45147337642959445 -0.4808943670738009 -0.42305621180627645 -0.6322261447497056 -0.6029844308550694 -0.6951991397142089 -0.6838921000813966 -0.6101519908590017 -0.3462225102622788 -0.033797133302737134 0.16147437594576927 0.1312971531865948 0.2142113054951214 0.19227219076746407 0.28376040603669844 0.16088283677676343 0.0946953100176753 0.09535247648959568 0.2070139601600549 0.29623029140292667 0.15400616381963103 0.12259640132352999 -0.02921994148214209 -0.20478772403650305 -0.25604287047789187 -0.2812647650808106 -0.23643949145241888 -0.14686892932599308 -0.06435018949652697
-0.052455927278445086 -0.05231951868103323 -0.05336263170151533 0.06784243292046115 0.39180612420792504 0.6935017161123377 0.8686849239218638 0.9641343731328854 0.9999999999999999 0.9638208912675404 0.8364354810308382 0.6288212826687369 0.7388983381800758 0.7451048588891389 0.6926881418155069 0.5614259632846518 0.39722033260510065 0.3208199183171888 0.3755706783630581 0.29385393993018205 0.32469946250210036 0.5254445546899947 0.44107527326275386 0.567933146509932 0.7203473832186681 0.835048767499815 0.9182211936065142 0.8985424312103093 0.8539785466027678 0.7239696067653943 0.6835980391027746 0.6156318671749035 0.5761445527524087 0.7131700096370024 0.860530538670972 0.9133154598556379 0.8984688827409056 0.8790488899417763 0.7700404395458371 0.6473437642437465 0.6149721361781321 0.5775651846369487 0.47553313120598617 0.3631835780068014 0.2807477227428593 0.19222401171784478 0.10787455979720928 0.2970620821114359 0.285459063716953 0.43684323457011565 0.18933527334691164 0.2955352500605832 0.18892879719219347 -0.018617195875031852 0.04675682723806947 -0.10851595864769574 -0.23601531534421047 -0.25550382748446 -0.43593151017788034 -0.4118360352874974 -0.39419400739402066 -0.4014365625773638 -0.12362533227976637 0.3437428211608845 0.7036648017378053 0.6945086990376085 0.5735872163846683 0.5281925319887167 0.37628426933604486 0.4384622510252521 0.5069483009905184 0.4817202540745664 0.3021928446748518 0.2575050026315621 0.2603185548947614 0.15053351987092126 -0.11306819753142668 -0.1328374910539641 -0.12296748398211586 -0.07993534889605304 -0.004810452109367778 -0.18298017301423228 -0.31467942330673176 -0.48629787088800097 -0.5341714463318166 -0.4811561528666702 -0.46856214065456 -0.4147557790566685 -0.24896893950831925 -0.31136528455065554 -0.3779184513634392 -0.4931875784014671 -0.5052914994380244 -0.6386364830588395 -0.6270000634432131 -0.7073448750818256 -0.6200102693688203 -0.5966555593258521 -0.5477467668302174 -0.5076871350682175 -0.4085588172230536 -0.3780969671774122 -0.27477379820085746 -0.258616841020578 -0.14709697016409748 -0.16627284613952178 -0.2852693064254384 -0.12918159260978618 -0.06728610613133984 -0.16023579489020967 -0.1286723146950791 -0.06612670507585579 -0.5327653778092569 -0.5818230037819123 -0.5496497632446062 -0.3693541793556756 -0.3824437058449357 -0.25059943775798227 -0.25014887911986106 -0.12589924781635342 -0.014387640493823108 0.07318914115124932 0.3861516480446659 0.5422236456532162 0.4734338201996661 0.5325765598911896 0.15268678044860937 -0.09217967031921992 -0.4249090858269722 -0.5378329842880685 -0.6426505472100142 -0.7223084266260296 -0.7377373499401662 -0.7366341010027877 -0.641051325419062 -0.4669820716105303 -0.386594938606278 -0.2367702445489524 -0.22527785907720474 -0.29143177037854956 -0.2268460744097612 -0.20616146608487498 -0.06705063123422976 0.0873830845903595 0.009084216222864346 0.030996624963939633 -0.22584569153172668 -0.43228165033563376 -0.3617651265268815 -0.0872573326228477 -0.11118302410855854 0.10879212634691426 0.24586968663452258 0.41060611076477344 0.5470377773722223 0.5490086566783268 0.6931092252020468 0.7779907834236766 0.8547872523699983 0.8926216554974675 0.8438817378236163 0.5499197088352004 -0.029187496031741197 -0.06317763173749093 -0.3110741838495957 -0.22975708613900261 -0.2524739819164727 -0.2661343786683771 -0.346752474377599 -0.23082292601918228 0.048294640048688935 0.15263055839791898 0.0747221052313186 -0.01985979250349228 0.29164680335387566 0.28102388432083725 0.052573215794813374 0.06504970606384423 -0.07704096779990158 -0.17067552274602893 -0.10403032873214989 0.02050518112433803 0.2077125090266372 0.32364809099924235 0.42016427784431526 0.33925736962357533 0.2301198017770501 0.2945238312867251 0.21557960174279253 0.13253605189779882 0.08548665864159996 0.1252372022567691 0.11506203579716372 0.017635167483607214 0.12221113762228579 -0.09098501245465877 -0.2325132420216507 -0.3993639934309609 -0.4197088744250492 -0.4553673302063729 -0.45873148813829945 -0.46979252407305017 -0.47527743618698565 -0.48428023634689377 -0.5246701405786999 -0.4936812983766131 -0.36981118179749645 -0.20775791393119633 -0.20531751700584402 -0.27141526907631075 -0.41902591961445823 -0.5593901722230411 -0.5889773764791639 -0.5153300195587086 -0.5850138884915967 -0.6564759606848618 -0.6789015022977982 -0.6509159860392703 -0.5539233213027569 -0.40375923648153306 -0.26625658536431795 -0.3203518433935502 -0.2845705251925029 -0.27865737814010005 -0.14700322637192653 -0.11246530946192011 -0.06466203129346478 0.010384977848398974 0.03075351741160158 0.13381670460956988 -0.041781151463327774 -0.08902879438957285 -0.16594502262836572 -0.24739743358621297 -0.2554261549859534 -0.3050396357576357 -0.3228948588831763 -0.35334236696901117 -0.18651373365385018 -0.17051607099173682 -0.1040649844934067 -0.1100204048337523 -0.09802172222449557 -0.10514647441934255 -0.14008990766657425 -0.178453749956781 -0.36383743105323846 -0.5806247545584687 -0.7006947833615955 -0.7345964541868534 -0.7052582312268408 -0.6768902156753024 -0.6110626903381661 -0.5560087243314862 -0.5233951616880312 -0.35390879288050486 -0.20706523179129457 -0.18013122009060722 -0.06661499299662121 0.04153513897062059 0.11463852194734325 0.03552832140098216 -0.06812875739487464 0.1446255819711263 0.2129302361290762 0.2603548426393734 0.2984923221782903 0.3116377155763269 0.44526664179190756 0.47765065348126184 0.5377000029853901 0.49481341205209933 0.5876073392412638 0.6523378362037309 0.5962134832834465 0.5287370339635494 0.5106935435741429 0.4885946538258994 0.39404114905001153 0.26348238926455103 0.013385815727168156 -0.16133742150495212 -0.3661051987046673 -0.46590620187262466 -0.46618385883716373 -0.5106743800068746 -0.6217749677281467 -0.5498954514311257 -0.4360171455402696 -0.30280071534315356 -0.24672066893302536 -0.060457732737193695 0.08515714402477781 0.09054349821987805 0.3050726857587972 0.44114278871765156 0.5107545089173096 0.5282827806751753 0.5409571591627391 0.5399073454092754 0.5222510497068519 0.5460832175662591 0.5336862953486117 0.43217591692667956 0.3423368837977744 0.38021525762364794 0.2731421666744618 0.27785533045722943 0.1681434184081635 0.1757235366760252 0.11600687184594033 0.0341593183439137 0.09442888266302672 -0.03161013585477589 -0.19722029388467846 -0.309052531945571 -0.3139284441596808 -0.3549369869205484 -0.3577294427320685 -0.5614216528429002 -0.5279660241725215 -0.6466856445578197 -0.63162625109077 -0.623461022680117 -0.3594592828883183 -0.09624120062804528 0.09968431679923098 0.06934782588950465 0.14461760127230014 0.11061897082578832 0.18983170789311907 0.0709827593406277 -0.004308314913331559 -0.007936049043772717 0.10779501326054829 0.21480270265171306 0.07583212963255569 0.07485438370083816 -0.06033601331270755 -0.21108078231329058 -0.24554535642798353 -0.2383704139020279 -0.17292201391962878 -0.06102879117957985 0.02332464555244679
0.030953386700044192 0.022722142620866706 0.03556520772789743 0.13604812144109954 0.412065031086817 0.7121318415084473 0.8484105671355161 0.9029271897652038 0.9638208912675404 1.0 0.887682036738844 0.6994684408067742 0.7992595577652811 0.6599001663030183 0.5724125014796034 0.6008742317126801 0.47287953049288944 0.3897980887487738 0.39845539221992143 0.2982469419022921 0.27452073159597684 0.4431030531228059 0.325993301275424 0.44034526392327056 0.6093029594892789 0.7538865087028691 0.855099629816464 0.829303694847563 0.7821372905640065 0.6360324412471116 0.6140868220967044 0.5755516221838661 0.5976328774246028 0.7263499235946431 0.8474193224965807 0.8800367384664113 0.8301310485459907 0.7864353103022323 0.6579228250005585 0.5150952982506397 0.5209924226179304 0.448328424804112 0.3311554684502832 0.22596989175065837 0.1416385282266351 0.050742630633797976 -0.04633887395659651 0.13462338876515298 0.1308250785884499 0.31035035842880715 0.11198072992727978 0.2792856017724137 0.19863550057900742 0.0058232549709790055 0.09744710850137507 -0.039960182621109196 -0.17161751225157482 -0.18106129500207357 -0.37116015297900024 -0.3500887869385929 -0.350158168477682 -0.3689826750381179 -0.11639327166617183 0.3177793914513062 0.6078907212358388 0.6012462226936558 0.4612008559919771 0.4218189757976536 0.2576405758330091 0.314616226825153 0.4033758398527262 0.3633741878056513 0.15385791890277253 0.09412669202294051 0.11777252399800073 0.025548249450151318 -0.2166663786676421 -0.1997277197653184 -0.19677270703387828 -0.22663208450853484 -0.17093445364612292 -0.35476010970527244 -0.48321526555925687 -0.6187431896016629 -0.6108474983083623 -0.5263783365435656 -0.4812200357373035 -0.43206932202438647 -0.25781270105569887 -0.34717894351766276 -0.4387799771575967 -0.5658787875934409 -0.5892107506806276 -0.7233397234421182 -0.7380184791972975 -0.8115791996365447 -0.7207987035298732 -0.6605203272067158 -0.5974007173530199 -0.5353379601653685 -0.4093251614773028 -0.36856608840581484 -0.24092804165546627 -0.21493111081993044 -0.10571857306535878 -0.1354202642138924 -0.3036180003947896 -0.1816853850929439 -0.06063934912891049 -0.12878741477170336 -0.1232964042811438 -0.13673822124119017 -0.5518289363029985 -0.6284346285590435 -0.6025053194271699 -0.4067699348081911 -0.37438672565581654 -0.24431090761261365 -0.2301757063316034 -0.09993785419737698 -0.01413055778384371 0.08204482004580725 0.31885564546103784 0.46788170772959253 0.3881553492604144 0.4468380481318112 0.06887914219320651 -0.15583194369970055 -0.49094603310344237 -0.5667583311220075 -0.6630851764288684 -0.7477072224522635 -0.7347038185645515 -0.7445222802061617 -0.6342967933231596 -0.4148269583350547 -0.337065554739565 -0.17807421804415804 -0.18681350837967323 -0.2727139759239797 -0.23222712246319485 -0.2731920653102592 -0.20146734303308692 -0.08902741183860428 -0.16398029170571243 -0.13591775773445347 -0.3667298852513501 -0.5286993119890007 -0.450949138342817 -0.21149715308520406 -0.19743308629947195 -0.010704447456956877 0.08864891834642803 0.2617357647985287 0.40864008445931965 0.4182656389942581 0.570783831987996 0.6632347751422939 0.7630113372748061 0.8253640438092502 0.8083351189874093 0.5794650074698643 0.04762069762507319 0.02845618124583804 -0.22185031858561086 -0.1341191580045719 -0.154813950784445 -0.18112802740294634 -0.2734703035248915 -0.20044442332696968 0.07256781264804318 0.16725474490282374 0.03385986845073984 -0.09290595664291205 0.2906283376085422 0.27857192721169677 0.12518901016810866 0.16302453928977945 0.03885881540851015 -0.0547535732194156 -0.0025007711463269893 0.08403435742356773 0.24990445253330665 0.3039513764259527 0.3608626759685024 0.27129034740747254 0.10906637637610439 0.193875843379622 0.1569815202865675 0.06802343795669365 0.00966555844681479 0.06994232383835357 0.06919561576447775 -0.023412676470323142 0.06983368690192106 -0.11584146047304544 -0.25695206066186455 -0.4947358472086763 -0.5167664396838562 -0.5337049647850636 -0.5130346492929094 -0.5109691729011969 -0.5375984789947795 -0.5178969495338887 -0.5192642624356126 -0.4789120446068603 -0.3471337533819176 -0.18840013891921675 -0.12684292346075357 -0.16039463982491692 -0.30328432178198544 -0.49316787331382594 -0.5483994492983036 -0.523337058624171 -0.6041240691093452 -0.634325792351124 -0.6193746532841651 -0.605338361679572 -0.4444128203368801 -0.27325386979731825 -0.1283956818411772 -0.18907799515353035 -0.15709603753831863 -0.15973980609301083 -0.030844743048890535 0.02775651094421513 0.08683315346784205 0.15532922828061432 0.14499399914977418 0.22156374225781325 0.013678473038343833 -0.058062899096013816 -0.13709823146744088 -0.18812068947419644 -0.19051037434107962 -0.20980906664187518 -0.21061148074325398 -0.22444360053793325 -0.03759814779640869 -0.01266102324965582 0.047115334531161374 0.03460677669646871 0.051799648738812085 0.03490354487216767 -0.001232126639866375 -0.025261601697643788 -0.21967235812650543 -0.458952327814751 -0.6257332309376624 -0.7051986165516119 -0.7094004589407192 -0.7020077792884466 -0.6419264967977988 -0.5917238490735318 -0.5492700210793511 -0.42053531150313506 -0.26884883610165494 -0.22006777129873015 -0.13214594173039781 -0.033396562835399574 0.04817530671458834 0.00691203423379856 -0.0039438193668526605 0.1779239133203418 0.3094313564666939 0.3998608922322615 0.4502375878894946 0.45619266542986053 0.4666213281720512 0.500534270320733 0.5599934394717674 0.5149066712080225 0.6053667104753431 0.6286707807948129 0.6136963998625816 0.5381602699920799 0.5590676957822239 0.5494651690797705 0.49487491923856614 0.35793299476134577 0.09939021433157544 -0.11617913886854368 -0.3654898113748781 -0.4770562947368971 -0.49983703867043927 -0.5403476945816349 -0.6327307800159282 -0.5463183159107319 -0.42985947989934137 -0.2904486630373951 -0.22064351896747064 -0.0574012592596889 0.10940513331808809 0.09740952817931961 0.32194986213744897 0.48703568403303205 0.5590199531152386 0.5740058214469338 0.5945275049459093 0.5587535797324156 0.5051400750845808 0.5454616799906273 0.5612146190410761 0.49968016103140206 0.4039659086361387 0.40577849804371285 0.26758300639396043 0.25450241657542105 0.11890181674026673 0.12165612985169016 0.040270591479615245 -0.03263818069160311 0.0036570841280148445 -0.1008912722768568 -0.251767974147225 -0.3353845567418347 -0.312964796693686 -0.3783492647492368 -0.4535281384348637 -0.6031270402816843 -0.5687266935086909 -0.651504523729934 -0.6047837963812845 -0.5350631546482951 -0.20148673701383904 0.057707220789860535 0.24374004872694302 0.1882458052902592 0.2526828807754072 0.2426785892821521 0.3036455518624778 0.19862038159705223 0.1385246736834282 0.13335288385225444 0.24800895218487778 0.3580588381019439 0.22635726642463694 0.24511163572064984 0.10724765056456459 -0.06990928000097417 -0.1603509982380949 -0.19918376658303916 -0.17054825531770665 -0.0922050304626379 -0.041116594412430735
0.03396151539954699 -0.0016326454217988357 -0.0004950129430481918 0.06648553882653228 0.21345818237370248 0.5362874988949625 0.7356476841818504 0.7160891895801296 0.8364354810308381 0.887682036738844 1.0000000000000002 0.9110010364097244 0.9322677440568111 0.5960296922525495 0.6432443424573693 0.6843526262641659 0.5271776719196504 0.39602182961375704 0.48267385273981217 0.46036670695436077 0.49876247194818457 0.6356190182831617 0.5333522494874704 0.6036903891118344 0.7205046599030069 0.8111115400185883 0.8521909832687331 0.7926011109624067 0.7017426321902422 0.5547578417692423 0.5670555271912304 0.4735813000597555 0.4309253196519316 0.5100243190665162 0.6575763568735914 0.7464171582213575 0.7434479292217829 0.7550327067514206 0.6587102599060938 0.5653224575516897 0.5951085803715772 0.5500727664894527 0.4495205500392502 0.39329558738600257 0.3231917260945144 0.24723180768462108 0.1708751223778092 0.32000968655747436 0.33240795538306056 0.4924111662690134 0.2928151183473001 0.33233384611813366 0.20847428446296926 0.005159562141295217 0.047427121434974434 -0.14262706045389636 -0.30348932217605823 -0.34479941243505063 -0.516414116577479 -0.40587570346828183 -0.4711323108507605 -0.54560882875692 -0.3492616689608548 0.04400186557896181 0.40838712240401526 0.5040976761874529 0.436559288116137 0.41987690936937316 0.3178636543520713 0.3340340457193733 0.41223346199658606 0.38329595308130315 0.19793889714427795 0.19899298735111953 0.22798211797441786 0.2200860441192148 0.008495186885992234 0.08476193227296473 0.05512429657080855 -0.10696184599947191 -0.02412286611148305 -0.2181286964418484 -0.3460262103163762 -0.4511746052433605 -0.4854859019783628 -0.3951536382926401 -0.40027481542053794 -0.33819664064312555 -0.13273564198196733 -0.15362094534296716 -0.2461821704187712 -0.37643506046044345 -0.3998158470469816 -0.5474852004291727 -0.59205325309609 -0.7607695807263056 -0.6983807247737156 -0.6944685390825457 -0.625691698078678 -0.5623998505439846 -0.4537381024199877 -0.3905896511772362 -0.3174508627270717 -0.3189946112545657 -0.2798689887114177 -0.34410925963415717 -0.4450151539933059 -0.33037359406823813 -0.2282807217940695 -0.22029263373706168 -0.22219442848382634 -0.16998777660754577 -0.44386096315430834 -0.5007379185281271 -0.49741189390047574 -0.32254406200490826 -0.224119666631472 -0.10198691993857568 -0.11157052681535674 -0.019152998012609772 0.06379956342106873 0.20150872734598232 0.3333952443092333 0.43018271724805596 0.31553425372039307 0.3237796645952752 -0.07713386410312319 -0.3671181291925759 -0.668314758012434 -0.7523704208806405 -0.8020647817482082 -0.8196349287476483 -0.7992442910562075 -0.7471819101039743 -0.6528216970774963 -0.4785312633930944 -0.36955305305804176 -0.22754708863236794 -0.188665927066597 -0.26466587320109713 -0.16726006828270026 -0.1789168151207712 -0.014288193631715518 0.09685583853839523 0.05249859363439079 0.054478664260041776 -0.15724316855661868 -0.30679312846424345 -0.23665326168063477 -0.031983181220850095 -0.010061667000171812 0.1221246685695373 0.18061687554061792 0.31474987388888304 0.43885576505543133 0.4632162677556969 0.5665725373166164 0.6305463479209619 0.6622447971219312 0.6390218098135527 0.6177194719489713 0.3412667194229858 -0.06192839582532276 -0.109042262326992 -0.36591670808399984 -0.3239268582053252 -0.3534337191341189 -0.3507905805330459 -0.49768888039355286 -0.47317755576564574 -0.24218076519580733 -0.10608571702036235 -0.28982867153935266 -0.4111324410088084 0.04483692915925837 0.07714148516541977 -0.0871099958691405 0.03147129130958799 -0.0672854274440673 -0.22222926834205714 -0.23348612719395795 -0.19116142344915033 -0.008693968892003068 0.07353481383169216 0.2428679988688261 0.2699887252828911 0.07939383363538104 0.11551869713080697 0.07135438468762903 -0.05883567146340736 -0.18737336749124658 -0.17441606514137833 -0.2554305363627814 -0.3259299588444859 -0.22629597241613472 -0.3125413054476338 -0.39051953474055223 -0.4542744159016182 -0.4072054671087318 -0.4118220242264696 -0.3736348312639603 -0.33215027111103673 -0.36151717317852444 -0.3247392209968916 -0.3471301659130486 -0.32569007751722134 -0.21949289810279213 -0.11697580545536096 -0.08835085351724442 -0.11637216593166075 -0.2836133148356763 -0.4749091949452469 -0.6009546123356185 -0.5816124518966189 -0.6400248254098733 -0.6950029901136274 -0.670093055996616 -0.6357968049397831 -0.5582936173863374 -0.4614933407093424 -0.3170552950432391 -0.3178805539044609 -0.2710402259722844 -0.2314513024064253 -0.08339991674071874 -0.018099992769755754 0.04079526150164017 0.11867191709359774 0.11086883858524683 0.2156149515686532 0.07329024976561786 0.0746050204537526 0.043366814488894366 -0.07025173854759714 -0.15267205212907564 -0.15889317414365106 -0.168584639945162 -0.23524481613644033 -0.11089722755439128 -0.14034673323471927 -0.11900285310779217 -0.16561360657330657 -0.19123291268981202 -0.2232347672773655 -0.24673751479343206 -0.23384082871117778 -0.4128339952269897 -0.5608289852774523 -0.7039879361277331 -0.6857894570445602 -0.683463091587112 -0.6133254393097359 -0.4903020165640915 -0.4109175372159236 -0.351801794803676 -0.20697687214335345 -0.009439283568384006 0.05050270613931825 0.14526601447848786 0.22591737237255774 0.28544266524289885 0.310576989687258 0.2927981371052103 0.40725377102869015 0.4510615089353668 0.46519099552397664 0.3989695535556366 0.3690987669491198 0.38149699955466393 0.40616865201842633 0.468910944789805 0.38720941510336093 0.527112581060137 0.5176528714697028 0.446638831999367 0.3851131916957343 0.46630716283200174 0.4789589645169661 0.40372858872870143 0.30393369734079456 0.15270104522104744 -0.09233905174706482 -0.27373062533903597 -0.43239039669211177 -0.40067523964380813 -0.5179667495127926 -0.6501602410587666 -0.6575599776268694 -0.5729602890570744 -0.38668280396642896 -0.28421637905225383 -0.04456254393410165 0.143239478843833 0.23508177075421152 0.43253250144446614 0.5233377626682623 0.574901608581028 0.5277354785915912 0.5296756913855218 0.49126061127553294 0.5184940862360766 0.6282201135096764 0.6235199085332914 0.6076171700830729 0.5729079704303879 0.5856349258260338 0.5132918214218085 0.5081973274322675 0.4010708288037146 0.3810174111399786 0.29129040431924624 0.21647520451264474 0.2122233443735967 0.12285202056262846 -0.048352081114096813 -0.11211988346757464 -0.056824996654367084 -0.1177667141590062 -0.3121090050251129 -0.4464852050828267 -0.4361093708288653 -0.5651095595569819 -0.5275320037068671 -0.572384027098169 -0.2661170905508265 -0.12211237840878447 0.05272656083135424 -0.037687623414170285 0.011214518119427684 0.033517241398566586 0.08021918353890574 0.029111510657619587 -0.020376589498365127 -0.033199118691914276 0.08048435075843832 0.2025663217576373 0.09972499937041296 0.16733514691914278 0.09366281578401152 0.021943215198086573 0.016880145498157743 0.026204284550232344 0.0703297099339218 0.1603175419318389 0.16483653132472403
0.048061811932400576 0.006396114069394567 -0.021103109042590378 -0.015315528750805043 -0.03292225952884341 0.28794174889934887 0.49723053100785086 0.49598514673688093 0.6288212826687368 0.6994684408067742 0.9110010364097245 1.0 0.9047930529880682 0.3224992534546521 0.4637620509974906 0.5279497515163701 0.37982353196470625 0.22051682430260763 0.29336631738896757 0.3025663941312377 0.3699526213569294 0.5053516747637006 0.4412787051859728 0.5304450105998152 0.6228638655276604 0.6704382986955694 0.6995712992524253 0.6636344609226456 0.612246035995741 0.5139520071148039 0.532024049340118 0.40877741868601525 0.3536838615644168 0.39950288639893167 0.5319565091000806 0.6089290775820582 0.6144113382562901 0.6210006220490504 0.5634697449877215 0.49321607600309153 0.5281350467742401 0.5055281650295996 0.42211855343907456 0.3928813802058782 0.2953383853229961 0.2085624200161212 0.16655456015754888 0.28325422569947967 0.27722441017205407 0.37827419694720144 0.1388084377636142 0.11942602384167572 -0.005867681518397885 -0.17563972878955608 -0.13040291652867522 -0.2788169005484222 -0.3994699203344367 -0.41829766770445276 -0.5188026218390885 -0.39227692503521017 -0.4461572771988223 -0.49378989136034473 -0.36585859514543156 -0.0028533656989034217 0.30874552518562065 0.4621087335403542 0.43515967080071855 0.42949272892938556 0.3700566034390382 0.3852074487244339 0.42979574268522075 0.3758291548282668 0.21450464191819574 0.23013327765693717 0.2850871193513758 0.2998129273688763 0.14286310255540335 0.27499404240071573 0.2046434437461324 0.0008479542923710407 0.05164450124489842 -0.13750056657694346 -0.27622624316801436 -0.431675627390285 -0.5283705508455889 -0.4713902846956533 -0.49627730728666153 -0.45044089291359074 -0.26464126712196334 -0.2448136958331835 -0.32449140203490573 -0.4190606172775238 -0.4251797460506411 -0.5204285327804031 -0.5052989131022488 -0.6440244202402914 -0.5297021754898384 -0.5291126392992753 -0.4834887262992989 -0.40189000891133364 -0.28933314998393234 -0.19381526496969873 -0.1682834804611027 -0.1898799909974126 -0.24199806785935066 -0.3999623220847771 -0.4478584723735089 -0.3828988190331824 -0.2945417039139072 -0.20948890149591318 -0.161014143687564 -0.024196638869097103 -0.19991278770527135 -0.25994686364194336 -0.24196563415764674 -0.08467667007061602 0.029924868371515336 0.1279471959933908 0.14305345366903474 0.23107740140768787 0.2849897634532932 0.4085694991586402 0.41427945596980015 0.46087209888866637 0.36272233592917846 0.3252773743177894 -0.017985614356330813 -0.284958549742755 -0.5462907105426517 -0.6236601208638485 -0.7191813897019214 -0.7354891172343853 -0.7530328975850473 -0.750015585681908 -0.684623253843524 -0.54463815864233 -0.46831549568020703 -0.35593840267769816 -0.33196287978798633 -0.3984539957480723 -0.3066416572761141 -0.306804472070732 -0.10401709787200014 0.08860336930315678 0.0780515001704294 0.11684246747094296 -0.03617378446822366 -0.12357149767745185 -0.06885404067306063 0.04787717481417431 0.08997149694606217 0.1622403158065641 0.22092980786549532 0.29162053440546576 0.3739245144154277 0.4397584168678192 0.5036747101214112 0.5486840839617927 0.5464905645233723 0.48530148645708016 0.45381807013955994 0.19613977215364178 -0.08227051682605738 -0.11460942817175394 -0.3046543082999358 -0.28541806895665567 -0.31798806480011843 -0.3088021417621962 -0.4557417407421098 -0.45300928228246184 -0.2198196961123735 -0.0485833256771225 -0.32024934526882093 -0.5083008270977607 -0.008682902647132602 0.033287022250423924 -0.13838853333320605 -0.013656359150229308 -0.09342094803161284 -0.1951083354127175 -0.2198321800991802 -0.1980484038916937 -0.04632781825265732 0.019349674274410256 0.14486202821250044 0.1932514696447234 -0.010317840802499546 0.04349038503196967 0.04766947690903005 -0.10050593257632458 -0.2534372839265318 -0.21120518054525678 -0.26495627372206737 -0.29878078371039346 -0.19698911628876042 -0.22868480457652593 -0.21209050849037733 -0.26062019716635426 -0.2567837272500397 -0.2735193333910118 -0.22944614587740247 -0.16386272653079495 -0.20823724625144585 -0.18276867936425412 -0.2277165020486236 -0.22426667086599386 -0.18210040075851783 -0.15261820069959126 -0.13420404483241646 -0.13628205088702647 -0.2970756066419384 -0.44249923800728197 -0.5463022932692259 -0.5291009207529374 -0.6100839944304012 -0.6968265344896885 -0.6867931804146531 -0.6606968785238059 -0.6003502313540845 -0.49045777613601854 -0.3646793123852906 -0.39243466679528877 -0.36560653548365185 -0.3261043043387204 -0.19695201457114123 -0.1023245176078573 0.007322886690268855 0.036897694709415396 0.012524279660862043 0.10889611328343451 0.017146748140120942 0.09551894086255473 0.05312158082799919 -0.15125957871707074 -0.2756549593669595 -0.24621076104327555 -0.25144494171322257 -0.30574778850220485 -0.19069718691592974 -0.20071067686095515 -0.18552040197737252 -0.24183474057309096 -0.21691851309367036 -0.2328968229921738 -0.25589735788941814 -0.25648809215871793 -0.4192138955513207 -0.5542268697246167 -0.6530911021663048 -0.618366308260126 -0.6192045013838094 -0.5195308823644288 -0.3884381180704436 -0.30817665599761884 -0.2554286659761921 -0.11729890125691352 0.07689209059151973 0.11862781615575149 0.20993366915067777 0.24554703594345986 0.25684431540474245 0.31176466436985806 0.30367933938847747 0.32890421167036166 0.3557734964462621 0.37107827993420406 0.3111660676352584 0.2666227362948612 0.18765519360697036 0.21529685314733252 0.2946229302772442 0.2480750329933355 0.4124149991031182 0.3718860306222777 0.36055343556323544 0.3345475230097682 0.3627564978560881 0.4251634768609046 0.36433749203740007 0.34164825922685027 0.2625692300062238 0.05207519790819364 -0.111065071139471 -0.27752580073951705 -0.24628291019354098 -0.37303286751298315 -0.5365578285406835 -0.5660778947608688 -0.46014873395698375 -0.24586138761861032 -0.13834877323161487 0.09586826829388873 0.2675583395361037 0.36140690162818834 0.5035241105968211 0.5425236222705342 0.5372136095521767 0.45033559159109177 0.46292732188267577 0.4707513059542116 0.5201900846285086 0.6236886930194595 0.6116138372909192 0.5518316859453873 0.5123040014066202 0.5359824231964557 0.46150031834166283 0.5056579838362554 0.4235792683760807 0.401463617220178 0.3374710697189176 0.2812599171486916 0.26613696986033747 0.21734824126432056 0.07174272269472022 0.029212283811460717 0.10257292136458306 0.06056411021761657 -0.21314206165534774 -0.3061698351358009 -0.30397363406330863 -0.43874437728579113 -0.3922468479964437 -0.4594870699420921 -0.20465166762124523 -0.10709144221234546 0.04421519169934088 -0.043701130575334673 0.02783093035516257 0.027002459577920204 0.03206523410264005 -0.006409863887906137 -0.07697135218078094 -0.09944313446154016 0.03053822139675132 0.151997810510878 0.04168346017542466 0.11119473878328727 0.018140991832731178 -0.04415114398008151 -0.035914015554591026 -0.045125228989379165 0.013985600821153672 0.12893483486226107 0.12461482479833967
0.0894926229094264 0.06098293488756406 0.09059961563627598 0.14601952405558308 0.12459724554982976 0.4462857663762277 0.6369826832858055 0.6305389477273605 0.7388983381800759 0.7992595577652811 0.9322677440568111 0.9047930529880684 0.9999999999999998 0.5326426963236756 0.6040698938421182 0.712173901418677 0.5985714940335277 0.4437235069862496 0.4634306761067885 0.4590752272858711 0.4889509550420061 0.600779159984305 0.5112960119153687 0.5578723635951885 0.6439139163065439 0.7311522312134107 0.7694107208878602 0.7105635770561322 0.6224413266612207 0.4856908139346165 0.4940486371833931 0.4098734472659282 0.34666304702794637 0.4359176605661642 0.5753046229121493 0.662696801281013 0.6595300924114869 0.6617421254080115 0.5744495226162609 0.49796732846812325 0.525958623629915 0.5079532478428537 0.4112011853554775 0.38492369504922147 0.32842961585992825 0.26742742838024375 0.197565684084684 0.32097561019221854 0.3292625272961263 0.47880913237578715 0.2933865256008937 0.31416429711550853 0.17594699521993948 -0.009691360154020766 0.030114571377452493 -0.15373886798109482 -0.3033637800658474 -0.3497625028564477 -0.542075138554849 -0.4127224300912035 -0.3965096353511792 -0.4912890629360031 -0.3027163271599567 0.01723570584973619 0.34652168537514483 0.45105119376578184 0.36700863781964743 0.3642957975146371 0.2230528981993639 0.25963533268717676 0.3593738067333537 0.38169490284286745 0.26655433730465744 0.23373963995559133 0.26291847045392086 0.1404401716263628 -0.016697518620685834 0.14685595952738142 0.07987415985905374 -0.06008750933338849 -0.01684670526393454 -0.19317921570379692 -0.3006252779728188 -0.379284178956372 -0.42962010149603763 -0.3497454991456442 -0.3659699041036481 -0.3093578093348472 -0.11127717079433311 -0.11192535841580652 -0.2158864110889632 -0.32601391302756544 -0.3260379738965939 -0.45260432367934317 -0.49102520273068695 -0.6614992965567482 -0.6138092157174168 -0.6002452865575244 -0.5281074427730518 -0.47017132798086747 -0.325889054277297 -0.2948232469297581 -0.20473839388854717 -0.2208180166585109 -0.1443497551752838 -0.24303416841004563 -0.3881157093758973 -0.3685922686534548 -0.3108911939058493 -0.28055857299116077 -0.17851033368283917 -0.13081763672496316 -0.42293999411484356 -0.5145445803144978 -0.45794479976779806 -0.33103819023641573 -0.2517563951843082 -0.11055517183973368 -0.08557738418064528 0.033122694266118094 0.11502120421049261 0.26053858794506807 0.3308891658986788 0.39592129773069346 0.28827575713551407 0.29340177372568577 -0.06611428572577079 -0.3229032391125006 -0.5785663364454866 -0.6720639344077599 -0.7222521538345138 -0.7512703832629828 -0.7289823983071881 -0.6749353750075697 -0.590940864855575 -0.44454021677238204 -0.352659423731234 -0.2323528244195856 -0.1905462656431453 -0.25117318692614815 -0.14787731912615723 -0.14595417225051616 0.016056263861321758 0.11785416737066323 0.06309571964302732 0.06705429707035072 -0.13387259139198665 -0.3020500949226035 -0.2179514825158219 -0.02562423581130732 0.08346111741119082 0.20329609177490277 0.23142026061771542 0.3327072132522878 0.3752507401978786 0.3900169281444795 0.48079618704496563 0.5442915994858438 0.5901418827701852 0.5657744378010566 0.5493003174472403 0.28725645728130594 -0.05102152862030456 -0.10090680196971182 -0.3642801857779091 -0.34997198543713565 -0.38191898869294444 -0.35939475555148737 -0.5063624625105132 -0.4627896659824367 -0.19362409102883568 -0.03505314413271948 -0.2443521684626949 -0.3956950871954623 0.0711044923472666 0.04958191569107364 -0.14314599814314174 -0.047019614945664215 -0.1457322183789073 -0.2797756995297719 -0.28442285620587643 -0.24433034099506773 -0.05621509874829091 0.08809073614433732 0.2881913965638674 0.24361388693800998 0.1430997082661441 0.20259795044829595 0.06813724585073588 -0.05535300375043795 -0.1900502870052864 -0.1978418891681686 -0.23694211206168836 -0.2570542929186846 -0.11178147109603537 -0.12719794300099443 -0.2868654400147938 -0.3990350626699394 -0.415516099551189 -0.4326104409250033 -0.38094846587568826 -0.345658885918128 -0.4084551656600606 -0.3590970458342609 -0.37274993422322295 -0.33573272519542313 -0.22090730114657603 -0.17651532684458532 -0.1677740637780161 -0.1792910770321575 -0.3053634327234018 -0.45592556720962496 -0.6211585152839195 -0.6206669545268897 -0.6787788398209281 -0.7231264910720746 -0.6668503656763107 -0.6412145932790695 -0.537843640104949 -0.42563768343533637 -0.27025331368451205 -0.2874371356207347 -0.26792290082492987 -0.26599927399288964 -0.11962925650388229 -0.05633577811387002 0.025640402700365522 0.11962519019263859 0.13456748353462927 0.2179716159409037 0.04812218632549449 0.04712372816981035 -0.032134480868215735 -0.16593974650350382 -0.23636477157753846 -0.22493245657477204 -0.23094683476466965 -0.26739683583577434 -0.10914547765107635 -0.10706327141305033 -0.06540206521537152 -0.10988748500979884 -0.11711864255055057 -0.15370183958376007 -0.18789642900676679 -0.18078520198688022 -0.3615656530711864 -0.544071005024351 -0.6836325525898833 -0.7063251055230579 -0.713260338250023 -0.6582439783619614 -0.5523722732107313 -0.47340272105913284 -0.4138369332579348 -0.29420274452662676 -0.13086362852457073 -0.06887261045251164 0.04672690083309745 0.10413541342543586 0.14680495492501094 0.17259040771391287 0.15015288073670724 0.2942913668871349 0.3669241854868277 0.4322184186400061 0.40477061004990295 0.4070021026741662 0.3677184790812519 0.3888090056352437 0.4724969252583267 0.43959254513051516 0.5689767267056194 0.565358948926149 0.5365551279209371 0.4790584233990747 0.5444068333498338 0.5339867072266765 0.43394912069600794 0.3525226875235936 0.161913218447631 -0.06946068910379502 -0.2865137915348219 -0.4372136446757631 -0.41804311046774434 -0.5140192658881787 -0.6425187495592116 -0.6376633367727113 -0.5175265465791868 -0.32520355503683845 -0.22920825426297659 -0.013077095472463532 0.16574404806386972 0.2274898718989413 0.42108118160734803 0.5335364450309582 0.5601678604111101 0.5247828379932441 0.5506221441557962 0.5113133674056136 0.49371593417374887 0.6016214820742508 0.607306583372714 0.5890980116742811 0.5251913096943855 0.5222856624530935 0.4216012014497196 0.42681906480924936 0.30322457085570276 0.305522433215281 0.21964351839896992 0.1573336215116369 0.15368379661126713 0.08867037594150003 -0.08288776401439096 -0.1411297674745427 -0.07226797553155512 -0.14267271375488638 -0.36753970781473916 -0.49529978440936334 -0.48659244878878527 -0.5989503462290321 -0.5570032607708119 -0.5495574692417178 -0.2399079201905382 -0.06860478672881447 0.10857113688997216 -0.0012652517212409912 0.08894421512615072 0.11428715836797076 0.11602389186272331 0.05519401499261249 0.021854588812293397 0.020323943992277594 0.13238205254307855 0.24919108907753273 0.13877133354235216 0.1827348061846463 0.07354687908803295 -0.04654116050711676 -0.06224503804195308 -0.07621943906147681 -0.09748992965288374 0.005490781971887752 0.012180093157643497
-0.041599704074308935 -0.04437077284311205 0.034202234883710624 0.15725123176375017 0.38468957501491324 0.6337563722621476 0.7496629169937898 0.7252065802588504 0.7451048588891389 0.6599001663030183 0.5960296922525495 0.322499253454652 0.5326426963236756 1.0 0.8632705071551763 0.5516010296837422 0.42727895007447336 0.38611163245437063 0.49170131690513913 0.5073199023877482 0.5417217854949985 0.6286278438009401 0.5584632449833878 0.5780323238286914 0.6122513247974711 0.6954302419919158 0.716165335759527 0.6273638336654013 0.5163808630787524 0.34575330386931385 0.3815851895977976 0.2804314871100184 0.3128519995450813 0.39872591690762604 0.4965022547604238 0.5833990978834508 0.6135590772823345 0.6581431917860804 0.5520925995754764 0.5023120941021011 0.45061762037369885 0.5687070315364146 0.513731471090393 0.4698040060845206 0.3912502098340128 0.3272488142361013 0.2519583570361256 0.398660457957603 0.4396674331834528 0.5884850840735676 0.498415973393322 0.5590295042395216 0.4486291102897903 0.28153580142991286 0.27560677645257414 0.11903061408432018 -0.020309116156920135 -0.09236853789848838 -0.3071413701826705 -0.21779586363497777 -0.20211966709259552 -0.28049867702690096 -0.045062658687263606 0.16498083939047986 0.47927091144479034 0.4433297373376214 0.3326296594022921 0.27371907642346716 0.18276005236747453 0.24622051407257012 0.23187755790280046 0.34237293315480954 0.3011234415387753 0.23814445952874252 0.17357804178931563 0.07742272693664604 -0.1666812703530085 -0.2483267911141318 -0.1256918855059989 0.009776326144077602 0.09305071758461254 -0.04482082292853634 -0.08369174344646514 -0.10198086031546569 -0.08745349088001574 -0.02353354657049926 -0.02878446045310238 0.02480647683437372 0.161283364585567 0.10989423888420126 0.06367229050152981 -0.04394410164486486 -0.06910133792704894 -0.22071014433564143 -0.3071754411074406 -0.4436729034413888 -0.5096911088792347 -0.5829050717758983 -0.5183018876904929 -0.5514422576834388 -0.4510035868922919 -0.4148798516156886 -0.3047509957033221 -0.27711657898029446 -0.166274428667865 -0.14685303614871204 -0.3129610434591487 -0.18713686036304583 -0.2034094061856714 -0.3302030524343542 -0.2991174080515297 -0.2923113029180077 -0.5089996396374462 -0.4993973280790972 -0.4197398586600137 -0.40094859026631585 -0.4942302869700919 -0.4899940623574955 -0.5358534344389256 -0.38579615594547867 -0.26445332603094374 -0.25743942366254124 0.1301740245688848 0.2505048965987078 0.19484740384805666 0.2926787283696135 0.03474931793221622 -0.16349772293978748 -0.401545744158006 -0.48713143389722185 -0.44336622111295954 -0.484277758237615 -0.4193684794860679 -0.333497476035382 -0.24306964836197625 -0.1614304850923724 -0.0633981325434485 0.05212861980008558 0.10789000712021612 0.07434147091904403 0.1672879046544771 0.22221303636262968 0.3070293645508909 0.28916800219810834 0.2065102100314598 0.14629829293184482 -0.10212492944744699 -0.27922725225377704 -0.22486947697898085 -0.01276774490050467 -0.08605745132193074 0.08345757665277645 0.2300314918541076 0.4295395152084154 0.405321224877152 0.34882931436235304 0.4575825892693833 0.5485747133403958 0.6172005227193436 0.6314586107787591 0.6009258867352997 0.3995378825066868 -0.08008772610609315 -0.181485516397799 -0.3375927729912059 -0.35301238632943627 -0.30302261574113637 -0.330691187643984 -0.37223581601421796 -0.24165212725365814 -0.0994421536364284 -0.08714550433930097 0.04056885694496093 0.10076873857265745 0.20205499391552945 0.22949115372057322 0.041104646849559195 0.0216633307419113 -0.11666564858839756 -0.26371749637527 -0.2235656062640736 -0.09657495151443994 0.05350146477805263 0.22152858911083717 0.4042063492343918 0.3162522272517623 0.3839277253570823 0.4266869848987128 0.28384186458032534 0.2755794146184272 0.21626349481456636 0.0956025306075104 -0.007539465574337446 -0.03323841163919465 -0.057512857188752355 -0.15148496931214409 -0.3270042194212134 -0.23753902845265074 -0.20944242340638258 -0.26853575198790397 -0.28871379311218254 -0.3682461325478937 -0.36715153034821096 -0.33485962694917004 -0.30407602069090534 -0.3025989673718333 -0.16368435446355237 -0.10038154449420869 -0.10052002725676346 -0.12834959156368395 -0.2100494112943707 -0.32722570206321094 -0.444875193805654 -0.40266119656610516 -0.40160835325971206 -0.4124492949604118 -0.34451309822008824 -0.3700634006798186 -0.32426955554555603 -0.29502106128454697 -0.17294874144868017 -0.13042169894727787 -0.10611050775918314 -0.1080977527482737 -0.019332844104040747 -0.09808917467272675 -0.18109410160707767 -0.05949308988932784 0.01416867281929908 0.11848513270173062 0.08888550694808182 0.015784190592569445 0.02828688163923758 -0.001093094759751491 0.011739211373270565 -0.03949727002586113 -0.07674963663090245 -0.13055565426406462 -0.08741702285426786 -0.12746096035807877 -0.11880761503291846 -0.12116236553249893 -0.21116501575116428 -0.23069187082370246 -0.23604286569412775 -0.22677623281499018 -0.3254810217582716 -0.34543561488961916 -0.40478715531891585 -0.3583637046507952 -0.3189402556761521 -0.3477920325044191 -0.30131417994562465 -0.27876733628551204 -0.30634563042195345 -0.14239948820759302 -0.1284523860787517 -0.11842001543474732 -0.04228494953485147 0.06775987128882287 0.15427389811889242 0.09167992701679846 -0.017381968427337087 0.212918332661719 0.14330791875988214 0.12593377979545045 0.06411843307070146 0.14732145903091634 0.4012837037547385 0.41771591420655746 0.38919201159828853 0.2949891645779173 0.3415776199373832 0.428088759950188 0.24903799171752625 0.15318942298135094 0.23757826868938947 0.14983001622999387 0.046848566339909116 -0.07166843756855898 -0.2485847862830184 -0.34026922230436646 -0.38103449567292075 -0.4087328426703918 -0.3683937797673307 -0.39843322797393604 -0.41387012312640453 -0.37187021864196107 -0.39551938579788604 -0.40481364842885925 -0.39415561377254643 -0.2871563848846043 -0.22481570965467346 -0.16024792599036203 -0.02032670440387617 0.06607869809160656 0.14940692633198482 0.19486669416259145 0.13949838363522016 0.08332961483283938 0.10765618834858756 0.17820125275963278 0.10030470541431652 0.2007517023918473 0.19698038011087302 0.2383292396426537 0.23415564705784406 0.1532031685442553 0.12380160663789172 0.15651406950286503 0.09625301105610981 0.05721664773919633 0.13055125870674608 0.03151448074287192 -0.10200688836979666 -0.24191696043039193 -0.29675406685221434 -0.316991086577226 -0.18607801422105122 -0.33673550435257 -0.32405058927426494 -0.41336881134395476 -0.44476001091980094 -0.4938807117278613 -0.395398441064313 -0.24895079574803422 -0.13992789821736978 -0.17023689320131113 -0.1840799025205331 -0.1260160015492909 -0.02358545040599383 -0.05230089128024768 -0.08697610593122726 -0.09334932996953259 -0.050866050326186144 -0.021012685939588438 -0.0704604259890102 -0.06195934956630099 -0.07071937154270758 -0.08830863822250375 -0.023232231791795243 0.04201983789691613 0.002119625700249536 0.04834623714364011 0.08983109654182829
-0.0482214388840591 -0.028094547683360848 0.007713479876872942 0.10792465169105415 0.3217683736448506 0.577064339221251 0.7600350595362547 0.6911973020340152 0.6926881418155068 0.5724125014796034 0.6432443424573693 0.4637620509974905 0.6040698938421182 0.8632705071551763 1.0000000000000002 0.6791880213947898 0.48779655069889793 0.41790567664412004 0.600069683983762 0.6453157382470123 0.7323303655688392 0.8114564921349691 0.7455262288140196 0.7287662840631142 0.7488409302921686 0.7614217524955533 0.756658757088067 0.6645525252284696 0.5416077744955544 0.4200258786058808 0.3864434959372121 0.2767585894091102 0.1195759449361601 0.21188598451977428 0.3940271839339716 0.5426933467939081 0.625015273858903 0.7005723002140024 0.6203465872351311 0.5912262909560504 0.5414994740754644 0.6634143664513683 0.6082716193718087 0.6070695193415887 0.5443939148586243 0.5138951965328846 0.44801122755713074 0.5726906494397408 0.6326784865452374 0.7791817974410233 0.667822598923124 0.6460026430129889 0.4962978797885283 0.3067789164487789 0.2674333956309996 0.060118328003255395 -0.09521611334736137 -0.18841291936373003 -0.39961140874594225 -0.23949300229707574 -0.29630551337335814 -0.4082693606801433 -0.18591996788331935 0.05235208564758204 0.4470329452612667 0.470714648819945 0.3941965886913889 0.3433242693732063 0.2521532950798998 0.2740447573325924 0.28635566542727126 0.3902161675227667 0.3266906667200844 0.35607945322011386 0.3106700595235834 0.29749347407372806 0.06284739582045096 0.015398111438835977 0.04421016079943663 0.10641300082950422 0.2040406817982984 0.07341716806288232 0.03620639753686621 0.024606744711873102 0.011391318328465846 0.06545863422402415 0.02149651891476133 0.08073066105328071 0.24616379114482118 0.23860105127300993 0.19125507038998366 0.07398841978081172 0.05056818050032248 -0.12185040682097027 -0.21126506270650458 -0.3885771061711969 -0.45239635698238084 -0.5458513662319816 -0.5243800343282276 -0.5274451823444005 -0.4093165400074005 -0.34711051321369885 -0.2868088874524627 -0.3131911362085501 -0.24984342490595962 -0.28694608022756857 -0.3890176128759392 -0.3044406883719385 -0.3469470944819542 -0.425210912214891 -0.36974085746664287 -0.2313706606868477 -0.40098130221059347 -0.41874560863760824 -0.3849673302062277 -0.37897941748279634 -0.4014622788287994 -0.3928420374269959 -0.395978187281767 -0.26411486081632274 -0.1661889268554608 -0.11708284910885902 0.1951606329878737 0.2892655294465103 0.22002029677519416 0.30297056699808234 -0.02728187640346369 -0.286641794916114 -0.4740124038477253 -0.590198561499981 -0.5085708664047532 -0.5011229789350543 -0.4677889664463122 -0.3640444096133576 -0.2831435866736945 -0.21719458623878474 -0.08539536909458857 0.025915691211546316 0.11445354733720442 0.09345884897095816 0.23302995641906368 0.3252548150689434 0.4809746452196941 0.47135149057807785 0.3789256862308477 0.29383224293006704 0.05870029712321 -0.13751673279716092 -0.08902351414158995 0.10138186805169012 0.08666229802674968 0.22637639146691294 0.35954870070227196 0.5362610805644393 0.4910028551456975 0.4423122714181716 0.527993708217894 0.6169113074000382 0.6490710631610238 0.6048886962918509 0.5983473030768848 0.3212237512984412 -0.07439512596266304 -0.218306134113133 -0.38462228363000217 -0.4558818569104233 -0.4833884659601169 -0.4945561355471063 -0.590852000000807 -0.48487930020390907 -0.31748044381865276 -0.2572078681909069 -0.1485226870897666 -0.09067194398255403 0.03927502648686682 0.0715745732970337 -0.14449899180709927 -0.0848899238131977 -0.20831775024085647 -0.4108749990569024 -0.419946570042478 -0.3231187560666436 -0.12481048908646036 0.11303257941882629 0.4316596702712646 0.5103273674981373 0.486368814701952 0.41161035008471547 0.2704546575544834 0.19623409929236735 0.07287369643699972 -0.04389378619709269 -0.15851457495160737 -0.2235283039794191 -0.14945369056857943 -0.24221183601709353 -0.4000962646936946 -0.23122473550425193 -0.13972639366719014 -0.18758557341360282 -0.18661877165531715 -0.2313377892932394 -0.23566154774116674 -0.178477083471417 -0.18520181551056134 -0.17015851955298505 -0.044111478122980954 0.005678583030047552 -0.08305644881923686 -0.15984759459890596 -0.3012266950288882 -0.3740693594537829 -0.525570597370513 -0.4285118911355045 -0.4138167669386959 -0.5129365785180369 -0.512173207783453 -0.4664067867221942 -0.5105391435887876 -0.5212773422904355 -0.3851356731091898 -0.3139865355886122 -0.2514873353725467 -0.2037156550475259 -0.07688085248814906 -0.1220960879209245 -0.1740808530585518 -0.06631219317251842 -0.005762883047526036 0.13499656745316904 0.12491789824162743 0.11649472986010162 0.11039038120198875 0.006557733083793764 -0.033883350246405916 -0.08215360596748059 -0.1420852218735491 -0.23352405023613956 -0.19327971936908683 -0.2771915583177644 -0.25635573455157323 -0.2738730236742592 -0.38307570629853066 -0.44603099003076824 -0.46783428719998826 -0.44306285293406317 -0.577898095446124 -0.5911905385401515 -0.6417757951456586 -0.5361431457038893 -0.4689074747487911 -0.4444389624793724 -0.3569316563688253 -0.30997415413455226 -0.31694841568973114 -0.12762829595663103 -0.02332247880995367 -0.010526367277353463 0.09161926500842506 0.1897815731255902 0.2551643442935559 0.23923398955452768 0.08587676696159172 0.2904583852969399 0.17094697426868918 0.12237495182398728 0.00597144351515636 0.04556196768676296 0.33895408597427024 0.3640199954271374 0.3677723121945803 0.27438179950187436 0.3583341532057365 0.45344534492126937 0.24603286329419288 0.16523801245189831 0.22443652112200319 0.12350853437010971 -0.041906224549679495 -0.17159088402657383 -0.3495580428023976 -0.46244630313591606 -0.47107918917046687 -0.5281288066288296 -0.43398913203327716 -0.5225141087097734 -0.5733213377915438 -0.5937061645699083 -0.6036544310738285 -0.5709298324148194 -0.5448377997387327 -0.35877611580420166 -0.2637456915976499 -0.13868463300447056 0.014181155007118574 0.06386643079446638 0.1368704066672127 0.15051876386531196 0.14682673108455357 0.138544505798854 0.21356716542800006 0.31404438870007423 0.2759459546422645 0.29987371608618224 0.3138176022161003 0.3344496893980567 0.35946386170448313 0.30478313857239864 0.27346451117015713 0.2626794704676169 0.21310133230697337 0.1443850753408379 0.20975703637378504 0.09724297856875537 -0.057714498012756334 -0.1941096276003252 -0.23185551114739877 -0.20681202671750074 -0.1623902363358314 -0.35707472428872983 -0.38714015780769956 -0.5277600030338511 -0.6014381293806328 -0.7286578390016377 -0.6432765764129291 -0.48337210930983787 -0.32603624064115444 -0.3715066915076576 -0.3187734316145936 -0.2721932896536723 -0.16236904620504952 -0.18635222535569332 -0.20994824057046 -0.19076821246772982 -0.13838061370141821 -0.09325260912847982 -0.1449125412022123 -0.14419161294384933 -0.13803158283001746 -0.1208118060124555 0.019946232439535607 0.10069931829198914 0.11412187869135154 0.18982590206423683 0.21846997621859465
0.2616974438361283 0.30359669921160864 0.37842984176027056 0.4753328741356816 0.5714350828727972 0.7236644753408574 0.7752191761296618 0.5389365950900309 0.5614259632846518 0.6008742317126802 0.6843526262641662 0.5279497515163701 0.7121739014186772 0.5516010296837422 0.6791880213947898 1.0 0.9331149630211338 0.863379734000019 0.8760653207208255 0.8563908178735384 0.7523421374361662 0.6827448364705643 0.5076565148372539 0.38896340427708964 0.44301391371861626 0.4777551917591774 0.4993249331955944 0.36894606235189564 0.20660367294298265 0.04502467085212433 -0.02863712161977387 -0.0322861498061349 -0.08941157842531286 -0.013105818745068441 0.16777642045709362 0.2980916715788439 0.30635758514529615 0.3502726092505975 0.21450664927659788 0.1588346647354766 0.18143713108215018 0.2249683063073654 0.151329799226588 0.23761298362300506 0.22039007608936237 0.2498463548846442 0.12955340122508793 0.19358368277337631 0.2920843947289329 0.5399304094457267 0.6645555531118384 0.8236812836343302 0.7447183846990231 0.5980550780683643 0.5936975961781998 0.41229944548225844 0.2374285352945879 0.1434207939523487 -0.09297989111607927 -0.03358228969709272 -0.1616365749480278 -0.30689272911265086 -0.13981449298722293 -0.12082103477974888 0.07289118362686169 0.039189544118488795 -0.08749708244092355 -0.10522124609561215 -0.23795443420168721 -0.23263641593849552 -0.15779988661663047 -0.10308646875353374 -0.18130473977565753 -0.1415566985122004 -0.1838200935837815 -0.09238819464404485 -0.21627903833574516 -0.08258418008454964 -0.10001932996948647 -0.39046941410985636 -0.32101423652426475 -0.4149155170186989 -0.3690468803694687 -0.18178156719669536 0.03422258340049304 0.18156872159214263 0.22859849274784655 0.27186948753486156 0.46166856719462485 0.36787073269997767 0.23620830808244006 0.07824336269102984 0.023818991110422932 -0.17669061864258748 -0.384546370495703 -0.5589449676163708 -0.7214914519593015 -0.7457267973019153 -0.7263462206521805 -0.6889717177526264 -0.48186906457852163 -0.3901194821711223 -0.2563048144286432 -0.2745199411934346 -0.19734231631835497 -0.23737039459923437 -0.5214695883966034 -0.5659638311337426 -0.4596256929565561 -0.4848152470765437 -0.4835610907367938 -0.44994338778347087 -0.461714586297526 -0.6103351399801881 -0.6558120934832964 -0.7032133332231315 -0.5451914133702506 -0.534315656702802 -0.4878942908435232 -0.3916007658470659 -0.38911274912836097 -0.3015814020441205 -0.20993724900702154 -0.11583019685804545 -0.2173924915815947 -0.13382787950881708 -0.44666490429652256 -0.5992470363096422 -0.6820195683032325 -0.6436236033706193 -0.47323691827717734 -0.44497874561689765 -0.3200632517026469 -0.21033788986659388 -0.08115525112150489 0.11105894027254473 0.2539113034160661 0.37562582010043366 0.43631185919935306 0.3813862008681285 0.47424203805434695 0.40284160599244284 0.31275279233813846 0.05330181241824179 -0.07567213731431792 -0.22530443023492042 -0.39844758140433045 -0.5329298972218337 -0.46521189453967315 -0.339314973265539 -0.1950131327448881 -0.1261550966623161 -0.14374216887336047 0.04833244916612822 0.12169418214910321 0.03780684730484929 0.09984287856597128 0.18377317414592279 0.25588888361640516 0.3145016089837219 0.5042806355567545 0.41462242197521587 0.2934341474249294 0.12182221750056631 0.011295266522767656 -0.04321917427422558 -0.19331263603935803 -0.25666442886382707 -0.40497212372861713 -0.49874902716708763 -0.3850167746211441 -0.3843207351311138 -0.4311654669634336 -0.4490600486248991 -0.17328499143229145 -0.13821414562457657 -0.009914483617277125 0.20174079450989402 0.20042370522672437 -0.04307661674809681 -0.16931292154039215 -0.2684927724059269 -0.1592436771717578 -0.12370679907340931 0.12679316893794265 0.24529254553502178 0.11217411723957134 0.05650374802535439 0.02945825035707181 0.0232627600339188 -0.07603493028954605 -0.18813248782914985 -0.35962069529966234 -0.3834606000440881 -0.3139677499643227 -0.3003610784888689 -0.4722806403140093 -0.48614678048785553 -0.31770265479463256 -0.30058185595852754 -0.23833060073493428 -0.25429808831132783 -0.2935108869118332 -0.11268833263443764 -0.042734598154367115 0.03563961418597711 0.24973889225728124 0.31840878034699366 0.2748907889981302 0.21747987969113602 0.13222342639386675 -0.006809847577675695 -0.27883887904161925 -0.31927201335176897 -0.3037676127017987 -0.3189031789189136 -0.3355575813897137 -0.24850026305334763 -0.15707126363813753 -0.1364999829723552 0.04932130604086483 0.13838858274922639 0.22276391956314393 0.2571898852723998 0.4066854883326891 0.3542606599348268 0.33914032942631683 0.44874739653714407 0.4561805551721379 0.5436173887832167 0.4379735166813358 0.3851257156998859 0.29655282820620943 0.31256310557410544 0.3300314023334211 0.32564978978426173 0.3028250342198567 0.24790511634898788 0.3480316524615196 0.24878579047056057 0.2609443420118662 0.20224325504638607 0.0733331431240921 -0.07144997404487385 -0.09852874940408315 -0.019726786901244766 -0.2235014916698362 -0.31994438367905464 -0.5254616780927549 -0.5403430618217115 -0.5577820469055662 -0.623887693804841 -0.5607062329610947 -0.5321184281171525 -0.5095872996101456 -0.4440026443771601 -0.29864822700070126 -0.23723638207375636 -0.19083671181914294 -0.11178897902515994 -0.008932840557036031 0.10815201602889932 0.23606787195573167 0.4820884471450887 0.5433543422191369 0.6185996763796342 0.49471188062538773 0.4660545375380413 0.6124767452120561 0.6177093017091987 0.585593997698542 0.47127524704471163 0.49526872904064945 0.45365367248294935 0.31647730087292525 0.15876916172599076 0.3025021507856872 0.21141116000011742 0.1315088380674887 -0.11937951642862066 -0.3782029281232849 -0.6167577756627753 -0.720136068734309 -0.7939948167786492 -0.7237820139428848 -0.7966225536331576 -0.7518303153414291 -0.763825538373672 -0.7792340679279387 -0.7667791592980153 -0.7202169720261553 -0.5880407137796877 -0.4317941783634664 -0.3319451803554323 -0.11673779816309048 0.03195162149315526 0.16032573769331784 0.1773217502969684 0.23329251581068744 0.1733000175623026 0.19228407109913595 0.34879650687192504 0.46912400124131765 0.6034816221374067 0.6164844423406974 0.4666870407085873 0.39939370087128434 0.18069656112432225 0.07931743132369207 0.020494088627684558 -0.1230347150235887 -0.21002529276530799 -0.23444520638862398 -0.28749880086863466 -0.42696063415643537 -0.4719385448705019 -0.40854802717127897 -0.40482210938915736 -0.4989404007874791 -0.5860537213270312 -0.6673106076685057 -0.7106389269753365 -0.7364442662942008 -0.7060940921418817 -0.41571834416807457 -0.19403394978395636 -0.022332742712357304 -0.1839370896037304 -0.09785934032715746 0.08489888538939894 0.15634961002770933 0.20334281121705164 0.24838253185359793 0.3198040442756359 0.3526844168426224 0.3852541344071094 0.3816019226868089 0.41064292238919914 0.4542887459861832 0.3854115015696591 0.3935862444670554 0.28286383108644914 0.13580237083531166 0.09492206798307336 -0.009288890924076369
0.4133726450643679 0.44972688112352893 0.5629106317967538 0.6631341310660048 0.5965497390605166 0.6671896142590057 0.6516193192167105 0.3960690540626361 0.39722033260510053 0.47287953049288955 0.5271776719196504 0.37982353196470625 0.5985714940335278 0.42727895007447336 0.48779655069889805 0.9331149630211338 1.0 0.9721163799842946 0.8876301147087123 0.8411543938031592 0.6603511146314385 0.5345478371114584 0.3461404670611214 0.19629724725841582 0.22592153433104611 0.2570822316290769 0.28091004091017313 0.1408463973425406 -0.0151418190758597 -0.1873890285077078 -0.2548179105937345 -0.27419775358358434 -0.2449912935651431 -0.1628988275968551 -0.004548247646526745 0.09624466548535163 0.07766004572775351 0.1129632318362076 -0.03388999984514458 -0.07780373529687286 -0.04446302294796275 0.04851312969121538 -0.023100624929499144 0.10614835824006523 0.09216079147597477 0.1307057040866268 0.007942340666208874 0.03231054555508816 0.12724758823013524 0.3798948705692213 0.6072125179451888 0.8088258072599124 0.7740394617712686 0.6774035105649121 0.653523482789405 0.5350697933637851 0.3747826579787379 0.28409464780818383 0.04993001649476958 0.09064628833391189 0.015868648092062367 -0.14688651754873333 -0.04940032223154911 -0.17400904688976998 -0.107633446498263 -0.19026034385079382 -0.3356730427152716 -0.3404969081805362 -0.46011820085472094 -0.43785115524567436 -0.3808118822027787 -0.3070683342281974 -0.3032905837078525 -0.27754962762797286 -0.3672279850187615 -0.3275779593452109 -0.3948542668688101 -0.16377456513718588 -0.1684884313608594 -0.5355535716679307 -0.4869386246362817 -0.537564059802328 -0.4377639779407067 -0.1685167680393486 0.11085835709426081 0.2806238627098963 0.35573322853423944 0.3953965548329588 0.55431028553976 0.4422779117333907 0.29474746014742104 0.1465079762673959 0.09559717572639655 -0.098667777922758 -0.33583935933575104 -0.48998356356867845 -0.7008494082744903 -0.6932372132063956 -0.6881366414897164 -0.6581609335101761 -0.43288998735172557 -0.3728594743259249 -0.2235330713251677 -0.2451148171781584 -0.13522460539609948 -0.13551385489813783 -0.4928500187428474 -0.6027605165627632 -0.5120222621768474 -0.511561035752683 -0.5328684066164658 -0.5057910730907837 -0.43761229297067566 -0.6326152994366893 -0.6613945432243797 -0.7780969258927781 -0.6266754842123453 -0.653575882870075 -0.5961021412249355 -0.5017998917644496 -0.5252285474705012 -0.44756534165959017 -0.42249815000400737 -0.3385559060749202 -0.42262847431671274 -0.35401101747881886 -0.5750136513171796 -0.6242482842736345 -0.6409310110470507 -0.5425743093193006 -0.3157141909260153 -0.29683389024433676 -0.1311323568625941 -0.041090876983950995 0.08384641611271827 0.27594908842632854 0.40648720535608857 0.5072608189404958 0.5583847098029325 0.4975920952237805 0.5632747391860016 0.4467423046368744 0.25721918095287916 -0.10532212984430978 -0.23086893370788028 -0.3919513372798922 -0.5373667350620558 -0.5929223052800199 -0.5213705226886697 -0.43669065957632225 -0.2527921795299984 -0.22129938317948114 -0.30440185970746414 -0.1509087372763115 -0.06351570616999923 -0.1799472548818566 -0.14162531498087794 -0.0695988779153082 0.019238116721595536 0.12477140746609859 0.3602728227819155 0.37441263100414746 0.3777197982389513 0.21123711656034894 0.15194229623779099 0.14920470419647172 0.01684634095761458 -0.0643047234412653 -0.21103518339051253 -0.36754643814045845 -0.3066150295756825 -0.3612890077350112 -0.4325998852930756 -0.4570859102850374 -0.18903567320550144 -0.1486458597367672 0.10569252231858023 0.3208278283891382 0.362999711177532 0.1482055465859839 -0.0013308881549314552 -0.1615477079380108 -0.11092148798046861 -0.15291869922798204 0.05283672185277645 0.16506031441368327 0.08554236441701325 0.00941426810232121 -0.02657673923792137 0.050291195140402645 0.01087471106802142 -0.09161596826298275 -0.3120183965151199 -0.2871307001216336 -0.33178097195465245 -0.24735545548097582 -0.43627204012135357 -0.4980797392721785 -0.3299506218356127 -0.33121364885430243 -0.27683009103744266 -0.30534739917969284 -0.36119217066285186 -0.1430961071518878 -0.051761412404662 0.039352041586303274 0.28590315404447164 0.3696422017245941 0.3765108431455156 0.35539024895838994 0.3278579101575103 0.19215951110931576 -0.11651289181890372 -0.2572616395020865 -0.234099041510973 -0.18235946242970733 -0.1665911423174455 -0.07100860757470293 0.057612340114802776 0.0983698714961603 0.2806576890911492 0.3540036988787673 0.4264815329364708 0.45306794324246863 0.5824546864868685 0.49891685786560097 0.475677077759408 0.5562162006050381 0.5627601264592589 0.6204794982934658 0.5175190791713635 0.4206718902132999 0.37361071590674816 0.45488631130686347 0.4949738399272366 0.4893129566999704 0.47930973425341356 0.45130811197311876 0.5497899383465845 0.4625892372728066 0.45989065938362084 0.3959592120191871 0.23888592219681853 0.11056707486655079 0.11039009601250932 0.19537621891175272 0.0035009439578531096 -0.09944292375015085 -0.3384687839625229 -0.40368453364721424 -0.4533946360445084 -0.5802509798309664 -0.5517676416654316 -0.5482974627429446 -0.5415711243880593 -0.5294277970006601 -0.41825526173540956 -0.3626441502844576 -0.3389148848170449 -0.27563165612539636 -0.18427122564268883 -0.05247964288199563 0.19021201361236909 0.46273404727632583 0.5752666959158578 0.697461513265138 0.6013870068866323 0.5888263007881829 0.6990693353334403 0.6908487082511333 0.6362983700884314 0.5348731077726385 0.49084532664099445 0.4023699586255678 0.2745740632049043 0.10207870614855724 0.2615294849644853 0.16880327073588186 0.14397247119969772 -0.12591911866163044 -0.38329581408706187 -0.6283828650746393 -0.7532704080733277 -0.8063965649971992 -0.7628685397123187 -0.8003809817721576 -0.7010461376418076 -0.688069567177708 -0.7158157103820885 -0.7466625875551752 -0.7115489877996501 -0.6443976692242275 -0.4989809504835552 -0.42886366024886524 -0.22186342738666434 -0.046524325300690283 0.10261669243597915 0.12833189260989145 0.18770895251188646 0.0915879056196217 0.0782698324166652 0.24613845255980427 0.37034339604907646 0.5657673431440369 0.5799227462126263 0.3919267638067122 0.2945051853276284 0.0135402879566695 -0.081130539875083 -0.12833388126853518 -0.29567922154877946 -0.37794142202551884 -0.4309550727474552 -0.4518169703978269 -0.5848239022474824 -0.5923138677517251 -0.5080699773928231 -0.5263792671078854 -0.5954350026185078 -0.6108373281154754 -0.6938241539690778 -0.6816756278713012 -0.6827527287485832 -0.56363433301823 -0.25142517473496034 -0.03936031323521017 0.10725944204044026 -0.08474151520053508 -0.018806035639075167 0.23717845551581537 0.29345962143936083 0.38484640927974945 0.4313473989713492 0.5036297071905875 0.5185591889224933 0.5205033630248689 0.5452021856927082 0.5808099027490808 0.6346858828750397 0.5490462039060878 0.5039671019406039 0.29867714465565437 0.06020520737733216 -0.06702002389286828 -0.2103262796195519
0.44537943294842974 0.4906666887092951 0.6089388728507974 0.7132856816752394 0.6640624920101311 0.6637245747330062 0.6104742153384055 0.33839327703514815 0.3208199183171888 0.3897980887487738 0.39602182961375704 0.2205168243026076 0.4437235069862497 0.38611163245437063 0.41790567664412015 0.863379734000019 0.9721163799842945 1.0000000000000002 0.9117987813225897 0.8404253500199912 0.6286734472926786 0.4756815629716607 0.279641529314924 0.10794074006710584 0.1298307330288921 0.14054321553515034 0.16613944832038324 0.025753970256653495 -0.11721570666687052 -0.2719944995116093 -0.35770938752774384 -0.35444709777109834 -0.29790087785999086 -0.2188517254191894 -0.08513361479130466 -0.0011193718459450756 -0.026149647707073422 0.012480871050692594 -0.13872519991585214 -0.17855007255204125 -0.15144826873898734 -0.027341816312479374 -0.08462812216903956 0.06379100764551761 0.04589800579844448 0.09291335210199542 -0.040673656913572755 -0.03170844430858282 0.07123786132139243 0.3268024612914511 0.6145396715157458 0.8364383586147115 0.832158936326974 0.7614673892029186 0.714836059681624 0.6344238756066942 0.48723293212838525 0.39647426923776513 0.1705961921548293 0.2065775123324662 0.1304271439386588 -0.03552601777776051 0.021042277733460308 -0.16298741718438234 -0.1622634886846639 -0.2885735591603049 -0.43695654858812966 -0.4455933279719573 -0.5572835925908733 -0.5354446369433433 -0.49772920559110734 -0.41463149898302837 -0.3884222227396247 -0.3438588224775457 -0.4674843544327493 -0.4110422007522302 -0.4689714297170611 -0.2505768939936157 -0.23837029665205314 -0.5908217686271218 -0.5480049489531433 -0.5645892904575773 -0.4322387256001647 -0.12019682655191641 0.20292201223914083 0.37809014655029005 0.46780413431314355 0.5049195670270625 0.6405783070718478 0.5125937478165599 0.36865698586112544 0.22085880716933542 0.1632761568929539 -0.03939584649182103 -0.2911919761336907 -0.4137260677564053 -0.6441630850243408 -0.6286413457321125 -0.6469759918042217 -0.6278862389158454 -0.41373422092373574 -0.36951479098720724 -0.22401122278546035 -0.2465762072803969 -0.12151139925665813 -0.08546038332748251 -0.4507987752550881 -0.5722651121363923 -0.49606942264633924 -0.49891582736885837 -0.5612686553793015 -0.513848145005587 -0.3913371895218598 -0.5952127280703583 -0.629785267179109 -0.7864497169489151 -0.6442491513293145 -0.7183403726707281 -0.6500865611896025 -0.5633491447937502 -0.6148414049294431 -0.5590966119766888 -0.539145547339127 -0.4588178020050735 -0.5226772922494942 -0.4456901154320725 -0.612348861565315 -0.6120574639381312 -0.5856888935133151 -0.46551080035932324 -0.18766330677084833 -0.16666297660965848 0.008661377670162758 0.08481672386249488 0.2076682042396755 0.3954352958202601 0.525541489049787 0.6167136416150857 0.6640071967611818 0.6043308047982291 0.6554282260698949 0.5241874538556826 0.27765651985118917 -0.15085023490974342 -0.28065933637405777 -0.458183214520183 -0.5863828357472747 -0.6011790260500582 -0.5368838334019023 -0.4726995391816249 -0.301563871647306 -0.28060623428149767 -0.36434896084588586 -0.21930145090638645 -0.1438563931500395 -0.27969810776982357 -0.24305327146901842 -0.16903026054370693 -0.07555354299085473 0.054653128588811724 0.31675534427142943 0.3853480636777447 0.4439708680624675 0.2652347119773593 0.2507150378955015 0.24847100532693497 0.11174780991359816 0.016848263236935914 -0.1048118557773841 -0.2905450632033642 -0.26490405078929236 -0.35652289644298707 -0.3786275668293276 -0.37459412645355383 -0.20158117602156755 -0.1719200759335967 0.14170675141338412 0.34805555018589635 0.4168304996987077 0.22555722492548083 0.06887444527166164 -0.11083567568076162 -0.09717837670631219 -0.16709018979560106 0.016995768865280054 0.16558300182727193 0.08697144119122478 -0.05874993426346293 -0.07870877500684792 0.04376596490276382 0.05662438976139386 -0.022936598095833923 -0.2539611789424669 -0.232262358805022 -0.32303671200163286 -0.23968935223298476 -0.4202145717582307 -0.4738399158350066 -0.2678976428222723 -0.27865598281930604 -0.23039484658139675 -0.27416624519679594 -0.33325308201407444 -0.10112330028158766 0.0030399883671853247 0.10078016028272385 0.3415119949257118 0.4357632056217046 0.45284892536905275 0.42803341428353653 0.41123300242507577 0.3010398666777013 0.015506038374207436 -0.14267181721899122 -0.11014567166492246 -0.060321531905078656 -0.05854994210780987 0.053280777073176785 0.16917527160288195 0.2069054477478813 0.3733796499924493 0.4473082999218051 0.5309998121653119 0.5749547339175267 0.6852266742468479 0.5960174296470364 0.5562316302607164 0.60954223070245 0.5970888247925372 0.6504038470966712 0.5754853973101186 0.4524222467602486 0.43408922209335776 0.5527924742602198 0.6079485126372919 0.595304299147103 0.5810179048075735 0.5564610226763717 0.6315360628556174 0.5350175422667238 0.5243595861365341 0.47293894982580126 0.30662409277988995 0.17921665778082937 0.18130309354024324 0.26404788373165383 0.08480689304828402 -0.005058990236947465 -0.24473264293840444 -0.3169211845450016 -0.3668405191998059 -0.5271532801807775 -0.5229426205171951 -0.5386984753643367 -0.5540746208020562 -0.5531966153109448 -0.45644753497765295 -0.4252142326452995 -0.42080625228390595 -0.3622299914003432 -0.2760918052185905 -0.1475117784461202 0.13875436831905172 0.40874755008028796 0.5258865042060193 0.660040780762494 0.5711896680088473 0.562186145038321 0.6894225421923676 0.6867968287761891 0.608717307560696 0.5050252376702848 0.42118244050277215 0.33337216409141823 0.20554471582443862 0.03367906507295901 0.17231129310810428 0.06927454646487266 0.06503090109189578 -0.22627371978006292 -0.4818538582848088 -0.7043142422431685 -0.805187719283216 -0.8280292929954908 -0.7896889434889861 -0.8056356190219505 -0.6650027726190307 -0.6382269995759465 -0.6886171104572981 -0.7700056843011588 -0.7572514994990638 -0.7296931767724528 -0.6002501749384209 -0.5462121916466731 -0.3518750971350623 -0.17354931157990763 -0.004907736720374581 0.04287606713599068 0.10975951999203887 0.0024424255081210867 -0.014538514480905117 0.14296151078651334 0.2752320363387527 0.48230006977257894 0.49804433274118626 0.2883939525165007 0.1913548159235451 -0.11383674280045804 -0.19439671057212293 -0.24730321154275417 -0.4090055964578023 -0.49240163516045404 -0.5377365933824563 -0.5526236007709454 -0.6665634890954127 -0.668882680559079 -0.6011591300272832 -0.6082564758353864 -0.6218501503240794 -0.606166571267749 -0.6965564874883479 -0.6597736291804117 -0.6719925709146142 -0.5343913613704864 -0.25102535062601616 -0.03218702385775083 0.10291290043873644 -0.0760637120889492 -0.016637704463013398 0.2514795561386145 0.3263814681644297 0.43488512923820594 0.47952464327170696 0.5615049460698293 0.556928466336618 0.5299108358110405 0.5760626492907777 0.6064160839299055 0.6816255229744372 0.59988143346587 0.5351124302899336 0.3072312007288803 0.047019264317424064 -0.12588231566014638 -0.2754531814717472
0.3443300350256682 0.3844288787021909 0.4465867356537766 0.5558701613786137 0.6279384696394414 0.6286346319346078 0.6387871215833288 0.34087337303253445 0.3755706783630581 0.39845539221992143 0.48267385273981217 0.29336631738896757 0.4634306761067885 0.49170131690513913 0.600069683983762 0.8760653207208255 0.8876301147087122 0.9117987813225897 1.0 0.9668673077000609 0.8484078407093605 0.7208702175757734 0.5441609145373995 0.3599388999504828 0.3588950602855584 0.32662844836636584 0.31061508350635475 0.1565885107767611 -0.005559395162266194 -0.14036141916720077 -0.22930365494655555 -0.24544735079982719 -0.26676141448917384 -0.21750842863717354 -0.07084198003339506 0.062384781979952134 0.08547203495019288 0.18073640546073189 0.05221145102130809 0.04459501866448785 0.07013594792216896 0.199635771174762 0.1528032345612454 0.30248085955975396 0.29254705335369774 0.3383561906552826 0.20689272169842385 0.22878788364518154 0.3532940856604113 0.5959292321114117 0.8273283241487219 0.920765384586321 0.8707060597809114 0.7636395380461761 0.658213735712904 0.5273223774776358 0.3599544212437116 0.23732176591102544 0.027094158911618194 0.12350555521246032 -0.028998839461455102 -0.20719610772668046 -0.1330284874400277 -0.23966217396129352 -0.11939837577101226 -0.19792672080780893 -0.2912171843629364 -0.29883699004498765 -0.37063385875835014 -0.3797289792743834 -0.36256491467070484 -0.26736591387075365 -0.2867660443577024 -0.18920149838255987 -0.3183727524031549 -0.16454248699292148 -0.2707632901995592 -0.11281378153426122 -0.08979971478016512 -0.39789199511377565 -0.314543364968952 -0.3370803740192236 -0.21896518376491197 0.06389453816471864 0.3249254304840239 0.47799703407417027 0.5133079448432394 0.5659723614114902 0.722243298206585 0.6478266003974223 0.5314315379208358 0.3744721756355823 0.3090337962423145 0.07670167543699229 -0.17105545171873332 -0.33936681575161654 -0.5666438925749588 -0.5986418352413804 -0.6316611944636582 -0.6017564812263452 -0.4167791699656305 -0.37876163829704595 -0.27836789883463653 -0.32610419935252544 -0.21824236971062472 -0.16756080993907138 -0.45144733097191114 -0.5480829864855608 -0.5105166179936356 -0.5186256496670439 -0.61701471086725 -0.5287514011306412 -0.3738301432063446 -0.47062038789916355 -0.53805479026209 -0.6739119689352734 -0.5260179740094861 -0.604684786243482 -0.5806247310015026 -0.5220284029486286 -0.5646085973629373 -0.47633928002707104 -0.43615209622431816 -0.38116884473053764 -0.46161941805561413 -0.38860296477055273 -0.5858676033132614 -0.6847553691489437 -0.6619601287784395 -0.5997023286458714 -0.2979818575340039 -0.22534684481124315 -0.08103071561151769 0.04221547315207441 0.14869163545800632 0.2925692149177628 0.4569396807765729 0.5445763682899377 0.6357322904873528 0.5974388577166816 0.7023645871759614 0.6447779028421796 0.5147722450689456 0.1229925589284628 -0.0005262155317971167 -0.20036876802329692 -0.3420069021691585 -0.377280424079203 -0.3261576533579866 -0.237341474118945 -0.13010053829552043 -0.10511937002971651 -0.15674052222426396 -0.014671294124289063 0.031221427882604232 -0.09745020293054983 -0.06641397639673842 0.002466626822421832 0.0390560557546069 0.0966402272672766 0.32845697837785776 0.29224169948013357 0.3272933133424713 0.12299028753413789 0.03813412232118081 0.007963951162621411 -0.13670752646959644 -0.1937283055405799 -0.31795333342635806 -0.5017930675762063 -0.4840721566489966 -0.5245323975755876 -0.4870483624381699 -0.4312506873312628 -0.34299294145646214 -0.3254254911834994 -0.10320791353730065 0.12402089484356546 0.1984821676999066 -0.012951321423987243 -0.18089906085216026 -0.33530688927657176 -0.29594481952932683 -0.2934290814275088 -0.0230643042781282 0.2192798286054062 0.11558045059451902 -0.09700464326112382 -0.11594430300949596 -0.04108552118198639 -0.0834202178807904 -0.18933262922590985 -0.4133818732667026 -0.4122095339065038 -0.43832022547197236 -0.3560668054059249 -0.5235972932668951 -0.43963681327625237 -0.15793875947785288 -0.1654051763422305 -0.10856945897838668 -0.1327787656512888 -0.1963546500643649 0.014711194857879663 0.1049460212963005 0.19072322758430466 0.38060287887028676 0.4719270446028746 0.46657888588515606 0.4008181335815495 0.3030375679187925 0.21092267470687132 -0.05169300081864999 -0.151694303292992 -0.10932752339301856 -0.12970929839549944 -0.12886515344648836 -0.029699395804061755 -0.011461278799304222 -0.040650704795834325 0.10180736008242457 0.21711970916212472 0.34042076323858 0.4466562919572627 0.5633153359473775 0.47398674777242783 0.41953532879495214 0.47375015645081436 0.43923536645717265 0.536565681171601 0.5293679182342803 0.4693691648710313 0.5227454121709059 0.5992930960652367 0.5877618667134865 0.5637382811460329 0.5184788592468237 0.4308554016257209 0.42794702359203823 0.27511035958012603 0.2520437831810608 0.20354519170331728 0.036014692616473776 -0.10595052069038126 -0.11947714410887073 -0.034260225404084146 -0.19167060275130973 -0.19427827750379875 -0.3687085422734959 -0.32463786941155837 -0.33192331310890877 -0.4308745628096027 -0.3814966403614445 -0.37485112603351123 -0.39169299400669405 -0.34478036385718347 -0.23173806815442813 -0.22368064490821263 -0.20316570957777833 -0.13733386379166185 -0.048801788455762336 0.06587063360134243 0.26884989468581805 0.4802614082466718 0.483127045419283 0.5252601776742565 0.3530236085990694 0.33141101868610395 0.513223974804075 0.5200679835399635 0.44022386333076025 0.28870481613739396 0.25394651167114984 0.20764121495400076 0.055035705804495454 -0.08699715295261864 0.0314700191445885 -0.06862986863919596 -0.11500836006642397 -0.37742103577777 -0.5462648097324223 -0.7400787681680288 -0.7415050011534683 -0.7741415035718557 -0.6801447289270586 -0.753999250951532 -0.6492399776675635 -0.6920147344143408 -0.7726653371283769 -0.8431890915989182 -0.8241894650086722 -0.730590567512381 -0.6057663032654225 -0.4770099420715186 -0.31252605042233117 -0.21364112583495262 -0.05697667626367479 -0.035908923624500336 0.025336765733601035 -0.05775634315086831 -0.0015945822924818632 0.16900858775765537 0.271202139782869 0.43525340871304896 0.49301337324387623 0.3272388221544651 0.3072930960452144 0.041440458361896984 -0.0007811647546622709 -0.06499791432029457 -0.20419775775022073 -0.27903353007143855 -0.29442461624885347 -0.3207801735615769 -0.4336710261536693 -0.46363032289451084 -0.4416428270185814 -0.4182903988349756 -0.4399386171133639 -0.4555483456755286 -0.5562072043675025 -0.5815106077693587 -0.6390773941307452 -0.6602001612496085 -0.46269975260609414 -0.31149196585582795 -0.17041208067698804 -0.30851169785156196 -0.2609376596291919 -0.034185399641599695 0.06654849613230782 0.17287152545528142 0.2076811541261147 0.29614495354411585 0.2819282375459942 0.2592250595510504 0.31686645476017383 0.3632789061112489 0.49374281208412546 0.5022210659261956 0.528992112974629 0.4090963148634271 0.23635906248768704 0.09740826464938696 -0.021565333621160192
0.2835432738501495 0.3168153552003532 0.38065153825568887 0.4895596888181442 0.5087616090914673 0.510622683827131 0.5486157971075442 0.24360787564309502 0.29385393993018205 0.2982469419022921 0.4603667069543608 0.30256639413123765 0.4590752272858711 0.5073199023877482 0.6453157382470124 0.8563908178735384 0.8411543938031592 0.8404253500199913 0.966867307700061 1.0 0.9326559282511859 0.7968720492975222 0.6526779939202486 0.4534316737030067 0.41077644753848047 0.35284940110104135 0.2979983153490767 0.13384487696247105 -0.04678163864104151 -0.17856106017403697 -0.2381168594334578 -0.2812116864692479 -0.33499658548931366 -0.3135412158248629 -0.16646802627133933 -0.012083158480084765 0.042085604856590436 0.16671880519489726 0.06710733268457805 0.09637811932248042 0.123021829194833 0.2629753269759519 0.23304326903921788 0.4086510533789293 0.4114373017848482 0.4666979007753398 0.35680512749616516 0.35992103088101407 0.48714877816775976 0.6963951175320666 0.9133205285674852 0.9316794124206614 0.8556052926930879 0.7474626444672451 0.61916435101152 0.46003226302616734 0.28881010141070407 0.1501800805429824 -0.040194645339436536 0.09139373204250749 -0.08276693726776078 -0.27304781546749024 -0.21436856529797335 -0.3556991036673179 -0.1859950373923271 -0.22114191271105435 -0.2763808978932843 -0.27369144818482805 -0.309931965259783 -0.3298689178222064 -0.3314316875190728 -0.21802133338118346 -0.2104351800642749 -0.10585934904552954 -0.22528015583449695 -0.04403582485747944 -0.12912032264102882 0.016707485692385348 0.05560368640556177 -0.2573571713852404 -0.16563164553234222 -0.19003369758470992 -0.07261375923923728 0.21207744326480768 0.4304885691054791 0.5656381919681053 0.565699832137168 0.6206688582547742 0.7749387890239864 0.7398476991565974 0.6436749359404037 0.5010589480485281 0.44053089384676986 0.21845713036452868 -0.029997439470454173 -0.2420897543116074 -0.490172337024829 -0.5705239508202533 -0.5897708896333282 -0.5863031964446109 -0.4358114096221942 -0.38784950199454854 -0.3167953307119442 -0.36397666972877396 -0.29322155704931047 -0.24882650092141187 -0.4795718009759846 -0.5701519261804451 -0.557930286624162 -0.5606185887114827 -0.643541374539876 -0.5507250425588869 -0.329513403739315 -0.38507211718844186 -0.44435231223328087 -0.6091247006379639 -0.4594591529568458 -0.5432189031154656 -0.5510400148215702 -0.5087149401794216 -0.5299808654325853 -0.4418838010634388 -0.40620483379457645 -0.37668252285745984 -0.46517087381915945 -0.4069663689890193 -0.5932348850177628 -0.7148197470256313 -0.6607023112771667 -0.6177235014718504 -0.3130488927331251 -0.20715004763476075 -0.07391629510547772 0.08064874742018001 0.1696530821503893 0.2665142984017468 0.43770460019124086 0.5075538947442043 0.6238589825377643 0.6028743546175789 0.7335629821137666 0.7169811138174085 0.648842069747342 0.276049921422987 0.16562942491532817 -0.04780273179710115 -0.18273332171644083 -0.2439013102935679 -0.19891485316703267 -0.12081064894193053 -0.03280497048887929 -0.01943408647879965 -0.06797169615716589 0.06210837466846168 0.08262774920127876 -0.04457027825888914 -0.046882007748681 0.001263091164778752 0.0008975069597105483 0.009215958312775812 0.21726258497941467 0.15089008955514369 0.23882966990628332 0.020015342980754226 -0.05645356964838184 -0.10967239529711269 -0.25844634149483536 -0.2999494253918487 -0.42966356258796484 -0.6073220286999392 -0.6247367830034427 -0.6549773441540543 -0.5912461810097588 -0.501950014504099 -0.45135752327273604 -0.40728243781091916 -0.21262888687661438 0.03086947010649166 0.11064905949701849 -0.1319380441974408 -0.3235312131570888 -0.4793554095354533 -0.4345718467066305 -0.3972851210126098 -0.07699956465910672 0.1722738817586955 0.10962192237148921 -0.08936105994770997 -0.11335817635606611 -0.04298102713405095 -0.1269579349437593 -0.3030620848266905 -0.5463432616092864 -0.5036287284061288 -0.5134221579257865 -0.3787185832509074 -0.5360679620635936 -0.3487544709381224 -0.06762666230806884 -0.06895331951640858 -0.0091028161913161 -0.028599195285627262 -0.07817933033555628 0.11612682571201743 0.19172087045004305 0.25696438910256103 0.4349460079261779 0.47518436178592854 0.42873162508753626 0.3595548763164506 0.2747877188951452 0.19884697701821 -0.08048514476582132 -0.16397124258307508 -0.1023607493107598 -0.12126474306568935 -0.11146466074163644 -0.013790250100885386 -0.05556990257998393 -0.13752159580093054 -0.0074274190242523625 0.13796476048922468 0.25663638111408144 0.3621527838135611 0.4787871567424787 0.3541338147085912 0.2759425700854053 0.36378161858004837 0.36531175426310686 0.47449678964841535 0.523890143708012 0.5140373735478577 0.5688957100471742 0.6060064082139456 0.570715326541446 0.5431189047045322 0.49307327908291215 0.38201338058433887 0.33929807791749705 0.17007769280307272 0.13375545331899505 0.07802180937297261 -0.10000851249966985 -0.24246161787511583 -0.25637868763052774 -0.16143380585033154 -0.28775852984861383 -0.22459829792500852 -0.3536506380815633 -0.2552408802661126 -0.25145715628170484 -0.318526699889812 -0.24633219637706114 -0.22759928684190125 -0.24350981011770162 -0.18940382572257627 -0.10313001677409042 -0.09052360768259904 -0.06525162114265204 -0.005149548939535103 0.07756336574901351 0.20203461215726023 0.34307488729216873 0.5447416333253815 0.48470229847498814 0.47130069433866856 0.24640457141147595 0.21896372774490155 0.4458968037765553 0.45269398736994254 0.36133549333629184 0.20184804959582528 0.17966452535357405 0.14977751549019108 -0.04149439299806934 -0.1764831430664248 -0.037215804634328664 -0.13069983993415357 -0.19971586304151492 -0.4245358151164066 -0.5322984757040519 -0.6970281491881717 -0.6409130295779133 -0.6789117245094424 -0.5575457585113425 -0.6559168215593422 -0.5678734145151069 -0.6574215496869299 -0.7646548142914098 -0.8259385402325833 -0.7987069785399442 -0.6853305241246421 -0.5827767995805941 -0.4119267428429019 -0.2820809948705612 -0.23118164652863143 -0.10262518667524076 -0.11191677313338834 -0.0710307437116884 -0.13540989258992317 -0.030137889441328447 0.15831190712758056 0.2387280949726628 0.42308873225773164 0.5131493057459678 0.3716179224432602 0.39824406348610925 0.14063920268210434 0.12641687328813142 0.07238702677776714 -0.06421728106070503 -0.12513683477773307 -0.14664285765745994 -0.16304967393770223 -0.277278124733141 -0.3146416896043317 -0.2921010647693336 -0.26144091658160634 -0.2909234667942896 -0.3166616022809302 -0.42216274858755354 -0.46883147244297835 -0.5401466324829106 -0.6262524462214355 -0.4940368880416753 -0.41422450356713836 -0.3007869958409765 -0.4407238689728015 -0.4118992280912948 -0.18297600590992982 -0.10317595888708218 0.02224501781512533 0.06891853101766106 0.15906294037510488 0.13907651912237143 0.11336677216625328 0.1866480560466553 0.2419823819403543 0.40488057170527514 0.47265894318274065 0.5595631895262171 0.49030575002980237 0.3258494851255366 0.21346789459598525 0.09475551620410129
0.09908816455629003 0.11863753077131901 0.15376022933122818 0.24972681160880777 0.29457590289002744 0.317313949241111 0.45551139005906754 0.2385290627750888 0.3246994625021003 0.27452073159597684 0.49876247194818457 0.3699526213569294 0.4889509550420061 0.5417217854949985 0.7323303655688392 0.7523421374361662 0.6603511146314385 0.6286734472926787 0.8484078407093605 0.9326559282511857 1.0000000000000002 0.9424256405222989 0.8709203680632205 0.7115733087426566 0.6434414638717053 0.5495627526064997 0.4495874898221742 0.30391731061389804 0.12819839211874445 0.028243195581179673 -0.016364923905961865 -0.10747281848877684 -0.23356002985189533 -0.2520013441406001 -0.09429458628750667 0.09036698646424467 0.19320360490685118 0.3573143042296485 0.31498573073024677 0.38637210576755765 0.40226829833286126 0.5259361586488679 0.5149582999459683 0.6496898024435159 0.6861738039667499 0.7286037174281395 0.6455039378530488 0.656372672865959 0.7586992264849185 0.8921479386101799 0.96301702522465 0.8067631532973245 0.6673784325235576 0.5238673082080793 0.3573611388419761 0.15886654640913103 -0.010371985102114543 -0.15329044835152708 -0.3033627034245914 -0.14132097581144965 -0.32698373517186186 -0.49264754992966736 -0.4142376600315669 -0.4287483193066918 -0.09743648408424636 -0.04880081157379519 -0.023825776781442674 0.0005053594054521187 -0.0021008010004410264 -0.03778872125203502 -0.04884478462140203 0.06962103456768429 0.07329024335561353 0.19270561432411798 0.0900294567133097 0.261665055886069 0.16051504552380766 0.2764293442351122 0.3168401782690666 0.06545215023377796 0.17907136068791968 0.13690874765278516 0.19775498523546597 0.3745708128802995 0.4318412506944887 0.510895995943439 0.43310425527556423 0.5026128994254296 0.657685784133331 0.7107114820149345 0.6580408266076674 0.5442729650469851 0.5090445114594929 0.30838578387045 0.1288792473867521 -0.12396182646714934 -0.3241778026264682 -0.44440734852791536 -0.4653803438072507 -0.4797725158730728 -0.4141205915096776 -0.39363920236911 -0.3805675489167105 -0.43089364740209074 -0.38006431178606165 -0.3249048802604523 -0.419384062717481 -0.4591191930735124 -0.5101385052241806 -0.5266835373081037 -0.5837819166016619 -0.44400376711375444 -0.29303707406317786 -0.2445083125821166 -0.3048691980306372 -0.42036676887689134 -0.2860479017567656 -0.31019647485356766 -0.3727832623801417 -0.3688801774216712 -0.34467177940893534 -0.21686388898818826 -0.15466970080783224 -0.15784849158757097 -0.260719194293845 -0.24328820868190235 -0.4376221393414354 -0.6608304332954034 -0.634621173132531 -0.6793823450608528 -0.4423635946764641 -0.31077573910617556 -0.24177459216757582 -0.053835582032725864 -0.0065921031229667125 0.007945598529704233 0.18046719302626008 0.23104518863785237 0.3831784126142233 0.3884941341654726 0.569654194413718 0.656330757680765 0.784945696905924 0.5676292227987382 0.488277719682533 0.30443712889490504 0.15339440273662086 0.038102880804886524 0.08232426297595508 0.20523738278283316 0.24005618351265293 0.2731638257939308 0.24566744134605717 0.34281637513338425 0.36188934179810134 0.2530310732743605 0.2197693010320016 0.2256196811767955 0.14881452225929165 0.06128983988404059 0.16463946639711538 -0.05407431120501873 -0.011295281488670556 -0.21666437688108406 -0.338295005520309 -0.38342646037383327 -0.5298115720144396 -0.5200305358950481 -0.6320345101028279 -0.7628484014432083 -0.7601461823991656 -0.7134745505636642 -0.6400825384813216 -0.5324934399602701 -0.5208480802161327 -0.4909347720750444 -0.4561554830466254 -0.23493535372462726 -0.17333964266260002 -0.41769589704908267 -0.5908142950280197 -0.6882351485363982 -0.6028006931828845 -0.4647851808380463 -0.08778164280827813 0.15386290235782976 0.144364860241787 -0.03797793733815981 -0.11286100067552719 -0.07170299218284527 -0.1922163937366774 -0.4108327532587456 -0.6264524358982518 -0.5736232022893123 -0.5021486594566761 -0.35650770938463994 -0.4823568329396607 -0.21629075600977674 0.048712136355693936 0.049698106146464055 0.09807494755120796 0.10031642549179619 0.07463495509759975 0.19758913362152458 0.20040733921624895 0.2362220392779828 0.36569533641279095 0.3634987341726125 0.23230330054064868 0.11712987007173799 0.013501815377149382 -0.018463575539641126 -0.2595554941063846 -0.26339871714128094 -0.1796822901299382 -0.26250805255864956 -0.2728395267171082 -0.19803595695527496 -0.33120391152656525 -0.45482145711665956 -0.3485122566199799 -0.1926118124131955 -0.07373223140427729 0.053688620654128716 0.17468813897168303 0.044532506198286366 -0.022102253588259346 0.07664243403270755 0.09972394813329694 0.24303147226747426 0.3369784480675402 0.429365396382271 0.5063637977902193 0.4686659672592754 0.37034418871446995 0.32271619202059265 0.25858889992711803 0.0986303900058011 0.006742999712009598 -0.17586417488213038 -0.21323233671633637 -0.26169157606586596 -0.4152393737879607 -0.5427505966246537 -0.56568951656972 -0.48757812663408695 -0.5823424703228844 -0.47060700325369315 -0.5057436681826347 -0.3014566547322116 -0.25559509505660427 -0.2289117063007023 -0.10295442841819134 -0.04574708256775342 -0.04560119308332476 0.05759339792550963 0.15690704078473142 0.15603700490066452 0.22453614755193593 0.28060471234805634 0.3339478081674477 0.4198899967563286 0.4168191551244003 0.5771270233550895 0.4165616157249661 0.3064930156814804 0.03865959872679588 0.005519801172072953 0.2702873847318691 0.26844260764406114 0.21279072193951423 0.055668403766906155 0.08301152468324008 0.1041075465825663 -0.10765124422174693 -0.1997160206322143 -0.09449703275018476 -0.1637318529211731 -0.2821308038809097 -0.4254267178197552 -0.42879383044855063 -0.5500993135727912 -0.4336905267840805 -0.5037396384539892 -0.34227472424211 -0.49528550801685584 -0.4961340277854859 -0.657255809697502 -0.7475819427976564 -0.7363169171436224 -0.6883762930032962 -0.4853468827916695 -0.39672619277240406 -0.17163590885992405 -0.08128440290868881 -0.12029857200075629 -0.04030431511902333 -0.09430259045421127 -0.08314882659959515 -0.09180021607305983 0.07375863596449087 0.2560576983065257 0.2807149739367438 0.4127319214589546 0.5183042122905165 0.4574514387699356 0.5433289621313251 0.3686402014763778 0.38898500980188144 0.34903777212574877 0.24942247534700246 0.18948382325164206 0.18206756866413468 0.1578065897331158 0.0209561410182492 -0.03976771921972134 -0.033441467286850476 -0.003747657900925049 -0.043255844428929914 -0.135567427881845 -0.2224541141783366 -0.3515977958175907 -0.442286025521567 -0.6781652647300285 -0.6351052736565092 -0.6411196153213838 -0.528314721614537 -0.637404846919252 -0.5995415088624702 -0.4401044764455557 -0.38055265904000585 -0.27675421737989786 -0.2496726996282933 -0.17337244034695923 -0.1780527427731325 -0.17435135596027224 -0.12044298768897795 -0.05435049988299744 0.11504008438907337 0.2531821664149291 0.4296724116545693 0.47043752926154736 0.38910944276219783 0.37085120984977893 0.3021429392340949
-0.044050252086101374 -0.03442633863031538 -0.01992894165181972 0.08248597004090473 0.20290493725998954 0.2978780175041398 0.5189475950749313 0.4254201320859595 0.5254445546899947 0.4431030531228059 0.6356190182831617 0.5053516747637007 0.600779159984305 0.6286278438009402 0.8114564921349691 0.6827448364705643 0.5345478371114584 0.4756815629716607 0.7208702175757734 0.7968720492975223 0.9424256405222989 1.0 0.9681487665880508 0.8943333693299362 0.8585963064353669 0.7806943249963958 0.6882213909987596 0.5754820221612879 0.42669547829701715 0.3342802396178786 0.29147646108271547 0.154043603925538 0.0022021669447675665 -0.004979605295676888 0.17309318220983988 0.35744143473567946 0.4686212710526326 0.6268769349550752 0.6024676168189729 0.6611423858527046 0.6676499267374101 0.7497652184774108 0.7273917562403743 0.7891589057217702 0.8208650983934171 0.8214572564963583 0.7467577707535282 0.8039378131812014 0.8662068739402553 0.963036209149415 0.8670880987286022 0.6483148053300162 0.46841594370221806 0.27743114983455985 0.12380476721297624 -0.09485958172279127 -0.2661648251359377 -0.3896678159295779 -0.5332507295586809 -0.3721630521001212 -0.5293794090461932 -0.6530972703578726 -0.5145955278724326 -0.32630071996053717 0.141113546298693 0.2270766025027703 0.2701462416455965 0.2998258888606606 0.28567908479167337 0.263839193972789 0.2625318413648004 0.3577017624956494 0.3138898908753569 0.4140700792507296 0.335084630303656 0.4395881275602368 0.27678689029997416 0.37697969957231386 0.4144691905928497 0.2308244087351848 0.35826257769752035 0.27252820545167916 0.25268760460986894 0.28889249285898 0.21916201088911966 0.26376253998728716 0.1522491687797031 0.23507486498528726 0.40531200229096775 0.4937785473406061 0.459076460612195 0.35448793688422425 0.33977093315113877 0.15298931752354303 0.0536004770053019 -0.20346219769490756 -0.3189115277025243 -0.42425212376036664 -0.43773150680508144 -0.4493756531659203 -0.42664924652948044 -0.4229724394165324 -0.42434165776743454 -0.46227789101528977 -0.40332826671964345 -0.345687492729128 -0.3736467787234207 -0.34658343294562566 -0.4133316438137726 -0.454985359186462 -0.48851365446298933 -0.31278921515053015 -0.35050408506042025 -0.2623435489957523 -0.3097840292707797 -0.3315780621989733 -0.22227325744042567 -0.17374087859173679 -0.25754474566110586 -0.24877550657762562 -0.17654822144179297 -0.01516803254862824 0.11865887243287343 0.13117786817785576 0.020020783793356235 0.018897750319194342 -0.23208495188699568 -0.5400734201767918 -0.6165539478299881 -0.739095530211758 -0.6132958278520977 -0.5091965082705961 -0.49590086946086764 -0.31810832681744816 -0.2841168563844177 -0.2822975850734778 -0.11757311352772776 -0.05147311216313032 0.0998658386617429 0.10336285582159643 0.3009795957378775 0.4423510289486101 0.710441937164533 0.6641309751339215 0.6006770606281199 0.47656448333669993 0.28291657137991344 0.11686496985885417 0.17381009946732126 0.36799092386061794 0.35537422415878966 0.44577432204694545 0.45978773848529736 0.5580303125861102 0.6265422108652452 0.5401086110977745 0.5206935847256379 0.5135404692533164 0.4150178109249358 0.291184660421622 0.29867845115007213 -0.056813566492747 -0.18330770494592435 -0.34774323359406834 -0.5381407204293396 -0.5194176881655952 -0.6516437620206209 -0.6194672322471211 -0.7213967837377447 -0.785340738983485 -0.6997101214414206 -0.5867729736446959 -0.5565880671307438 -0.4868346424990615 -0.41245190519632036 -0.40055580632875326 -0.5150908387785746 -0.33917534456039344 -0.3256016428007746 -0.5473486718970684 -0.6688340777893633 -0.6898765532125833 -0.5542930603098012 -0.35934333548541747 0.010435480797515433 0.193184244606622 0.18665899992455173 0.053962673393489966 -0.053297493987776036 -0.04061915233197418 -0.17124114151305622 -0.3689678365084962 -0.5407217305339216 -0.5110106043979316 -0.38409551464342356 -0.3000180714794825 -0.4155433818468713 -0.20382445193854845 0.0091808177600571 -0.004230116729870536 0.02538453821244838 0.04221025626913767 0.03808836843093003 0.09750446550357995 0.03681203684937602 0.05602270425952498 0.1706653901696675 0.18755681101538077 0.028032521296150126 -0.11862766740244898 -0.2505325736796157 -0.2830984360571714 -0.4688603658187961 -0.4172549381778725 -0.354816345327395 -0.4787635270924237 -0.504712894303485 -0.44801133728975706 -0.5902800689153139 -0.6773710936734326 -0.5678856975524277 -0.4489356644305848 -0.3370885720549968 -0.21001817855013957 -0.07341861387068353 -0.18507749379077365 -0.21683327369735414 -0.12217332603764658 -0.0888400935709041 0.08114416558008589 0.14928464977384234 0.2854336196958732 0.3518804654859903 0.25634662329446006 0.1276871637874229 0.0648397423821641 -0.0026203145113788437 -0.1761994368633296 -0.24361615242811235 -0.4020520613440111 -0.418349229954946 -0.4543650378980487 -0.5658292468130054 -0.6651612389698877 -0.6959677997713387 -0.6524293213805965 -0.7601810053861342 -0.6953724922143659 -0.696904611832242 -0.46570405858190655 -0.3959132860017873 -0.3070375690968721 -0.1503167488092283 -0.06298224462398022 -0.046491635962934305 0.11269017786774459 0.24863036958923296 0.24376243276488305 0.3549298796811876 0.42313389051867456 0.46468166807915967 0.48954788952541045 0.3820733690253125 0.5484433605797792 0.3711891103308843 0.2312680228057627 -0.0064368005853462276 -0.03714486601749042 0.23064143544434665 0.2295487105654764 0.22149127020860504 0.07815767450641985 0.14898072434455353 0.21492947640999996 0.007338591214130153 -0.06012231146077321 -0.0002499717058865831 -0.042037434763463326 -0.18708566401330443 -0.28675392258404275 -0.2758272587561294 -0.39700002291173425 -0.3166395135340509 -0.42316369694831235 -0.26213203528568596 -0.43934217162506534 -0.5264974631044922 -0.6910964635608099 -0.7220617082209372 -0.6290272391710199 -0.559655714061185 -0.2836272815431999 -0.1792710350976358 0.04607743410176893 0.14947555171002858 0.09003543004868259 0.14380556509738462 0.06852027765392388 0.06480919465392905 0.09417017370573731 0.2601234021524591 0.41879747065296014 0.40072456868315776 0.4567353967019116 0.5328523619922827 0.5397191640300523 0.6173224077620937 0.5165013254280799 0.5319245453114823 0.5120131954934114 0.43343628919178806 0.3642662049395735 0.37887517479378496 0.32577233669704914 0.1459524718042365 0.056917058336140025 0.0567473742919235 0.0637993685238764 0.02445598580299149 -0.14062167451292829 -0.19131283399282292 -0.38199317171317515 -0.46324699847260065 -0.7507168205223798 -0.7019865300689874 -0.7000771079059814 -0.5557442416980839 -0.6389093507568907 -0.5795626392491079 -0.49120405167324854 -0.437969796676135 -0.389204940616731 -0.40302619748618523 -0.3479177597447597 -0.310617776536283 -0.26333881186785485 -0.26563117057072405 -0.2003034479127621 -0.08578867919408031 0.037416289231562004 0.2263827867860927 0.3163913847964144 0.3107193789588083 0.3730296441718408 0.36673206328004704
-0.16628930307818524 -0.16524072814273227 -0.1638820802798501 -0.07501365238895762 0.019498725106025166 0.09641923547940207 0.35434579201957456 0.3353153905206544 0.44107527326275386 0.32599330127542403 0.5333522494874705 0.44127870518597284 0.5112960119153687 0.5584632449833878 0.7455262288140198 0.507656514837254 0.34614046706112134 0.27964152931492403 0.5441609145373995 0.6526779939202486 0.8709203680632205 0.9681487665880508 1.0 0.955295252869763 0.8920301021321657 0.7880993432607738 0.6670531382885505 0.5788507663394091 0.4508607712734681 0.3917147236080564 0.36359222370249955 0.2019659130221829 0.031707723996151585 -0.00928863423883193 0.15256987581622772 0.3338728087501498 0.46785568205974654 0.6402839038004798 0.6644015667727386 0.7581740798925867 0.7550714999396844 0.8282982121837323 0.8297929677423461 0.8701676613787045 0.927618335985234 0.9236312810239568 0.8779629723668824 0.9212473409306183 0.955025070036721 0.9767006469219008 0.8050676617348698 0.4818699475924839 0.28282614004319856 0.09859499042564462 -0.07533540653134498 -0.2866589325655994 -0.43364345019012934 -0.547020217047587 -0.6405491720441138 -0.48381113258070085 -0.620422981725733 -0.7149889853320471 -0.5931739657799915 -0.37098294623957057 0.14577563344338765 0.27340426389986666 0.3713071746081892 0.42081984790350146 0.43962999698330263 0.41522594154055453 0.39768877984730094 0.4939705201438803 0.4790569348955326 0.5755618020868186 0.5043325427262134 0.5830064715362491 0.44352661102831015 0.5309247026069527 0.5736351298523005 0.438265151929735 0.5622641075269615 0.48302976857557983 0.4348181610590975 0.4056999198399196 0.23329135442146826 0.2317696770130479 0.07639938329979461 0.15973685550370154 0.3017714192107101 0.44669215986497746 0.44873585645271985 0.3825043258497683 0.38939887798181055 0.24340074618564525 0.20159227659693554 -0.0547977925430863 -0.1408991907815948 -0.266643892340054 -0.27882324114083085 -0.31192632700678974 -0.36010940722798734 -0.3833177348010287 -0.4236002635503412 -0.45337608194204615 -0.4116704528538437 -0.3409366417953073 -0.27499635235771475 -0.22597685710775828 -0.3392041665810403 -0.38979841385422753 -0.40261956587895187 -0.20449007253835466 -0.27467328779363576 -0.12233632337680665 -0.16265897111877498 -0.1733191358354227 -0.08799926026348864 -0.008012904637780613 -0.12490804801555733 -0.1520560636284846 -0.05548447185635196 0.11120364462891996 0.24447300143418454 0.22724588360203501 0.12193075845626193 0.08853227413728808 -0.11199802515419592 -0.4391145866753241 -0.5052241473099124 -0.6692606367319779 -0.5985561145819566 -0.4851467235539943 -0.5153743584898088 -0.333547993533754 -0.338478496765276 -0.40525217338664754 -0.2602684659810642 -0.22373458137406935 -0.06192913588725432 -0.03647835994276028 0.1733486569356296 0.3726882997350989 0.7417278384143587 0.7940159314548723 0.760790316289533 0.6664490619944446 0.4925912831487744 0.30876456135893915 0.360353111085404 0.5594888256398619 0.5151319892039148 0.6050579278841167 0.6229755191777941 0.6806556791796609 0.7437575366411108 0.6665193538087756 0.6114771284254248 0.5645415911256205 0.41783883310238923 0.24292939257785734 0.1804973750328149 -0.23215768613388674 -0.3420679757338709 -0.48299841689288137 -0.6600539988358427 -0.6240702335867513 -0.7497801988278022 -0.6923688302591813 -0.7606429381011965 -0.7952159494887407 -0.7222974937809443 -0.5790582709656981 -0.5400734400038295 -0.456776613521306 -0.4424438587484152 -0.4374481562522388 -0.626994672423384 -0.48412978426544695 -0.47257503581114724 -0.6701221366008278 -0.7759121524156292 -0.7659444230921235 -0.6304464424350571 -0.39583686495720205 -0.03216153722043159 0.11645739973889833 0.18058202121336708 0.07599600341006195 -0.05325881684543715 -0.029851086868205073 -0.1606858283318922 -0.3894208990681031 -0.5359881161939815 -0.48228300223292675 -0.32695974462170474 -0.21942402962821242 -0.3008243352707023 -0.05736200178054808 0.11959792542281632 0.10505844003632768 0.11642335633068009 0.14281910140370482 0.16339191467156197 0.1674390312202562 0.05867863558435805 0.05211540114111952 0.12973855762834685 0.10587525189193651 -0.105582285786436 -0.27087094477972334 -0.378853510528862 -0.36368728568861564 -0.5071626399458813 -0.4215047775949442 -0.3418055885810254 -0.4846287332318014 -0.5248893859506538 -0.4862612023625925 -0.683605036761718 -0.7951114113745192 -0.7163448441744894 -0.6015352920873429 -0.5054056579365362 -0.38142865561686945 -0.26290754555781104 -0.39107899141128244 -0.41848329959520114 -0.3238901160843672 -0.2690615415581612 -0.09467304759518447 0.013294996274630821 0.21610117881892685 0.28873925588680294 0.15603690097815212 0.0031048217617495625 -0.07141620790740784 -0.14050599230469743 -0.3268599641565667 -0.4289698508655171 -0.579234980611171 -0.5975237935134694 -0.6247576642741178 -0.7118603668031329 -0.7886051993689431 -0.8185586017788437 -0.7917332853961363 -0.8577765821378319 -0.7582826388303473 -0.6872026484662941 -0.4065839018745788 -0.31739956094401234 -0.18036110290994842 -0.008469884038420365 0.09397176561063514 0.11495722883089945 0.2829039478429102 0.39513067165355076 0.3772092164283359 0.5036978785257226 0.5579771792180499 0.5717171951209992 0.566286145266924 0.3722821136535935 0.5098100001272973 0.2805003243728862 0.08671109723442452 -0.15652369888649592 -0.1856920494758951 0.09412832380950012 0.08372132036842347 0.09305847514763287 -0.03073264260028097 0.04975387649140659 0.14621201682432802 -0.05982886009190228 -0.09644418395407016 -0.07047577370034172 -0.09014413792758436 -0.2494533126625075 -0.2798258817081927 -0.18753417906949943 -0.2535777913931851 -0.1292390134087115 -0.23827953323110393 -0.06436986617479709 -0.25480183758704156 -0.38561331451419706 -0.5876389194901313 -0.6087860394436175 -0.48569242399255613 -0.4137966012071817 -0.11667636114664233 -0.04501256130574171 0.19322490766210823 0.24743482141380704 0.12672840225576773 0.1384977172031575 0.037598482613474885 0.009872651072174799 0.08131405178006107 0.2757214058009717 0.4143536277557745 0.3598429218055816 0.38720992680203054 0.4704992527552565 0.5284688191746296 0.6392802601458338 0.5903491693944756 0.6366402429055964 0.6353229197325707 0.587348454419962 0.5308426429429974 0.5493424794246833 0.5053506180559669 0.3298736979665062 0.23824978935534313 0.229187507630719 0.23629699860036057 0.2132915949633547 0.024777199586765053 -0.01078711405899868 -0.23264725479126525 -0.320121004825352 -0.6774699183746549 -0.7121056867176659 -0.7799309041736251 -0.6610398671082649 -0.7182418634529406 -0.6621885455151886 -0.6172087587053038 -0.5893362852839005 -0.5483927163798452 -0.575148113124181 -0.5315297556031514 -0.4916214256603049 -0.43776742743725594 -0.44527826640571994 -0.38107598029545203 -0.2661953838370866 -0.10327421848745372 0.12765202610731707 0.2696543976711505 0.30510382914055745 0.415987212092231 0.4407617617742645
-0.2606413216127882 -0.27128620154161964 -0.2894107153246728 -0.1996793384561492 -0.07609861391167637 0.07296225777757856 0.3726086048748978 0.45780812312916347 0.5679331465099319 0.44034526392327045 0.6036903891118344 0.5304450105998152 0.5578723635951884 0.5780323238286914 0.7287662840631144 0.38896340427708964 0.19629724725841582 0.10794074006710583 0.3599388999504828 0.45343167370300663 0.7115733087426567 0.8943333693299362 0.9552952528697628 0.9999999999999998 0.9714013954743318 0.892768948777624 0.7934210294679103 0.7417437642591004 0.650493741966504 0.5956968159893608 0.5779723871915452 0.38195907669556933 0.2287876545809524 0.19846893976141392 0.36449421105459334 0.5213168631934704 0.6455060353155566 0.7919285502279414 0.8270786564121284 0.8983503065161443 0.8817444952799909 0.91841871669979 0.917601500951052 0.8970686806683202 0.9227616347162887 0.8768930963842021 0.8443606140017964 0.9258839161268155 0.9203184713560724 0.9082836713929446 0.6095464598785606 0.277810362503801 0.06911501639309554 -0.1368209629342526 -0.27706027282471213 -0.47829233404571325 -0.6103842401699737 -0.6934115207878749 -0.7638578160795482 -0.6335055855524523 -0.7145666468127246 -0.7682142313656636 -0.6200716699537382 -0.2571422922987801 0.31672064789328314 0.4745619961903567 0.5790823146246339 0.6214659441100372 0.6395516526846037 0.6334490734786047 0.6142622443238495 0.676336103021276 0.6267793553239438 0.6946857551531005 0.6496217327472127 0.6593922351143787 0.4848360951937581 0.5460930485188936 0.5792879121888177 0.5131300899060229 0.6381429593732896 0.5226173869060541 0.4055081880793501 0.2541651729159037 -0.006496396868024269 -0.032402902034000515 -0.1942890738570976 -0.10893548186247193 0.030543984966306406 0.18520534348059922 0.20072944297791892 0.14852756988062682 0.17014715092130306 0.05301768499669976 0.08546620455562655 -0.14224038703895026 -0.1414009398378061 -0.2506665191893707 -0.24850665759028195 -0.2725721343422982 -0.348536744116856 -0.3631566455910261 -0.41249698713862987 -0.4232407614474415 -0.40075521945877707 -0.3555911769484406 -0.23568940537872296 -0.11966269960476845 -0.22535385626612348 -0.2860470884705113 -0.28832439006989424 -0.07210602628131622 -0.2875203755107251 -0.1108653234953407 -0.12283612473652786 -0.06435620852036494 -0.024992116921407143 0.10475383443874399 -0.01833976046472282 -0.03677961144615262 0.09125804634157635 0.25901229373152435 0.446894190555941 0.45168664007073395 0.3498079634246791 0.29686812387439265 0.05689944933059455 -0.3040701678489839 -0.4521738042828711 -0.6520006744467276 -0.6828273089964738 -0.6065206326561776 -0.6752130724664381 -0.5428319323040077 -0.5591589057302182 -0.6238426572572872 -0.5010638396308665 -0.4515964309460288 -0.3108145853627962 -0.295438931937271 -0.09714656156058941 0.11808924634186506 0.5623227639551848 0.7631722286331774 0.7557325613842102 0.7268800077925945 0.5355938480063211 0.32494329749452394 0.373163192170591 0.6087934571056812 0.5181354368523577 0.6459819933552619 0.7149406343732962 0.7712261741995825 0.8703396009083101 0.8290575012014647 0.7922169299467511 0.7394502476576592 0.5933956705464826 0.4074546324904738 0.26626326672147677 -0.2078134899952934 -0.4616923604856829 -0.5638307466929893 -0.7337144507704054 -0.6681152568903199 -0.7612438152467454 -0.7061598232882584 -0.7598241470895151 -0.7310654342383047 -0.5842095884545417 -0.40427877846189253 -0.4103631027388695 -0.3691873390725431 -0.28771903508446495 -0.2735843704660959 -0.5740342086401179 -0.48156974414005166 -0.5251000547225109 -0.6882477773434621 -0.7378443619664924 -0.6596826733930771 -0.49145083129299894 -0.2435200246725275 0.05836001125660812 0.13637055591077998 0.20007704955549913 0.16398910069547096 0.05743834971472521 0.051157722417834506 -0.08375142705682333 -0.26889999095212125 -0.3797772161246255 -0.34922420111528063 -0.19909964393807547 -0.16381533162945927 -0.20441365682595658 -0.02206041549819797 0.08675333926050659 0.05827341368179085 0.05690028517522402 0.08909539503283345 0.13102429457363207 0.07920424960012197 -0.06846259228898627 -0.09940031596500874 -0.04583556320319754 -0.06321963367875598 -0.269193856994757 -0.4344302846993396 -0.5530250226048853 -0.546535059136119 -0.6283554750698153 -0.5111507041503109 -0.45948729042024344 -0.6194677940272678 -0.6704044994816435 -0.648636775419967 -0.8318172904821495 -0.8896127504590908 -0.8120895609359288 -0.7467121625620919 -0.6728121779348619 -0.5643706507278499 -0.4433246250391363 -0.5402816556024869 -0.535370780682928 -0.44698154705382787 -0.37907255610604684 -0.19749420065238538 -0.11477385773182254 0.10703970260793934 0.15999464822351311 -0.03237420396669643 -0.20023527370101146 -0.2836229277911944 -0.34502817305627703 -0.5210792344582897 -0.5842185178348938 -0.6928878183414235 -0.696737615311691 -0.7183164278971677 -0.7595243564667943 -0.7933181277809678 -0.8216905043717163 -0.8284684617278789 -0.9019936869844892 -0.8506921393812643 -0.7636939398464071 -0.4949809115687833 -0.39879113144249495 -0.22809189606189303 -0.04568437897870881 0.07101067174010564 0.10576404880338616 0.2951627605033056 0.42510967512568326 0.4144529741373282 0.5569579241320831 0.6186839424128883 0.6184874786624759 0.5663784747022955 0.3025792222926002 0.4342373761285802 0.22011521508458365 0.025615774330149832 -0.16721392927266945 -0.1911928992168423 0.06542150524797026 0.05137560951220762 0.09878982418610603 0.002455782675624763 0.11345361031005251 0.21667514933709767 0.039456802582935255 0.022271208853744607 0.00720739069478592 0.029313587908232283 -0.12871841203493584 -0.12007607982882285 -0.032123694925708435 -0.09514699264036905 -0.016491366813928404 -0.1464397370016079 0.006332676468977012 -0.18309600918457672 -0.37386520769640025 -0.5533940996119687 -0.5277807603367566 -0.347800731134931 -0.2639840954642415 0.06123153758507316 0.13850476869511094 0.35199431235943013 0.4137387834483659 0.29210956979283664 0.2827454987467418 0.17260217769996566 0.1239109199870116 0.23299864209919705 0.4232238582482685 0.5288676752635436 0.4317316889885165 0.3924315245727294 0.4386661501023183 0.5563043959354417 0.6396210481259332 0.6568772691202274 0.6923881164218231 0.7059525990420709 0.6782257184593301 0.6183176644833703 0.6462767908183888 0.5820513303481609 0.3939855886307889 0.2948572928367888 0.28445857196100455 0.276901200633684 0.25720184636122256 0.02058261108534224 0.017788857539232594 -0.23168739392020674 -0.29744929319593694 -0.6561005894792343 -0.6745455857419993 -0.7249259734441421 -0.5932104968257024 -0.6272176346862699 -0.5642007795543991 -0.5752933060887891 -0.5546644984682199 -0.5596726979982387 -0.6307183894791035 -0.6168145669210675 -0.5400506147117234 -0.44820604511016854 -0.5012963403850859 -0.4428618306687606 -0.3973322843229171 -0.2718628982583967 -0.05441896684670687 0.09676230850863358 0.19555394700026496 0.36626520380081234 0.4344988353718858
-0.26003357915896386 -0.2657552663540974 -0.2880107461774277 -0.2014910407293283 0.009265035427802139 0.20700999158282596 0.5094952798683352 0.6177742449792011 0.7203473832186681 0.6093029594892789 0.720504659903007 0.6228638655276604 0.6439139163065439 0.6122513247974712 0.7488409302921686 0.44301391371861626 0.22592153433104611 0.12983073302889206 0.3588950602855584 0.41077644753848047 0.6434414638717053 0.8585963064353669 0.8920301021321657 0.9714013954743318 1.0000000000000002 0.9597482392951907 0.8995922022939858 0.8635493971382111 0.7861122007046667 0.7226555349126681 0.692154531632552 0.5215290071737152 0.36612282232130106 0.36714887488747355 0.5425197985745769 0.6852770274201428 0.7853674862911006 0.8977553644286799 0.9084011585883767 0.9314508048666527 0.9141361546834604 0.9066852456830645 0.8809189775173139 0.816207594225294 0.8270688289401026 0.7671956943143757 0.722710598975979 0.8393547465171728 0.8271832292639596 0.8471916467077676 0.5145676403048911 0.2557717765644114 0.053952120477235556 -0.17093795395111197 -0.26244320925770476 -0.4687775343085958 -0.6036545387494802 -0.6680492149078879 -0.7570003019711006 -0.655340472732012 -0.7370991650289593 -0.7662659946375622 -0.5706418538826111 -0.11703345310239281 0.45913286383001095 0.5985229047678965 0.6681538667187696 0.6955401290945922 0.6757912848231176 0.6746926036401172 0.6858299443547572 0.7114410334821129 0.5988561545321643 0.6565623264451182 0.6374939561650715 0.636757654034586 0.42301138958582596 0.45962459635342034 0.47346726534250116 0.41693447337292594 0.5421158872790545 0.40143601781212684 0.25765404737060627 0.06688217021176807 -0.1781864713893703 -0.1939976842258709 -0.328676663420503 -0.24664407701436786 -0.08915290626739163 0.030354936392482365 0.030070429453776495 -0.03856471759323936 -0.021777021852833166 -0.1434845722658255 -0.0985301174700266 -0.3022825916676121 -0.25824300634748765 -0.3304703318082377 -0.3223730224368267 -0.3260308051378101 -0.38304536969096237 -0.3815257399437785 -0.40953500096748996 -0.41128332052678174 -0.38229619999523085 -0.35219739763537866 -0.25144587725968126 -0.1036304306581087 -0.16693776114447095 -0.23681034144190405 -0.2435146753537099 -0.04756271220588947 -0.3498194970090192 -0.22300281067442934 -0.23795918878471706 -0.11535295888051941 -0.06459123555804683 0.09347835570325107 -0.0018852210899969334 0.0007726085822678853 0.127746539932104 0.29769194819910183 0.5156087436184377 0.5559001353820952 0.45229211463244673 0.4147623580665234 0.11610098303865143 -0.2588567358651602 -0.473606785675649 -0.6761448695918129 -0.7498489351136605 -0.7057827609485239 -0.7790802040829227 -0.6685519381538801 -0.6619407946674821 -0.6759647292399316 -0.5590187717100669 -0.4808219472867832 -0.3657956696359508 -0.36871604636336763 -0.1899872410960248 -0.005069744432988788 0.41567498157972943 0.6504825072563097 0.6304591766429006 0.6223288639240439 0.4110351570646326 0.18700935585769465 0.2426403314057263 0.5011782662487267 0.416523157452765 0.5742794755324739 0.6625179057485391 0.7485989201300367 0.885422242935549 0.8635348497357381 0.8680457819713875 0.8394733385329091 0.7271305975078214 0.5732096776746533 0.43491496204564695 -0.04697364596880625 -0.40458352648495255 -0.48602281466799624 -0.6895337585796402 -0.6115564972718104 -0.7037152420159399 -0.6568364746479319 -0.7217290870976113 -0.6709508108875528 -0.4716412965675647 -0.2840404511009755 -0.3302461774850226 -0.3309134767638003 -0.16667132831052317 -0.15902069119446718 -0.47657229581379124 -0.39737593522157 -0.4684616976907237 -0.622090318015727 -0.6432327447943895 -0.542714633048654 -0.3546512009277915 -0.12387620390589604 0.1412686942897335 0.19930186159930488 0.18914420077493652 0.17301399194638895 0.07699412118600468 0.034336787067478634 -0.08897511122186609 -0.21047081541889773 -0.29265304628558403 -0.31332182858616303 -0.1393477604432205 -0.18155278923073745 -0.2157235375815771 -0.11440573522875033 -0.024724553553615438 -0.04765057230836083 -0.050412947356382694 -0.013136718152340637 0.02525637940759664 -0.028906338324101322 -0.17666219655700388 -0.19414031539763835 -0.13380690472756773 -0.10631803758738971 -0.29187458349129697 -0.45739935012647515 -0.6015014826395516 -0.6283252617317044 -0.6823750172789057 -0.5451987735970383 -0.5210532070768393 -0.689521914127853 -0.760246330184749 -0.7308264669834271 -0.8676029044341013 -0.8790935874826679 -0.7860207314171979 -0.7466653690015423 -0.6727680208103385 -0.5723254930772308 -0.4389862715673929 -0.4884837791809294 -0.4583625512845462 -0.38172772214906403 -0.332595831324312 -0.15553833129681224 -0.14085012318581275 0.0445220822708131 0.06158097051281287 -0.12197105178445868 -0.26985390782383156 -0.34693940015805075 -0.40136609571339676 -0.5593254873488793 -0.5710947314061252 -0.6580042731598404 -0.643089860659427 -0.6594278754900557 -0.678148450568544 -0.7107053302099714 -0.7470768980382584 -0.7646053663261276 -0.8730183006839733 -0.8929901338230218 -0.8446640187083047 -0.620228236216775 -0.529337271835189 -0.3612062074456487 -0.18662793896113553 -0.06871324415189814 -0.023898093714041998 0.18081692371107705 0.3538930615503325 0.3524538097187292 0.4977192285580265 0.5696387868067013 0.5818401785931298 0.5202267744757203 0.2688572424101511 0.4040766501534102 0.24189369687817824 0.08330791256984553 -0.06639726126343276 -0.1024290210635817 0.1289792754184628 0.12393929886825285 0.1921560062270543 0.10214137320498783 0.2297969886759862 0.3300660037086682 0.17161421753580428 0.1512591032146076 0.12979667252996735 0.1551513504667917 0.004365789142364299 -0.009630572388371941 0.016660352122158013 -0.08147074887044738 -0.07000329761078544 -0.21280853405109684 -0.08591297479678585 -0.26374100431229314 -0.4680590902332171 -0.6044276302592375 -0.5444330381810931 -0.34139053469939024 -0.25221536838228814 0.08003393052292261 0.18723730008216455 0.36866807598222645 0.47063431310101483 0.39147992010353416 0.3941648875000428 0.2986008130943406 0.26273950117915074 0.36277625134445046 0.5168485172010072 0.603912233753402 0.5258574314267142 0.4510200653194918 0.4654450560902982 0.5767836613779971 0.6226776396786998 0.6577506818381387 0.6590312942559746 0.6621972048065264 0.6336306236018602 0.5589195862561007 0.5911278158667319 0.5059719145466692 0.3030949554242675 0.20004922088758523 0.2031761574434392 0.1806439770314488 0.14388991222174083 -0.10965173681856712 -0.09935908974394496 -0.3454744369000708 -0.3941872234136036 -0.705786097876864 -0.6533733313903913 -0.6365649138519034 -0.47515922056317605 -0.5043261181404403 -0.42538572354616394 -0.4630105273595886 -0.43599405508935113 -0.479637628556679 -0.5552347373014759 -0.5451238229120972 -0.448795581513236 -0.335309528617227 -0.4203887570118162 -0.3685878935802305 -0.3669481553731443 -0.2942139179065069 -0.12134812929887702 0.02196357548754233 0.14315005514265636 0.32716596781867496 0.4082755606615855
-0.22632511647511197 -0.24266311999319085 -0.25419149584362516 -0.1612008054398798 0.08463928182544841 0.3399963371417177 0.6121413936473272 0.7365756268849775 0.835048767499815 0.7538865087028691 0.8111115400185885 0.6704382986955694 0.7311522312134107 0.6954302419919158 0.7614217524955534 0.4777551917591774 0.2570822316290769 0.14054321553515037 0.32662844836636584 0.35284940110104135 0.5495627526064997 0.7806943249963958 0.7880993432607738 0.8927689487776238 0.9597482392951907 1.0000000000000002 0.9771432110861987 0.9479951450533419 0.8709581965589389 0.7756457545527322 0.7769850062838484 0.6217465276778363 0.4840638848129271 0.5316747841554035 0.6965245893562657 0.8191915547042254 0.8849394261964194 0.9547635507457919 0.9340863573698968 0.9132212962877991 0.914540690708418 0.8440916742972167 0.7823906435724912 0.6696082318446046 0.6782540720795094 0.6046220356618621 0.561714577840164 0.7098850207346628 0.6962983301986233 0.7504691689411142 0.40741253023134183 0.23772036686018727 0.049822432077431554 -0.18007511306530996 -0.2107812356023666 -0.4241818261142757 -0.5621116893277207 -0.6107610310639413 -0.7398144922266919 -0.6460148480090702 -0.7044135407266795 -0.7269449477522599 -0.48065373255128857 0.022926018366738243 0.5728490359317326 0.6887401913375616 0.7049632412329413 0.7144142092301865 0.647319871730133 0.6587010763661408 0.7114173638196646 0.723971412056145 0.5636763625291418 0.5592260749108567 0.5865559413480668 0.5262310921656164 0.2947103182671543 0.30855341937185704 0.3177417148398839 0.3208285910541559 0.43520069774852865 0.2722699574291697 0.11189328487914853 -0.0983674924952938 -0.31899995130393966 -0.32176224661477765 -0.4249473954928877 -0.34764159458190963 -0.18225873729118755 -0.10424462509978123 -0.11930316712556513 -0.19564975557798692 -0.18079079736562 -0.2951401943449987 -0.2502242835477391 -0.4415522050657375 -0.3731208657571266 -0.4149336638852409 -0.3620117264187864 -0.3522494084897554 -0.3656261358737265 -0.36903898309598177 -0.3521333168582195 -0.3462139492261593 -0.2761444845304224 -0.2570411708112741 -0.21610003818853984 -0.06503976621177393 -0.07667508530577856 -0.16712431405578435 -0.13697190046847943 -0.06311607122598033 -0.4716924912488656 -0.36287120052510247 -0.3653448693524435 -0.17913061844404835 -0.15167991694328678 0.035058742489116224 -0.05727864327716764 -0.017053057102703554 0.13382833253772802 0.30206108965361606 0.5546789764707921 0.6271233447962871 0.5228302821422873 0.5109064860356477 0.17251125370555143 -0.19558421987525323 -0.4729916145311255 -0.6734652742094016 -0.7839296222208297 -0.7771269187377077 -0.8412086267761978 -0.7378735999861515 -0.7052641777397956 -0.671747213846294 -0.5710588159331947 -0.47153946215088705 -0.3843607696392637 -0.40429558184887554 -0.25840261262478964 -0.10514612018490355 0.27065298331961446 0.5214985877356643 0.4884470236999822 0.5037192609249965 0.2761735957801531 0.03792322970295114 0.10129411291243041 0.37529678367472025 0.3032234047582632 0.4823635227328099 0.5649419153845703 0.6801530029714189 0.8350025840371073 0.828377246498611 0.8788421764940217 0.8805976301001247 0.8219111022487418 0.7045250656648867 0.5588536536121607 0.10570418253393739 -0.3623976982218089 -0.4021295053747229 -0.690983319321423 -0.5910609738639516 -0.6302659168915895 -0.5708996491371066 -0.6532761220810166 -0.5563689267846055 -0.3297639969926295 -0.14899934096592907 -0.20746171501312866 -0.240354830971457 -0.0009156415417460777 -0.004639286174764093 -0.3445870173996076 -0.2997359239543657 -0.40955106860920787 -0.5542163350363896 -0.531330309380483 -0.4003203151574417 -0.19158339927677356 0.03044010964348688 0.2651880778631572 0.23739748517862586 0.2040815594785997 0.2735845251451736 0.15136565196057805 0.047228686010560766 -0.102524951742985 -0.19155703331096136 -0.21473322233715506 -0.24250694435938155 -0.05197402927625497 -0.14287674538652398 -0.2501279014755158 -0.2691383461692561 -0.25407860614316896 -0.2667532119659482 -0.26625903735957185 -0.2304700438256071 -0.19545361325618196 -0.24946118856038665 -0.37230104154197197 -0.37468705610887276 -0.2833704083848768 -0.20825979468508296 -0.31479659453147335 -0.44522347111717986 -0.5999934867761674 -0.6953066963094238 -0.7572473375596357 -0.6296566152865309 -0.6453729669367735 -0.7591831233155701 -0.7586020343564804 -0.7759441375582522 -0.8174838025573374 -0.7954348844096172 -0.6934377445456615 -0.6790551985049325 -0.6240996889790622 -0.5673839519115439 -0.42798424885936565 -0.4477941948991717 -0.4181646149627538 -0.3155385141365674 -0.25760166412461605 -0.11350739006289663 -0.18277354192546366 -0.08204876794865955 -0.08674425407615202 -0.22803944256872213 -0.33511473752566207 -0.4016726154031724 -0.44254282073857903 -0.5701625904056403 -0.5255805214858773 -0.5747746186508329 -0.5414967688170558 -0.5575151162561895 -0.5700377911251893 -0.5897436681562962 -0.6182789795326034 -0.638425438678487 -0.7574283513768664 -0.8293839336452348 -0.8254958355138929 -0.6704855774595327 -0.60008081714539 -0.4473007986542614 -0.2905224869294348 -0.17693093280854416 -0.11119748526343091 0.07663041746641949 0.2288699141732595 0.263060415811913 0.4066513812139088 0.49425622219551113 0.5350416154479449 0.4517797385664764 0.20819883078245904 0.35203072937089874 0.2482857981186279 0.13464629679949222 0.04387136974061211 0.031745806965737165 0.18851351725780652 0.1879134680903027 0.2677236504452559 0.19230540586770212 0.3320681772465676 0.4357528071043306 0.30993397865856626 0.29397865914474225 0.3143679810614616 0.3192937384004364 0.1764100966695118 0.15127983595161512 0.11226077759255167 -0.017278806785790194 -0.08123523557831709 -0.22720480373502652 -0.13804169084146145 -0.2901611817165378 -0.49161056944374815 -0.5750558133098645 -0.49048418917370007 -0.2780636662726358 -0.18224582374752687 0.12374075814424448 0.24546243258714676 0.38264089508122023 0.5193799610107215 0.4986257341609678 0.5088031828947316 0.43724965457186055 0.40961530385241646 0.4617455818240486 0.5427995592939648 0.6130131178141357 0.5319372894983594 0.45166468620615485 0.4416381800536214 0.5563990049698682 0.5737665282009224 0.6288745631733628 0.5911268325613437 0.6132366406923941 0.5762514917496002 0.5131608207216241 0.5529165000502 0.44564834147356586 0.24983464722556978 0.1433315225124344 0.14074545869066293 0.08745524627356746 0.02991383722312509 -0.2200179472423352 -0.18427091887964514 -0.3995423815740108 -0.4201572952285076 -0.6484666348198225 -0.5244174164776596 -0.46501135378370834 -0.30050453297758695 -0.32950722695388684 -0.26398528552760664 -0.32110544873798547 -0.2896722192966329 -0.3789182279879819 -0.4382899922751132 -0.44555377166450655 -0.3447511290497912 -0.21454236479858718 -0.3263012544222051 -0.28248864568234977 -0.32754690891374727 -0.3093982777589182 -0.18529570951674582 -0.03473603300144657 0.08945367485214824 0.2740024173338893 0.372193246618087
-0.18516505560681631 -0.1985510807593464 -0.2080170630809735 -0.12457020294852839 0.15829199058231122 0.45914712616137265 0.711799882808926 0.8412656387755806 0.9182211936065142 0.8550996298164641 0.8521909832687331 0.6995712992524253 0.7694107208878602 0.7161653357595272 0.756658757088067 0.4993249331955944 0.28091004091017313 0.16613944832038324 0.31061508350635475 0.2979983153490767 0.44958748982217417 0.6882213909987596 0.6670531382885505 0.7934210294679103 0.8995922022939858 0.9771432110861987 1.0 0.9823801817455218 0.9226667932357967 0.8181392325457398 0.8090335752284773 0.6845402224746264 0.5722808967784242 0.6520493375216126 0.8114594786840199 0.9110268106665329 0.9479748665291544 0.9761089508043311 0.9263004642088672 0.8602087882454101 0.8532957226804359 0.783548101787014 0.6976635435159022 0.562443462977962 0.538086490047271 0.45012193583642646 0.3966819826633822 0.5696551516641981 0.5527781321818951 0.6387293481115974 0.29587993625631737 0.21855857114284696 0.04958577923960593 -0.18113131091750156 -0.16324504831818962 -0.35939900720050666 -0.4913943348377319 -0.5216026186003203 -0.6764579982040344 -0.5988269221687941 -0.626479047958322 -0.6374294064029357 -0.36371013038663674 0.17429537683440532 0.6747878064012452 0.7627390899075456 0.7275899027507813 0.7163540530234881 0.6069439390250757 0.6334571154731887 0.7023587327522826 0.6998516538858578 0.5117463250210552 0.4842656679687615 0.5205152062291062 0.42985200213210606 0.1735287472446253 0.16705421333669912 0.1671386032258486 0.21181697704211994 0.30620851631809515 0.1227353442069419 -0.04673259612029616 -0.27277275090262143 -0.45592947691519076 -0.4450276969391961 -0.5111116087945632 -0.4430058979314208 -0.2718193294218742 -0.23874646008661032 -0.27065243519079035 -0.3590243369400391 -0.34996402113583497 -0.46390471759335616 -0.4159588041657072 -0.5659445544888483 -0.46234071180815156 -0.46534339037626143 -0.4091832678560446 -0.3820140738054974 -0.3554800932135965 -0.3514765501833042 -0.3018151091167382 -0.29140492528207895 -0.2029629020138699 -0.2102325823428911 -0.2150344916625902 -0.05980526135790473 -0.0433552333083715 -0.133451741991795 -0.0937278216937972 -0.0373317269878163 -0.49245566272131375 -0.4436066524185065 -0.42827582126859454 -0.21362209255878856 -0.202291608438926 -0.020106981955937193 -0.0706720192807546 0.012531529389075459 0.15452563611465314 0.2982211871324062 0.5745164121375365 0.6742562986486262 0.5808474808573824 0.5953419394369883 0.22618433275417393 -0.12261980876391929 -0.4472579491183884 -0.6352407843765866 -0.7696457527541093 -0.8046824992858781 -0.8617060762286546 -0.7963235739415929 -0.7409856269482178 -0.6560179725447396 -0.5671617168418025 -0.44469983128081025 -0.39044826339156585 -0.4290400903786974 -0.3114278908208548 -0.199743963109498 0.11549120212984627 0.3734556975653359 0.3257498230086345 0.36129440955121217 0.1207194995944318 -0.10474874413702873 -0.0340222393108995 0.23875701111735376 0.19249309304746237 0.3847312427917686 0.4898825832373735 0.629855155602986 0.7628331938374905 0.7716815829052152 0.8654664247385119 0.9025387855351592 0.8961205071298375 0.8241079066406536 0.693413511317065 0.2760086321260227 -0.2710244011330317 -0.29347844865977846 -0.5911624918707552 -0.5023700494702705 -0.5221379831703732 -0.4838997733209573 -0.562857625949962 -0.4378269066080243 -0.16932163171077444 4.30022181638207e-05 -0.07485434130431468 -0.14179753590308203 0.1542622002686208 0.13791884754390255 -0.20002731191916476 -0.18039635005525909 -0.32073438075407434 -0.44529338208803954 -0.38830000429185907 -0.23781922121378277 -0.018540040572036672 0.18594071317724245 0.3750599713520144 0.3156841164042736 0.24489214657922054 0.32479665557355686 0.19788322145360948 0.07538671912555751 -0.051874619994440145 -0.0845473892874266 -0.07588007356241326 -0.14737018434845642 0.03760927786880797 -0.11145594209210616 -0.23255998530390282 -0.32405740716817333 -0.3467280249500112 -0.36811794117378643 -0.37076713452734017 -0.3477101311800307 -0.3261686483813856 -0.37411323944659136 -0.4690189255178542 -0.4632045974942876 -0.3673444935298366 -0.2682096940878293 -0.3323707995770535 -0.4360475706383805 -0.6007281474847029 -0.7220987919572549 -0.7683449891386037 -0.6452101844312544 -0.6802143744873212 -0.7852016302843325 -0.7836214132458276 -0.7963136164187702 -0.7753524061827741 -0.6987495647099989 -0.5817003199512936 -0.5999533674945989 -0.5570815819571905 -0.5231328760594744 -0.3841490065724342 -0.36074199807049384 -0.3117480671506922 -0.22824590285573104 -0.19391630764134613 -0.06845723116101003 -0.19136129897192822 -0.14238334630018198 -0.1746039249911687 -0.3030260965280424 -0.3804114596889188 -0.4311776459811935 -0.46275913076651337 -0.5537170350930511 -0.4538253901242102 -0.471134648685515 -0.41996856577265634 -0.42622183522188056 -0.4220847816594461 -0.43486547344054094 -0.47044912209305423 -0.49972201850251363 -0.6467419741545675 -0.7833094655707196 -0.8209514013872955 -0.7351780541722004 -0.6776454201666506 -0.5560705501750967 -0.4264872405316395 -0.32796649102564474 -0.2688284408177968 -0.07666840850398171 0.08467150732840134 0.11898057039759975 0.26065833376200753 0.354341146906469 0.40102423103572193 0.3171090916697939 0.11250438200766832 0.2572874035979167 0.21611438937368338 0.16389699161540597 0.13426520836422942 0.13669319222082738 0.24277169688972874 0.2576129898149585 0.3491367580849489 0.2935121695106662 0.43524815394273286 0.5331881576041569 0.44007659251473935 0.4148763516943871 0.42358407314927066 0.41782839135074673 0.2858107540620657 0.2405671610377346 0.12440863151089541 -0.025705538808459726 -0.1568317082516508 -0.2960855886810572 -0.24354320844727895 -0.36270072253471936 -0.5508030658938128 -0.5730224601411781 -0.46187113428828974 -0.2571818590621186 -0.16862799842147635 0.10735934538786598 0.2454360120596021 0.3309232734656759 0.49784928114858673 0.5323429988675465 0.5522544369962193 0.5112526405973437 0.4992376556112161 0.5304043344439082 0.5572915411247428 0.6075043514985242 0.5443718555459173 0.44514485708920265 0.39897065090552025 0.4982331487592643 0.4682190334228364 0.534891066696092 0.4639329063748103 0.4833285442566937 0.4471154472246916 0.37700205413613647 0.42949861429280545 0.31163917822993215 0.12313145560889338 0.009180270449385984 0.005556243077652178 -0.0545672960026511 -0.11673495061614098 -0.3555299033089474 -0.31031136043273305 -0.5006100015243136 -0.5022654263288858 -0.6466327344287122 -0.46457345703932357 -0.329109391031333 -0.14620585671071393 -0.16940789841513626 -0.09407457653473107 -0.16302939496078414 -0.12282824521655171 -0.2375874800173223 -0.30111362462087254 -0.3145182451642996 -0.20125992080210897 -0.06854480690053778 -0.20508311849624525 -0.1773929326167758 -0.27094854439110955 -0.3205629023091446 -0.2518855654577193 -0.14136243591715503 -0.022049553828518757 0.1550590224896884 0.2564747216041659
-0.2453983119176414 -0.26042579777465585 -0.2852627403034555 -0.21599166574421017 0.07641069256517886 0.37887240221517665 0.6378543823765171 0.8311208911303114 0.8985424312103093 0.829303694847563 0.7926011109624069 0.6636344609226456 0.710563577056132 0.6273638336654013 0.6645525252284696 0.36894606235189575 0.14084639734254062 0.025753970256653522 0.15658851077676106 0.13384487696247102 0.303917310613898 0.5754820221612879 0.5788507663394091 0.7417437642591003 0.8635493971382111 0.9479951450533419 0.9823801817455218 0.9999999999999999 0.9760331154569425 0.903254379582216 0.8928436526020679 0.7849268658606906 0.6517438827893753 0.7347064766036293 0.8757284890122868 0.9514673784248394 0.9815816094214237 0.9864200029147477 0.9557058785944775 0.8800213738701677 0.8672691696350786 0.7592741233896919 0.6774626068920357 0.5083139931848151 0.4879398257597639 0.3938291789855254 0.3577790404531624 0.5339571162269046 0.49456685187987814 0.5474678927179597 0.15022972396892434 0.06153575133767908 -0.10069622581120877 -0.32121123905398674 -0.28332484021488996 -0.4611126001738149 -0.5645721415704251 -0.5725343714024743 -0.69765620017127 -0.6382497641641938 -0.630806029325952 -0.6108452412778774 -0.3387343172221171 0.250886406529524 0.7403452638251615 0.83779035580372 0.8121977470266072 0.8015100590534964 0.6856077598521925 0.7128358873340395 0.7959797137917877 0.774365287921092 0.572284024670172 0.5345600041814712 0.5972158216557861 0.4655555961440462 0.2178248650165841 0.1877464056224287 0.15988357722139798 0.26875896759288403 0.3492468285054867 0.1713375799808168 -0.024121803479030215 -0.3074492501921067 -0.5387372613362483 -0.5551054689841347 -0.6264071188976811 -0.5650951471504985 -0.4166388816685681 -0.37270894790395176 -0.3877239712835308 -0.4528310675127363 -0.4303856174366591 -0.5099671754204206 -0.41238491765276725 -0.5274729541768561 -0.3706473527185564 -0.35145111826502357 -0.29245634402334114 -0.26261575814330324 -0.26883298134956995 -0.2817137795954253 -0.2480998133539122 -0.23276498020117384 -0.14646712044164314 -0.15752412660885481 -0.10875126934273718 0.059191214540089895 0.06661589200084794 -0.022792576726257154 0.031696822182022265 0.07776075224201744 -0.4454415342542586 -0.3984081406651391 -0.36753919952025427 -0.1175001578018003 -0.12853036759939931 0.08495611578998642 0.04626019603062199 0.12045836724186906 0.2665387549090476 0.40905700506550086 0.6787909812112409 0.7735731269610753 0.6944859839851211 0.6973844107522794 0.3446396981199253 0.00412368958412476 -0.3298754338239679 -0.5400209188466358 -0.7298537582161677 -0.7814476626548029 -0.8742524236682905 -0.8348945971713684 -0.7962546540788497 -0.7293355132518502 -0.6664854202406559 -0.5545606698117946 -0.5168789041225672 -0.5500001438571153 -0.45027195687579585 -0.3276074261819056 0.014809599399717235 0.3493162987388459 0.31540874670871266 0.38644933198739173 0.16483493842324634 -0.07150385663731663 -0.007646258594561828 0.26718771955206677 0.21686896827547744 0.4188012278098621 0.5347919985151249 0.6483419992744753 0.7794528995450363 0.812703646458967 0.912708724025928 0.9430496985915223 0.9367767575508158 0.8600997439094339 0.6899133781690335 0.26298498745621596 -0.312656230401824 -0.30140962056280357 -0.6000677959522995 -0.5073381232602523 -0.5132976817703025 -0.4597592293412635 -0.5209671137102427 -0.3602830524659789 -0.06590916659755924 0.1224553403001036 0.03629108259920069 -0.04874577470088738 0.23466910233302832 0.19803970287725406 -0.19822314178708292 -0.22125306303025333 -0.3783786067065255 -0.4603507353541938 -0.36703975721368404 -0.18272161314297067 0.04156416865436679 0.26225145068895234 0.4128529728802633 0.3170528251416559 0.24750250202174268 0.34583101658962667 0.21087183879948146 0.059306268436092414 -0.05731064513597207 -0.04455492877772309 0.022868425255044334 -0.06449545151843429 0.15223026444024657 -0.03375061965703368 -0.14269045732196944 -0.27784651648223296 -0.34672954222544755 -0.36724330135095806 -0.3753391561383636 -0.3424154836148791 -0.31710082235775 -0.403217284803082 -0.5199093880196842 -0.5207782048238574 -0.46139104232159217 -0.36396985487981726 -0.43092570086298837 -0.5342934117371276 -0.6976337995902829 -0.7985226630174278 -0.7843488874311563 -0.6334564999212547 -0.6816357244405052 -0.7978376046975065 -0.8074663939944201 -0.8223052115914002 -0.8069252125883263 -0.7128990941298267 -0.6186683103636172 -0.6673117926632998 -0.6405849841172653 -0.6195547181051052 -0.49349745517017635 -0.433766412810841 -0.3610529141171053 -0.29121687926656564 -0.2559077945390661 -0.14466604972562844 -0.29157385711821476 -0.24311008424198916 -0.2971367053818167 -0.4418116221054427 -0.5156290068216735 -0.5657832031097559 -0.5919167967365659 -0.665751791889127 -0.5481613202086442 -0.5334006538100864 -0.4667951486459089 -0.45879056293756093 -0.4143836398922241 -0.40398688486204065 -0.4471671968858295 -0.49881440318235404 -0.6317880049504064 -0.7991046431721239 -0.8145457253687001 -0.747286889877504 -0.6849187930552669 -0.5429207993281759 -0.42346385987662133 -0.32093335453257876 -0.2521322382889771 -0.06496622542752328 0.09627768694030774 0.12856646126598092 0.2742930131647641 0.357328068809232 0.38867297439640724 0.27455616259464743 0.026620580763597402 0.140946469868168 0.11565435416742637 0.07048954125866667 0.08739062371327284 0.08734703721102527 0.16043912054592352 0.17838485376434296 0.29794802020116157 0.27686821345819806 0.42668163572322704 0.5383875177255734 0.48343339739648505 0.4893033318445743 0.4604046799745007 0.4695922433519189 0.338186000477993 0.3273992626731898 0.21471219807077502 0.09072124828900159 -0.06197196491702242 -0.19906916734164865 -0.16738828109457296 -0.27218019950726613 -0.48698481515040704 -0.49172987419955805 -0.3473318818065166 -0.11880208887066447 -0.03288048258627704 0.23631579191689656 0.3639406899262931 0.4157341289576315 0.5691310939278189 0.5994242637409258 0.5959904933924908 0.5576757378000202 0.5500598972974537 0.600926673889301 0.6074551009268578 0.6169427011353265 0.546038124497682 0.38397641962864315 0.31167510347624106 0.4377347413378775 0.398454400735005 0.5246116391174197 0.44766309028661966 0.4747238024312437 0.4664116968618257 0.40205331483459467 0.462422532546012 0.3416967221010434 0.16402054811582553 0.055392616529789385 0.05096395597531935 -0.017254330914382963 -0.08225889610733435 -0.3329551584179872 -0.26781157191469757 -0.45767237349353257 -0.4513245438221808 -0.5825236019395094 -0.4162528322067013 -0.27597951618999833 -0.09877716173400142 -0.09213490117789405 -0.007451470493456216 -0.13275496928097535 -0.11307562732999756 -0.2658361878700522 -0.3367821489568506 -0.3577925183751674 -0.23779687610870082 -0.09243173247241396 -0.2497629892643426 -0.23671990078059468 -0.3708422161972644 -0.4445689349435333 -0.3933543424185667 -0.2598883051484829 -0.09785090003958542 0.10906275049930797 0.2446904959910863
-0.27892600530701595 -0.29332572492357567 -0.33656037744263634 -0.2817293001513552 0.0049373073290956936 0.2949208653337878 0.545392796633975 0.7991300990758964 0.8539785466027678 0.7821372905640066 0.7017426321902422 0.612246035995741 0.6224413266612205 0.5163808630787524 0.5416077744955543 0.20660367294298268 -0.0151418190758597 -0.11721570666687052 -0.005559395162266188 -0.04678163864104147 0.12819839211874443 0.4266954782970172 0.450860771273468 0.650493741966504 0.7861122007046667 0.8709581965589389 0.9226667932357967 0.9760331154569424 1.0000000000000002 0.9654862707546381 0.9488809304748131 0.8554105419707548 0.7225748895338331 0.8105534951877983 0.9217478189493263 0.9636336739170412 0.9809308315175557 0.9598375232667841 0.9424461382432159 0.8553493155648522 0.8346309897308756 0.713986161761306 0.6372131299715652 0.4470229364860276 0.40965566541374704 0.3017933355857842 0.2798755312703672 0.4572233242833226 0.3965520706214503 0.4178634549715019 -0.020535691271524523 -0.1051433526480426 -0.24917714992261558 -0.4486695379813093 -0.39344456565858993 -0.530794908799596 -0.5983054576923543 -0.5805805163372788 -0.6687364168881111 -0.6248391121047792 -0.5781634710426231 -0.5231952501475554 -0.2691525880802202 0.35213324480714087 0.7961240641050927 0.8879876708179435 0.864290992850211 0.8486058673610359 0.7300339400221656 0.766683568701892 0.8472189000313365 0.8082423338301832 0.5981146402023008 0.5512450729944709 0.6299480276846405 0.46363683571350023 0.22209163032088905 0.17397432337485955 0.12533956679953898 0.30344487412856286 0.36167049895650744 0.1957172672087425 -0.01657713723099245 -0.3542088484926752 -0.6203791924078039 -0.6629710673697131 -0.7313120209896917 -0.6792509391503623 -0.5600888093379518 -0.5143161954905537 -0.5137232134038257 -0.5553814214719712 -0.5214429309706259 -0.567145339237991 -0.4154152815020458 -0.47478651883008816 -0.2613774160134305 -0.21980754058999383 -0.169441881444591 -0.13434153646660013 -0.15793495722320222 -0.17933925207888832 -0.16338391110473965 -0.14815785158362563 -0.07295265552565276 -0.09873450416180184 -0.013049612609691796 0.15252861109527663 0.15058011306644783 0.07094355496860155 0.14423132080205228 0.2044606883019937 -0.3580445590501971 -0.31653787181316223 -0.26423695809561937 0.0033759403351885254 -0.03624780450031266 0.177181902734231 0.15924840602480866 0.23684087659356134 0.37351771320317306 0.5000601827644654 0.752461976650124 0.839187209013388 0.7853487927552226 0.7805276955711083 0.4640679952752245 0.1543619489564503 -0.18069294801548513 -0.3995808669872891 -0.6356853922038163 -0.7115209414284202 -0.8392289288365532 -0.8485158450824083 -0.8249412276898604 -0.7701605700364718 -0.7380579082601729 -0.6373522485069844 -0.6240985399513731 -0.6542967926981389 -0.5807561555278518 -0.4548607795571273 -0.10889515641588444 0.28941443772958186 0.2688164882972224 0.37743500907065153 0.17841276591425906 -0.04123767518936763 0.01376869557092627 0.2724849041300483 0.2114633051226624 0.4149592787508957 0.5564395007274557 0.6383570265671422 0.7522511703871338 0.809704866452632 0.9181221128526627 0.9493261967924191 0.9498065133399728 0.8801330329380784 0.6822071681137563 0.2706439218281949 -0.3158138086733922 -0.27550933458467014 -0.5555135792388101 -0.45820565294106314 -0.44760538004845823 -0.38678475434166326 -0.4232928936446633 -0.23796342133235934 0.08112612010819985 0.2808658633444043 0.18306399755195762 0.07017259415838395 0.32493156756223507 0.26426055020307826 -0.1717187728811934 -0.24240051364877468 -0.4083909229387338 -0.4251080435929023 -0.2974618594553559 -0.0866017187002706 0.12405282399679082 0.3457054212416497 0.4363695308866941 0.3125712952960557 0.23794168526318965 0.3401721380000499 0.2181328202824922 0.05020293964726025 -0.04574929459154859 0.02969721916015482 0.15970563697582055 0.06656123475679084 0.2919591706413599 0.07228810678053321 -0.01826511067417137 -0.20388087711845415 -0.31348657677197594 -0.3448242296361042 -0.35616532819241165 -0.3196622765537371 -0.30335897110242604 -0.41865184754668433 -0.5474937282681431 -0.5541745115777545 -0.5387255094133506 -0.44776662689753133 -0.5007311005404627 -0.5942376770886914 -0.7575521729367288 -0.8291075839563917 -0.7449873769414525 -0.5788461664039918 -0.6526102076869413 -0.7844134125904101 -0.803468512957626 -0.8239179650723417 -0.805542448781254 -0.6794828998276098 -0.6098333447837676 -0.6998545703997695 -0.6886196787337605 -0.6761560821740875 -0.5712621730517226 -0.47714864812118757 -0.3777390768935514 -0.3373123866637828 -0.3127628728278868 -0.21592763684176974 -0.36939091029368715 -0.3230116961471249 -0.39247391787539154 -0.5605589457631924 -0.6291949074053776 -0.6713076737307107 -0.6930326752713786 -0.7435301940608062 -0.6118149871253384 -0.5619661332847988 -0.48142349464529016 -0.4556747153647133 -0.3614799300626369 -0.3266771236470454 -0.3771764824799714 -0.4567968417008828 -0.5757655760644299 -0.7741957508414672 -0.7665682494411606 -0.7252226850605419 -0.6602852975329423 -0.5132423180429434 -0.41376191411671365 -0.31788655408957495 -0.2550397950497684 -0.07271935996052352 0.07705690057940662 0.09329631833192155 0.2347237643023991 0.30185204853136316 0.31382532661461965 0.16961309055225543 -0.09800561463935856 -0.019299562504914953 -0.022683875782560405 -0.046397480442725986 0.025475510931986727 0.030626513487037228 0.05826949795332381 0.08483811712548431 0.2234159555311866 0.24001405782677077 0.3885256162445595 0.5099608080048624 0.5102299380044174 0.5475550882979231 0.45976033581697523 0.4868891277020764 0.36616555666249373 0.3890811992245612 0.2784138962248257 0.19125588865869658 0.021162028871499747 -0.10179634069427154 -0.09595751950999847 -0.17579669636859105 -0.40335878981863954 -0.38056677659881777 -0.20575489469686312 0.027455693613515596 0.1019991206520392 0.3437015319882295 0.45395813861856027 0.46106670806062083 0.5934637626627922 0.6216767730623985 0.5950956961306199 0.5644029621206953 0.5678726296751228 0.6393019839016528 0.6259351374069977 0.5911618384129492 0.5135541022697376 0.2855368417491241 0.18023221281009577 0.32412092117127483 0.2657053641695791 0.44400337962953124 0.36774652031903743 0.4031633611675064 0.4251596279331241 0.3726329498885623 0.4519107899415049 0.33591107634568707 0.1793058683331549 0.07122235013101387 0.056382794765312584 -0.008309200237179674 -0.06503877555151465 -0.3065448927849793 -0.22583508935939592 -0.4047077865444432 -0.3919287974135422 -0.4971765964511769 -0.35726877475915264 -0.20272093212463574 -0.036136801124743025 0.0038804028753479784 0.10058164018273172 -0.07851409435549825 -0.07033468054248838 -0.25374995126869054 -0.343966901761146 -0.372068066238873 -0.2441979929406572 -0.09860265161348905 -0.2754970461431571 -0.28006599702647555 -0.4563672899361326 -0.5615547336949076 -0.540724694182962 -0.4048057294041518 -0.21080152479657993 0.010222941305600555 0.17996911320821352
-0.34790417437055277 -0.3514427719806076 -0.4272715910687387 -0.39373567166167095 -0.09768198114914102 0.13254879815531234 0.3835291677158952 0.6757730551256372 0.7239696067653946 0.6360324412471116 0.5547578417692423 0.5139520071148039 0.4856908139346165 0.34575330386931385 0.42002587860588086 0.04502467085212433 -0.18738902850770778 -0.2719944995116093 -0.14036141916720077 -0.17856106017403697 0.02824319558117968 0.3342802396178786 0.39171472360805637 0.5956968159893608 0.7226555349126681 0.7756457545527322 0.8181392325457398 0.903254379582216 0.9654862707546381 1.0 0.9609385750692007 0.9080515220433554 0.7042995557195983 0.7862096269009909 0.8676557376966902 0.8927348765683091 0.9193568288371919 0.8956661328938373 0.9136099217620444 0.8415701361541049 0.8195911504690416 0.6722730503573464 0.612483123896997 0.42077533937193295 0.404198645549613 0.3091224759097177 0.3061338550869187 0.45932906391589945 0.38879627269272005 0.3615562705826681 -0.09766611259207988 -0.2318741123376667 -0.3653015202439722 -0.5352332129622585 -0.48954266020070797 -0.6052669619678822 -0.6366380153384739 -0.6077901564905073 -0.6463168567959506 -0.5845122259838015 -0.545633280233362 -0.46588676274382435 -0.2488225464221188 0.37221254141088866 0.7833955485379626 0.8832844363125878 0.8915427723242673 0.881798771723716 0.7702852525174482 0.790440997462068 0.8805585411452492 0.8334631435593675 0.617713592020557 0.5964719684181006 0.699664730992914 0.5422770307932439 0.33664021225971485 0.25324695677870723 0.16638466640459715 0.4097281239192809 0.44728644568939696 0.3174726775081295 0.10422052206758764 -0.2593023688426301 -0.5665190091404377 -0.6453323637827293 -0.7323445679575507 -0.6891427303969967 -0.6050652918532048 -0.5320018272257441 -0.5025226036090178 -0.5146914429020218 -0.4700498716375575 -0.4837488095560275 -0.288462742357054 -0.31118626887840223 -0.061236562377034044 -0.019071513710095238 0.0077773809248876755 0.04370843581614383 -0.015809322810868186 -0.05215786143685995 -0.08282406907190071 -0.08624334246533548 -0.03618168750425545 -0.06868097102859258 0.0956697238654492 0.23972500888585305 0.21182656171073552 0.1466464185676799 0.24741277337554687 0.3305017115483908 -0.21841185795516882 -0.16366971634498292 -0.11931815689920935 0.15571834499799167 0.11581599981505443 0.32442114341161143 0.3244292667321644 0.3750620688359025 0.49089986194283947 0.6107085637438613 0.8072003290568064 0.8592269755576971 0.8279896398938801 0.8121849500157771 0.5539919512854062 0.26675699690015525 -0.02074889409391661 -0.2663940599499796 -0.5177847956593921 -0.5797853065536702 -0.7519105556600948 -0.7764516242660644 -0.7827547242577941 -0.7758948759681973 -0.7636761908464633 -0.6915369683999175 -0.6823197393177229 -0.692161420919708 -0.6285633180008172 -0.47672679888350566 -0.10412795797851851 0.3334696842065627 0.32638371132029914 0.45270754088358406 0.2975806204105527 0.08447305856572244 0.12803082915325145 0.3608752495900551 0.2961750929168433 0.48365219576012664 0.6309361200742403 0.6614584520517492 0.7373062603460138 0.8120845214863623 0.9078159294737385 0.9270459160639958 0.9056974638754616 0.8135565170379134 0.5945025546358281 0.1880562987779715 -0.3262893186599183 -0.2670936246750377 -0.5488666601877351 -0.4675128038835584 -0.4696990148010078 -0.3752338300403341 -0.3932407660782289 -0.1967350221010601 0.11277838424613838 0.3312644319763153 0.2566560938245658 0.14909561722995177 0.3053310191101692 0.20384195825976725 -0.2709366844403861 -0.3721628974769598 -0.5214660555206477 -0.48558244679796897 -0.34471177784388146 -0.12283740705110235 0.07045345178671619 0.3214617369361252 0.4052477701403343 0.3051078048921604 0.21422151827813968 0.2661611855092355 0.14574668987250727 -0.04775705473461113 -0.13284131144997247 -0.01369386149231428 0.1877190927755804 0.09090296970651107 0.37876244993954444 0.14772717084527842 0.07224701270435425 -0.10192855634763286 -0.208892303263962 -0.22949295680669599 -0.23149822622509197 -0.18115814693793214 -0.18132507863179162 -0.3200388003902412 -0.47418434334025494 -0.47330996650989143 -0.5190283666270465 -0.44764077497581595 -0.5346294704411567 -0.6476647745545281 -0.8131900092786676 -0.8195190490702972 -0.6645467878191114 -0.4520370143430705 -0.5350293931034049 -0.7087119425193245 -0.7557266757485825 -0.7708561249271096 -0.807073800773437 -0.7012345763417025 -0.6745819767556901 -0.7735434400235358 -0.761505345364184 -0.7402348522601641 -0.6615822367156223 -0.5389942961826811 -0.4252114164545108 -0.40200948567495937 -0.38802424146548875 -0.3048227085711973 -0.4469327219650301 -0.37479421456009787 -0.454702745912358 -0.6384848524319112 -0.7156247830110174 -0.7509021377448327 -0.7780199007920667 -0.8249370784888711 -0.7165748035248113 -0.6582094176418651 -0.5655436825642164 -0.5207156025995261 -0.3830941831297973 -0.34412576761023583 -0.4128666291829193 -0.5108086120512797 -0.5961007983548235 -0.7852189759699013 -0.7240633107383772 -0.6682639424400418 -0.5858598645344213 -0.41246004237664874 -0.32498347973235375 -0.22923916639706396 -0.1705155594445616 0.002990689342226672 0.14706389046950955 0.14035392333410757 0.2750639957890261 0.31401559034639204 0.30295024123393777 0.13815099721111518 -0.17995090538942715 -0.16096214437964354 -0.1829541581763539 -0.21731062586685754 -0.12788824627550385 -0.13175076053800971 -0.12291545556527876 -0.08913617344376813 0.06578219602187295 0.11736461068153682 0.26502885601101683 0.4144846727172571 0.45964842660771843 0.54558509104717 0.395247789202437 0.4228936630394587 0.2881648478278771 0.35325373151364403 0.2805959224941161 0.2550259887117358 0.12132471322515406 0.01897358264798815 0.024545531494166994 -0.047142217739005635 -0.28255758657009394 -0.27391592176160556 -0.08717489607818245 0.1442685067400908 0.20219345160625668 0.4266069468321392 0.5071316989257767 0.4957152330404621 0.58439413962604 0.5771870808311759 0.5186373733691549 0.4891592439877925 0.5195538017365138 0.6148585911045918 0.6009827195312966 0.5304151639623548 0.4634577323232524 0.16145362834963667 0.04563681022768147 0.19667209506576233 0.16041601272689052 0.3977156753692862 0.3375870682197544 0.3681473611816018 0.43568419506390976 0.3984439967660088 0.49423503904837846 0.38861693063102276 0.26391143868922534 0.1595348821530414 0.13284939220231126 0.09059634751973514 0.03215216672659842 -0.20105450756881463 -0.12087018947931238 -0.2966673475927273 -0.30447417614251227 -0.43636562154521474 -0.3774062806619681 -0.24431266950607353 -0.09933499232094328 -0.01813237931975833 0.10150726172714446 -0.14650695161904762 -0.15154784204802077 -0.35786698300269965 -0.44491093887829064 -0.4640402747467345 -0.3464976966608535 -0.21038528482437432 -0.3865103018203406 -0.41032316559580695 -0.5915148349527892 -0.6848817513750978 -0.6533124723368124 -0.46795809593208854 -0.22947556085798312 0.016965809079426228 0.21958622844395684
-0.3500286701487851 -0.3846916875952762 -0.4457670884798747 -0.42598185580728914 -0.19284612517581684 0.06047648037746735 0.3071349316732458 0.6109096231782242 0.6835980391027745 0.6140868220967044 0.5670555271912304 0.5320240493401182 0.49404863718339304 0.3815851895977976 0.38644349593721217 -0.02863712161977387 -0.25481791059373454 -0.3577093875277439 -0.22930365494655555 -0.23811685943345776 -0.016364923905961875 0.29147646108271547 0.36359222370249955 0.5779723871915452 0.692154531632552 0.7769850062838483 0.8090335752284773 0.892843652602068 0.9488809304748134 0.9609385750692007 1.0 0.9140264476676551 0.7524608164355459 0.8187421219514563 0.8665226564780678 0.8837817181045371 0.9069829263469965 0.8800689504268909 0.9033713806747278 0.8354375729506747 0.8259154228925861 0.6680699735736769 0.5959352343133332 0.3851663067293091 0.37335812114764994 0.267624076549412 0.293539782782993 0.4500431249233901 0.37459412793366864 0.3309947617254598 -0.14643244934478772 -0.29902628228901673 -0.43756326340859747 -0.5982284140898019 -0.5372833799090986 -0.652857190971872 -0.6757387048753204 -0.6410808704382666 -0.6687018804745795 -0.6001921670669657 -0.5521279147261966 -0.4596152825973996 -0.2402581691880223 0.37548570519350327 0.7773021221677039 0.8953692079059768 0.915822483579498 0.9013283614074503 0.8121496217788319 0.831946905094268 0.911163560754308 0.8614161490474318 0.6582087329275552 0.5949320965438456 0.7208617046110435 0.5470081615224309 0.351585713986427 0.2645871682044875 0.2043001905886159 0.4668845332437847 0.5065688704783231 0.3673188989410123 0.14831989493498027 -0.2371675572357776 -0.5766551460729223 -0.6677165498156198 -0.7636388580940889 -0.725096042159452 -0.6494075121327485 -0.5639300779649031 -0.5230416408367576 -0.517824961314255 -0.46515375658547237 -0.45321571729953525 -0.24626978785870685 -0.28667836352003145 -0.031595821604653955 -0.0010814828138456403 0.06490824048234299 0.07968433820354291 0.0044084123665522725 -0.04762634724191936 -0.07978862395178588 -0.07653427730371437 -0.025115140227174634 -0.05657378319087563 0.1174727037427531 0.27818035156 0.24980290560379362 0.19304149764958883 0.3142085134868378 0.32560010980271487 -0.20995023404417498 -0.12956049587100144 -0.06635307028213733 0.23453578180132348 0.17377100044673055 0.38161061410922054 0.34388658092018765 0.3994650152680729 0.545570348660158 0.657317609967483 0.8526109595628516 0.8963954713623259 0.866610579397302 0.8334597064479125 0.6052465789542888 0.31756261030180555 0.009445460515066912 -0.23725781073753102 -0.5125182732882457 -0.5835232970635711 -0.7585926613877637 -0.7668902804844944 -0.7754959218804787 -0.7894316057844458 -0.798415843598722 -0.7378028268767725 -0.7309278883593797 -0.7382181964659864 -0.6801648562646438 -0.5141998135275774 -0.12029077303770791 0.35519489280404976 0.36303634676481195 0.4973038428291394 0.34353014199325 0.1459701725520604 0.18578462147536912 0.40175378117825805 0.31473255506452114 0.4913981498847718 0.6203855795311345 0.6338556035724724 0.7160630099641481 0.8100415681285347 0.9021862638425336 0.9164983073547808 0.8882339572742617 0.7806343391739455 0.5309270636932664 0.1368428340661208 -0.38630917082441296 -0.29865616013241575 -0.6181612787002074 -0.5260975492069155 -0.46018730052999374 -0.3371290743533093 -0.3589298455815826 -0.14477821828656592 0.1263332320783676 0.3438908025814039 0.26056672594593355 0.1444522490351501 0.32637777266021045 0.24724890869475494 -0.25365365394922307 -0.3816375470139918 -0.5423008632739756 -0.4948360567540959 -0.33877493283600324 -0.1030045577075531 0.08089262102212447 0.327048713947727 0.3915035201025423 0.23248916796046132 0.18233869583058385 0.3226210399021049 0.16368371342212 -0.06459861062241465 -0.17657195591191163 -0.06881118764790331 0.14616355653860488 0.09436743214978559 0.356342908813144 0.15893171132585912 0.08572944818655759 -0.08504937322545836 -0.2527075348178649 -0.27565947295470944 -0.29200467283432985 -0.23534163360771285 -0.22641565292606472 -0.3863372262538945 -0.5425237305364861 -0.5583578225084024 -0.6100042871455733 -0.5450046972520884 -0.5843433215654589 -0.6553532705272825 -0.8110337943965281 -0.855058322393115 -0.7077215662016185 -0.5121902916484414 -0.6045290824808952 -0.7290555385006012 -0.7058577186463134 -0.7738014763402876 -0.7852585538825286 -0.6936323526176945 -0.6851481024554331 -0.7846240651415949 -0.797990246295888 -0.8035762017851344 -0.7386156191856666 -0.6105750672013003 -0.5097942258343328 -0.47798097120524324 -0.44159015553943115 -0.37814302762571544 -0.5160850728766436 -0.4667773317036196 -0.5115752882598168 -0.6810409274955151 -0.7577351105711216 -0.788216784602922 -0.8072161177096211 -0.8522638471880423 -0.7627219967530507 -0.6888911261471736 -0.6131152708088665 -0.5759331157303502 -0.44255767134211516 -0.3693242769811971 -0.41541251847001204 -0.5114380261461057 -0.5597217222779344 -0.71405449363682 -0.6350605046282519 -0.5689724596488549 -0.49675282124540143 -0.30804934473134377 -0.2158465732573153 -0.11721785640475503 -0.05217777131722217 0.1219325662707273 0.21959920364562496 0.2236118321158596 0.3575377770636448 0.39149840776593425 0.37910013710096757 0.2037229747528833 -0.12088206696294342 -0.14165231889715998 -0.18670558971250925 -0.2427816923442959 -0.15431568643442528 -0.14530990760954277 -0.18121335729711793 -0.15088886870161208 -1.3902209999583496e-05 0.04932825396650506 0.21263596887565647 0.35410045767145015 0.3940210891289759 0.5010489082353622 0.4012410146474589 0.4378080727174333 0.3216878228251963 0.43326687439378675 0.41839337904845664 0.4008399105702285 0.27055141135676425 0.1606565796282095 0.15379582658448698 0.08205987018222478 -0.16963985967565007 -0.160908132283984 0.01679369276020124 0.2597576515196747 0.32923134230541873 0.5430995631508168 0.6091454488615713 0.6039002779561666 0.6655153612752468 0.6393797700381787 0.5618132277863047 0.5163109138333576 0.5129116601096748 0.5778060022626064 0.5572789100962369 0.4829778587994237 0.36758286551321595 0.10485907223375937 0.0049088432882075025 0.19245321321466824 0.18162969048989805 0.44362626620786394 0.40003410093102193 0.45914391475754973 0.5276553415306767 0.5155074082548997 0.6036903397119469 0.5034021682902008 0.3859874591381775 0.2824008302979333 0.25113932053844473 0.17554051919217775 0.09553105471840526 -0.10435376397045279 0.003031381474647336 -0.16658371661936078 -0.15145523180945208 -0.285999964655518 -0.24586871522070133 -0.18233708839200904 -0.07712144588942925 0.008117995300973901 0.07891751151993638 -0.17466490298949267 -0.1977435936912199 -0.4046725930794256 -0.4839002123756016 -0.5299471736784577 -0.41589801239949853 -0.2770348724341824 -0.45624980203647236 -0.45785420284027206 -0.636086179461092 -0.696137545223665 -0.6575108817921088 -0.4258884736018394 -0.18619645349036157 0.06439459616055654 0.2716605890086077
-0.35204843630534793 -0.36743066284297093 -0.4453064362117322 -0.4761690988641262 -0.14630145803106637 0.08569827576459144 0.29143344824926937 0.5555684090748103 0.6156318671749035 0.5755516221838661 0.4735813000597556 0.4087774186860153 0.4098734472659282 0.2804314871100185 0.2767585894091101 -0.032286149806134916 -0.27419775358358434 -0.3544470977710984 -0.2454473507998272 -0.2812116864692479 -0.10747281848877685 0.154043603925538 0.20196591302218284 0.38195907669556944 0.5215290071737152 0.6217465276778363 0.6845402224746264 0.7849268658606906 0.8554105419707551 0.9080515220433554 0.9140264476676552 1.0000000000000002 0.8159293351358113 0.8764749484384421 0.8559180943961802 0.8391229106810489 0.8371885646527465 0.7693204726530597 0.7899015085038006 0.6926879304564106 0.6777440012455402 0.4735830746922143 0.39933257491742014 0.18822175317105516 0.20494407022642888 0.13384227139286986 0.14040924941144597 0.2838632140105936 0.22273525333876454 0.19603968124473348 -0.2112286829255944 -0.2913202716710446 -0.39618339914001943 -0.5246781919725529 -0.4218118901632748 -0.5306030583267706 -0.5364146639352724 -0.49092924052351655 -0.5303905394269218 -0.4516955908505849 -0.41790147348536844 -0.32245917877926994 -0.11413062357961404 0.4566364717476464 0.7552332194337266 0.8524612471077657 0.8454625778948076 0.8284148880918536 0.6761937021730474 0.6739487966698194 0.8117722081775319 0.762758791638589 0.5277576529626951 0.4732261386732886 0.6302990925616088 0.4842090107106966 0.3295469513108296 0.14499882752505613 0.051740135869373906 0.39700727857281504 0.38160999116903616 0.2520835201588708 0.04954961517751478 -0.28577857105145904 -0.5494275664426714 -0.6325972855972697 -0.6948004548616157 -0.677406124051243 -0.6198614164718637 -0.5707805571716713 -0.5331391882152254 -0.5293639926355747 -0.4935801142351587 -0.4704976167334742 -0.2899525448780637 -0.27405669726106163 -0.004886911998742386 0.032281885528050974 0.11573011175511073 0.11915584801659536 0.03405903620845568 -0.03386978431493625 -0.05141340265944775 -0.044660408319457175 0.0258996753645347 -0.009669675404096158 0.1834390441076743 0.33953024875080035 0.33969890599344477 0.26570307524876424 0.38986517281093247 0.32064216884740615 -0.17220458005376654 -0.12665529396678188 -0.07233023731992283 0.2441200392871847 0.21298861710587916 0.4234893201846286 0.44109814460277896 0.48443951957050135 0.5895871000443018 0.6621024535077448 0.820919562396568 0.8510530953726514 0.8300719043725817 0.8406645944752581 0.6411736509131921 0.3888599265016842 0.10707197459860088 -0.14916231101925234 -0.41209900360198093 -0.4830579807803459 -0.6461065353392476 -0.6572427142086897 -0.6535173410366938 -0.6455331552691135 -0.6668474218755038 -0.6089610648317565 -0.6291683902886471 -0.6345391066704175 -0.6070709711363449 -0.4964790155233893 -0.1965834087415367 0.22868754858617246 0.2167866427175071 0.34615450546877913 0.22889740129814584 0.017075755413724986 0.07230074134343412 0.2659681230695723 0.2500373903452187 0.41015954396938425 0.5429157507626963 0.5800637368859359 0.545869628794237 0.652765965585688 0.7787182419524784 0.8208547690411854 0.8358756817709098 0.7619963690159981 0.5476720616768903 0.2366475206044584 -0.23578848969367225 -0.14272391422292635 -0.4574145017996364 -0.4629457520985199 -0.4315217518114927 -0.3099430727990395 -0.2897041311098857 -0.047903482064523224 0.20152754020868047 0.3989468816140024 0.37997115300790324 0.29445035289826094 0.3858568673039387 0.24124766297456338 -0.2251924897025623 -0.37769723646715 -0.5371132160460113 -0.48104081903797896 -0.30553111208323225 -0.06708906560648772 0.10895560425726 0.3640858221259142 0.40665621222534687 0.2398396360575952 0.13414266223897098 0.18981394526782178 0.015876045589727345 -0.21588321203545632 -0.26590735988768704 -0.12662175630336145 0.16824682746228134 0.03194236483955384 0.4056233579230665 0.17126540272391833 0.08202778219485328 -0.11591965354504774 -0.2614659933693054 -0.2386999138301906 -0.23134608725844671 -0.18288109130001595 -0.20113131953454266 -0.35772431170226787 -0.46092054232090807 -0.45286319372587236 -0.5351894751303672 -0.5005075706642038 -0.5639579483235259 -0.6367441982890201 -0.7703036305395771 -0.7842733490888852 -0.5828310595213058 -0.33835432097260715 -0.4045084211522605 -0.5407895668301685 -0.562376448975529 -0.6041895989303268 -0.6081630513434325 -0.5287661882395264 -0.5426033805857182 -0.628437660919257 -0.6531929999204101 -0.6876761308564402 -0.6556410549488892 -0.45579968412615557 -0.35365250421015715 -0.3116801178692415 -0.32946103718664227 -0.31824181276838714 -0.5144707248614568 -0.499715222522209 -0.6174566500486789 -0.731510861397386 -0.7559628478279763 -0.7547471234255115 -0.7599167826324935 -0.760467419457646 -0.6515793232256187 -0.5592507317555375 -0.46096506893558153 -0.39271580064411793 -0.229283337724425 -0.18867019576416513 -0.2746717942437399 -0.3635917283842212 -0.3997708374737606 -0.5869197143220078 -0.5192378978134624 -0.5235107083346292 -0.45733599557532223 -0.29854790404534903 -0.25697601288348054 -0.17722202546776458 -0.11295225852884902 0.021760969433294055 0.10754196261681835 0.10472796136047778 0.21447069208343245 0.22986813764093006 0.22154492418865354 0.07815566532390225 -0.22350123204926162 -0.2992111674228852 -0.27905451639326906 -0.28444757118735564 -0.1583603818512905 -0.1559050780956166 -0.25276957542830597 -0.19676271226416864 -0.03953414549543804 0.04850432629504776 0.1999006343784528 0.3717122248981124 0.46775738039158743 0.573346339681592 0.46376757252994616 0.45967502107728225 0.334510264009134 0.4406233204467343 0.3615987851352615 0.3728136117804405 0.22550167096814952 0.15439352754025912 0.11364840302408646 0.09057381734412914 -0.11031745311981653 -0.061054630972310696 0.12042831226671631 0.3213706595904805 0.3601657729331361 0.5035436669571334 0.5559778777970958 0.48711491175450417 0.5376704146518225 0.5496209762556593 0.45888111616234656 0.46599076662846767 0.49003960430954047 0.5192846513183648 0.44028390595608324 0.3369739817830636 0.3050799807974007 0.03976129145624789 -0.08958615308588244 0.03948859328018262 0.013852378280437058 0.3113062449919976 0.22643293211694154 0.25954354896391163 0.35951660468038565 0.3527432785347976 0.45421493794958834 0.36237358949075993 0.31423434147623125 0.22018673830249824 0.17721630842103145 0.12352942605177018 0.02453058719078247 -0.1490336279334027 -0.05038958914987644 -0.16418970896513585 -0.15381383881995067 -0.21798523848470178 -0.1792998821651982 -0.06654797968087073 0.02346806514891745 0.14069542177307226 0.2239061947925773 -0.0805150561124667 -0.11212471703983033 -0.34923045692126226 -0.37269956338939464 -0.39855623178694666 -0.31638139102012003 -0.19327126031951275 -0.3586699692664279 -0.39274362749993363 -0.582807530151431 -0.6908973977196037 -0.7057471352369268 -0.4572893714564118 -0.2305016136788313 0.02887954541250209 0.23217868904425343
-0.3423081993439808 -0.3732222489313434 -0.37582436177754597 -0.44948960005637945 -0.17492230866907352 0.10791094739053671 0.26893064442247316 0.4954532480261126 0.5761445527524085 0.5976328774246028 0.4309253196519316 0.3536838615644167 0.34666304702794637 0.3128519995450813 0.1195759449361601 -0.08941157842531289 -0.24499129356514313 -0.29790087785999086 -0.26676141448917384 -0.3349965854893136 -0.23356002985189533 0.002202166944767554 0.03170772399615159 0.2287876545809524 0.36612282232130106 0.4840638848129271 0.5722808967784242 0.6517438827893753 0.7225748895338331 0.7042995557195983 0.7524608164355459 0.8159293351358112 1.0 0.9301636546973615 0.8421548606693601 0.7841226095711981 0.7365918861182603 0.6492710925846161 0.6436352016219121 0.5365309955070355 0.5105487810820494 0.3951667085805648 0.3428218866666511 0.13906782639870405 0.08061394688656721 -0.045900908066696805 -0.0790879902161091 0.08267801152255169 0.01704051110474244 0.0036685816719963377 -0.3529549137117533 -0.3688753851028271 -0.45249736896310555 -0.5717804670062666 -0.46235825842058104 -0.47110269392925697 -0.47350139625666565 -0.3966411642146185 -0.4413777745159055 -0.48452896599047907 -0.3631328780804107 -0.2556766579654436 -0.07831600959561484 0.42837740011359693 0.6522543501751097 0.740746587463194 0.7243836332436295 0.7150731183047886 0.5967238826267403 0.6326355724411705 0.6777595021878259 0.6442245567367901 0.46026054610974043 0.33662976766433367 0.4052126763228652 0.23866028568780254 0.04609059945093346 -0.06423834551207958 -0.018918679723490435 0.24754489607986363 0.2151860130771867 0.047515931522213214 -0.16697212078518414 -0.4889641076097332 -0.7035318298199656 -0.7516858117681695 -0.7678215338880826 -0.7616132319877789 -0.7061626133952316 -0.6903682372908612 -0.6837377038381164 -0.687749752144674 -0.6641047147555345 -0.6315980733665847 -0.4735684181334995 -0.4014052734713714 -0.15107690090312748 -0.0916618834596699 -0.03506992531397281 -0.05613906332641768 -0.15254403602766411 -0.21300214179495322 -0.15387037752578794 -0.06656691757829263 0.024114892611117753 0.006218795407541428 0.1065752582543046 0.3102936238390695 0.3518493780299742 0.24310197727019295 0.24114721349071497 0.15165256453244028 -0.23407203128878162 -0.1147086095765341 -0.012487146047679747 0.259320052239075 0.21173302266039803 0.3814420205104673 0.38016450265543106 0.45603289525852025 0.5364183045236683 0.5500944095678572 0.7349336851019015 0.769767564787618 0.7377391727471351 0.752312316617138 0.6216036125764023 0.38855302232223293 0.06551662275559318 -0.12795992459885272 -0.4146112669656997 -0.555448534040515 -0.6321695889250238 -0.7007646591323216 -0.6781655623223691 -0.6218840255529123 -0.6630434386446269 -0.5896090502162711 -0.6488380059692308 -0.685210761143387 -0.6746089398726061 -0.6393339989460389 -0.42328081783705673 -0.021622864850166183 -0.011545959516158772 0.14190348565687502 0.029771677754714128 -0.06467821339539509 0.002121158510288993 0.14346210572075932 0.10168938225988149 0.20914641023209757 0.35722947116495507 0.48784536470835166 0.4456999823037983 0.5366260507644232 0.6508937402513768 0.6840224659167026 0.7165354384042112 0.6864157131523274 0.47727825053422046 0.2369795314368273 -0.2819961937171458 -0.1955013616885672 -0.2582794485322836 -0.26126095950908623 -0.20699392177059034 -0.2344088200489023 -0.08443330657811846 0.11686317973543776 0.35908098200228444 0.5053579836531495 0.42906599217558095 0.33632559517643196 0.5097892989046772 0.4150489367031747 0.08470838288559142 -0.07941589862592188 -0.25328789553179565 -0.2022150370284683 -0.02376662718197171 0.20475931238666786 0.3261897909996854 0.44705514983143735 0.2997030081673205 0.018682011379823945 0.013501446275297983 0.17762057528244588 0.11046323524470918 0.06913702371272755 0.09484737504478584 0.15312918817195187 0.3526949626941502 0.19402347040803486 0.36689574112806067 0.20077869800677733 0.2478033499928029 -0.034045581381008376 -0.1978022012443519 -0.21338965574840357 -0.22231612820247137 -0.22504399804084466 -0.20508530231363328 -0.37217347385682686 -0.37822451907070875 -0.46325415484817734 -0.5284804796289388 -0.6029509137873593 -0.5964634109960585 -0.5974716310010938 -0.6442426100908439 -0.717245637646705 -0.5533594960421601 -0.42576765601930333 -0.417721245762109 -0.48389077949850806 -0.5030139111521322 -0.5981346765617142 -0.4672347776147077 -0.30034454311629155 -0.2696238922600167 -0.3769103020807875 -0.44300794053378534 -0.5074133632317354 -0.5109073097906411 -0.3452976941372192 -0.22997984990725245 -0.26705582898184416 -0.36268333782509926 -0.35756054470835713 -0.46937692715993085 -0.4103242831716367 -0.4849109952804194 -0.5837347562146549 -0.6090256013880899 -0.5737495136391914 -0.5444060644950366 -0.5123681847433027 -0.40055452756498705 -0.29123406177311695 -0.2391678410850462 -0.17405315729026294 -0.01170297135946285 0.03798080594524202 -0.030553021673780125 -0.10219883330199396 -0.15341001037008853 -0.33625575287712317 -0.3121530314788039 -0.36040161821100963 -0.3455960852078745 -0.2672326950465207 -0.2454898988983393 -0.19443445708233925 -0.15766773362151126 -0.06143289545503788 -0.019444503635211156 -0.0243014441245026 0.05469312907355975 0.08001306771814318 0.054014807418414294 -0.03351828802495533 -0.14396928885337384 -0.21949774024937485 -0.11585976135558881 -0.0789232492742778 0.06596196556311891 0.09925043353444217 -0.1541564684413546 -0.12060506305104718 0.007597612706125425 0.05497554883476821 0.18426550761417068 0.27776352665903825 0.3815021435793781 0.3832436632267153 0.32181553128807106 0.4083457731716566 0.40156661583544107 0.5246708348286615 0.47716622005286286 0.45410955010323234 0.26363412554783117 0.19292466581207715 0.11357571936946008 0.11534444801551577 -0.0568971948461141 0.04303587350035933 0.2078811583431805 0.37954517451235836 0.42418246678257354 0.5173005293533366 0.5711187789824894 0.4758893430290271 0.5131376086638425 0.5373789279325082 0.4530554060836868 0.46265915942368807 0.3690208528126272 0.4126336072553795 0.33043965252080804 0.25255697712883024 0.196486546101589 0.1330596784262248 -0.01093840545945336 0.11293476371915293 -0.004419165222116508 0.20776110514491042 0.11873043850413864 0.17053893392352037 0.22256160902223232 0.21640751010031853 0.2989761715034722 0.2580086750589091 0.23574264533078093 0.1635235311078638 0.11169390761226872 0.01782338150296003 -0.04789350698836013 -0.1582890255781916 -0.034414715379050054 -0.12179721286187403 -0.03911177555842457 -0.031943577087188944 0.08836134044506665 0.17477728613999713 0.24343115512143282 0.3303365307410948 0.3498466925935963 0.15723013468845218 0.10395420792936577 -0.05382435674016417 -0.12363406105173118 -0.18676970030734738 -0.09130718463849337 0.026030489875052198 -0.11739957488079235 -0.10865324428206755 -0.29591726788125855 -0.44268559177038785 -0.5522874101346319 -0.5177022686943659 -0.4108347413040188 -0.21239568952611107 -0.08769054601871214
-0.20625953193999044 -0.2309509473840551 -0.2584798023925408 -0.2779698131987225 0.00909085025230037 0.29209036482875 0.4211624778027044 0.6654877416964519 0.7131700096370024 0.7263499235946432 0.5100243190665162 0.39950288639893167 0.43591766056616427 0.3987259169076261 0.21188598451977425 -0.01310581874506842 -0.16289882759685503 -0.21885172541918937 -0.21750842863717348 -0.3135412158248629 -0.2520013441406001 -0.00497960529567688 -0.009288634238831946 0.19846893976141386 0.36714887488747355 0.5316747841554035 0.6520493375216126 0.7347064766036293 0.8105534951877983 0.7862096269009909 0.8187421219514563 0.8764749484384419 0.9301636546973615 1.0000000000000002 0.9512758423758451 0.8849135748287534 0.8204256581279481 0.7078094796238251 0.6631511597044782 0.5192692065690231 0.4996424208965274 0.3614959071070832 0.26418610999143505 0.05851451772124176 -0.014625127144152586 -0.13819940467516645 -0.165511416983162 0.01416626693366431 -0.04847109934939039 -0.015612888869499063 -0.3630786366256175 -0.2814978833749519 -0.34374087861987696 -0.463473426480963 -0.3163423061603318 -0.35262877976045653 -0.362434857053118 -0.29390168295473207 -0.37924652446709994 -0.36111366920504107 -0.24078224284618915 -0.14156012401742485 0.07339060257677832 0.5995307142776104 0.7869258956474766 0.8128128981685395 0.722579052189479 0.681010534345212 0.51078466680685 0.5658303802972263 0.6535157402238867 0.6080122225367235 0.39371304224632897 0.25744688651715786 0.3619056728041978 0.14804164434999845 -0.04908994629638548 -0.18573548160709247 -0.1874794963438791 0.14007443381789095 0.1036900257858259 -0.06034086294714084 -0.25270880037910076 -0.5679712377882224 -0.7361363272024349 -0.7706847783760741 -0.7582317056389043 -0.7495067997058147 -0.6854745383452786 -0.7196193521939315 -0.7235385881334074 -0.7443428636778925 -0.7238159454222731 -0.711824378734407 -0.5578661377013081 -0.4839536078556268 -0.22408762226691875 -0.1443564774799641 -0.06864016997161689 -0.05669811306976831 -0.0602682168353886 -0.10517904192474897 -0.035534108544047475 0.007738531203351253 0.11426015149136998 0.06713413595937344 0.09393174668688252 0.25303250430287155 0.31062535173228983 0.21808140633594908 0.29897980941823 0.191163758493364 -0.2908830676000137 -0.26280191603225855 -0.1583397980008237 0.1340969112708553 0.05185270708593721 0.20784046191467323 0.23711836879068646 0.359971530365119 0.456084385487413 0.47063894391590766 0.6892437740646432 0.7691173362767082 0.7595697185061006 0.8019271037361975 0.6133606914840911 0.4293839624096905 0.08327500620238769 -0.1038342658201393 -0.3710436995615511 -0.5207186558836154 -0.6155492812175077 -0.6983725236942848 -0.6522574953737001 -0.5518447476285749 -0.5884521283177848 -0.49460777944254575 -0.5645130263323846 -0.6118528516329618 -0.6308832635428393 -0.6086099202161166 -0.45057883927035053 -0.08327903703576542 -0.10686317099136473 0.04227445217031338 -0.1056211851470234 -0.23299553635149306 -0.16472933402330908 0.006625370665981232 -0.014534534123018401 0.14483816185690768 0.30092523713929253 0.40994173524628325 0.3891413378600169 0.4809268785272373 0.6437593263708006 0.7225634546159713 0.8129016693236644 0.8331204493056602 0.6591572583019107 0.4522738627854806 -0.11945836548824379 -0.018249350384817526 -0.24531460342288453 -0.2058473562998368 -0.1205171411423627 -0.09139429555907846 -0.03158706949893135 0.1974615818992152 0.46586261438662785 0.5954984044889957 0.5353660653347379 0.4050855819989816 0.5995196160222459 0.4858997580411957 0.13397539290787433 -0.043006755146242526 -0.22673057255655366 -0.14802630702551453 0.050617235544750325 0.2818163254087009 0.41970971644733884 0.5538374554021346 0.4519022003673748 0.17858836764387956 0.10553208918255282 0.24979608255045693 0.1350260935378971 0.0021313397618943275 0.007047117003268143 0.15283513102999485 0.3997345388373991 0.26879847111451693 0.46832696028614407 0.22866802234141337 0.14518508081409656 -0.1893028899139017 -0.3851821832156022 -0.4049866254394512 -0.41021643518965945 -0.41215863942723574 -0.4343637806885035 -0.5611821693871525 -0.585830319464519 -0.5997924331188017 -0.6249307343186458 -0.5743483232834107 -0.5100009883997476 -0.5059774923390654 -0.6000444414936773 -0.6945031138003727 -0.5300809225294579 -0.39769704441357684 -0.47783492878378 -0.5268357776832308 -0.49498110056585676 -0.5798793370946127 -0.42232735366382046 -0.23636447253058923 -0.20448691365732674 -0.3393004327398679 -0.3920792762908316 -0.4709316244735954 -0.4525532846843942 -0.27865902940221055 -0.17619720424900046 -0.16749946747414643 -0.2147759164425797 -0.22573500548730951 -0.4271926404870168 -0.4806054095882535 -0.5799946403403295 -0.6520142957030426 -0.6330677991509301 -0.6136070285025321 -0.594593113908614 -0.5412220004118791 -0.3738450674242629 -0.2411478224825553 -0.15407364980757451 -0.09460292577538877 0.06140661200527203 0.12690508252093297 0.06913950560324011 -0.021847623830215632 -0.09528760550342051 -0.33780007156898306 -0.35399359755373544 -0.4633326651406041 -0.4464405110486024 -0.3904435296360128 -0.3936309848109819 -0.35539922282584324 -0.32139145434988875 -0.2104623365349285 -0.1733676821699282 -0.17170040209598922 -0.08582329520405926 -0.047302974461317406 -0.039312843107434006 -0.17054103163632453 -0.31214283774420415 -0.33279741664600354 -0.20471583845015015 -0.11635433398799973 0.07919648726642875 0.1317111154301027 -0.05624616024935814 8.132213731135858e-05 0.12211725331364322 0.19968661383910613 0.31182282841834286 0.42646167554652253 0.5503469973199607 0.5873877247464667 0.5058499111855669 0.5251561864478289 0.4834748144867675 0.5488024673152551 0.39267787873588583 0.35680327223979963 0.11801314395222726 0.06338023073887486 -0.03588766761169276 -0.0018480139070379139 -0.1457886589024953 0.0004812338667338206 0.18062260001266892 0.3305227945799002 0.3615098979767612 0.4263892835067094 0.49049346856259673 0.3565032718244829 0.4440393695696164 0.5393718859559231 0.4839113395353295 0.5245500948623366 0.5132244402941513 0.5031939811779611 0.36590343834902855 0.2721294596596767 0.2284101078419319 0.06359441879693552 -0.10037807939897665 0.0022165017971219596 -0.1208749115043042 0.09631387443100456 -0.014390249891146614 0.04314867758977202 0.09477485792674119 0.08983359457150565 0.1908554028208394 0.11189864030643991 0.07502680239188009 -0.0161096156450376 -0.06906053786113017 -0.1521104465632848 -0.1990312915159601 -0.3159904305915359 -0.19871198897245732 -0.25444944543953224 -0.18617850713544043 -0.10277191276768459 0.0480013480573753 0.23138571069300282 0.3233666862099539 0.41006573099719973 0.4545043508337206 0.23759679591164665 0.22248435451830784 0.012404473723465332 -0.04616230412227647 -0.09704687110694368 -0.00021525939854340174 0.10801785769701167 -0.06346536083046324 -0.09176993580866753 -0.3219014918769225 -0.5219541832624495 -0.6473307060731648 -0.5684744749082795 -0.44039088901598794 -0.25662557751334664 -0.0918174748246756
-0.1908301858680492 -0.2047168188017418 -0.23178331537778568 -0.19643485857184279 0.10585313122788809 0.42225580178110167 0.5916514104163478 0.8279914611333858 0.860530538670972 0.8474193224965807 0.6575763568735914 0.5319565091000806 0.5753046229121492 0.4965022547604238 0.3940271839339717 0.16777642045709362 -0.004548247646526757 -0.08513361479130468 -0.07084198003339506 -0.16646802627133933 -0.0942945862875067 0.17309318220983985 0.15256987581622772 0.3644942110545934 0.5425197985745769 0.6965245893562658 0.8114594786840198 0.8757284890122871 0.9217478189493263 0.8676557376966902 0.8665226564780678 0.8559180943961803 0.8421548606693602 0.9512758423758451 1.0000000000000002 0.9760052838599422 0.9304735648383338 0.8397276006554748 0.7799531952517617 0.6348715390512083 0.613984176359431 0.4804276146608915 0.37318921493730195 0.1779225330517735 0.09841821005444859 -0.02294608483377169 -0.06065740173684342 0.133968932258519 0.07471281463373093 0.13708305195979398 -0.233227369489162 -0.15419572232914622 -0.24104316537409778 -0.4057223933858708 -0.27517331005500184 -0.3590728490393511 -0.407100690369281 -0.3590396422082012 -0.47250983203236385 -0.45681248431298527 -0.3578816428771923 -0.2865195259939037 -0.03522719583193757 0.5400215798175393 0.8289549211903975 0.8628638686621928 0.7646221959183879 0.7215380279571597 0.5513850386248755 0.6087924887399678 0.7053140891323145 0.6511301691335055 0.4236664887380987 0.3159386443304947 0.40713966445663474 0.19977555391020713 -0.03126183099537399 -0.12113684906857732 -0.1452201621954845 0.09376718788309378 0.10074886879137418 -0.07837479037508939 -0.27942791120405636 -0.5930211542871352 -0.7609578229804772 -0.7752252232674813 -0.7697966791138265 -0.7423488275697129 -0.6399859563792614 -0.6744775757111086 -0.6960440607372416 -0.7450262550533061 -0.7272138582445746 -0.7558275748525541 -0.6210104618510917 -0.5995937247416068 -0.36381786980195086 -0.28302444899132473 -0.21925754628556185 -0.18164738276021455 -0.15386805110703747 -0.16899565118287552 -0.09409059466310339 -0.06052165586649007 0.042047908820304604 -0.007850535525923522 -0.008272972576193631 0.1581884254631333 0.22043453812532657 0.1272248228667838 0.19745703367221687 0.15589728353186613 -0.39416249330681336 -0.3931340119759218 -0.31103002872069196 -0.025446396644972405 -0.08983418820369214 0.09151442730806776 0.11667775445624629 0.24329328842873468 0.3585225765135313 0.4166366388935829 0.6775908368202995 0.7929604720660185 0.7604409137513185 0.7974203759280183 0.5058094274322954 0.2776357156567974 -0.08729843921433121 -0.26720910654372426 -0.515991644600713 -0.6510267921163981 -0.7406148878851344 -0.8110918756960291 -0.755332402225316 -0.6286129890074778 -0.6270911739697482 -0.508005026806629 -0.5533741290766427 -0.6106142469081272 -0.6012518238190065 -0.5675585057354928 -0.374537317219657 -0.01908177940757127 -0.05472974020515613 0.07556227245451279 -0.11264797218529812 -0.2835617200563182 -0.2163065526190684 0.004466291015835964 -0.017070219461282097 0.17369499594702936 0.32731448642467914 0.4499792427600965 0.5163146855909099 0.5888357447363988 0.748972694387032 0.8251440062139612 0.9102773429095623 0.92499784191221 0.763987508750045 0.4851291655208212 -0.1418359141615406 -0.07239442349156436 -0.3183318344434218 -0.24319819313519667 -0.19420279260874332 -0.17612011602504754 -0.17760546737053742 0.032939425966509735 0.3473314381868449 0.48998696289997806 0.3977533543885904 0.2613600163130545 0.5398774647856933 0.468470459372169 0.10942210334908278 -0.007590282917016784 -0.19851117974003368 -0.1803693376389713 -0.011510597363506788 0.20497199014392678 0.3878426939960106 0.5335339149439976 0.5043546859558804 0.28950659735879375 0.1898939789562748 0.33244722749828537 0.23889502522326317 0.08951824661590878 0.047261179325214626 0.17280200511440771 0.350466894376082 0.22235159817308417 0.4038442093855725 0.14121340633900292 0.03649162620363197 -0.27856170428559757 -0.44514161504555333 -0.4712850610150792 -0.47589642901471985 -0.4690472170148368 -0.4753551819972308 -0.5773071795338172 -0.6336256198455555 -0.634660516836214 -0.6084893216218024 -0.5063175934056164 -0.47135370896334117 -0.502527132898175 -0.6294661847819548 -0.7466150579583254 -0.6403945710393584 -0.5124000925062251 -0.5991757595473299 -0.6654702844628826 -0.6561782437259861 -0.6993643547233148 -0.5626322317571194 -0.3715505081766327 -0.29827626471585866 -0.4257794124292925 -0.4492506434291331 -0.5004779601207434 -0.4287466880847098 -0.2905943262922891 -0.18911793096969137 -0.15725297883538233 -0.16773117883102082 -0.13318396622960452 -0.3473817990402816 -0.38940041060047975 -0.49271260580496984 -0.5963159428689551 -0.5990710103507452 -0.6099515432452978 -0.6035773080339636 -0.5815301535557518 -0.38800144291326205 -0.2826242328743512 -0.19024051807543246 -0.1559704400803301 -0.037727069956938176 0.014181049551603502 -0.03647866282865102 -0.12007116241637439 -0.24521796527932854 -0.5065183845072206 -0.558327022947335 -0.6433799906906639 -0.6181590735406531 -0.5478507142867445 -0.5145112819987636 -0.4573680269372592 -0.406484514542839 -0.2706718515327104 -0.1700251495654523 -0.143793668411774 -0.03680896416552629 0.029495249880663914 0.05486698080891098 -0.07569636462932637 -0.243973221801394 -0.17828878401013362 -0.0653291395045053 0.008497767561181563 0.170868441326432 0.2053027250012663 0.1162887251357807 0.15972085531734032 0.28897093489063796 0.33951212926833996 0.4603160522344689 0.5597238587739973 0.6270513729103822 0.6402047912478307 0.5667597977453698 0.5833349397652882 0.5147302784117312 0.5218907877583678 0.32395256024276475 0.22920164858791733 -0.023973626873180533 -0.11265572965875581 -0.17881803459921114 -0.18360792898327521 -0.3499294805743536 -0.22972019978527816 -0.045759225730739 0.13772165653001264 0.19081510275166638 0.32684132622736733 0.4313291820648084 0.3427150969067066 0.48809730730249434 0.5980533313911791 0.5784375917957963 0.5987632225438962 0.6031313935430946 0.6215587385903909 0.5206521302822686 0.4584992148896185 0.4138548183167939 0.2239678548371984 0.07287869149574434 0.17516606310162144 0.047832608881724366 0.22056136200328247 0.09989517739490186 0.14344668815761924 0.1614188043753049 0.12295568643643988 0.20664668582104678 0.0985861749497866 -0.0003911709722354109 -0.096755227651326 -0.12200703990114245 -0.19930669034155093 -0.24707138091853417 -0.4280378384412482 -0.32987606686399407 -0.42590742597508846 -0.37102378378425965 -0.31574921731440375 -0.10789307375144491 0.11496241242688172 0.25937792074287436 0.3064342530245402 0.3790155017900923 0.203839498373358 0.21211494742273518 0.010769027331812816 -0.06581662382976924 -0.10584171345238973 0.016155207575651576 0.14768989199615043 -0.034716524330800864 -0.05822737853883215 -0.28743232022917214 -0.48582841328764953 -0.5739589529137215 -0.5188516246431792 -0.3769228828265774 -0.19119737024860387 -0.03637385153896819
-0.19865835932468437 -0.21163730469238254 -0.23365067092722738 -0.1942819688826745 0.1304767248047113 0.4588526257019796 0.6663254299096638 0.8694810881556598 0.9133154598556379 0.8800367384664113 0.7464171582213575 0.6089290775820582 0.662696801281013 0.5833990978834507 0.5426933467939081 0.2980916715788439 0.09624466548535161 -0.0011193718459450947 0.06238478197995213 -0.01208315848008478 0.09036698646424467 0.3574414347356795 0.3338728087501498 0.5213168631934705 0.6852770274201428 0.8191915547042254 0.9110268106665331 0.9514673784248394 0.9636336739170412 0.8927348765683093 0.8837817181045371 0.8391229106810489 0.7841226095711981 0.8849135748287534 0.9760052838599422 0.9999999999999998 0.9832267069544448 0.9269109340706768 0.8674649623712346 0.7401620081528275 0.7196713146302081 0.6072722638511359 0.4976416967559866 0.3032037516542673 0.24710348876415375 0.1350839637952091 0.09285256848139302 0.28846297581870917 0.2433303442056819 0.319006790758875 -0.05794364936391391 -0.027915024050654123 -0.15018431449084693 -0.3451354967169116 -0.24219182622273167 -0.36708969162986543 -0.44161666549657363 -0.41521467251675553 -0.5513196733488698 -0.5252646401621266 -0.47136318839559965 -0.4170990980455784 -0.13158725352425452 0.46264550805296206 0.8324291656253776 0.8824178559061087 0.798296043146775 0.7637063055553419 0.6026592721526915 0.6482216295034473 0.7411453846016506 0.6997213279427266 0.4729697824189214 0.3898703455374291 0.4663119948011226 0.3003783692205037 0.044855174959316874 -0.020223282500380513 -0.041575596455952324 0.14286162070338873 0.17936718117395223 -0.009505643499468289 -0.20597510358960297 -0.5054365026568792 -0.6853876676963078 -0.6955365088846295 -0.7148793169885576 -0.6759348378193816 -0.5442452264102887 -0.5574822286394346 -0.5836785470611834 -0.6476136585111302 -0.6311092750651364 -0.6875777474646712 -0.5759132198455492 -0.609136586470532 -0.4054824199264217 -0.3393370581868648 -0.2799380181539601 -0.23962576429417443 -0.20734896350698154 -0.2234646824131968 -0.15034627346285728 -0.12590972676292886 -0.01710945998815968 -0.05666424806424918 -0.06128138138692007 0.10234936886605236 0.147188439999037 0.05281203127763239 0.12061634021868978 0.11259930100193222 -0.4246837270782509 -0.42709410133981535 -0.37098295370502016 -0.08780038157454022 -0.12369211594577208 0.06701255989955014 0.0769500271804631 0.19856302298994352 0.3233948871542494 0.4114025035543204 0.6861272916809151 0.7992742607327441 0.7463812840448026 0.7822623051486487 0.454382540391373 0.16965822594781357 -0.20180128801124117 -0.392477893624046 -0.6185439209735679 -0.7301706956960637 -0.8145615214085912 -0.8346655264723085 -0.7741290065684387 -0.6572882894836503 -0.6292420661677385 -0.5039137831705899 -0.5201378964443798 -0.5709912400648179 -0.5230870198619337 -0.45859400119045546 -0.21753392090453322 0.12291030703696698 0.07582808024868108 0.1783991866406172 -0.035553835678113835 -0.22494083479165414 -0.15202949376996117 0.09137489169509043 0.07134008942508477 0.26713998574567577 0.4042265560787098 0.540273678520278 0.6243268097910875 0.6807420331508168 0.8274307692453924 0.897889332721895 0.9562800587014354 0.9432277267747492 0.7927095136537913 0.4513660795645073 -0.18002116617204755 -0.13283064058736285 -0.42019700905574797 -0.3414781956315743 -0.31184074978151033 -0.2854994161900782 -0.31049253797879733 -0.11838383332587804 0.19447187024218854 0.3541297434012252 0.25910733238856704 0.1359786243875262 0.4435497143666637 0.3807036272639422 0.013542710332874203 -0.06468018821057916 -0.24844130868502665 -0.27552900086201576 -0.13269801798046335 0.07268855974695271 0.27784586370852205 0.4525194197674817 0.4974884999322509 0.33186949198950594 0.2364880270061339 0.36457991555175717 0.23261261832066846 0.07952401737005826 0.01067026018677792 0.09395028818009997 0.22940816587126067 0.09907543811307097 0.30239582874702436 0.06250193635364978 -0.0494185648962593 -0.30153254480793484 -0.4313503225590606 -0.4583227205699933 -0.4702790552011273 -0.45806464774775485 -0.4551631578944452 -0.5428324719271791 -0.6113298835588429 -0.6079847493111258 -0.5597192089678774 -0.45241436487756964 -0.45215848739685677 -0.507595403637167 -0.6590537092994503 -0.7818682710948417 -0.7247672837107613 -0.5878651436007732 -0.6544332310133297 -0.7421946429763462 -0.741461736207803 -0.7766464492020546 -0.6685105465464647 -0.5076669354140521 -0.41467194027049786 -0.5093630535352044 -0.5106996858506941 -0.5333840522402045 -0.43692109435161564 -0.3222980230343143 -0.2267629479038673 -0.19387868474786135 -0.20209189452537485 -0.13821907274238798 -0.3398339570680853 -0.35333471515201675 -0.4335043632748728 -0.5386082851630799 -0.5639098129560176 -0.5829099161567808 -0.5903331890139959 -0.6037588131936181 -0.4339013340144093 -0.36741453621896136 -0.2827408314785694 -0.2559874911236337 -0.1724822971649264 -0.1454706136862658 -0.19713263670351935 -0.2635811125539568 -0.4055772399977858 -0.639945382024392 -0.6886859973753913 -0.7177538781943168 -0.6782070216574085 -0.5868026900931717 -0.5214764142087029 -0.4485531113170083 -0.3959452427704624 -0.22488853457937147 -0.0911385025778928 -0.06905492227496207 0.05950358043513827 0.13581674017714157 0.16725043608283127 0.05102111609145341 -0.12714266015409412 -0.04488873555492122 0.017716932300713997 0.055326283937827354 0.1644096191674759 0.19006147042651841 0.15254103705899213 0.1895391748817168 0.3163393591300965 0.3313870541995255 0.4709628919148039 0.5746159171353666 0.5891351304535969 0.5898674415451882 0.5408422290219053 0.5438030096984791 0.4479491161919033 0.4390879718893681 0.2595473755984386 0.14139104422383972 -0.08242635098988206 -0.19147447715240073 -0.22004243861910155 -0.2634604358417747 -0.4456916175484671 -0.3657070541071421 -0.1940626144990074 0.003841252665316656 0.06996852733155395 0.26101380427327053 0.38424070964134194 0.3498951333053153 0.5087503581567736 0.5969814800902539 0.589794780753761 0.5941355258744527 0.5972685246822921 0.6165043961683034 0.5428493164495689 0.5134995215758982 0.4660392576972856 0.29759841565568806 0.17719286666345843 0.2809429376313199 0.1828596560134005 0.33052671365424374 0.2222426301735189 0.25496994139860324 0.25944092090826587 0.2055935623874717 0.2859124088083525 0.17108228987200044 0.03545916667844201 -0.07549442025716095 -0.0942140352505634 -0.1717727316762788 -0.23370740218643188 -0.43526309679927844 -0.3504233771285254 -0.48570532118055143 -0.4487472681593963 -0.4606659841459096 -0.25407158517641953 -0.044703389076977566 0.12486492487211379 0.15436835225492995 0.23580691453338773 0.08566157592273801 0.10380774835941572 -0.07785063161779794 -0.14846799180716544 -0.18045276525291432 -0.05685960469738606 0.07842015558632529 -0.10050517882563635 -0.10854149636258255 -0.29888212134939335 -0.4548548422096447 -0.4904002310112722 -0.4128427098174428 -0.26968577228776336 -0.0797815796393111 0.060653543096249936
-0.24475845677491187 -0.2575994254772167 -0.2878089466242964 -0.251967494797718 0.07278740405090585 0.3988796846803355 0.6468248525866342 0.8501918644974557 0.8984688827409056 0.8301310485459907 0.7434479292217829 0.6144113382562901 0.6595300924114869 0.6135590772823346 0.6250152738589031 0.3063575851452962 0.07766004572775355 -0.02614964770707341 0.08547203495019294 0.04208560485659048 0.19320360490685118 0.46862127105263257 0.4678556820597465 0.6455060353155566 0.7853674862911005 0.8849394261964194 0.9479748665291544 0.9815816094214237 0.9809308315175557 0.9193568288371918 0.9069829263469965 0.8371885646527465 0.7365918861182603 0.8204256581279481 0.9304735648383338 0.9832267069544448 1.0 0.9747675025444968 0.9366276634777094 0.8368515757732559 0.803566778159392 0.7170889271474434 0.6175626315450055 0.43144720904663264 0.3902050560372826 0.2853141238320517 0.2528618392084173 0.44239931762995605 0.3990403095262322 0.45389390608478236 0.051308010151783 0.006903430632387598 -0.14540006949081205 -0.3536597653965607 -0.28150706557064603 -0.4310530755366434 -0.5118904299085314 -0.5003581431380075 -0.6287203547525198 -0.5799122606765041 -0.5441689081684475 -0.4931751894355525 -0.20193681144889475 0.4012309841481889 0.8343671712690797 0.9084657655018853 0.8567662581883975 0.8294894144871272 0.6906482809777429 0.7245888807537958 0.8031453236817618 0.7752393091044715 0.5684653589067016 0.5107899976931924 0.5755880749425023 0.43247878210256957 0.17264141908720618 0.10458424402454576 0.08505572624038647 0.26681098650975993 0.3203621797629567 0.13105460838056132 -0.0653684310089088 -0.37348474396408304 -0.5962570328420099 -0.6235164547951689 -0.6768127807867025 -0.632071484443443 -0.49544338793595993 -0.47306673092333834 -0.48415928166395583 -0.5425146975614301 -0.5201571470624275 -0.5810922680968826 -0.4651464261953182 -0.5303383501239965 -0.3401655325449093 -0.30564625034522974 -0.25668291968447665 -0.23217672205824136 -0.22613543685146462 -0.2478496955088275 -0.201852039140415 -0.18839726890092098 -0.09209496788571055 -0.12554304018194803 -0.08415497990684985 0.09392595568749212 0.09993086844368386 0.006316757439278732 0.0792409559109716 0.1251061602471636 -0.38802098958145986 -0.3686546802906122 -0.3199273278717491 -0.04850363866651391 -0.08219120499074893 0.10958812003149515 0.103997576511847 0.2102602949030857 0.34659382470406863 0.44307676202124946 0.73093497410468 0.830482100606555 0.7726512562717723 0.7964034165321779 0.4692561752791107 0.14808469192937032 -0.21133445467858802 -0.43064439049160114 -0.6491780865006275 -0.7378297091615114 -0.8362002434104995 -0.825889979743748 -0.7782207240149956 -0.7015108732712053 -0.6617674769871646 -0.5465506085690867 -0.5369127604536453 -0.5724438098936458 -0.49244347180319725 -0.3826556314813912 -0.07569353555082253 0.2851294957423241 0.2405405496625973 0.32917669449882103 0.10380812393172867 -0.10556292754595874 -0.03350748844530661 0.22089985689419736 0.18724865381303205 0.38475556358898605 0.524661407064889 0.6520056586890569 0.7262613935651359 0.777773789296727 0.9021930377073304 0.9580114769367609 0.9801108797617049 0.9285544403089122 0.762945948399523 0.3670620285400598 -0.2481522970696451 -0.21763322396688142 -0.5106994285045036 -0.4431400917833864 -0.4246733093403843 -0.38404794541555154 -0.41150377400783755 -0.21517142904560577 0.08356144553947653 0.2581023459879622 0.18375766780591313 0.0855275870532912 0.3660668850582012 0.31158852930072123 -0.09112413166615352 -0.15958027266531935 -0.3409624724311338 -0.389199945183619 -0.2592132489878444 -0.04786047187198702 0.17061287090401142 0.3858258391979225 0.48432021976819756 0.35426497763958953 0.284402926531955 0.38502165758996976 0.21992881104193207 0.07143949880070956 -0.004126631312140867 0.044859324563190195 0.1545966545362976 0.025425877041153986 0.24705192325777522 0.025283351572465394 -0.0686964209043671 -0.23659479820567483 -0.34095245135388014 -0.3724797925004013 -0.39406884247265833 -0.3795249203911309 -0.36539447319411983 -0.4639194587389211 -0.5589947953480867 -0.563794664233068 -0.5232091890502788 -0.4322926926975427 -0.48456263465460014 -0.5643565814209804 -0.7223056853224166 -0.8164032252983277 -0.7658036330766199 -0.6013665824806266 -0.645342698732993 -0.7633501081060494 -0.7858182973632877 -0.8096622845649224 -0.7610919582169158 -0.6360045223501046 -0.5467935266337426 -0.61727059651175 -0.6103021339965314 -0.6150265572087191 -0.5136211874677181 -0.4149368776745589 -0.32543695806962164 -0.29064036952804734 -0.28783461933898047 -0.2032445748162986 -0.3702779214802049 -0.34127219328371483 -0.40414835828626333 -0.5312266635557721 -0.5808313647228684 -0.6121632571638564 -0.63165968778951 -0.6714940731621283 -0.5360764150642126 -0.4935365640914038 -0.4158473872011306 -0.3905313275935355 -0.3225344393439273 -0.2999612520365224 -0.35176628712374564 -0.4145851049053217 -0.5474911852590024 -0.7428966935762986 -0.755035391372862 -0.7259539458269341 -0.6647793916499941 -0.5452768260758423 -0.4592039198267909 -0.37467349742517936 -0.3258136376584432 -0.1253116566019606 0.019141011881468026 0.026850460973795953 0.1735151851469794 0.24859716500548942 0.2690227838460712 0.15285228567892392 -0.07236429648518854 0.006295755238644243 0.007794714380912843 -0.001793700984471953 0.06573567915108051 0.08379490840858847 0.11172352437146506 0.14498904400877283 0.27215925063946417 0.2755468508962859 0.42682781241974455 0.5477641605351817 0.5203826901417351 0.5259113257605507 0.4742535703353314 0.47392092567552613 0.350832467450602 0.357163669647034 0.21831156512935945 0.11781797828344964 -0.05827718698222939 -0.17327917735623893 -0.17220360566854723 -0.24041383515009848 -0.4422345167670404 -0.39991085960929 -0.23995632570713604 -0.033708346334973355 0.03408779252666511 0.2608551232346296 0.3768343182830333 0.382166558372128 0.5249637619871872 0.5723650955552178 0.5564523556851751 0.5443156622078758 0.5371578392939279 0.5744602354241052 0.5402124613497106 0.5235754208738923 0.4601081255054769 0.29169161383456793 0.19442063852303632 0.3172764554173881 0.256677820052375 0.41095378994018356 0.32766400953919955 0.3568177560783977 0.37049449249946415 0.3102352627901825 0.39241111334196843 0.2751544873909154 0.12350158510985927 0.0007675677266720176 -0.02264162270438309 -0.08981704031711561 -0.14238299143885214 -0.3672208740536059 -0.2886583816296851 -0.4586473395804108 -0.4425759085501022 -0.5273542954000154 -0.37089534403429025 -0.19416758982128016 -0.021799964746389972 0.012150322109618606 0.09656874635493333 -0.055445969298502054 -0.03788932843810847 -0.20870583552545263 -0.2788064962123015 -0.3076932734957343 -0.18687104120887396 -0.051907522817317794 -0.22522930878350814 -0.22894986082876836 -0.392301401060684 -0.5008813720543227 -0.47922551053957263 -0.36265008326995635 -0.20309623405249771 0.010032082236385305 0.1536008263405914
-0.26587343413261993 -0.2773587675374772 -0.30947072668011694 -0.2540537996987177 0.06661619017846777 0.35277008562318046 0.6263176116468323 0.8085277594123449 0.8790488899417762 0.7864353103022323 0.7550327067514208 0.6210006220490503 0.6617421254080115 0.6581431917860805 0.7005723002140024 0.3502726092505975 0.11296323183620759 0.01248087105069257 0.1807364054607319 0.1667188051948973 0.3573143042296485 0.6268769349550752 0.6402839038004798 0.7919285502279413 0.8977553644286799 0.9547635507457919 0.9761089508043311 0.9864200029147477 0.959837523266784 0.8956661328938373 0.8800689504268909 0.7693204726530596 0.6492710925846162 0.7078094796238251 0.8397276006554748 0.9269109340706767 0.9747675025444968 0.9999999999999999 0.9764820883649962 0.9172111519258627 0.8854999705319757 0.8263082489703123 0.7455342244609173 0.586666227040536 0.565721286862929 0.4706629126950383 0.43461517499512997 0.6094637239547763 0.5763859867543084 0.619405717326538 0.22246914841742108 0.09713758593537719 -0.07951114669764159 -0.3008466932681311 -0.2843497213068416 -0.45690520659876627 -0.5562502208741918 -0.5702625973221706 -0.6874265702495976 -0.6247931427876495 -0.6357942382112048 -0.5993891921388198 -0.3194073829157056 0.26042245752425064 0.7598354973094407 0.8490049612465654 0.8381127370703044 0.8257823568258574 0.7258971986098541 0.7502615137866445 0.8016530964920375 0.7900816218102035 0.607017989110372 0.5825748395434983 0.6182138841337063 0.5256002357878289 0.2643968275727182 0.22031076501904448 0.22463006293378382 0.34684588563134133 0.4302465924232542 0.25383562911200225 0.07176376443090783 -0.21425454121876947 -0.45774304128308235 -0.4883165684243949 -0.574606169268507 -0.5163812450901448 -0.37017338951110157 -0.3129888931384358 -0.3156680114514145 -0.37764904815473116 -0.35581141571377595 -0.4388256638728516 -0.33816303438959533 -0.4504715535000177 -0.30492059298936064 -0.3094270091416115 -0.27697316001972294 -0.26310234429251367 -0.2768060972009476 -0.29648318273277896 -0.2747542949108722 -0.2693317301986248 -0.18742791709146295 -0.19483675477082932 -0.1348892618521575 0.041018304029143214 0.0185325065996988 -0.07798209264820635 -0.021703427156301417 0.07502258722380238 -0.38740696113607 -0.3174706392480681 -0.29613669778489077 -0.05834230033420727 -0.0703040918579186 0.11013832047847234 0.06425136980388227 0.14025394816511952 0.28149577442715507 0.4023943166397115 0.6883314439107358 0.771919601651155 0.6998384343589493 0.7072207345583802 0.38909796325273344 0.03724870250748012 -0.29038225946315693 -0.5143710972743435 -0.6942147972964551 -0.7432143962639453 -0.8403317934561799 -0.7899546876378898 -0.754332857836596 -0.7113863320128202 -0.6472149669639033 -0.5422409420225225 -0.49576400879237803 -0.5176660814861749 -0.4003021244518669 -0.2503347305421577 0.110823941669692 0.4442019832887841 0.40371730686103374 0.46084118388773904 0.22674994484476296 0.011052454980917982 0.08009212354196536 0.34719954432023215 0.28109577819903747 0.47500475235419043 0.6046423813668038 0.7218376013638946 0.8232232966270993 0.8498981038002617 0.9390683571644948 0.9693229081370734 0.9425812577488453 0.8538476806085099 0.6900235273504064 0.24540518488458818 -0.3125298781003596 -0.3142359904015268 -0.6059135700799343 -0.5228409093503416 -0.5333760115410655 -0.48146458993951247 -0.5173040342973348 -0.3613700885942675 -0.09489709666155595 0.09025154137805769 0.031883792775561255 -0.0352156977595479 0.19934130467618758 0.1575672548532733 -0.23508035954422438 -0.26474238187145144 -0.4123780160801656 -0.4878181411459395 -0.3996851067636223 -0.21385893381719204 -0.004678221162851968 0.22412410947012695 0.3780480213969041 0.30253095655493534 0.2578696091025121 0.33111882020651284 0.17326401287837428 0.05575791249470504 -0.035655228444636713 -0.04310927315556876 0.013124694728021306 -0.07898189113678297 0.13664275982221857 -0.033691116391249186 -0.11369526387300874 -0.1950890884475433 -0.23819794919415255 -0.26978025767849656 -0.29148653426348087 -0.2714318129059789 -0.24927159928577464 -0.33944917227540533 -0.45833934035046053 -0.4661661369905102 -0.41935130216013755 -0.33872225464238365 -0.4343988687541402 -0.5476086999348043 -0.7103557482771018 -0.7833460089585587 -0.7608576262332066 -0.5946544938334146 -0.6201955604279703 -0.7618160147485872 -0.79668402071606 -0.8184588902748308 -0.8287058428991864 -0.7497772813337548 -0.6604905456419189 -0.6945820517751978 -0.6622851682532285 -0.6297713766788064 -0.5184320177381433 -0.473347188188485 -0.4042510760497286 -0.3591534004007944 -0.342927328862713 -0.22366660762446883 -0.32960491059949254 -0.2467686303685023 -0.2720618085277569 -0.4123968790919675 -0.4953769741579305 -0.5449692560875701 -0.5804076162114712 -0.6654254383958643 -0.5866046299342499 -0.5899038453928905 -0.5317214901596162 -0.5175995021426769 -0.47513965364899197 -0.4696792173768919 -0.515965854907969 -0.5678711005123537 -0.6913900462673748 -0.8244991158967918 -0.806335817443833 -0.699043055593336 -0.6209190935479718 -0.47926931688134367 -0.361225702982339 -0.2644587069088052 -0.2205694549551164 -0.0024912403978347305 0.14751645430210156 0.1437234646691538 0.2972131894583564 0.37507030448183426 0.3955104261871646 0.2842876717092977 0.03874299026792768 0.13466368860641587 0.06689673463724652 -0.0018881720673497035 -0.00750762839362692 -0.0016450958437066883 0.10262327207582127 0.12364678869708824 0.22999319749622785 0.1962719230544462 0.3456389872507162 0.47122720896514325 0.39840130485742536 0.39922081188559716 0.35181795442486435 0.3559715508753953 0.21838198157385408 0.22210637331201682 0.14698361634439516 0.053286129620808045 -0.05298759614481498 -0.1767035434146557 -0.1303386553642061 -0.2374150082695835 -0.4462436631553556 -0.4650526460786617 -0.33733554170993574 -0.13193795682641687 -0.05793488410783727 0.21064136148454107 0.32150005818660204 0.38923313103562884 0.5169837276517837 0.5152754157098234 0.5055506820749258 0.4662052637505653 0.44786031205709 0.5041523199202222 0.5323425906591664 0.5462126279777689 0.4694542815808885 0.32719680409208685 0.26836343587450306 0.39664924452144606 0.37936713060497346 0.49873720184796533 0.45036170182765195 0.4748792013123875 0.4787195606329849 0.41539204176843664 0.4925341907027578 0.3811495955793974 0.20879443690284752 0.07957015793579579 0.05253571758769498 0.0002949405905271375 -0.03486583848042292 -0.27317149614681724 -0.21255099454457765 -0.41737503712448565 -0.4269578520323293 -0.6050028455463149 -0.4947691484446425 -0.3731601034813203 -0.20185818180613374 -0.18017999690359468 -0.09804880656590109 -0.22255444909879915 -0.19331474100424667 -0.3283231321001158 -0.40462825285235937 -0.42301404174042506 -0.30860986496687776 -0.18171144279705628 -0.3321357023005219 -0.3170269108765633 -0.42244716205604715 -0.4632408515968993 -0.3826113150583815 -0.23965381963771318 -0.08243956432531625 0.1285166002922572 0.2627481296419178
-0.36241951039199083 -0.38014431699194945 -0.42656113530533174 -0.39553177272382545 -0.1049809746617607 0.15950515207221347 0.4640545058540425 0.6895958909255016 0.7700404395458371 0.6579228250005585 0.6587102599060938 0.5634697449877215 0.5744495226162609 0.5520925995754764 0.6203465872351311 0.21450664927659788 -0.03388999984514462 -0.13872519991585222 0.052211451021308135 0.06710733268457807 0.31498573073024677 0.6024676168189729 0.6644015667727386 0.8270786564121284 0.9084011585883767 0.9340863573698968 0.9263004642088672 0.9557058785944775 0.9424461382432159 0.9136099217620444 0.9033713806747278 0.7899015085038006 0.6436352016219121 0.6631511597044782 0.7799531952517615 0.8674649623712344 0.9366276634777094 0.9764820883649962 1.0 0.9736420908128678 0.9371647963052577 0.8572003459863098 0.8062404720902131 0.6372361949104436 0.6470183030514159 0.5585352717327354 0.54481690177119 0.6989464597251831 0.6479022052068589 0.6303621324815166 0.18769412281623996 -0.03314742600764818 -0.22403544168241565 -0.43526277574537936 -0.441552091472078 -0.6113336892057688 -0.6915068764679745 -0.6998125319776223 -0.7718504174200778 -0.7072851927094553 -0.7057702332730297 -0.6572109210947285 -0.40920169311290844 0.1792446038819087 0.7119411507014122 0.8462671023661583 0.8916985847315698 0.902056439561629 0.8343776746368204 0.8432673853522554 0.8899244736782133 0.8785644161966221 0.7175198914067267 0.7065928319599278 0.751452701135997 0.6494851796960657 0.4207077681360923 0.3680868667204786 0.3603733398784957 0.5038067055781422 0.5856066460945011 0.4225480501004102 0.22156054461843575 -0.09820143683183219 -0.4173112091850099 -0.4818309835719824 -0.6056093736250616 -0.5473059450993051 -0.42481452961546784 -0.31547519546708314 -0.28975749125664946 -0.32043133464239615 -0.2829140742744682 -0.33319492349034163 -0.19723706192470014 -0.31463397631294454 -0.1491354123224817 -0.16835502349912568 -0.1369175949049117 -0.14092940016499883 -0.22704089811968797 -0.26944221370127663 -0.28840337518300185 -0.27706110112346544 -0.21599913075306856 -0.20823977083147568 -0.0510419541769783 0.1431296361271729 0.08347516289291854 -0.01030859552777232 0.03909887955625474 0.14885236700803037 -0.31078898835132196 -0.19354889539371406 -0.1701911338014597 0.07158893160979381 0.05457007375857635 0.2677595079062191 0.20273839220848966 0.23279671746227495 0.3816387087531111 0.5141579646049705 0.772422437390443 0.8230432634387362 0.7500243071798448 0.7250402430823061 0.44884208711188744 0.081803755938421 -0.2161451640339898 -0.47564703831335686 -0.6868386341078359 -0.7153061530807412 -0.8406856641535396 -0.7771293789676219 -0.7761329473187167 -0.7965936035735156 -0.7441754183986746 -0.6684322416143812 -0.6090634249419765 -0.6108831747724007 -0.48051506514249315 -0.2910928165413709 0.14846643381665003 0.5475557644652516 0.5361078078859972 0.6119617467492061 0.4082921407957724 0.18067315149968577 0.24117125591575575 0.5039198683942494 0.4207630618519151 0.6021832205132022 0.7214078356490788 0.8029493333837993 0.8934561283673033 0.9305598092476409 0.9853851683388376 0.9775765235654633 0.9044919485122396 0.7674304557996076 0.5522493023690033 0.06905500887234309 -0.4430467709352453 -0.42862502882318476 -0.6909972157161918 -0.6130610822681142 -0.6287734876385618 -0.5583113912176052 -0.5688951843183634 -0.3996133646418339 -0.14912039942970978 0.06065147741993668 0.006848857002450407 -0.039514591948280754 0.14574307287371682 0.0988729022335469 -0.3429916163587284 -0.38807706583101104 -0.5316195342629915 -0.5977085726306463 -0.5045235699351335 -0.30234063837911723 -0.09255124972059495 0.16548191445733904 0.3230880278564789 0.2433094836326962 0.23824674533091694 0.30502394035298347 0.13660578953670952 0.02783558922114835 -0.05765222254070386 -0.08702283021479258 -0.02152474011479663 -0.11477327206643029 0.12922413542218367 -0.01860069841750778 -0.05473125996103137 -0.08960991886027023 -0.13824177347475838 -0.16004419944916923 -0.1865300718074255 -0.15285448060912205 -0.1087107521387861 -0.242588885236527 -0.39542310151260956 -0.42489680969298593 -0.41815025055776195 -0.3822204024463402 -0.5291875622054856 -0.6605020743970843 -0.8014171172201808 -0.8303367386256544 -0.7740817344763101 -0.5773216134371905 -0.5764951828055556 -0.7382445845128659 -0.798399243248798 -0.8181615081344445 -0.8896751886749571 -0.8440516880087455 -0.7842133936534564 -0.8104678144302973 -0.7881934550638735 -0.7507347383949706 -0.6535130839198121 -0.6061327643704442 -0.5303276203864986 -0.48885741480865846 -0.4633366672710385 -0.34405972381568745 -0.4193111639092961 -0.28047452267541584 -0.30243599286609146 -0.47055373002410816 -0.5800699897496691 -0.6361877545227862 -0.6706909502768361 -0.7681851347748364 -0.7210158520018246 -0.7242343501903608 -0.6712650862737722 -0.6517426728432157 -0.5929754225199568 -0.575277667340753 -0.6256602170620973 -0.6829045376415975 -0.7703219191528348 -0.8700175524927268 -0.796969958592307 -0.6480707526005887 -0.5558129994944201 -0.37154327611671917 -0.239604035209398 -0.1274137095025861 -0.07042974421033232 0.13972761493954403 0.28774480157803095 0.28037678423011614 0.4412033929678299 0.502793847180263 0.4956543857893875 0.3758094975062296 0.06862710970687286 0.1238205291117887 0.01670471318440145 -0.09899560550939994 -0.11946065318270815 -0.1271210352235667 -0.01911425301374415 -0.007924706574813766 0.11554088080169767 0.09693003252394497 0.2556671929645888 0.3952074912715691 0.3192661366092379 0.34539250749824324 0.2827781181134715 0.31197213031211285 0.16643000399059127 0.22579623365849438 0.22222878452799688 0.16740418096788726 0.09931645188035251 -0.030722252171344843 0.026966783014228318 -0.09626332241844178 -0.3399147020924264 -0.39471524189714813 -0.26301591648132755 -0.028932086109679553 0.049264746441416325 0.33879906595042053 0.4282117203199261 0.5122079041613411 0.5984569796696732 0.5427721208719305 0.5000476820107564 0.4383742216947461 0.4003922499711631 0.48915991517103213 0.5424535125616339 0.5461861236087563 0.44935270576255426 0.28907194831650795 0.24055455857514346 0.40516853206469056 0.4187312565875195 0.5845557981020452 0.5568697695370852 0.5850573865769568 0.6147768490925039 0.5557404885183739 0.6234153135157112 0.5226870943246648 0.35805200605982945 0.24311911449183293 0.21868344369620513 0.16391725635775492 0.12333746870547832 -0.13402489238577198 -0.06399269356420376 -0.2916148612292198 -0.3053440496904641 -0.5435151171988002 -0.4953874627745458 -0.4394800596757313 -0.288707212269352 -0.24708157475457507 -0.16812609834956008 -0.32526626698227407 -0.3287485775287474 -0.4684205518297951 -0.5436237880590693 -0.567225525405974 -0.45823018378852043 -0.32148562698921285 -0.46482828772211193 -0.4477062230539835 -0.5456935235679268 -0.5488234013462746 -0.4329247286626838 -0.24719611462129054 -0.0574320419143755 0.1915370190256226 0.339214731835077
-0.38569195757931096 -0.4048530489624359 -0.4569974619056211 -0.4248355880668603 -0.19317604283677905 0.014049574199893701 0.32882672184466916 0.5500124442151387 0.6473437642437465 0.5150952982506397 0.5653224575516897 0.4932160760030914 0.49796732846812325 0.5023120941021012 0.5912262909560505 0.1588346647354766 -0.07780373529687286 -0.17855007255204125 0.044595018664487854 0.09637811932248039 0.3863721057675577 0.6611423858527046 0.7581740798925867 0.8983503065161443 0.9314508048666528 0.9132212962877991 0.8602087882454101 0.8800213738701677 0.8553493155648522 0.8415701361541049 0.8354375729506747 0.6926879304564106 0.5365309955070355 0.5192692065690231 0.6348715390512082 0.7401620081528274 0.8368515757732559 0.9172111519258627 0.9736420908128678 1.0 0.9676280935266693 0.9035009857782675 0.8815169540330952 0.7405485314297812 0.7812223750065438 0.705251482965657 0.7019289816854987 0.8236647018915481 0.7736598686080647 0.7153123983401722 0.27987106632933734 -0.03546219427483457 -0.2404831253449141 -0.44143254131250675 -0.49996242231198557 -0.6709385706517341 -0.7491938615681006 -0.7725717219084508 -0.8142409368551786 -0.7349268683133743 -0.7524811800602711 -0.7119158104513811 -0.5030907533461647 0.030821564022013803 0.5923657825522417 0.7509438362792963 0.8470725482057861 0.8809410014947943 0.8577250505269036 0.8568401160939569 0.8753534373521703 0.8858016601285253 0.7677899545965474 0.7748868286595245 0.8037720152454508 0.7271115135435722 0.5343713887032363 0.5075688493205134 0.5127744866711321 0.6266416200235495 0.7163692938692287 0.576887841732391 0.3908419936499888 0.08899218654007277 -0.26759908407670435 -0.3494008292543482 -0.5094405965425121 -0.44482860000945734 -0.3371503576285771 -0.18237531536909748 -0.13614335641713732 -0.1487075233209738 -0.10414851862695415 -0.14807933668721987 -0.010018695032268312 -0.1556772405707093 -0.024715105585080784 -0.08091325017322888 -0.06267172673204001 -0.08282310890298944 -0.20369594636900124 -0.2558084900833487 -0.30598044813393827 -0.2997421479556945 -0.25855586098287975 -0.23067090238642254 -0.03325589951553868 0.1422651192797 0.04857285867443918 -0.044940167013247385 0.002803509188955821 0.13905485916620844 -0.25417912995851816 -0.07306825339665575 -0.06460338990928746 0.13459620774927575 0.12362058196665522 0.3295421051906956 0.22764632630708506 0.21863867478194662 0.369672569624331 0.5136924598494826 0.7417851418285493 0.7575618936553238 0.6798907243631752 0.6284539105908075 0.4082211258078068 0.03495572037339717 -0.20494591262012476 -0.4743292146936617 -0.6608717677665058 -0.6506750526202563 -0.7838754944236015 -0.6914768649023753 -0.7177367079565994 -0.7953196690113963 -0.7362938973362717 -0.689081375676768 -0.6005814841585 -0.5819203143647191 -0.4271736640121321 -0.1968332274042297 0.2957848288388343 0.6861644089973656 0.6905551298473914 0.7508489135157007 0.5670985805742266 0.341261759542396 0.39553384054345164 0.6478653008299304 0.5474881481752453 0.7059169793341015 0.8021325927559907 0.8557475722857657 0.9473906638051642 0.9651865488453869 0.9700680476964832 0.9248081328490667 0.7991350210179864 0.6190188756839543 0.39222884609223196 -0.1132177413514833 -0.5258035192126905 -0.5283188813540998 -0.7644550589112089 -0.6778548490972381 -0.7126007447690442 -0.6263805409899309 -0.6257202634106847 -0.48751372097879614 -0.2852753785261219 -0.07064377186112064 -0.09967737684720107 -0.11164057319715368 -0.004506437308787054 -0.045995204170836815 -0.47856421094604723 -0.5052415234430463 -0.6139270438289223 -0.6879159637789669 -0.6270678807422305 -0.44675312575554627 -0.2585537091531721 0.012113302367304787 0.20153440895034644 0.14399334823622517 0.19863413195195728 0.2536159048038684 0.08928537546546655 0.019091371505358903 -0.07782370983046145 -0.1702553657362353 -0.13127045728623915 -0.17529372253030182 0.06700537659762948 -0.011653161334902172 -0.03193159279342246 0.0007278469484775711 -0.014838460566110816 -0.03051921665866031 -0.055751956397694084 -0.01718549959341229 0.03690618350856099 -0.1018812963657121 -0.278494172775746 -0.31822844556566604 -0.32051857325206035 -0.32260004531060604 -0.5132147451467989 -0.6677813333781861 -0.7870590154906231 -0.7773541009628572 -0.7357931315444566 -0.5410827092331877 -0.5150158285829938 -0.6842743958100527 -0.7462150807172699 -0.7796470631578436 -0.9072903628399943 -0.9131994895690635 -0.8699790781979808 -0.8666987911524295 -0.8370384536526253 -0.7808468254295787 -0.6921186943394078 -0.6970805290710552 -0.6380673610341961 -0.5846760832722675 -0.5405400220745017 -0.4098997709463829 -0.4213990619704226 -0.22155252840972045 -0.2132329144525221 -0.3934551649995451 -0.5302194768351234 -0.5987903617393885 -0.6425664835991517 -0.7703803051975363 -0.7818967176304241 -0.8136333810432014 -0.7788949573895906 -0.7672163170470019 -0.7204204808928876 -0.7095400764443582 -0.7534074814437498 -0.8036070736238624 -0.8591414437536538 -0.8903782799282439 -0.7669898130096117 -0.551402219388325 -0.4464618663679121 -0.241038342978024 -0.08952864418499912 0.03191443421377811 0.08777113314582727 0.28900933805670775 0.4110046683980955 0.39324593260090157 0.555479486128921 0.6060976772297012 0.5855400198985429 0.469125782535465 0.13244377728751713 0.18150992350998682 0.010963099687630975 -0.15780378055786307 -0.23206602061422793 -0.24311342372486888 -0.09721936805343985 -0.10280557016840626 0.004239223262259336 -0.025616641187962915 0.12159231384366365 0.266257932084963 0.1701816525745935 0.20491357152932668 0.14004244025581186 0.1780146611121735 0.024065351955161927 0.11049639741539584 0.18750770082197254 0.16807385296949479 0.1761393213270314 0.04964131333418023 0.14270612031563484 -0.0052714976621001325 -0.2522234043841024 -0.36659758453745867 -0.2639626315183717 -0.03537759149960443 0.04271942138495183 0.3478289164600477 0.4103740957393559 0.538926412496617 0.5841909883608439 0.4702183305716112 0.41283140334591917 0.32493948448108634 0.27517507902279265 0.38826494356481767 0.4890231862364002 0.5115575856148941 0.398095831133391 0.2588050177082319 0.2450386386592565 0.42126336684977594 0.4793855665755467 0.6307766739989128 0.6426603306598163 0.6758337479292826 0.7098659115932838 0.6611254692621722 0.7207004904008047 0.6412761046067468 0.4795115864054397 0.37049730297268896 0.34047414467242154 0.30011657404737546 0.2747375382426536 0.016271272609339665 0.07349688884191607 -0.17389131568678198 -0.20846086268334826 -0.5277103868786931 -0.5547802545957075 -0.5733854763643138 -0.44497078523641725 -0.40623897546680776 -0.3326966859791751 -0.47462751279893534 -0.4881583881205516 -0.5961761860101267 -0.6705901060743814 -0.6872132186113633 -0.5941704045076553 -0.46895293744947364 -0.5836535106071671 -0.5561077351861721 -0.605185084700196 -0.5461313023837928 -0.3744205718626259 -0.16459970566873955 0.01971419233326278 0.27332368974616106 0.41467527639429314
-0.38071356454314165 -0.3946672987611504 -0.4389362399476232 -0.38553539605905146 -0.1523467726856257 0.015514109274108635 0.29609743358277935 0.49507052699525844 0.6149721361781321 0.5209924226179303 0.5951085803715772 0.5281350467742401 0.5259586236299149 0.45061762037369885 0.5414994740754644 0.18143713108215018 -0.04446302294796275 -0.15144826873898734 0.07013594792216897 0.12302182919483298 0.4022682983328613 0.6676499267374101 0.7550714999396844 0.8817444952799909 0.9141361546834604 0.914540690708418 0.8532957226804356 0.8672691696350786 0.8346309897308756 0.8195911504690416 0.8259154228925861 0.6777440012455402 0.5105487810820494 0.4996424208965274 0.6139841763594311 0.7196713146302081 0.8035667781593921 0.8854999705319757 0.9371647963052577 0.9676280935266693 1.0 0.8541291421750298 0.8277225133995489 0.6882153748769475 0.7521097846451797 0.6779328358215717 0.669668561408533 0.7782647404747978 0.7402886028227741 0.6904624423105173 0.27955269977008973 -0.025527338053768455 -0.21450226938753564 -0.41226258025082985 -0.47358190271907846 -0.6499312622230876 -0.7402193144691624 -0.7668020055766223 -0.8188952173746932 -0.7155630247002811 -0.7922957890882145 -0.7756406448163944 -0.5828829739641676 -0.04650162384926359 0.5141920404107873 0.6810515731417417 0.7790503961886595 0.8243888369682357 0.801481444232806 0.7844005920684358 0.8327218007745053 0.8443548165051542 0.6680604787411751 0.6695001906472035 0.7400399826567898 0.6838937652037066 0.505825927458002 0.5071978162559178 0.4951868499110149 0.5618041160693003 0.6551335492128197 0.5299479586929335 0.33597093905222697 0.06104558192452213 -0.2751824941605017 -0.3372295750369934 -0.48983568755247325 -0.41724470176255213 -0.30195166947006574 -0.14945420660692052 -0.11276040625806744 -0.13461299374305133 -0.09837906346703727 -0.15139882205475227 -0.02996708815898264 -0.1976881565750171 -0.07935791056199092 -0.106523601918524 -0.07130192304491527 -0.059852585639786036 -0.16442388403211106 -0.20442242023686422 -0.24617646630081663 -0.23186319357287416 -0.19576217470370752 -0.15657865599641638 0.012489740810607686 0.13486559808724352 0.10096571048520601 0.009002094115613543 0.03556309049606475 0.08195360137270674 -0.3210681348971409 -0.1145910368271357 -0.1368471772840506 0.08118493940194318 0.11354348600949545 0.33112382319057654 0.21659549649048374 0.1976763943477943 0.33889434630492216 0.525574695649575 0.6949013165127389 0.6980051583610574 0.6082843971593138 0.5572905587440649 0.33063556491669194 -0.055969733065986536 -0.28201630914222425 -0.5407029486070557 -0.7072475433182067 -0.6717621571234424 -0.7994443123502196 -0.6941647530811864 -0.7235050219310499 -0.7845256138802406 -0.7130241077839312 -0.6615797045985043 -0.5715726218757312 -0.5601401465647015 -0.418575107948525 -0.20651646763585232 0.27419014572107986 0.6293916719946 0.6408617402817092 0.7038957991800716 0.5606238940902692 0.337204331195902 0.385257328318144 0.6203989237629932 0.5142838360908449 0.6537339092928452 0.7124209179998543 0.7736468629054694 0.9224768333146032 0.92843486617624 0.9240488925944251 0.8704137987995932 0.7413890332169842 0.5521228605451893 0.32966359373447485 -0.15735201255559333 -0.5344980869420779 -0.5261076134096576 -0.8079953669170205 -0.6759985973052144 -0.720319046062204 -0.6220857845436574 -0.6504834117041621 -0.5486096826690561 -0.34620737183450134 -0.12785881190251397 -0.1690038360479031 -0.18063393809798658 -0.06026613275424422 -0.10600535695888624 -0.5113375567274624 -0.5097369189037332 -0.5956241201139219 -0.6852866971522591 -0.6454453286804803 -0.48843908983781653 -0.3048197076178769 -0.05283967388929886 0.15702000112081846 0.11076960937818052 0.11236381313070871 0.18998272748288345 0.0901706795113273 -0.01890507443436386 -0.1950583626251892 -0.2957199559408784 -0.2238765046212496 -0.2279187834043044 0.036983973735457636 -0.02028540628256188 -0.08476863758035916 -0.1201757679931851 -0.12272730418472098 -0.11683812683995874 -0.11234251153236285 -0.04560596059534942 0.005636278111972258 -0.10145115188604356 -0.2702042388738226 -0.2900331819387676 -0.26912338100124283 -0.2535685111678965 -0.40179422145228977 -0.5713443470932625 -0.7141170360533473 -0.7465083103914727 -0.7325786492912523 -0.5650800690202781 -0.5704964072977616 -0.7092871822973814 -0.70168846019793 -0.7708528564747835 -0.8736337226927098 -0.8976224596994277 -0.8573010820920786 -0.8455556732643006 -0.7933306082565017 -0.7230049572199837 -0.6267842780983751 -0.6486232111713627 -0.607249128493447 -0.5249728630524519 -0.4763950404089464 -0.34804609407705667 -0.3714072177343544 -0.18213421174613542 -0.16201753423102822 -0.3190135522461564 -0.4649566052741373 -0.5222489146307107 -0.5679798305810929 -0.7152164147655856 -0.7352320447225809 -0.7827455225080119 -0.7508854208013894 -0.7438038658097023 -0.7063802830735465 -0.7155789178425197 -0.7559497510247856 -0.7956346068677025 -0.8463552999079349 -0.8638033405763619 -0.7571038775249284 -0.5350561420083932 -0.4452242612138358 -0.2277957375528347 -0.05723652122229212 0.07688793186264117 0.15050743091977353 0.3128473256184303 0.4390070692775128 0.4575773881484323 0.5906804117717501 0.6402813900989549 0.6474200412537714 0.5271764527945827 0.19959078212435258 0.24628999906709528 0.08725104193388791 -0.08265340606798151 -0.1709245052752767 -0.18819822171521142 -0.12590944794846548 -0.13989260638212148 -0.03230591319656043 -0.0813267816121708 0.06665194418005764 0.20741470961261052 0.13342896904043663 0.18534627394105516 0.15820573058812137 0.19281820743154457 0.04795469752733804 0.1250651661644665 0.22025802774092432 0.1784299043689218 0.19187061789667825 0.055868341532479465 0.16459688821473342 -0.00985006554347149 -0.25146078234114605 -0.3976181425231586 -0.30465001488570187 -0.0631767083441401 0.03156436927665203 0.34424366638842896 0.4165502166874826 0.5617892018332177 0.6123847363659489 0.4972209122202042 0.4433246846793239 0.3423478695793259 0.3130234831841419 0.41440307925127423 0.49937810958863904 0.5414174825130101 0.43512951794891347 0.302297841920135 0.3055011164941412 0.46599301706899815 0.5332443995096726 0.6653930002670945 0.6709564092404218 0.7096199136347295 0.7271376874545399 0.7033617431278409 0.7462021806733686 0.671615928585429 0.5102259848203168 0.42316611071964866 0.4108047967828822 0.3546416156651733 0.28218468825878956 0.03845850357606365 0.09011598046297592 -0.14480726048180792 -0.18184578501960214 -0.5066222072487224 -0.5103494739545517 -0.5613155908169433 -0.44473548225255083 -0.424652743804857 -0.35148536919776385 -0.4875010048449448 -0.5008573235415499 -0.6013823709413834 -0.6602305926389829 -0.6694342761539864 -0.5862533217601065 -0.4544243607184763 -0.5580224442861782 -0.51345008522835 -0.5388087412185605 -0.465449591993601 -0.29872285692204104 -0.07532301151668709 0.11194540288206399 0.3435365445553624 0.4808573654961664
-0.22964856674912446 -0.25468419254279756 -0.2816191879477378 -0.27249908808357853 -0.1416752626334852 0.03599032455859372 0.3425806469588011 0.4838264840413917 0.5775651846369487 0.448328424804112 0.5500727664894527 0.5055281650295997 0.5079532478428537 0.5687070315364146 0.6634143664513683 0.2249683063073654 0.04851312969121537 -0.02734181631247938 0.199635771174762 0.2629753269759519 0.5259361586488679 0.7497652184774108 0.8282982121837323 0.91841871669979 0.9066852456830645 0.8440916742972167 0.783548101787014 0.7592741233896921 0.7139861617613061 0.6722730503573462 0.6680699735736769 0.47358307469221417 0.3951667085805649 0.3614959071070833 0.4804276146608916 0.6072722638511359 0.7170889271474434 0.8263082489703124 0.8572003459863098 0.9035009857782677 0.8541291421750298 1.0 0.9518756877781792 0.8744236140763119 0.8658528652090495 0.7697156783718527 0.7498493769238558 0.8583678132995441 0.8250110695513513 0.790574883768508 0.42689645352174527 0.11434052398224831 -0.09704056483625163 -0.29262734614516556 -0.38845316583135236 -0.5348327415241352 -0.6275356897962299 -0.6752788283636508 -0.7370759446585993 -0.6030195074908925 -0.646834639016134 -0.621454643705874 -0.4371904424652672 -0.0031072793462443202 0.5062326236786308 0.641262304676693 0.7160053539155412 0.7451407453952376 0.7487220135402114 0.7663926901055388 0.7087416156387735 0.7647263678909617 0.7188059122099203 0.7461336060067927 0.6912025503497938 0.6951403529048613 0.4855110318611756 0.49601333331157527 0.5774698584611645 0.616547869747843 0.6927229717536116 0.5264129842711298 0.39669733554907616 0.1524893766135838 -0.1536204447545748 -0.21127346319019089 -0.36503555595105097 -0.29786115920647366 -0.17761740374527865 -0.03701023595221538 -0.0007123597028075782 -0.03170058487374275 0.0015205727062365326 -0.07906917052323559 0.01647325932833996 -0.13708534085944538 -0.05527487890913989 -0.13575707758479927 -0.17087438350401196 -0.20248705987077228 -0.2592844388944141 -0.3009627060541032 -0.3490326154976798 -0.3758495567165197 -0.3442636331276769 -0.326037329921953 -0.21632682277772286 -0.08532273422973012 -0.22049508413006946 -0.27368091939554656 -0.23226044357195783 0.02072491063959964 -0.13641976404142614 0.0036375235750269515 0.0215136130473185 0.13316048627633148 0.12759396145093566 0.21161515209120493 0.11320903229656111 0.16304867057920536 0.28673813448434327 0.3873121335811699 0.6070558949208282 0.6041794499967977 0.5390628601457814 0.4937186015557202 0.3243795203066273 -0.03138674099704824 -0.26776686292677915 -0.4877318075371081 -0.597618541805459 -0.5872872705806179 -0.6931040718943108 -0.6052397961420315 -0.6191584025793491 -0.6831434448962229 -0.600888890867794 -0.5483475872533818 -0.44873390592908247 -0.43976852961177776 -0.2624096370178983 -0.0390220958643444 0.41156072201780103 0.7188593621295015 0.7062524693843761 0.7344792694036018 0.50921747587359 0.3915755941011922 0.4720191227002485 0.6699717705928262 0.6048827751734162 0.715135022942849 0.8124933389692596 0.8657080082635099 0.8731284406625107 0.8626052782197875 0.8489912659170896 0.8235987133522223 0.6974182161862787 0.533901639112993 0.37906683363241817 -0.08468435940625553 -0.3977807201234676 -0.4474307740186257 -0.675025010810519 -0.5899065701323658 -0.6110949148250817 -0.5478630603449626 -0.5507600761030178 -0.48380500575129154 -0.3545111223105377 -0.18605429409503388 -0.19738703372677882 -0.205196859793508 -0.10715646768607644 -0.12602296003714694 -0.44879686554692955 -0.4353838699288585 -0.501510752560023 -0.582828268078912 -0.5742823493439715 -0.4562935194717798 -0.31410234557469796 -0.081090291912117 0.13511193276733474 0.16148834563162662 0.25650935647312956 0.2368616927486779 0.02790519687894385 0.04605784652706002 -0.008193173851912022 -0.13819655843839548 -0.18887165788559185 -0.18448863058384743 -0.04857156781106286 -0.03177106399911551 -0.02862816141153917 0.1334558984850921 0.16222170125886656 0.09984944270805436 0.04683736059594445 0.04964594880520711 0.05500228440025726 -0.023304310425179758 -0.16480991806148584 -0.19971530051060785 -0.18704948227495988 -0.20248932777200232 -0.3842652068008064 -0.5064381343622357 -0.6247682173951091 -0.6022209005599374 -0.6323009951910958 -0.5004218535657294 -0.4407265433493193 -0.6165586794166095 -0.6733956851232854 -0.7041899428955483 -0.8304408026262822 -0.8334282343962697 -0.7683670671052264 -0.7494928443367181 -0.7111485343192265 -0.627081716929404 -0.5447583340661507 -0.6026519583565071 -0.5562785219101162 -0.5523862140923097 -0.5590479855703736 -0.41951785773380523 -0.34761354563926117 -0.11806081698831833 -0.023361106447463604 -0.18982009919483606 -0.3391684417675977 -0.3888522069216867 -0.4420808432288394 -0.5799924873141377 -0.6499332090810113 -0.7194985671602883 -0.7188035180654173 -0.7037348209734892 -0.7051228518572983 -0.7105166255574606 -0.7403255189759989 -0.77330909003665 -0.8364430201848752 -0.8067017614601828 -0.6770162705689776 -0.4235008209765221 -0.3196595049192573 -0.1694545837241798 -0.021216552854871052 0.06252811423205415 0.03965439128550101 0.29869783370932823 0.3919028369813717 0.3001268775281667 0.46867455840472594 0.5108875441915306 0.4705017550871516 0.41542128659274585 0.20834457852160407 0.2405679087312072 0.018623907978559326 -0.14689678059377423 -0.2714363619263311 -0.2525449516992656 -0.07821641263687493 -0.07048361997386669 -0.009046794267344787 -0.06853826209609329 0.05020332221583094 0.17466012801039163 0.039181065127471854 0.040596417988020744 -0.034784244608052156 -0.0314217676480629 -0.1687993926039454 -0.09279518143074743 0.02121635582795611 0.012676051132712574 0.0778160262134645 -0.029980755591932622 0.0818860494065309 -0.06392212180786029 -0.2547504333869134 -0.378970278839141 -0.3291880158079748 -0.1742883468557102 -0.11132525404900562 0.16897194130646057 0.22084231316757288 0.3768283055470145 0.3970488238555916 0.26608992392050473 0.21733384125604552 0.12219083944517076 0.07380746557541373 0.1538501768109829 0.2874600955253605 0.3605076545833718 0.2434544755642252 0.19348054418652438 0.2220532947750006 0.3561703966432841 0.4284452571146174 0.5001739754960574 0.5611800030294878 0.5888971595120681 0.604619880862248 0.549338200990442 0.6266901629367205 0.5887679501592529 0.417858884547603 0.26992863033244147 0.23163084887100963 0.21597136585179863 0.21962406001562132 0.04974740357737133 0.0761495676014898 -0.1695260882935897 -0.21219499924900218 -0.5530907244497467 -0.622459228438668 -0.6571240879446184 -0.5381791899096586 -0.5309319541645295 -0.474266914095834 -0.526148159904723 -0.5190919280843947 -0.5351245652400379 -0.6180602031252991 -0.6302714022891177 -0.5449833399728681 -0.47754011944417213 -0.5677930665663524 -0.5180241676697328 -0.5025625907526516 -0.39556049482046307 -0.19790343700222296 -0.054361344038510485 0.039841595305327 0.22771942476394502 0.31303257697238
-0.3556906508576835 -0.38088980068593337 -0.3849013796784081 -0.3605969761168177 -0.2516909335414061 -0.07836814837093554 0.22972648361952278 0.37517158849007776 0.47553313120598617 0.3311554684502832 0.4495205500392503 0.4221185534390745 0.4112011853554775 0.513731471090393 0.6082716193718088 0.15132979922658804 -0.023100624929499144 -0.08462812216903956 0.15280323456124542 0.23304326903921788 0.5149582999459684 0.7273917562403743 0.8297929677423461 0.917601500951052 0.8809189775173137 0.7823906435724912 0.6976635435159023 0.6774626068920357 0.6372131299715652 0.6124831238969968 0.5959352343133332 0.39933257491742014 0.3428218866666511 0.26418610999143505 0.37318921493730195 0.49764169675598646 0.6175626315450057 0.7455342244609173 0.806240472090213 0.8815169540330953 0.8277225133995489 0.9518756877781791 0.9999999999999999 0.9165952551399571 0.9036488391695118 0.8132817563743442 0.7858011046637878 0.8739474590083229 0.837539396347477 0.7706181731614513 0.41767639669755 0.0568629573770407 -0.1426873663790293 -0.32853576414104807 -0.4652481530296993 -0.5972662122285545 -0.6886243373625308 -0.7363678124009325 -0.7731653635285 -0.6579562504038281 -0.6471238380645852 -0.6756574155001177 -0.5696524236931405 -0.180407046630642 0.3524743458446421 0.5263678072882967 0.6476289488528741 0.6962765220178161 0.7382324723386269 0.7537790309960993 0.6810033726059875 0.7648586956170266 0.7559787956993662 0.806110041590455 0.732687720116344 0.6815450575680202 0.4966085346907124 0.5123470514168693 0.5662889585079819 0.621453465027679 0.7138828971287661 0.5797155341162344 0.4313791542862081 0.21076493796435972 -0.11236348165126034 -0.16519493065292312 -0.33189557106940865 -0.2525660318385231 -0.14904134344554668 0.02143846467653905 0.05460128841732396 0.03273418535603403 0.07140139444275263 -0.006392906236660531 0.08310951992992711 -0.07252752915289251 -0.000325428918927715 -0.08882277418835263 -0.12410011634454732 -0.1485795109896682 -0.27312216969317477 -0.2988695777620504 -0.3549860568505137 -0.3290830292807708 -0.3246777377267978 -0.28984714259896766 -0.11902024290624034 0.03226543551574953 -0.11454900300016875 -0.16920751852789298 -0.1948716108894952 0.06990347701722424 -0.12597656073355698 0.037026117342344046 0.09146729365063498 0.14120017696980217 0.10400990783709034 0.21858720076638455 0.12573492482977916 0.127058808004881 0.23204661553900566 0.34983640476771055 0.5553143947999396 0.5325286009755652 0.4557005846431699 0.3905693758538616 0.22860557596042033 -0.12216301781793112 -0.30602578545835313 -0.5181714268153703 -0.6010043311864668 -0.5652244267863257 -0.6527481426473319 -0.5670236145880871 -0.6039642661924587 -0.7105424452240764 -0.6200662410147282 -0.5830860805560343 -0.4690715930403274 -0.4541778123749426 -0.27094590951417336 -0.05286625662773341 0.4193723091343099 0.7157629901778867 0.7445236232380269 0.782999463110783 0.6176396937151805 0.46069018617371343 0.49690664895322056 0.6968707709271545 0.579508278549338 0.6930271844889371 0.8116123542136858 0.8631753505206496 0.8576132229061606 0.8413951166182204 0.803803619319342 0.7421440853693677 0.589206971630746 0.39792431306687504 0.20026502700154702 -0.2577788418760564 -0.5569694729153871 -0.628285535973326 -0.6870900233461031 -0.6557502884628166 -0.6961404261710333 -0.6754428747588649 -0.6410700933719388 -0.569017247377312 -0.3957111165122139 -0.21608461799700315 -0.2088178828969449 -0.17508045453814777 -0.13035215481024415 -0.13731357973559186 -0.49266402915877866 -0.48202400639584847 -0.5614036353803888 -0.6558681077523402 -0.6466465585443264 -0.5091134925461975 -0.3553279969394169 -0.10055996522057126 0.11081864963733627 0.13706255171135026 0.2687832658022421 0.21995106862522565 0.09258224090801104 0.1391834012557944 0.08547759421348351 -0.06252649724199566 -0.16072113436520172 -0.1778214229890429 -0.09739358228539868 -0.07991325972227353 -0.02376458738298661 0.1950337147006304 0.2597582720234935 0.20474224732535215 0.16952515358581324 0.1701852005440896 0.21558671423814033 0.11554334826031384 -0.01692983957121699 -0.0880766536174409 -0.11383585948983056 -0.2102453685986453 -0.415111662651374 -0.5472892247031177 -0.6364795554027789 -0.5792132135317861 -0.5956487814526001 -0.4655497843720919 -0.3845144121044533 -0.582022681154739 -0.6705370273121464 -0.6707443982467886 -0.8451868046228227 -0.8628188863933532 -0.8017498232259892 -0.7681827489452779 -0.7290730526161578 -0.616368985682868 -0.5346430478206146 -0.5981043955289963 -0.5663504886975212 -0.5482836941296342 -0.529225188006203 -0.35811674904194335 -0.2316305834920266 0.015506625236723455 0.083383748943489 -0.1479848614460627 -0.32001586191530906 -0.38002215026600666 -0.43133845491440254 -0.5824257562969838 -0.6604196918565765 -0.7390188046297207 -0.7541591011775912 -0.746016392193791 -0.7396527497056589 -0.7468296757295632 -0.7851214726744141 -0.8109908186179146 -0.860671360188571 -0.80514719901976 -0.6728581511248966 -0.4059758356087978 -0.3013524428807894 -0.1412039058353659 0.021443670537040944 0.11973693124013764 0.12143653963053254 0.3339807754411326 0.44780546186849557 0.38666238338076964 0.5326083813758017 0.5776721267663303 0.5238280301803692 0.46488474925706313 0.2166983681376154 0.26735750701218475 0.04288300386016767 -0.13888414029341317 -0.2888568803580283 -0.2810589561319012 -0.08647393690486502 -0.09634194221868946 -0.03189905470481363 -0.09845688969640579 0.02009605778095614 0.1236977793106112 -0.023662087039303954 -0.02285348137997343 -0.1034539323825153 -0.051620877849691646 -0.18350942932735909 -0.11302773715795954 0.00352833920216042 -0.003795150332153194 0.08433441327643877 -0.02475028900085358 0.10248380380245284 -0.058505313108007016 -0.2626413929279906 -0.404217676605226 -0.3666536391792083 -0.20355344385466276 -0.14279915766319348 0.15393578454900705 0.20455292397058492 0.37669235027679243 0.3948862485857855 0.251093441807267 0.21604481215451599 0.1305631555446297 0.04968860364022828 0.17553553108508788 0.3461339039907396 0.42021671238021474 0.2806720009643596 0.23189074939236456 0.2582484711323025 0.4182068300057281 0.48453162026211 0.5603907188769625 0.6167102689965757 0.6319444850195108 0.6519576561682981 0.5865545068295438 0.6382452119588659 0.5999125432896234 0.4302400515354322 0.3226913113284781 0.3048619351875412 0.29176772664139927 0.3153176786032419 0.09719788452275341 0.11409986469850653 -0.14141514756144258 -0.19309835995753485 -0.561679834937303 -0.6347780541154326 -0.6851889790290054 -0.5646346589074561 -0.55547851961429 -0.4959105208467423 -0.544881778229486 -0.5455920367562385 -0.5589883913830889 -0.665223618180555 -0.676211335065486 -0.5961432946256162 -0.5099090501541702 -0.5699276115434655 -0.5186320644695649 -0.5000977629437258 -0.39141306769811496 -0.18995073896744105 -0.054847010569739035 0.047830160286794585 0.23374945073714556 0.3091282999039575
-0.1998701470107585 -0.21063362527541063 -0.2435419255669984 -0.16951128779964356 -0.18898683232822397 -0.0732808891254497 0.20191363791909403 0.26406290774859853 0.3631835780068014 0.22596989175065837 0.39329558738600257 0.39288138020587826 0.3849236950492214 0.4698040060845206 0.6070695193415888 0.23761298362300506 0.10614835824006519 0.06379100764551761 0.30248085955975407 0.40865105337892926 0.6496898024435159 0.7891589057217702 0.8701676613787045 0.8970686806683202 0.816207594225294 0.6696082318446046 0.5624434629779619 0.5083139931848151 0.4470229364860277 0.42077533937193295 0.3851663067293091 0.18822175317105516 0.13906782639870405 0.058514517721241804 0.1779225330517735 0.3032037516542673 0.43144720904663275 0.586666227040536 0.6372361949104436 0.7405485314297812 0.6882153748769475 0.8744236140763119 0.9165952551399571 1.0000000000000002 0.9308074114826707 0.8595216039951573 0.8193725148321384 0.875014226928033 0.867739709688498 0.8244644137334058 0.5763379473316106 0.22309957384771506 0.036055990715245845 -0.12931490568904497 -0.31634584607915434 -0.447656217308812 -0.5579340496178385 -0.6464550484489878 -0.6814775485398497 -0.4939066843439013 -0.4831439982601743 -0.567888530892632 -0.5380191398066548 -0.3130848807847933 0.16266623120109835 0.32420309601288894 0.4418263357257018 0.48412996987248835 0.5370196254480833 0.5563331673944157 0.4572465293522567 0.5730644705188098 0.6175277904942336 0.7015451261422244 0.581946895517928 0.5887723295220465 0.4381008338600275 0.5147389688259336 0.5834881628335833 0.556101919562081 0.6403408270170184 0.5330317560478653 0.4466085574504592 0.3302030389565592 0.0847442779123362 0.05775825882162148 -0.10027241859146718 -0.01953017097389178 0.08225403233696893 0.24291542320088638 0.27051942990685407 0.23455867116436294 0.2538566616580195 0.1436275701387587 0.17934081980045655 0.007677226217569409 0.004937043005051258 -0.14092777890825972 -0.1820679335902633 -0.23568427717326404 -0.31284315819230957 -0.3150796866588273 -0.38930986432441445 -0.4067291749045249 -0.4241571454704806 -0.41126893449244367 -0.28463192598539816 -0.1942295565111075 -0.3473448443102355 -0.3673935437224754 -0.40844088173501697 -0.06147273068847324 -0.1011296176510066 0.11376956855136588 0.16820404291923927 0.08863743555604142 0.07178547642989563 0.09802735635817521 0.0028392238332312445 0.003909836288908233 0.0896701219856642 0.19167210011740937 0.3489682158861119 0.3143108558043159 0.24171516243102267 0.1792957743034047 0.03358489737297519 -0.2564544442672854 -0.32910358568631487 -0.5123647977429928 -0.4966568523800571 -0.42495630070778795 -0.4848093906752437 -0.4167469548089561 -0.452084749092245 -0.5435502625263693 -0.4238501042726345 -0.39790969171487256 -0.26007490553389956 -0.2429515395027728 -0.04692973484099038 0.15569181660726633 0.562298272561658 0.7290410004943 0.7404531000198104 0.7146889848192867 0.5426015589904397 0.4033773266300584 0.4456657064738145 0.6159231076358259 0.5269494021921348 0.6071384707991365 0.7343061784526137 0.7702731581733405 0.7298929926551668 0.6830616490274278 0.6184327889255332 0.56376661055306 0.41433292055787585 0.23419449378221938 0.10838978562960917 -0.28800978405796407 -0.42352937786023215 -0.5754609726335901 -0.5581278648386971 -0.562328350241146 -0.663740278244401 -0.6681986700429353 -0.654730121130463 -0.6511402594180606 -0.5288823723463836 -0.3871771805910621 -0.3454215621188816 -0.2782853359444196 -0.31481985899498843 -0.29569863197959595 -0.540912492975661 -0.4596585937741424 -0.48225903866619435 -0.6058498249977481 -0.67494485650673 -0.6180598555739515 -0.5034061956741823 -0.273766575083243 -0.017988901123515054 0.0856758747211952 0.22110624344942317 0.08846739060518635 0.041263745421254446 0.14809729973467434 0.07479077178413968 -0.13274376531169288 -0.2907533527391699 -0.2413783304313148 -0.19546580552346704 -0.09780418401892454 -0.08491108018181022 0.191334081206551 0.35310864921259966 0.2746693495108604 0.2874237461687015 0.2800997791094015 0.30339856438792207 0.25671075939332366 0.1488967886492438 0.0696684717633655 0.07095806822438018 -0.05245340461702491 -0.25942086602770703 -0.3906431005189774 -0.46050873115372787 -0.37779408492106986 -0.4378208278636384 -0.3659790404266758 -0.2818879074727468 -0.4605514616731213 -0.5409383293342395 -0.4902180288940439 -0.7053327883512195 -0.7462173333424783 -0.6788925439024855 -0.6257504787928985 -0.5705612732597367 -0.47030178796465405 -0.38786603267465064 -0.5076643486095997 -0.493413383497985 -0.4350453390117692 -0.3931575588438799 -0.21346813037484733 -0.006068388185243078 0.2640868346770335 0.32277240540992 0.05554219957339398 -0.12825349222950125 -0.19034736481969583 -0.24856933624757085 -0.400964041800369 -0.49085381675901074 -0.5926518828229026 -0.6189032925603773 -0.6350290253995665 -0.6621017284977536 -0.6808951514916752 -0.7119386660656043 -0.7259212852081443 -0.7789456635884763 -0.6862953457142283 -0.5665640830789098 -0.30776339748960974 -0.2159334918131704 -0.1012292994516 0.05021927449960129 0.1305072748393563 0.11336403638526214 0.28331539058797933 0.3529879057153457 0.2940539364918851 0.41716095120788177 0.4574427621914729 0.4129499605344196 0.39416346532057633 0.18508350615688238 0.2959190369242103 0.0790242838147336 -0.08907305398742499 -0.28514115441148086 -0.2827529401385363 -0.02289108071872329 -0.02562942249480742 -0.009767433889441837 -0.07999021103100898 -0.009499452243682618 0.0715568886719826 -0.07842930897592489 -0.11757773314841452 -0.19433178593093037 -0.14376642506107554 -0.2754083208992951 -0.24333550674570004 -0.13688420107006555 -0.1366639537310557 -0.011791178169108754 -0.09817046736571781 0.04669323270260578 -0.10970232232406761 -0.25326461775177744 -0.41786317444655136 -0.4202212334141339 -0.3108233950502425 -0.2605926084528184 -0.0020786799125192637 0.029876515065889276 0.2190896312971516 0.22757464882113004 0.08795052755394552 0.05738602527190466 -0.04328336589467826 -0.1074857429041328 0.03520303945863645 0.2651661639965422 0.37625518441237615 0.2713783130215365 0.2627885082726862 0.29520120341870537 0.400559271816284 0.4599782813344384 0.45915609279592307 0.5235557141592204 0.5422934801028361 0.5269919745786918 0.47629554584080513 0.5231191326241506 0.49970467376351335 0.36923728863685196 0.2736834752091931 0.2261369477117144 0.26846863382345165 0.3022720599852143 0.10863885908096568 0.08731170625635579 -0.13696020595535152 -0.20709483536579953 -0.5487416460519043 -0.6404811096969071 -0.69395266971539 -0.591049443718323 -0.6180597788106569 -0.5606382172714799 -0.5354737279625849 -0.5245189447986026 -0.48046180383965204 -0.5811066457753045 -0.5623500024746114 -0.497887753789263 -0.4463901394656248 -0.4629910644454897 -0.4190389506903688 -0.3711190159461996 -0.26204238423652937 -0.06353722480359174 -0.013571008575523359 0.031691808290163576 0.17227640665684427 0.21795573842342364
-0.25759127322610464 -0.2637890934254126 -0.275760574464252 -0.23265986895651566 -0.21532002228872263 -0.1862184832907077 0.09683105205252836 0.17411093655092022 0.28074772274285936 0.14163852822663509 0.3231917260945144 0.29533838532299617 0.3284296158599282 0.3912502098340129 0.5443939148586243 0.22039007608936237 0.09216079147597475 0.04589800579844448 0.29254705335369774 0.4114373017848481 0.6861738039667499 0.8208650983934171 0.9276183359852339 0.9227616347162887 0.8270688289401027 0.6782540720795095 0.538086490047271 0.4879398257597639 0.4096556654137471 0.4041986455496131 0.37335812114764994 0.20494407022642896 0.08061394688656731 -0.014625127144152594 0.09841821005444852 0.24710348876415375 0.3902050560372827 0.5657212868629289 0.6470183030514159 0.7812223750065438 0.7521097846451797 0.8658528652090495 0.9036488391695118 0.9308074114826705 1.0000000000000002 0.9767109476276966 0.9516831396158644 0.9681987864697998 0.9578801065133774 0.8827480157887092 0.6430601934061154 0.21755014984928173 0.017476058509421293 -0.1354089780532839 -0.3363652145384005 -0.48980787897167394 -0.590634070345529 -0.678196848642022 -0.6967486413392288 -0.5501079277946301 -0.6298618501388242 -0.6757549844012045 -0.6138317897338238 -0.3901453191161269 0.11351939330516557 0.27105444979388155 0.4258261368714831 0.5054124238234428 0.563528222419184 0.5523843897647613 0.4894564888384956 0.5895484270133946 0.6347449742364556 0.7265508922826972 0.6381684106996782 0.6837384618704283 0.5846510047661558 0.6625283993955808 0.7278975860817709 0.6511796442691611 0.739892583853701 0.6682232760209545 0.599198100440184 0.4985796118664146 0.22289056684283196 0.16923766169810567 -0.02169343316016282 0.0566492957765101 0.14550836779610388 0.3435375891769386 0.39033225943388433 0.37670678959390863 0.40864385743620374 0.3196551941434286 0.3555073016933176 0.14651213564794582 0.11113925626229193 -0.028077784270771698 -0.06615655393071876 -0.1293103537059435 -0.25827143774837386 -0.31390332167367824 -0.4026925059052111 -0.42488930349187276 -0.41195913112979 -0.3303556669656777 -0.16528414356960014 -0.10181938343142925 -0.27785130966366933 -0.32988623076669055 -0.3303249976965938 -0.07013336614698296 -0.10402131557474716 0.11038727900412432 0.09566794064716289 0.06931757535832149 0.11788344144244849 0.2011730127602312 0.06508416518141709 0.003920076266513551 0.10132563483253755 0.2420669768862712 0.35363312212976244 0.2907268470993456 0.20547197159653463 0.12932145182321603 0.04403014343936673 -0.26214169842839596 -0.3042252993454149 -0.5037132482482034 -0.49860651203717904 -0.39095726384067925 -0.46840240354465773 -0.31817483379551376 -0.37260733225034004 -0.515764507495846 -0.40504142507666596 -0.40861812118969965 -0.2519210928319015 -0.20732762067096866 0.0005780177664056547 0.24092379480885764 0.6892530581462325 0.8490919340139118 0.8555053765765283 0.8119023962059989 0.6652876065366913 0.5159976223307007 0.5727702656430176 0.7527330120822477 0.6924222642930173 0.7598679714977666 0.7883371696196397 0.7901260613200921 0.8079849726061841 0.7396207085647035 0.6382812671769539 0.5441872929483451 0.348543073388052 0.13812416320487234 0.010034141644466869 -0.4239239921377829 -0.4645395623132314 -0.5769794128497238 -0.6780957747569657 -0.6197199601721702 -0.7443824182349672 -0.6800701314428164 -0.6741441538065391 -0.6978725588506774 -0.6553650581523633 -0.49815077148850423 -0.45313267374143135 -0.3658187844943693 -0.4547179427572038 -0.4725060914592778 -0.6949986890288954 -0.6039973141453371 -0.5766617663213774 -0.7060444680705453 -0.7937662209041676 -0.7647434010766583 -0.6689322972586553 -0.42986519697200476 -0.13553367293912275 -0.032623510181428055 0.12798485216991176 0.019522871594224226 -0.11872395862965397 -0.01396561353090628 -0.077723943059112 -0.3244197333148713 -0.44609803843489204 -0.36815056758159626 -0.2193685616354951 -0.07048347997673511 -0.07627701930431735 0.19176454142798446 0.3364011880213845 0.31197095149946974 0.3023975025905175 0.31970768010674705 0.3466925509468028 0.28887601675136787 0.1375587354021477 0.09668296553289475 0.1077337727337576 0.013847365511980817 -0.257895804539619 -0.43025377102962237 -0.4779577165090459 -0.3767997041722797 -0.44644025517139413 -0.3394680150457094 -0.22664135396893278 -0.39704555346859477 -0.48395493270476064 -0.4613221126668846 -0.7085222668905955 -0.8202702465432301 -0.7818694660418709 -0.6907203024802695 -0.6262669167937739 -0.5103218003925509 -0.433959652360749 -0.5814073924932758 -0.5851953530062453 -0.526607056773629 -0.480725568287585 -0.3192627259896494 -0.1489849435243948 0.14841886406874233 0.2321079026172758 0.059705262449358094 -0.11520478290917781 -0.1907875957405233 -0.25279765247448727 -0.43074453709004534 -0.5734603002370195 -0.6996319694003242 -0.7239323245033148 -0.7283056963451854 -0.7638824907375306 -0.8100330072420543 -0.8477801788235231 -0.8482599503733218 -0.8645180214998799 -0.7401155868092804 -0.5792574067031006 -0.26547609829287416 -0.1604863666026721 -0.0018659833546104088 0.1621362632639358 0.26182803876024946 0.26572350712054843 0.4324938300768465 0.49884560268953027 0.43375645625097736 0.5714402088709777 0.5943840719694194 0.551753123142629 0.5282726777820919 0.2966195048569704 0.3780816532847803 0.11566278217081578 -0.10828001266357769 -0.3325282363182868 -0.351585228507119 -0.08692232966815992 -0.10636608695528484 -0.08795530035951817 -0.16652216822503466 -0.1038484448335791 0.013326590900445315 -0.1574991971884999 -0.1667446145423706 -0.22176621626153287 -0.20325635613571263 -0.34979801660458926 -0.28894933184440336 -0.10044526316648236 -0.07875758837997511 0.09154654752506432 -0.002079837368574993 0.16479871206970273 -0.011823844397293896 -0.16811827441427246 -0.3891671382488229 -0.3969970558999103 -0.26741708391715635 -0.2087891797189852 0.0728995601664688 0.09223305734668437 0.3116834825814745 0.2901808832629346 0.10363564765405779 0.059095032688482624 -0.062169254826724224 -0.11374123810975911 0.00807337326366466 0.22246241161394295 0.3293722563937797 0.2495604089990778 0.2533137906647893 0.3278241764558908 0.4247515962394276 0.5467904762755396 0.5501480226056751 0.6379510353408109 0.6548000337088563 0.6512613252607203 0.6050841311965233 0.6372818393951617 0.6309237363830793 0.48281827095728386 0.3909047045414237 0.36615322197048933 0.3833899231607672 0.40237850031879047 0.22225004331358028 0.2024016048819912 -0.034677352689046835 -0.11791020362804143 -0.5239844617698706 -0.6684775768348755 -0.8012031983897658 -0.7180794447651747 -0.7386747244913979 -0.6811525798845723 -0.6784401851097341 -0.6933835509641705 -0.6490749407590096 -0.7033685061934203 -0.6710225410983212 -0.6295733401830415 -0.5853879524476858 -0.5909941493610826 -0.5339847995273628 -0.42789108795410247 -0.24589910577868576 -0.0035985010819416727 0.13982490056089913 0.1872617860756625 0.3387215723751383 0.3886037906049701
-0.23739117035156548 -0.23413886624920607 -0.2407690869848746 -0.19072199683525684 -0.1772659810415431 -0.20964286894273831 0.05111249387228153 0.0983828880968282 0.1922240117178447 0.05074263063379794 0.24723180768462108 0.20856242001612119 0.2674274283802437 0.3272488142361013 0.5138951965328846 0.2498463548846442 0.13070570408662677 0.0929133521019954 0.33835619065528266 0.46669790077533974 0.7286037174281395 0.8214572564963583 0.9236312810239569 0.8768930963842021 0.7671956943143757 0.6046220356618622 0.45012193583642635 0.3938291789855254 0.3017933355857842 0.3091224759097177 0.267624076549412 0.13384227139286986 -0.04590090806669677 -0.1381994046751664 -0.022946084833771696 0.135083963795209 0.2853141238320518 0.47066291269503824 0.5585352717327354 0.705251482965657 0.6779328358215718 0.7697156783718527 0.8132817563743442 0.8595216039951572 0.9767109476276966 1.0 0.9796673135881798 0.965110449416521 0.9664888694078637 0.8927101968512913 0.7134219512369129 0.283537218334333 0.09323917877481058 -0.04012043913214883 -0.2521734273176761 -0.4158905178907933 -0.5113183215205572 -0.6104219602104859 -0.6198942311523165 -0.4994797810980186 -0.6111365716327212 -0.6613690903002916 -0.608547350613684 -0.4579508992398084 0.01623095013237298 0.15917656725578797 0.3233038055969538 0.40831681454695856 0.46612966402999945 0.4375148152172416 0.39540217400400096 0.49160719497951927 0.5628384615472419 0.67701017592418 0.586834555643215 0.6544311866289512 0.600348322851602 0.6856743834111407 0.734424030696508 0.6207982753949184 0.7137871865223845 0.6843513645215359 0.6515397715626978 0.607776046311098 0.3658522915149658 0.31098063162476663 0.11787767657591812 0.18996853828854687 0.26835204356223646 0.4689441148498119 0.5161520311683818 0.5073306084753435 0.5384515170142936 0.4510724966367212 0.4596965369521928 0.23684962616246313 0.1567561786198436 0.012656230802860552 -0.028242765989413884 -0.10015359230763768 -0.2425598410558683 -0.3175365910203209 -0.41303288465295673 -0.4450269951217914 -0.4159283780914049 -0.30573269811481474 -0.13268162436193318 -0.09488153153206173 -0.286922105349052 -0.33745132329113026 -0.32547423325157204 -0.08536771797382521 -0.09404951158446598 0.09908018221372193 0.05479442467575361 0.008013245761060923 0.08374825536077593 0.17184750557852366 0.033443819196733865 -0.06094307890679862 0.027298417696236227 0.17706671284269623 0.25069288916074606 0.17998706675290158 0.09667710248437104 0.022559784412899363 -0.042755643386119084 -0.31496366684469995 -0.2943741028528534 -0.46988562296139585 -0.42600202549023114 -0.2920196579848845 -0.3619048521430257 -0.183390221343136 -0.24321310445669092 -0.3992051000374264 -0.28904753494198215 -0.31125146651456936 -0.14324499028593515 -0.08337066232459427 0.12510822109090544 0.36642927157996324 0.7822428625223325 0.8753247006258789 0.8725022833067592 0.7919874786533893 0.6688422604100334 0.5063501619570107 0.555655100066894 0.7302358244381464 0.694428808309548 0.7552065591448537 0.742387438176712 0.7166453139472244 0.7441072430214807 0.6612523198863599 0.5471896228291294 0.4439797562516917 0.24238145655168541 0.03497292297312109 -0.062481310251180686 -0.47069686785934534 -0.42118812168232317 -0.5409941942860529 -0.6542051991650578 -0.6117985417343635 -0.761849420218898 -0.6767438850836734 -0.6848534563258872 -0.7312830942547117 -0.7297402822675055 -0.5812820270059335 -0.518632180294455 -0.40885776455698586 -0.5488154947481826 -0.5774095014701349 -0.7593302570828211 -0.6461447564383396 -0.586144368068391 -0.7269868376197504 -0.8378391869193065 -0.8426250274902954 -0.7592474941678299 -0.5179032339311964 -0.19267252657403697 -0.058869320508990707 0.10615880216483861 -0.026987004923648743 -0.18956687228384766 -0.09013866147364251 -0.14375154481828314 -0.39760037579459373 -0.5215214856087704 -0.4314927762266185 -0.251523588822329 -0.07853939881589322 -0.10533199227099534 0.18656602077208673 0.34433029048603214 0.34131859483174043 0.3321298830293073 0.35879539000012145 0.3846612835690511 0.3372963382600871 0.18238821833891922 0.16032076433136813 0.17786600708278152 0.09615036191015092 -0.20167602628682516 -0.3852681126393364 -0.41944215683152836 -0.2994488794354986 -0.37913128117699085 -0.26974615673185937 -0.14524828548244342 -0.3082477033240723 -0.4077591745800589 -0.35837607838384117 -0.6361816961606818 -0.7849449718730309 -0.7601913640842999 -0.6465490784153037 -0.5726054426361042 -0.45019781307173945 -0.37390841387607093 -0.5277323110696478 -0.5484964644748724 -0.4798635343739269 -0.42117764874821145 -0.2664146261298389 -0.10518854238574628 0.17585114317300757 0.25257736597670555 0.12010905133548248 -0.04022980716560271 -0.12864720850869707 -0.1942821470810655 -0.37505199051294275 -0.5309395546611204 -0.6706227036681008 -0.6927849162822453 -0.6992130034479519 -0.7520314175639509 -0.813954532066385 -0.8515292308237893 -0.8413089080388333 -0.843782960557418 -0.70581651921029 -0.5485632871777137 -0.2353835335568347 -0.13057052085749618 0.028256557915387944 0.18507094951079223 0.28378294394370684 0.2954499054334622 0.440778314914254 0.5055860866489351 0.4465747902642722 0.5784852020082046 0.5952194624630843 0.559473609004115 0.5453158360938625 0.31412736756624676 0.40711867118881384 0.14246934937496772 -0.0907861723616173 -0.3302292136725681 -0.3660025213991111 -0.06469769628994873 -0.08542163548338406 -0.07725721430784815 -0.1581329402461448 -0.11554666631426133 0.005902510662392053 -0.17581792639838165 -0.18124069371249316 -0.22504583915722476 -0.22775331924976452 -0.38308863968214557 -0.3410966530295855 -0.14938713482753743 -0.12432568266103942 0.06463163467165539 -0.020364875683961395 0.1541392758382279 -0.019916301865790166 -0.1557936691948275 -0.3934282300276296 -0.4146999914711633 -0.2983627398024205 -0.24516989116206217 0.026185489080480902 0.0401058592410952 0.2674053168339092 0.2418746587580993 0.054134515743306216 0.01916338594659549 -0.09853137983593294 -0.1355023811060048 -0.021396921527087207 0.19791189427807124 0.2991512902618772 0.24867551406802946 0.2556419632871915 0.3448300265076223 0.416757316669401 0.5590275310688563 0.5456768488632656 0.6340373473196138 0.6406953924962862 0.6332423448541167 0.5858184851180669 0.6034846547226085 0.6000805690404262 0.4561049254229756 0.37749436007715986 0.36287604326141476 0.3861184777765378 0.4060041136285921 0.23567812168286145 0.20173114811328174 -0.020656082012474576 -0.11728344811233087 -0.517381497246594 -0.6739856563211001 -0.822768120337519 -0.7509624119113829 -0.7765428666154833 -0.7175899858234958 -0.706032189920368 -0.7201914843325293 -0.6642854168486472 -0.6909240506561539 -0.6421681725647653 -0.620230080455203 -0.5923072048786459 -0.5789715786758225 -0.5275269804939031 -0.39425394833504246 -0.19172713911652112 0.05936187661565034 0.22299943505905118 0.2599292757604633 0.39125374275038677 0.4310225556270347
-0.2598194478380498 -0.27072224356033026 -0.2955894728531011 -0.25759835129180303 -0.28250002538544633 -0.3240451126495774 -0.0597693851626761 0.019596661735076997 0.1078745597972093 -0.04633887395659648 0.17087512237780925 0.1665545601575489 0.197565684084684 0.25195835703612574 0.44801122755713096 0.12955340122508796 0.007942340666208853 -0.040673656913572706 0.20689272169842388 0.35680512749616516 0.6455039378530488 0.7467577707535282 0.8779629723668824 0.8443606140017965 0.722710598975979 0.5617145778401641 0.3966819826633823 0.3577790404531625 0.2798755312703673 0.30613385508691887 0.293539782782993 0.14040924941144597 -0.0790879902161091 -0.16551141698316202 -0.06065740173684343 0.09285256848139299 0.2528618392084173 0.43461517499512997 0.54481690177119 0.7019289816854987 0.669668561408533 0.7498493769238558 0.7858011046637878 0.8193725148321386 0.9516831396158644 0.9796673135881798 0.9999999999999999 0.9746907789943826 0.9630733008591211 0.8520540522982225 0.6439776344148157 0.17996450527866412 -0.011735132948806156 -0.125229167985371 -0.32700205559411194 -0.48537361277364255 -0.5528740003763294 -0.6425246270869898 -0.6169287703679198 -0.49746916949053144 -0.5984546793396447 -0.6201024638521055 -0.5677964677814138 -0.4212313317645173 0.033261652047856076 0.1835286398828481 0.36625753571556435 0.448213282833274 0.527795963931004 0.4922255215851701 0.4468616452575247 0.5249783091223732 0.614152972245208 0.717993078057362 0.6501857464575624 0.712427058900787 0.6841467977938305 0.7585255520748195 0.7950062688280268 0.7155220852664351 0.807046852756661 0.7903210585520688 0.7588527600937242 0.6806849919618574 0.3927351699728249 0.304893991538955 0.0944072823302652 0.15626871857964528 0.2098754010982242 0.432073562367864 0.5040214004262528 0.5247949217332629 0.5701262957922456 0.520252595738954 0.5635139046078473 0.3453225440973208 0.2847265173823354 0.13435390120686164 0.10512522051941647 0.024264076874410397 -0.13659538273085328 -0.231452495908258 -0.354147350619454 -0.4025188623920364 -0.3857841525073328 -0.2844871822196091 -0.06724781378996639 -0.029082025942036606 -0.24576919886313436 -0.2775608764016364 -0.22611906669167245 0.00720825432352497 -0.003625087579657765 0.18830673201660436 0.14413708732636918 0.11780900397359509 0.17201405531145605 0.2629696558224681 0.11337455313467096 0.0076269073734959066 0.11303226027517362 0.25283263395940603 0.3092558652400417 0.22673793417298124 0.16062297550438012 0.06821519166410674 0.042265937488827336 -0.2101834333447652 -0.17673164939282943 -0.3621460096929574 -0.35103788215954346 -0.21847272264405182 -0.3196937663788341 -0.13768412902441918 -0.2141311573347718 -0.41041034576256313 -0.3265352368685706 -0.3722681878265149 -0.20742060539006688 -0.13214922498666717 0.0685550467829841 0.3407875500740043 0.7854921418668287 0.9300045188073623 0.9382392700885341 0.8694890254466507 0.7613665286141387 0.6065408598253551 0.6454496213000079 0.8025643369613712 0.7562164432485335 0.8098745559387017 0.7820295505006482 0.7083632285309718 0.7388946932322 0.6784223229545087 0.5517709817042395 0.4392686715556591 0.22229047310943542 -0.0012564758819271875 -0.1205555953925923 -0.5267469884298042 -0.45303456877122306 -0.5390694688587492 -0.6946374491492141 -0.6393651859946146 -0.7506369942052027 -0.6276416907270386 -0.6446073090791293 -0.6691007333773388 -0.70009027958862 -0.5474409396137929 -0.49104200319472974 -0.3913104536973278 -0.5408099372697204 -0.5621426904607449 -0.7785177564006389 -0.6927623457047237 -0.6351731801423923 -0.7437711422239487 -0.8373639318102206 -0.8303814535915041 -0.7552771290564149 -0.5077209037006524 -0.19225791997566696 -0.07386985497414561 0.11683828914825635 0.023296556377328862 -0.1834054810514217 -0.1259017768124628 -0.1888607677649963 -0.4240576968854534 -0.5168373473676376 -0.40532384067329325 -0.21572121211585074 -0.0394939591281889 -0.06106958538416929 0.2485848350315111 0.35673504898124736 0.35036425153213335 0.3222442254925476 0.3602600701024025 0.39327795414739086 0.318181836834169 0.1354818207972959 0.11049995275356592 0.10503815599722006 0.03504693881730079 -0.25540732922607157 -0.42175545461232306 -0.4533273996184839 -0.3205550460348708 -0.3757690022149151 -0.2551191961450302 -0.14256839563659693 -0.29282141297937203 -0.37478563803428727 -0.3409775054845643 -0.6382455891994232 -0.8046204845887724 -0.8105994514311738 -0.7061247126590714 -0.6482530939733364 -0.5428420004976969 -0.4830226315222719 -0.6256730898312677 -0.6418782191840886 -0.5823295208954159 -0.501799530082209 -0.3667393904188137 -0.2087476302484728 0.06803028927970742 0.15980787132008945 0.031320309152127926 -0.12789663660629505 -0.21857188784059722 -0.28291133670781304 -0.45694841723847507 -0.6272983706066402 -0.7505507267453873 -0.7716493982611821 -0.7791526800609784 -0.8228522312180507 -0.8532359642278566 -0.878706253169752 -0.8781282133977067 -0.84700009999781 -0.6899238547552015 -0.4965042871029717 -0.17262360263690202 -0.06204279072788688 0.12129769866417787 0.2726888734115325 0.3721167627936636 0.38592035878777786 0.5373518823216327 0.5768409314323051 0.5103459451475761 0.6487558291413514 0.6514832243385205 0.6029425477392367 0.5680825126681723 0.29730130465860705 0.3492887563117655 0.055446660073691145 -0.1986249354560148 -0.42336587838632056 -0.45814083032938224 -0.15703031562052513 -0.17798104577355953 -0.16141262762380662 -0.2222142370631654 -0.16973175360368264 -0.04432299234964609 -0.2197645638020861 -0.18945520884094372 -0.23743965623044105 -0.23976612066100256 -0.398425199603188 -0.31267935946763403 -0.07498533951106254 -0.015907881058441424 0.189530631146919 0.10955364547492069 0.277245676022553 0.11017603086543844 -0.043686966453409116 -0.28621404732197114 -0.3017481512966191 -0.17691884526315102 -0.12513563919779516 0.1346888390290747 0.12516359147984402 0.3478007197453408 0.28948786998187676 0.07508528296554938 0.016166846556209778 -0.11329337594319829 -0.15013427391373318 -0.03928971109547435 0.1751526449066902 0.2535778443436277 0.17673940343226127 0.15021048621900313 0.24826509188587106 0.3522412064796597 0.5241722532901524 0.5532102889182058 0.6630513230496751 0.6832219819725314 0.697891117388769 0.6665393513115321 0.6840872470805406 0.6814928628021106 0.5501194869187119 0.47270372524000065 0.4527480279054617 0.46977647133538364 0.48220554985867714 0.3290701564751734 0.31035787774618445 0.08900186250827484 -0.005270978126138197 -0.4170365822614058 -0.6271312307237101 -0.8176154273226529 -0.7735418340823679 -0.7776429495401667 -0.7345340699288955 -0.7554856735093762 -0.7855185565353773 -0.743956507537477 -0.7645010024756529 -0.7284489857388255 -0.7100219128242686 -0.6851873019197889 -0.6806428482762167 -0.6326727771482409 -0.5052611340068182 -0.278034035537167 -0.00475252266955173 0.20680455552416144 0.2797657221360521 0.42644214130472796 0.48569328364583114
-0.2861959894456615 -0.30176772210734704 -0.3317587046075725 -0.28393209648471357 -0.23947655017270342 -0.19541936174856628 0.09921832562207704 0.20475623978639423 0.29706208211143587 0.13462338876515298 0.32000968655747436 0.28325422569947967 0.32097561019221854 0.3986604579576031 0.5726906494397409 0.1935836827733763 0.03231054555508815 -0.03170844430858282 0.22878788364518154 0.35992103088101407 0.656372672865959 0.8039378131812014 0.9212473409306183 0.9258839161268155 0.8393547465171728 0.709885020734663 0.5696551516641981 0.5339571162269046 0.45722332428332263 0.45932906391589945 0.4500431249233901 0.2838632140105936 0.08267801152255169 0.014166266933664374 0.13396893225851897 0.28846297581870917 0.44239931762995605 0.6094637239547763 0.698946459725183 0.8236647018915481 0.7782647404747978 0.8583678132995443 0.8739474590083229 0.8750142269280332 0.9681987864697998 0.9651104494165211 0.9746907789943826 0.9999999999999998 0.9840388317160456 0.8991557464307528 0.6272980465225053 0.19066640649140643 -0.021074296442710822 -0.17259811727699487 -0.34808773916653646 -0.5259883786478775 -0.6091929472972464 -0.6944631342463996 -0.7015382919165803 -0.5773761232705747 -0.644721565681963 -0.6617171024137312 -0.5558040294241372 -0.3041008853158903 0.20677033194541417 0.35913451015553144 0.5159820022843935 0.5800343193780493 0.6310323111264133 0.6088999824206006 0.5720144009734676 0.6470198699665987 0.6953000054541218 0.7757972923192112 0.7135379415592463 0.7364914557959327 0.6461179073853457 0.6991332563787614 0.7405449126866006 0.7145497710601071 0.8159269527288867 0.7556795943965027 0.6889154071632178 0.5559158083287922 0.2478952593313351 0.16412186034931442 -0.04038853295545262 0.026904657719235867 0.10699256709325329 0.31435516398855684 0.37642321731583106 0.38033952341780974 0.4254661748638624 0.36147436033163355 0.41977520069512 0.20516573461759752 0.18146619045292386 0.035756722282125106 0.013283815941816551 -0.065079628155116 -0.20790070962550564 -0.2965059717664997 -0.397724276014951 -0.44001201686143054 -0.4020107287448782 -0.3172055694787398 -0.1151784054448861 -0.0271590275911187 -0.2281817012939666 -0.2776658649637099 -0.2244584322490035 0.01436680997960244 -0.09278228022074415 0.1038309347934291 0.08381549426145771 0.10278519869346137 0.1299590902074492 0.24081737706410217 0.0986815666189122 0.03144897959705446 0.15804883047851642 0.29831107322038986 0.4271675603985098 0.37607365192841374 0.3033897485553164 0.2245597622806199 0.13002933654413534 -0.170157611761065 -0.2174441976641904 -0.43230941973220766 -0.4583035151113438 -0.358825286635483 -0.4639095119065512 -0.2958848397739278 -0.35223292937658024 -0.517429352507701 -0.42943793364654814 -0.44580685070789444 -0.2891815003618594 -0.22806626042342695 -0.021927843179207557 0.25322004119114183 0.7245325821046616 0.9273191969038884 0.9256794653444436 0.8773924404735992 0.7215315102757907 0.539240852237949 0.5873019872356815 0.7839002409930427 0.7218238687537982 0.8120224988935173 0.8282630782337393 0.7962855397200795 0.8294339990016425 0.7844536845576331 0.6962712524194611 0.6080768775713015 0.4141718302645359 0.19923394050594811 0.05615460803158033 -0.39837438863841135 -0.4740384373265209 -0.5565315672083755 -0.7403194116278156 -0.6881350359528031 -0.7766815353293623 -0.6647435293312403 -0.6805709995600584 -0.6578777090528236 -0.6246757427251699 -0.45406264313703293 -0.4088517687286457 -0.33227951799492306 -0.41019650868934526 -0.4314120611568224 -0.7162334930228427 -0.6542606072558093 -0.6464944514063592 -0.7608016708378458 -0.8183622601841832 -0.7627991922104239 -0.6470161949167031 -0.37404016339283097 -0.06422347821036332 0.01695524680342394 0.18887337378404365 0.12266522758356084 -0.09947420054248866 -0.0687072627349286 -0.1377419970416028 -0.3502829605513925 -0.4326981343178055 -0.3601745331937167 -0.16746097221923173 -0.05110793512870792 -0.08272434585396225 0.1865337470148866 0.27331266839771906 0.2524210626500421 0.22145541393271706 0.25200573498950396 0.28878323170653064 0.19904363414524368 0.020244573969523415 -0.013097000205279574 -0.008913832815217203 -0.0614909776021781 -0.3315317634868417 -0.4944051996434851 -0.5562526650267889 -0.4551669068627807 -0.5015746710174218 -0.36190750280271405 -0.2643753567528278 -0.42841746936436126 -0.5073771172116541 -0.48499997482644225 -0.7445640016852731 -0.8699490223760564 -0.8526527471410311 -0.7680637959167986 -0.7154579022216045 -0.6205539124382 -0.5426043593168683 -0.6543613722143972 -0.6525423945107971 -0.5890698054913596 -0.5172730515769076 -0.37206210682150914 -0.24621404499018634 0.008582694054535243 0.08688549008784731 -0.06531458625469035 -0.2232120502245777 -0.31432631596577076 -0.37799870534175967 -0.5472865024263289 -0.6793385364780202 -0.7867078654510334 -0.7962852884900875 -0.8030450824558689 -0.8347928322292849 -0.855413695629192 -0.8832503502751636 -0.8936751565781483 -0.8936613987414013 -0.7786734611807308 -0.6049339418601818 -0.2978519276789527 -0.18320905536055587 0.0030471772583678313 0.1596470512312731 0.2640437239763978 0.2828771100196867 0.4678314156865206 0.5289995771209828 0.46844673977213486 0.6269955407109185 0.650677863104714 0.6094994425178145 0.5558679763623662 0.26443240372786575 0.3324427505087596 0.05504534599686328 -0.18438934546765917 -0.38473223456920974 -0.4096458939194798 -0.11090045843839029 -0.12500496396751326 -0.08857212187609223 -0.15113708423519034 -0.06845448065917108 0.06727924194436935 -0.11034722799454616 -0.09034380263601946 -0.1384326638153807 -0.1363603613856351 -0.30385607007853027 -0.2279553234272884 -0.0393815741988976 -0.007437480336360829 0.14973330506098417 0.05422926415343075 0.20930221481214348 0.04253998508620133 -0.1377891228805772 -0.34687183228413476 -0.3359452236018072 -0.18742705034544316 -0.12829302297973902 0.15586516796896036 0.17026143279527256 0.3803858440615706 0.35734341352043264 0.16961495563728302 0.11758530676735673 -0.001111811812903139 -0.04859334937321978 0.060856659887511315 0.2609884877265903 0.3344622406184955 0.2376520056719967 0.1925966865323509 0.26548262588274496 0.3934639429890234 0.5388468888700275 0.5920529536466037 0.6787801038554071 0.7041170145165062 0.7175992043734689 0.6742803865579937 0.7112002914635199 0.6811887314261436 0.5296318970159475 0.42978508896206863 0.3977006199058473 0.40319871945700647 0.4172407158336456 0.22552440218051137 0.22545938029283613 -0.014840509963681135 -0.09754960956765593 -0.49868150217222534 -0.6579674116268595 -0.7959417967633474 -0.7198304551935663 -0.7174628449582141 -0.66859247599106 -0.70881700229027 -0.7271437572308904 -0.7208687979838445 -0.7578888131980518 -0.7352259506887842 -0.694946835231548 -0.6438754420334638 -0.6714371141010479 -0.6267567309329761 -0.5416355857838772 -0.35277241293256895 -0.09276073524178022 0.11760991625127805 0.21114395289630963 0.38844384155637857 0.46797104467598144
-0.2259222320046274 -0.2298632467913439 -0.25354017710446786 -0.20196400898361197 -0.14782981348965243 -0.11747354270380715 0.15094903119529118 0.19051502461339787 0.285459063716953 0.1308250785884499 0.33240795538306056 0.27722441017205407 0.3292625272961263 0.4396674331834528 0.6326784865452374 0.2920843947289329 0.12724758823013527 0.07123786132139244 0.3532940856604113 0.48714877816775976 0.7586992264849185 0.8662068739402553 0.955025070036721 0.9203184713560724 0.8271832292639596 0.6962983301986233 0.552778132181895 0.49456685187987814 0.39655207062145037 0.38879627269272005 0.37459412793366864 0.22273525333876454 0.017040511104742497 -0.04847109934939032 0.07471281463373088 0.2433303442056819 0.3990403095262322 0.5763859867543085 0.6479022052068589 0.7736598686080647 0.7402886028227741 0.8250110695513513 0.8375393963474772 0.8677397096884981 0.9578801065133774 0.9664888694078639 0.9630733008591211 0.9840388317160456 1.0 0.9516269277541625 0.7401150303178133 0.3306057677019378 0.12216160912662126 -0.028735533165539732 -0.2133752474937589 -0.40044940162991033 -0.49755119611672316 -0.5985921697822911 -0.6308676204373592 -0.48249926330555326 -0.5887814342518894 -0.6304363571481433 -0.525036605017981 -0.32481218294230724 0.16421906515040038 0.29824773549175404 0.43928717570832765 0.49368334498862687 0.5377809858163369 0.5069619817066138 0.46803378444517724 0.5608043780251665 0.5954340069859215 0.6842878146886563 0.6223477753636032 0.6887168060689228 0.5961984341329144 0.6475895205762273 0.6923242558190525 0.6516936682183042 0.7561893393258867 0.7055448563218932 0.6693887135393356 0.5929857429011841 0.3414643646678993 0.2766238418883463 0.08368892097720805 0.15005341484537363 0.24244661249280564 0.43143756581624076 0.48120023339846185 0.46731084640336146 0.4986090987736754 0.40935798677949436 0.42768848916304214 0.2032203924008189 0.14127358149983088 -0.016438814702367063 -0.04549333749951611 -0.11595258962729935 -0.2171887051965296 -0.2843475516555208 -0.37190827415500505 -0.4249522557891841 -0.3891250533533034 -0.31776343255835565 -0.16233278263466352 -0.1090181225123304 -0.2905835566675382 -0.3426958901393438 -0.2952790277014398 -0.079453203977925 -0.11536927012322096 0.08361096477883184 0.05322914668644934 0.04367036713039969 0.08826076173248285 0.16329528617235942 0.03014525737376616 -0.02250075336234899 0.0860387031547942 0.21968833788437772 0.33875527964891017 0.28715653738710856 0.2116743283903467 0.1537424872315297 0.05442786269819002 -0.24314806596138291 -0.262437756384116 -0.4633262114013558 -0.4303537511902191 -0.3171513165579404 -0.39918094633848406 -0.21872466359132237 -0.2582128397168662 -0.4075280377813115 -0.3028513338928271 -0.312906014459359 -0.14970061538561902 -0.09007061511662762 0.11980283193059607 0.38192123660649796 0.8058585310537607 0.9327477565122299 0.9105725368637345 0.8276159306327164 0.6733652502128127 0.500432089186423 0.5453573354122015 0.7198158245238405 0.6700540195849043 0.7433448517721947 0.7558632658335476 0.7524888680823517 0.7686811996466129 0.7106490261999835 0.6277342171808307 0.5584817005823995 0.37564856886002684 0.16960027937243144 0.07172293770726096 -0.3490680853214289 -0.39148254116922593 -0.5064458003367998 -0.6868295897838554 -0.6656815275473935 -0.7667515953807751 -0.6626036648681604 -0.6906862176844273 -0.6931053561774193 -0.6752640243496438 -0.5241298239078696 -0.44492561676883335 -0.3497939617662828 -0.45156099472809363 -0.4693842076274447 -0.7089689989045692 -0.6220913861335866 -0.6018785777911712 -0.7408895586647943 -0.8220195328681709 -0.7892264459348471 -0.681066303126716 -0.41214803390811644 -0.07324771178119659 0.04206637281483938 0.18640510244456523 0.09781766937683377 -0.1012427719107255 -0.07816038668183702 -0.17443081769343108 -0.40190531504400484 -0.4894833463163304 -0.4098033282331247 -0.21662326857110914 -0.08876204370350949 -0.14531639158442378 0.13098766936664696 0.25459525090250396 0.24088095124571707 0.22962949682927186 0.2531275814968631 0.2754911040960266 0.22508676917767884 0.07775417440163082 0.05859413141761147 0.0806041815530569 0.02599504374919066 -0.22854100452043397 -0.3919526353002835 -0.4698314942125517 -0.3832894340616156 -0.4641283811734151 -0.33274686954315713 -0.2357728799193847 -0.39536635606905446 -0.4546034461803065 -0.44147016842456516 -0.6879031066262954 -0.8310870883952312 -0.8035140007938507 -0.6960022877138851 -0.6264493549556187 -0.5227697128106756 -0.4417018617459205 -0.5621496092200334 -0.5792679673377888 -0.5052947462601615 -0.44015993614216015 -0.29422032863972186 -0.15753802768886171 0.07731050905991291 0.163141717276737 0.02889778412124954 -0.12191625078537391 -0.2047470973209498 -0.2759377850288706 -0.4530365581805956 -0.5955131326694514 -0.7251220420929485 -0.7400882290089366 -0.7545577723334354 -0.8057791337320036 -0.8512120671824847 -0.8809573568615773 -0.875067799722118 -0.8840679730740166 -0.748417300809494 -0.5917615539387309 -0.2800829066886457 -0.16860987861774676 -0.005357214298325357 0.14770441954401953 0.24549359670112195 0.26009609877132034 0.4332325764896599 0.48578028923933225 0.4311678785420258 0.5756201394389463 0.6019233552939592 0.5776871893984821 0.5451234659043754 0.2872162651660031 0.35923071387145616 0.07704646419543205 -0.1520783667845078 -0.3762209423195553 -0.3988746460053517 -0.10221285473897747 -0.11304982428922594 -0.09892149872394007 -0.1805713941239435 -0.10423740149525806 0.023360974144614712 -0.16070805196240903 -0.15206615251965305 -0.174475174707787 -0.19216822219052246 -0.36163108767832325 -0.31589448676661447 -0.14677522551869657 -0.12325354232837023 0.05371399799920683 -0.029338504618044315 0.1380611869646922 -0.030981793412777934 -0.17772970166674973 -0.3893184296362744 -0.4058069298340098 -0.29140568868452593 -0.23843750462640204 0.030681786003492906 0.04722326945907326 0.26979450627260904 0.25409373649170297 0.0760588978845621 0.04059750898166124 -0.06743061988622996 -0.10099101900185692 -0.007760105976318738 0.1938872410780456 0.2876024707230664 0.2083914356071929 0.1918429474763093 0.2774388721546954 0.3747489531730184 0.5274161299254461 0.5458768634351656 0.6325464920770838 0.6490333412531829 0.6508751225775554 0.6126131199357147 0.6516069867736913 0.6243564843752983 0.4847509774451604 0.3848145999978118 0.3433234313767446 0.3623542283996932 0.372252453197714 0.19614134753254167 0.17737316926712582 -0.048498461180316435 -0.14689999446266228 -0.5466093246497122 -0.7027962501590644 -0.8274514871381008 -0.7486349164641656 -0.7566249231005576 -0.7065103965024838 -0.7213011434179282 -0.7244456101346052 -0.7047515271929691 -0.7239725959386516 -0.6863861997088873 -0.6621956366573495 -0.6237319559308399 -0.6321480485003989 -0.5866402584384892 -0.4745743929133405 -0.2779644234609285 -0.010050124210919982 0.19380011840338154 0.26113931868813617 0.4126563598287934 0.4736119047373295
-0.07543949302953679 -0.06796402208067417 -0.07107536938003993 0.001156974517502269 0.08599057523591415 0.15383785355166105 0.3910425424729521 0.34831056005857625 0.43684323457011554 0.3103503584288072 0.49241116626901343 0.37827419694720144 0.4788091323757872 0.5884850840735676 0.7791817974410234 0.5399304094457267 0.3798948705692213 0.3268024612914511 0.5959292321114118 0.6963951175320666 0.89214793861018 0.963036209149415 0.9767006469219008 0.9082836713929446 0.8471916467077677 0.7504691689411142 0.6387293481115974 0.5474678927179597 0.41786345497150196 0.3615562705826681 0.3309947617254597 0.19603968124473348 0.0036685816719963355 -0.01561288886949908 0.13708305195979392 0.319006790758875 0.4538939060847825 0.619405717326538 0.6303621324815166 0.7153123983401722 0.6904624423105173 0.790574883768508 0.7706181731614514 0.824464413733406 0.8827480157887092 0.8927101968512913 0.8520540522982225 0.8991557464307528 0.9516269277541626 0.9999999999999999 0.8609334962405831 0.5651065645690221 0.3636214167883968 0.1898235297976439 0.025104032296787596 -0.1848041391021459 -0.31969760280713366 -0.43885299818587464 -0.5470648396366807 -0.38116424362351803 -0.5048421224086451 -0.5858617185389375 -0.44117104132256146 -0.2597387153819216 0.2036195865757957 0.2899673680321801 0.3605009850620294 0.3907958731548582 0.38556281691286426 0.3630340468927989 0.34325825038503366 0.4480011663846268 0.4466737388313979 0.5322990716439742 0.4605333419403876 0.5417652929643113 0.4063788817847843 0.47719168801887357 0.5197279191104632 0.436381796119705 0.548718235152095 0.48021171027761095 0.4746824990258997 0.4687724858540677 0.3269406485477618 0.31492943999624023 0.16626053949570507 0.23647615330241686 0.3724604460903936 0.49857419950845716 0.503813581473516 0.4405836144326244 0.4488278993477131 0.30299755183996513 0.2537498755364269 0.015653803224668045 -0.08437279298608594 -0.2236619175761498 -0.25094653738413236 -0.30029819409137415 -0.3112717324911994 -0.3493237295511106 -0.38464617268378243 -0.4483557603252989 -0.37964297749158726 -0.3240617524114385 -0.2883239092128101 -0.26214199114578884 -0.39732211697538455 -0.44965454549227474 -0.4171510775723692 -0.22782583416654914 -0.2453140976788608 -0.11417874853076501 -0.14159336445243215 -0.1653573584312935 -0.10037437376017423 -0.05400396488230191 -0.1514881356247831 -0.14998273651264005 -0.05813135200429351 0.07632455490887823 0.22144688314118266 0.2094767842554994 0.1233401418389231 0.10664038492321774 -0.06858868925045974 -0.36394706024929646 -0.4073998100547944 -0.5763326226937565 -0.4788414566678161 -0.37869094817567933 -0.41327397203791233 -0.2291060651147307 -0.21830388695358724 -0.2867129608386552 -0.1525626140244281 -0.12273542493698704 0.03535765208772506 0.0699785802110536 0.2762855675924762 0.48484218369930593 0.8096851788556297 0.8290199474317942 0.7618991189546998 0.6386912567902402 0.4415433299282521 0.2696010717695942 0.32662697011022185 0.5109120257686441 0.5037959074896595 0.5905920405997311 0.6048905606424028 0.6636793494770891 0.6831195034329615 0.6086683064601278 0.5713998854057994 0.5529417418253124 0.4275017965021309 0.27638593611270945 0.2562461074715697 -0.123396324426557 -0.21591485322604062 -0.36851106738094963 -0.5815742498272654 -0.5808390027909694 -0.6904540848995395 -0.61253827689974 -0.6824745050383081 -0.7095593679986808 -0.6618801757412666 -0.5398939736993255 -0.46118593671866176 -0.38073596896987133 -0.40815513077967425 -0.42143102243643477 -0.5947155863243175 -0.4703788736374758 -0.4561112228196679 -0.6347907123948736 -0.7329120413656155 -0.7266255092650683 -0.6049631408759744 -0.3586483546161057 0.010033260701966095 0.15394186384978253 0.2288026600411384 0.11279885981903909 -0.08217815291295487 -0.07355240284996388 -0.17985191890199861 -0.38573853462980834 -0.5011649132417317 -0.44391011776369443 -0.26979784495983655 -0.1690452213696483 -0.2885327025640929 -0.05638554152332391 0.10384495943978252 0.08614090409968087 0.09559423389494223 0.1041920523388789 0.09811777829195986 0.11274272722725671 0.01798203088232875 0.028589230097810038 0.10703348381547884 0.10034065002839888 -0.09894459633329218 -0.2467480454479338 -0.35999842388582676 -0.3336873925499889 -0.47476470251219693 -0.37715978138876205 -0.299340019877028 -0.4391887008909722 -0.4735000554774177 -0.44430301152324525 -0.6228444389188537 -0.7366474087357902 -0.6636057933056668 -0.5499532069031334 -0.4608031806539224 -0.3554367321286387 -0.2441180088782464 -0.35210924805411 -0.3748780032104628 -0.2900961806319671 -0.24149789784655099 -0.09327177129019827 -0.005003308391791378 0.15085109980833147 0.22508388822804293 0.12579893830629063 0.003630618874700735 -0.0706309155089233 -0.1442736383746893 -0.31178909634665397 -0.40789509803845925 -0.5479404359307903 -0.556700935703286 -0.5818948446405497 -0.6659469991468406 -0.7403268853618336 -0.7713984054389391 -0.747519094198409 -0.8139998904990695 -0.7251088329914729 -0.6527993682294455 -0.39260207176231754 -0.2988510689647665 -0.19020084571840276 -0.049412955632256776 0.035616220543480924 0.047502962038131355 0.22189231078586863 0.29948884212358484 0.2614698209735388 0.40117854610559517 0.450295351893791 0.4618921348330755 0.4585714140288836 0.2863262187257793 0.40984364714773486 0.18117044953069428 0.013144992236352416 -0.20677766255348118 -0.2255402729723688 0.07359940732794998 0.0757468532800329 0.07031173454781581 -0.0359123649262339 0.03231567038054867 0.1360961436931925 -0.06059715872487961 -0.09151165446742468 -0.07008252998464556 -0.12030964022080604 -0.28542760811915363 -0.32502648110531346 -0.26426502345606856 -0.30922164139295094 -0.1892312878283501 -0.2734426402392584 -0.11636598729163763 -0.2743709210095317 -0.37733288366517953 -0.5436517003868222 -0.5668932508970114 -0.4822478808638231 -0.42926024294409043 -0.17187902983518283 -0.11304433341343939 0.09964785377395045 0.15116550075614343 0.04823243068540028 0.061771714549865346 -0.016768651395077546 -0.02208791810297994 0.02373883993708596 0.19287471547551532 0.3146316018319671 0.27219672072779855 0.2874604760919529 0.3622044052960993 0.40511867310199207 0.5183554947246927 0.4762079935117655 0.5245379624576114 0.5259983330932378 0.48821718746128656 0.43242788848292585 0.4735418456058956 0.429872118394906 0.27240940060848656 0.1658147002274661 0.12947295072941117 0.1444589691674229 0.14115587967413923 -0.026091886519038498 -0.060524531567953614 -0.2609334313695729 -0.3555203437600808 -0.6817438027827933 -0.7346604989360584 -0.764551019043137 -0.6430946007432119 -0.684234396136767 -0.624828288409916 -0.5870431569057443 -0.5622340090042172 -0.5416759747663372 -0.5444833890899611 -0.49030271354450433 -0.4673231886379788 -0.43157905485553666 -0.44021520995785635 -0.3961337025910639 -0.28937280696948064 -0.14401178661852723 0.08337003279617437 0.23345587707387544 0.2503277886987917 0.3543102486884653 0.387667782668116
0.14173085498902688 0.1734380203528848 0.2066757636048906 0.2984952113743654 0.3384315911321564 0.2772045272052421 0.3664878534477145 0.13718914159966344 0.1893352733469116 0.11198072992727977 0.2928151183473001 0.13880843776361418 0.2933865256008937 0.49841597339332205 0.667822598923124 0.6645555531118384 0.6072125179451887 0.6145396715157458 0.8273283241487218 0.913320528567485 0.96301702522465 0.8670880987286022 0.8050676617348698 0.6095464598785605 0.5145676403048911 0.40741253023134183 0.29587993625631737 0.15022972396892434 -0.020535691271524565 -0.09766611259207988 -0.1464324493447877 -0.2112286829255944 -0.3529549137117533 -0.36307863662561746 -0.233227369489162 -0.05794364936391393 0.051308010151783 0.22246914841742108 0.18769412281623996 0.27987106632933734 0.2795526997700897 0.42689645352174527 0.41767639669755 0.5763379473316106 0.6430601934061154 0.7134219512369129 0.6439776344148157 0.6272980465225053 0.7401150303178133 0.8609334962405831 1.0000000000000002 0.8470697369197497 0.7275813796090944 0.6263146881520412 0.4459074925934418 0.27246866153563576 0.12973823700933387 -0.017368746272871854 -0.15271180399478207 0.0037357599746199325 -0.18709633593360475 -0.3299862367650761 -0.26368992931898905 -0.38146141685183216 -0.13249217931173968 -0.14562481453482706 -0.12522726378493929 -0.10586158993641555 -0.10189131426281711 -0.1372297322657001 -0.16616016043140244 -0.03454280544322263 0.01869042009878577 0.1326690665111958 0.01636771898933374 0.2009400974707525 0.13798348210631903 0.2305228511828832 0.29608084290813713 0.09384331673221179 0.19332144303270063 0.19947851697824495 0.3187001096993049 0.5422841349675201 0.6309311970696521 0.6885866985704892 0.6113289290571768 0.6655770348351899 0.781933627675537 0.8282453757544439 0.7968417346907308 0.7047604426582749 0.671929163190458 0.4885850981713217 0.3020569439394068 0.07414473243126117 -0.17172067264495616 -0.31355160927434267 -0.35829367717354854 -0.40424892450455874 -0.3360339445410147 -0.34158241683067864 -0.33760165594532293 -0.4108586286927034 -0.3405079817071669 -0.25949500683742854 -0.3666862484936143 -0.4386754285838671 -0.5246558402738225 -0.5587050562977044 -0.5761944943546682 -0.44674855318242196 -0.22182162740141745 -0.1664842239629923 -0.24039875383629025 -0.3967056004565773 -0.28363111498088833 -0.35918417311223405 -0.42639800217926405 -0.42818522586135593 -0.41232273955284465 -0.3276873874815382 -0.26357904992559983 -0.2764684777568691 -0.3487062128923078 -0.3154088980203459 -0.4130619065208422 -0.5628182054559812 -0.46748162889805217 -0.5053257589043919 -0.23275971301015086 -0.09740394633602512 -0.03069149449643227 0.17335243141555645 0.21528767997262416 0.1932071172252053 0.3462079219597487 0.3663056187418064 0.5183515837105803 0.5470542094398578 0.7140180989998752 0.8180753824574427 0.8917258588101726 0.6096920486107802 0.5111224918456598 0.2962877330834255 0.1590611206315772 0.07168257195437296 0.11329770644391836 0.2050911244069229 0.24435742319078377 0.26216908083062185 0.21245821523761402 0.28732971753997977 0.2803903760470366 0.15016773728867625 0.10202138336394591 0.10912618762309281 0.03170844594557275 -0.03651766720826511 0.10190157139065334 -0.056725988836161284 0.07800055445694262 -0.12477724023339247 -0.2579914780191134 -0.297475276790078 -0.43701829623390714 -0.40503085637868647 -0.49695095760732116 -0.6336652046061031 -0.7156611904016769 -0.7144564309052118 -0.5682330382918415 -0.4280643029499725 -0.5486765002154905 -0.5385438342981791 -0.4467321106971442 -0.253230321747898 -0.1571511018001848 -0.36717720737238074 -0.5444199129609932 -0.6615283243436687 -0.6268214887702609 -0.5004998488390265 -0.1339505466072898 0.10310726533861174 0.1422360447759107 -0.05923172642255033 -0.1806728947473432 -0.1035123668104485 -0.17651862973472143 -0.406832186079644 -0.6025326232695393 -0.5193655542498781 -0.44840673553337657 -0.28044244337588853 -0.4342909058639687 -0.15294348439573932 0.11291696656127347 0.11577555987729869 0.14912158858049188 0.1304925706605648 0.09711831397506925 0.22594095317965662 0.2306108411738139 0.2826378120888224 0.4121989282893774 0.42509113429616113 0.28584901846199545 0.17227986300270368 0.10284367711184429 0.1144550403144672 -0.11093786079268135 -0.11188196873312649 -0.021816493200745357 -0.08550604662554492 -0.0941025238877029 -0.0358384496342025 -0.18024881619579775 -0.34159743444823143 -0.26559862865175565 -0.09504597593805632 0.019622662940797793 0.13017823956217747 0.21998926114914652 0.057873850298702685 -0.03539547011723988 0.05596458788245337 0.0875958304823324 0.20164803967919348 0.3165731465179805 0.38094966426429483 0.4739214704421566 0.501839475893454 0.4430514954042309 0.38718559316131845 0.3165300753010167 0.1713780887464629 0.04434824613504127 -0.1398705769976484 -0.1766355992921707 -0.21732714612298687 -0.37877920671982973 -0.5063312284507937 -0.5206095247039518 -0.44343239044422195 -0.5003100779702432 -0.3529565711625696 -0.35579027599819374 -0.1513078398139108 -0.09793515189305234 -0.10108417625398934 -0.015735546095236544 0.016201669396225228 -0.005259750669277004 0.08573549727721769 0.11810456270164685 0.08828196861819958 0.14984296851250994 0.19372557550267222 0.24639401184181223 0.3196698511973506 0.3235361984103274 0.4813689390634513 0.2947400324337022 0.17993959323212855 -0.07891523508951977 -0.0979812839511715 0.22060877736088322 0.22107438493516565 0.12847631329841444 -0.01725019479408875 -0.03420412749892707 0.012574329072483355 -0.20405024034270292 -0.28639338240291506 -0.19192706713290386 -0.29779471928925905 -0.4137842388319471 -0.5550213371340658 -0.5392097682049846 -0.5986866130320686 -0.4321349382583976 -0.4533102666252417 -0.29677259372919074 -0.4116162293392553 -0.3621733318932193 -0.5138957968307666 -0.6322702775043045 -0.6900486329577136 -0.6760693038547707 -0.5386925668761451 -0.4978381065554485 -0.2914003137560886 -0.23920043976233368 -0.28984608273823886 -0.21046010116297073 -0.2434766396050254 -0.21747511994146096 -0.2465986508971514 -0.09686757078659282 0.06313182368287416 0.0996044640784136 0.24348091808326044 0.3640462540316725 0.2844524192129136 0.4019820977553266 0.2090326683540593 0.2613332408286762 0.23122564074044136 0.14778715305627466 0.10441804458920603 0.11549675924906921 0.10314518838961761 -0.0008147019070822763 -0.07011587679027485 -0.09765955680660857 -0.047030016776279174 -0.012652922063235386 -0.06858656618417047 -0.1608926510276263 -0.2559164885101602 -0.36768347708509 -0.591922535486423 -0.6324628717602275 -0.6530752760903062 -0.5746779464322059 -0.6596546393525183 -0.6339939751139477 -0.47422644164690486 -0.40779886259524184 -0.29952273807316543 -0.24597782801144502 -0.15642056987002115 -0.196617481880825 -0.23726528904954103 -0.15926855702406809 -0.11645959561656984 0.08422697360865823 0.2455921280398872 0.43276526485378913 0.4929790421943079 0.383922044983411 0.33838086839966375 0.27693674408023666
0.3382029980303879 0.3930005726797797 0.45127072095489684 0.5711384454369105 0.6896411238766045 0.6658012566475116 0.6269068983252603 0.3088284065454975 0.2955352500605832 0.2792856017724137 0.33233384611813366 0.11942602384167567 0.31416429711550853 0.5590295042395216 0.6460026430129889 0.8236812836343302 0.8088258072599124 0.8364383586147115 0.920765384586321 0.9316794124206614 0.8067631532973245 0.6483148053300162 0.4818699475924839 0.277810362503801 0.2557717765644114 0.23772036686018724 0.2185585711428469 0.06153575133767902 -0.10514335264804271 -0.23187411233766675 -0.2990262822890168 -0.2913202716710446 -0.36887538510282714 -0.2814978833749519 -0.15419572232914622 -0.0279150240506541 0.006903430632387541 0.09713758593537715 -0.03314742600764821 -0.035462194274834644 -0.025527338053768462 0.11434052398224831 0.05686295737704064 0.223099573847715 0.21755014984928173 0.283537218334333 0.17996450527866412 0.1906664064914064 0.3306057677019377 0.565106564569022 0.8470697369197497 0.9999999999999998 0.9679530157119011 0.8931924597230675 0.8231592940108049 0.6842494505170366 0.5375382182358436 0.4125515829923108 0.20534274845048334 0.32487718324435916 0.12285338388560553 -0.025502664759243995 0.07171812950336746 -0.12191671530609229 -0.06442224204834235 -0.2006008323696256 -0.3240874001397281 -0.36258098599811434 -0.43321347331859894 -0.4391920183791834 -0.44207128478440033 -0.34490139393747216 -0.3525053525634683 -0.2816379638061479 -0.3724619014845766 -0.1665532787430796 -0.2506748105446757 -0.2067397483218645 -0.14339513854493693 -0.34725699233287005 -0.28008587985264677 -0.28984943849519335 -0.13080594682783045 0.1749395042482773 0.47718823102564184 0.6085234164113413 0.6548904270373092 0.6852456585979362 0.8136382069624186 0.7044350927361128 0.6176586348329344 0.4759688353101769 0.4022023603633718 0.19181716028105314 -0.06406448435768805 -0.2183282149074198 -0.48008273105632054 -0.5669211046239577 -0.5916061057221783 -0.6044035408879628 -0.39719275059543624 -0.32102445543563074 -0.22659369775261826 -0.2859473560098617 -0.214712849967407 -0.19180024115488842 -0.48496503665623386 -0.5773993692426393 -0.528024227618306 -0.5643510388729905 -0.5727997078541951 -0.5261457371269374 -0.2873505454506994 -0.40159848969604894 -0.4774584004214751 -0.6419549149225224 -0.5279219808935265 -0.6888930183826578 -0.6700041241588902 -0.5764204708971608 -0.6024808164594603 -0.6013940262990137 -0.49467443432110475 -0.4265047584645843 -0.4718124744361911 -0.35190859745259145 -0.5064395346317597 -0.5430808949152205 -0.48824645656043975 -0.41777304599020443 -0.10601508381536602 -0.031553314605316636 0.10063743299003709 0.23441010939388027 0.35279838269247404 0.48246671680759584 0.6276941114968116 0.70517751652615 0.7840663982420761 0.7619479446929217 0.83998799974925 0.7978220377449099 0.6058284524554222 0.17556453861986182 0.025486573557662876 -0.1999224874317781 -0.3444616805959764 -0.3950338806222554 -0.3523018084172024 -0.30268761507330594 -0.22352474197371539 -0.19454782951930333 -0.21096936605636607 -0.050810088706529 -0.050914958886271455 -0.18081048207619746 -0.1471726739115788 -0.05135113447736399 0.006916977013697422 0.08273144509944357 0.3440165623677234 0.38056741327700305 0.44714004144686004 0.24494468889781934 0.12515747211610587 0.06727319504913495 -0.054869887600838704 -0.0924955805011039 -0.2214944015987015 -0.3608484305956126 -0.43080385215343775 -0.5343705265541665 -0.3823948435321025 -0.2864266924689721 -0.31672889097331575 -0.276851015933251 -0.025554474343034587 0.17153219141490275 0.24388121552864753 0.036219248033468834 -0.12825567826406092 -0.2767037441807805 -0.2652158195352211 -0.2632363126278809 0.011457116421437315 0.22522376602454247 0.13485487737526566 -0.043395769958313866 -0.07794571019453332 -0.024214059480390626 -0.07524324321817914 -0.21719626898919697 -0.4027326520684939 -0.35779722571078515 -0.3651123512780809 -0.30438438119231875 -0.5120330107034523 -0.3641102034472676 -0.11947715374908512 -0.11329464241448702 -0.06834130123265865 -0.12625032327126656 -0.1841560825078903 0.030966096514618707 0.13047992977999648 0.23045672903585573 0.43130370116684785 0.5274294933624585 0.5104480794202885 0.4593390294146808 0.38638657919812175 0.30786133878934163 0.058067565849252205 -0.0006643975040906043 0.020973984717290402 0.03303741346644558 0.052436502012199085 0.12352492960048607 0.13594137699131553 0.05642497481892608 0.1760122806319341 0.31573738053342104 0.42581312187620723 0.48687326738670583 0.5815329419669946 0.44485957273526266 0.3320331668178574 0.433298459915465 0.44782162481794596 0.5144662895807558 0.5306671325440296 0.430252389662276 0.4472015295603758 0.559693750163291 0.6119631452442796 0.5887733109004653 0.5379857735216111 0.46928531555933356 0.4456460192264631 0.2985860097470809 0.2827859812744943 0.24105729855879365 0.06456586070080517 -0.08191232586262802 -0.09180825427550665 -0.0037783651332150094 -0.12219972567129685 -0.07149676720015417 -0.2092825804019035 -0.17036556631580693 -0.16655237169385909 -0.2906300325522807 -0.2798330071098173 -0.30301556322010303 -0.3521579318835543 -0.2889895758661647 -0.26901559010294174 -0.2749794663384359 -0.2701842847914517 -0.20253035876750783 -0.09031869620474355 0.014175600797843592 0.16129393889672336 0.38114341559509746 0.33730186823470043 0.36702916405938046 0.19613205092299296 0.19698013811448783 0.4735747655672379 0.5021976766347113 0.36640424191366344 0.22757391117117287 0.16921181906287916 0.1748064147587252 -0.008945022090637429 -0.14234949222097834 -0.011808174677874357 -0.17041926459952708 -0.24415174936066503 -0.5056720111492982 -0.6886327619278483 -0.8068310974291153 -0.7449016631125327 -0.720341582173485 -0.6276372971073929 -0.6577844487529956 -0.4961375074457876 -0.5226960816282243 -0.6536838682158975 -0.8057912332187511 -0.8225865687837226 -0.8055714898481284 -0.7416422021979114 -0.6308807146769911 -0.5007564162302912 -0.4007274250449472 -0.2559389718072356 -0.2095429670921747 -0.12949357460320987 -0.23802566077774384 -0.1915675782174435 -0.041785162884093736 0.06904034609445453 0.2410211178049949 0.3235775723344471 0.14577731604877803 0.17628113291416805 -0.10188271534143548 -0.11119880133865717 -0.16077893540472185 -0.28207808813413604 -0.3277967852733294 -0.30799134135915834 -0.3399295910460098 -0.4157734223081882 -0.49280433809604735 -0.5085819351574906 -0.443916014093575 -0.3837946568050841 -0.37527202805642385 -0.4861283130738306 -0.4737429981779844 -0.5635686457684905 -0.5688372013269454 -0.4786378239173725 -0.3271310896785852 -0.23672245447426699 -0.34861482381832865 -0.3227882619714197 -0.11469601310663687 0.010596881650472153 0.11217313080321875 0.1873389886399924 0.28482548713253913 0.2439702879946001 0.17274488853382933 0.2419328682068342 0.25280005909099906 0.41045276157019545 0.4471959443757043 0.5135604584456408 0.46068375521376037 0.2810570607140126 0.14814716865891958 0.04550601582555826
0.3816161402557976 0.4397370251364628 0.49207180357336217 0.6344389062731112 0.7588037440590824 0.6843155881625856 0.570605302792317 0.22470731600361413 0.1889287971921935 0.19863550057900745 0.20847428446296923 -0.005867681518397833 0.1759469952199395 0.44862911028979024 0.4962978797885282 0.7447183846990231 0.7740394617712685 0.832158936326974 0.8707060597809114 0.8556052926930878 0.6673784325235576 0.4684159437022181 0.28282614004319856 0.06911501639309553 0.05395212047723552 0.04982243207743157 0.04958577923960596 -0.1006962258112087 -0.24917714992261558 -0.3653015202439723 -0.43756326340859736 -0.39618339914001943 -0.45249736896310555 -0.343740878619877 -0.24104316537409778 -0.15018431449084688 -0.14540006949081208 -0.07951114669764159 -0.22403544168241576 -0.24048312534491414 -0.21450226938753564 -0.09704056483625163 -0.1426873663790293 0.03605599071524586 0.01747605850942135 0.09323917877481062 -0.011735132948806164 -0.021074296442710822 0.12216160912662125 0.3636214167883969 0.7275813796090944 0.9679530157119011 1.0 0.9693995231677625 0.9168023279056353 0.8188165152417448 0.6890566380894239 0.5757809576966145 0.3861516949879411 0.4854799103350434 0.27986901787003626 0.12153583488719916 0.16523529245191712 -0.11002428301444507 -0.16939634142624288 -0.3467795850402692 -0.4927469080660873 -0.542006010584713 -0.6055252127614406 -0.61056530624687 -0.607271342529804 -0.5260394512712414 -0.5389511240893163 -0.4665534010829674 -0.5491952575525102 -0.3282688970344285 -0.3783101848020954 -0.3554079075760342 -0.3106626756989489 -0.5139310174481746 -0.4600795633734279 -0.4344716697081598 -0.2530855277696849 0.10224260162842007 0.48284448165183064 0.6360863488657381 0.7255053724797624 0.7478477860591686 0.8456458877064865 0.6929633425082389 0.6000123342742086 0.4579227650837599 0.3695972720964715 0.16606405591473825 -0.1096372845616477 -0.22087418638643116 -0.4931015345588576 -0.5580339484026171 -0.5744564259092407 -0.5695495523111331 -0.34731672731351987 -0.2513462094021247 -0.1486187675653987 -0.1972308869344731 -0.14155227023385927 -0.11238722067363754 -0.4331292651425963 -0.5452858440817278 -0.45019274673622683 -0.47479198355232577 -0.5079849481167796 -0.5026759035204532 -0.2429163029792725 -0.39548642811672374 -0.4850418908272687 -0.6761420228957955 -0.5679118150320092 -0.7682979817624466 -0.7291845832194745 -0.6436812023114754 -0.7014184757141083 -0.7264277434285935 -0.6541013466173445 -0.578513872613112 -0.6051468039345654 -0.47078621207004573 -0.5930343753857563 -0.5471040981261936 -0.45258763882233405 -0.32011058936694753 0.026014735857240748 0.10020083985102025 0.2535221144764633 0.3521105713106899 0.4736448529308456 0.6294296111687169 0.7637850535508299 0.8380117497972095 0.8913758888482006 0.8583707683753505 0.8874236902079189 0.7851157053834585 0.48361309073992564 -0.021265180743620615 -0.16206021343597932 -0.38474787513285796 -0.4787469956370436 -0.49620578451604863 -0.47585876932312965 -0.4630120449760972 -0.39641972962995725 -0.38494222465545264 -0.4044293500710648 -0.26001954885102624 -0.24972303286325762 -0.3808386319601273 -0.3382199235128397 -0.23375042069713947 -0.1423911575805517 -0.021104908109689666 0.272836558647211 0.4220015108181453 0.5426587647815031 0.3512912366766596 0.2771865243507557 0.22013610636598055 0.10788824723585945 0.053026868145223775 -0.08062763381537799 -0.24161172015383958 -0.33989359400894636 -0.48998727290976696 -0.3195714627614254 -0.21593122052396205 -0.28999032176179806 -0.2394540597840239 0.08723002201922188 0.28159306542398704 0.3701433160107939 0.1905472973314513 0.024335917280472547 -0.14982968462077834 -0.17458703899825517 -0.23779962589308903 -0.01657220284190142 0.21203134697239015 0.08204232558128831 -0.11147369960574238 -0.06583477634928733 -0.0188539666409726 -0.06078794360283756 -0.15648944237458098 -0.33471833853730226 -0.28688593564695114 -0.3505306004530741 -0.31409615605143304 -0.5262746755298959 -0.40564812758308827 -0.1452506872104337 -0.12794062947097387 -0.07184971429408332 -0.13129106591811193 -0.19394377295576526 0.0463168195464994 0.17741338993914457 0.2917554939590025 0.4871660914028217 0.6073759120007373 0.6485966698307413 0.6200904192525718 0.5593108991225368 0.4719241912589028 0.24121688109406325 0.1450759059369359 0.13650336361968093 0.18406815519446584 0.22090588213204368 0.2984317906884979 0.33393810165876553 0.2601903550264605 0.3622816997307611 0.492930529835205 0.6041162031462052 0.6622618132411684 0.7390460644867443 0.6039939642289642 0.4698435620290275 0.5743633739213763 0.5889839806381836 0.632009948493724 0.6385318498281582 0.4795360926446628 0.48949675860040726 0.6384560037836363 0.7240805481564446 0.7081339759201826 0.66574171689261 0.6215183244778308 0.6050595655342473 0.4673410732575146 0.4486697015938394 0.407709216172426 0.2315147140097424 0.0869212542761503 0.08385522103313103 0.1750069306918491 0.071239044205292 0.12229364046170542 -0.04535698233492167 -0.058417617378644336 -0.07540471957370007 -0.23770376585549047 -0.2586885730244446 -0.3047263041872998 -0.36053935492130257 -0.3475246788051351 -0.34852836595843556 -0.34210236856286996 -0.38685683519824016 -0.32252486286892335 -0.19429073710248018 -0.0898505751472387 0.09990829673474574 0.3203389452828569 0.3198771240042174 0.38702470768904995 0.24117175250751263 0.2441276270220994 0.49486966914955116 0.5234749388174309 0.36776382903256666 0.2356454902556952 0.14410501762941544 0.12483332868346703 -0.025810071129184226 -0.15420265210231526 -0.02517528157158478 -0.1900081695678491 -0.23152101360744573 -0.5239104092831435 -0.7349589031687119 -0.8472601413366733 -0.785100046039722 -0.7284760983676062 -0.655530183111032 -0.6529278689959938 -0.43842920198112156 -0.44042847532425844 -0.5935113031341778 -0.7951301488692089 -0.8317325101666535 -0.8816894274828728 -0.8319885207118929 -0.7559145477042631 -0.6282073232865123 -0.4958781746724876 -0.32774511511520416 -0.25461107441808084 -0.15391188830163577 -0.28209737666263995 -0.25937133019601954 -0.12670206656942082 0.0041100585585776665 0.17106752190227695 0.2512782488789296 0.04297892129114645 0.060879909973629034 -0.24346175824703964 -0.25925976605362805 -0.3178893909551142 -0.4409367556809993 -0.47115602782737837 -0.45748510650293733 -0.4855557740511193 -0.5247163685125842 -0.5798369567806289 -0.5918475131641537 -0.5097585459829583 -0.42953952542029067 -0.377500160364652 -0.5006930584798238 -0.4313470662378394 -0.5204788878848458 -0.45630564750992547 -0.361319859006225 -0.1954688909534894 -0.1340187613907503 -0.24259710587250055 -0.23159441528155147 -0.015766913152495548 0.13562133948185354 0.24676384432679688 0.32329727328446545 0.422343820875308 0.3658499706981739 0.2733265080144734 0.36387273608581927 0.3658220375351863 0.5264631147996501 0.5435453129223519 0.5652648249289897 0.48353499823582013 0.29570109406747913 0.10752883944752022 -0.009171999826774312
0.42820527231538225 0.48787445089544146 0.5355808051462786 0.6571685781492264 0.7261058374037842 0.5767424392165479 0.3974733375313031 0.036610186474683414 -0.018617195875031852 0.0058232549709790115 0.005159562141295151 -0.1756397287895561 -0.009691360154020735 0.2815358014299128 0.3067789164487789 0.5980550780683643 0.6774035105649121 0.7614673892029187 0.7636395380461761 0.7474626444672451 0.5238673082080793 0.27743114983455985 0.09859499042564464 -0.1368209629342526 -0.17093795395111192 -0.18007511306531 -0.18113131091750156 -0.32121123905398685 -0.4486695379813093 -0.5352332129622585 -0.5982284140898019 -0.5246781919725529 -0.5717804670062666 -0.46347342648096296 -0.4057223933858708 -0.3451354967169116 -0.3536597653965607 -0.3008466932681312 -0.43526277574537936 -0.44143254131250675 -0.4122625802508299 -0.29262734614516556 -0.32853576414104807 -0.1293149056890449 -0.1354089780532839 -0.040120439132148765 -0.12522916798537104 -0.17259811727699487 -0.02873553316553971 0.1898235297976439 0.6263146881520412 0.8931924597230675 0.9693995231677625 1.0 0.9542412597693873 0.9036863965994644 0.8119670966008434 0.7106391206392504 0.5615558676821751 0.6473430219362064 0.4420822523734883 0.30159129865556683 0.2906290832911632 -0.1011253156275439 -0.2914645026672951 -0.502617227435256 -0.6474118696976268 -0.6987777382217416 -0.7417318051125273 -0.7497691126248327 -0.7574021695336084 -0.6849926406858479 -0.6621189387940447 -0.5929963534537359 -0.6693917112640289 -0.4304639566711364 -0.41972135377610387 -0.41040594255823487 -0.36536371541844653 -0.5549264659530041 -0.5278793931902606 -0.4556463012144492 -0.23248929675998634 0.16330458955564536 0.5826813829267949 0.7256609182049597 0.8319669749593536 0.8349650728019846 0.8867249366643043 0.72219942229023 0.6425791545094152 0.526389127095295 0.43775348313317525 0.26936941632420586 -0.006227897694914128 -0.07516624511559236 -0.36241041964631787 -0.4269035626572094 -0.4512399872731872 -0.4516310428616455 -0.22579777978416116 -0.13251618330456905 -0.044954230086297835 -0.10558407854983047 -0.07129625077724028 -0.04563146842590401 -0.3687002842774977 -0.5216291236779321 -0.42893727575926777 -0.43427749165904594 -0.4473332790179883 -0.47142114116596623 -0.1195741407621983 -0.28479579553813994 -0.3836996337448112 -0.6054770863485652 -0.5046294602032403 -0.7514574019780773 -0.7038938327479981 -0.6338351642751509 -0.7186228513413944 -0.7840359822404 -0.7739409252389393 -0.7189160453577351 -0.7169720878741237 -0.582417306194752 -0.6078958611299915 -0.4678165830835016 -0.30557962551414364 -0.13400691103553264 0.23035059251281628 0.30691911299063773 0.4641185393868694 0.548310372694041 0.6580829366005255 0.7918470150483204 0.8956441836496573 0.9389166259572627 0.9733980643223642 0.9518936404833258 0.9443269534014503 0.8198430587894175 0.44057015284889456 -0.1145142493864041 -0.2469271610338251 -0.4725582269723652 -0.512236553962396 -0.47150479564071646 -0.4651346035832117 -0.5171431819522323 -0.444648318199866 -0.47434372300919075 -0.519574172082458 -0.4185353447791203 -0.4355756443160066 -0.5634871002839 -0.5356301081275275 -0.43420794883568925 -0.33596598784916315 -0.19281786519309516 0.12888689528989178 0.38119412302927785 0.6240363386580998 0.45536884628622737 0.4077911157623396 0.34799347327833924 0.2543464183587484 0.21095953965746655 0.08891521759178646 -0.09113863268809862 -0.26239072877343633 -0.45155849689845445 -0.26303416428072957 -0.15505992625731801 -0.3056972130269211 -0.2619073178278029 0.13504187471042725 0.3089253207785274 0.4317166415726075 0.30318425010292455 0.13401946646899057 -0.0701897536824349 -0.15443283128174054 -0.26727695535638873 -0.09912983459538421 0.129940638904882 0.007673146571257704 -0.1902811436742193 -0.12902473239327733 -0.07168385671008039 -0.08374621881593192 -0.15461768671172743 -0.30833795540248493 -0.23401390551107049 -0.3250923553795603 -0.26340660210591 -0.4621226873656994 -0.3370993246342626 -0.08779150128183265 -0.06206433251643869 -0.008179365130019984 -0.07121767291816335 -0.1480189812746106 0.1005178750510648 0.24523762073313404 0.36823899098069174 0.5370798763259998 0.6548823876217049 0.7237238336188621 0.7247044390553484 0.6997480162462221 0.6399913993332181 0.43454819560749647 0.31862761094509384 0.298651229496605 0.37630123077879823 0.4259789683511837 0.4904769310407805 0.5293786709123631 0.4359866029085748 0.5006900844946676 0.6299740856024778 0.7279352126734498 0.7693697018702054 0.8074409228024818 0.6690999014937438 0.5222011534630018 0.6089185784116455 0.6205138751335478 0.6240114437256211 0.6460080915847566 0.46193489072931676 0.48039462838303126 0.6718963793099881 0.7846391638818273 0.7822545973034105 0.7466088023461611 0.7297628047111905 0.6901070697936024 0.564830014021589 0.5397436974642388 0.5023259374368365 0.3349567585570872 0.20013003070918675 0.20750290688505815 0.29940971592993143 0.23901571876658195 0.3186834388254731 0.1677385859108753 0.12990805410087575 0.10143920648598867 -0.08603209484901025 -0.1452848934471347 -0.21718131878377525 -0.2875068309716651 -0.31559532858043204 -0.3681293742494242 -0.37363470485463407 -0.45146940013090575 -0.41233685721998703 -0.2913762434871669 -0.18140995934543333 0.045621815925124064 0.22275445943989058 0.22881236816098427 0.3091647971524443 0.18297545962965142 0.19032305315065506 0.41398701994158515 0.4421829445420624 0.26281909521184926 0.15144542143782252 0.02710270309021768 -0.0038235553397983255 -0.12096891325830536 -0.2289671104278438 -0.10834468072336337 -0.2804285945783582 -0.29267641869435235 -0.5650276898879091 -0.7447605984426933 -0.8103729716018349 -0.7185128463637681 -0.6234376115271737 -0.5702215669593492 -0.5307926845751794 -0.2715697400957691 -0.26144450239105477 -0.436281481767897 -0.6890495465584375 -0.7504857697906292 -0.8771955310026504 -0.8672917443568995 -0.8208859804395372 -0.738126971315123 -0.6133620241508794 -0.45532275937100086 -0.3709783815181872 -0.25703818261772887 -0.40522048795028737 -0.4031184725315227 -0.2935244443018811 -0.14854754319166497 0.025241571772484206 0.11333565339855196 -0.11603196017083481 -0.08375240039282592 -0.3906349006046352 -0.3863593784178293 -0.4438420383991457 -0.5500398715040936 -0.5547144283830994 -0.5438087670916167 -0.5474027675179991 -0.5365313704551095 -0.5721075065703696 -0.591651049453388 -0.49461481663693463 -0.3962264229362737 -0.2792444809189543 -0.40752111879682745 -0.2866733404791921 -0.37569038932184634 -0.270678890837171 -0.2325938004501733 -0.10038664382373998 -0.08969100661200015 -0.1819061754888109 -0.19073876306750953 0.021782883065408556 0.16783195172147036 0.2912669324520461 0.38493041921796983 0.4842759763235592 0.40078814757769504 0.2729134170096734 0.3886624906723949 0.3790352658223174 0.5561322692185012 0.5855505157788782 0.5878709814577887 0.5036868994429645 0.2996863112715215 0.07391970807826498 -0.05120400952711614
0.46384826353578895 0.5226819628270786 0.5677581402935421 0.650353012219686 0.7729036439421858 0.6802950335341497 0.471232740151269 0.125506068920816 0.04675682723806948 0.0974471085013751 0.04742712143497447 -0.13040291652867522 0.03011457137745257 0.27560677645257414 0.26743339563099966 0.5936975961781998 0.6535234827894049 0.7148360596816241 0.658213735712904 0.61916435101152 0.3573611388419761 0.12380476721297624 -0.07533540653134495 -0.27706027282471213 -0.2624432092577047 -0.2107812356023665 -0.16324504831818962 -0.28332484021488996 -0.39344456565858993 -0.48954266020070797 -0.5372833799090986 -0.4218118901632748 -0.4623582584205811 -0.3163423061603318 -0.27517331005500184 -0.24219182622273167 -0.28150706557064603 -0.2843497213068416 -0.441552091472078 -0.49996242231198557 -0.47358190271907846 -0.3884531658313525 -0.4652481530296993 -0.3163458460791542 -0.33636521453840046 -0.2521734273176761 -0.3270020555941119 -0.34808773916653635 -0.2133752474937589 0.025104032296787593 0.4459074925934418 0.8231592940108048 0.9168023279056353 0.9542412597693873 0.9999999999999999 0.9568592848242409 0.8855457914188517 0.8163069661142626 0.6522058930590672 0.7077410291697726 0.5024308047214923 0.4112646548524412 0.45444676647076926 0.10803345125518529 -0.14696570628038683 -0.3842192660617055 -0.5813640881625359 -0.6576833305262806 -0.7425572968960187 -0.7439897025283976 -0.7261269977098824 -0.6974438912211945 -0.7223311018477004 -0.6973835429658022 -0.7210259222471767 -0.48583004228732296 -0.4836761049520182 -0.5335490952024177 -0.49122947986187526 -0.6311002626534798 -0.6326978143220141 -0.5956519412142849 -0.38772425956081913 -0.034748624475392155 0.41132316012843423 0.5530244840237697 0.6985529707133301 0.678308801206436 0.7321958572226962 0.5162054256669908 0.43027338604133275 0.31480554565176055 0.22266073174927525 0.08364741940174358 -0.1739087564712242 -0.20020801989572454 -0.43738729876982935 -0.468975972978734 -0.47372277510249694 -0.46811216508006476 -0.20545526477239393 -0.08995260928010551 0.025463668239952053 -0.02970916419900355 -0.004180850366108566 -0.028567455196375536 -0.382032023631161 -0.5110390761959501 -0.3629960974514837 -0.3687382375175188 -0.33423213146716785 -0.4224535211166291 -0.10401655573361836 -0.3424104223954799 -0.4413363483434271 -0.5906353360749865 -0.49439725038368254 -0.7386862833439494 -0.6570939651341249 -0.5416895685931559 -0.623766142962271 -0.7344553233003706 -0.7000361443031905 -0.6136435123152354 -0.5954232051033589 -0.4331521224353313 -0.4807896226436035 -0.31815298873361175 -0.22507566916790572 -0.042120673921367355 0.25289484871765555 0.282065971044254 0.4319289115042184 0.49057567638014893 0.627208123314569 0.8118864080046544 0.8820274973342065 0.9453883324329284 0.9318700180952757 0.895023469581661 0.8438176429706838 0.6794645643032811 0.2397763337266019 -0.2706114782688589 -0.4184326411495173 -0.6119052787299808 -0.6595677572891953 -0.6084422481805176 -0.5917803743256004 -0.6654488165430976 -0.5679445630375161 -0.5882562127147163 -0.6201031172263581 -0.4876091042134982 -0.513597361777539 -0.6060409857452279 -0.5361899101114674 -0.3988080238451739 -0.2497328886907198 -0.06364606356440529 0.27068359261018693 0.5721442063344457 0.7376160874698111 0.6186748676367129 0.5160852766262393 0.4486711139414574 0.3930023946452563 0.34945346028720203 0.2222442729746642 0.08960721112571762 -0.07234757359651482 -0.2807206128224882 -0.12044979547853693 -0.06582314457992487 -0.12594513336151145 -0.08425252910483182 0.31645270058763575 0.45333452310251676 0.540505938449875 0.4357623584072048 0.3116896345690086 0.1324268643657184 0.052038308470518824 -0.09675747751924295 0.004073906700292273 0.16804201500561058 -0.010348102532879464 -0.1381403042360591 -0.1020292823960807 -0.09454437678058918 -0.08950908648523065 -0.10355536065037105 -0.1976298052496777 -0.16244582151612588 -0.22457305930223506 -0.23162146652525464 -0.42313777679978315 -0.3769254051366038 -0.2103916349598271 -0.17413493751080453 -0.1369690219370054 -0.2073735249303691 -0.28509392019319246 -0.04237756352599459 0.11652005008838004 0.25276171205755615 0.42886854964077253 0.577253376402253 0.6828122688403219 0.7197352037765629 0.6942091298796441 0.5933614736611724 0.4117532795190678 0.31790087711367265 0.26789397577720664 0.37079974946326405 0.426320985828034 0.4680014209438494 0.58986345062006 0.5369279192379711 0.6068307304748568 0.7088257705175801 0.7806456427431185 0.772570092599105 0.8035929806186715 0.71772603526933 0.5903313570948339 0.667068431692612 0.6616347954983349 0.6207883593000815 0.5655267035759988 0.3243663701348914 0.2913918934271066 0.5182363490745572 0.6827056759444341 0.7063790480567401 0.6876252366795139 0.7171354178710617 0.7332648869345634 0.6513508156497118 0.6459927338862619 0.61739853987904 0.47136298415064576 0.34613845812257993 0.35544132633447095 0.4401147018463628 0.3657917108347255 0.3865501253954996 0.20633947981041972 0.09659786040771448 0.05324404765019255 -0.15088878504394135 -0.24045721039094362 -0.32952628339541873 -0.40388439889934385 -0.41597721472923493 -0.47199656865471296 -0.4741846409137265 -0.55381896230413 -0.5142279605965628 -0.38376946213379265 -0.2673846187210849 -0.014501874827591814 0.1277413289015682 0.18664816397396838 0.316394659969664 0.2575407027312208 0.2710220929446067 0.43101018052421397 0.4769482330310365 0.3061416517198008 0.2223852425336922 0.11425853330683919 0.08497015037048447 -0.0016880259654419498 -0.1063970581694714 0.028697102694894238 -0.16203010555792713 -0.16378196501769038 -0.43165910024305587 -0.6699972404510065 -0.7448540214421046 -0.7186128402782158 -0.6182919080677589 -0.6100733939614744 -0.5318110000476435 -0.2651357895443651 -0.19163529701734403 -0.34164666845478375 -0.5949898027524583 -0.6610751789494315 -0.827163891098311 -0.8112004659917778 -0.8207775629058109 -0.7218615975592045 -0.54946698320807 -0.4011654989530748 -0.29224521318295443 -0.163727037264652 -0.35041228799434965 -0.420512816323134 -0.3384249762151364 -0.1725711596052953 -0.011410878329571694 0.05205302409860891 -0.1879040471967357 -0.18320118000146368 -0.45843045813391065 -0.481852913609516 -0.5403138473948736 -0.6363468658805868 -0.6399785480955014 -0.6213201887070804 -0.6347034791539895 -0.6091995465820961 -0.6574932786422408 -0.6693317538176968 -0.5874997765007843 -0.510782165422756 -0.37023356298629345 -0.47952883645354644 -0.3275290119202049 -0.38887529117639175 -0.20085463627866543 -0.11901556412874212 0.06875388763525124 0.0773365629352396 -0.005229929682772896 -0.014306662734779173 0.16655712814584958 0.30836291697147666 0.39533938870721763 0.5121554056330666 0.595624848331487 0.5202098815911754 0.39409277003528087 0.475249659779145 0.4474536376874124 0.5780322823681892 0.5523932685603452 0.5106034716574068 0.4277525482345615 0.23213292317678835 0.02490171563714404 -0.09694702028284517
0.4992360956060783 0.5608088799542118 0.6172107274023377 0.6663783511645067 0.7341556480383382 0.5898452342839281 0.32380064186002055 -0.00999012403961393 -0.1085159586476957 -0.039960182621109196 -0.14262706045389645 -0.27881690054842234 -0.15373886798109482 0.11903061408432017 0.06011832800325541 0.41229944548225844 0.5350697933637852 0.6344238756066942 0.5273223774776358 0.46003226302616734 0.15886654640913103 -0.09485958172279127 -0.2866589325655994 -0.4782923340457133 -0.4687775343085958 -0.42418182611427574 -0.35939900720050666 -0.4611126001738149 -0.5307949087995961 -0.6052669619678822 -0.652857190971872 -0.5306030583267706 -0.47110269392925697 -0.3526287797604565 -0.3590728490393511 -0.36708969162986543 -0.4310530755366434 -0.45690520659876643 -0.6113336892057687 -0.6709385706517342 -0.6499312622230876 -0.5348327415241352 -0.5972662122285546 -0.44765621730881194 -0.4898078789716739 -0.4158905178907933 -0.48537361277364255 -0.5259883786478774 -0.4004494016299104 -0.1848041391021459 0.2724686615356358 0.6842494505170366 0.8188165152417448 0.9036863965994644 0.9568592848242411 1.0 0.973573148845036 0.9348186407851323 0.8100247102488982 0.8076618912913093 0.6384822631622504 0.5823568581677968 0.5771332659051569 0.16600260549834817 -0.20977546797719207 -0.4791206386753581 -0.6791380733830377 -0.7591657039359873 -0.8241645658629092 -0.8111308449647425 -0.8354788052364227 -0.8172705527126808 -0.8095954828861694 -0.8023629341479019 -0.8470955614537297 -0.6221612920174269 -0.5961472976030503 -0.6272926574552141 -0.560404922287392 -0.686160108746328 -0.717510498703047 -0.6502259450542379 -0.42446254998409677 -0.07289574630193596 0.39221380190239463 0.5234024721091359 0.6930526490157212 0.6541089008022887 0.6671660437444241 0.4351655916379973 0.3544823873953239 0.26206883504976414 0.17370864567493952 0.07019941857916015 -0.16198315835880006 -0.11434679749841122 -0.3350771429468142 -0.3343324799402232 -0.3727811617007084 -0.36150480007351954 -0.09737581272855955 0.014962434809091303 0.13456434220895755 0.08998820465349179 0.1042669890379588 0.07149529616278937 -0.30084644194154053 -0.46072969820722487 -0.31527606987037904 -0.31071495675168714 -0.290018818078878 -0.37110272473617006 0.012035516719772286 -0.22876332638547237 -0.3151146035677152 -0.48995950446719555 -0.41726087798957556 -0.7080748412733194 -0.6076896390627217 -0.4841985353462484 -0.6019659047950967 -0.7579773623964055 -0.7655725731198502 -0.6933805114051491 -0.643367324089655 -0.48446519084179507 -0.4373576509303458 -0.19805500777100066 -0.07223645861636438 0.15309661430444763 0.43866394309156775 0.43537723168263487 0.5894392618438717 0.5899103382291458 0.7163112063636692 0.8979248932852616 0.930497673137084 0.975590118114605 0.927486783605864 0.8895097327511717 0.7999511178962165 0.6080211866848306 0.10007192057383403 -0.41911150062084884 -0.5533338228462056 -0.7249285772825218 -0.7275570334114912 -0.5875009044939387 -0.5835675187944208 -0.7230277656299818 -0.6318887534843216 -0.6914763677067051 -0.7234700237387232 -0.6087468984561508 -0.6535710163100943 -0.7419405051818159 -0.6808633769554379 -0.5456759318180503 -0.385939011340612 -0.16977923053018285 0.1756747822522066 0.5612790405764833 0.7833422102915327 0.6854231424346768 0.682426041822512 0.6224277192886863 0.5887924661486079 0.5111708969846968 0.4382210534050271 0.2835753712963199 0.1008765497192543 -0.1378047168429653 0.009035326083620211 0.04326414768722095 -0.054647576334586466 -0.01936909317094193 0.44491058410438533 0.5460120482922387 0.6491910357537755 0.61162563930965 0.5025478674098652 0.3123665035242009 0.173555029740507 -0.04097455827066104 -0.05194104114234809 0.08424615003550802 -0.06743196460506931 -0.17604055022980256 -0.09413880078343803 -0.034634288777227164 0.018820014432205972 0.04144058554920158 -0.03130743493595203 0.012316226728465298 -0.12551227896075953 -0.12003286065769954 -0.2548269430215013 -0.26847199884548095 -0.13584171920123855 -0.11842884032203888 -0.09340921318630711 -0.1802063069582186 -0.26217464226311493 -0.023386026969196852 0.15841861292530246 0.27665802362550185 0.4237384654545127 0.5445039558732605 0.691732570187209 0.7645315727911228 0.7733212808009288 0.6910599049634865 0.5450112330957378 0.4119435812920947 0.36180383095780233 0.48278601718738157 0.5382062153407183 0.5559308828301698 0.7213307507729992 0.7069476777720333 0.7601866956140225 0.8279205972822644 0.8818462404574021 0.8653723343572179 0.8557709804622466 0.7740768832339794 0.6609209636474362 0.6711510135972792 0.6323429466589242 0.5667800302201218 0.5447435526883961 0.3014488630375687 0.2909596095705911 0.5349045457022695 0.7128453590385727 0.7543624106487256 0.7452946690654959 0.8064182641939683 0.8173131188346229 0.760248269688007 0.7468431463565562 0.7296146335870461 0.6103434139826924 0.5042313091824095 0.5221624736742122 0.5944146389523843 0.5381406473844438 0.5543510355044357 0.3809583673106339 0.23699111813648618 0.17709991330114797 -0.0650794048277635 -0.1903271599968076 -0.3062306999666832 -0.40507874817871903 -0.44668863710746864 -0.5400887385328283 -0.5661344777909247 -0.6724350315457811 -0.6534887545904197 -0.5467726488895004 -0.4293001766888933 -0.09882435975714418 0.002409888692458926 0.09667004297786921 0.2639922350004511 0.25521688807647647 0.2867467073557228 0.3584886342294438 0.40243293785769235 0.21981755926702912 0.15528541023129536 0.015532350525811261 -0.04167929189150098 -0.07568270537780597 -0.17763086499894604 -0.07923831155421913 -0.24299750930355513 -0.19033390470599965 -0.43313422600843304 -0.6476387411318111 -0.6888546295800415 -0.6648670082898225 -0.5343773252674683 -0.5561522120403632 -0.44043098341605746 -0.14489792433835708 -0.03699554971985127 -0.18656806724894207 -0.47753199089912096 -0.563101457589264 -0.7957475521254294 -0.8065588579308071 -0.8613088408823466 -0.7977383653196609 -0.6275327868561699 -0.4880560508222134 -0.36612619189223405 -0.24592542142248386 -0.4234703744010273 -0.5188139596437094 -0.46522628985744185 -0.3017164138199289 -0.12564623087730198 -0.08035568516230222 -0.32950761151482805 -0.3560703731363411 -0.6363865488033806 -0.6445059698419716 -0.6962667794349616 -0.7799496671951214 -0.768630915095798 -0.7458090010125923 -0.7275707456141771 -0.6623717209656538 -0.6945494399586847 -0.7182771328410029 -0.6356648487123905 -0.5295785618982293 -0.3263879240132387 -0.4285666619700228 -0.23958526085975498 -0.28342334891468945 -0.04175277704100891 0.01595936141054974 0.1975083526970449 0.17739150367098303 0.11088088536470381 0.09313707956276637 0.2810549077341684 0.4158957479657679 0.522038404788133 0.6169562138875819 0.6897224718776259 0.6092075310349272 0.45639987618104283 0.5445290996742577 0.5114028371252046 0.6314918341050226 0.5834250314083531 0.49256544752930187 0.33645840558900836 0.11408589008589812 -0.13445190454055234 -0.2669168045495815
0.4920516893961737 0.5567322551624262 0.6064481697535276 0.6192900989526008 0.6670023126259833 0.4733405469865858 0.17388034118833418 -0.12201801473413382 -0.23601531534421036 -0.1716175122515748 -0.30348932217605823 -0.39946992033443657 -0.3033637800658474 -0.020309116156920153 -0.09521611334736138 0.2374285352945879 0.3747826579787379 0.48723293212838525 0.3599544212437116 0.288810101410704 -0.010371985102114553 -0.2661648251359377 -0.43364345019012923 -0.6103842401699737 -0.6036545387494802 -0.5621116893277207 -0.4913943348377319 -0.5645721415704251 -0.5983054576923544 -0.6366380153384739 -0.6757387048753203 -0.5364146639352724 -0.47350139625666565 -0.3624348570531181 -0.407100690369281 -0.4416166654965736 -0.5118904299085314 -0.5562502208741917 -0.6915068764679745 -0.7491938615681006 -0.7402193144691624 -0.6275356897962299 -0.6886243373625308 -0.5579340496178385 -0.590634070345529 -0.5113183215205572 -0.5528740003763293 -0.6091929472972464 -0.4975511961167231 -0.3196976028071337 0.12973823700933387 0.5375382182358436 0.6890566380894239 0.8119670966008434 0.8855457914188517 0.973573148845036 1.0 0.9847105322105456 0.9089351903792829 0.8571853055108763 0.7085762554349232 0.7081154519714448 0.6938068336660057 0.25693396508405236 -0.19999398920514444 -0.4863081694112016 -0.6758101959431503 -0.7617173770444297 -0.8141611292759892 -0.8007259698481284 -0.8398745393355853 -0.8443491449804247 -0.8184571616681043 -0.826081005665467 -0.8590318245185674 -0.6376731426533302 -0.5789875610086591 -0.6343707852344964 -0.5617004316385509 -0.6336944011259619 -0.6871771024304436 -0.5934546564560093 -0.3548273788534911 -0.03588466590632276 0.4048340350905578 0.4983822146128884 0.6677282542593105 0.6061802464913397 0.5792380254449844 0.351113166939615 0.29530174198949005 0.23884259003144892 0.1640360221092276 0.1110918985174004 -0.07592366765136042 0.02431795894791398 -0.16660937724503225 -0.15066076596686676 -0.20606601264004548 -0.20089046581144454 0.04820358236159081 0.14232302051405957 0.2410611085508144 0.18568240051961116 0.1878888894952914 0.1422357968618535 -0.1997040330905624 -0.37607901935508187 -0.2529407432428817 -0.23728305276112652 -0.18502018869671766 -0.2767188716627186 0.13600140494823565 -0.10587717550800203 -0.18931476579157913 -0.3512960813593933 -0.3043415131346001 -0.6073052572633588 -0.5008494196148302 -0.3823165798017643 -0.5112637153219847 -0.7007171802960823 -0.7389623985497183 -0.6820363887759778 -0.5984290527116403 -0.44912630556797023 -0.3226122107255734 -0.028121208607613458 0.12398411089739493 0.36067370954048134 0.6060818255786774 0.5855094871446362 0.7072376270700488 0.6818188049827482 0.7886074036361714 0.9394513160109603 0.9278096214911841 0.9451458892344867 0.8732722985878252 0.8519442587670024 0.7342141713377588 0.5561177321081573 0.03322280036491671 -0.44642883021317564 -0.5731095730080713 -0.7261658279571428 -0.6955314558672846 -0.5153076154098531 -0.5227773598003616 -0.7058043620390009 -0.6179087736901593 -0.6954485441092754 -0.7326520832550967 -0.6581785781482976 -0.720678421737916 -0.7879096509802461 -0.7342022009900948 -0.6041846634487095 -0.44879783752510893 -0.22601462708924844 0.11385531065538139 0.5404234719927449 0.8093309994685225 0.7488240563735548 0.7521488836730704 0.6910950272583417 0.685376923012971 0.6275250129604095 0.5836165152460553 0.43905571073562927 0.2275262743542581 -0.01830038346265243 0.1263080341065123 0.13965619402514057 -0.006768173812844186 0.007675632374776534 0.4708452195289462 0.5257738611741438 0.6402307381325849 0.6707545367117008 0.5891044382797623 0.40715559663590956 0.22994677911238026 -0.003496790508531248 -0.08402575170906479 0.01982093669939603 -0.10635187044592388 -0.17952745649200988 -0.11779640131880958 -0.06828102260081671 0.01607657746915983 0.08221513706718599 0.06987680433165067 0.12908113013537617 -0.0049951678660835564 -0.002456879382280132 -0.10331525243463043 -0.13738431218543012 -0.0684323784594469 -0.05696118644992592 -0.05234968545995821 -0.14030513112644658 -0.2261892590881982 -0.014562842190746116 0.1529295344546118 0.26671253459252703 0.37178537949895907 0.48820852172372525 0.6432713897235842 0.7349593979789314 0.760130515174927 0.7121763996726374 0.6232867474801269 0.5044213068311808 0.44487605296537797 0.5660839847349194 0.617614570502063 0.612760907734906 0.7822293751449241 0.7734105845925114 0.7898617468423135 0.8318314289372625 0.8670743854741546 0.8332462899086678 0.7907418425709609 0.7291293345128026 0.6329893103735124 0.6025205935449578 0.5533104944255038 0.45579257354659225 0.4382125282750414 0.19224692491670997 0.18635376995879627 0.44764329970576794 0.6414999022730461 0.6898087853968843 0.6842472405590401 0.7691377321509911 0.7688769922869458 0.7392518142431033 0.7301694520707094 0.7287469165582302 0.6433946317136547 0.5629524915732315 0.5858816469864848 0.6379338987165761 0.6156020427877609 0.6331994675680956 0.49807643206782864 0.3416015641835583 0.2831814589663017 0.04182992038718973 -0.11061063985788175 -0.24217800986786922 -0.3553216011800299 -0.40179508150609533 -0.5298777787862615 -0.5818198913581053 -0.6933558919793913 -0.697983063463583 -0.6124340032582677 -0.5124115270594067 -0.1791998379077297 -0.13917890578729553 -0.04661984212200124 0.12635257610375555 0.16286348137379306 0.1971272885192071 0.23000914070707132 0.27631357741658713 0.09477680182828208 0.060889460351088984 -0.08714610473538127 -0.14161446608075506 -0.13027663298395803 -0.1978853315067066 -0.13879554656661627 -0.29461556729915056 -0.2226839043193404 -0.4194003121979493 -0.5940767442496812 -0.5814397360512004 -0.546616067972044 -0.3925397013908589 -0.43808412317559375 -0.29196839874288494 0.005931175325771717 0.13291624164393193 -0.007432156665768255 -0.31224612183387734 -0.4138290062698606 -0.691297834276831 -0.7360873164899217 -0.8273664262338611 -0.8075244540879888 -0.6575311929740297 -0.5461714415615582 -0.4203061150923183 -0.29494604333687924 -0.4649614950996851 -0.5826588397302284 -0.5757485776637442 -0.4185301639196865 -0.2776734599352429 -0.24143747666420012 -0.4760687503886363 -0.4959083347662885 -0.7355960501537693 -0.7234514634622463 -0.7668919227714782 -0.8186166981233968 -0.7900184529414187 -0.757173842553969 -0.7216389322074341 -0.6231596445576558 -0.6506476962956146 -0.6859061041289364 -0.60551078653893 -0.48138843960201455 -0.24059990738845383 -0.3274350908840227 -0.1194595937547652 -0.15749318497200077 0.09944610083848852 0.09938249310491004 0.2588942729979149 0.2069620041417609 0.17415548291463878 0.15274593746518123 0.30200438297221366 0.4131399470161572 0.5068104843613638 0.6062956631193654 0.6718318532792666 0.5804492444870896 0.40858819164605176 0.4897073239374612 0.44117573826187084 0.5488666149089203 0.49904867803434344 0.39639334207239496 0.25389670590330404 0.0533105572632331 -0.19087078066385058 -0.30362927731672723
0.4593286050554878 0.5203065846375394 0.5718282213222836 0.5515743839600109 0.6118478164560595 0.43363358230176 0.1297765334998158 -0.13098249993336492 -0.25550382748445993 -0.18106129500207357 -0.34479941243505063 -0.41829766770445276 -0.3497625028564476 -0.09236853789848841 -0.18841291936373006 0.1434207939523487 0.2840946478081837 0.39647426923776513 0.23732176591102544 0.15018008054298243 -0.15329044835152708 -0.3896678159295779 -0.547020217047587 -0.6934115207878749 -0.6680492149078879 -0.6107610310639413 -0.5216026186003203 -0.5725343714024742 -0.5805805163372788 -0.6077901564905072 -0.6410808704382666 -0.49092924052351644 -0.3966411642146185 -0.29390168295473207 -0.35903964220820117 -0.4152146725167555 -0.5003581431380075 -0.5702625973221706 -0.699812531977622 -0.7725717219084508 -0.7668020055766221 -0.6752788283636508 -0.7363678124009325 -0.6464550484489878 -0.678196848642022 -0.6104219602104859 -0.6425246270869897 -0.6944631342463996 -0.5985921697822911 -0.43885299818587464 -0.01736874627287184 0.4125515829923107 0.5757809576966145 0.7106391206392503 0.8163069661142625 0.9348186407851323 0.9847105322105456 1.0 0.9421702155347829 0.8545431165802746 0.7164957728395617 0.7522201253892439 0.7393368533512298 0.33572347446400297 -0.15011945818625658 -0.4388596204054964 -0.6312101305346383 -0.717652133255161 -0.7727095972677617 -0.754639427471506 -0.7976441051343806 -0.8298955034108431 -0.8164989505187452 -0.8436150119436117 -0.8564715764859286 -0.6444976880204223 -0.5828743938171346 -0.6533032697061019 -0.5809120506184352 -0.6296555917377847 -0.7006493649497294 -0.614146316585613 -0.3952653921548925 -0.12022142832477294 0.30282573496342075 0.3825663585629048 0.5614999538271368 0.4888863265519143 0.4483332810089255 0.21347871787394693 0.16213160108494337 0.11974339180871571 0.050906441617152486 0.027722382088280997 -0.12600290392020155 0.012003005440896814 -0.13600922833061466 -0.09737223742691455 -0.15127756316871482 -0.14267872414890262 0.09261564708481303 0.18866380846092196 0.2929702728754149 0.2547121959864752 0.24507721494030762 0.18262843289690286 -0.1443166722259689 -0.3050064858327121 -0.16694531578676422 -0.155262506769212 -0.09351339583192371 -0.20015616278881837 0.18947063774229073 -0.07082847960258924 -0.15313364056413148 -0.2792684374964353 -0.2350127740709531 -0.5298375337689507 -0.4102964716742366 -0.28781619089729743 -0.4204215791919108 -0.6312294123988024 -0.6736154203823351 -0.6153135744613559 -0.5221720463001989 -0.37513989976760964 -0.22758263346869098 0.07804946172347015 0.2050355460635886 0.44260687921820635 0.6381751702038271 0.5890545501843949 0.6985240569936741 0.6464193655699971 0.7539465560836529 0.9087128624296822 0.8703352354430718 0.8869191450302439 0.7880657220135971 0.7617043367318295 0.6218203662994332 0.4316671207653603 -0.0979606188323491 -0.5247152432507555 -0.6428083187737116 -0.762945015439647 -0.7150534288842632 -0.5089186313443712 -0.5168121777680522 -0.7212178338770102 -0.6363028401449919 -0.7209802559814549 -0.75386835755252 -0.6769785849658592 -0.7353764857586417 -0.7838016846437702 -0.7247545011279245 -0.595627079017161 -0.4337321465067186 -0.20247621255117676 0.11998296539632267 0.5600506317144149 0.8047319942219062 0.7775958639054741 0.8027292427927682 0.7517606176709033 0.7607927508861257 0.6925355239226803 0.6753265565348309 0.5469347509600512 0.342194735280721 0.0969169896460371 0.21536149781401848 0.20014810869429714 0.07921363000421554 0.09192346664776203 0.5527522571513878 0.578772830924321 0.6791760988077467 0.7399660544690115 0.6841185514243245 0.518991050237919 0.33223225839699194 0.07358513831883398 -0.07075869973628993 -0.005840278459631289 -0.14040831309023613 -0.17324945058883176 -0.10242355181697768 -0.05292812675997624 0.05198044628509403 0.1457037724335814 0.16591404275995206 0.2051676311957344 0.07086340938510036 0.048847637642092746 -0.00985954636828344 -0.10289934211349784 -0.08296507120694796 -0.0669319319891597 -0.07735337524333849 -0.1669041565518944 -0.23954054937819155 -0.049975884956792775 0.11351801047426179 0.21946970163812632 0.3103863620675196 0.4152524502499769 0.5775985955815831 0.684203423996948 0.7242038528985477 0.672752963257595 0.6144438642358264 0.5053409460521852 0.4431396656378909 0.5674187761595437 0.6042891844515028 0.5815753153977065 0.7853356653898537 0.8038600721690918 0.8154480789374836 0.8343415278240799 0.8520945615171109 0.8035894892391742 0.7463129785456166 0.7093430383666988 0.6317226229511932 0.5700097835173512 0.5051884185096301 0.390987686804317 0.3589668924345171 0.1146025095292172 0.09391166793280321 0.3578765204637393 0.5645242199532671 0.6260474506373814 0.6314012648784104 0.7354714395566814 0.7510802701670066 0.7462528556845662 0.7419199095706372 0.7475977900741017 0.6902462004871246 0.6222335013895163 0.6432944361622553 0.6862762057288141 0.6661037464080374 0.6586912253809494 0.527011073993912 0.3491125282385542 0.2850871859505126 0.045914407673132034 -0.11791568405067218 -0.2523215142150253 -0.3630913698546459 -0.40830262254145183 -0.5389729094693713 -0.5956251966840415 -0.7093052420067197 -0.7225550332007593 -0.6512537025264248 -0.5535970531413714 -0.20788467811074693 -0.2026457756578481 -0.08733355160838914 0.10223639638759353 0.1774825262663934 0.21413451393652824 0.18598193189679305 0.23526439659215778 0.065511410587835 0.050963319866375784 -0.09078028272144446 -0.14844196849472932 -0.1125959007217513 -0.17206501513423678 -0.12753036929017164 -0.26715880505557416 -0.1768335922723779 -0.347201846974855 -0.5173033116252037 -0.49639974821977473 -0.48559661867323667 -0.33097050266182143 -0.397871212932953 -0.2370040527713668 0.04866001752625263 0.19891101481642018 0.07837230652568669 -0.21530977858922412 -0.31717294575384775 -0.6091729764916212 -0.657089093803302 -0.7760071078335311 -0.7658596305518413 -0.6142634692999688 -0.5170735063195628 -0.38762708188509915 -0.267223160241586 -0.4341921385156453 -0.5806430244281024 -0.5942491891386527 -0.4382840676104836 -0.30667201623277124 -0.28720205375198893 -0.5138336902009195 -0.5513044910958914 -0.7625340654987001 -0.7541638674199399 -0.7956816444547721 -0.8326393460001379 -0.8032121518516712 -0.768562266578373 -0.7279579367008199 -0.6188168277953536 -0.6445844338818749 -0.6762232182660047 -0.6066918203312853 -0.4903819721777407 -0.23587578395037348 -0.3082000042665577 -0.09375593124873059 -0.11435124624792542 0.1673481147781079 0.16925127018107367 0.33505458637336083 0.27756480468042305 0.25848370116262726 0.2395826806888867 0.36287698458373335 0.4640548235412989 0.5418458107228458 0.6333505671161912 0.6855805443145496 0.605636441061204 0.43908717733537045 0.5028983096877886 0.45144486297099684 0.5336335037755572 0.46382572616345785 0.337429591160589 0.18367709384670522 -0.0068013783303448976 -0.23931606971197517 -0.3483002815342249
[truncated: 1,973,616 more chars]
