# Supplementary material for: Dynamics, nanomechanics and signal transduction in reelin repeats
Source: Sci Rep. 2019 Dec 12;9:18974. doi: 10.1038/s41598-019-55461-8 (PMC6908669; doi:10.1038/s41598-019-55461-8)
Supplement: Supplementary file 2 — Dataset 1 [file 41598_2019_55461_MOESM2_ESM.zip › BEBs_Maps_arrays/BEB4_PRSmap_array.txt]

1.0 0.5470096367546626 0.24590586673854417 0.10003855640315167 0.03031189411690084 0.015202275137139228 0.01001483341837498 0.015948646047929862 0.014504760739360342 0.019341878494532824 0.020723608966174305 0.04628720270331778 0.029134705468108493 0.025670163973651173 0.021308569803445955 0.015651814663227886 0.020881130587358 0.015374036464015731 0.004357778395497006 0.005485473119121392 0.004347158514047182 0.005152635615357479 0.010299040897867645 0.014985638800855095 0.013786532912231501 0.017720406459632597 0.019396988030512766 0.02908933969094194 0.034829765288232506 0.037425168477979796 0.04428811448772046 0.05242207210848625 0.033296581470279765 0.028486551680010613 0.027795346224329897 0.02518949687006707 0.018314692096639572 0.013372359022087105 0.01905809566160982 0.017409422506593875 0.03235393894521308 0.034874118199921506 0.03930310761811148 0.0401733161627343 0.03706585767717032 0.02859124156096586 0.021138633192386173 0.01330353260834253 0.006037711233379078 0.0026407737218074796 0.002110910908527276 0.004688744633233685 0.012408719594430417 0.01976940633399603 0.021564692633158463 0.03250898917682169 0.025991490572129676 0.035143818151363776 0.025515875668210997 0.0635211194102583 0.021122232775291384 0.007856211106411813 0.0036960448794905437 0.004418072040314178 0.004862935709030024 0.009318680491651759 0.010429592904309308 0.018635399447625815 0.02480436620439521 0.0445998617734837 0.05241445912266408 0.07317122725847826 0.13256812373990262 0.11747850156825934 0.06631868066466497 0.09109903889443816 0.05933541394216269 0.031508805778346895 0.05392273993288998 0.02019192328852634 0.010858511528793677 0.007965089904072548 0.002815399540514046 0.004090725093298362 0.0063239300348104455 0.012780054592563567 0.022670868284350283 0.033761782904317736 0.019940764641039475 0.012488695358270857 0.022598298553312062 0.02181483050992579 0.012096226313585371 0.011392458876245003 0.008426248253601188 0.006310069630405545 0.011317478557927809 0.018307857150497195 0.022685484532143183 0.03900224653156138 0.05849972750065756 0.09324524044488061 0.06987609324490182 0.023152287495517225 0.05351278899853505 0.07093401210340361 0.06175590847115194 0.13639495363294582 0.11349647227369718 0.06025683398260642 0.03510238083701108 0.013639766519414731 0.03165798295625151 0.047380491737133004 0.03258209872428275 0.018860677864333826 0.03628865456324445 0.042720668726567504 0.04359678076553357 0.034545910997152394 0.02661285626596327 0.03865102577940712 0.030826854450716982 0.02232868876988802 0.014453593481043192 0.010916369165602065 0.005555978639120937 0.003157391556469837 0.0020651349658813017 0.004623689787287006 0.00976163653944908 0.02535617490744348 0.03207173181916629 0.021860428718405094 0.011608386098708103 0.0237798769391874 0.03398820145735669 0.04139395778051314 0.03238421590673638 0.016720792864274966 0.007738403015898019 0.0029057360038317924 0.001857202957704361 0.0022295155718707826 0.005540547395309852 0.011624079506967047 0.023232555084026364 0.03006249027674756 0.04332788361421647 0.045765812259549565 0.04721330220966882 0.05286519184228048 0.05864515863621204 0.03828787563162454 0.03553262968198624 0.020153069628098614 0.016742641060946972 0.009602965441719733 0.012355520966046913 0.010924514502721968 0.004792453520156547 0.008390068021463026 0.019822683924681003 0.04541982134372563 0.017598456441230034 0.024023706353897948 0.026575687815957833 0.0648502686419274 0.04014561322470833 0.015280139271861549 0.0324243416735644 0.067630409391755 0.06484443751774104 0.0537247617728719 0.045910021433274995 0.014610903058382666 0.0054754690335094254 0.005410622774678731 0.015269467491877017 0.029909290148548692 0.029053587783745265 0.02202188959891117 0.02380154187601439 0.0428882902915713 0.04783773555955322 0.033132710727713614 0.05837261595504893 0.06391121796042533 0.06485261985826848 0.07361582509559256 0.06914583681134592 0.0631425899843193 0.03545840934901066 0.016520838422003723 0.009515352788518634 0.004311526035633633 0.009005274327116657 0.0158741738480785 0.04234287900547022 0.08299435317459312 0.13646878837704476 0.18811997250084028 0.2167471251717868 0.18008202117956548 0.11669796930656519 0.09973906340145065 0.07527386627230903 0.1164419396044537 0.10214093842539128 0.06980685997173994 0.02986171174749709 0.028980684021587603 0.03869921988405501 0.04073933488468328 0.03234146688863891 0.023601349888213722 0.03432636805515684 0.04010922745122824 0.026838557937067794 0.03240667400582764 0.041210943487789226 0.03498896651479937 0.04382434479747103 0.04400609677663125 0.05215968145587654 0.07357449499221926 0.11269271604480978 0.09509201905469929 0.152733381215251 0.08679528411849838 0.0811200036596232 0.08205845142753676 0.06394406603290001 0.04980760440256273 0.061453014835056975 0.041945830328163 0.024049172094245348 0.020935399805940863 0.023876302737573865 0.026535436218120226 0.04379801977289822 0.04796493740993516 0.04034399735598714 0.04342828064120231 0.03752763009667678 0.023889674061625836 0.013007163762500551 0.007841056157778477 0.008612265086461823 0.01391355444724508 0.02549043962593498 0.02808757989524788 0.03631791268900385 0.048524611937199806 0.047600436467345034 0.051166259906080945 0.04935800911187667 0.04208437449618254 0.04025071697460479 0.03424606956204194 0.02602822470560843 0.020101090312760746 0.00677379856563137 0.012953660266101884 0.009882035077087077 0.01645972026951137 0.029306865327762246 0.042476010946706354 0.05626057352374473 0.07130644476024575 0.11264309717752422 0.11336649931822712 0.13254950053198422 0.09423166992917616 0.06974814038020433 0.048091391226416536 0.05717836105827926 0.033347970975890595 0.01585217752167305 0.011304438835270925 0.004987678950576194 0.004658731162563151 0.007295245531581587 0.009157471283929885 0.021390655154971065 0.015779822235722652 0.015595327340050156 0.008041989293206334 0.005415597701062319 0.005652218931152989 0.005333021001708196 0.012390984506372618 0.016063849892998475 0.017895253609354574 0.021264730863968316 0.023206215594615547 0.027146283801681322 0.06403308972732365 0.054631380616823697 0.06074908547196836 0.04834097205047202 0.046223173163505736 0.043381207645516076 0.04788009522691955 0.033590786555047415 0.035409031032640904 0.03535996666080666 0.025164585820651536 0.03320151648648487 0.03003101641245559 0.03659008681632074 0.03307135431737736 0.03989794735909338 0.05039826191810053 0.06262895920626078 0.0593054675688661 0.05824185529621537 0.07008794969663447 0.07163008138326174 0.04564491762674863 0.023757686624540565 0.01340887488362699 0.005047598218431038 0.00209562008140136 0.001953433295023462 0.0075255555695680565 0.017640987346964156 0.023200162682873192 0.040306750323024554 0.053559322680252076 0.08796093426318911 0.10458337409740574 0.09954633002298485 0.09516410995811542 0.08781202905920482 0.06196983164425485 0.03667159393880176 0.020840443597957628 0.012141421973371534 0.006147145613355245 0.010189767405802658 0.009912552213993533 0.011359871210539925 0.030628550441999268 0.04725076615661671
1.4779775646488829 1.0 0.4927880068667412 0.192152179101064 0.06163976539729982 0.031166647934860355 0.019684370988506117 0.031045775721315248 0.027694936452672268 0.03636053096638204 0.039397091575027035 0.10231701186598935 0.05739286647774486 0.04686035873296044 0.0391074679048654 0.03035160174762757 0.041458910463413774 0.03149189671332484 0.0087350009950161 0.010599194369990907 0.0073809729574608116 0.007965020486976457 0.016611890547386165 0.025469445529222364 0.0234955830638631 0.030208812088927874 0.03448849663935468 0.05324683709068148 0.06712018260314156 0.07167800756597784 0.08646508603449145 0.09232640762487422 0.06064481203798262 0.05333373411083824 0.053921468687862434 0.04788346710719741 0.034077328030907135 0.024161398619911633 0.034257638335594004 0.030745045523875292 0.055642242712924235 0.06411617336470007 0.07534599983542861 0.0757832009012152 0.0649063174268344 0.049579153804244526 0.03815982101853515 0.02320036002942717 0.010132071918975104 0.003954973095914931 0.0038342796624834612 0.009875498240695495 0.026997255945643027 0.04264331626950261 0.04547777993406459 0.06898586502155295 0.052446005133682194 0.07107412134054641 0.04799651387418555 0.12019461607377654 0.037620939783913974 0.013966854926532326 0.007050914396972501 0.008445327856454535 0.009156740677305188 0.017933535609729958 0.02034202421006456 0.035875554642042375 0.05077736267003801 0.09293771807868426 0.10315005083619098 0.13536632858292394 0.25858866933963875 0.23293999494702117 0.1298654834958326 0.16864512690188285 0.10734897440706649 0.07048682245487477 0.10307483088586632 0.03722686766507149 0.021292975840454705 0.016200539206682397 0.005676116784434603 0.008700932855344932 0.01334500810309878 0.028016996837327952 0.04935918579838612 0.07477171549666167 0.04516079157926118 0.02906819831604526 0.0503586460304561 0.04835930738817581 0.02724601579213835 0.025346635343623643 0.017433735901321478 0.011634505215970444 0.01976925538885677 0.03402239674966657 0.044237723217803546 0.07232837959331583 0.0973660801145082 0.15271806235520477 0.13175715548075081 0.04417906579320969 0.11285993221842905 0.1368735203884988 0.11665032099888639 0.2550301561164579 0.20795982021062318 0.11392281336292638 0.0744314496495966 0.0354593244874992 0.05107633336045798 0.07905354694497009 0.05408254147053163 0.035323593539292694 0.0660465375215261 0.08437240236490504 0.08345393844429098 0.06397551410111701 0.052196152259775266 0.08100620005872572 0.061132344818746846 0.04493938819872616 0.02937212569872682 0.021208326326320467 0.010412436686745918 0.005896968476025952 0.0033292962288512962 0.007166234552262725 0.01574876171842731 0.04134890296195638 0.05639130849098541 0.04369725574742517 0.023513707900669513 0.04727021319002659 0.07020039757509496 0.088041430972399 0.06907982157615213 0.035686268054619046 0.016905131905072923 0.006020063642697668 0.0034433978881362065 0.0038550512736099762 0.011093622832396833 0.02405982263584195 0.04731491554619237 0.06641235343608187 0.09007324295897876 0.09612108379682954 0.09031917144504378 0.10094363246141283 0.11380054401514246 0.06440077951676003 0.062238475263872814 0.03730214777349742 0.03095063602008423 0.017730277950897873 0.023310122876832786 0.02103518354747392 0.009313855888482759 0.016935124548262022 0.03610297112420189 0.07907018384043672 0.03404619967996714 0.04707414264941934 0.05021129864481994 0.1145456300450932 0.07321013797587334 0.02831080798253363 0.05922552225027436 0.1255266227761342 0.11683003919849137 0.09549979710205735 0.0786323501622315 0.023770503103552103 0.010629425333915662 0.011398714414704837 0.03150228079397323 0.05809335782211589 0.05533913362879829 0.04136827374195161 0.042797283338762364 0.07614870402380505 0.08375073160280597 0.05664762324522098 0.10500265979212574 0.12005807258146996 0.10669649951607793 0.11376728269491701 0.11189153433752126 0.10791289251211414 0.06846325042501156 0.031645886995882555 0.023164385044276557 0.007948050450264053 0.012921749599908454 0.026482553495777862 0.07644555496862121 0.15079022795612854 0.24114984888263366 0.3393580675753994 0.4001731399032419 0.3297683253205693 0.2103717858070474 0.18275225897899858 0.13736569739811647 0.22423015582670905 0.2067291072038901 0.14010566841132152 0.059393095916874236 0.057288810008501355 0.07144962653697351 0.07316878019804596 0.060473719406300454 0.0464434819324252 0.06974761244122703 0.08367054458349645 0.05456235345178671 0.06152421298995627 0.08040655550350864 0.07304655716643808 0.09673105512802195 0.09409244548483071 0.10702814885393042 0.13984970724002557 0.2066572060944508 0.18517691584123855 0.28014494876093643 0.15836036168105042 0.14510549830503813 0.14111819339336595 0.11139804424399757 0.1022595498383109 0.13213619564638648 0.0912233292011694 0.05137441666208059 0.044082059541051655 0.04832229410665045 0.05157341552325369 0.09028330157370464 0.10393729566238666 0.08435155701485925 0.079040704486521 0.0693891428736376 0.04398961462609731 0.023103169465922318 0.014231024079433713 0.01633580246848237 0.028314221625876382 0.05164095787109682 0.05794638349287823 0.07525678467958662 0.10245360465569617 0.09951176714421144 0.11268990338001836 0.1114973324083474 0.0925245998130069 0.08843295313636784 0.07285901875261586 0.05320966706521245 0.03991852601777384 0.012320279729855436 0.021629913468402654 0.015201191438303162 0.026517357166439215 0.049558923056091365 0.07551663045004978 0.10061648458422337 0.1303872581962189 0.20240774939930004 0.22325511934943765 0.24829340266948144 0.1790930594789773 0.1518643308524535 0.10561573867899238 0.10975272488452484 0.06386922061050364 0.02856029844946468 0.02102741607276955 0.009979107774665728 0.010147862958821002 0.016122539196453366 0.019517321648455623 0.043405885262145026 0.031726888231637 0.03004758915822611 0.015548071457886193 0.010213264801013446 0.011836021216390585 0.011701588350239524 0.026573911118490997 0.033521776254597194 0.03752354731804728 0.042629846987674545 0.04486721056513129 0.049701899461110206 0.11242082536411037 0.09996314650390208 0.1192427400047613 0.09633614350237756 0.09106369141089474 0.0877592471291136 0.08401448452490151 0.05563997780698269 0.05984115961261198 0.0615224652493706 0.04655880546524831 0.06542609918161524 0.06048575889215341 0.07661304056106043 0.07120023146509996 0.08732602920744247 0.11042837959750157 0.12715029674202047 0.119428697802864 0.1196783805381522 0.13117226958053227 0.1283555801428107 0.08943256418967485 0.049658216732911264 0.028007891180550425 0.01116544883592871 0.004019089632057862 0.0029864680430394357 0.012726955024756906 0.03190388791062946 0.04148918369162363 0.07948794813658286 0.1031243683116777 0.17259917004296574 0.200680179166861 0.19800702737930914 0.19937337154986798 0.1810249895820732 0.12559557525367301 0.07279413049731982 0.03766218146693644 0.021213226098042055 0.01069446252759863 0.019429922465104898 0.022564001949169927 0.025303697551882526 0.062053029192307686 0.09230601592689983
1.8838563550036251 1.3972243960558133 1.0 0.40656188047353903 0.13441601472072084 0.07262128033171951 0.0487324355083657 0.07071469685956346 0.06509184598603167 0.08284344999983131 0.10519358953819773 0.27788398147213916 0.1606328304607338 0.1156414337686999 0.0958415819673368 0.08812491638545934 0.12071423636827995 0.08991620550965945 0.024063080800936117 0.02992177543815135 0.01841928809633679 0.01821553214298822 0.03072080748871242 0.05036882171262587 0.04895699029962596 0.06946488770539357 0.07985616159879115 0.1199382933384936 0.14925533669214455 0.16692200643988697 0.19435654504905656 0.22025219340899893 0.10561969287545718 0.10191248766398814 0.11457929964713366 0.1022812359857544 0.0744011607743329 0.05249701594227953 0.07285784605081755 0.06302524840683472 0.11184449485216348 0.12537835677788275 0.12958629920509734 0.1144318202121196 0.09806669591777294 0.07329235354673251 0.059633385209097015 0.03867828385574538 0.016623281414985848 0.007756506946805544 0.009180314730955558 0.025840545980803303 0.0676509502835421 0.09713225099489128 0.09582770728716954 0.1424952881518314 0.10150314589289787 0.1389992750253447 0.09367685536222149 0.1990391721884888 0.05991945558730818 0.02229714910696816 0.010988845435512404 0.014523308761906403 0.018571358312596 0.0415494493505745 0.046976798216639415 0.07736546677269728 0.10775303885795941 0.1924486851574892 0.2195108532841456 0.27578569863568725 0.44870789886965157 0.40996985914270184 0.2704621219398078 0.3195798529047558 0.19805244639478298 0.12570993301698596 0.17822799790458466 0.0851549778350872 0.043665213930741485 0.032854063844507064 0.01205177975912854 0.01844013875550385 0.0284900951957472 0.060944977600935056 0.10762402044425257 0.16914777044706358 0.10510042740217858 0.06723732976036145 0.10515934285659598 0.100674782148856 0.059192430720378164 0.05509828914299172 0.03794523074473989 0.028585148285589456 0.050913062459103584 0.1021736591008799 0.14054789859945596 0.23344830417628787 0.2511614477672899 0.2971402329572169 0.27192847393571734 0.11407808874788489 0.2363448333241169 0.3007029148794643 0.2755626282080661 0.49448177415933964 0.4154240014859137 0.24360181956312413 0.16158497089472276 0.0962796682213761 0.09209774401283236 0.16145241588835876 0.10441135551948479 0.09296556533933725 0.14700829537911766 0.2053006129131466 0.22505617557927218 0.1722628199456602 0.14115989461907913 0.1972028762241704 0.14417999866505793 0.1055463676585472 0.07139092458135514 0.05083882620343731 0.022461023427782122 0.012440241879757239 0.008860248028263074 0.01659279541318698 0.03163916170066892 0.07749987386509223 0.11231369752108206 0.09302611779705457 0.04962922299676046 0.09381434380740442 0.14327195902471584 0.18163953240951491 0.14786896806757704 0.07534749351607364 0.03716381748331865 0.013077202984972147 0.006507021996293375 0.006724822293563678 0.02046015538920031 0.04838895471562236 0.0933446343620736 0.16448207388902328 0.22161274203744774 0.20748017522683573 0.22384721861651014 0.2155140843431718 0.25796748460618096 0.13124029770959605 0.10029538507532881 0.06847829419117632 0.06252115907768248 0.039052565127099155 0.05355491965739193 0.046069886871036046 0.019407533504530797 0.031516497259800345 0.051579796223043047 0.10178779828983756 0.06327123300110331 0.08918185702975416 0.08783566724007792 0.16740703071329888 0.1237245951153546 0.04405293442845067 0.09148918062465157 0.20138974429250486 0.2052204109544241 0.17493487839057612 0.11306368698889208 0.0331785824768854 0.01782535437160038 0.027248139897497834 0.07117975273276371 0.10900257018152601 0.09055064373717765 0.06224320108126509 0.062262218592870774 0.11411483181338447 0.1336340075438588 0.09421908097387524 0.15198376260973515 0.1737137899162152 0.14311868451574444 0.11803954362414017 0.10838019502253232 0.1415298145911838 0.11347216819911521 0.05903608600525106 0.06204678269098426 0.025836570179480208 0.029992451398791437 0.053934627659981214 0.13022502533251282 0.25225029127996906 0.37652606531577903 0.5353818176548097 0.6210878674685731 0.47910901228143216 0.31666304946811735 0.27165019270829727 0.19793633590876827 0.34068351810974545 0.36044633255406316 0.23328434020995795 0.10889758137993355 0.10171528007128557 0.12655577519482944 0.12313250778562515 0.1100356830410637 0.0863112251081226 0.12763349668580057 0.15882163127446583 0.10065210682845617 0.11159566197433315 0.15555942436502218 0.1483866294297405 0.20475272615311882 0.20301862661338113 0.2317006528337726 0.23945050107964905 0.32369417315312055 0.31008651661832126 0.5267865313044042 0.3352042795624655 0.2691199174460952 0.20073662689294094 0.179838714319965 0.22580999997284443 0.30468832024896236 0.2064919528601837 0.11994717257923952 0.10056653162889725 0.10808728009333643 0.10745798020074887 0.18415619550817025 0.20832535878035416 0.16149481308483588 0.13199824305699018 0.11731516491125725 0.07773156873360501 0.039344817414357136 0.02624800773392081 0.031721779869835376 0.05716027703153149 0.10281376448701737 0.11781904239679536 0.1481518877867059 0.19901705974440043 0.19252805701470999 0.22184973742472014 0.21992278035076057 0.17421482865017712 0.16970479026795093 0.13494110033195109 0.09778630496605219 0.07361372901148872 0.024215541805693117 0.04130151463384374 0.0313609034999931 0.06252747532444206 0.10068009005683519 0.1473737067322056 0.25039261023429366 0.3194237350203231 0.4216238232176012 0.4557576015996698 0.4824346444447029 0.3482158773713789 0.2992294958906998 0.21018931988656445 0.2048207285111883 0.11521744066226984 0.04760767283163752 0.03587803017905325 0.01940437588142087 0.022718600384900065 0.0379556032055876 0.04695206650981653 0.09314664777998821 0.07265157984464789 0.06386251540506473 0.03467661865813997 0.026084722559823074 0.030929152435514015 0.028766866306625418 0.05644643848479473 0.06571037824554302 0.07399680876864696 0.07770239659268705 0.07892742478360812 0.08153697858460873 0.17160643412786297 0.16548748647994413 0.20941092545210166 0.16989819844843546 0.16518594966049485 0.16473463809612385 0.16009411933747572 0.10483951144830347 0.10379819491026261 0.10516119414363831 0.08354625390340259 0.11792028041762265 0.11004774695252574 0.14661114347497625 0.1424562721520399 0.1870828187258109 0.23485436045573643 0.2789699752596463 0.26150505757937315 0.2476989628889986 0.24996527758863185 0.2147022656738201 0.17109913751151146 0.10357766126884728 0.06020366965171073 0.026422058920225113 0.009680713797126227 0.005648194703797677 0.0196724254750879 0.05171561811138264 0.0584430710269294 0.12968064139424704 0.18382207454508628 0.29964527236084293 0.37629722678628286 0.37106027789218865 0.39601378504185797 0.3667578730842864 0.2508814907770441 0.15265082632615729 0.08233335225514204 0.05475203436381976 0.030812911164715854 0.04564760853562448 0.04334553748441254 0.04573735850382705 0.11677999661538493 0.18694829193285226
2.604253485033061 1.8513489653407051 1.381540433668017 1.0 0.35455968958038536 0.19258154766536942 0.13026355051356978 0.17096273523676606 0.15918921077736506 0.21130153201425567 0.2876824920611433 0.7002598608689945 0.43570726935840015 0.32546213698761983 0.2579821699664539 0.2381737277001196 0.3298368964993394 0.24099068477791033 0.06421750960645062 0.07122499380112697 0.033495065275012864 0.03409421482402767 0.040887079546985956 0.08158921871495317 0.09572859257409623 0.16259821558935522 0.19525704140418643 0.27835549220005434 0.32056517990348055 0.3539627972649104 0.42651465462873855 0.5626236142432637 0.2267219301793981 0.216961158793807 0.25411600844638776 0.23175426990692763 0.17086332744064647 0.11822747969239449 0.15789283536887797 0.1281508738511087 0.22084214127375384 0.2595039715577037 0.2175029037875991 0.13685207504523336 0.10628911725345087 0.0682802421449358 0.06401526802600828 0.04999586229447353 0.020308201345916155 0.013236111012110205 0.01731032666803859 0.06498049257995722 0.16916595503091947 0.22699772728059361 0.21035899732671853 0.2809198336964261 0.1854475014405458 0.21925211840046083 0.1523271845622188 0.26236604462260293 0.09007904543484091 0.0285929927705827 0.012941265658593736 0.021632332419655047 0.0397342832627492 0.09901567536987713 0.1123026830769009 0.1826421924700284 0.24344847713223441 0.40811351665512263 0.4618626071484818 0.5419169785328202 0.758940574793139 0.7045869415210456 0.5570993570452449 0.8107336102571969 0.48984643141627804 0.21610027554162983 0.2733035788855704 0.22777412597996713 0.0982541242611305 0.06882348832693848 0.026659964284744597 0.0395485228551487 0.06062610678756379 0.12843362192893748 0.22904179044497738 0.3742216824123931 0.22944104386813932 0.13853129696666608 0.2015544645435779 0.1978075354112995 0.12259960174496747 0.1179424891163692 0.08917541512742604 0.0770980620971489 0.14583253693436019 0.2791196801625444 0.3620612596351808 0.5687468180842883 0.45486838432479937 0.5767996852160733 0.38208749185849583 0.16672314851363074 0.28861536742311444 0.4980152240071493 0.46201765597410277 0.7407655059486384 0.5708182860171443 0.3514091968188965 0.19691401838235273 0.1250171753295703 0.2306654117481275 0.4301239583078445 0.27064767738253087 0.24975311137987902 0.40029231811480454 0.5869927411259558 0.6743940823550799 0.478799481058577 0.39310253457181055 0.5074376259652836 0.3690706208836499 0.2605728583708015 0.17217268877724284 0.12064107438652583 0.0505285929307466 0.02044847575636462 0.01896478912420198 0.0341463634301693 0.07126119158597514 0.18191291003198762 0.2567475223306625 0.2050024735263579 0.10016366385814535 0.1769207616407027 0.27896239270589074 0.35325841777525646 0.3067620844514136 0.15948402798553013 0.07779799161695587 0.02847702560629572 0.009926900452036811 0.01144258924579107 0.035020605586762954 0.09620776097185782 0.19344935649352346 0.404638250733772 0.5410973494429556 0.442222916150957 0.581179180748513 0.4709753122048836 0.5757406760623609 0.33938607914308594 0.1612387002627668 0.13203728526694206 0.13073466173710296 0.08934556243023069 0.1257886714179852 0.10458291317972758 0.0455492542369962 0.06498248648221353 0.06978585631956581 0.12128940861249757 0.06640250640890231 0.10231889217772959 0.0949005661890233 0.18112247791037703 0.11266556613282232 0.03400459262760563 0.06389323741048505 0.14283830593856667 0.19749462388921435 0.23324899899012824 0.10895299368921126 0.04424775947272311 0.028592855152825086 0.06260487644700681 0.11832338488916196 0.1278817550319629 0.08758849819654975 0.04760362318231433 0.059905711231615845 0.10767283551622171 0.15173736784801062 0.09983451196957216 0.15680108015883476 0.24342161434558326 0.18310162180934966 0.20741197407402773 0.28125897725936777 0.1801406771046861 0.08886375632441079 0.10329371075859459 0.07969990437138565 0.04915528764009833 0.06545156041089183 0.11463013231225352 0.28940276754169286 0.5060881836894097 0.7368503909978756 1.0829301658830728 1.2696894838131483 0.8428559030276399 0.5792869827683274 0.45062254325707696 0.2331605244547046 0.5276945599494631 0.7503778038163927 0.4700006389713812 0.20479653239520146 0.19484656874529727 0.28607544411888836 0.28677861357873846 0.23387425595175618 0.15328520867416306 0.22149406633835156 0.2820658243923873 0.17138722696057915 0.20590492221102133 0.30759042136203274 0.2735249017664884 0.40002140323353147 0.4364128916568318 0.5593170085014865 0.452550655872448 0.5286102004035667 0.5626797751120642 1.0862669971138774 0.7282821152431643 0.5526680574952572 0.28684886990772324 0.3135324872914343 0.4360990458171239 0.5958094490452274 0.3854009670386573 0.22213769835435987 0.1929466802293655 0.24510395143753796 0.24231713692134527 0.4019132827753496 0.41007172143687565 0.31397133474209366 0.2526754280883739 0.22479581883380312 0.15519068928961385 0.0756763958947576 0.048303349382460795 0.05378165429994888 0.09555627914176926 0.18011682834899398 0.22760624826224815 0.2728397412691503 0.35636204654835746 0.3384842353985451 0.39695745844632113 0.4271908192496268 0.2966507565892993 0.3049038291563156 0.22307467809508988 0.13598426502478259 0.12049726976376336 0.04081790402572193 0.05088759429270615 0.07018885415274756 0.17086931659217183 0.2732501004343903 0.36973459768241695 0.6714769264175001 0.88250422656852 1.0276463277811048 1.0067088456528974 1.0134380623178634 0.700708282258424 0.48416252015588035 0.2768055623892078 0.3635779648483948 0.19614246456144532 0.09368547131959712 0.07364235382648522 0.04597554996555422 0.05514622110865721 0.087327753791813 0.11046811103193525 0.2051209354063855 0.17034029117368774 0.1358249023066946 0.06814973805723872 0.056192885728070074 0.0744854552663793 0.06957598050691878 0.127721977659796 0.1414234652268467 0.15345840709170575 0.14663199491496076 0.1471498093330959 0.13856307014050398 0.25969461171456126 0.23883875099331517 0.2445280279318687 0.167017593258763 0.20743085598613212 0.23231199424080176 0.31544244736280963 0.19888507128215693 0.17562474450162174 0.13647917414550087 0.15137833025984046 0.19768611949807616 0.16699947001435364 0.2653088966830429 0.23486220556316403 0.32057312433045937 0.405424601524625 0.5899169906669954 0.5552707628354007 0.48888879152015563 0.5022753552807306 0.4251788831683893 0.3305206123368332 0.2120024975805218 0.12095926340590962 0.053842408712081735 0.020747987825857624 0.0160956017249866 0.04013178884143469 0.1006007424443215 0.08245396376133504 0.1570172191905365 0.35223482197209727 0.5072151536122058 0.7819889872370919 0.7346200936394489 0.8178482776897322 0.8131468960227827 0.5654242441640766 0.36405174371101306 0.22090439275994728 0.15254155283853882 0.06792976504937588 0.06101277094640727 0.032782777846724086 0.07139081888739345 0.22979306731812757 0.4219166480680628
3.933180087039251 2.9601851078790653 2.2766846373140517 1.7672755823637483 1.0 0.5418595487936898 0.3150967356700663 0.38772711124566395 0.35113596602646335 0.48608735676083753 0.5553730500619907 1.632119533528908 0.8784202099596176 0.7360422308316911 0.49055960754916506 0.5303894096954607 0.7459681917108841 0.6173355930703237 0.2059377859487494 0.21845437329266254 0.11221842199700963 0.07595817204778674 0.08939252736088352 0.1682284114556653 0.1814473466753278 0.2903105252621299 0.3743352462169632 0.5492890298275366 0.690041766840528 0.710677418100206 0.9241675737274515 0.9949950278291884 0.5344841182457195 0.5504287858503294 0.6320023519139134 0.5153699818087525 0.3498938785587479 0.22832290902718688 0.29797513958427074 0.24656956460765428 0.41761407788861205 0.5476354310149262 0.5817314991273288 0.49662101143320636 0.3621002005946157 0.268401654447369 0.2353510124713097 0.13168341743750595 0.052901354525971805 0.028855709563334418 0.07391376042841574 0.19131464470448342 0.5078927165357484 0.6828950292429642 0.6225032827590384 0.8413758998723323 0.5379195769139177 0.6509603670183975 0.38735974052136973 0.6672901104315049 0.18120095407209497 0.05669389860907564 0.03477685677510969 0.05291978390642485 0.08217316691574492 0.20869856288330915 0.2395342146557894 0.3870329223679879 0.5922929624109876 1.0492562961700274 1.053474911922405 1.2343210586295978 2.348560007716743 2.2535792589846113 1.442031568214951 1.659040912911146 1.1066203870897986 0.6866510014037168 0.7671489336258016 0.5475805681107065 0.24756722739800768 0.19175211130207415 0.08166498616937778 0.14231616697853292 0.19930073609410037 0.42766774261876933 0.7074216137412842 1.1610943879911881 0.7829845861091649 0.539952259595846 0.7790576086520645 0.7233382219766045 0.4551348609090258 0.4160567384715327 0.28842623741848067 0.1873132177484012 0.33073707548886966 0.6790513107597346 0.8928375496453761 1.2350337682261567 0.7147671018454231 0.7049119048186065 0.6385575212790388 0.4380557769374093 0.8883635987802986 1.4074481730592385 1.0828100286657838 1.7516340429180652 1.3267608811373617 0.910045049661912 0.515387669162089 0.3409031026477568 0.6736227748170437 0.9454602614927532 0.5958610782949821 0.5983120205763629 0.9144402777400032 1.3267682238986354 1.4752132394904989 1.080110396774479 0.9452060275289783 1.251040597125113 0.8451340079393183 0.6047543123124483 0.41004870286969164 0.2595712248136933 0.1107796805122924 0.0543433775556557 0.039019608582064526 0.06665149196110769 0.12266297167903699 0.32970082238735543 0.5135438520401002 0.5366309622424755 0.2740206371159729 0.49248525702133983 0.8061630572573873 1.0639490165991683 0.9198927466542618 0.4895329011136457 0.2599495608154574 0.09779267271526774 0.047420352760036394 0.028477134167562673 0.10852137735451976 0.2696084997589583 0.5093986139912534 1.0969302063012445 1.440431089683534 1.2523738459333562 1.76150679762638 1.5005385458193028 1.4211811326516015 0.6368100819427549 0.3103069807114202 0.27564530011674865 0.26291789883057437 0.1728388760115996 0.2556268276183514 0.2321048146059211 0.10596264760375168 0.1766987921271893 0.1880123181655381 0.3238734907201758 0.16911973449589354 0.23816739742036092 0.208092298074377 0.3771583212961213 0.24792949898201264 0.10794514700965636 0.24335895193853216 0.5461602090553928 0.49656093919806193 0.5340410513688533 0.33581411582604626 0.1603155198647478 0.09574794503132159 0.16628517262615447 0.2790585178362809 0.30701351206741917 0.2562541969003444 0.20168178436879936 0.2219308936442264 0.3087544059762707 0.31616259882143893 0.22782268464300173 0.35653751494708086 0.5017984054095509 0.5487120370871722 0.5637658064155988 0.5671991950419872 0.2949171560246623 0.20825159043792943 0.19263370939805066 0.2493676752822672 0.42746851075750836 0.20185541630743287 0.25538654087049933 0.6250091594452131 1.0356032794757228 1.3265881759938147 2.0226413716089864 2.539149955525972 1.6613950476056105 1.098456449664174 0.9332148746983882 0.6378553800196373 1.5170616643739152 2.0980239249154193 1.2427479700761523 0.48823278005966714 0.4370235282493663 0.563970930597514 0.5631676772360236 0.5094172368412621 0.36434203575446916 0.5206422140885542 0.6685078370274958 0.4098314223066219 0.4323545279947517 0.6861634590475686 0.6694836611597191 1.0676935577723063 1.2128842162435782 1.55406007597961 1.2617251526948992 1.332160846696087 1.5394177256131079 2.545489987114012 1.6977450981907454 1.282188245843458 0.7148171061856213 0.7452794932701924 1.1980460657333616 1.5922607562033548 1.137441263458101 0.6148151566676313 0.4899778588579131 0.5734330607508141 0.530993397745669 0.9777069638148662 1.044629050755544 1.0105208341702536 0.6833003018590567 0.4878626187990013 0.32746019156659145 0.14374976112569768 0.08793536697154132 0.10502582667634067 0.21443714407937944 0.41604238827019735 0.5579364469672977 0.6945354592295706 0.9105511016755989 0.8784135987470677 1.068705993191084 1.233674012892041 0.8851189766965808 0.8888773545557608 0.6625255555735224 0.38646361371475896 0.3131359754930506 0.08789763542462403 0.07121429581686117 0.0964204324553597 0.27942646143578437 0.501405677792283 0.6825016621524091 1.2146257218937972 1.6785303724370464 1.9042162209196967 2.012589917649973 1.996624041340326 1.4085763000480531 1.289467536361699 0.7554347342462636 0.7514873461547775 0.4497727369418685 0.2144174403243775 0.19056695488684058 0.12727975116757387 0.17043715324489356 0.24403007675116162 0.28558574712565443 0.5018220355402613 0.41277760126012053 0.29501144572254195 0.15361179253852075 0.14234545847572208 0.22697971321606716 0.2208173553251931 0.38726388791980126 0.41657449242555 0.43160025315632505 0.3883113429555806 0.36309291253236053 0.29869279712853797 0.5179488895213953 0.5179657710181265 0.6882587560618173 0.5421255882465581 0.5601684433582531 0.6729700869602591 0.6194040321524391 0.343286122339589 0.2884814654146637 0.23043070147612035 0.3318966646191434 0.5000590216638859 0.41883227287388103 0.7034596636441659 0.6137677757956401 0.7517443039301561 0.9749779434392191 1.312751220004153 1.2992581208125524 1.2177894424574172 1.1859817171213294 1.0303210647299759 0.7856716750619787 0.5339123340651916 0.2926756068646367 0.14076175392209828 0.053865974784787066 0.031440803938482656 0.08848785890406032 0.22681437224225262 0.21107663589446546 0.4733976386476785 0.7866779222960878 1.1017153531957664 1.442188151562434 1.5066684982995249 1.8945359457723803 1.9115482885845008 1.2941423552604758 0.7751150929714223 0.4227828316544827 0.29374779773365567 0.13061881558795513 0.15352451206563036 0.15676109093409132 0.28643952983890036 0.6142755177096548 0.9664367215399173
5.158770036998162 3.9143063409553167 3.2167890913813446 2.5103623626828906 1.4170773448207308 1.0 0.6619946759543678 0.7713961868926393 0.702565379829692 1.001768831417485 1.1616615313160437 3.1506749597500274 1.6930302402923423 1.3170200583527676 0.9055302072064927 0.960948900782955 1.3311726179337426 1.1000868737190097 0.36633951565492157 0.36282581831981425 0.1738904975811671 0.13806784616133708 0.16868377276664406 0.3220089145122253 0.36193026246185517 0.5653381823393905 0.7358101636551974 1.063499150980928 1.3329819280781132 1.3659234277570653 1.7387539343307834 1.7555598846965808 1.001985150261862 1.0095543531604791 1.200291156191378 1.0033291028502962 0.6861230169077265 0.4589169881986906 0.5854233789636021 0.49070553072236706 0.8963966973946683 1.4087077786826354 1.1293257725311223 0.6666227042564247 0.6974776309353394 0.4852290362583823 0.48434473679940315 0.2796833947807523 0.11900437076063727 0.062328755864322606 0.12835019487505067 0.34601613284410665 0.9171796607037999 1.2479127260427327 1.1583685266540389 1.5626088763273904 0.9725652374746795 1.1553585059090001 0.6558756139934707 1.088089185312029 0.37438785248260464 0.11291143744247638 0.06772063954242832 0.09326905637467493 0.16318853616913573 0.3994241336500163 0.4532431239707375 0.7435199243367061 1.1262041012313657 1.9522719731341749 1.9084689794991423 2.045057500922443 3.3515752867835764 3.383246717432484 2.338273236729742 3.1376680308235034 2.0997669672895607 1.303863528553247 1.5141371591855246 1.1695997460224064 0.5224286707624551 0.4054363214741351 0.18772912694208624 0.3052719383240526 0.4004670078897132 0.8230919066520652 1.3466196179371708 2.1872191946024144 1.4205804608368202 0.9864889643995663 1.4725386449494995 1.42518118993159 0.9061040462967028 0.8647581398063113 0.6231901871785562 0.3994290659905951 0.6541976262479231 1.1414689358380603 1.5920994762243135 2.2123571023008357 1.1070616410558325 1.2787267161750449 0.8149441833230787 0.6973148297889772 0.9608402538882607 1.6798777185327145 1.5318996427987017 2.0149773964495057 1.7784043118717179 1.4347707605064166 0.5936446704680255 0.46973815283090264 0.8281960788991818 1.7747907951967783 0.9938566556170679 1.0314141529616558 1.5816523738720785 2.479793037092612 2.5408164100236785 1.7509202630710532 1.5874056534800818 2.361797746244734 1.5387424067388311 1.0900458444869916 0.7376672605710718 0.4577767556947916 0.18928241126487258 0.07468725823061526 0.06460476250066427 0.1183502227858467 0.24209653176077425 0.6554479485642186 1.0285848196908842 1.07807423087418 0.5605326211898272 0.926635584230464 1.5182397175693234 1.9903228362665695 1.7091959014754317 0.920094141872302 0.48777809610167855 0.1868663424373335 0.10077513032012121 0.07864951905196137 0.23860950738140035 0.5520338072475557 1.034464044249054 2.236723150644025 3.008077095953526 2.648300926949332 3.6969359710802894 3.29576144893316 2.784577628317986 1.2692147673477798 0.6451402350416524 0.5643080172870599 0.5205824062368262 0.34847628944875536 0.4965425444195158 0.4684509037102063 0.23148492403013451 0.3610364625101894 0.2909131372516143 0.38762619929055 0.30447587153547967 0.2919990616747042 0.2709166176597552 0.3647593147158043 0.19967344486348387 0.10729282765840369 0.2635253639796173 0.5700767418546651 0.4231570378750646 0.5546766258556539 0.35892076401862766 0.22499297535122229 0.20910713630354838 0.3845770186917676 0.4838942204434556 0.44164064443834194 0.390814801719585 0.2929134203384372 0.3569359736719314 0.35852489937999793 0.3607360570205459 0.3213580278065008 0.33020497724886533 0.39789926704645034 0.5637759189304099 0.5105070612363717 0.542002156069456 0.4616235783211916 0.17689112112433514 0.2930861381781483 0.43005882227986164 0.8238048905799132 0.4352068922433071 0.48821289176399263 1.0280699539796159 1.7394734598428852 2.1616331560800814 3.3042082871369667 4.239399547910055 2.6467337666686395 1.7522314201676772 1.4241852417469494 0.8422516038827886 2.0090576795636217 3.147064878789245 1.9518731859238514 0.8579075962316103 0.8059694676743333 1.107202648860195 1.105226722143301 0.9386925478992044 0.7544928645800759 1.1537923950817657 1.410599382315595 0.8808840788391143 0.930744770213695 1.4444570795428675 1.409449733553082 2.08844048194585 2.2164686498932196 2.8148630231553833 2.6087406170051177 2.8944405124514954 3.248164728451049 5.167893033043408 3.220081448414542 2.0846783709706442 0.6444307002692953 0.7783024887697355 1.710810780228006 2.4848967352787916 1.7711599518598344 0.9715440977801442 0.8443629616533036 1.1296032835423262 1.1253000006453926 2.0952862203248035 2.2697372732722396 2.299431167945401 1.644790673375114 1.1051846606189069 0.7403175330771744 0.33070241934655736 0.20376762760575332 0.2436313827722893 0.47687863450271245 0.9262676957841585 1.2073073350827375 1.5271558309153823 2.029389024120567 2.0211632501528456 2.360544915199318 2.4366255545672195 1.7997457490302702 1.8182878749121174 1.3405734907394706 0.7698438663473424 0.6184732787378844 0.17266917934874304 0.0742560316255062 0.1629717734998257 0.5632876560267802 1.082757219703843 1.4033493035367042 2.3297757562517973 3.418874482572504 4.103061798987027 4.4318967762651 4.375637495957623 2.942891329749216 2.6300465392399444 1.547744329658216 1.4560096144049117 0.9017584637300008 0.45546782167542127 0.36003570053934675 0.23313155577276853 0.2964150243210381 0.46847169721708837 0.5567525024184897 1.06140098801115 0.8415329581552647 0.6557189279634562 0.3085676982287817 0.22317763989722772 0.34665390122454864 0.3555824847177779 0.683901899346568 0.7589284711890646 0.8428883571768091 0.781304424117887 0.7300782053162286 0.6347959641528464 1.0829430365035972 1.1378775693198588 1.5012590524549743 1.0654515243098277 1.096666389055494 1.2805991513654913 1.0982559588437708 0.5373524294157253 0.5068583186486666 0.3749647537031992 0.6497327920986998 0.9957336996702731 0.8566548678205548 1.423442203438928 1.3012136340524074 1.628466678662621 2.1994721142871922 2.9330841612412595 2.8569790126621086 2.619953498244449 2.511204313898767 2.198800158206516 1.7328457648501872 1.1456552372920528 0.6394654557124649 0.2902598551380183 0.10048278971078202 0.061393445504398486 0.19446402329831744 0.500864060772863 0.4470989265712807 1.0071877552840283 1.7727243417764083 2.455308135672545 3.1364321637617643 3.1255490507422294 3.868636665147091 3.9963958349703614 2.8496206868723055 1.7290284208455269 0.9351083142939572 0.5734694486950617 0.19087520481314246 0.1797670293783485 0.24054370305217043 0.502038983255391 1.121301876940044 1.7921586260983586
5.348019439736272 3.8904328593357733 3.396944643369028 2.6721222341227326 1.2967683280244713 1.0417563674318195 1.0 1.1884199183992379 1.1043182777084328 1.42719349573116 2.0119205266372258 5.034144783805772 2.707292070548059 2.2029527368573283 1.8306208969091864 1.531592506320614 1.963064283010782 1.4993375249864138 0.4867174767700847 0.48632634071917014 0.3006905622060517 0.35927040227088736 0.4553064743676424 0.7594047117381056 0.7689885300203351 1.0582090741565546 1.2565780209410768 1.7128365227535192 1.9859226448588136 2.0681356325647084 2.4942444366931262 2.580833586045882 1.2342006993689454 1.16671893445289 1.4865109971884118 1.3930191574599013 1.0627246842477198 0.7929210721727384 1.0094748045957118 0.8814313340794399 1.6267996029242533 3.0709044951243536 2.2879951409284054 1.6259150483466698 1.277076355529548 0.6733959155046776 0.5719695373044625 0.5001964627998268 0.24608223239696206 0.1685102581728715 0.1504588827315825 0.400691118645491 0.9743590122961447 1.2673134511450006 1.1818117472595708 1.585744558290748 1.0109639248741482 1.256841580431306 0.9392025440285877 1.1051662129837394 0.47714724093732186 0.1752174963256671 0.0816422972592177 0.10060172612799903 0.23475518147483174 0.6067974801503432 0.6866332289695632 1.0845608997334393 1.4698199525784486 2.5086601208118906 2.4781340148649793 3.2782406525946115 4.181108761999311 3.982306310889933 3.0804581352235596 4.135395883133615 2.4971709344070456 1.4670337472984185 1.7422107605390529 1.8029191226257235 0.7423470333144637 0.5070908654789263 0.23874351235266114 0.31643037475820995 0.41110234928550415 0.7859471854675645 1.3596603537801024 2.1365540191687225 1.2814263580394805 0.8003503655109382 1.1868440121760762 1.2637291058506868 0.8225105819347487 0.9009987147055248 0.733124461283314 0.5653477933188985 0.9688241812057272 1.6574421837907223 2.5159869420017795 3.802679270303366 2.8101662931792344 3.1213216811280122 1.6612812428810237 1.4322098854110166 1.0708282702758496 2.383041615381954 2.7767279510373717 3.1101908160616403 3.4001606592063864 2.5789303443827167 1.0917007775774519 0.48517767843013127 0.9556890280507663 2.5842051956552194 1.4943785620429644 1.5285323070797696 2.2368294837556615 3.241173709536596 3.486099351884667 2.634085521406804 2.21321171403393 3.2272494833859313 2.1529200783345224 1.4630116633683066 1.0098357717597584 0.6586368531759342 0.30600366001820045 0.1290850202734287 0.15439958953695657 0.29281308025533176 0.42200712191750306 0.9948871901323153 1.448842445348215 1.4337908524802585 0.7556539704380745 1.1402020919219114 1.6902399936713892 2.071924770820387 1.7490258440446609 0.9481925123146502 0.4792643937246239 0.18196356814913542 0.0989679465653286 0.13455024907824775 0.3092723991818047 0.7330745033776076 1.2507623996218054 2.7805683997832147 3.9081518069166568 3.199908586387768 4.499563055143895 3.9830660573136334 4.495473712410097 2.7256344986249568 1.1013597130384514 0.8443916412920106 0.8279980676327094 0.5895774529293948 0.8081891106316894 0.6855231460331641 0.3157986069447754 0.374225433787534 0.27713497460862424 0.34758283029753867 0.44029452737526303 0.48992936334333875 0.4314924187589417 0.6450443621368925 0.47669280038722267 0.2018275399438803 0.16870959458245535 0.18734860684142204 0.6698757253855777 1.1410369533909275 0.2979945347358455 0.22548573943690065 0.20595043483058798 0.4854181813478586 0.7216040386597186 0.6711275403953676 0.47670621005521097 0.23633820438459005 0.3132378637815302 0.35346382861175285 0.5230557805919193 0.6187924520381477 0.49354984181025696 0.553729354131614 0.6488391290689464 0.6583673312340985 0.9892782131059686 0.9006263419656889 0.20365457861107594 0.3826675501383735 0.4384673433610736 0.7789042986415717 0.5784615423761175 0.6195295799094023 1.0189173301454777 1.7173305461456485 2.1355688367934773 3.1926392725727326 3.956870577908507 2.322525692320267 1.5513370800905033 1.163303179563265 0.580151885413901 1.5119932033740426 2.543482754426166 1.778922786104872 1.1103826199007578 1.0919646629370892 1.607493532523686 1.4656496749844694 1.1362340098125885 1.0790497961197074 1.7108925949796572 1.9269368288391238 1.3769222944963488 1.4807373453117414 1.997935321356413 1.9148963920844888 2.6588154568661064 2.6689940785038613 3.4917164479419647 3.5882285572973895 4.751656737622958 4.459364575598259 7.098986241714792 4.584561557330397 2.8052813349929546 0.9120028575150771 0.6317222860802112 1.516523120911053 2.584505160179021 1.7477356843268814 1.096432356089721 1.0910250228020202 1.631912867970671 1.6488006619976094 2.9050786005428946 3.044440833427006 2.9245508689029136 2.2049603857308777 1.5648298671946328 1.0991800324995251 0.58534857324807 0.3846278760493384 0.4719546312252294 0.7461955159769337 1.3749961617681763 1.6887336502749943 1.980178571631758 2.593341979812216 2.5951406623809476 2.8870787653265024 2.4130346827364044 1.752526221472062 1.7906287110081605 1.2669850595968035 0.7269493118089153 0.5731203602950986 0.2034621189294296 0.20954180556003285 0.40791330229188755 1.1238771087843358 1.7738942570235203 2.0179640359847575 4.349356915316957 6.194203029508861 7.244940581498761 7.0411680161141925 6.811791314088932 4.381330805930949 2.9858396384987973 1.5614387930550815 1.6229901168214214 1.0149832256321967 0.5312500058254983 0.340828558483562 0.22178139025458987 0.2919535528657825 0.5744872915652036 0.7954815166930487 1.49964421212145 1.3050912528643939 1.175028713531509 0.6632183984430583 0.4843151843904533 0.46343489297212476 0.4029336237908283 0.6575611035007534 0.6966112327648173 0.8332403021133381 0.7714297496447142 0.7413744874812489 0.7310776704846241 1.2835441237629537 1.3927772588988874 1.7154597371439213 1.2953710849580784 1.6390236634481687 2.0641196329943003 1.9451192072049401 1.1569783580486503 0.9100491326245534 0.5943176210252757 0.7562716620792796 1.0065334421970948 0.8916852425010158 1.5118824402670756 1.529472931009093 2.1945397493933467 2.963988043439517 4.304612800715405 3.9581937611535816 3.2786033221567528 3.175333091055832 2.73458046783148 2.2677427192745503 1.531425516014118 0.9533428373427142 0.43128296576899205 0.19786216307407997 0.1101127113607511 0.2710682058166746 0.6230433395876945 0.5344716582257453 1.0411851520341107 2.2677660050126867 3.1053916744538013 4.476938325517476 4.360854928740989 5.321214233312575 5.546825965284435 4.010205074344811 2.6608477932054835 1.5447802026585908 1.0459076452120781 0.3932211633584973 0.2518427260639173 0.10633214500056407 0.2835083049057028 0.8824606458998726 1.7566742367822472
5.1019521508223 3.6757182369235517 2.9528633600226195 2.1008651700163132 0.9558901235640609 0.7271976534594327 0.7119233481504157 1.0 0.9285662415823556 1.1384368745184803 1.5496814665879264 3.897412538088928 2.094040395256775 1.7311532654323458 1.4117615261535719 1.1238756987401743 1.4723692076120982 1.1001977493928532 0.30506303593232087 0.316361778584826 0.1818070834702406 0.24965079969062473 0.3470170028603992 0.6593635909387834 0.661800811993282 0.9145131326080987 1.0641158417311964 1.5041037128090724 1.8089012673528122 1.9471498595047425 2.251766540867506 2.414181154250452 1.0901800987361394 1.1003756118532426 1.3521790576708783 1.2300927115017146 0.9278127293349936 0.683413797900658 0.8828779243529601 0.7632237726113991 1.444610954099136 2.331045074642907 1.8173946705948845 1.2844425518435778 0.9598388075661276 0.4815528217163329 0.41451962166421075 0.3710548938106065 0.16537527153576367 0.10411852547912885 0.07822688262830838 0.2763958660484608 0.6913594819660702 0.9543362425478134 0.9141979320385196 1.2834926127570494 0.8705042146995202 1.1318331342035755 0.8614139908489287 1.194176222753562 0.4848544283284241 0.18723608006417233 0.08702568116125116 0.10477930013201221 0.19954162534750278 0.5112237724501656 0.5752283107124098 0.8949631162733112 1.1785533465148568 2.029531787315657 2.1062641755467717 2.828641625795129 3.3284561842988705 3.0656340393647317 2.596512803357731 3.1937606205123723 1.9580544859887807 1.1827811843454603 1.423640449774443 1.220617961818107 0.5261718888046697 0.35302476371281427 0.1448135664116073 0.19942251839340094 0.3006898332939905 0.6010321859499608 1.081998572884807 1.6623696292719172 0.9628200061679284 0.5705423864658404 0.8605030381430024 0.9282119103736942 0.5792225235145516 0.6456594041491529 0.49082718526248703 0.38829434006158897 0.6609498179743248 1.209022940791951 1.8466727918205872 2.9602623199183506 2.279281634124937 2.3683865655995566 1.2599881175986054 0.8088783539379446 0.9086764908806055 2.1922980382746644 2.643171253170942 3.3926332666447196 3.0318956359679556 2.133277486559814 1.0238396213946372 0.44880803649400275 0.9119562793770545 2.083324624161432 1.1824986588000592 1.1922999925058784 1.7814530084995 2.4662378896463544 2.749540962284356 2.184819168982986 1.7575486584290754 2.5270041274631865 1.7396499881469198 1.2116393291127627 0.8414200048847252 0.5663668416187766 0.25315741318422974 0.11188320249448562 0.11400707664354469 0.22308928168722933 0.3438738625418663 0.7918557509509605 1.1937984574498834 1.1691474377118947 0.6350711994335306 0.9918564334852695 1.4272958281127948 1.706137215780348 1.4044135957901271 0.7602189258529405 0.37028433026987473 0.12604076090719316 0.04715601889465888 0.07713567440921562 0.20897008078761556 0.538921586094494 0.9652518547883672 2.0068619749744787 2.7502915972409996 2.198362899175235 2.582690569363859 2.2038097533679855 3.0329243408137248 1.9754654954547088 0.9967238168416196 0.7257749224244645 0.7177092189129587 0.49760650454591776 0.6988846821738864 0.586925942888845 0.24793602904571596 0.3049035727556703 0.30155005875709795 0.49140116175741316 0.49986731774776394 0.5963376964159202 0.5396093306514491 0.8107661927836767 0.707548085898663 0.2650084720762216 0.3738588871380172 0.6959091434544782 1.141944468751737 1.387021143655871 0.5090454226699104 0.20706576862849496 0.15644989047764482 0.3500072481868017 0.6713541089234111 0.7758470491538773 0.5500350829900932 0.2845052257557684 0.3065313765915159 0.5277148971305589 0.7154586405468922 0.6073693781274416 0.5949936912185266 0.6565055468791445 0.553281705450287 0.5104623964153903 0.7496063539154288 0.7719575507328889 0.4314526670319529 0.2970150458968045 0.30832070192665584 0.13078879776518795 0.32160744379765405 0.40269143159637 0.8134997373048763 1.438053066815498 1.877112619460599 2.755985346780358 3.4926314479298513 2.4523391628334577 1.6248687103092903 1.3106926742415461 0.8885046617288583 1.7590872729441747 2.173933092156844 1.5829571023857667 1.0786067393631347 1.0781677333044632 1.4125150340636012 1.2381716368245592 1.0127457851830584 0.9678917287321025 1.4882577601114877 1.637211987318565 1.2129442549471 1.2876086818078119 1.689840577141866 1.6699647048016268 2.2201957025696135 2.1586370665488968 2.6583257164511056 2.689591721985001 3.8145936781327903 3.285975899761486 5.246177084716937 3.3537528913894348 2.1592434943611476 0.994896837460297 0.7245899737234347 1.3729279066878197 2.2771251131797428 1.5883118128061442 1.0116427835272657 1.0010486937332566 1.2958177618625277 1.2998450560611907 2.2686862633803426 2.4501304356454727 2.400180306685581 1.83755354037868 1.2645007118781564 0.8852706912752775 0.47872674011180805 0.32615306778621495 0.4051138847560642 0.6552285576598956 1.1760658026873465 1.3677892552168534 1.6260220046484795 2.130217440564978 2.1430258743739086 2.35031008626512 1.9577675669558623 1.5415523597727825 1.5458470746652724 1.1777315575835485 0.7664293243811209 0.5720890676246292 0.18612749453216695 0.29470005337479543 0.34907902395239643 0.8427207331667763 1.30689969194424 1.4892924335856783 3.420371894691839 4.805047035356938 5.687384008191887 5.584883052633648 5.483080125446809 3.7823624583530884 2.714270702949596 1.655050484098113 1.5574015755434754 0.9483684775623733 0.4466501423943251 0.28540894780709386 0.167404737131418 0.2020126897772343 0.4082872150892425 0.5650982513229861 1.1112296955543448 0.9304600723419336 0.882936800145673 0.5061837579834559 0.356407294033019 0.31041512990771103 0.26553473120504567 0.4805911476414463 0.5551796193081779 0.6702336989842158 0.6789071296745007 0.6768984532857438 0.6945954202151471 1.2744671008001685 1.401006038776214 1.9081242278989712 1.5655155681651265 1.7096652514918191 1.948760167681878 1.666892648494103 1.0589588044018095 0.9011897223024283 0.7595595542528891 0.7472537501816225 0.9912698663100863 0.9151993489514336 1.3579976108151233 1.35215921327983 1.8479144215098497 2.363428125428241 3.328184363443377 3.1105561645593993 2.6368540360556882 2.6028244074846207 2.2420506632328805 1.8306379057039708 1.1834683285659215 0.7363862426641764 0.32516594611260985 0.14005188125700077 0.07402070933542877 0.20189485778485197 0.49385955628126305 0.511705468318132 1.0161669561414615 1.8276171444707248 2.453885907463477 3.378138743468898 3.4124885715499063 4.191763166537382 4.262159287992835 2.9882950302899167 1.9635471143672178 1.122615027081705 0.7836066262939947 0.3452187565327362 0.3364095755597289 0.2159962876818108 0.2591948306937934 0.8135123595575411 1.513079780124062
4.369536400210332 3.0878223118143446 2.559602265817868 1.8421397920998612 0.8152097236056427 0.6236974337714088 0.6229738328584525 0.8744301457491205 1.0 1.3014630248843286 1.7443628363769108 3.7651223089235937 2.170571945223785 1.6130791733415624 1.0610226511737573 1.0594477178792165 1.3313168633855634 0.979149713487481 0.3069129131994328 0.32655710994388826 0.1982646637848768 0.2607738889769911 0.34716148255669843 0.6432283051826392 0.6525952998056975 0.9262932346066719 1.0521504297998872 1.4640769514420464 1.7415753858112828 1.8497413814964525 2.056138533838184 2.24175703677986 1.05403775863775 1.154871244891137 1.343249101469111 1.1936977274537741 0.8782815990169307 0.6592995219392536 0.8552259162332256 0.7543948649960301 1.457901414479248 2.2376620908448825 1.6752939221076635 1.222069867143246 0.9588891409076479 0.4622127135682675 0.381633350505 0.3515673016412269 0.1558918294850807 0.10481170553336333 0.0812475532012715 0.25080816241237025 0.6103439830535097 0.820920945345687 0.7715830517290162 1.0763555827025841 0.7499840257586937 0.969352861040178 0.8073088539251283 0.9773096663953118 0.4149850849790892 0.16878908258519054 0.07599231264284463 0.08827380704367667 0.17299653372553742 0.45041644092130495 0.5089715573633701 0.8188188895864756 1.075778297172151 1.8739256802215138 1.9466254949239665 2.616532646091981 2.879756630803237 2.6383524269036376 2.347871966941341 2.8965206832879216 1.8291415521228898 0.9954286550549083 1.3108862010932052 1.1490026253946142 0.47174303745039065 0.3129419769793462 0.1350622431564742 0.18408061961398287 0.273504043703143 0.5287380275235758 0.9487176318539264 1.4388714113334309 0.8311879666306539 0.48784660573069105 0.7199719883537755 0.795068303170895 0.5063492913495365 0.5827937346654526 0.4605947300807029 0.3787048169538965 0.6424962643415453 1.198450678050956 1.815028796886582 2.9412983299990647 2.4777843252953535 2.764751963106098 1.5837618855019484 1.0634750830116322 0.9856943570446742 2.042860693808227 2.521257410009706 3.033209843311346 2.8706010584668165 1.94570063594373 0.956535411979456 0.47392550691210317 0.9166560220947696 1.9099266090869969 1.054276622372909 1.0311391693855765 1.5460528219427625 2.048705635842259 2.3705193330018353 1.9213482976283522 1.5595999619306329 2.1199451005169756 1.5406613299999832 1.0769120922706943 0.7428416069209364 0.4962432770478052 0.23961276360615577 0.11221630192354423 0.13022523028537536 0.2533593836202304 0.35942939564335924 0.7989846148419633 1.1586935150972575 1.0735674545878353 0.5783328996171745 0.8864721800529742 1.238656292235364 1.4446558578097393 1.204320294355435 0.6573122395083518 0.32443731949523974 0.11473253991107626 0.04558710010320065 0.06935287171114701 0.17288190832582692 0.4609937325690846 0.8556661483667976 1.9087992561307963 2.710011075765855 2.06843125851561 2.4813775703798577 2.113673668379415 2.829183994534469 1.9097487437932639 0.9807006740902413 0.6898452069688111 0.6727453432068641 0.45968309322877343 0.6232315194654159 0.5106297544417767 0.21053115448300172 0.2545642135157698 0.24878960652262333 0.39985038376991594 0.4681272679191994 0.45596537509165685 0.4472120169247696 0.6796748966229617 0.6145550036243347 0.23662914373962735 0.3196657098336167 0.5839029707406816 0.910156326077767 1.1112532760307683 0.43667181919538844 0.17185956976293712 0.11950299887373621 0.26727873673131525 0.5222086594202769 0.6247035183269374 0.45003851030314884 0.23538873579914352 0.2570866490786846 0.4300577995741715 0.5639989813621586 0.47373200571065793 0.4491192936972714 0.4208146594292714 0.41086216066225617 0.2768668046012962 0.42334070260518886 0.6376810293737066 0.3811200346041514 0.26721388205868685 0.2682151098810978 0.17103543110935202 0.34530954699594857 0.3861928597881315 0.7386996437916945 1.2207662756457835 1.550483353031765 2.2363160572815937 2.9261374995332514 2.045863615982695 1.36573784957864 1.0802377147144941 0.7372424262528482 1.3771971603172481 1.749298458222758 1.3175128061498687 0.8929885255722753 0.9041374761240982 1.160485456152439 1.0163542584297278 0.870851418092861 0.8238331115987216 1.2387455486469476 1.3906008114809312 1.0283354333998738 1.1136741322200416 1.458063785866576 1.4201138469027843 1.8649237943701955 1.8478416926170018 2.3289727661817667 2.5316904263532463 3.5169159572029605 3.0470877335903523 4.899487494459065 3.2407375292589573 2.124924148759638 0.9020262840113322 0.6623351710595818 1.1724421966297347 2.002009647989172 1.3986006796443162 0.9073566881747105 0.8837940304428444 1.139114996212493 1.138325713085521 1.9404649888178434 2.1136969892732616 2.0809586788861747 1.561339802906435 1.0997726567098967 0.7831651513761655 0.4277231388540184 0.2902778504583285 0.35230990432171067 0.5561323280433886 0.9967945415936241 1.1480790887184116 1.3439453506063521 1.760904470104766 1.7572380881787433 1.9321927178532528 1.6230738084868908 1.285067467316843 1.2843954599937535 0.9685911995095347 0.6353743985690276 0.4768188654498271 0.15980579030541936 0.29491686839348935 0.3544685562187925 0.8068404635588173 1.1772698409376776 1.360308908252625 3.0503269610621366 4.261283137270172 4.970496858786951 4.709888587089436 4.651302000914955 3.1513530132047154 2.378921854658428 1.5034855307801254 1.4480057011828855 0.8850783178143242 0.42663659280915217 0.2642919357662488 0.14375291477417587 0.16544404814127267 0.33545308375018634 0.4755660448785827 0.9531118512709192 0.8004214167518521 0.7646637354587772 0.43824497024654757 0.3144637930233588 0.26701256527347167 0.22297132572845774 0.39845001847882955 0.46534840778666947 0.5699042982613831 0.5942649850334535 0.6133294546556511 0.6554504597762494 1.233220728688611 1.3108234139478423 1.6653530621665082 1.3735285584510406 1.532742276391753 1.736872340324598 1.6361417356713612 1.0287216090042426 0.8561822688628937 0.7167468541551222 0.6704297480526898 0.8533775003092875 0.7958243359401156 1.1544737573274202 1.156048311056225 1.5619755069382821 1.9853853961640104 2.750202415656473 2.5680539124859143 2.1871748803265567 2.1870802656610673 1.9075484452591878 1.5406437450152706 0.9855428274368477 0.6134694302017384 0.2642630224870972 0.12183275547648291 0.07117665535115572 0.19343823936092996 0.45541839056286276 0.4712597769825738 0.898228564293266 1.5778976960301652 2.165635775998533 3.0447019181490456 3.0261814578902237 3.637506138329372 3.683317786123279 2.591066952363392 1.7208234205695547 1.014153715723445 0.7170438747390389 0.33128187210352983 0.30694140292363753 0.17722885082140044 0.1953700805777718 0.6537383908732717 1.2351768112875632
2.81702685101365 1.9599711924662686 1.5749675787302968 1.1821678487879441 0.5456019382034468 0.4299542740988453 0.38924760246745116 0.5183089744807287 0.6292154497867607 1.0 1.1710699652912206 2.2765986135065504 1.3883743287394803 0.9342724411084332 0.46551883784710585 0.6164296572537177 0.7880982000535889 0.5900060287773884 0.19866775298485329 0.20191305477068733 0.09869420955376199 0.11577080806629898 0.14633048268450957 0.30773013743423205 0.33910195578261265 0.5202782634180936 0.6243962493206114 0.8820792434817417 1.0691538394901992 1.109432611193017 1.2436519530918566 1.3567530118812907 0.7741761177544088 0.8496072413872436 0.9334146451291474 0.7839029607301969 0.5324094551698185 0.3797393291706237 0.4868954397369378 0.4196321186478121 0.8535266193911609 1.216830810766608 0.8749410333418454 0.5411800443188907 0.5066964067247118 0.2460824317111656 0.23597427890741127 0.17197634817930685 0.07070001211792006 0.04147666899297112 0.05219234422601987 0.16825574263284962 0.43461933472624403 0.6051660999099537 0.5657948882453677 0.7708665240025789 0.5190604126025309 0.6337200300766912 0.4705025454605386 0.6520268658402774 0.2803236477052365 0.10087601006934517 0.04814729385012017 0.05380924186321026 0.10040793004520844 0.25767229687061377 0.2927947522484808 0.49896269915830277 0.6939753248835635 1.1894806960207243 1.231055439466472 1.4530601123598412 1.5837820402009415 1.5311364653670851 1.343311526510287 1.8519256266185107 1.2938657993441114 0.6941135760297801 0.9478839666147024 0.7171409370555225 0.298118870860793 0.21830268111609 0.10308968688933859 0.15996888256903996 0.22393919081516245 0.42672243376537267 0.7229833472842823 1.106019215598544 0.6490698860731053 0.416062970609629 0.6281604800374937 0.6765505498449024 0.43715275582210733 0.4734559980771756 0.3628563650972606 0.27206070842857594 0.41683420573235636 0.7103618056203131 1.0186862822114833 1.5927142986399843 1.1955961085823377 1.5397717714703507 0.7766049498479362 0.4614731345708967 0.412278627361484 0.9722691143554262 1.211857615301756 1.4193281465703007 1.3755524446200271 0.9696992360299141 0.40178108514754246 0.2833006826330106 0.5835096302640405 1.2328137186574826 0.6301295172162439 0.58181545336777 0.9132221111650584 1.2896506867301238 1.398958796470563 1.0371753527785894 0.8892279999417569 1.2467783466272429 0.914924207394111 0.6567019063623057 0.4424634204199184 0.2797616785334947 0.13062695341300457 0.05351447801650528 0.06554697080569273 0.13227049445551112 0.22307623665301096 0.5237855586769855 0.7689422631592586 0.7291271890085337 0.39550974571286285 0.593092284179191 0.8657739829964873 1.0297526216274309 0.8773396728020635 0.48618608740975755 0.25003485643121404 0.09568078808966633 0.04149700784168338 0.038721972789574614 0.10906775901664782 0.2907715117715061 0.6094526487552139 1.3861736061327814 1.9442750440228462 1.4886444045104157 1.757040035930789 1.4493751945856834 1.5400342798879394 0.9958362798653001 0.601989405207709 0.43350964519888896 0.3973002745362655 0.2594875936552534 0.3505857485394839 0.30656550237327373 0.13621558448522944 0.18861144986178457 0.17636008422933658 0.2677077451785302 0.24406284036859338 0.16511778602367824 0.18739338946814885 0.2938767043732451 0.2233012695323555 0.09800507065469057 0.14495947469505277 0.27373516898196987 0.2826781453810121 0.38709163350710707 0.24657638044395214 0.11135481455524714 0.08575964285122673 0.1541624244752991 0.21731855868209043 0.2458087855597867 0.2072555261005643 0.1356349670796971 0.18201651251296438 0.2391481387187337 0.2654689970865425 0.22609273367239385 0.19234010609879962 0.14545535848149022 0.19757103170568768 0.09665756508546086 0.18476866291648975 0.3472957020858683 0.14824102715675053 0.09006536517465054 0.05167065828552585 0.09294918729878333 0.2222331017854601 0.3040029697948691 0.6164269023916629 0.9766070698875592 1.2224101580923277 1.739513117412117 2.3342328682187077 1.6214678551376864 1.0267253009740132 0.8111873052647032 0.49475723687252254 0.935487636273272 1.29526721240051 0.9241798525600797 0.5100672174934762 0.5446701060412937 0.7041488897582739 0.671771258328472 0.583102358519462 0.5013642278901663 0.7433238151342791 0.8653791992202557 0.5922136895053438 0.6360061159261685 0.8847449776078445 0.8510788526692431 1.117594699153413 1.0802950601099575 1.3715435046539037 1.5429837684619525 2.0320373252605597 1.9710094111129914 3.1876921355769565 2.0231661449256024 1.2817316733397313 0.4179046966534857 0.3608262071533404 0.6488773629746718 1.1440891929495283 0.8088212101587666 0.4907543898238378 0.4745921475985925 0.6473869558158539 0.6794423731146726 1.2107811021361603 1.3479721062998522 1.3705992653234271 1.0335223971872924 0.6939689897225717 0.48700841061709205 0.24480221414717973 0.156279516073352 0.18501629368998945 0.32008992109354223 0.6001156728479112 0.7115367776706095 0.8724306921648876 1.1603412613145343 1.174084337430561 1.3145608422938078 1.2083633759301213 0.956633444163621 0.9463559977825143 0.7007531633915498 0.434535314644698 0.3266263613090772 0.08627945657168833 0.11218847854245496 0.16959037598908672 0.431208325030037 0.7210210920543645 0.8907106423586347 1.5932502655462957 2.3577463342021696 2.8741819408701126 2.8591515658340865 2.872021705315794 1.936087896938579 1.6272431207119793 1.0409302545212937 1.0208319557085843 0.6393616069126972 0.3247936571233146 0.2171042293139389 0.1141607547629996 0.12033910797617481 0.21411516699442434 0.2772231740861855 0.5933413293173833 0.4608990534237202 0.42209142721461845 0.2081369227079992 0.13031018520462162 0.13635477507758484 0.13230286688735757 0.29000451932995686 0.35606342844766625 0.42645133870560753 0.45135641626405126 0.46751069993103067 0.4789817486848249 0.8956040752330596 0.9257258713807451 1.1240965398638953 0.8451119080010323 0.9010749530102117 0.9952803028287427 0.9215845992675863 0.5146726881064246 0.4758670877262548 0.3793939338653854 0.4338274312203186 0.5805462995181654 0.542885437506803 0.8034102458806308 0.7760801798215377 0.9604977197610253 1.2612000062294908 1.6718769613196403 1.6351814901770036 1.463272475006048 1.4723840993450394 1.3329607886419808 1.0161942412366136 0.6277934357892212 0.36385157784540206 0.1492708623797997 0.05648737435134986 0.04230536413478697 0.13736348086639086 0.33730761527515846 0.3515635013079168 0.6602695045015095 1.0988836242128186 1.4745796910341797 1.886698580923332 1.8558653228918658 2.219738885456366 2.2817354490534756 1.6518517252898262 1.0422126718264324 0.5940638107351446 0.36149944496979497 0.13041481732533539 0.10415684139053605 0.09188799201405806 0.16738430776321228 0.5071672126289154 0.8826280128482995
1.2007686334852303 0.8448609622167991 0.7956174983384288 0.640311851085139 0.2479978927665073 0.19835172108450932 0.21830089684355608 0.2806879853729655 0.33551039399764426 0.46589114124614334 1.0 1.9248261199619234 1.1121762181200678 0.6781263571282689 0.4797031078226391 0.43207989797238927 0.5225732074173198 0.35886860166121515 0.12205713544902864 0.13441257270928222 0.10319207404825056 0.13548503028756348 0.18069347726967863 0.28138199795149116 0.2666348868346765 0.3582661951610612 0.39017925193647096 0.5139637814082985 0.5730210486927404 0.6247411718347161 0.6778678448181403 0.7716239456978189 0.3054375592627438 0.32587317965648865 0.39019795449040084 0.3771093922848383 0.29744263330275894 0.23735156774792004 0.3167981056302975 0.29485297794145393 0.5569353698162649 1.024980322246895 0.761877637546008 0.6558300626927646 0.4718494097858422 0.21897516257934918 0.16756146506193398 0.1787739341787401 0.0865326636449012 0.060371781913892794 0.03482936648813031 0.08335238341032278 0.18661405179778498 0.23216772725331397 0.21574303516386906 0.29843525462294906 0.21326522964841454 0.2826841632628966 0.2816509160965917 0.2525046915257412 0.1229167946457199 0.054233273437028544 0.020925593439424302 0.02310396087761143 0.05818016678764051 0.15659992057827446 0.179907158327631 0.2901979700550964 0.36267859625287807 0.6286461755011866 0.647316851115665 0.9612311136412203 1.1777067006841857 1.0826156193233505 0.8271336532584822 1.036760002441232 0.5972885151040196 0.27117993782190436 0.37410512568198184 0.5205932882388334 0.2010232767111758 0.12480369390575456 0.057252874865739004 0.05770940363050624 0.07245702270473489 0.12895887022867902 0.24710620585312676 0.37089858227876454 0.2030690810230156 0.10327475917325268 0.1436936253448466 0.17808637400143923 0.11939174267739282 0.15599832111743858 0.14998039669402755 0.1452420487760835 0.2628196566601813 0.461653975695 0.7137514366551924 1.1905441211693408 1.1721582813688753 1.3515926497644795 0.9631749375939588 0.7281064572772102 0.5879018035542746 0.788983037613808 0.9544436230315951 0.9043515594660987 1.0369366158063922 0.6911168767321888 0.38721267193474435 0.15422459518755116 0.2699982119896017 0.6645546684118521 0.3819434489082323 0.3631389425686614 0.5213214483909642 0.6899601593787008 0.8141269746433459 0.672441847342037 0.5428201380668186 0.7372615275469584 0.5373328940692471 0.35865393614483576 0.24965514165418526 0.17124154568710384 0.09428690682505282 0.04967214162068328 0.0665512446584193 0.12498735806750656 0.15038823377819419 0.3122352574068244 0.42370251652608515 0.3384680192444369 0.17511525389210073 0.2659713204101875 0.34884058024612474 0.39554710438810353 0.3284950937570708 0.1739989511896157 0.08163540924490552 0.029728053170353652 0.01767305696261 0.03980318845962819 0.07886240416271785 0.1900960932898912 0.3024819060460727 0.699824995100396 1.0405755980581315 0.8105704483226418 1.0663346652397476 1.019897335825773 1.4548544661565619 0.9433073385775129 0.33706152031026815 0.23977480654280053 0.23782620915554384 0.1676503242360579 0.2145574324079931 0.16133451630209483 0.0669354521861608 0.06729947108528529 0.05161925628101556 0.06812650793694272 0.1823135285486888 0.16937726641194337 0.1586874659351311 0.20879367211344185 0.204450267354851 0.08477426383583545 0.06790152289696871 0.06942424105937489 0.2744644319324949 0.3855762981254008 0.05595619422830287 0.029323927161192413 0.04484874973748293 0.118641404254931 0.22588224837883833 0.24093592338977923 0.16167959156341083 0.05736432213309131 0.04692858733086372 0.062477532876660934 0.12568891381290626 0.16630007103491626 0.14215460002671654 0.1292185739981591 0.06597086680008901 0.06731365079017353 0.31996097731749723 0.3292240609113687 0.12795048484656965 0.17987043494947502 0.20650000915434685 0.25877973457255127 0.203927702912424 0.194219111446362 0.26760523669480935 0.3951335220196324 0.4817451186748601 0.6330111981823012 0.7644755658938581 0.4272162296031613 0.3241248971409189 0.21146743853941816 0.08288857169902498 0.22348075554095942 0.45007092585793956 0.3852545703789458 0.27801793243481665 0.2605635321525767 0.3806102569005189 0.33274426952138075 0.2753190019251034 0.2768068215380309 0.4260199796227493 0.4687071679044018 0.37000813282747835 0.41796581857584125 0.5291565832271404 0.4969898874716559 0.6410655444543734 0.639843065679237 0.8528358335487374 1.0508888863080978 1.482268976709558 1.2600861261535052 1.9861199012643904 1.2988795651935585 0.7956199078624557 0.2559772717009312 0.21802029189365538 0.35503402484994334 0.6407952609456078 0.4204641480059538 0.2981821308656376 0.30352195287888734 0.43851378465870783 0.43953830019945994 0.7138591644208098 0.7397876155890863 0.6800139493714041 0.5261394878707734 0.41775644217973523 0.3030313121306733 0.17579835100311242 0.11654016929877205 0.1381619303725195 0.1944978829958353 0.3408117414457817 0.3910812450387712 0.4361349098202886 0.5721083793197888 0.5773497068061295 0.6129279440407637 0.43856260342708414 0.3273276605511833 0.33860899331356237 0.2424641765166554 0.1573327497993168 0.132831064422242 0.0647772589748624 0.11743101209640361 0.15900227025452568 0.35821835636148913 0.4877778168643372 0.5357784885734012 1.281306026961933 1.7654403887572134 1.9991983301062968 1.8062021364322849 1.7053932936679668 1.0521072330746988 0.6446440662427376 0.3654269988025278 0.4234606985162663 0.2496162991888225 0.13207569558515592 0.07076966535001006 0.041669756807657776 0.050801893983502856 0.11815476173372262 0.18462729253812146 0.3527211822774908 0.32372774773199464 0.31382583715610085 0.19313936710047844 0.14619919037618917 0.11050351599222814 0.08424908567726135 0.11470980695562044 0.11851892900393428 0.15705024365099135 0.15812896027167495 0.1660334564813476 0.19145907073353868 0.34978462349443323 0.379161009574562 0.41251310808426467 0.3374978984434572 0.4445775335693224 0.5633799924795366 0.6228675771370258 0.4083424870427516 0.309054066205034 0.2398928480072006 0.20821186745754033 0.2424358764727252 0.2228551826056921 0.3326368813014496 0.35707543443936873 0.5496779310253378 0.7180234141634477 1.0675112183219193 0.9380874264098317 0.723221564844817 0.6975914586935008 0.5979002896034279 0.5077094951538392 0.34230927328087973 0.22667742424853538 0.10037597160072903 0.057551940332287096 0.03536891037155546 0.07652616535700738 0.1559503466560551 0.13833670794478847 0.23980194990360648 0.5496795399264353 0.7829777721828775 1.2614942733334074 1.1888754621064528 1.3543767368655741 1.3876950046501733 0.9900834950879142 0.6938607049407605 0.4321972514924297 0.3177423142947471 0.15049271189979718 0.1073164766308653 0.029632008540506433 0.03070560089329092 0.16430208680004818 0.3781387091131702
0.4617383256754324 0.37775478323002276 0.3618425259393708 0.26833565508138324 0.12547470814167175 0.0926191965180079 0.09403974496192423 0.12153428340950576 0.12467784430172317 0.1559297990968768 0.33138477067826194 1.0 0.48807608497176463 0.2826074653586343 0.22804370094554904 0.19357596258436094 0.24320105322239083 0.18000132507306146 0.04846946380828137 0.04850881814144616 0.03358687063683801 0.048333276518383955 0.06641766993250621 0.12053968686111001 0.11032017649931639 0.13472273318510064 0.14842318342029232 0.1970879632281074 0.2316315899088776 0.2482590306579478 0.2886757673616741 0.25578049390317537 0.11365416224277065 0.11185447436785544 0.1442365752343874 0.142617144422823 0.11700554725951176 0.09525249273380902 0.1258864438083298 0.11754802595183994 0.20600394547327036 0.45819905228223023 0.39350988887127497 0.3726396984930364 0.1825589131618482 0.06892147496715945 0.05645529380872712 0.06767904994065191 0.03211688899618004 0.021584953995928628 0.010949703124554837 0.037157419616054586 0.08864201069604015 0.11517359120792373 0.11198163776213162 0.15905244922359324 0.10910279366701191 0.14795593445074445 0.11904680005386886 0.10600391873459404 0.04253105667277142 0.01815616766878221 0.00795062269189301 0.008900733367121673 0.024450998378650102 0.06708480080084146 0.07706563408085544 0.11727262482925829 0.16752572721669445 0.3168118861438855 0.27151778808977856 0.4059696710028949 0.5562852376201477 0.48721703825535173 0.3388162382678089 0.40731467350184924 0.20783728815343777 0.12684668602434399 0.14392460983457753 0.21310793355410093 0.09116617110414083 0.055604627175519526 0.023538571225243003 0.024721774678693423 0.034055701852453255 0.06493050672466619 0.1254092073639735 0.18902189081518808 0.1007474950428606 0.05023558435153499 0.0751247920919712 0.09167197173771628 0.05896442608248107 0.07678816269478586 0.06387209500479452 0.05410880303443756 0.09450995480943303 0.17988997006430238 0.3089953064751747 0.5205015968855862 0.4705263511409304 0.4244471849069853 0.27841550584071095 0.19960103066264392 0.20173066711458953 0.39519419986808485 0.4732076813973586 0.493331766889672 0.48005465832701677 0.3055187322769091 0.16857109064601988 0.0484910887471322 0.08212955106047073 0.2600308207661216 0.15531704763635273 0.1724680145833585 0.23064029258060947 0.31218684123006196 0.339059492992221 0.28643553016225226 0.23731462760057886 0.365379055979354 0.2288887937842836 0.15133317648696865 0.10684919946376345 0.0728678316062712 0.03593623499174853 0.017144374842711918 0.02068400710561798 0.03890246275390418 0.051503149945372195 0.11260872654032719 0.1649302421840742 0.15789106062674368 0.08248101297190841 0.13027633568786484 0.17991399352808482 0.2114517232093545 0.17224265792446866 0.09088949000821042 0.04149037080169723 0.013232608032089123 0.005231962138406151 0.0154433870541892 0.03603251449776868 0.09119052296855583 0.1408852531510255 0.33840184353573755 0.47160132477116495 0.37011419849078875 0.415638960480364 0.3552961280003078 0.5881540207748005 0.38597541101243216 0.1252044208663765 0.09601905492790945 0.0970198586094161 0.07048931619820605 0.09124910541216376 0.06937359953016237 0.029334558604493115 0.03185733728058139 0.02723194998275065 0.032663451402118675 0.08288130870647527 0.08272219114615434 0.057743020170977426 0.07529161552703642 0.08098605598160485 0.034501631670396986 0.0230639441840831 0.027974367662290285 0.12653586285202872 0.21590227301212464 0.02771525388281251 0.01738791455306643 0.021231066466888507 0.04910801713471445 0.09379776436069907 0.08699762257220058 0.05413159294639717 0.022179689795355412 0.018318034736816858 0.031638767867866124 0.05144553541670466 0.05751686862568107 0.05820998211534587 0.0719443679160218 0.05578523314167046 0.12459634738527343 0.31488470706563093 0.18857389304405275 0.05880365657938879 0.06058035407465907 0.05461308033939197 0.047646003491824566 0.04276470967779587 0.05857374415632293 0.07376563379760592 0.1030640181451596 0.1057840986663743 0.1619585565108293 0.20081169178177558 0.08914446310559825 0.07217684362685971 0.054996362823924616 0.042870913657390874 0.13914811380059486 0.19236290624493874 0.13934388947742388 0.11836629553579409 0.10908089113799897 0.1487291386680886 0.12007175655159989 0.1165100650448224 0.1403571579912972 0.22685934010264824 0.23561838969144283 0.1868101159384641 0.18231701507889894 0.2305960340497832 0.23937140775448587 0.31772260677034414 0.30869146190302305 0.40236033105467794 0.45799443706931403 0.6633063402334467 0.6021273584331007 0.9151632366872345 0.5848450595796199 0.3147944099985081 0.12161532425975205 0.05712805095110769 0.14333367297867108 0.3047596631925889 0.1916063513746695 0.13342655553068122 0.13767117323145453 0.195877287092794 0.19162180744246518 0.33119862495862473 0.354138164160753 0.33311862080952265 0.22350843301900478 0.16308150335288568 0.12069218782243296 0.07047433190606475 0.05069809966645019 0.06562183044086554 0.10095751103399686 0.1744332723280334 0.20909067843979343 0.24217105868931496 0.3139991907917646 0.32857895172873486 0.32873299457520333 0.22714124618071416 0.18180091272988938 0.17935086682177812 0.1286998030775227 0.08201996769629673 0.05929531596691336 0.022576382989218297 0.028356176609987255 0.05006923295658601 0.13302425657068848 0.1930153173964424 0.1934918464035022 0.5574428972922614 0.7827221987905334 0.8749681731649578 0.8547857879261399 0.7709332975562802 0.4898411510614389 0.318940311021889 0.17027836574701302 0.16015847886272996 0.09767415996264875 0.048137919737449665 0.02836994773724286 0.02384440796054982 0.03360512384109135 0.07212873174283109 0.1036624210788026 0.18983666045305228 0.16870853459815582 0.15653307982424428 0.0936035247101097 0.0669678762365796 0.057998458596844084 0.0492383560670555 0.07006266448144127 0.07074657548095031 0.08988042146153817 0.0804153190155297 0.07311278042025157 0.07209652219006325 0.11841063358685619 0.15379655335212059 0.2015106761825262 0.17874325685036696 0.22286778535017684 0.30955905554534285 0.26124642823371874 0.15323935918874448 0.1024895298560521 0.06930047517831368 0.07886277906197571 0.10520862246566608 0.10069579328645804 0.16160900830922473 0.18854944172059326 0.2820727783000842 0.37013114314061135 0.5631807698289358 0.5159331255838843 0.401015700700925 0.3601699443333045 0.2865092383143019 0.2624669396163531 0.18955988918539513 0.1257159402970354 0.06032498301586831 0.03121620508006189 0.01481480591847088 0.025104578454440137 0.0547274857047771 0.04168191863370562 0.1012883149290919 0.22475197865547908 0.3150972927297794 0.4840183089157808 0.49680011143720293 0.6266080477557666 0.6360361545095942 0.4492847888497812 0.30631778568467455 0.17762541186927547 0.1290496391227205 0.05648859220540459 0.03905749406471645 0.02079662444050535 0.03000714518304231 0.08024768702582818 0.1711275267618986
0.9449532787391653 0.6889453228021262 0.6800723560672074 0.5428485374088383 0.21956912278756852 0.1618180037343228 0.16443170805303 0.21231085435855623 0.2336948261212713 0.3091818156966656 0.6225573469673971 1.5869098083788473 1.0 0.5281548584393894 0.4072424551930151 0.3760590209923438 0.4768100303649998 0.3273085766042537 0.09172781572482822 0.10154081565994451 0.07274242328476108 0.09074923900122216 0.11823679039239608 0.1974653420747192 0.18733092494739725 0.2531801035936692 0.28014581412146694 0.372668105922095 0.41932816002941625 0.4620147437988004 0.5200870530760892 0.5892185079564091 0.22230939775404213 0.234457614093821 0.2823286587029161 0.27266640911879636 0.2174980994613455 0.17186067515008682 0.22853986246935587 0.20800073568596067 0.37291614430222997 0.6765052001683399 0.5333565379055473 0.4592160663643988 0.2841391268090902 0.1303396112827718 0.10494726488219779 0.1159198367239572 0.05670152032374703 0.040268388908771414 0.026090592734850968 0.07130509829550133 0.1639493966715309 0.207024344733231 0.18939847023354234 0.26160649915217526 0.17613751712720377 0.23126076570437137 0.1988793628315805 0.20147813000765294 0.08663376795306767 0.03539557810126066 0.013107201676703095 0.017696566829433182 0.045285080031593004 0.12171213315320457 0.13967993848551832 0.217222427277141 0.2833925315625262 0.5002703928980536 0.4973176588333177 0.6993379722110846 0.8328544918744016 0.7480636811439221 0.609106074016956 0.7794508861983291 0.4418558835756736 0.19104901943622343 0.25588669787462487 0.3690840121454265 0.1501279819626938 0.09385263084670904 0.04167296077872475 0.044543791356820774 0.06037217326396716 0.11512146958805142 0.21585753153815523 0.3349942246728137 0.19208041011718935 0.10345140060738837 0.1429945256819745 0.1616959464732277 0.10545751558802027 0.12506242498229747 0.10974745930835443 0.10363223619882676 0.1889315646371065 0.3445568370396937 0.5336095723113404 0.888250836711147 0.8154856076862849 0.8423372177802425 0.5630998622228364 0.4072921147035343 0.37363740649365434 0.6333292444636538 0.7461759750238067 0.7725616423207854 0.7610854502318699 0.4902036835879562 0.2489591538640823 0.10961666877733713 0.19322463088452804 0.5046511590708268 0.2934065152242959 0.30030353725178593 0.42079121965532673 0.5723270843143944 0.6586042331085735 0.5350451254227598 0.43340321845112245 0.5919038661994976 0.4161817836383114 0.2808882408216874 0.19766058976451034 0.13823364255952236 0.06933453414965393 0.034248614193494197 0.04276844505626173 0.07683574226803254 0.10305942797121484 0.22036395199681158 0.3065683112410806 0.254293288603953 0.13170383769288316 0.2068187609397733 0.29148355245364727 0.3437638316820989 0.29157908399476296 0.15146897515311794 0.07317960014078051 0.0263412189765504 0.013624360975280733 0.027787475789152236 0.058688646139714834 0.14298241768387324 0.22713333827489254 0.5357171939582791 0.7596653015002623 0.5818284359447279 0.7201350971142086 0.6462868455591677 0.9852598642171069 0.6435401943405062 0.22103665277888887 0.17050764406350086 0.17403161636286013 0.12518557495406624 0.1636459673556565 0.12336827238664266 0.050928598159320104 0.05398256675195016 0.04081310236130116 0.04731676772641205 0.12508425232739476 0.13247506646131313 0.1119839989301615 0.13854650900314658 0.14527320535695118 0.055207745761901676 0.046215109546851416 0.06665656329345299 0.22067611086445058 0.3278100679004214 0.04556599508421458 0.02430333352771784 0.03447392067437949 0.08842173676794779 0.16889443585413097 0.17105135392636975 0.10677545817341338 0.03911874949201055 0.030367766353886914 0.048044002519716286 0.09556717049918356 0.09785090348788023 0.09152926909126358 0.09486920767899068 0.05470548094559236 0.08624426275941048 0.2855946965880934 0.23522527202118185 0.09029030923884838 0.12155773940895642 0.1319299088672868 0.11755507703118083 0.10613684851363345 0.11370522589473137 0.17605962200940156 0.27191570388436326 0.3314366738243999 0.47953552926820014 0.5700292565004039 0.3020121969038169 0.23889578647402865 0.1673977611426071 0.07542364781718792 0.22794759061707728 0.41082419917118684 0.30405867717223845 0.21717825675919977 0.19723883977817822 0.2798660176576124 0.23237042516309256 0.20023656277833762 0.20354044528241458 0.32180945655609666 0.34978627484260155 0.2691297845928631 0.29494171101142874 0.38679240124649683 0.37307898455520955 0.5005644116017626 0.5194737226429598 0.6911027780922145 0.7393584648910296 1.0191929869065235 0.9090499465712383 1.5080816149001632 0.9918712559472294 0.5891033461169551 0.2001451553055951 0.1701319348579305 0.3249551927576239 0.559053849517897 0.3647963008413803 0.25059807356709984 0.24449180866553707 0.33489933420222023 0.3260571011789839 0.5258784258277854 0.5400485472395692 0.48151326394734467 0.35212903692916536 0.27809953033642687 0.20571764778713628 0.11763183626097888 0.08216922745534895 0.09919107748136885 0.14766895882428524 0.2569195304375481 0.30638262716350434 0.34814740695120605 0.44734656879343515 0.4607081567585417 0.4689083688786946 0.35480333335084213 0.26560964885070343 0.2712070298288144 0.1949093398611215 0.12642704988221065 0.1043061867943174 0.046792259307528235 0.07735750858568946 0.10784802499582469 0.25611665387314786 0.35451826060652436 0.3856367814485075 0.9687265571049187 1.3255769609340593 1.471247252540388 1.3729879601345745 1.2747923894859687 0.8076367643359609 0.4864640780144056 0.274152653245301 0.3078941903615739 0.17604772407537067 0.08882828187167385 0.05426693985384599 0.038928213241485425 0.05125189831892133 0.10630253901936207 0.15571711485980927 0.2873129580525843 0.2583147102856284 0.23683754474580954 0.1404412197862379 0.10843024997763334 0.09608651954100896 0.07807176286399921 0.1121013784562686 0.113122399681618 0.1394429234840164 0.13028605813678343 0.12730137007124123 0.1314763459616357 0.22674207945475727 0.25347671488792056 0.2920935844424021 0.23650612181383632 0.31392936598386784 0.404777046157536 0.44425830054584503 0.28645527939414867 0.2106130927233194 0.1588171794598886 0.15122284009411757 0.18406276494756094 0.16685527506619016 0.25788629311199535 0.27565505584793554 0.41760828722813836 0.5332169343983313 0.8474618872105688 0.7780381942785438 0.6017838679794822 0.5783343452146834 0.46724712981934313 0.4016615213481365 0.27709850581969214 0.18211063741249783 0.08466002520504537 0.045019487955913325 0.025932476967464927 0.04814247036471504 0.10156707322764877 0.07685558857678086 0.15475108525427744 0.38633979830332743 0.5201413982330597 0.8568588083222352 0.8303915187629521 0.9846697155123167 1.0037517856057776 0.7135606903654346 0.5007336697667516 0.31284439580033074 0.23598549181377476 0.11333536868585692 0.08687606630793336 0.02794317736378283 0.03812890343365859 0.14623396462428842 0.32302410259181946
1.3902745472638496 0.9393007602376852 0.8175352779313831 0.6771058450429044 0.3072160532093163 0.21019710874596562 0.2234229909562235 0.2930858738944291 0.2900032205624063 0.34741865256757193 0.6338530844209627 1.5343363389165978 0.8819287573569087 1.0 0.7376441670384569 0.5103115217197653 0.6173402631142757 0.44758165759281987 0.15333239729185902 0.18152606522854586 0.13846655761057405 0.1483266395705109 0.18839590960531713 0.2811859135986679 0.25407375202742144 0.3290502007328257 0.3634798405766039 0.4773365015218316 0.5319604159207779 0.5827603826838684 0.696333143716099 0.8057653850883362 0.3360574047488019 0.32594555538802183 0.36332575914914145 0.3468485469772526 0.28592158490128067 0.22601216537683524 0.29452298687607315 0.26777815216136747 0.45267486396247 0.9041740043150746 0.7612420780785909 0.7489424663115668 0.4392120864637756 0.24222321781752232 0.16476231797411656 0.1724563139796245 0.08919480596931048 0.06909801219066347 0.05398990872193514 0.10919930156226648 0.23605356825023396 0.27256632866522873 0.23039173473768673 0.2996311528373313 0.19617019401063407 0.2617929467024933 0.2653830230134043 0.17652970689373143 0.07199978982764393 0.03429989946472341 0.010450962494473966 0.018135430535588422 0.05688566894561147 0.16864400121563716 0.19803499706072214 0.29434534929481215 0.3640067513821772 0.6505577435826089 0.6580129869278536 1.080783927572083 1.5538396961914187 1.373359788838042 1.0158852645523722 1.034864166712164 0.5938937711626805 0.3420411572899661 0.2927022895027829 0.5023711061878983 0.19562356307340953 0.12156917632901099 0.0533916300878574 0.05500196945433045 0.0727449138833672 0.14095234952183103 0.2615086187953683 0.4128540503383114 0.2703835229651359 0.15522520053088243 0.18490163722730982 0.19156249386910332 0.13084953240387348 0.1539965765012727 0.14046200692735517 0.13449187282020286 0.2703956847570481 0.5450311246096057 0.7898375317363704 1.3211381751570488 1.3712910985673004 1.4010731496624764 1.0079836582829145 0.7230269549167486 0.6648797924031337 1.0669781006528594 1.083134905866447 1.255459674003052 1.213673829459273 0.7007824481329884 0.4712979225360828 0.18380569680418854 0.33455391117797834 0.6811225039357399 0.4586636804690839 0.4763827137730623 0.6377533068834916 0.8262777754828432 1.0285127964889047 0.8960047521330823 0.6959216870650008 0.8979340556145549 0.6094979331765773 0.403002766109269 0.290905270765945 0.19891910031186344 0.1039459132797919 0.05604182407305742 0.06546274902315136 0.11251157575607709 0.12289001725920497 0.2567576392496068 0.3464385074487933 0.31564046506863297 0.16092180187095204 0.24892781242425402 0.34462953014812975 0.40457303276635403 0.3544968756400111 0.18599338727591588 0.09742197476744409 0.035421687146763914 0.022985681346801547 0.039815986309645175 0.0799909793045484 0.1939865388535964 0.2698660078274689 0.6304905144697025 0.8943030916770627 0.6826908093140373 1.037236424514389 0.9584563706046678 1.5277874053504892 0.997144887214193 0.2927205692334181 0.21160167467675364 0.22697536231255822 0.16735421070473516 0.22877965317249827 0.1629247578097955 0.05947338699873327 0.05074092298083483 0.049735314731167005 0.08409669093199104 0.16105774254509445 0.2469005369904346 0.1803292454278245 0.286144507577047 0.2673066464551451 0.0967008412898656 0.08158014537491601 0.12898628608893814 0.46264747719748445 0.6188166394304251 0.08970215387772106 0.05237475649634969 0.03486086250844565 0.1268446134457705 0.2911233178159666 0.3011768519176151 0.17251610486762653 0.059983561941814936 0.03665525459711948 0.08793824394656641 0.16612913249119723 0.1821591020110713 0.21445144350134196 0.28892751475777423 0.33735273577622366 0.45900967594052583 0.6680087171117829 0.3564162570641855 0.1548075643406101 0.2042045275903909 0.24819676375511518 0.2690688225045358 0.1681243706495846 0.12385957652564282 0.17912403725588238 0.2675584370339147 0.35792714688534166 0.5331633139513823 0.5824288132574639 0.3400430134134977 0.2858447590682032 0.21002142176817867 0.18073571615091483 0.47454187532634173 0.6683770010750577 0.5084026801088012 0.330667015820919 0.282512556462545 0.3776690613629564 0.28591458607812187 0.22871815865828604 0.2422842680544686 0.37728887579865666 0.3878734363029743 0.34754365121478176 0.3887644037638884 0.48532249346253864 0.47206907951310206 0.6779795520462111 0.7548401258060016 1.0109596797788296 0.9780589311779943 1.3842062071232881 1.1388390965648585 1.7515755842313467 1.2653515597209177 0.863394897523902 0.507194433887894 0.33454785253638747 0.5374504489364216 0.8341640360108357 0.5728141394888887 0.3875147782672996 0.36176082435285756 0.47171583094789665 0.4267641756351661 0.6748126187331844 0.6555590268502485 0.6381053018030866 0.45454691482798887 0.34829958653524645 0.25601232659207585 0.15908814919260447 0.11150587391780756 0.1324249290453691 0.17401290361683255 0.2917045086637823 0.3535342586689538 0.36131150743691903 0.44875742053582746 0.4394497804376684 0.474011999825652 0.3532859419785808 0.23482593652507683 0.26054407583357125 0.186465133802975 0.10848776200704931 0.09631611938896413 0.06562698022229027 0.1344520557310442 0.17017732437678063 0.3729894322496882 0.4565326733883212 0.4579876062582995 1.4246389145173106 1.9207029816067591 2.0330330134721275 1.7169548128823404 1.5741174779230844 1.0543990844062066 0.5065448391041082 0.22687449807557517 0.26755476172373044 0.1481004673714705 0.07946223462767137 0.0511274735385139 0.046629619043229126 0.07581643471286711 0.14190645716687794 0.21745507871131484 0.3512158423223239 0.35183227739588396 0.31748113343874107 0.22072503596030957 0.2003362854760995 0.17872830684805596 0.13697331966102624 0.15310892055638323 0.1341241146900875 0.1454438084893968 0.11458385142125016 0.10700889134135547 0.10762453140878142 0.18034253410967463 0.1881525689749507 0.18783489180745574 0.2332131866691589 0.37207087646043474 0.5466300036378932 0.6267506492551186 0.44721219619107494 0.2862573218590154 0.20900465394874254 0.15749487360548936 0.1785755080403512 0.15311460342836145 0.27255576774728624 0.28271466363310044 0.48543599808801363 0.5960097526863571 0.9644315839917306 0.8318205463541835 0.6110604041214104 0.5727800167067711 0.46598021531688816 0.4160035414353387 0.318144234452542 0.22310327759877488 0.11361117671198032 0.07275017818665666 0.0409527422893166 0.06260402516657511 0.10720809147536968 0.08454924266933883 0.12126376341892209 0.390304872265838 0.5144024147257044 0.9786029913479619 0.9791677521987598 1.2445237726444633 1.2824025121648293 0.876078107720853 0.6479448475533612 0.42089879069329444 0.36266217894913 0.19825747352645995 0.17165008793072592 0.04556112421219271 0.03558305101587617 0.12894500581235843 0.32056632177267563
1.108843048088399 0.7531866433080919 0.6510147907013281 0.5156910924843399 0.19673281475687462 0.13886127174864815 0.17838771586969554 0.22964899921615267 0.18328023784199474 0.16632621346180346 0.4308185183830615 1.189594284455605 0.6533849387734371 0.7087462269818928 1.0 0.5718220288252863 0.6265165868887054 0.3967626907736281 0.15066610092502705 0.20238835895070523 0.21459933996559363 0.21755727362085703 0.3043506286179727 0.36361547730514826 0.28925715704034416 0.3268844252383188 0.3266649079887241 0.4189902556428695 0.4421694891744078 0.5490619517880857 0.6758156980139625 0.8811855712541153 0.3342416680235449 0.2536435806326001 0.22449168084290425 0.24677353730612936 0.2428337000703631 0.21328460259785398 0.29503433937054074 0.28238407751748423 0.4316893883534284 1.0207273946756217 0.8702987689985823 0.9489900044894353 0.6705343952689172 0.44402067863755457 0.32191148932951424 0.2997913991402364 0.16720874455755966 0.11778861323329638 0.08047817527426836 0.09926840471337285 0.17422339924108554 0.16977691494232516 0.1427441554940085 0.1929257135886141 0.12995609766427194 0.21158071408469106 0.2569476903992201 0.14011232071983787 0.06381740369335336 0.043534413005923214 0.01212238532469304 0.018511720823397165 0.05392156997558921 0.15374611884438344 0.1863580059803752 0.2659743064783226 0.2907919659321549 0.5140748584107044 0.5495932324461202 1.047882073965816 1.8342546965807733 1.711256335182562 1.0690661861206523 0.9302646899176995 0.4319079269131274 0.2545702807145892 0.23537159399237034 0.5539129215577553 0.22689898213068224 0.1446102909100601 0.0638257385891322 0.04455538051763316 0.03207128374480199 0.05854113884096001 0.11816926422661478 0.19631128911644075 0.16549173613588766 0.10051814217089704 0.10077040488250835 0.0853915798777863 0.0630994340494438 0.07355056006989923 0.09550799803963557 0.1035588074304826 0.2394935148660345 0.45175663806427324 0.755503032601913 1.1401367977062906 1.1740000836078626 1.0878079689868891 0.981251305259714 0.8768900188187445 0.8916971399639299 1.0952635854454735 1.0598211864748848 1.2175940755656407 1.257477966715275 0.7631452479474815 0.4830394849864214 0.11030199457751749 0.22171242289227658 0.49345840618492004 0.3858227509464547 0.4089694058947167 0.5268072611357382 0.6533734134746788 0.8457891923643182 0.7798664743108658 0.5819202463343665 0.7179287789865004 0.5340231589990921 0.334626077107152 0.25181441124550735 0.18165416853891486 0.10944551685848791 0.0731310099376822 0.08237244624400367 0.13188450906021362 0.11082475006589704 0.1987480473631205 0.2488312201106055 0.1915009431885047 0.09123879185798087 0.1572034397928405 0.20337935205414795 0.2497988214388017 0.2067362050892935 0.09378670533864687 0.05302942059973167 0.02207871757090599 0.040945069612712284 0.07532273811529984 0.1350734076576196 0.24539237745097192 0.23959287039403626 0.4077819554212658 0.6310639772670266 0.6312667704325419 1.0717198463375532 1.2626822457530302 1.9557890498619004 1.1484436955437387 0.3079786144769097 0.2025387567026444 0.2200515659596139 0.1646440170955595 0.21483112698771495 0.1321952217250817 0.04250345098246601 0.021982626979568702 0.023997752632810024 0.05672087469345843 0.18168111908229026 0.3550010116117909 0.3019359564539459 0.41337578700403294 0.4097922984598374 0.15431704782196395 0.17221879781166885 0.28899849998419075 0.7247748864634014 0.767878220660696 0.06480274345524105 0.023556148508876374 0.0497680484284069 0.1828217196148107 0.4291783695539679 0.5051573471105227 0.3335178438254174 0.1258048434246694 0.043194261436322774 0.06137774243956231 0.1919040820431812 0.2843713491872219 0.3399274878799578 0.3268862128039379 0.17427581061002895 0.20210815552856046 0.4024655187642757 0.30277331409732455 0.17335365502721636 0.2981038709051788 0.47360479544338513 0.5556178995192179 0.23945316952880058 0.10982926786712519 0.09163558079973427 0.13415586228895124 0.1740360407811022 0.2628898393104322 0.2296923801489699 0.13027309297878395 0.22120561674383804 0.14628232298549704 0.14606087742631332 0.41013095149636575 0.699675318238583 0.5999345794313841 0.4086062303962987 0.2875206088261303 0.39900263830696125 0.2546355898275177 0.16570113963745609 0.21728575334040687 0.35698061071203463 0.3512295524689402 0.3674150002016743 0.4742923026028327 0.5546296184614606 0.5071277490448036 0.7010164780739818 0.779635086178805 1.026074222766415 1.078869994569358 1.6425947968611563 1.184519417698588 1.5122726044201753 1.0559090239060176 0.6956617710678763 0.4582439202517407 0.39167632148117326 0.6363364935980127 0.8229312830115881 0.614383041954201 0.4383781356884508 0.40785542112396467 0.5226198086040309 0.46818080748167407 0.6964127775579898 0.6861648443115509 0.7380787292068832 0.6000134244333094 0.4629118411863577 0.31384154286229593 0.20809208942342658 0.1333823513617094 0.1522702425801704 0.1641015980964504 0.25313567232903117 0.28169457082707006 0.2588245240093006 0.31100483865214057 0.2921845030347617 0.31264880995763916 0.17480269968485007 0.09740571922330045 0.1470942612405443 0.12418875983292706 0.08036359497030936 0.09521668137140622 0.08725603931438183 0.19693157449726717 0.19380339031566024 0.3959846461256023 0.4504587302222494 0.42004264693662025 1.3787513464431855 1.758419693497118 1.8776279955352198 1.57365108101645 1.40078318863432 0.9402092448799215 0.289039771593172 0.12590721018149825 0.14794210079750997 0.07637823998352836 0.0438293056412566 0.020809308122707888 0.02432406845732538 0.06145616759846283 0.11843217009572986 0.20714222917332337 0.30283990290500545 0.35213806915313955 0.3335381455048498 0.2672402322411791 0.26675551220025506 0.2211209371583174 0.15601999317969556 0.12833712012119128 0.08002279143981088 0.06979731325106611 0.04340334964381835 0.03778211875075779 0.05029233222825789 0.07721862944129443 0.09301266871576665 0.12407470795602049 0.1876792885287824 0.3386839563323788 0.4701845633489883 0.5274472798507559 0.4618782812906933 0.30335059351573007 0.2759281831988326 0.14675826232335135 0.16445448011725616 0.12438692651234808 0.20460119498499216 0.20292915394294794 0.44188713905198646 0.5152033471793712 0.8651918463841216 0.6576461064693538 0.3927674194554507 0.3737828876175397 0.32077452962883846 0.30004446231567783 0.24815149797126754 0.1970362535352674 0.10397671381707345 0.0820403181707844 0.04483053298144669 0.07546796060034874 0.10524287462661136 0.11272075081059725 0.14760584809742844 0.3716177232235806 0.5314523638216289 1.117837984149753 1.0449989773671589 1.2214551499426476 1.227040995869162 0.8264751210793326 0.658119617567607 0.44954373956698046 0.4172840101096755 0.24325780028246297 0.26258133349631746 0.05820683697262843 0.030911762295984007 0.090296139143292 0.21189085757463114
1.4867413025002016 1.067036955043998 1.0926738091039607 0.869057928127067 0.38827085963276375 0.26898832079925283 0.27243612551591473 0.3337155387196696 0.3340607466617639 0.40203318181136044 0.7083384647568715 1.843262336632204 1.101354211227686 0.8950229151754043 1.0437964500300152 1.0 1.105073497679614 0.6999321738228088 0.24995131182966152 0.31532533605264124 0.28203781547096896 0.2514463573168071 0.328768209517045 0.38730312137952455 0.33400773245439147 0.42624485711290244 0.4531170727370996 0.5935479128020867 0.65878568079971 0.7625300647082174 0.9300757861782141 1.1458495320838185 0.4887620586046353 0.45890177158491463 0.45436681207393254 0.4129303839576533 0.3445551505646408 0.2790956766811758 0.3795906116998387 0.3428071178894218 0.5343806936631518 1.1656125178017935 0.9538635913294589 1.003511026644073 0.6702104276449112 0.4472782074459712 0.34598160424627517 0.31972919595970395 0.17763787331580258 0.12847195923705723 0.1190880859208851 0.1748754737539176 0.3505456947292463 0.38568235193621575 0.3198622359705904 0.4062003185720067 0.25216694050214405 0.34871706689887194 0.3386128587105742 0.2039597576722034 0.08045189817716059 0.048085681894894705 0.01462540941435724 0.02695258514903196 0.07211829462658924 0.2064654235647435 0.24597566822573652 0.36755748292111073 0.4566256435392293 0.8062139443824939 0.8458850847705964 1.302052950273628 2.0625882945703586 1.9387065011046583 1.3536762960590074 1.2958481711617404 0.7166591211366472 0.3653853657526579 0.41016126609337883 0.7139855922855823 0.28991742429013634 0.2046019529301249 0.09789641745621278 0.10752750269296413 0.11668040584282618 0.21858352541798012 0.361967901274418 0.5856660095618961 0.43930644349715775 0.300249518831275 0.37297786324547927 0.34728872786155396 0.24131883776942634 0.24443361371296685 0.2185634390544945 0.18585983719885155 0.3787282709153307 0.7577820032604202 1.1288076843453814 1.705665063274583 1.6141597588993346 1.4707104280372407 1.1298392746544188 0.9597722598226479 1.0305905608860457 1.4917026136771374 1.4357872325216932 1.688114295829607 1.720433416810784 1.0778043423456958 0.5931016248938712 0.23915166657773723 0.41474263524096944 0.7689956198598343 0.5507121804237737 0.5944399147871828 0.7671472713533951 0.977309804991752 1.2149150173490237 1.0496560323108248 0.8406275930658451 1.0224987213165269 0.74889754960075 0.4975196284262867 0.36824604566183405 0.24933848963032737 0.13926276289338319 0.08830676977427526 0.10234672939619656 0.16157447226982477 0.16010181736486662 0.31680314875086607 0.41381157836054205 0.3787946151632488 0.19003834576074563 0.2979849278705714 0.43365361878757513 0.5363261345561582 0.4802592256686464 0.25031612210643284 0.14993127156100725 0.06567969819257756 0.06724660938539581 0.08453586143052773 0.15889409568140672 0.30900951479736505 0.38912382394934425 0.846814045253493 1.227591717495225 1.0302997172843433 1.617103358948976 1.651316417619152 2.1850955611955043 1.262141045124015 0.36307562392031834 0.2673248906371618 0.2849289543046384 0.20802322028053216 0.27682090042558205 0.19065181676441353 0.06800984584466715 0.05960555528973685 0.04668492131236487 0.06828216630919137 0.1894807864316586 0.3267671564970079 0.2784475744750631 0.3994228303108107 0.3860821509061111 0.14954224969932267 0.17031011631509135 0.30098812794032836 0.6778037623803754 0.7754811070823708 0.11582073925759785 0.07379506363792683 0.06640878624879357 0.1904607790537905 0.39340668766941855 0.44489003421431733 0.2967287331274082 0.14523947291213724 0.0975437895778201 0.10937922423738257 0.1988824099023022 0.2609560448806846 0.3141118743164542 0.3148535155750995 0.2918026853515817 0.35879024836202417 0.5314517477341135 0.38875612891369754 0.20984780668197503 0.34507293041397247 0.5290905269713094 0.7061380063499303 0.3280318599244426 0.17087406016155873 0.19758928082683258 0.2899221789847804 0.33252655011017973 0.530789351658041 0.6037705604713541 0.3359481403567362 0.37482150554479093 0.26988743101846524 0.24992708517707107 0.5982890212771717 1.0039166763834089 0.7692576085876702 0.4861935120082767 0.3585876545328214 0.46870850095343497 0.32144535434944776 0.2511802237991299 0.27638015494480966 0.44779303035797297 0.4767636050174129 0.4176979939375611 0.5199067551660668 0.6654120054981996 0.6344051462276182 0.929863317899982 1.0498271118545484 1.3883018374457754 1.341875413451889 1.792772295478763 1.4564422822161294 2.1264997853315877 1.5445951021104796 1.053739338894613 0.6265495580216656 0.5044659439635196 0.88775447011979 1.2471912381322938 0.8958542718694695 0.5962577365202333 0.5262270418823061 0.6597412143750394 0.5818906513066351 0.8945367067552017 0.9336167256676549 0.963773322757013 0.7204971649084643 0.5278317994509559 0.3574323002748999 0.21773212618426338 0.13883909120536456 0.16049404097327571 0.1973023921091764 0.3226777179389905 0.38931128742100035 0.3867113926701787 0.47899293109936125 0.4560157555916241 0.5197471503379973 0.43221936576305336 0.27801174792075833 0.3342343366586377 0.25137248059570316 0.14697056813028597 0.14767733103634006 0.1006119609145782 0.20727608422659238 0.22451081278128168 0.4837366946737585 0.566152409276424 0.6027715341288685 1.7373719867912651 2.2618571373359835 2.355559728290828 2.0357823038774248 1.7555727374798036 1.185807838570172 0.586569829726436 0.29520986069865635 0.3091107069093075 0.1750226109979166 0.0902993804590529 0.06578059056549215 0.05626106830633015 0.105867900701934 0.17969374733194804 0.2783795919517161 0.42527874755859846 0.45054810149259167 0.39237159155135976 0.2903573052194323 0.29191975071904785 0.27591191408693294 0.2123569877594731 0.22509046018895404 0.18117153967841496 0.1735543400339277 0.1317386546086682 0.11899321552635313 0.10877177750642716 0.1636497371528826 0.1783721475343568 0.2179083818751268 0.26587243468738764 0.4413399228281134 0.598639017823631 0.7375234015105698 0.5538398732307918 0.35916475074603443 0.29973714511380833 0.20260908617673734 0.2496579746764278 0.1991310290778682 0.347627805381629 0.3293034925795057 0.5901518050107717 0.698858514907382 1.1378589894659998 0.950360653374352 0.6625096439565344 0.6233207268246209 0.4972404446481759 0.45856832131018593 0.36073154646401606 0.25765878822154265 0.1331104425601409 0.09287387804178203 0.04968152979056454 0.08592254011262987 0.14008591643605586 0.1261382759920717 0.19977609202253213 0.500742603691169 0.727558912511926 1.5298800961207752 1.356666987057037 1.6428693997884085 1.6792967530209055 1.124125442478942 0.8441186798708323 0.5596889498442219 0.4960887136186568 0.2800944062165543 0.2983915962742718 0.09496649359351962 0.09016119201776783 0.21084625045669714 0.40818826987292856
1.4138266515277047 1.0389321246696348 1.0668951766022763 0.8578780426706506 0.38925276629900724 0.26560665348931106 0.24890145118829768 0.3116350658636488 0.29922563387512197 0.36637864700038086 0.6106541999981903 1.650716977406547 0.995377531674641 0.7717823250503816 0.8151902029253608 0.7877031976649504 1.0 0.6652549544389463 0.2068699622229515 0.24608760397290355 0.19289853997704814 0.17076471450433336 0.2192801491008423 0.2834015331411429 0.2564105406173196 0.3461135190061028 0.385178463960339 0.5153274219090852 0.5857878626488513 0.6625330083901924 0.816624183025094 0.9894096165370174 0.4093325371130952 0.4013036827422775 0.4239522789865004 0.3801735287809862 0.30557782410806017 0.2352790560428999 0.3155888919888196 0.2765069352468032 0.43953765025792524 0.8758161635514798 0.7198608387512994 0.6898275556395018 0.45542315815744494 0.29853933502437235 0.23939896880276865 0.21704373723290554 0.11536459775776717 0.08308832762632196 0.08613698385577934 0.153865364426958 0.33666628054712505 0.3955695925900982 0.3323203975440568 0.4303969625844749 0.259185235527531 0.3407070214370741 0.28591310743740966 0.22063329368999063 0.07929427631245939 0.03700199895184429 0.012519513802643472 0.025088528241093526 0.06471537075261315 0.1846001531742405 0.21682667374505843 0.32616157693967435 0.4195195397108024 0.7301523875602055 0.7710663729056676 1.0947514407933896 1.641645061682384 1.5437058294486818 1.1448843016823818 1.1784549039011478 0.689655890807081 0.3632435369205217 0.3896054579461868 0.5748649846158187 0.2344955396584846 0.16508306247483864 0.07604683889450417 0.09344049352732342 0.11393789598224165 0.22752323574757885 0.3824358085619365 0.6269751685736749 0.44560379087922125 0.30044564393737266 0.38568202923745804 0.36123232621850343 0.24206719485460845 0.2369109593908665 0.19611202742277545 0.1635492819122399 0.3225461328935384 0.6483930351722308 0.9208207389121508 1.4089423932241922 1.257011127493867 1.130589393614371 0.8315258830902222 0.668363458160263 0.761100626693665 1.2200072134977906 1.17287579996001 1.4328953876266657 1.3142637740450265 0.8114965703333491 0.45519363734261714 0.19758539374279255 0.35744226396043743 0.731158929346032 0.48957818119725394 0.5392322859330719 0.7098526750086542 0.9644727901623902 1.1506027177979852 0.9500002284489366 0.7632754215894723 0.960525986469401 0.6798476732801334 0.4581946236351073 0.3335078382862523 0.22575786425049882 0.11264201393833462 0.06407552578604565 0.07169127091331123 0.11493232482250038 0.12964268228411985 0.27229331585949723 0.37815714946347917 0.3569642383028478 0.1815680994484819 0.28785932289159066 0.44567204521745263 0.5644536810487503 0.5058899430161868 0.26196262423635297 0.15027074512043834 0.06047123575136362 0.04779987729704329 0.0554172474305578 0.11579891480902232 0.24854604428738808 0.3534663830505485 0.7749454256214573 1.076259679134244 0.8841764871230663 1.3448191053095837 1.2853479202880453 1.6724603013493515 0.9595251192565962 0.29316144637783387 0.22872904712450007 0.24322570011582387 0.17681786515442124 0.24395739738890962 0.1789420595130478 0.06712658584330236 0.07127864513364307 0.05276861809222432 0.06505091211695571 0.14668522063642636 0.2515541709603827 0.20312322131523955 0.2813355697179608 0.2772703481282016 0.0991647412227272 0.12289686786717913 0.24585872908633818 0.521029112346427 0.6214931367739885 0.10485727408965355 0.06255425754309758 0.05004382478487303 0.14745139458450338 0.3019864273166603 0.3268125232572789 0.2078999891467241 0.10089222931742355 0.07573279397358088 0.10487553243157939 0.17220655271976731 0.17675026928614512 0.20540695222099586 0.23540303141214788 0.2518360589050955 0.2619886038530891 0.3337141863056593 0.2365035658226178 0.1579293541152953 0.25241750639157295 0.3816655248610841 0.4647997993543374 0.2305307223977966 0.14099293656533243 0.20622731715572548 0.34146572467844116 0.4192616024153825 0.6748609745423564 0.7736863247926555 0.4399451373808938 0.39005210837880033 0.28900295364568995 0.22907366941369695 0.5910387751133676 0.9657695556171453 0.6845239668004119 0.4153132049483792 0.3272912225845955 0.41851089378013157 0.2994010804654592 0.24649830095183128 0.2485664478141916 0.40046464990466657 0.4328146084246735 0.350437502311401 0.4181828871169926 0.561218441003976 0.5444803416396656 0.8166476262859281 0.9199584461402674 1.2064712193438316 1.0831729469984113 1.391177191659923 1.1731828747950632 1.8466070924133449 1.3350448928955643 0.9218413208709032 0.48273514219862984 0.403418878507854 0.7820593100901446 1.1205321184549086 0.7906345915639238 0.5105062973391031 0.4465296411393689 0.5519092110072037 0.48828747389072014 0.7721571074127198 0.8025854187838869 0.7857843778678752 0.5709145507764621 0.4164854276828721 0.2878082192248844 0.16445941557233146 0.10723953478920419 0.12659190879870422 0.17481442412447046 0.29746186918811407 0.3704849932969638 0.39327860838984846 0.4935712467654198 0.48012735730285894 0.5387315548761891 0.48819630083750015 0.33005735124711183 0.36932339600972325 0.27374002021627186 0.15853383873612625 0.14779147420991018 0.08202448779603233 0.15160637844100286 0.17082613167239663 0.38651868110554155 0.48439710182531026 0.5297945815293494 1.4877870220952565 1.982815508063422 2.0652579797079365 1.8534175317420114 1.6386038777854162 1.1499184833222582 0.630927039446976 0.3322685476714156 0.3440307993315772 0.1939566376481671 0.0935188489541157 0.07460965854003446 0.061036587141198397 0.10195682584799495 0.16902252171672988 0.24509975897175232 0.3896866011914601 0.3863182940411495 0.32430871619835155 0.22225993880690437 0.21954618676169663 0.22389539923204965 0.17999878982390044 0.22012277123945942 0.19690824614831057 0.19575593692447796 0.15703024981983843 0.14215377353831374 0.12069725244991777 0.18577838052568307 0.1927516793926446 0.248988548395013 0.25125558902605527 0.3737239831973966 0.4889926519244108 0.6072686121803519 0.4381525826476633 0.2928285624764932 0.23739846990640823 0.1929813033300967 0.24809252385321634 0.20199536674656557 0.3526058683426716 0.3284119871080152 0.5358865990855626 0.6438017552478627 1.0509398462790585 0.9359122424076762 0.7084783505582423 0.6775276641008919 0.529858717402175 0.4686466098274912 0.34924551903959555 0.23397184030945004 0.11891372718384018 0.07133360744671735 0.038324884672653735 0.06719056951281395 0.12405729775490222 0.10341320210081609 0.18596217170323057 0.46538226241716885 0.6306273106875213 1.235476281546554 1.1407132865876757 1.4244010683884736 1.4720681243577804 0.9881122864651418 0.7095460347054534 0.45853680131740737 0.3942898308208872 0.2161513169865702 0.22506382104381245 0.07599775034499061 0.09117126852133085 0.2297818175319388 0.44133357514916677
2.028599077872023 1.5379218639068006 1.5487003402541275 1.2214979282934866 0.6277675716768667 0.42775758503597766 0.37047463608347453 0.4538021066906199 0.4288768712135503 0.5345304256877427 0.8172404112244415 2.380943178023234 1.331576120331037 1.0904573100828459 1.0060588074408805 0.9722849520971911 1.2964455454169679 1.0 0.32539479131511817 0.36234994661151493 0.2663510445753055 0.22854193099138487 0.2970070916410217 0.39780557748064044 0.35161405674530405 0.4592985816154455 0.5218041284709851 0.7040381162691652 0.8293064384347352 0.9114360020981311 1.136314468631401 1.2560769115693597 0.5723518727020152 0.5812456976654917 0.6293566892064699 0.5485713751004271 0.4256464562615151 0.3218926599833376 0.428462171881215 0.38588987712801515 0.6311269934594577 1.2499215923574263 1.0899692264799792 1.02840845816316 0.7254804728362128 0.49740918523850086 0.3983657608690553 0.31257390775909344 0.1601311813871164 0.11063671573503989 0.13255600572973922 0.2419890408481344 0.5569715765981244 0.6749997344076152 0.5783606702217347 0.7662401005952082 0.4630958581452057 0.6123941665806156 0.4581411568445035 0.4219930268158323 0.13264181902367597 0.055191893956789445 0.02313776569369938 0.03967328467180026 0.09113290225230686 0.25742461647924875 0.3005975949068554 0.46227857381259563 0.6362081452033532 1.1463871294061472 1.1407676562697298 1.599988443460195 2.6665828880759146 2.5236014643592464 1.7364382080142022 1.7320441294634823 1.0483357602989145 0.6361120566464259 0.6779380597210171 0.8443330842886353 0.35125263660087014 0.2525218750802308 0.11838744570580352 0.16099614714696017 0.19952855063969094 0.40610801694448284 0.6691404167536394 1.0974861538450662 0.7792625824563797 0.5421157181046605 0.7231811911448645 0.6710219919547077 0.4424199335391814 0.4219535328921387 0.33042346814521717 0.2496430530291631 0.46815242836952237 0.9251580172411185 1.270514541083418 1.9323309277295044 1.6736453481297882 1.4766209596896809 1.186031752719628 1.006002985425132 1.1995181352476212 1.8058164065192397 1.6330643015190511 1.9870365734992208 1.7955827659641062 1.0787939302726801 0.639467594939692 0.2783880323043098 0.47955689143845 1.0671498098593082 0.6895641823902645 0.7749734421754091 1.014986558231309 1.4314672696897657 1.616693606832556 1.32764730277868 1.093971644705449 1.45721256609805 0.9812693895315149 0.6605089260476108 0.48089582344043236 0.31683676520949844 0.15538614871690798 0.08895060046840392 0.09506050728416843 0.15493961700467376 0.1790069262021678 0.38819867453250706 0.5633898538001062 0.5687383876291402 0.2979931747917399 0.4821147715259036 0.769581859302406 1.0000588569639173 0.8849409878817537 0.4596172434542264 0.2636491249538287 0.10366648059660713 0.07690796403275926 0.07678740042049914 0.17468418347086875 0.38029899274208473 0.5581588296837219 1.2230899373271027 1.6818268400161984 1.4375940677143904 2.2151202285464207 2.117619881635264 2.4730881151933115 1.337802094999689 0.4285732020803836 0.33371780922005534 0.34058655740232874 0.24114005619869078 0.33487599179287764 0.2601000724393784 0.10340759119694894 0.12977432371590822 0.10543767065633694 0.1338772688512689 0.24440180025858105 0.3599718892277942 0.29128862416488216 0.3974562865975269 0.3770822056593649 0.14690665285727506 0.22412369077256267 0.47317345109676057 0.740329585761717 0.8504324049096045 0.19260470670826138 0.11035947543248154 0.0933254411089293 0.23355354330268915 0.4415021589124457 0.48016232308341406 0.3386345452557372 0.19554611696942992 0.1590487934260438 0.1885899320665613 0.24342511135094783 0.24433921034670017 0.30172228008162366 0.32760301139784004 0.4126132017722502 0.4180829257724339 0.4848650374659836 0.34426566191265134 0.245667708115906 0.364356129288316 0.5764763180172849 0.7642038905626413 0.3500066652839624 0.20346660005703973 0.2990524911143228 0.5226919687017755 0.621815027206866 1.053023733028315 1.2408483879561663 0.7149471967673319 0.5933927909798035 0.48224586047583035 0.4129353571338925 1.0215148328261463 1.5832502601217826 1.0741944355229385 0.5900219164540166 0.47019813758445866 0.5819476876350596 0.43166449007228586 0.3789809564503988 0.3807836293470327 0.6003839785776443 0.6482006440770133 0.515773121741923 0.5902085773174905 0.8268995640308944 0.821596844232828 1.2467767277805513 1.4146760653944905 1.8486463283200607 1.7280060677295244 2.1391450083190597 1.9167917225673496 2.9450727406121304 2.089200867285158 1.4292594700194765 0.7172249163822633 0.6054890672819193 1.2119151332925349 1.714571337212713 1.2260607106486008 0.7622137389068998 0.6501935047666009 0.7988068500534359 0.7084944772767103 1.1592993429515885 1.1919039901384783 1.2252738583951674 0.8712331523910336 0.6120277324350203 0.4223122823831242 0.22748461220714636 0.1499179708286206 0.17940707596267577 0.2677392793298572 0.46817850536925143 0.6021293129104279 0.6755948606204549 0.855027813471408 0.8544186444791207 0.9333942830144806 0.8784215077943466 0.6305184090377579 0.6794976866001174 0.5090063266901849 0.29528593946258563 0.26016829448167883 0.12498286145502321 0.1964776404537231 0.2189653882562131 0.5161795386852839 0.6844358396322147 0.7439518630140034 2.031219612395395 2.767015988245567 2.9010493481723785 2.67510041407493 2.4509034604391475 1.7110050014174896 1.0807478017334278 0.5964396419384056 0.5498956326222953 0.33357153235691167 0.16411090427091754 0.13779323240010835 0.10985777089037668 0.17618611890671856 0.2812351403863857 0.3849954545613988 0.6278898480947682 0.596212578588162 0.48344011802174774 0.3158531312876675 0.3122869994650938 0.34562242033452517 0.2899557373458747 0.384211607627998 0.35742012977346943 0.3596923277724504 0.29488268162129794 0.26174708747817493 0.21484346881709174 0.3395137653330624 0.34944310507151805 0.4840099451986352 0.4547139987261425 0.5797534763644548 0.7558018304233732 0.8596368138743451 0.5847611597911845 0.39638017694525896 0.32418515208117127 0.30360939935871045 0.4247123575074 0.3508048005893982 0.6027331703719803 0.5630105189489167 0.8396149670793576 1.0540149955807983 1.6381934719339144 1.5123836826774462 1.2177495590963154 1.1589127339294687 0.9367118320835255 0.7979244356950659 0.5807609492955584 0.3718097787856351 0.1895161407238074 0.10440571931211388 0.05605963829933386 0.10631526921079215 0.20767997233877916 0.18435406291080716 0.3761285714665866 0.7530488265246937 1.0024885144193136 1.6669902616008165 1.623361047727983 2.0819807843528686 2.181007227754174 1.4975798219836853 1.0258541518159905 0.6414831607191862 0.5368901415679455 0.2898104562397819 0.31290215587286896 0.15185514065414307 0.20059302660763076 0.4139434206379519 0.7154358842283852
3.1044415890786827 2.3030769354785168 2.2376424190381248 1.7573407219844697 1.1306381470857687 0.7690676399218146 0.6493009599995805 0.6793528128556012 0.7257862241333343 0.9717474180026421 1.5006782183640544 3.461398320875656 2.0147432024491088 2.0168813408125934 2.0626147747671135 1.8745760409856924 2.176574976229979 1.7567931576072109 1.0 1.2164964510126164 1.112217151196595 0.8841891974807512 1.2027419071835728 1.185228290219121 0.8592331002712112 0.9371378199959195 0.937339317237705 1.2020093551461306 1.3778062788726664 1.5783475998853485 1.974380427748802 2.268920001238047 1.1791642404308438 1.2349202066746687 1.126824601208671 0.900105797209509 0.6954754882212093 0.5758233934557019 0.81824024714845 0.8636151920248972 1.36442990789806 3.23859016249468 3.0212851570829207 3.746462919651797 3.2241259486567597 2.487453220899383 1.8577278486137268 1.2960894876296631 0.7132460866180339 0.4791591121506637 0.5471222251198696 0.6141325769053012 1.2752800032313916 1.4208733006630427 1.1476030996607898 1.5135066810496918 0.911941945400254 1.351654790184067 1.1514516017041259 0.8864043068538345 0.20215223458179418 0.13910804640892827 0.061121281723424015 0.08231746950327125 0.14377128927702135 0.41895134645240834 0.5185154636930176 0.8615830397320193 1.1532335294136276 2.152859754094781 2.1733763564836974 3.7006526516945715 9.027638964808105 8.846898805764537 4.704197902121601 3.392270532163898 2.1716313029298697 1.4338342334810201 1.7189641835806144 2.2947402185448396 0.9324507645200004 0.709674048852098 0.3780444008959952 0.47795171558712995 0.45158024744266595 0.8817284376544394 1.2731221949161293 2.1625400755631485 1.9014135747077907 1.5392180442031864 1.986985022460091 1.6721999124579892 1.145590448099319 0.9872360073508754 0.8412336355508269 0.576427620151734 1.1129800334762807 2.0913507671595797 2.911665518560519 3.9278361157817403 4.137344913311269 4.173253874325441 4.874113412999296 4.637276927388393 5.1558401378399505 4.767658547027124 3.292166004585815 3.7409246795792894 4.584262698841584 2.65273513035365 1.9620073676492922 0.7430386371849171 1.0564182755901506 1.714380057195041 1.3455183572712084 1.358791630186176 1.6287868567589439 2.1832912357833263 2.6231842634500384 2.3603122888875108 2.003930283806371 2.446243581814661 1.830713028365494 1.1707704932525587 0.9080491307341583 0.5547770660475184 0.39181311561528104 0.3127638959778017 0.34133401699128646 0.5317310715693503 0.3913690272766157 0.7024429836957758 0.916848393333564 0.9122075345530869 0.4833053674845961 0.8442107193721268 1.3679596981279585 1.930006456806456 1.7164077329925782 0.8712762674276188 0.5955173303267007 0.2746593032885481 0.33346625074612257 0.3212522895200915 0.6303461942220641 1.0975478388608384 1.2193567497613726 2.393237975502863 3.636258664084411 3.7324810175462977 6.830405902546735 7.720072541452124 7.943269172004526 3.747713368389351 1.055400665323923 0.6939149653035582 0.6383307245574285 0.41311791355053945 0.5278667922632487 0.3781913258778332 0.14171046922216676 0.19136585747530088 0.19046913224509068 0.3557052181806896 0.7052756864234216 1.0384595847329012 0.9922920451494696 1.3584184868633205 1.2584857536831255 0.618374290269564 1.0163527874058824 1.9159254231845995 2.320811586586707 1.9266331047163074 0.5329940780730507 0.2901862996611645 0.3264121247943445 0.7316468966646051 1.3715400401593654 1.7214720131048464 1.43132472058581 0.8771259755455001 0.5948964420711427 0.4283871136432939 0.4317493062613958 0.8297892698819446 1.1044527516181235 0.8039059909810963 1.0062887753774112 0.8055935439428575 0.9450946803773576 0.9841610410013153 0.8399737503613453 1.3233924008241704 2.379814708680846 3.8102411615046474 1.4804502199855847 0.6651662252704709 0.8088770317301435 1.1180246096419921 1.0819614071301873 1.606079955896688 1.9571038884311684 1.3020400011299285 1.2695778880147068 1.122141542299583 1.1574586228816135 2.6520304680728275 4.58785571506197 3.332156960356437 1.4029451097053685 0.8445922049816311 1.0109556095832979 0.7359017694197041 0.5975766378346188 0.5804666986430624 0.8384763113786188 0.9164013570445874 0.963614644409253 1.3412461431045597 1.8343284620403757 1.7091110876714395 2.663435752291191 3.2846590367353112 4.368845588782234 4.841345757107837 5.835481117275078 5.058835658420688 6.234586630963823 4.57930234085053 3.43522943712894 2.1111059070899287 2.248680486977327 3.453305238230996 3.996446991978874 3.192367199715614 1.9483381712481238 1.5265436093780518 1.8140301757985986 1.5428042770414279 2.4262825335666878 2.4546172017253807 3.116427590717542 2.350462507772614 1.658733637765496 1.0707092064756907 0.6184800037661216 0.3508906149575466 0.36306771041639585 0.3814737326177453 0.6292131035230819 0.8064390840965733 0.8050486904552426 0.9983350637288579 0.9480811146722465 1.2258242312968568 1.383163981593752 0.9303978381403162 1.1359977798465026 0.9322290825476294 0.5326117892487356 0.5703163556197557 0.3791095308202752 0.6848607462849174 0.5951320187170754 1.161388320225773 1.313157045359074 1.3949362938223062 3.474226377705132 4.568004059178901 4.674286457253772 3.8079294234987255 3.5555883411480234 2.3690722480042656 1.6076143314986409 0.9999142868914672 0.8067312281876365 0.5397227736925541 0.32086732752880415 0.287577270428502 0.20367943114431508 0.387963567748322 0.5165767536582776 0.7435589467802494 1.0450550799635083 1.1923685776918458 0.9408848554917251 0.7859895355187378 0.9304698149025528 0.9947100153251266 0.7894776897582001 0.8561225225437747 0.6716019089259655 0.5494524506109579 0.41563464558472735 0.37385902220191386 0.3100467041648284 0.4987965398502335 0.4645153910940822 0.6455870387975207 0.8120702578518325 1.047314761986126 1.4256113275161215 1.6782190662781682 1.3508209509305364 0.883738255338611 0.9125386941474048 0.6028717006451906 0.8686673083977857 0.6475207949632665 1.068900121374882 0.8405953376710916 1.3293020932396924 1.6698604632812506 2.2918967073029357 1.8836007486953572 1.4658782124299607 1.3512944361996935 1.3596518618605042 1.0164783176933496 0.8299848176343098 0.5546815654342566 0.31656642046542405 0.26255662775292615 0.16378493532833344 0.35597610131373053 0.5367194649068754 0.628754213580467 1.0572116275612575 1.4490071251368184 2.194114367026861 3.6490317678906266 3.408999958361718 4.021099221861156 4.243877713027208 2.877353858450449 2.051004373479502 1.3644306881819286 1.2908133200564171 0.814777418603083 1.018913981123419 0.5591486751043043 0.6260903483519413 0.8977152878948119 1.1125087125604134
2.172644367385902 1.5537263997424746 1.5469740108067023 1.0836552389879135 0.6668137393420004 0.4234821953636141 0.3607057771678308 0.39169317093054073 0.429347466392828 0.549093896491272 0.9187989723709896 1.926017630746272 1.2399823295557448 1.327521665697005 1.5404382905647025 1.3148091270483782 1.439534692819879 1.0876632066364214 0.6763430748848023 1.0 0.967584760919029 0.7320709257634577 1.0298299499062546 0.9782696219055963 0.6571737687458717 0.6791244762179742 0.6128346446968322 0.8099166489206552 0.9598391376032269 1.2488889931874132 1.4964460403646727 1.9634195744291358 0.9053046916852872 0.9851726527714668 0.7849985391001557 0.574054161918828 0.45579549098939437 0.3862548384812399 0.5958012286277021 0.6583580428776569 0.9937389929345506 2.1680436344102603 2.1572692483770575 2.95395733660096 2.6102940234654795 2.1261961996458756 1.5922405064497793 1.108400065815519 0.6107360247156596 0.398359319511625 0.449554547749635 0.45349503022894766 0.8991533464269406 0.9825515695737392 0.7649391765433025 1.0350211325349643 0.637526152444551 1.0369612659839562 0.9259428584433581 0.8164056808946223 0.16989320262003352 0.12771508356475952 0.05277022668295124 0.07786622715455692 0.10211726551222851 0.29487125251542773 0.3700546479372447 0.598534509501181 0.7295558563731245 1.3705493390430936 1.573206837942252 2.8837953664078873 7.343180185833062 7.210331824459525 3.872303703160878 2.218374887557387 1.4654152012621506 0.8965828526930714 1.0884033757176086 1.608391500243236 0.6735011880232565 0.5310526221247256 0.27280720011794374 0.33269357275251665 0.29832961600536934 0.607103002910249 0.8456253545795056 1.4648474109298586 1.4215444345376866 1.1902607227183875 1.5042258537278845 1.1898989863447713 0.8061891833119028 0.6334836703125885 0.532804234431528 0.3592735884768637 0.7590863341894023 1.5124020676677705 2.135930374302596 2.975287888764379 3.5822830802760808 3.4863226455732104 4.514041477271702 4.040597468344694 4.842589691520714 4.152227137247048 2.855225254321893 3.4376324151839883 3.68030706416192 1.993104932231748 1.7406385615759463 0.7077235905227944 0.737957804727084 1.0119654891803769 0.8680587792635646 0.8943034502798932 0.9794112050822481 1.2522641034344213 1.668300198667 1.6570045978715344 1.3454461582243056 1.5258046197189779 1.2604812906828085 0.810969524017639 0.6645418384063874 0.4258593350367258 0.3064019842561521 0.26910790422521663 0.2753951014245849 0.4173724534927242 0.2708012395932256 0.4131844299164407 0.5233732944521502 0.49891223846856636 0.2856834598101474 0.5577363274852583 0.9152201540551499 1.3311169391348519 1.1813191678963226 0.5820045391783738 0.4311584953880853 0.19964561778602793 0.2738536464470421 0.26538722671069354 0.5195876699206737 0.860861206218907 0.8480624646830994 1.3777601716745056 2.11408478697204 2.445378855638111 4.543274614275856 5.704193905901226 6.1880573877348 2.7818781543845352 0.7749271582440845 0.4915296640144347 0.45647024753088705 0.28255558212501064 0.3624874663639223 0.23832237772020212 0.068644074360745 0.10248349466873573 0.15412577222842486 0.35649008321643205 0.6744671521206619 1.0975639164209403 1.0451715509885424 1.3631697648271444 1.3518135734404328 0.6025604664405695 1.0979357181215552 2.1718477035876744 2.563040470389809 1.9251587962509396 0.577794440802484 0.21891465206183966 0.2721397676565762 0.6209259437462873 1.3267387023310278 1.779973023150353 1.4269889794902526 0.8351961494736556 0.4969316150913844 0.44783635573815006 0.5127030783377251 0.7176230082210134 1.0968520462017377 0.8247194290761527 0.6998309573458256 0.4955846579032098 0.5859712137650754 0.8044654685208555 0.9787861503179848 1.2651913160600698 2.3021959403838785 3.1484259249038757 1.217952050677483 0.3919402900802634 0.48410687072622177 0.671914991762046 0.6539200670927702 0.9426963035477737 1.1911112463742857 1.1120141250076157 1.21363401404371 1.0961392744326155 1.203326670762074 2.406231202037977 3.8263946482200337 2.8885407564712313 1.2800664131908632 0.7231093140638897 0.7479843709177375 0.4444119281898084 0.35056747668395716 0.35115134779107093 0.47310946929618264 0.4676709976042245 0.674632204555032 1.0437418975799029 1.424716871391926 1.340043084374347 2.049063697298338 2.5751676405317157 3.2647110614121666 3.4466514464993763 4.1822973035818745 3.2716446588430497 3.6211779906195867 2.778966192057224 2.383718813389056 1.84876226128925 2.1156663581996713 3.0233979088865306 3.32601398892831 2.805368403210736 1.750979819719034 1.3574319073367815 1.4067166368835509 1.1331265447136833 1.6430718291467215 1.6787503811773392 2.3990032124471115 1.8647378545760893 1.2794449789517528 0.8018437509332863 0.4710490282713775 0.263206903929606 0.2475773630784003 0.21718760142948193 0.30206382133110726 0.3424375087483427 0.3060834593816707 0.3482203205200981 0.33170883670139617 0.5067217496631384 0.7949536992123634 0.5854467236385991 0.7800066854933819 0.7465858257724369 0.4995098055735536 0.5388529159851723 0.3713249572331971 0.7401308558416484 0.5198582592261548 0.8472133359591479 0.8045228780244715 0.798674444554589 2.3576105143341546 2.8851925695689817 2.8113676198978843 2.0565121971510756 1.9194301388438681 1.4928629057018061 0.9739087168240967 0.8412871604780816 0.5041255269375482 0.3088967692121398 0.17184319947583515 0.18172156015127833 0.12504629050737795 0.2569637807833889 0.29470117333552526 0.43336640853426256 0.5324354306347053 0.6862815221454949 0.5280750019590906 0.531147529188466 0.7070100097598496 0.7476441872982149 0.5766429806007484 0.5929959596055377 0.4476797068195562 0.31213309335394124 0.24580583907757603 0.22268701207116762 0.18116123182252752 0.2763856650848781 0.24289123655983794 0.49010623639773776 0.7295499925858017 0.7817029182924905 0.8962757861733597 1.1468153567872263 1.1173760465454132 0.7780469107949186 0.9844508871066395 0.5293480472919803 0.7750187589686559 0.5866383395197264 0.8106627031084891 0.5476759628172867 0.8560825587838151 0.8832634987312815 1.1537373192788665 0.8834707254432062 0.6345094650591501 0.6039940337173503 0.6736201387090605 0.40686867867299903 0.36557917446281946 0.2608412105554151 0.16939752312562045 0.17636292205069423 0.11855719641088718 0.26096018637256807 0.36282091103068087 0.5115921013792721 0.8740059222613937 0.9385947379331876 1.344159128765175 2.4032365459267653 2.172594287071615 2.5228791184369115 2.61350114192834 1.6532531284554703 1.2582391113699474 0.9132437692971943 1.0102159280329963 0.7528705163849435 1.0624902270628143 0.6221931599899108 0.5547913141251585 0.7846148742420034 0.8324719466613029
1.5215396014205769 0.9561334976829303 0.8415341218737311 0.4503423340006886 0.30269913832951284 0.17935605941473196 0.19708262290044853 0.19891888778273217 0.23035535333667378 0.2371794846423478 0.6233474388628714 1.178453192280243 0.7849931088944607 0.8948510461417668 1.443412258206764 1.0392365586691996 0.9971593586549216 0.7065190416799378 0.5464482258600503 0.855051455860025 1.0 0.7966368221939161 1.1542981509810673 1.0764411615160416 0.6921747169394472 0.6352452352377973 0.48981664271151903 0.6231618478706504 0.7011896985975792 1.0233676129778793 1.1433075521302811 1.5701188006336517 0.645654134084006 0.6669636516725042 0.4425437780131885 0.3361889512907587 0.3221039772975614 0.3278136828827285 0.5402182468765434 0.6499842091259312 0.9969316752322798 2.2474749064140638 2.252849250049895 3.2193234950551313 2.9066676532225295 2.3379108643142397 1.7152523370412016 1.2278138566493 0.689857756192339 0.44445762099110336 0.4322290743363541 0.33913916823505624 0.5843193267248421 0.5730461100731503 0.4343902331783861 0.6407141496297111 0.433522337063526 0.8540015547688755 0.8697592900627635 0.8428675037165241 0.2091690018900035 0.16147657467303111 0.0641417274107683 0.07723845160563061 0.07999240339519213 0.21375994490464234 0.27704775490567124 0.4468869304552153 0.4693595594754189 0.9315791082132171 1.1256063481993988 2.507443642247197 6.891239799712263 6.7558437333316546 3.336679124052577 1.5537374230362722 0.9316635454165295 0.6239221227544071 0.9039346886705669 1.462071598700176 0.621835201586328 0.4803130896809693 0.2486759844995087 0.2561966311537651 0.17064741098999373 0.33808785265396296 0.4115172295387731 0.7548657719289702 0.9423204517732122 0.8629727361255941 1.0614899200562913 0.7671574505488451 0.5289902475738543 0.37228415108716767 0.36136934127559045 0.2454405492790229 0.5743120614399658 1.1154846026875642 1.787532892984997 2.3944942592501417 3.308267608272819 3.271686635230701 4.5548496228266355 4.153103720686546 4.86071564115968 3.837644424132141 2.6819623355112676 3.1836844815090646 3.705051334528524 1.9944460072973622 1.650987977895501 0.5498171807634762 0.4998144169009349 0.5384804365781274 0.6167238833302493 0.5554015122803718 0.5245574870067347 0.5118379650884383 0.8551577454331759 1.0964773212879406 0.8578857788992498 0.8853180904189875 0.8670575712188922 0.5269762655230483 0.4725580153265549 0.3171246016370258 0.27669223750611205 0.27533786107233926 0.28687507484172076 0.4372361668363195 0.2508147017501543 0.30999031379654374 0.33225867902799877 0.21117615701277284 0.1336502046467463 0.34065870874357107 0.5121219396436771 0.8041692919324958 0.6733152172042751 0.29673030667980715 0.265395379448827 0.13770158410442684 0.26584261386997826 0.29316466670982055 0.5403170660146946 0.8147441830085497 0.6390715001394333 0.7678019051185756 1.4055078936815553 1.988031465280084 3.9488863563724617 5.476501006562543 6.110258947979437 2.7789505377047683 0.79532120207448 0.44073720063270266 0.39624934162884784 0.23685319370801586 0.27018615624099873 0.14164408922503893 0.024618684393806923 0.032465341341575076 0.12631731697067888 0.3839868912568281 0.7372334232322557 1.1592660155725945 1.159920178748728 1.5262702311958491 1.4967358012151886 0.6819964360663917 1.1991263574081497 2.254409072273486 2.714445207410814 1.9773048451855044 0.5955170636508286 0.1974094499680118 0.2931730531003658 0.6296062116052444 1.3591691733960805 1.9102864557166908 1.5808181632071556 0.9194385279889494 0.5401494880476695 0.48514758189494067 0.5729487448892953 0.8608217492941473 1.2352116075744901 0.8257789420999987 0.5360024200903266 0.34732057991916265 0.5996217946722925 1.050043001783895 1.087688581557328 1.318042000968156 2.3757490809385855 3.2328203391014068 1.2508511328335465 0.36407513987787415 0.3468127754233154 0.428823324647202 0.35991257614859645 0.4037890160257907 0.4743438626601363 0.8216972132767337 1.0519842600296578 0.9817902732004331 1.1734913438421473 2.042383671311611 3.0958650788435857 2.5318546312573043 1.196757213295597 0.6334869464610698 0.6549812116725381 0.3633762943094421 0.25709428984128874 0.31562023570993714 0.40366443669152036 0.35313176558737586 0.6521315489209243 1.061554865016444 1.3351754022981557 1.216655398148709 1.724372928013813 2.153893617684614 2.6737679245166235 3.2182001099967894 4.1624599025191555 2.9649110032979427 2.953309293443141 2.2122372794729706 1.9672191101703398 1.7872422269423744 2.0502202870323263 2.6546183359333395 2.7089311473733475 2.420767699191141 1.5679055107120388 1.2220591624030401 1.2325146373173974 1.0028270141465723 1.377598274647189 1.4197858554874057 2.2103012750618505 1.8652017843706736 1.2978675708327685 0.7997604085800895 0.5096711716141498 0.2897321242364803 0.2769583263492266 0.20831320907130205 0.24822003802821968 0.1972131493421998 0.12091193982935686 0.09709732317908995 0.08789771463060204 0.17342576747024943 0.3091870152775254 0.27234405278533846 0.4617089684564355 0.5562244650311585 0.44315957974260173 0.4984734571433303 0.38177982709366143 0.8111606098033758 0.5313872268126999 0.7825125156367134 0.6650210587850341 0.588352117199778 1.8285117214364208 2.046088329396261 2.051636544919105 1.3234629692214919 1.2797268886250728 0.9366353972853407 0.4826352047568343 0.6310968669863865 0.30945801271020335 0.20677265635426423 0.12308488462277838 0.1125903469708227 0.06280015525215069 0.17165536685746896 0.1838538912285589 0.3225702408384382 0.34654977260871905 0.5576844947653727 0.4910113141967714 0.5504069179368374 0.7174732888483474 0.6781988565427904 0.4900522840104663 0.40964539496271685 0.2494367837232507 0.11600743551831715 0.10009262045415065 0.10629746379469651 0.13820895680831977 0.2662002734613983 0.26175682564183167 0.5595137945981362 0.8050584970002396 0.8216183253688565 0.8733690196713917 1.0041464187002205 1.1083016494141142 0.8137923078823139 1.0952927867644333 0.4940055929213182 0.6939605758142625 0.5233870338180229 0.5932817341505445 0.3714600402132822 0.6611392323029575 0.6499319992337144 0.766354734665258 0.41946628445879597 0.1558299543265047 0.18400655907613866 0.3822855459755257 0.17556072218212634 0.18351469612020618 0.18081686987516835 0.1274265489013023 0.17656470137348929 0.11738077817949613 0.26517212684321045 0.3359841567607008 0.5551200529498163 0.8946255012485566 0.7930790354331605 1.2324797186281233 2.2216558773354596 1.918179900132373 1.9835990736313638 2.005794676587938 1.2537414201127464 1.04056420881745 0.7930539623546972 0.9268812120413896 0.7399434502679073 1.0825028720812813 0.6411167512105778 0.48484526002243716 0.6115925526908093 0.5011527978020771
2.327411155047193 1.3315507190676417 1.0740058554494472 0.5915732610459514 0.2644158159165879 0.18378017046580364 0.3038896250788569 0.3525040252166842 0.3910056131525567 0.3590462616375201 1.056187558782778 2.1885422207262537 1.2638250759407639 1.2370604121285613 1.888432698503908 1.195689234382631 1.1391991758487081 0.7823503046266913 0.560622512818593 0.8348765962626338 1.0280784911332221 1.0 1.4412513480294449 1.4863446144443735 1.0379627375203817 0.9999031462148285 0.8209743440053113 1.0086776050917912 1.0466625238639327 1.40472757598365 1.4713498123036717 1.864345941001201 0.5978460971567684 0.5585807458577682 0.464744938725651 0.5012718027671225 0.5242938695125435 0.5482680709708018 0.834851828053924 0.9620098958945782 1.5911715346095057 3.5464611006072224 3.2929143780365306 4.249601880978977 3.6830738667727703 2.6732571410869825 1.8884833009877482 1.46939777483034 0.8139962214711588 0.5311751195962975 0.416291400617764 0.30849012477854854 0.46548134597927965 0.40015233986049703 0.32329547014762816 0.5268082622416707 0.4207338539421196 0.8993525158758404 1.0825702755630724 0.9216061200710985 0.3138870735564969 0.2296929065409106 0.08714727229589309 0.08572845255217798 0.11643734962786853 0.3057738267703036 0.38650872402590136 0.6177481467988325 0.6281354438341937 1.2145747127975162 1.3621299253896018 3.1782444958118474 7.339399870445879 7.035363082556854 3.565499622746194 2.096507050796072 1.070982893484274 0.6406891807619386 1.0821432216626243 1.8614664616121008 0.7692297776821951 0.5237229241885706 0.26435451657868814 0.21275645031881085 0.10113087473926355 0.16772753557898157 0.21253274705567357 0.3827065069092404 0.6047392602095468 0.5544124391414561 0.6349811792333168 0.43319834722373857 0.31558067508302196 0.25240616390772375 0.3420251477843989 0.29933100586829503 0.6967857277325201 1.2705452314011014 2.2386839043764533 3.152224576881255 4.212864179015473 4.433494364528578 5.283648046569456 4.818585223336149 5.028845083303846 4.203447749757554 3.4251329320292774 3.8267369206090294 4.797506585780997 2.694891574652686 1.9343895256132395 0.5133486911461805 0.5917457505292759 0.9141890191182889 0.8826305024768043 0.7361321083131374 0.7904770366537027 0.7083345859566132 1.144961145440714 1.4242098861989394 1.0780949053757631 1.1777304638570685 1.1074824314279945 0.6445042666160924 0.5453913872179025 0.38781469416862857 0.3384156408333268 0.3147397363438228 0.35680392341497136 0.5785826229418352 0.3873806640553542 0.5507118570383436 0.6083539861001488 0.3383015354284086 0.18820340407838188 0.41194471874126926 0.46701435672916336 0.653068548095878 0.4802329464075548 0.18375700040486365 0.16323928999261322 0.09139141803859217 0.24277179417570344 0.336979656422203 0.592956372381293 0.9175902710313019 0.6917954516640499 0.8783429042453326 1.7520575369143832 2.287206286641413 4.438977606783201 6.088785655036927 7.399175845414592 3.8446047995783896 1.179631692258076 0.644891348604121 0.5978523489934477 0.3838997714867872 0.42620685999976254 0.22831979391123144 0.056736697126791635 0.023138424407673525 0.12283647333643247 0.4041972788666982 0.8850708678247826 1.27568099570961 1.2961539498184687 1.7615505676344658 1.71426856703847 0.7785436957026334 1.1789749292342107 2.0076929076651084 2.8678870861315846 2.3342254416983512 0.5853572616694159 0.1946211114326535 0.3075769953181316 0.6798003892136703 1.4778048412621168 2.0487739602812214 1.6720216321140513 0.9141849317832218 0.5383413475231872 0.5178887681886866 0.6976690986732597 1.0818480728132538 1.317752485345478 0.8686083135822237 0.5578573966008492 0.3405314454275274 0.8368979310283015 1.4321695887155164 1.1540266628311515 1.401125335314478 2.391165083709073 3.2875228316209233 1.3553930317172265 0.4895353743264 0.3992498048151692 0.4708829564027748 0.40678782538538066 0.37878324552249093 0.32947734006490326 0.6765304848075752 0.9539309712354881 0.8513929402677234 1.0241552506721985 1.6605929285239163 2.5573240824233316 2.3150908467393334 1.3070686538609786 0.7839438513710717 0.958321399565376 0.6263517069731788 0.4339905225834764 0.558007993268012 0.7773657907817947 0.7270150862084303 0.9863798975662253 1.4454196800445132 1.6853408672373202 1.4979744843364284 1.938610804627507 2.2852174112953483 2.8941817323963597 3.873868974984952 5.427797245127506 3.7219786428497583 4.25772270378834 3.070180845107354 2.4004831084721614 1.9414814424982523 2.002737681525437 2.469279890631632 2.570741072476725 2.24425982730642 1.551566413390168 1.303964831797466 1.4698590170215275 1.2950662985732435 1.8213093878425455 1.8382735474312581 2.507252613393537 2.202195080135944 1.6292491117904353 1.052755434488964 0.703655478147458 0.4292270180889586 0.45201801930499574 0.40771222632547166 0.5712228417788318 0.5083674781169951 0.4077337698658427 0.44307001962206133 0.42116382863533336 0.4464293625898509 0.20781540219728287 0.19136763691920688 0.37210860358344194 0.4788736969330664 0.429305798733144 0.489807657371461 0.41714214300671665 0.9291458667534058 0.7025871102675397 1.1322599519272762 1.0909775108063666 0.9551830327538027 2.8749804746995262 3.4488174125537423 3.808210551254991 2.788368352219006 2.737434043746716 1.6598612941165762 0.641501865007078 0.6345696804075008 0.486268247999525 0.32915465858908016 0.19637327605811175 0.09557295800411593 0.03749320292988301 0.13620923515732206 0.21451808103646455 0.44096515269249054 0.5859072677286551 0.8335783018936024 0.8447883907889564 0.8006314052889927 0.8888394776714663 0.717061357663914 0.4828142219472693 0.32253037744487956 0.14356531722750837 0.0627543881801651 0.07515079874497534 0.11478592801179537 0.24769240966925415 0.5341248341353064 0.5688178552538825 0.8737849884511582 1.087651341583454 1.2922440895978573 1.4978502611553832 1.597317382754139 1.5447805834468313 1.1322998385225254 1.3169161186215286 0.6013784474760252 0.7255077331546406 0.5587049801825259 0.601161486251095 0.4817298525774458 0.9814317557859945 1.131755387015399 1.5650015264943504 0.9869391455988024 0.44937145820823127 0.507949949739365 0.684255583245575 0.5093209035912365 0.40289762551653246 0.37468562976954134 0.20891735224266383 0.24372509487920727 0.1519046549783053 0.3307138581327414 0.435525826940417 0.6526582113804291 0.9756486293746712 1.1166631711660393 1.7991776900123926 3.187733639988479 2.8319981714975415 2.863850604894915 2.8800851331691155 1.943682037889636 1.5965000214055354 1.155172193102085 1.185490232889086 0.8566005335978438 1.1101279382912488 0.5714847806654861 0.34180030940541534 0.450622693631611 0.4362483855128199
2.0540199934243897 1.2261795835419553 0.7997635673313074 0.31324066486723684 0.13739734586679234 0.0991387889316286 0.17004445026005868 0.21634460863165003 0.22983418549213294 0.20037814563970222 0.6219513483427582 1.3278729723156346 0.7270441957761762 0.6937570733377781 1.1664504916925442 0.6902827021196646 0.6458996466716014 0.44891734529358424 0.3367146216569347 0.5185598034454271 0.6577306799418546 0.636361548437027 1.0 1.0440969438873564 0.7063291419791462 0.6504157642724031 0.5159377370853128 0.662098398440847 0.7316351689027967 0.9939498807121756 1.027867131932194 1.2350258081845622 0.4484601135597283 0.4247158848821438 0.3402600766421679 0.3411270985624522 0.34520788595455965 0.35789775158885645 0.5690466867806918 0.6704446998269895 1.132203419283211 2.4201101214067564 2.3250574837451174 2.9981443331292197 2.6628556122987628 1.9585722728891706 1.4058074269271976 1.053286569500364 0.5658247916247519 0.3454596531403096 0.268409858092976 0.18932179602866087 0.2955645700418937 0.2940200154785457 0.2713492347458655 0.4658959504805372 0.37442503203244043 0.7584171651659034 0.8070525506711521 0.907263093161512 0.30457240160030163 0.1889409142214529 0.07818808137663995 0.07550364756270812 0.08254168124338261 0.19966867553256956 0.2512566813057707 0.41351094350804013 0.4305159025988074 0.8571684168288807 0.9589925777185695 2.198609991386078 5.316560704932356 5.105224564243218 2.4998263579127196 1.390553182415349 0.7394601931604312 0.5054723363740727 0.8684339656264594 1.2303698256222741 0.5315877591876673 0.36922762551934435 0.17901437641623136 0.1480708031169377 0.07603788608400508 0.1420966141005357 0.1924036024782357 0.3282896523571172 0.45006854344705954 0.4145347506036372 0.5216891292028455 0.37087634949453585 0.2471636203895254 0.1888335682903113 0.22703127825262917 0.17925872691450076 0.4133373645620184 0.7355633687863227 1.3674585741634515 1.9200331670386483 2.7039532213567012 2.85911104746741 3.6525803840471824 3.2287394096681137 3.607050159498168 2.916719262655595 2.3847498379245815 2.7950527183680816 3.2508751589775375 1.7879290943875414 1.3264585949117225 0.32750006859057723 0.35191456424178325 0.568943472312919 0.5332075699491299 0.40441836878859244 0.4320864076811983 0.35539227939113915 0.5459443690910298 0.7933218387199006 0.5994506696511853 0.7215978605414142 0.7020837121190883 0.4110514285309793 0.3527820036955433 0.25388778495329273 0.2210327035038065 0.2124336881889615 0.23096694877462395 0.3782820596069803 0.25721763909374135 0.3617265511935762 0.42152301980125173 0.23609646593476832 0.1472407719709244 0.3405578642342426 0.4157552927230143 0.5840998038002686 0.4125462826166141 0.16462010452079706 0.1264282682823961 0.061971571866474305 0.1654961949129835 0.230885307151932 0.4255676279081999 0.6593570443553819 0.5264569859397029 0.5513398466067283 1.101657125186294 1.611752587491646 2.9018354120568897 4.231800509206955 5.083888071705195 2.5575931020696077 0.8856209693152803 0.4757253273056185 0.41849708279428666 0.2527473601258057 0.2771181674146254 0.15772579280201152 0.04141284909687693 0.044759644551625365 0.15228685213602924 0.4292470491183823 0.7001711222835381 0.9717223538498253 1.0031863203089235 1.3709148698311462 1.2990757002807605 0.5873975754955613 0.9712333804309348 1.7265692627260736 2.211380513539661 1.7068189648792758 0.5473020218760125 0.16070194827668718 0.247819214233272 0.4998820615137986 1.0855235537244203 1.5607654227964263 1.3086489811045838 0.7433088901363227 0.46105710940700645 0.4858356994784326 0.5975141619261247 0.8001810033057619 1.041915678483609 0.6915364480823192 0.35056224448744217 0.198545853487042 0.571404212072857 1.079254036482502 0.9357545284047889 1.0147733582990086 1.7414962675962435 2.2764778678991147 0.9362674965883842 0.3180917346936492 0.32531642480930467 0.46377006122539854 0.5199236263074698 0.5940552348626833 0.6943924830097535 1.003286021653575 1.0054799620166037 0.9231757781365586 1.0010013011240848 1.5473576345299398 2.046408405594733 1.8146164816440862 1.0070271906917567 0.6327258806526038 0.7269366970812134 0.5072532463662339 0.36990260167455724 0.4508560399802288 0.6280873539487873 0.5835083944503328 0.7533588800467168 1.0715438458640933 1.2662265722123187 1.1502394215963228 1.4531962259965892 1.631456523990118 1.969372151824665 2.7791084256213794 3.9059763958758915 2.6577647372559223 2.927404893519586 1.9828812836163814 1.6050540487541618 1.4099618699201597 1.485902653291963 1.7634283240375663 1.827292898602681 1.644107436752134 1.1195287065521395 0.9446764608369966 1.0119582679049313 0.9072311299248637 1.3112990700610234 1.3857877925073967 1.936923904465201 1.7192847175830606 1.223027094918148 0.7779713115906692 0.5038723960290644 0.30415581392560814 0.31839066678085515 0.3101131181712066 0.4454287940314239 0.3882202921328172 0.3785545402800274 0.45166672538768193 0.4672671281518812 0.480997074792291 0.33221030950337177 0.3501037039464771 0.4647658838967364 0.5335515933166274 0.4552448556947457 0.4588964814749712 0.31929132098838714 0.680819638861298 0.46487240796898194 0.7042477728874489 0.6970324549951602 0.607738709233916 1.7529603445381572 2.08819237248018 2.450869651725371 1.9236614618204293 1.9710652621915095 1.2790556920001146 0.694521689634853 0.7116752352125414 0.49290199477085406 0.33122527248121736 0.17898196514250594 0.10037375707930728 0.03608493675158049 0.09298082914513936 0.13672767548952303 0.2712792001251148 0.38793700425271593 0.5201921532288287 0.5452311227303002 0.5167854239891922 0.571457997887453 0.45979503235175073 0.314304131429594 0.2410027410676238 0.1482983389790484 0.10237589258574116 0.1432071807578923 0.1727365231245342 0.2692755359079629 0.570168605682532 0.601809297815717 0.9556740955619111 1.0351118726369675 1.05600036053829 1.1160301873825456 1.0603263572187747 1.0438423466078066 0.8357215421643222 1.041159328009084 0.5181259843732883 0.6768389549861964 0.5526518747667907 0.5866466697427717 0.4764758248864141 0.78883677081559 0.9143596359655171 1.1346193594882088 0.7798900562415926 0.4577689475509259 0.5198447156514259 0.6634768445733146 0.4471415370839415 0.3002044125415504 0.2569739094735554 0.1358585863672488 0.15382929514472005 0.09865611476500903 0.241582604734608 0.3486425737096271 0.5523713966898985 0.9048872194786529 0.9289912990161504 1.4305570251785378 2.2226714434326946 2.0186310703134107 2.0258759478255386 2.007495011830443 1.3452083611520682 1.0564000185236966 0.7409778475165705 0.7552598032720873 0.5722108914292924 0.8089391285651466 0.49658216389614546 0.3296314596426842 0.47520146892238296 0.4446242420797029
2.1920066814704735 1.3788379856219533 0.9617219094270436 0.45844110375196123 0.189642294169135 0.13880238466864708 0.20801308406791558 0.30149423618276006 0.31232515778555886 0.3090610729418349 0.7103444249221623 1.7675092031474284 0.8905489392717039 0.7594308656360294 1.0220995504273365 0.5964127240442368 0.612246982897193 0.44099042908119235 0.2433606018104506 0.3612855799598933 0.44986180909008194 0.48132946302405455 0.7657721254135657 1.0 0.7085923374163732 0.6777571289188792 0.5852788640603998 0.7682988422139281 0.8694897340735335 1.090397969212582 1.1335486226552123 1.2244049295733035 0.4594949786739084 0.43942433541686865 0.4408160347941279 0.4472980401789522 0.4147848763186467 0.40074964132870217 0.6088824219322841 0.6863007887761097 1.1933974555439584 2.324155092198309 2.244407517324346 2.662931122779645 2.1676429431401387 1.4523817175784524 1.022045205919521 0.8125588799284242 0.4201380969830244 0.25230552080496965 0.169590055943921 0.14356743563354388 0.24548322527427896 0.28711796518016586 0.2989077644939421 0.5117357108560577 0.42374660231856376 0.7754660765825785 0.7916579116865061 0.9085946034703675 0.3175347327776582 0.17797118164879552 0.07693041980902961 0.07274862814979546 0.09152270220246769 0.22641366061492196 0.27914965419921783 0.4532382147286159 0.5216373173779735 1.0078200941927182 1.049735951591439 2.1858639011077186 4.424161512082891 4.0891645048385845 2.18478957244678 1.4334415879823346 0.7451612784282565 0.4780567088467146 0.7648920938651803 1.0285583870293422 0.45846739503134487 0.2944815811204497 0.12784690982185892 0.09758667779545695 0.06680532758695536 0.1321277560241797 0.24245538416933285 0.3586621564122876 0.341398160786442 0.26003140489402843 0.33874550834097855 0.2697681716475687 0.16679210819599768 0.16316774843925083 0.1822810772023443 0.15971756815359944 0.34096894415219875 0.6419520718362233 1.2621749816076866 1.9063585342138107 2.4494181931085097 2.518866179762864 2.9173065961800098 2.4585964513614202 2.803864780517672 2.5924036193843407 2.3788971348025267 2.7998298156884536 2.889401560238983 1.6334689358797823 1.1735102606331185 0.26972546106453865 0.33505521935095284 0.677558516970064 0.5105771469925126 0.43236421173341194 0.5336036009404761 0.518303529688483 0.696932894348008 0.8579993090483505 0.6479155131771517 0.8692288030092186 0.7648682186161688 0.4707198497579056 0.36950066583693436 0.2657096795944097 0.19784613776515222 0.1684433790208704 0.18121636794656862 0.31249614083239635 0.24906790142388968 0.39619911872817715 0.5230641684742166 0.3726633452029227 0.22043616810885888 0.43717093857362277 0.5287702203222352 0.6613556097689417 0.46384202199602714 0.20731494701230416 0.11427916304702165 0.0410887289358182 0.09785613589699144 0.16469657584397027 0.32013421794976044 0.547371642156185 0.506410091277441 0.6242320028252216 1.0776299460327619 1.3730946188524633 2.017980776594204 2.9532858906764927 4.081616578997705 2.2836379537499734 0.8850457183326227 0.5060469610938235 0.4545127565536188 0.2809119183685059 0.32121106427781254 0.20557451608725105 0.0660774106708814 0.07461895752221502 0.1726417675982292 0.43014019072058307 0.6239191616714344 0.8306586009552333 0.8340307953992955 1.1551768005862697 1.101945652807114 0.48382383875969565 0.7673185362388253 1.3527154229721954 1.83708479118713 1.5540786851457558 0.4901916708969285 0.12335357833062931 0.18231924697658772 0.3709297703992567 0.8748145958624148 1.2572728285938732 1.0234572493710625 0.5570500599496935 0.3419401129037581 0.4441512198554195 0.5668785799092878 0.6255203316395844 0.8338689224621244 0.6318976546888182 0.21908257041702855 0.14462554436547967 0.5882070048678593 0.8772882779754216 0.772981810095838 0.7347756446237852 1.1958048871807225 1.3371324579912134 0.6069102198676435 0.23787599053142422 0.3075259108780244 0.47100109652520095 0.5750336364020976 0.7162291158523987 0.9116359272651574 1.0873474217076424 0.935279103336066 0.86671832728182 0.8721589115388747 1.386553101068808 1.638138294362833 1.4774087728515426 0.9109322101904522 0.6568917192025058 0.7628484471869078 0.5621602353859478 0.44230051496159223 0.5232568772873393 0.7563228237840715 0.7306385181193157 0.8011509542291919 1.0240995651319955 1.2029916524119473 1.1262364839619365 1.389641984615922 1.4698008437396264 1.7567804677378875 2.3978749105256854 3.492459978316199 2.4448273323358696 2.930633431299926 1.9370611121085628 1.4615627103109294 1.1991122685046387 1.1658687123590745 1.3558013648946368 1.5458523599651832 1.3367037242344137 0.9280564572866088 0.8333152485721333 0.9178159457127228 0.8546729648581677 1.2954394286456392 1.3876227221398232 1.7728346111339848 1.5184141165961502 1.0693893095667775 0.7081616930174668 0.4555818909914949 0.2910884555328403 0.3192215898921449 0.362350400860742 0.5564100810930279 0.5322222663290318 0.5742182316655678 0.712397067650417 0.7360516464908079 0.7386078864264812 0.4980805312741241 0.49330981524320766 0.5616349148716026 0.5647222918470799 0.4579385990163337 0.42049518532977864 0.2568724838842686 0.5486164710427535 0.3971607552253519 0.6362819510843747 0.6969549444970741 0.6037543698551829 1.8188183295329274 2.3086746673792513 2.742809973931307 2.352821635142697 2.3954058374021048 1.5806090779501116 0.9699540250513946 0.8050531392993024 0.6218881394013523 0.4034000607031501 0.20312153091393814 0.10641881360648404 0.043254877556234375 0.07858165116025119 0.14665689036030588 0.271414148085666 0.45747115953289597 0.5135454304760744 0.5534530806627537 0.46203411136044653 0.4565000792678981 0.3431051232310613 0.23401345944640298 0.2076911446907548 0.16467470602515918 0.16649567775267873 0.21525184834165867 0.24059865610471684 0.32987684231089026 0.6672198611689655 0.7339875866899466 1.11708509958294 1.1262837712226141 1.1687097281530903 1.2831817324274137 1.09176594859151 0.9690908212876261 0.7872687357960118 0.9152148478454456 0.5146162054091843 0.6617005594807803 0.570239402708462 0.6419792777680975 0.5871095091834952 0.8947754114577555 1.062438480197752 1.3882916968742745 1.0982105111259213 0.7721079157008989 0.819266498630955 0.8700571506290172 0.6434120509479332 0.41479185878383373 0.31722071505438454 0.15274641705939154 0.13556159224831246 0.08275878017257693 0.20201953779745405 0.32360813615871103 0.4794520658697899 0.8222121955889156 0.9506640447614944 1.3991250243157356 2.0307722191443633 1.9846082266014717 2.1226225024864847 2.084810258119244 1.4011689474427553 1.0490996460866633 0.6936871409389762 0.6560457297218039 0.46641324241616244 0.6255267341089672 0.3895306773672933 0.24658402196036294 0.42572822217883977 0.4990407402353417
3.5425810555026658 2.2344883597930774 1.6421035900018555 0.9449102711934005 0.3593226543819169 0.2740640373778146 0.3700286477384905 0.531593262660668 0.5566521402984529 0.5982775309209005 1.1824635453617827 2.8417423120324727 1.4841387593425908 1.2054594500243765 1.4283448422275578 0.9035465773304048 0.9731021979904835 0.6847351869613252 0.3099255506461552 0.4263540583298511 0.5081625805940784 0.5904767694034004 0.9100473197551278 1.2447856484179591 1.0 1.0336946982314656 0.9484849784085423 1.2512537383524445 1.3972111959927913 1.6754866080301647 1.7544199104116298 1.9071535424655168 0.6966104561774479 0.6568277728348895 0.7492160173452629 0.7760348433384765 0.6895186631889179 0.6323194442596226 0.9202371184993126 0.9698220442514264 1.7238794330616678 3.1594735920992942 2.826821243078795 3.069074311431387 2.4568846251451126 1.557617224951387 1.103535422318724 0.9420495178531009 0.48655617018706515 0.3028615027475478 0.18193051227712698 0.1902140881379253 0.3402856833539361 0.4110511493626631 0.4316174659777063 0.713737719513894 0.5896376994760557 1.0074619343213593 1.040513247644276 1.1674850340043355 0.45206205882523376 0.24008284778517427 0.10125256458653197 0.0964897990515121 0.14381541560907443 0.36166015661096074 0.43803265497014604 0.7038000735194552 0.821425378329086 1.5132552089515146 1.5886772383290724 2.9696522283786235 4.952492244558221 4.511156158217454 2.743091440619218 2.2730947426855215 1.2140641475541458 0.6967429083786051 1.07379528021957 1.367233980682711 0.5965101281037474 0.3699878579295947 0.156775653041438 0.11812787117218645 0.10364880690853145 0.19377711967768682 0.3915626760378148 0.55667438312671 0.4150849567690112 0.2614964638612666 0.34945036931642637 0.32784749342283326 0.20097967111416304 0.24296373078699118 0.26440950952160985 0.25061403575248664 0.5059023671890157 0.9526204152990111 1.8104054301848906 2.8154496830483997 3.276267209354365 3.4542692713491627 3.3585305889297636 2.760991201141013 2.939641273509303 3.1005842961587127 3.1855268597045443 3.718644768023668 3.837239769335965 2.287570355821512 1.4456726265217488 0.37955143249207246 0.5763561727354858 1.2155708148906927 0.817767674896723 0.7177230528720745 0.9808074932692799 1.0557571211046965 1.3574736180871072 1.4150326518075913 1.0779233227620377 1.4427770067844694 1.199376212535284 0.7631058430025455 0.566668536814081 0.40469045943454973 0.271373130709498 0.2051746835443642 0.23096242727786645 0.4094830554583351 0.3725260419669195 0.6523794133440513 0.8713194492204273 0.6543736668369797 0.36616482997509553 0.6620947745683102 0.7954092597980071 0.933887932913291 0.6715859120487844 0.31972853546622115 0.15459076579447098 0.051865077287979115 0.09850805544767746 0.19191106863253 0.3697660335670474 0.6714080653711574 0.7003949230352623 1.0445168867152577 1.7203363727752032 1.8500715586069083 2.579242086383285 3.43091681109554 4.9209524460018645 2.980326309036333 1.225180139129444 0.7339887358466849 0.6833715127882519 0.4388707495557936 0.5179241332648411 0.34768381208475463 0.12262217340475552 0.12619251003557933 0.22580861819820067 0.5245775080095304 0.7685574824119968 0.976186109672362 0.9898014659671074 1.3914818749765718 1.308527169277767 0.5618615879161692 0.838096227012017 1.4159976854846066 2.0983756478537665 1.9271731800659189 0.5865103958922216 0.15857575297681076 0.2153224130822078 0.45147185344430857 1.037493271229413 1.4535380777177098 1.1619268603287305 0.6126203498840707 0.4041172493218595 0.5602117421977204 0.7510889371161493 0.7942150318023452 0.9663627994199703 0.7480771515352865 0.30058784391364096 0.21333552027088742 0.7488359490460826 1.1420970440951939 0.8883971087536467 0.8227655230395556 1.2498464126265916 1.3159575789398577 0.7004754995043951 0.347759503375628 0.4592554928227162 0.7245041072865854 0.9195231277233648 1.216334309596806 1.5348937152431135 1.5150429808909822 1.223147101329388 1.0723310436829085 0.9936614414582999 1.5310797449548086 1.758424602679695 1.6586000114228745 1.1547088759103517 0.9190811068598186 1.1377413468779312 0.8866881906551408 0.6959798063657031 0.7863045427933862 1.1568764055591632 1.17445159297109 1.1398535489456245 1.4049761326904324 1.6566926508672053 1.544967573350224 1.8786325932263674 1.9263758281101706 2.336283274269334 3.0732876272010623 4.537149876319757 3.2368701614625297 4.283321800352951 2.8257087878108824 2.024256807125367 1.4510229644950519 1.2958057570555 1.5663260372004268 1.9642776447253005 1.5935667866740812 1.129955479062964 1.0671733437898687 1.2546892672185466 1.2112326024257623 1.872116273103321 1.994400169661356 2.3267997042662034 1.9978578149132042 1.4263052843411268 0.9650380428845681 0.6137922735667817 0.4024512322878526 0.4542718201072625 0.552148732354158 0.8846585886569319 0.8883102914914031 0.9672326072062706 1.2136199575952233 1.2223776868892389 1.2506198040194485 0.8236671516965194 0.749193423581839 0.8217180175522907 0.7621261055713442 0.6016367580514855 0.5305616161979313 0.3056635856574033 0.6587708699305219 0.5357662708324994 0.9308607412468737 1.0998052468145343 1.0444409423954024 2.8092834163555542 3.6707167588739282 4.363867334426709 3.816374048661851 3.8564417200095105 2.5190069051418824 1.55098416360981 1.1370417608902503 0.9986718317439651 0.6367709969352425 0.3163738407572416 0.15510188209306738 0.063907935423276 0.09869026302064751 0.22441267010191474 0.40614755123934754 0.7334481188895129 0.7669073528789956 0.8263554088643137 0.630773910230047 0.5724179552172908 0.40418907323199926 0.27086479293357657 0.2612586623287564 0.23166966213418833 0.2741699007469816 0.33995244756585913 0.3800897461567838 0.5111326381457941 1.0278948681400204 1.1226561290736137 1.6074225079904465 1.5418046961329348 1.6763606631842352 1.871682012572061 1.6402080484900021 1.3434637136707288 1.0929497444246934 1.160215048580271 0.7074244746108546 0.8739242305616552 0.7673499953010338 0.9073666544982271 0.8789596277250747 1.3392386446177873 1.6348938294796607 2.2229223270917426 1.8258491266632997 1.3375995343321136 1.4052000633750605 1.3924756329461236 1.0945967162046852 0.6992543656337096 0.5110517062443443 0.23335218565432625 0.17989417494055368 0.10646191112566294 0.25944716443694554 0.4510095796062802 0.6080132014694045 1.0399263424583536 1.4106060116958237 2.079425346618935 3.0961483545596917 2.9872987946026157 3.2386307294371637 3.2077129662118393 2.1896079524803476 1.6092012798282667 1.038563798578701 0.902664556117977 0.582362814253113 0.7107797808725221 0.40830763008505544 0.2411154493567051 0.5246275807443452 0.7731720328613058
3.4157246833998838 2.155112581927439 1.747815644836203 1.203951843653415 0.4312620112023081 0.321129288237054 0.3819718981188065 0.5510443627162165 0.5926972043905832 0.688577020334866 1.1918485285012088 2.603245196577706 1.504662328518733 1.1711146394500411 1.2108424302751948 0.8649631807119503 0.9853388059052546 0.670958974438446 0.25356791083366675 0.3305095472113569 0.3498426961326551 0.4267007766440588 0.6286260207360352 0.8931340776174769 0.7754195276344045 1.0 0.9433605906519898 1.2602955934026918 1.4002532410493305 1.6641204263166884 1.745244318913434 2.095400432513994 0.6881461421115798 0.6842565779104893 0.8196679831956055 0.8256752394266069 0.6949365083180428 0.5931544436703828 0.8380051950163154 0.8158040539501552 1.514840901695335 2.366333031452358 1.9198493404370613 1.7800258831744702 1.5200532400259228 0.9272915322369305 0.6702002461070126 0.6154751826807657 0.3156546107739321 0.20802730213957935 0.12125598960213839 0.17219221181668742 0.33150436299271197 0.40331404372224977 0.39873939264519437 0.6262393932390701 0.5037698868767472 0.7925827924571363 0.8349420456681059 0.8810702069502121 0.3824602274960158 0.19684446965397615 0.07902902180152599 0.0815927831064406 0.13741809774799668 0.3526242673652581 0.4162036067459932 0.6678398026419596 0.7683757635222742 1.3377098187443854 1.5282149221545958 2.4861533543715555 3.114477399207582 2.8236138989056108 2.2300510795208464 2.2442425613166614 1.2912380096393004 0.6222738335629008 0.9036523853840182 1.0735864815649887 0.44595464374925003 0.27248297133809696 0.11326236547530887 0.09309511283936396 0.10993909734679305 0.2071562634461269 0.4183052816138951 0.6085356368369376 0.39236367358011026 0.21492833396330815 0.28241782822557054 0.29904142057416355 0.18594702565820576 0.23747419794385177 0.23760376572977063 0.24297246693137042 0.4846312038636146 0.9449098923280111 1.585237098061871 2.546473259979328 2.647180510404189 2.8743493314186037 2.2456442711102036 1.7655081775453525 1.6970875147809448 2.189621474419592 2.5318352667896704 2.9963396359409393 2.9971165526751573 1.8620540436699722 1.0470133073565606 0.4040232772972755 0.7030003922429501 1.31981901760206 0.8335818038346627 0.7457897088766641 1.093721584181262 1.2685495403585558 1.6913267906669616 1.5516372938727891 1.1673165001320447 1.4723399570193003 1.1880429524023697 0.7827825529264577 0.5582767595723022 0.3975982130279122 0.23496940038846412 0.15744515784160829 0.18641650740401583 0.33616361619616797 0.34981665319382543 0.6516288015857846 0.8709705400109489 0.6524108093444969 0.34939260352141027 0.5919231677339772 0.727536954110683 0.8217962808828183 0.6296655398085991 0.3161536892786461 0.14875365112344538 0.050294300853746435 0.058999592972488066 0.12442584045969611 0.23876038390127158 0.4744607067560473 0.5805281405489678 1.023087504398699 1.6099601945343966 1.4574511290582914 2.0356316723102394 2.387001864756385 3.4741409496280595 2.2560390490830873 0.986447211559615 0.6249831822276779 0.6113794545353608 0.40533466575420674 0.5040862162405598 0.3528104877440563 0.12785917326919866 0.1288319861409037 0.1730425359610517 0.36058178461227414 0.5873354392636635 0.704324122571484 0.7189910128134395 0.9751216834073975 0.945756912342007 0.3768548027982059 0.558967444264371 0.9435443553104252 1.5205867910491457 1.4846604094377769 0.4295306176346079 0.12393951192577675 0.15519558511435644 0.35003923900457423 0.7824108247879902 1.0528692206480872 0.7996302663892654 0.3979562789604365 0.27752373655289003 0.42502252268147156 0.615120471865658 0.6035745613577858 0.6245815609930192 0.4773764989495693 0.26489966277108706 0.1690325941883867 0.4895274280683119 0.8724037053831811 0.649627609582894 0.5909312642508432 0.8193429300210799 0.7300822060501838 0.5372951970270133 0.3311010292696011 0.47934264765137286 0.7637525725337164 0.9899036947725073 1.3560621665322146 1.681627522527807 1.358909528848914 1.0826532470784487 0.8462681892706388 0.6678033146098441 1.0141892854740344 1.265221462587964 1.2016231312805252 0.911167163956847 0.7853701263593765 1.014735396825516 0.8221899218506104 0.6531736253444788 0.6618575065162704 0.9578662037957951 1.0263569297891837 0.9069862742518069 1.1251349398239103 1.3718912526764493 1.2741756944934126 1.5421967168482333 1.5751924061015483 1.921521263265065 2.232372078085204 3.2999429766979063 2.3614934513645447 3.5284728049911305 2.3790829575567236 1.7044083571681035 1.0359959680938755 0.95420497199653 1.2894094819775461 1.7316824622423554 1.3030423622604077 0.9241476367934702 0.8875151191687302 1.0596311365765345 1.0341755244263495 1.5813822132727355 1.6570115602271014 1.764410137810315 1.5241794688720463 1.1224861080647277 0.7722215694516473 0.4758910938235709 0.32160289015826055 0.36656406915630546 0.4733545180037867 0.7775658403033546 0.7986881139702412 0.8690819165428658 1.098485782456938 1.0817543881889902 1.1418689561305773 0.7933703112644274 0.6783599604175299 0.7388445970491767 0.6479799966299592 0.5108633087387409 0.438434394934676 0.2367764138302028 0.525754133137794 0.46102914720792676 0.8354146714372921 1.014519771450974 1.0692135379659964 2.632305179000778 3.4578240137555354 4.0061746330109615 3.4885030305048628 3.5365059630912183 2.3343755426288757 1.4503896474464828 1.0160192108433377 1.0062212348216015 0.6039285936750802 0.28810815718880933 0.1437334649127462 0.06178687763274552 0.07866300527280082 0.19484020912776953 0.3415878999665242 0.6411466526907513 0.6385979945071026 0.677671490548261 0.4835693862780522 0.4188858474638734 0.28848462181584367 0.18902846318911096 0.21162328449237522 0.21312350195127272 0.2705257643229271 0.3259367479135624 0.366482518383637 0.47294794968620685 0.9288248395577839 0.9946296801723683 1.344546007756763 1.2357214736133366 1.3800965238455933 1.505804469848916 1.4514092855815572 1.1426147456381421 0.9385512171759 0.9453763014237697 0.6186753452839606 0.7322557164909347 0.6540969250362603 0.798246833980991 0.7748108319519805 1.1637655364381634 1.4154288169661675 1.9598392842499508 1.642478098401749 1.2657064454510139 1.3382686380152384 1.236234912659857 1.0048054769318207 0.629917884197054 0.44177259632704596 0.194066753833478 0.13219934042628706 0.07931810509998881 0.1924457616358726 0.3649315722310985 0.4439196461121188 0.7638577958751226 1.2140944825845768 1.7847658524641654 2.856677877587472 2.6555581201892595 2.8653373869622514 2.877773343201652 1.955569370574304 1.4222683591571277 0.9241931885359411 0.7734944491608903 0.4747594167561759 0.5428911112231661 0.2709544948727555 0.14449552777371247 0.460453039166409 0.8410806225380388
3.784588121164087 2.490495284078837 2.0338263094105264 1.4634409072312289 0.5628780178170617 0.42307028794994656 0.4591182283036293 0.649023872388088 0.6814552925186546 0.8364736677624564 1.3138765157055305 2.9030270206904647 1.685267158512825 1.3094614693593962 1.2248165062298626 0.9307307020830324 1.1099519187456444 0.7715845414126139 0.25672183408129173 0.30189302569626036 0.2730486776028355 0.3546257187116149 0.5047469864866883 0.7806934793387824 0.7201949094917787 0.9548889652478018 1.0 1.3453112160636407 1.5055306407353575 1.7159459279336866 1.8503035481023151 2.168227343674197 0.7958572533451389 0.7877801412534167 0.9712106437804372 0.9524038873885516 0.7654747540006568 0.6188692920783372 0.840113839207778 0.777565372740126 1.4584140003309263 2.277216414936802 1.7718030186322256 1.480477501924428 1.2393213378318708 0.7007980628007638 0.5207621397205405 0.49453505221560556 0.24632133748038232 0.16488270055329968 0.09384585167827575 0.18876151446162337 0.40535961859336883 0.5188945241533788 0.505964491856195 0.7470543160160275 0.5637149335192119 0.8058887391203697 0.7890292769842976 0.87872584662637 0.3967268552745605 0.1860315353334125 0.07538946595508574 0.0806940374217702 0.14980496513079544 0.3879820432924307 0.4541064421006658 0.725313185042096 0.8696834241308847 1.4912921714571374 1.6551318051007546 2.4487203880725352 2.7578077584359924 2.4938116171201212 2.125302653748625 2.4843187595661056 1.4711176058905713 0.729778613495409 1.0116200651527372 1.08525807536874 0.4472380345351654 0.27714790780328635 0.11584043792733607 0.11415293561622446 0.15473474477025975 0.2925975217690823 0.5690968097918948 0.8429684325604225 0.49013527638446397 0.25953426533113927 0.36551821207518337 0.41621793432888154 0.2622448632823599 0.32957897237961603 0.2997331352776401 0.2877378208384799 0.5324643342438722 0.9891154355682316 1.583599260698463 2.549660595441732 2.4234820003663953 2.706847350088497 1.8229003458050843 1.3423057718697173 1.222863065482247 1.9522571661501653 2.348555321661498 2.795311516843715 2.756632060663977 1.7630691741965874 0.8943358675205231 0.3808108789689527 0.7645620225446145 1.540094656903514 0.9218266021553738 0.8459634341644124 1.2762178617610236 1.5904804812859215 1.9713065769753302 1.6812165683394515 1.303820250300388 1.6939266132262227 1.3143860415895403 0.8896959766198272 0.619500204676693 0.4301610500504433 0.2332293188014779 0.13585079373517933 0.1624860824316973 0.29835247724411096 0.35283548672458165 0.7087951151336204 0.9735278445582387 0.7852965912953257 0.41634537164872215 0.6714295380087486 0.8686917627171895 0.9861137598563594 0.7868520465007709 0.41138920669128437 0.1911619577024338 0.06527384056726555 0.04556684984120964 0.101050498474811 0.20455488233861877 0.4497148209036344 0.6497893447194605 1.2778564461620436 1.9094730244243998 1.594930456353311 2.1037217753524953 2.1635544474071358 3.1462503116198075 2.1137947592288717 0.9654259773561275 0.641856504452691 0.6325072914737048 0.42794614122912833 0.5502084497497158 0.4052679767473158 0.15611464976911366 0.1684993031051964 0.1901018977719232 0.35543075542348007 0.5073980172408681 0.5816004243363595 0.5937511543720997 0.83977518029653 0.7750661133800963 0.30324006830248285 0.412445723514026 0.6741290346342389 1.1861888286292797 1.2769489963510323 0.3847561255988146 0.1277041647691614 0.1382640917851818 0.3171389705767094 0.6638026880056473 0.8487192983291275 0.629337230265934 0.303971513188092 0.24835033687498478 0.394453975619443 0.5805137947979061 0.5547092943129139 0.5378962264866931 0.4456792522893872 0.275310079693058 0.18753931792755493 0.46126600922140365 0.764741754931364 0.4823058781929268 0.4356066512739835 0.549881633555732 0.45795360428192877 0.43496801674784213 0.3539998934815335 0.5797172122931604 0.9548609614879162 1.260539926852061 1.778697072060923 2.221245364683582 1.6265900670113682 1.1758017611392477 0.9124759033052914 0.6309363358065528 1.0410409880907021 1.3425234528485464 1.177785544558627 0.8735711580380562 0.8175044889135399 1.0886294563306136 0.9249584265210619 0.7359457998986048 0.7118801271652693 1.0497485789796162 1.1558548601303322 0.9327897411297065 1.1042857637931345 1.3740997156914228 1.279820102105321 1.585699293115561 1.5894582416909409 1.982951984675049 2.230463125682939 3.256477659100308 2.4967109302064827 3.953167374325089 2.6203908720897227 1.7778279237327999 0.9172612107136239 0.7882214091727132 1.1519038919412572 1.7005663264655253 1.2117478688572492 0.8380883890460492 0.8278670036373593 1.0542422000034928 1.0562002015782432 1.686509135932817 1.7716065654128141 1.762980980333818 1.4818811664969882 1.097338886723006 0.7666490321761977 0.4562506929901422 0.30922625430678075 0.36064184141675404 0.5000866187730263 0.8554308255364284 0.9271130948328054 1.0351707939845403 1.328202223540895 1.309737276521763 1.4023853574969698 1.0438682742423522 0.8405776016048274 0.8775474591556414 0.7088541539778342 0.5131166563411473 0.4216529537889815 0.1951276302117264 0.4130354675854545 0.41337297422224145 0.8266093268562498 1.0969774986457732 1.20481843858792 2.7743153793191158 3.7562165547138773 4.400730026310635 3.98503220363467 4.000462706034148 2.634547995256467 1.6937114116992205 1.0836129325107156 1.1347242942015996 0.6845495369876952 0.33253375588015255 0.1792397367132154 0.0864146046656188 0.10236812409803014 0.2411678271452367 0.3898770699293146 0.755866944455896 0.7052892938167097 0.7206717950617573 0.4697957526244307 0.3782225542317566 0.2704527266829129 0.18989678145612476 0.2610460395385452 0.2843431727050931 0.3620192046018324 0.40502607850371347 0.43990021040872973 0.5261761355111414 1.0155343264792753 1.0744887328034447 1.3924426929544538 1.2003747309072823 1.3777247823382044 1.5382175128879625 1.4789718605550897 1.0748156833813456 0.8929436203723072 0.8217293210922582 0.6137646308160446 0.7321161562322368 0.6610079584548303 0.876247846208006 0.8700871113231968 1.2772663495017462 1.6039630848849282 2.2604167871822565 1.9747274167648394 1.5754647300000402 1.6395452262256691 1.4804677951826697 1.2075907114984639 0.7593317400092633 0.5069766978167783 0.21853210298997308 0.12645282584707918 0.07560381148667877 0.18966385883413056 0.39333717627761144 0.43573830650110973 0.7598847332069287 1.344327970195117 1.919910751961317 2.9394482057066638 2.793021334454583 3.1191940078809983 3.143699196929694 2.1849533444254092 1.5369852891203162 0.9632486040234141 0.7404753428187868 0.4010034601900352 0.41112669695394405 0.19313240737841333 0.12733972400194118 0.4924086221289761 0.9687630337366178
2.9420239940165227 1.9931193175530313 1.5834024679353416 1.0814247478950372 0.42813675811710633 0.3169654417253737 0.3243986324031078 0.4755296149348358 0.49153161736623874 0.612530352504578 0.8971207816636873 1.9981931250772667 1.162076902094715 0.8913844710175229 0.8143301106213673 0.6319713924722292 0.7697566428468929 0.539635115355741 0.17064825179615448 0.20681313642617827 0.18006753518219587 0.2258504942751385 0.33575848815608056 0.5312218291523684 0.492484993105032 0.6612650753110706 0.6973499692386972 1.0 1.1664480598933356 1.3467644600444686 1.4427146915287983 1.6824841343075385 0.6455163324648069 0.6584802348344005 0.7812770584381037 0.7282443665290395 0.5634092398409768 0.4379360172953613 0.601859398491731 0.5503860602778486 1.0480406661519297 1.5052066203468504 1.1966068078615644 0.9632965616483702 0.8447179672020038 0.5007136148207989 0.3930395690561827 0.3452693718193056 0.16615989138798098 0.1038633736336789 0.06537389738845958 0.1401492751656333 0.32247726205260935 0.4429135113615523 0.43584280016005916 0.6536183019966143 0.4846896913085918 0.6948292806417296 0.6148562470577396 0.8081801581207597 0.3350712898826865 0.14853512539016048 0.06339565088005868 0.0698901380481449 0.11274350039694248 0.2864364946615831 0.33306684331580755 0.5362992046025733 0.651200828332155 1.1225297914121066 1.2748751490053114 1.8080157795537097 2.0957454689037776 1.9162854181522804 1.6312918049304732 1.7962237341603122 1.1054511363347244 0.5923984893239439 0.8035467786786374 0.7249547347801877 0.3130433808799902 0.20469263924234746 0.08174896217814556 0.09358888053590667 0.13523697766176898 0.27224010294916695 0.5074943911686902 0.7606016132987189 0.46062447296982856 0.27178429397807435 0.3964608343470468 0.41569421174289223 0.2534471504333263 0.28440275505602347 0.22874423171872976 0.19978377620967938 0.35776682962398737 0.6790577232734907 1.069746375095186 1.7387713839570849 1.5962736035819318 1.745752774802616 1.205328184319352 0.8216104724952197 0.9116785988228571 1.4257378968960817 1.7147488822835708 2.1480067296026903 1.9432749585851532 1.244997890143882 0.6503586393526544 0.29885882014615955 0.5653834936889188 1.098827860885356 0.6316417277307066 0.5820722926535434 0.9045312381426668 1.1539222842585795 1.4073280665899932 1.1996630502244083 0.932284227877356 1.2510946069583182 0.9711274335531184 0.6720933172722714 0.47017592309958967 0.3235099468712844 0.16737728494939605 0.09804316052333432 0.10832311352242509 0.19945284311445802 0.24769787176880761 0.5003271670939039 0.7166053805595582 0.5995922276208867 0.33004402374161623 0.5460533490498641 0.738270132065303 0.8649968641399951 0.6898798635679972 0.3610961457739976 0.17431947649270824 0.05756730317917034 0.035459344419786244 0.06652265398188661 0.15095031690094704 0.3339620475962597 0.509740549896794 0.9419448558876057 1.3585915287418706 1.1698637014940736 1.4160823974591898 1.4968394409618917 2.1193759440646947 1.3738403305995583 0.7100376568027311 0.4776728982768889 0.4638389543361091 0.3053156255948491 0.40130370058275294 0.3068944314192185 0.1188253881545597 0.14617400756325982 0.17572688468723888 0.3325100473544922 0.4172512190898584 0.47416789757809025 0.48335690360310585 0.6571428345281849 0.6182189922115648 0.2400421952479863 0.3946596132739808 0.7213497116440368 1.0057513326877001 0.9897189756639916 0.36501977185102413 0.10911619213200302 0.11951662248275233 0.24704285729529055 0.5204851675019784 0.6965996154001761 0.5344870782985354 0.28228765798438343 0.22892794278216885 0.3626864297300448 0.4878135500836514 0.41696094937810485 0.4367326837538676 0.3620364965361647 0.18641082363928274 0.1247231711660597 0.3285299209283851 0.5790431981221688 0.44202030480716753 0.3422271482284015 0.45111028138825493 0.30069573981682823 0.31810503162554205 0.25490765887783895 0.47488398787845093 0.8073122003291336 1.0699091748160903 1.5088289205999275 1.9230603524733003 1.4993098622043697 1.0754686712365453 0.8670110909880245 0.6414893300503346 1.030454788578358 1.2339319404197249 1.028916655899326 0.7124630060390391 0.6593024251849594 0.8248440235124371 0.7054800154035675 0.5864758980309563 0.5542591117238873 0.8051228794745547 0.8879721093031865 0.7092779840676546 0.829831576469849 1.0626602737719524 1.0183595716258054 1.2662277686669527 1.2447643674056856 1.4815682448308647 1.6345291329331977 2.3462031648846837 1.802699258318639 2.808977853111793 1.810521549517045 1.262816111442593 0.6979712742685837 0.6617028531638061 0.9693790603811067 1.3993772492933103 1.0330960798642514 0.6884037234686187 0.662637997323459 0.7801948266638128 0.7765690105036661 1.2636605030884462 1.3699723949906921 1.4355477111796253 1.193518414647929 0.8344916482756268 0.5712267192183899 0.3266807061689658 0.22159051118668252 0.25794292784944645 0.3785429106146214 0.6500758359147785 0.6973137366846077 0.8150675025116749 1.0562082823945218 1.0569572596726926 1.1442754042708254 0.9288862349568741 0.7844251374109519 0.8103993675495275 0.6748467781264923 0.4933965669410591 0.3934657267540438 0.16023764110682803 0.32438058142342285 0.2805383988583374 0.5401984812307979 0.7407801154087461 0.8409595883853481 1.8627838117819189 2.525301728388126 3.0078962763352006 2.8345646099578294 2.8825835864247513 1.98316990455475 1.4384839801462692 1.0073787901070224 0.9481074325645205 0.568066824586033 0.26328517974419846 0.1550864352698468 0.07421871133035178 0.08323798540903442 0.17717453574134928 0.2675761093543916 0.5393701010146408 0.4740776898961231 0.4842133437911762 0.3088244497907189 0.24492775530485808 0.1840004976486943 0.13665126274422082 0.2241013698491313 0.2609792940630953 0.3186286288192463 0.3640019625582188 0.3861820973047839 0.43759817551022656 0.8346739590477761 0.9042319694300635 1.2461510770558017 1.0656691514964005 1.1033935414477596 1.1593197437236662 1.0229962898342009 0.7475823171608629 0.664203366534033 0.6704607951082112 0.5141721178039437 0.6573053284350838 0.6023558980151162 0.7762189602069313 0.7423244539037969 1.0082647707746388 1.241025550360821 1.6526094248047996 1.494301874039149 1.2560799845092965 1.3015304333878217 1.1819244819436507 0.9317959228018633 0.5689295822954582 0.364410997968236 0.15452203334846862 0.07954699547596739 0.047507108576563234 0.13635854736093383 0.3016463354153827 0.35999941999409185 0.6807993809281419 1.0488055750071117 1.4681416323344358 2.1256992327242537 2.0383092511814476 2.304451954912433 2.3121402496742114 1.5756960040868357 1.0707790809026967 0.6514954803838567 0.49747321138086437 0.28382368931272733 0.34320244377586184 0.21878243807263406 0.16827604407188887 0.4952614949745248 0.8527846794158431
2.3592401645396035 1.6826813083724552 1.319691986008532 0.8341076695279132 0.36021867742850144 0.26607758276059956 0.25190378086837045 0.3830221651502986 0.39159676122250753 0.4972439061397954 0.6698818865801549 1.5728394925819704 0.875741497770141 0.665317570849418 0.5755652969324856 0.46978056553562686 0.5860299604017746 0.4257241877099853 0.13100606845650029 0.16415174618646058 0.13569984408653651 0.15695841312635378 0.24848964455446007 0.4026423490149491 0.3683145947740905 0.4920610772236701 0.5226691655686532 0.7812223567388865 1.0 1.1841702589036085 1.2585022557739045 1.4233988904391899 0.5947272667906787 0.6315504463605014 0.6977401048646171 0.6061724306369926 0.4485374751490757 0.3360750850473332 0.4658978382642586 0.4250492544499465 0.8288481733891231 1.1295272387260211 0.9395264422211429 0.7422796143482724 0.6653797142760552 0.4152896965907852 0.350988571581399 0.2759357953094226 0.12776394684718254 0.07186086500862095 0.05595130581838936 0.12137789118521602 0.2968472619939102 0.4296631723854256 0.4254834462369762 0.6412436426964052 0.46431863698829534 0.6683061102547524 0.5281819097520115 0.7680913068061656 0.2966816226880504 0.12689115828776215 0.05823823522439292 0.06543497884768014 0.09260644790436856 0.2301461107696243 0.265336769444044 0.4302759666929584 0.5447713790549433 0.9666228430184942 1.0850332613151417 1.4822123557211035 1.83849729557774 1.7125060478598069 1.4127600726015583 1.4157476997409382 0.9094801103013215 0.5575796089435474 0.7239711011149208 0.5406254015752591 0.25134917887083935 0.17770255225133422 0.06879917693410208 0.09356384136108548 0.13723287565610892 0.2884991597902213 0.5123128927913332 0.77491652821173 0.4903240587771269 0.31846786067723043 0.47428242063774106 0.4720984459786808 0.2848427145226805 0.29399503316464964 0.20859327996617874 0.15324652500072977 0.2606587449202654 0.5152860815260124 0.8043844515422136 1.3140563702295411 1.141994312047251 1.1685390589397897 0.8770303105069399 0.5690227468936319 0.7834405896037069 1.1478517573302895 1.384703860594809 1.7792595614690783 1.4842104282713615 0.9618785775007181 0.5459259447065008 0.2669118937220548 0.44334087987241444 0.837907710638067 0.4572224619866543 0.43772914246567574 0.6842359246676012 0.9008773887136903 1.0666123401002152 0.920990012142548 0.7239927735827384 1.0379579732453768 0.7829641594296701 0.5517651238415632 0.3903871529235216 0.2643798390509488 0.13070021856996278 0.07813340379149913 0.07706378499163556 0.1413939137704624 0.18280691567054677 0.3720057999534774 0.5701971122976748 0.5172365532606567 0.2959516185420163 0.4977959611157794 0.7049121439578756 0.8540047809647183 0.681651089325038 0.3592078469095753 0.18209931456930276 0.059556122828172076 0.03575128552758475 0.0508585990274128 0.1322676498575528 0.29063731894243017 0.4628648977244695 0.8183370372087463 1.131447912600959 1.0250042644346968 1.1080612874688587 1.2142118051526547 1.6051514162598641 0.9592109623770548 0.5692166105385693 0.3888152924503711 0.37005140406360554 0.2365988719152795 0.3181324209624124 0.25557176114229774 0.10015390567017662 0.14065674240533932 0.17247541761649957 0.31707114430718053 0.39936670348596126 0.4320075408389507 0.429528358270196 0.5410828824649196 0.5422900489355122 0.21110947166501753 0.40340442297146856 0.809629173543317 0.9460984314337445 0.8598057609860942 0.35561171110927303 0.09830667807660336 0.11551046092918094 0.21841527117503884 0.4594568335321889 0.6352574691929819 0.502706169471659 0.2859865440464948 0.22300358669199524 0.3447696559902892 0.42485108672277727 0.33720686783644405 0.3685119152639157 0.28712838926502826 0.13955433581708887 0.1061632582305789 0.3057507105158623 0.5098567316604299 0.4469344272264038 0.3061068264243012 0.43554350527419283 0.2576618985652686 0.26325424669273023 0.19738912193789085 0.4007376334943148 0.6964013257735698 0.8926204567426352 1.2489525674840332 1.6428296018649038 1.3464900147649126 0.9834102833697479 0.8208430024449496 0.6601731116179981 1.0482863846765065 1.2004707082984327 0.9594541625874345 0.6378493636679402 0.5757101249150953 0.6620146357769721 0.5563698184052343 0.5070573322469293 0.49063805691765994 0.7026777883658191 0.7695666434901586 0.6147984349814314 0.6982923776142603 0.9240585288562252 0.9291656699944596 1.1649274953198248 1.1162791619098487 1.259059974013647 1.4038452948319773 1.9869039830833568 1.5499146465747773 2.2845371968877077 1.4073635257457102 0.9652925227511885 0.5492211951766691 0.5799395288005674 0.9053248297828598 1.2936598150414922 0.995016775631608 0.6421094104068918 0.6038229810460671 0.6565810938171938 0.6436425175008491 1.0763660963497537 1.2179532652884622 1.361278081668535 1.0913317703775485 0.7108483028440394 0.47532043020429354 0.2590974119748668 0.1769839194867882 0.20813700808408958 0.3273984128835429 0.5616275606166066 0.5983466281829225 0.7360810324715645 0.9653666704959907 0.9880448784361416 1.072521477265937 0.9286224758462294 0.8248620185707838 0.8417219100291543 0.7156677138406288 0.5257180892725716 0.4044167010746716 0.14711805973271835 0.27953065593220455 0.2015789495527051 0.3708605836543064 0.5305414938491014 0.61477290877002 1.3396458321595803 1.8353950254088705 2.2261591968941596 2.232811525154768 2.2759408695175365 1.653900903871977 1.3893549151729252 1.0524587168489414 0.8684946980296131 0.5209630847603127 0.23013956348909326 0.1468911096114497 0.07244257121236317 0.08084850830565814 0.15416598245832439 0.21202076564402023 0.4430672837743143 0.36115861486324996 0.36460976168159553 0.22635438873603803 0.17516158785075955 0.14439917090416216 0.11704423116573086 0.22237229751072124 0.26774450421164264 0.31616084429555535 0.3622234495561129 0.3719458741254933 0.399448752358729 0.7471825311168543 0.8462766088502376 1.2367166814870008 1.0637813789464066 1.0063357615771709 1.0182483440991008 0.7745143857097008 0.5579260945711044 0.529827086570695 0.5951170090411291 0.47145395086362657 0.6517122017055714 0.6098214918095236 0.7731406785412923 0.7295721750194175 0.9228648187736561 1.118653675123521 1.3840578345344248 1.2998206637970482 1.154478099162055 1.1581069592537299 1.0489322431398411 0.8150791501725636 0.4925708858296332 0.30153888479865365 0.12824510704965908 0.056658651824115294 0.03188576308517647 0.10807167719139286 0.2553279499763226 0.32985735223505236 0.6852963371439098 0.9050540507955027 1.2530918851389599 1.6902606047398736 1.6512778600684235 1.9256158364654696 1.9217237299966285 1.2839607435928813 0.8346418365648431 0.4819552614611978 0.36617735772559046 0.2234107732531864 0.3265685340874735 0.26019181392687396 0.22265171461844757 0.5345743340528173 0.8188597361957269
1.6095046676138733 1.140884124542601 0.9370508918549117 0.5847500356927896 0.2355430182230633 0.1731080442960142 0.16655521917764532 0.2617672391708663 0.264067343618787 0.32759485180653336 0.46369739759698614 1.0702827936613848 0.6126107410767544 0.4627501488735203 0.4537681918163804 0.34523493634413094 0.4208175484896223 0.29706147891508766 0.09528242005385011 0.13560564279085396 0.12574257829650226 0.13374479949681004 0.21433104353173812 0.3205877307264945 0.28041723544922953 0.37128213170787244 0.378222839487671 0.5726744091463166 0.7518323702187548 1.0 1.0281950850870083 1.2731484797991008 0.4657662729790822 0.4941572578781448 0.5090657652892715 0.4321181343557529 0.3242697235562288 0.24489164753023568 0.34869915577526145 0.3229595677444932 0.6447454618882426 0.8184152683057508 0.6851788767174323 0.5532896753842432 0.526451835052164 0.35204072782074863 0.30441674681874026 0.23555216764752793 0.11299147569647591 0.06433661051410763 0.05250426678962049 0.0922614784816276 0.2157589850504299 0.3087320209913432 0.3074303913565848 0.4698016545537556 0.3430022724106095 0.5174826922145116 0.4169397374786915 0.5688954128357004 0.21857850437701626 0.09885162345592044 0.044544037960314635 0.0516503020300102 0.0686853462205937 0.16969930069004888 0.19591591575205125 0.3165816111017855 0.38029268922736725 0.6775550175245966 0.8213076114292721 1.1437729183264187 1.4177256256059254 1.339908478897986 1.134020334403485 1.006334995801602 0.6571172527933224 0.39722436446630527 0.5116083606401345 0.39456131336327754 0.1876588654879703 0.13691343898225358 0.05159382172125712 0.06771381731027198 0.09556272986475585 0.20877652984683173 0.3654877767012707 0.5570855529053536 0.3766243331693291 0.2567485437211086 0.37399488566257855 0.3557806977843851 0.21330851632818099 0.20902147856575645 0.14293112133080713 0.10165552900173275 0.1860242640968862 0.3861759346317058 0.599098610925784 1.002131115467091 0.934515331697354 0.9372615159287044 0.7748719457665426 0.539867646227926 0.702953127985423 0.8703682467001528 1.061703111277041 1.3205026485607905 1.066479024151545 0.6731543952730412 0.45404680656278207 0.23203092658742205 0.3165607514308335 0.5792469828562417 0.3248845259193552 0.30628192101226565 0.47098962286753987 0.6156783981305597 0.7846377607224712 0.7023510074450975 0.5289315378818642 0.7588542967782427 0.5775328046546397 0.4030328272835659 0.2923874804902967 0.201835774114936 0.10192774285453325 0.06687173817491582 0.06616820455093655 0.11747583617988634 0.13685362221733466 0.25848644345085736 0.40003394116684565 0.35077108579343863 0.20585420584176112 0.35571458238901843 0.5065984673728035 0.624853148604339 0.49483865830547225 0.25666762594255993 0.1355589987253976 0.04364087527812812 0.0334243170360556 0.04543638104691583 0.11297284867501428 0.23257336261214212 0.34074824602678505 0.5453431593689969 0.7522795584423154 0.7315426827319162 0.8119304393042962 1.011558257001272 1.2958280198761136 0.7286735599267684 0.4185601934755658 0.28487140447063103 0.2746085067900063 0.17405076454368024 0.23350798272594575 0.18326779294181741 0.06898652080509643 0.09812192345523191 0.12342234266153428 0.22601849187656536 0.3708038651505072 0.39916564028854373 0.38880578841636687 0.43056268388551 0.47880516207290236 0.17755176763989375 0.36922356245360877 0.7790425498846172 0.8930601875924836 0.7513669152331558 0.26732143863935837 0.06332415675858405 0.10588394826195875 0.20725648908654107 0.44022826668917203 0.6086408813329506 0.47204621223837484 0.26109619254747896 0.17182730179174668 0.254499667398817 0.3279835343463369 0.2681245373012684 0.2759115232310473 0.2040162060389025 0.08732187979580926 0.12597933637119743 0.3862880479346706 0.5048674819645108 0.44053263505964724 0.3402790619400201 0.508705023860819 0.3303450600932439 0.2777535166579361 0.15196025275606675 0.2965085397199617 0.4975001670670976 0.6159272768011569 0.8176158942889468 1.0813660842477866 0.9269555209507618 0.7681960664250507 0.6113129547212204 0.5133434249622972 0.7550925786095029 0.9047529823772972 0.758425858604201 0.5163447905272865 0.4325456474570682 0.4806798506689726 0.3875994986308745 0.37657294903106886 0.3634208023152284 0.49445234132734933 0.5344893951776407 0.45523434396559864 0.5403819067473062 0.7336029457374847 0.7548745862996417 0.9214904522337934 0.8815010569094858 0.956215429379022 1.0552822573119522 1.5147937269885299 1.0961573542171559 1.5486585610619366 0.9440209222898918 0.660473242151799 0.40257570003391124 0.5216250583349082 0.8089487625235208 1.0712531933536085 0.8573812225192139 0.5641203806795188 0.5215498041362706 0.5294612286501169 0.5028867105990157 0.8023776863108326 0.9213278605244565 1.0992280964894694 0.8746150863717533 0.5563142027539576 0.3654585948307423 0.19804323376862512 0.13857343595353896 0.15895469295369968 0.24575674687517546 0.40563806066097474 0.41048277069574163 0.511609674039376 0.6701039194194826 0.6974535608329681 0.7529870000364423 0.6598452873629767 0.6254704798968056 0.6531305863676998 0.582119690485403 0.45357404203723534 0.3524775434815077 0.14063449372470835 0.27441896761433693 0.17205052781369262 0.28193568405865604 0.3669423311622188 0.42110073076821175 0.9631204354943735 1.288687668397078 1.5314979117021765 1.5177657484147695 1.553574225820778 1.1882332270122595 1.0275448582583344 0.8759754865885033 0.6682530639824451 0.3788600616012583 0.15726778108987216 0.10030675492178409 0.04902260712585396 0.05497042753411706 0.10285556737501227 0.14103974486108406 0.2954553310212609 0.24175283969072883 0.24886946558316977 0.1644731502276701 0.13744488540758829 0.11209260839011898 0.08633997460188521 0.16012638432551382 0.19090308354691088 0.2230879726736476 0.2646976772116993 0.270810940087653 0.2939715326651633 0.5389684855307602 0.6518338157218799 0.9750669951618482 0.8616484560147352 0.7744759302497778 0.748053615400797 0.5366036070204668 0.42858466624177377 0.41452055523598164 0.522304578264851 0.3824417919557523 0.5385535859686761 0.5101849161308284 0.6146994556975881 0.5704427848267453 0.7073516918527248 0.8154834458414438 0.9639575239959333 0.9025781917263388 0.8126348848013787 0.7969387302873716 0.7164491510508643 0.5550936809931037 0.33320266112876257 0.20419697686346727 0.0889841952764795 0.04040135369476592 0.023261671955374492 0.07761312033936558 0.1791284390781132 0.24778457184209235 0.5394981078615025 0.6530382431010834 0.9060703464805961 1.3045633495872317 1.215504780278208 1.3975554624739692 1.3977217200071492 0.9018789631562071 0.5984683679034295 0.3567583769031503 0.2995509383944222 0.21002019964023547 0.3348839944470608 0.25681952333754177 0.20689974643739317 0.46773246828888715 0.6892984204785199
1.659156270653998 1.198858744572835 0.9504305280430441 0.6137877568874154 0.2668210393126373 0.1919555383157782 0.17498058594586718 0.26370046876657793 0.255698206398433 0.3198943886274082 0.4382795319771682 1.0841152221519583 0.6007260153182374 0.48166516630740486 0.48653333409141175 0.3668155430998995 0.45183532716439845 0.3226192826963393 0.103827545507745 0.14154241794024092 0.122372938883822 0.12203161513909273 0.19307640179620733 0.290317785323495 0.25578137350184277 0.3391932145377613 0.35527018257228526 0.5344021648706432 0.6960372694490635 0.8956681867947855 1.0 1.197369381141553 0.5016133252551681 0.5095362221663308 0.5036616113774185 0.4174076869482815 0.31193857994447116 0.23154980994571736 0.3291767059462799 0.30175128540438745 0.572075073908662 0.7673568588678648 0.6555840374435411 0.5381602850590831 0.4826295715416634 0.33024441110729374 0.28849444375758965 0.2211327941261963 0.10659039764625153 0.060731745359619956 0.05433082762272521 0.10091739831874864 0.24114026962810534 0.34093004558937284 0.3315688572090554 0.49376794174920197 0.34708814236115726 0.506424049403067 0.3901059178851972 0.539115820840612 0.19826063758105825 0.08543321118584904 0.03968739939538718 0.04858612049694224 0.06811061071717955 0.1702461224821027 0.19833544173620007 0.3183894744679781 0.3999951447007454 0.7176114160351907 0.8302851068193319 1.13631934020845 1.5437384634552587 1.4539180237497207 1.1522558697671474 1.0472122261277155 0.6776464687416199 0.42187193016090024 0.4945023132927913 0.4038915309163036 0.1936084456275123 0.1430432363574447 0.05448113039474296 0.07371193762085963 0.10258579826576607 0.22413717030954108 0.38770620180186693 0.6025044657716944 0.40911371952362524 0.2794613154451284 0.40281411487206387 0.3802249045492686 0.23021215478637874 0.22102781689803178 0.15210391853763106 0.10481276431747633 0.19075318759125537 0.38959483633080105 0.6155502523514045 0.9874491070186479 0.8479588212840459 0.8137087755359278 0.6836070250912856 0.4813641304235222 0.6764080655271563 0.8775888277295129 1.0223306003725803 1.2983886780128044 0.9818288179931505 0.6344353125042146 0.4077819137552935 0.2065701618423986 0.30447191417481456 0.5736251112001947 0.3198621335548858 0.324136660952748 0.49578411248798193 0.6750468198417161 0.8171241629041415 0.7088141117173385 0.5530489445378071 0.7967144249234503 0.5971546009542652 0.4171026381873077 0.3007048450182246 0.20311560786220884 0.10030804699363577 0.06194304381180636 0.0581000367937325 0.10140359306136573 0.12298699916136163 0.24487656442456576 0.38344838128341324 0.3524386491083177 0.2029249671111575 0.3533130169848521 0.5209047958223278 0.6533663339317385 0.5257493096660486 0.27332802013412405 0.14550198341495 0.04793461241431789 0.03479046561598756 0.0449503303284614 0.11402942294539904 0.2371121993956129 0.3534749418673721 0.5780826868942371 0.7756181662684651 0.7581672658047279 0.8454149971864626 1.007626416870001 1.2822003413506744 0.7091535499227354 0.3909444423412959 0.275437621415696 0.2648904056829471 0.16901891526296606 0.22873615256372604 0.18091938962851456 0.06945612565325233 0.10038375380681347 0.12199351574626052 0.22099804543116383 0.3118553029445674 0.366595116558667 0.349714578299696 0.4044573553127755 0.4245844388088174 0.1578369178212652 0.32994572558663277 0.7011713216510581 0.8096281942299653 0.6988990235601443 0.2483776267461444 0.06393690569402778 0.09492546191592534 0.19210468313615436 0.4072196315794721 0.5512596152704926 0.42514400085211745 0.2352593397607518 0.15793304635346297 0.232252024832931 0.29691758677415087 0.22782280461916501 0.2672220193768736 0.22416154367856214 0.09761319641361192 0.12909615970554086 0.318682346901183 0.3953813144564579 0.36612341966188167 0.29624094227069014 0.4526288755820979 0.302142391971089 0.22752997051159535 0.1265956081563589 0.27420481151614523 0.4827161182651549 0.6175929810126379 0.8669203948410967 1.1561243855922225 0.9626526910282658 0.7565819611191403 0.6245423937715808 0.5145142461933366 0.8487518282280274 1.0363060644092892 0.8234201977359781 0.5181917899980939 0.433333397553901 0.48284522574535593 0.38127782075116295 0.3500478540260407 0.3401014195501942 0.48472611052424447 0.5283918313593703 0.440917101923119 0.5204665377352371 0.7087384310941223 0.721663273249615 0.9236198627154877 0.909077650752538 1.016444577073704 1.0636646482480256 1.4724431343352373 1.1376977206941632 1.5582283473238836 0.9480600471705631 0.6746719092708986 0.40700509302608134 0.4933307364870921 0.7973407275204812 1.0822334494726937 0.8553333165117232 0.5504153563077003 0.5039142895043225 0.5271786802979644 0.49590353240230045 0.8106120683231213 0.9269520137003155 1.0771726950209226 0.840408447558571 0.5388249482247913 0.35316454182329615 0.1888611303262358 0.12753731132046855 0.14474865026896017 0.22530552274125315 0.3785643567900806 0.4024844404149987 0.5015665533943067 0.6598564612050702 0.6806311552321254 0.7491065205343578 0.6895966877281557 0.617983072193719 0.6461310926826302 0.5588555260329062 0.40910820782609947 0.3235803215988689 0.12601745261080086 0.2328392906629285 0.15209689513156532 0.26783751758875773 0.3669395655594415 0.4288180097605245 0.9739264669628273 1.318315156351025 1.543522323708894 1.5500487580131816 1.5343248246391614 1.1649469061707798 0.9808960064540823 0.7796156028079989 0.6000766682242986 0.34834921654547796 0.1500167099084073 0.10360133501375672 0.05552608938718262 0.06747926134786955 0.11525331238590297 0.15397580189537063 0.30767728486148443 0.25362860358622585 0.24404592269972267 0.15803481927705942 0.13681859166011073 0.12641134900234527 0.10314862018888422 0.18453752840247506 0.21160885461254728 0.2364791271830866 0.26426841683705227 0.2627745759123541 0.269574320361441 0.4857869580461693 0.5617592414645437 0.8439930741375407 0.7444459552842195 0.6891117267273094 0.6855864991000333 0.5128158500021476 0.39601709419344777 0.3738752813059396 0.45509612694738827 0.3509515301654752 0.5042442629509138 0.4667457279998248 0.5939401624566303 0.5408523556047321 0.6778748016924044 0.788790552577406 0.9672147065476453 0.9143036633777107 0.8142002800318924 0.7944740427750756 0.7162031079483704 0.5477988043044623 0.3381933210302074 0.20427371870403546 0.08981468296977854 0.04001558004540259 0.023100179541064386 0.07596734030013755 0.17585591699326597 0.23226051840500078 0.4975756171597518 0.6392012698338758 0.8807200662263681 1.2669489153654572 1.206293613672121 1.4195187931892455 1.4215301763848138 0.9192968462594282 0.6043358427167772 0.3565969414321016 0.29444411881742666 0.19292175147301344 0.30031355664571013 0.22546757632397896 0.20097977774205092 0.4445791391001759 0.6476447676514976
1.0712947453351769 0.6983093623724568 0.5875382412272484 0.44166899147599226 0.15670575465576173 0.10572382308673028 0.09876556345076871 0.1542240434025063 0.15207525056778887 0.1903720776900301 0.27214887417857714 0.5239950986820159 0.3712542782238363 0.3040405214740149 0.3460560068012141 0.246519724159353 0.29862678841136137 0.19453722074631022 0.06508720516081007 0.10130557708668853 0.09167470504257391 0.08434854827186657 0.12655023047944342 0.17106188274633072 0.15167559813675294 0.22215323486763006 0.2270990325838043 0.3399643844415366 0.42943734470042744 0.6049860639453467 0.6531648991502585 1.0 0.36037520711555676 0.3569639195983928 0.3182525668349634 0.2578498520175996 0.19386868822168946 0.14148745835176704 0.20276503985152514 0.18023606341277215 0.3529585030786128 0.3615672118505946 0.28763425884749977 0.2185728423805252 0.2534094053184607 0.19839060901602068 0.17285852032853896 0.13299496829785137 0.06716903432920947 0.04215960197438227 0.039927327404143856 0.06443806898547991 0.14266766723853672 0.18785361750696375 0.17408736501576094 0.248353665670253 0.1747451910001522 0.25648364562851383 0.2233915307488432 0.2801084983287164 0.11109148207013755 0.05093413315056748 0.02082228222680373 0.029388054612748238 0.042087128744352914 0.10635954133809929 0.12228457211378393 0.1944485270401889 0.20944704428879568 0.3499048893846695 0.49714676250864753 0.683411854390852 0.8416422019053121 0.8096130482683431 0.7314469256482647 0.6634948412875786 0.4479993618079533 0.20986548553745296 0.2583453159354414 0.23177272895427703 0.10194408001304552 0.07695183127215861 0.02926728130859061 0.03791564824629468 0.05217259736763038 0.11771916004844372 0.20062854134026822 0.32170054056677955 0.23738962232243627 0.16627658967444334 0.22383645632290802 0.19872417949914964 0.1214049290180713 0.10642826813379999 0.07466663789220228 0.061525173993032284 0.1289345436998754 0.26527640947801123 0.3597916988185947 0.6025861670583509 0.5868402557335379 0.645411624758481 0.5105040128387919 0.3436187644911545 0.4259261561627691 0.5181685449858978 0.5723428655305215 0.7602194704856565 0.5614724373172534 0.3167201289794909 0.23692754886612521 0.13778582905576037 0.23247838528263304 0.3890326810930398 0.23679195688917845 0.21081033676296485 0.32614569985418224 0.4359375144096972 0.6002495769625766 0.5070436372373148 0.36709824897676246 0.4576523350651136 0.37273519533803745 0.26022834151248997 0.18881097242337672 0.13535467815646574 0.06654855660858822 0.04265116208427605 0.0425389729880657 0.07116059262861317 0.08189811188198945 0.15412977238147246 0.22503116306905402 0.17159856445256463 0.09790231040393133 0.17426898215090844 0.2590418831802204 0.325899842247643 0.27263578252140375 0.1388001138885942 0.07875029206651732 0.027684440163496735 0.023853806171754567 0.02822175449416039 0.06412992689424744 0.1275853338109177 0.18118827186796865 0.2826564021913445 0.38815995877950343 0.36979117862938893 0.4922303389652245 0.6021081588552228 0.7833229844402594 0.43531255082607045 0.22013627250934173 0.1533536670211214 0.15684365296727384 0.10257904057144773 0.14375029943553572 0.10879262628822256 0.038048724613945456 0.05153406844328684 0.06203512548327412 0.1165281864853571 0.19771623513877132 0.24606616924914454 0.24047597427745337 0.26628968679985815 0.2894577185816905 0.09560438471191549 0.21233654302820845 0.46795451387862363 0.57865077123101 0.47299863359362554 0.14134818426442258 0.03241577587666619 0.06078262697115242 0.1386894168171154 0.29776131353909935 0.3970257773213308 0.2903490834061394 0.14737242005294823 0.0854735235195178 0.12721948711524858 0.19635300482094262 0.15918711646782457 0.16975656454385948 0.17136863409047043 0.06994902135287387 0.11338801708182121 0.25317797332702424 0.27237402977204545 0.24632853518586734 0.23368090439355624 0.3527456006033119 0.23653771437680549 0.1889920223296923 0.0927546625871061 0.21030392183649424 0.35142238496730843 0.4791439628134853 0.6454738521400235 0.793285341943777 0.6431600703596224 0.5588333386395161 0.41723282352136154 0.3074603146117585 0.4897411141495244 0.6849475038352412 0.557710115135537 0.3336817456687104 0.26577430517437095 0.31090031560787973 0.2486980448496361 0.2170324837280557 0.1717351526353233 0.21663476378188412 0.23845014828931094 0.21626743640674193 0.30065286781833134 0.4198728126915325 0.4090310484210604 0.5097415731800679 0.5308270599668347 0.5933564493854071 0.5502557222173818 0.7788027732532049 0.5183475962116063 0.7575011722830504 0.4983373929874784 0.41442117293233033 0.2723896620695743 0.39604970555107827 0.5811205236972807 0.707138971279756 0.5611758606049526 0.3667583632290241 0.3268740552322849 0.32448943394354224 0.29698694501843426 0.43483603663613557 0.47641501664109204 0.5872831595068327 0.4913006187594994 0.32282823655367787 0.20768427197478262 0.11179094207188532 0.07453018607482274 0.07874545088979841 0.11271949105126114 0.18060639851926652 0.17686347567261407 0.21234936559079723 0.2738286157361076 0.2783878456414811 0.31627738854111387 0.3245895936720127 0.29809004396805977 0.332798198377479 0.3048085839289392 0.23998016570285255 0.20170018377273 0.08994662285483324 0.18567459856069318 0.11859269833899765 0.19196023054523273 0.2296619208742722 0.2807057204952258 0.639352059909179 0.8139318752996485 0.8999692498057329 0.803155432409312 0.8238157634178177 0.67545452735104 0.490356497433055 0.4494665158192013 0.37829451149731036 0.19377234718197997 0.08012665133597648 0.05730777371260463 0.0290771182005442 0.03471173081323288 0.051420180528742206 0.07160216594455787 0.13514210173806304 0.12003582178143439 0.11601954738628904 0.08576993605210748 0.08947649159583608 0.08142297467100376 0.060521523542459994 0.09787437472644506 0.10989885781668236 0.11453688897950653 0.13529971150444767 0.1411213211819837 0.14955791098935348 0.2691859100836556 0.3040764713532516 0.4265921044315618 0.38066510984165053 0.3521852940800246 0.3110948644479604 0.297061469559364 0.26914855127171977 0.2536098426114221 0.32316273958692976 0.22190996025900303 0.30091132862045594 0.27505581153385483 0.3308727906499072 0.2760772650990424 0.3497364791535041 0.36353888284493424 0.4457577513548171 0.4088618088983571 0.3675790692204409 0.3791524984104286 0.34315619802132324 0.2453995375956193 0.14330768024771334 0.08645170573847204 0.0384271072710362 0.02014368198343449 0.01574367170370124 0.04589728820257806 0.09716207139548737 0.13358539353976048 0.25969084467129017 0.34411797045559334 0.4519922905730871 0.7783082756643082 0.6730274473016656 0.7370423919898033 0.744983879799146 0.4650658086427121 0.3275721606247872 0.22159277981294878 0.20567839086321932 0.1473014515868931 0.23252939492758662 0.14305140478339767 0.11740111660167032 0.28871583590346744 0.4449413406760296
2.6628979982311067 1.7950463796482001 1.1026073670510848 0.6965183721008713 0.32942680373258115 0.2361449099042481 0.18483806985959628 0.27254647678326704 0.27982483776873285 0.42511097578214485 0.42158328048105576 0.9111822288871887 0.548167144856778 0.4962453200857508 0.5136883276747574 0.41151119971051725 0.4834916705603157 0.3469042936991042 0.13237648126252075 0.18279954159022277 0.14752887693628874 0.10585237385781035 0.1798335935469986 0.25122857837736295 0.21681041417802271 0.285513326901132 0.32621636091000833 0.5104459611201813 0.7021843226756359 0.8661526628098121 1.07083818007817 1.410311339328074 1.0 0.9014701968644778 0.6959128258016068 0.4902871613137154 0.3240693772543239 0.21992158633966863 0.3157550005720869 0.28581544875829684 0.5197795108928962 0.6484146083382769 0.6252033826358859 0.59205382362041 0.557292589273619 0.4594535263422876 0.3961320456068344 0.24692641386490197 0.12103309874040184 0.06025201381716376 0.07925865822586227 0.13259805781871406 0.3293451447294856 0.4780275120972106 0.45795278293922426 0.6384106681529871 0.4337639255504825 0.5866014989863975 0.4078191563705614 0.7514186860460919 0.26082881323668844 0.09585609825947794 0.049070101655165364 0.061897678686425234 0.07412268778364016 0.174192274740758 0.20459804819241656 0.341830049160167 0.45197641407701095 0.8051562760337718 0.9085593775174355 1.1426332487429611 2.018282853909966 1.9358682234382234 1.2537269366714523 1.2128503128522103 0.9015490318636267 0.576302131518577 0.6883406815461226 0.43550666965496665 0.22123084658756165 0.18669925951462712 0.0788951271518173 0.12395759402438489 0.16126275977046178 0.3375396404509923 0.5398083478420538 0.8517972567987074 0.5996040676210365 0.44078901674499205 0.6441385669901128 0.5939563743324094 0.36745791471339945 0.32906585669931504 0.22602938492894098 0.1336638320327356 0.21286604371136156 0.37364247462603095 0.5715550385699647 0.8394217572374434 0.8022592483453155 0.9835817177610637 0.8533543604904074 0.4271651959985228 0.7984132596351873 1.0076762407506727 0.920636510235085 1.4368136768822812 1.0188727677565268 0.5573586368340401 0.2873501655836734 0.14400419790151806 0.38274537307651646 0.6615096278510597 0.3609269964068664 0.30521217310820953 0.4969674977458032 0.7252079257773053 0.7657950403343929 0.5992072547016777 0.5031567480472131 0.7417795756664587 0.6105755525349247 0.4536794861272974 0.322602311169567 0.21156249496494342 0.10352263508594066 0.06305472939913083 0.04638636730128878 0.07619978172508465 0.11798994439165933 0.27391301657563366 0.4222662677147961 0.40617127566919137 0.23915619798425888 0.4200024593798696 0.6578669031956702 0.8460720740068682 0.7043710785892592 0.37523717963493775 0.21303116752214962 0.0806109582245109 0.0625977408072404 0.05611345104097529 0.14443732274770385 0.2780421716773138 0.4545360638314281 0.7341638637847785 0.9648615817758529 0.9793937796030023 1.0550822304674703 1.214855325745 1.2987629308359423 0.6691994985891807 0.46999928301996047 0.31498628942573476 0.27686116290681057 0.1634381471070123 0.2268087785438214 0.19478411618705674 0.07831433464818677 0.14037470396519866 0.20326663699772288 0.4052282286300105 0.2630035519815877 0.3556911272347618 0.3757192557541976 0.5897020269228204 0.4505967589794634 0.18009194770721781 0.3947885762487002 0.8618402584010124 0.8545197022042349 0.6661825307558885 0.37909232942723037 0.12241072758540167 0.11664624745517513 0.2031969260198294 0.387422603124019 0.5639276430470856 0.4901179241125686 0.31656051551633513 0.26045829617280014 0.33878307227214627 0.37935793282286356 0.2834101086565128 0.4911184954875063 0.4795595199496933 0.26627110154197575 0.34507522028443655 0.4500356653696578 0.41694992490679594 0.33514022920511416 0.25300085585027454 0.404589225538342 0.3444883270779858 0.20073347504301267 0.13339642584345343 0.43284411734377454 0.8107317466396228 1.227559727803202 1.7534270474510183 2.229066029716905 1.9564014351856496 1.384740763268964 1.2186953860588923 0.9414759678421818 1.6034676405962962 1.8440230381133766 1.3800579876280472 0.65338765069504 0.5635434036791805 0.6190233172060007 0.5292248781469768 0.42600774564617194 0.34913439073900854 0.5111095601565367 0.555901319498245 0.4572803532612484 0.5692598072115135 0.7704149787878942 0.7352741043622014 0.9822738831089944 1.007484367382959 1.161788156282629 1.3108423770206623 1.7770138114644602 1.5351420603791115 1.8907323673319512 1.072324155554968 0.8785409132949191 0.6906041943695206 0.6933220725414323 0.8818783972859241 1.1666445672860553 0.9640654220720625 0.5726080593014102 0.502170846073773 0.5315791208173976 0.5154756276667893 0.8759350959233934 1.0291252367187684 1.3114547651638218 1.0746147962476138 0.673158511680327 0.41577370473561465 0.2158923255971882 0.12115035704467539 0.12559878849341174 0.195278498750655 0.3470840350808968 0.3903101488271073 0.5118516253783449 0.6899304094686254 0.7087598782851072 0.8177795730562386 0.9027852088453268 0.7758875585005133 0.8140856701944453 0.6918964276830799 0.4556394146338863 0.37778747514187844 0.12637631454952825 0.21212841100151175 0.12732921594419502 0.22928336019957613 0.38765560613178085 0.5057397744127043 0.8355881348265207 1.1817650570167888 1.4967329995447936 1.5774422606344156 1.593005856138535 1.2930338349291854 1.0949578050186604 0.8466589741955511 0.7069775577893327 0.43950124522004164 0.22078756950009099 0.17863923182129218 0.09253415881882679 0.10925827532850273 0.13334846512165358 0.1571773637184338 0.31608695979695384 0.24294045191400238 0.21407124418887152 0.13608823468600012 0.1388014825538931 0.16582176281224467 0.15148698786258463 0.2775898784369147 0.32247777367381597 0.3249907202474698 0.3619346784360665 0.364037973675301 0.35478957417944196 0.6836360960391457 0.6330390709984867 0.8630845463366621 0.7261740958942821 0.6813842963554237 0.6486551072166229 0.5400681073167424 0.3895236381345336 0.41698963343195766 0.49465330739337965 0.40582324499031747 0.6085078103489895 0.5415918950845603 0.7192913218667177 0.5884485778460757 0.683163227762809 0.7896326173917425 0.9140434601674922 0.9141138626831087 0.864198685096533 0.9157346748256999 0.9335716200809666 0.6022125283169447 0.34170634658720594 0.18730422629041787 0.07718696774578988 0.03443347852465401 0.031723066474752065 0.1215980321400041 0.26755733989614655 0.378322001754369 0.6637643667946765 0.8067621477344237 1.0509771109195554 1.2945525257007113 1.2468119000513056 1.4416623808077853 1.4350826933066547 0.9688036025738167 0.5962026661941273 0.3496943769597593 0.25808877895629545 0.14913313104411585 0.29092662913332124 0.24227189993287657 0.28478655528436947 0.5844043343506787 0.7490679413009862
2.3793140075382904 1.6486976083710145 1.1111185265708492 0.6961102593413981 0.35430906371620946 0.24848719064682387 0.18248571743370604 0.28730307585118836 0.32019950519297763 0.48723418365020466 0.46974974510678613 0.9365484594287844 0.6037769338626537 0.5026723706820009 0.4071176955739289 0.40351613498487393 0.49504293992331305 0.3679284026825315 0.144787952341785 0.20775413464566272 0.15916085488416518 0.10328902117117698 0.17786991651454154 0.2509165873783553 0.21350038113823688 0.29649794172251154 0.33723495624020117 0.5438038488469297 0.7787504699147735 0.959728921881112 1.1360222612606072 1.4589533686635934 0.9414740845152526 1.0 0.8007660887122279 0.5396665840989923 0.3398201340595153 0.2220003622573635 0.31920206236075765 0.28685462746808343 0.5459151802824316 0.5576470737369039 0.5601330461674221 0.5154141107616368 0.5453532393073649 0.4681967125658798 0.417393778308197 0.2445341039134574 0.11473157965069067 0.05436229654987248 0.0882594186603639 0.1460535941432325 0.37001812102513293 0.5317018588402683 0.49120001568843136 0.6950966037356567 0.46778521146422763 0.6363594372726427 0.4349676401784303 0.7393918808494934 0.24791069356051978 0.09456330649360623 0.05051840264998781 0.06652549806447852 0.07413202725767382 0.17700636436014763 0.2041511817408999 0.3405851333376978 0.45554034793110726 0.8276488090816602 0.9563566534433705 1.1745926830016344 2.101622940915473 2.063998509260041 1.392565303673508 1.1567275625407831 0.9044284630659422 0.5806512973264075 0.7201220731313008 0.40819644993783677 0.2115208671241551 0.1876789312040505 0.07778401251746692 0.13437447945603087 0.17929827639868598 0.386248830132808 0.6100848958708274 0.9724914166744132 0.7021576305355982 0.5278064220752064 0.7582737083394995 0.6869211712710129 0.4252208088032385 0.37087122129796635 0.2405974997146949 0.1356016155657535 0.2167474906177805 0.430730789775093 0.5959819967480895 0.9099854021320769 0.7698758412855449 0.8164875018393827 0.7723186072619762 0.4296020489410515 0.8966485658531629 1.1045921690151543 1.026864490469404 1.5246381051273743 0.986564517166059 0.5228471919170348 0.34420390981241733 0.2005528519597827 0.4381604837250105 0.6536666091781661 0.3194799314688302 0.3046169184423323 0.47847373176120545 0.6949943671279027 0.7725417915942415 0.6420726203268918 0.5348550303871651 0.7507632538704635 0.6215602463996394 0.47109568675168084 0.3421667215112387 0.22465198758560048 0.10770942931280868 0.0695538313209638 0.048970423051356265 0.07839576822559267 0.11516993829895313 0.25653819646946896 0.42519097986427806 0.42479967126757 0.25411439038959355 0.44628868509444714 0.7123380075853586 0.9251558914347918 0.7798065696704928 0.4140862114677818 0.24206763246169336 0.08979517129362942 0.0672825080257907 0.04965417796613665 0.14215884361456232 0.2819204815880505 0.47577137981816986 0.8007492929868086 1.038050831247584 1.0211516076795886 1.047831531619068 1.206100730178676 1.2596849407097428 0.5625591853676549 0.4587277961621675 0.3110866649444486 0.27558109164846883 0.1591784341071022 0.2308814321256062 0.20586832267540267 0.0790487891830588 0.1506231601448793 0.2061844438569872 0.39543732465792186 0.31859687240166895 0.39906551977551863 0.4019392940535166 0.5492218913406164 0.5044812158354569 0.19611536814493918 0.46612705744216465 1.064004257641997 1.0043057869616725 0.7430232381692436 0.4114163355739745 0.11309346737077272 0.11035960195359543 0.19611818131485545 0.42085387151408643 0.6274380498866924 0.5260683748676187 0.33502796915147803 0.25170685832770184 0.34967046639761296 0.3737798479977678 0.24833432790545734 0.42957348427316483 0.33435366589311544 0.17225460128653255 0.11994869076216698 0.13037439637916684 0.2721586118542994 0.3985281430264918 0.2800182187570898 0.4910865687282133 0.3881011074520389 0.23061759418509367 0.12673655156727043 0.40586786839985156 0.7110267963383553 0.9543178043201814 1.379917674356989 1.9547125989129386 1.7905753343211661 1.2689933168369083 1.1340311483815755 0.9715922388325818 1.6700275298824199 1.9663361966769506 1.4507200118741985 0.6903551637897227 0.5787659334606047 0.5655636087282931 0.4473244980718323 0.4130584585856231 0.34675372064829707 0.4833643729433935 0.5266445336158234 0.44484128773178844 0.5540813901413244 0.7799649018530882 0.777252904118796 1.044225384083371 1.0942771355908296 1.2393742822196894 1.360735773506466 1.787498499401308 1.5193306999994485 1.8394986067774464 1.0690716861320368 0.8631533816217465 0.6302805682327088 0.7302514516769884 1.0597209275896373 1.385165132346454 1.1534864304346633 0.679860752653041 0.575601464684033 0.5488783057904917 0.5079567944731833 0.8564870509637199 1.0325532834874047 1.3955141551334305 1.0968366867773356 0.6479403274767177 0.3988176853052051 0.1973268082882523 0.11084458802890416 0.1142474318507305 0.19239199970940563 0.33657999795583604 0.36869531192789673 0.5011209084252652 0.6774828596611243 0.7080741862509183 0.8171211776475739 0.9623698928007534 0.8578224468778459 0.8936843567448807 0.7740280096631255 0.5260569680539213 0.4229763755398678 0.13757572420658143 0.24840214983788536 0.1270342378388754 0.20042436018548637 0.31699515794228117 0.42701873854993816 0.7582005937720779 1.0714587362668546 1.3079491854786514 1.4005229578219864 1.4220543760482978 1.27342495031591 1.2301556502219146 1.0139556817374464 0.7774610293907739 0.482134285862762 0.22722443631254324 0.19180060085168985 0.09975137257606499 0.1183707939826927 0.13321047854178764 0.1435155459582236 0.29163430704018023 0.20746510899143897 0.1712893085298882 0.11153091399603894 0.12817128703883626 0.17124474456725247 0.1603433033570028 0.3045081639114167 0.3574954241897841 0.3540754974474952 0.39645171576783955 0.39713705090677975 0.3758212147323213 0.7070571016193195 0.6849656947595665 0.9903608467947517 0.8538453204552353 0.7503397939451778 0.6749258727411998 0.528655837863778 0.38909635828090894 0.4195867487168556 0.5490772412839888 0.44280953631117825 0.6751695995466284 0.611570472997825 0.7911080635647019 0.6401921374032553 0.6972246351835096 0.7612375539847133 0.8320843326891969 0.8871695532964955 0.8879312693634852 0.9157756063351071 0.9123078284955515 0.5794255666317181 0.3245542467797204 0.16667613300801437 0.07020213909056175 0.027077019628052895 0.027147033236175577 0.11487887166999695 0.2589806291281747 0.38820306284718464 0.7252949368835282 0.7695712780743943 0.9738906850974954 1.14814306826942 1.1378588156379164 1.3782512085863254 1.363120506257925 0.8778254928997969 0.5182261250557461 0.30225324541854837 0.24627374452919437 0.17210355488683593 0.3555253454817306 0.29363500139127624 0.3216281202279273 0.6420716950030625 0.7886399013798993
2.8129947608303083 2.0196945047932586 1.5136452562052265 0.9879000837988696 0.4929294583741711 0.357969364750004 0.28171872507749 0.4277780329571043 0.45126183156864785 0.6486032343488671 0.6815345513252344 1.4633130610760796 0.8809516957848673 0.6789238976686436 0.4365975662223614 0.4840973746999624 0.6336824139509185 0.48270897175554106 0.16007916263895 0.20058161832867913 0.12796031206676595 0.10412807113047741 0.17266326414484637 0.30499140872869335 0.2950795787720712 0.4303537859348179 0.5037626263192716 0.7817890078296738 1.0424828427261892 1.1979598161752836 1.360616032874182 1.5760643991100756 0.8806367232143547 0.9702655856921429 1.0 0.739557010477831 0.4828752616703524 0.32337283383949894 0.4396532105631443 0.3826174950336958 0.758450555142698 0.8307025094672122 0.7180096416827367 0.5193720193102573 0.5622623944056513 0.42377598948740014 0.38854674879149204 0.23305823173171514 0.0992094185193974 0.04428301777050073 0.07281515556537095 0.16504538746763098 0.43773243206822987 0.6437228859760835 0.6083729681763586 0.8728866061038887 0.5932730460832584 0.7929858750082971 0.5375741356487781 0.9238882154858009 0.33442177250054106 0.125653158332004 0.06424334344365511 0.07941797722244737 0.1004094025629372 0.24533406941010444 0.2822975209886168 0.464467390513487 0.628580133167475 1.1004997843602917 1.2361955977589143 1.441345988905246 2.068715330562727 2.0220229831888727 1.5574122450504242 1.5438128964153617 1.1561119292478785 0.7256549708197564 0.9281311637942193 0.5259038066191334 0.2596127711098358 0.21287637491309158 0.08807511975746188 0.15427120747641948 0.22119834071252947 0.46672238978657105 0.7665974611058176 1.2039324909311557 0.795459732887129 0.5645817740002711 0.834486169822381 0.7993709710977277 0.4937786177435313 0.46540198352398504 0.30879067470658095 0.19077846951286945 0.29457381229225715 0.5720213913415061 0.8294417130744949 1.3038764136661354 0.9939814895918629 1.0457059433637326 0.7516762998013203 0.3764828247189865 0.8424733134297815 1.2808390665357563 1.3297042485368262 1.8391463397494436 1.3013815147040246 0.817070238578626 0.4368205245601105 0.2924065933536237 0.55071192200485 0.9631582992102181 0.47776743345198613 0.45889444677343344 0.7361548251360662 1.0607310910234387 1.1675056507074413 0.9206052072619051 0.774723476977918 1.113213499573357 0.8548818356474526 0.6448609460395492 0.4552520246271878 0.2918915094945483 0.13111081619820986 0.07229615812880007 0.056454488251218245 0.10058128601030868 0.16670050503899372 0.3816347860987131 0.6196077734851466 0.6238061877394446 0.3603206132061625 0.6031711681213666 0.9245874027847893 1.1609518035550344 0.9665786546449068 0.5206863804951507 0.2832926998755562 0.10085416995444417 0.057198159940208715 0.04277822542946265 0.14039685614904457 0.3132560866018194 0.5839719826427272 1.0629509799065782 1.3898257023139513 1.2360361542832146 1.2715400589856396 1.3011991635946756 1.350376063337458 0.6830858934946797 0.5760945453937988 0.41090752685512283 0.37348972336982666 0.22686678236479385 0.3261270254508624 0.29196189172114345 0.11929148244871275 0.19862998876426205 0.23787201314858997 0.43251067869529347 0.3697254855847018 0.3950665412708112 0.4065377028957511 0.5450997487258575 0.4960523839264894 0.19881070097264575 0.46004091847918394 1.0043167192177729 0.9307409484985959 0.7516669076825874 0.46520980523646654 0.14431566905371285 0.1309148105887606 0.21872295390721336 0.4223144511983956 0.6050305410821127 0.5116174143855283 0.33533307381630545 0.2957067397948823 0.427078970468094 0.4530570767884294 0.2951554187787535 0.3936483961011814 0.3161594975842967 0.20541193262063667 0.12410369627229569 0.163568817026899 0.3798497010919914 0.4322159119223771 0.24957787391726124 0.39113064656250707 0.24936700467873057 0.2518295819313963 0.20234814100309062 0.5499805220723839 0.9357966323017315 1.2042973598227624 1.733490438564754 2.4519354908819415 2.063027864252221 1.3953250936613106 1.2158895391707274 0.9949551919777644 1.6465317615371402 1.9265715979582334 1.4220540716052612 0.7457734417559264 0.6887041668269629 0.733486057757722 0.6444190178144185 0.5887700568808149 0.502980479662769 0.7138914329549781 0.8092654013438144 0.6044956810248376 0.6804225203421451 0.9658727241428516 0.9786501081741559 1.2840664501194996 1.2874130800114703 1.4671842410173679 1.535386362705863 1.981516713799245 1.7527704524066097 2.4823593321406876 1.487481828390315 1.1013204835446941 0.6492424106910977 0.7087150735858738 1.0939330931921425 1.5564053056951637 1.2440177071822847 0.7366350901834113 0.6490231535003744 0.6624396489056599 0.6465906796991557 1.1427752094606158 1.3546768164316285 1.6500346293232564 1.2591889688925462 0.7491839806179169 0.48410166478423783 0.23647544550498387 0.1481582411471665 0.16818020148503843 0.3024704851353767 0.5443624605275775 0.6080937840637253 0.7960822139864202 1.064016513525634 1.0945333236545376 1.2419424437519349 1.2880596195898013 1.1093476816331043 1.122525834167866 0.9343768360458655 0.6397338115406872 0.49054248592261335 0.14717656822665887 0.24394197784015603 0.14998775376552334 0.28305842630625394 0.48472238425325653 0.638326647749638 1.104869000078394 1.637987665299999 2.044718029008634 2.1977240507151796 2.266903037284751 1.7890921796024983 1.723981302833097 1.3136157704237676 1.050068797536686 0.6478235339592407 0.2973713072763576 0.22588044755681588 0.1152940052202845 0.12746013145422827 0.1816938134451805 0.20891113521109733 0.45465987758553433 0.32500899279776346 0.29196383741329546 0.15738952639010534 0.12760803731383105 0.15780650769368917 0.1535140929049223 0.3361594317891392 0.41305137487267823 0.449151402501977 0.49857441239051925 0.503626777324254 0.4932415021979658 0.9193237851725092 0.9748991553075697 1.4251938260792147 1.1749522369647716 1.0434184002094165 0.9973356182267062 0.7199899599921117 0.47551388430893843 0.510378225256364 0.5999076163966938 0.5371899653482088 0.7912096217479913 0.730680565487351 0.9664158963900964 0.8480817407470642 0.9510227148385983 1.121834820737534 1.3295408802837374 1.388067831684201 1.3339032670505617 1.3504474169482694 1.2662183049021634 0.9010696046818338 0.5215872123237133 0.28376303142929016 0.11635325965385877 0.0366525321975086 0.027602292075946253 0.12627372293992128 0.31712224195112815 0.4258892912391961 0.8596632013204717 1.0412110597397122 1.3612864060910228 1.5987437293712874 1.605999740825145 1.978699845758976 1.9824473961829472 1.3133989712771554 0.7810137738012329 0.4250290805297872 0.29658437912776986 0.17766941381810503 0.32098784712273043 0.3132744562233366 0.33680921203708974 0.7405233140732752 1.0257018879725568
4.02828250841105 2.834086831935546 2.1350964602246774 1.423679835824729 0.6351682632387514 0.47283134242876496 0.4171653890978143 0.6149300427439134 0.6336800030168345 0.8607368498836816 1.040815690837216 2.2863208441964047 1.344411943490778 1.0241613395759306 0.7583736545102658 0.695194868291507 0.8979251723629397 0.6648524179690138 0.2020578068748603 0.23178148693310088 0.15360525729641666 0.1774720731878016 0.273532392426718 0.4890247163005853 0.4829663964813009 0.6850156753444404 0.7806156659550484 1.1515033719312928 1.431116544499779 1.6068466935902155 1.7818074422939911 2.01777400514158 0.98038366027153 1.0332706046808642 1.168625209049241 1.0 0.7017282321163649 0.4995848132491392 0.6689217732543988 0.5882881736341324 1.1526486536833078 1.480053408893851 1.1775414530771942 0.8205966411256762 0.8113476718331979 0.5155449408439917 0.4488933815369941 0.32531577040121495 0.14338360759897886 0.0760596852669872 0.07176227504682356 0.19491579564364556 0.503530021761731 0.7338576062420031 0.7151962532046066 1.0365963219260326 0.7227751541781419 0.9711218110245403 0.7192711638227977 1.1868199303708515 0.4626474011035351 0.17817310177029944 0.08448946683399121 0.09872715788222625 0.14401190169717956 0.35290770223703577 0.4062630404944035 0.6643506404120351 0.8657744648536541 1.4863205594994473 1.6492807363012918 2.0361460520748142 2.4806593215436976 2.349469327432855 1.9465542664812923 2.281866759210708 1.5577332043624703 0.9091021168103376 1.1999811642653964 0.8052661640062165 0.37059361402459723 0.270141749601382 0.1095359789055224 0.16511988583542883 0.24300208464232606 0.5010457564758412 0.8691795984372722 1.3394264632773125 0.8234279177968532 0.5367202841638637 0.8112718553959811 0.8194747501355012 0.5021330052028907 0.5114053038166804 0.3656290255467313 0.2636685091436449 0.4239980039783877 0.7760177177874616 1.177133772276534 1.8795289037639948 1.5044976416647051 1.7366662375687354 1.1074618483026457 0.6066996533168403 0.9252290109212801 1.5833907124720052 1.839035756645104 2.453343712773106 1.9915795382146098 1.2934703946955706 0.6083187467531307 0.35294516638661566 0.7132858402504543 1.4189209697851946 0.7415384051679568 0.6791149053571041 1.1099875514309856 1.5439658029596732 1.7184528962339705 1.3494758099815103 1.1076428585355675 1.5825051902995608 1.2030749236209586 0.8745763491691838 0.60463381401122 0.3999062044967529 0.18627365139101676 0.09624129063888279 0.09080264487168928 0.1708357377307891 0.2649884462445171 0.5916904282458842 0.9018082477536848 0.8326645680210772 0.4667138919044474 0.7689467138709448 1.1245463265483415 1.3715491077225983 1.1217174152753786 0.5996571749427985 0.30387459544110673 0.10478416102831725 0.052019832927485 0.06138283984509539 0.17433298860655724 0.40334191648418444 0.7316865340007364 1.369355353754889 1.8695786754336963 1.6091628220601542 1.7521190505818576 1.7181229318881097 2.054309059235741 1.2513479388836004 0.8388402450567681 0.5894475024777398 0.5498802334870122 0.35125923458888564 0.4820117837697728 0.406159361205937 0.16839444035336873 0.24548143381608398 0.2853079276103329 0.5204354389534905 0.46650614787066974 0.4891826232949879 0.5188760406957909 0.7404145259595135 0.6337516600486154 0.25237428812717344 0.49170728770617494 0.982221422275477 1.0578262738339157 0.9842229804067897 0.5332705377338708 0.17191775176580415 0.15974388198727532 0.28369649905450783 0.5342120783913306 0.7323063878967068 0.6032961810896044 0.36544677189169333 0.34561896062510106 0.5190788156026387 0.6105644533836921 0.4500734034423869 0.5154921598355429 0.4440895606035116 0.2509098299616578 0.16052424113819969 0.3075589468084987 0.6094830963514718 0.48804235720908745 0.29625898658604416 0.3861431820598409 0.20133180212752583 0.3099887126651248 0.3121116248386631 0.7365625605855524 1.2826359637598141 1.7134545614172723 2.4540621170081263 3.266752884060969 2.573796700301311 1.7111565339890487 1.440778871296423 1.0615838096999133 1.7569275459341627 2.0558292382111367 1.5618214772627979 0.9093998329468066 0.8825144774018135 1.0554177391205894 0.9568852383347974 0.816341307326147 0.7160222930844712 1.0415783259411564 1.180338395747554 0.8690114976843163 0.9735043199671739 1.3150637494573296 1.2859163203554698 1.6423562522801787 1.5989751008401198 1.8671829908885487 2.031607838495336 2.7649822152119397 2.3705612737818518 3.66265543118106 2.233398212037391 1.5672134031788014 0.8228039227386771 0.8077632256440973 1.2100589879175196 1.8052576278215249 1.3629688397882505 0.8380684387512348 0.7882729002693977 0.9061491722917637 0.923715359219285 1.6031670572815342 1.80611962845609 1.9609131067357242 1.5735782929700957 1.0264960020336704 0.6899221159920144 0.3616483187426292 0.23747429935402348 0.2772827421177602 0.45974983203780645 0.8243935630693032 0.9194444233432043 1.1440950003084351 1.511949119432432 1.5312631255516072 1.6963935045029677 1.5612186745354304 1.3089112959926854 1.3172568897056178 1.0709835308393771 0.736901187448426 0.5675096408729277 0.17923979935685702 0.3061011395790349 0.2519740714650029 0.5194080943910105 0.8393340986041155 1.037919307134228 1.9176040808489057 2.7567951507252704 3.4325443053398117 3.5009525052172776 3.597007883329623 2.5712667529360163 2.1635794250887432 1.5229711827660357 1.3671206271226801 0.8371790479793502 0.3927941865346967 0.26474361050230405 0.13158955412672682 0.13988543997301545 0.24756583333031978 0.32302973265853585 0.6957779293365189 0.5420873853673119 0.5248058697845217 0.2912977415382649 0.20926521312917074 0.19464827661528133 0.17382303584227582 0.3713263202769549 0.45924128417203 0.5353718209452555 0.5966472747454183 0.6154395621369363 0.6424873751950422 1.2184535978820934 1.2905520366180125 1.792537981123792 1.4481477942575458 1.3969774987232224 1.4130123998038933 1.13573784834331 0.7497479394105953 0.7464753104065017 0.7671912343110358 0.6845779990130285 0.94330441037138 0.8691913026422652 1.161430518892969 1.0745247226738839 1.3194479420313305 1.6429662921269637 2.0850374724245446 2.028846647529921 1.8355977895108295 1.8902789587705429 1.7479848488149436 1.3116074812598228 0.7746384425280075 0.454302649621268 0.18554220552050668 0.07144603063753414 0.047063527762819135 0.17381580325373433 0.4265372102495396 0.5188311660659669 1.0170648382064202 1.450113431807383 1.9629341637542146 2.4885524262694814 2.4614910707423125 2.89445418596919 2.9101301300144455 1.9972101141022447 1.2558980256248635 0.7107913110097295 0.4789411681018815 0.2467261133813551 0.3399989698354995 0.3050144621498985 0.31618621279845305 0.8188223974443319 1.2796241965586068
5.382194130509924 3.7064010238087186 2.854043271333201 1.9288246972456107 0.7924380570958424 0.5941883666059501 0.5848321745619169 0.8523294638645639 0.8567788322832189 1.0742692887241396 1.508582300683686 3.446919973515892 1.9706772302289404 1.551439162324867 1.371364545718489 1.0659768495856923 1.3262928119888175 0.9479827648766919 0.28689515437317525 0.33818567549838263 0.2704444293289423 0.34110716008681735 0.5086658256552415 0.8333281189957946 0.7885714115094722 1.0594871298142714 1.152938878289622 1.6370854718061154 1.9459732463481711 2.2158362423312474 2.44697045478061 2.78787063242309 1.1908110255366224 1.1956304382174878 1.4021609173153253 1.2895205234124016 1.0 0.7504421991108786 1.0098553058393496 0.9107042745448942 1.7183328673887484 2.504906127926112 1.9714434231934348 1.5301498409715426 1.3386989161153224 0.8005554998178742 0.6474668057568852 0.5522442889130093 0.2614128965864375 0.15837742236487806 0.10367290385617486 0.25430616035130416 0.6096852724942324 0.8547815938284957 0.8442572449089994 1.239136320297299 0.887436430334718 1.2344971319081994 1.0185009054952612 1.4612841241950467 0.5895101689442652 0.24316621986631798 0.10884155842207416 0.1265072908437002 0.20606787782808497 0.514136294792237 0.5956394217812628 0.9501829902721496 1.1793454715805214 2.022654429620782 2.2363164127583683 3.0553498613507886 3.6631934846018153 3.36958039723962 2.774037886829117 3.2008747982658745 1.989968576664967 1.102461181522138 1.4560894502416422 1.253752646151766 0.5548613874869848 0.37069086256314293 0.14620629273531136 0.1775063799638366 0.2584715857016986 0.5286514019883533 0.9688863543931099 1.4787358607799772 0.8864419620565309 0.5320183855224063 0.7927317507923167 0.8262034798768674 0.5017899608899499 0.5462467728862583 0.4260231612247233 0.3504830705911584 0.615646619943453 1.1398989732860147 1.8522457706416817 2.9858329274218773 2.635210003316694 2.9299106039794345 1.9751624376749741 1.3012272679547716 1.5003373799072088 2.4150225689103157 2.894113089032779 3.628571363324413 3.148828090402174 2.0401931670836073 1.009903273885686 0.4634965280409461 0.9100717712567137 1.9545138638192634 1.0801762608753724 1.0096792836143667 1.5897939886548653 2.1254310436819335 2.4566437249928548 2.019681440771244 1.6117153512507145 2.2514473190913082 1.7195541033427795 1.205168050411237 0.8408173810427819 0.5745894879755474 0.2843936204546378 0.15374623137509252 0.1596468966424002 0.2960338616713051 0.39581461526252254 0.8416384367693536 1.2314107707458333 1.0715857190336622 0.5890269849719462 0.9771941465350732 1.3679256248409906 1.636394953081383 1.3136288180251134 0.6899486548378119 0.3343372308149874 0.10994292409798953 0.06092470961213264 0.11006399534828529 0.2615680759059919 0.5889430630679722 0.9435735374838655 1.7378087726600813 2.45517054801708 2.1357857347402023 2.4845754714544537 2.5686516471231244 3.5233361790106628 2.2600654306696204 1.2146033210880427 0.8373398684252041 0.8062039850539487 0.535254974419917 0.7097817657461927 0.5575402219075059 0.2238169884701608 0.2868482277726927 0.33281213203737325 0.6199547356948553 0.6634812153963278 0.7668545811508072 0.7866189361246689 1.1163700371368135 0.9807460423796429 0.38087714703193487 0.6394303999696969 1.188003119734312 1.5879002566908855 1.577771163341035 0.6375420124393107 0.20062131237165814 0.2068707122108331 0.422531845846158 0.8518789904758206 1.1285144699776855 0.8739541912562551 0.4694543001943727 0.4085549595801263 0.6359387111567759 0.8389314255641118 0.6836466282720818 0.7552708883975334 0.6725463263729891 0.3179171543107092 0.23929426439487478 0.5635334215110768 0.9435193423400068 0.6750989837037205 0.5055861361181672 0.6626713009458634 0.40539139576022076 0.47338439798261184 0.4122258280531138 0.8531465817009808 1.5113492008988771 2.056911439917531 2.9426947951278297 3.806663926958625 2.9446433377260046 2.025091220761382 1.6712684044953745 1.2074006373226946 2.0159492646272468 2.401470157440637 1.9374467788806584 1.2646153388495847 1.1946759208888462 1.4956391135522342 1.3003933707663313 1.0563750696534473 0.9848739737130271 1.4610757588983474 1.6208293781601133 1.2587306698237728 1.440271821100495 1.8662249504154762 1.79566050883233 2.2662246614269743 2.2291699815419603 2.665300752242835 2.9391011264928717 4.147686357688366 3.325532842915522 5.127802958861584 3.221314984507135 2.2269507528689902 1.1869163433870604 1.0887353960561061 1.6127925540411818 2.4075372162755606 1.7805582872180696 1.1626575129628207 1.1280514543681082 1.3544549700643786 1.363612696102811 2.274755082567944 2.495431294759011 2.5840559424419234 2.1042286350166304 1.4595438579808198 0.9984656180067829 0.5583307027917426 0.3741729142180964 0.4363687730272415 0.6609508816502067 1.1542072718163068 1.2713051392379173 1.5145617324803369 1.9818507177675102 1.9938072998221024 2.1671502068807214 1.8178268792660748 1.509841707954198 1.54072866267871 1.2527273836920458 0.8764154583354641 0.6933819659631938 0.26174535423414863 0.4861085590626334 0.43799168809450617 0.8897044790571882 1.296979998132514 1.4991477866990797 3.178400425547975 4.413257218936959 5.332725931898555 5.1626892011549845 5.195188659060021 3.5714957646883123 2.627714952283244 1.7710333593972285 1.6650529108725995 1.0108635424734325 0.4781111354645805 0.2947650575960929 0.14793326922369834 0.16534946088653277 0.33674461767949354 0.4867110314341549 0.9959441767609784 0.8447407304620957 0.8433612426997829 0.5105010994934872 0.3897729403469589 0.3104293349142358 0.24576970100705936 0.4378352115482606 0.5159248831841982 0.6219048112375085 0.6903546388769839 0.7172867769140556 0.7843415069345206 1.4889747397315911 1.5840392088913346 2.1641156656822766 1.80792784107276 1.8734432607902554 1.9847652940666396 1.7246430742731607 1.2104238153841005 1.1004408808440607 1.0826924484066305 0.8883479866693241 1.1679734931071013 1.0650256813233852 1.4225393690420582 1.356595023446651 1.8100184087195683 2.2524846360649544 3.0258498058074474 2.8081294037850144 2.3842396371178327 2.4472770047559607 2.2329261229867385 1.739593887045022 1.0601714625076062 0.663230256760215 0.2790356968745721 0.13232732709003045 0.08000736787514605 0.2403004370362134 0.5501486069978283 0.642025711104554 1.2200256037125363 1.9211955825118785 2.642174769014511 3.6794617821998123 3.584603423684658 4.14344648428537 4.161764000741356 2.8567189404672413 1.9028616589783682 1.1304590745336827 0.8251140678100903 0.44022019581011174 0.5231015396271235 0.3639248495173743 0.32319977576386194 0.9316726673344021 1.5648641124530354
6.329201652218931 4.232433186516453 3.243370991254064 2.1495299389974543 0.8328362831818403 0.6400847187200173 0.7027835976738994 1.0111418508674506 1.0358547774142242 1.2340539536547925 1.9388270205022737 4.519415455279943 2.5079433024374023 1.9751532234165636 1.9399236263912107 1.3906674958929541 1.6446823018672008 1.154632191270288 0.38257083416197335 0.46157288107652195 0.4432923104815931 0.5745001934376711 0.8493603648540594 1.296723657038625 1.1646963319006098 1.456463194092878 1.5012586212603158 2.0494589407951307 2.3483110224153996 2.6951714736701042 2.9253998309101443 3.276906566088745 1.3015290927158134 1.2580059847475336 1.5123336032281238 1.4785966065912017 1.2086440423745919 1.0 1.3470069967964668 1.2691046488225468 2.3409245486205155 3.7912580935020306 3.032386285915808 2.6672120113910815 2.197779594845686 1.2819419982880695 0.9703362611272713 0.8821683040788422 0.4399946087874023 0.28054608178852636 0.15428511261983877 0.2937037186210344 0.6314385277633858 0.836764013885671 0.8483573713808864 1.2740814102985183 0.9580031250337381 1.3992455278571607 1.3002063307180862 1.6058142157620752 0.681149126058053 0.3091084584335342 0.1318160460628424 0.14262419645923444 0.24940211780847585 0.6256625103268186 0.7361943226217719 1.1680246763461282 1.4172068683980676 2.4614101732143285 2.6427680815211962 3.975947397140256 4.920456048908917 4.462321972644489 3.4738042641402775 3.917232463431313 2.2852679327587695 1.2353210157016101 1.7104149992837598 1.7598781274114215 0.7596208862748515 0.4776654442297219 0.1930597789247119 0.18354675426674813 0.24064668527112704 0.469254015755274 0.9141315299676258 1.3569581130792243 0.7943636013072358 0.4326133627984417 0.6390810998832861 0.7051808047660972 0.4289943277013591 0.5246184967578956 0.46649887536501705 0.42399215349110914 0.7855098391860951 1.4428354756318738 2.5242443074655774 4.03599759203827 3.883885162361759 4.289227274545179 3.119867825013063 2.3354796829630513 2.299056756956021 3.307835002567974 3.9695514595074886 4.713687439152954 4.508643647976621 2.8618874312919425 1.4719454126024187 0.5450303957797169 1.034824493025873 2.3159698376447193 1.352504612493176 1.2460724345735323 1.89668084464138 2.383816139190576 2.8385177012923952 2.4556608439046985 1.9321146356812255 2.643200904892134 2.0551344201853516 1.3922495235576855 0.9772305643400064 0.6821942914829224 0.3718945914023783 0.2181737378259178 0.24663746559090832 0.45257617554034196 0.5288426014639158 1.0681956047752805 1.4949337482897496 1.2260802033976768 0.6613740879357547 1.09995653885988 1.4453222799884575 1.681104542246744 1.310866421775865 0.6752227139338212 0.31187471693685026 0.10114775380504445 0.08171022896397237 0.18337124333554292 0.37678191541108547 0.7913259387816288 1.098107602841723 1.9924167780868238 2.977811196115137 2.663098757764934 3.3197818890341626 3.6597235459500643 5.281375089669974 3.4563946378656096 1.6451649592799624 1.0835598736893997 1.0451890823745351 0.7011166430996172 0.8835496734631171 0.6529820685392247 0.255100538395525 0.28899278842406684 0.3531159004059573 0.6855391626056374 0.8814016717883719 1.0352156102013375 1.060841423243663 1.520786591314301 1.3648885083718838 0.5433170189219023 0.7935718486439917 1.3558833526034075 2.1175976836021118 2.170758477689418 0.7077859695544946 0.21522422990439885 0.24891931871684086 0.5446308285388921 1.148643672240858 1.519152455039759 1.1647369553743991 0.58721367163764 0.4669108522920495 0.7152017548628571 1.006300134242307 0.933703108524746 1.002954127280293 0.8220500481403267 0.3880641757064184 0.29001531252801066 0.8028103876540852 1.3214749756771123 0.8642679317355072 0.7387638212390956 0.9912070183069221 0.8002045148931327 0.6805281944792004 0.5178996259200117 0.8821514256927866 1.5092085855459976 2.03132940574341 2.8752321243915415 3.6852665876989765 2.8816829111667674 2.0646782496065494 1.683342544914256 1.2555989812839532 2.016759689489899 2.397318821307097 2.1175915618849737 1.5263588880397527 1.4010421848899843 1.8113487172149891 1.5234470868926338 1.2114836769920914 1.2171457659381835 1.8258741630660975 1.9852021970368898 1.6267084429119578 1.9004617579021508 2.3521192871391725 2.2176950465613356 2.7282594641500237 2.703731154266835 3.3046346361007193 3.91592149501682 5.726604191039531 4.3985097071624395 6.586224459597815 4.231742561661863 2.851842850627492 1.5615286395580263 1.3154432188490122 1.8566795722413172 2.7459613248368755 2.0303896127212746 1.4036169273629067 1.3965628564375892 1.745934987146058 1.7571534457571707 2.844442451740719 3.0621257888869304 3.163608413630708 2.6291935274088507 1.8969963543552704 1.3103772215483418 0.7805356267398788 0.5250797753807177 0.6104122849225341 0.8479015747600457 1.4425628637402141 1.5546448707674372 1.7735470557119888 2.2893478882542793 2.2826719039665497 2.428561961291415 1.828313930744067 1.5209197177703087 1.570065074266791 1.2888565457449943 0.9291726348029155 0.7545131524947828 0.3375224354796685 0.6814923899191025 0.6441287124258839 1.2761398148022367 1.7280870887248239 1.8728896892996776 4.278662681334146 5.830717141764757 6.998519861338599 6.5046393960838635 6.5097922850784515 4.302589375480647 2.8846799134952916 1.9000720664419857 1.8478685858825834 1.135208620198776 0.5494159838354614 0.2987739732123752 0.1425531880486348 0.16938991553094457 0.3962420101179706 0.6326658273614596 1.2472556018992011 1.1416543889087198 1.1805900708179782 0.7699885588531219 0.6118762337569006 0.43600748475149215 0.31252794019523467 0.44416062174237225 0.49015722132757605 0.6200983409593225 0.7009522169057871 0.7484072045655878 0.8891673912101183 1.7271738539389763 1.8467658806478398 2.4733844914209726 2.1391615442137164 2.358040192523658 2.6082428641129143 2.338445215966685 1.7042663357374406 1.4524023838508606 1.390930534220117 1.0371090319730163 1.2954267012535496 1.1712155950410696 1.533164302142657 1.517381597438068 2.170827575332495 2.7148400260060774 3.7545844663129695 3.32541899074112 2.6663060561863308 2.7537762324138657 2.5433933651875975 2.0414203341069372 1.2732077896607237 0.8469646344024816 0.36457107830823954 0.20900306678125072 0.12283480849189185 0.32386232128222253 0.672308069139903 0.7841194550700424 1.4057775677775857 2.2912545264136526 3.2760722570035337 4.783003276152232 4.609222641907699 5.181189908951372 5.178220896278946 3.592570747438957 2.5023977853923993 1.53774187549943 1.1729459973669518 0.642421569301285 0.7031166649071086 0.3973957606138357 0.28531753573205315 0.8938120223980963 1.5855524006217343
4.643046914772935 3.0889304175490975 2.316973158765545 1.4776451583090422 0.5594649000421763 0.42029676863478665 0.4605425973030815 0.6723751678313998 0.6916392484049866 0.8144547125129614 1.3320244591863855 3.0744507928970286 1.7166660837957455 1.324862588034871 1.381275662737175 0.9735725538829041 1.1355417941989552 0.7910933564486451 0.2798247055733256 0.366480111630238 0.3760235409643536 0.4502868782169247 0.6951260827621593 1.0141224402703757 0.872486231888692 1.0591588550100357 1.0490045796421759 1.4497939027523676 1.6756860700162057 1.9753587884069737 2.140683998263838 2.417251595160052 0.961875631970553 0.9310593748480764 1.0583686889526331 1.0190569946826578 0.837187980410345 0.6933499941889201 1.0 0.9703039407931026 1.7506880301768903 2.7717971031963025 2.324385521024126 2.1619156799749284 1.8369152805687372 1.154773995191625 0.8716850649905031 0.7510149567767417 0.373171917923052 0.22706624676207038 0.1358527054319296 0.2166406345347722 0.4655036987416101 0.6316101341486727 0.6454902307930935 0.9968288898846344 0.7568018187070347 1.1527747962504296 1.055756802855538 1.3589785188500696 0.5298938200066663 0.24218132603209155 0.1056551145657151 0.11420312017493524 0.1776804220920298 0.4408504802851916 0.5219599418296443 0.8440211370044177 1.0143501957187075 1.7841472502799542 1.9649703635092102 3.0685097654766964 4.328267342804876 3.9485472856685013 2.825078604677606 2.8071752622092574 1.6436739053888734 0.8892426971534293 1.219800053418567 1.2911151895559023 0.5731176588576705 0.3699569595374349 0.1459153971073524 0.13669245038498368 0.17059040065106884 0.34880088059012826 0.6700382080046773 1.0028592087577897 0.6426341323133976 0.38351828397273136 0.5538093837115208 0.552047729842754 0.32780897678722315 0.3641375626583734 0.3206316586375804 0.28522898452324796 0.5423018962106095 1.0223930705891962 1.8308388964613906 2.8917040818610786 2.943819058619849 3.207299232281772 2.6980231341521588 2.023072323176449 2.2282369278362646 2.7002893408456785 3.0441500251946487 3.69460604379232 3.3406398937540964 2.0724885040997876 1.18531571097579 0.41833700853421935 0.7028356152344808 1.5393583477505952 0.9015812465966856 0.8241041302806795 1.2548993941010353 1.5689985262374462 1.8815566336328808 1.6894837780012566 1.3243885125779293 1.8286627779676334 1.470504034357434 0.9897573786149627 0.7055910694845662 0.4936938864684635 0.2787824780672787 0.17757852130799948 0.19368301057774198 0.3521247830668266 0.3886856943932621 0.7566038758100316 1.0598912196404464 0.8438271613980222 0.4671300019671754 0.8213319144513039 1.09095768316341 1.3050281594660098 1.001788735486948 0.5045896904167181 0.24107393516563416 0.07612585599932799 0.07496330249436656 0.1513039123801701 0.31801242644670075 0.6381542252250823 0.830306807761751 1.3329347540068202 1.9889230769150192 1.9626513441996958 2.4435682543477872 3.006216021689367 4.237015554821788 2.631910389367704 1.245843066001199 0.8079449346074129 0.7614969287067163 0.49182518724783597 0.6120293298886876 0.44755800323982664 0.17071622239735446 0.20647750360142317 0.2871848860609006 0.5900801868785049 0.7174546654369662 0.8955372172856472 0.9168952215739771 1.28555843656841 1.1526534902947356 0.46207920816995257 0.762989549129789 1.368153777662574 1.890857521995499 1.7558713139687567 0.6116920996919603 0.16762901878904504 0.21211909805132081 0.44660725746126073 0.9756054531657653 1.3414275520203292 1.0529613219144207 0.5506543174198404 0.40005572292303737 0.5904600640031186 0.7958473024002294 0.6883475558540605 0.8598290226038521 0.7196490523822668 0.24998507321964017 0.19828034536170328 0.6028590046275153 1.0110861542764575 0.799270078929079 0.7075539630375043 1.0285062396627436 0.848977050275741 0.5745641157954936 0.3479134177272775 0.6357872267000589 1.1324648763285792 1.5758255148980231 2.235582380766672 2.862930569660669 2.408351494074846 1.7672360985198985 1.4858245876610054 1.1539930046375255 1.8625189614555284 2.171517996242705 1.8951692916195566 1.2540144904730341 1.0808297521991745 1.3422016466718425 1.1058446738315977 0.8618352804253405 0.8615140679938867 1.2880147370174742 1.3814592706954056 1.189925907495763 1.4401731843562273 1.8004629832159036 1.6962806331052114 2.1127481873724756 2.1206402039803383 2.524245668890081 2.983912624363914 4.242904449666492 3.173320239805038 4.501101868287575 2.8719098547845707 2.1063337955960115 1.3277349502149975 1.2362865671948589 1.624572139697468 2.2269940586789163 1.7293113357494752 1.1832282013216167 1.1346291474747645 1.3326828547121545 1.309578079012006 2.0871055247941204 2.2719218190816517 2.4516121034714273 2.0573117181352645 1.4727138884881732 0.9971991965067446 0.5889029013493621 0.38808141298083126 0.4342915340783348 0.5889089126320798 0.9874075904666939 1.0444036620738972 1.2106883603855991 1.5701844075461684 1.5760780502679697 1.6886219287717883 1.3382570909038904 1.1445601117039241 1.2093829021856874 1.0363186855086794 0.7539960299271169 0.6399442728642836 0.30105846358692534 0.5973217377086396 0.4971463581914661 0.9129586936644467 1.1996111040697477 1.3021027967853769 3.0045119124997495 4.018143817681508 4.796155747742135 4.440011966058977 4.454225032805662 3.001164723468252 2.0552070333003187 1.4414313917167356 1.3258864259055254 0.8128846189466908 0.39204906066867123 0.22421602382798828 0.10487809693290998 0.12526603969254843 0.26514981778845326 0.42207714826096604 0.8308116350828695 0.7648244039138535 0.7924410039952157 0.5365273893684791 0.45590850908051583 0.3394232709550936 0.24547094542846576 0.3469121905077368 0.37803158884782606 0.45253851087463826 0.5263455647538428 0.5581460736629631 0.6542464669343886 1.2638231970423235 1.3194128014216884 1.8215466242629805 1.6249305002586754 1.7190615562977445 1.8354554639207874 1.6707108845317513 1.283589540359248 1.1164328051060652 1.160892368832096 0.8230392002408203 1.0630544372340511 0.944136190904369 1.1947380598621427 1.1220504126012467 1.5784210564438605 1.9331801485986426 2.5827745001632434 2.2680585559654176 1.8281747887148487 1.9065288208325835 1.797621221405223 1.3844007409318768 0.8491143505057082 0.5618711088674694 0.23968028342028802 0.1442300836928259 0.09009630371824391 0.247679369221792 0.5021150835634021 0.6212378520459303 1.1279869201951436 1.693051504095039 2.410730221190122 3.537962974843666 3.378209848603538 3.730721095532323 3.7197508054490274 2.521234884275971 1.7570590160618254 1.0943469114882634 0.8788784251578338 0.5284526154871265 0.6473445147769281 0.4086528295422995 0.29827878467389596 0.7717027423939277 1.2134617593234416
4.150578249013102 2.712854595033001 1.9613717339773034 1.173626682307 0.4530362485432897 0.34475264998122673 0.39351698165408194 0.5688052134053404 0.5970327735817088 0.6869112457274279 1.213209530383857 2.8093418747048533 1.5289363549849628 1.1787655960315864 1.2937449546094284 0.8604058639242605 0.9736169240013051 0.6972352085528125 0.2890188460062949 0.39628883188948344 0.4427405117539723 0.507761887435619 0.8014553246021061 1.118593073079383 0.8998115390370186 1.0090226631762482 0.9501164304443946 1.297416208789636 1.496035482076988 1.7903746471336883 1.9203185083547034 2.102670117236069 0.8520303323129566 0.8187931866270881 0.9013474397174797 0.8770289533481568 0.7388255046480675 0.6392647696823309 0.9495295098120106 1.0 1.781596115615601 2.9114281115934353 2.581171168905252 2.5985432508992137 2.240050855483157 1.4636065117991317 1.077646675525356 0.8850162909998687 0.4448356078567025 0.26475973527438124 0.16540758880006678 0.2067083875197679 0.4241615586520639 0.570889723865513 0.5933564895759009 0.9450157081652825 0.7321097887113319 1.1715653283204277 1.0942400768509517 1.3970163338981438 0.5189045907238458 0.2448154003948536 0.10831885771417085 0.1119494256200717 0.16093683349260793 0.3933259144981407 0.47269984107815305 0.7807642450445516 0.9402471279425825 1.6958955604157027 1.8303045455265903 3.0949579464374533 5.013979836984913 4.597041529341418 2.946937686737353 2.600954548520063 1.5097682376617878 0.8513832349461764 1.184744588508236 1.3386832146806416 0.6017325138042982 0.3914657632469697 0.15832661827845723 0.13929798576196475 0.14786649969205207 0.3040162369985185 0.5769417906083582 0.8638285706929241 0.6039620584975763 0.3891924595705325 0.5554363620727804 0.5176506302755747 0.3065583187717467 0.32265801336332706 0.299566061184377 0.25804200244997993 0.5037900449014903 0.9433397352617028 1.7786999447620877 2.7426035246816123 3.0218904529527544 3.2944467599826264 3.1853264927827407 2.516242103483267 2.8141518234296745 2.9071914672916526 3.068110377451746 3.6548771774796194 3.3826151077648174 2.028195420507236 1.2604909557819306 0.38247376730965676 0.5667798266783922 1.2982983511874218 0.7816892323876533 0.6927527962487897 1.038028445592378 1.2568384432754733 1.5062437261211628 1.446517617993844 1.1380429546714208 1.6029519233786247 1.3281714426726856 0.87081344022543 0.6328022527635957 0.44185714613934945 0.27233659276622063 0.19025022068087344 0.2073884743555485 0.3752050108098326 0.3743025804481036 0.6951413927373711 0.9589950414873604 0.7325083593275338 0.41399597448368103 0.7642054468525091 1.0027385458474434 1.2261815454182183 0.9172536582958675 0.4485581311803127 0.22003741928308196 0.07038874694248624 0.09556825564073507 0.17924014442168357 0.3682822622880744 0.6921683700554135 0.8121205655547663 1.1686089420646826 1.8057596736068864 1.9789572439872747 2.5858308006271846 3.4854884035191556 4.726960132388666 2.8205123305576625 1.2809180692648503 0.7987167557616134 0.7257417302571006 0.45464689988915424 0.5422191200101889 0.3862346406638907 0.1453778997346178 0.18104232422246333 0.28492756671987585 0.6177790445599334 0.7684814241717911 0.9707905491319717 1.00218214497117 1.3960215773231919 1.2485227230013596 0.5197888953117855 0.8787898482771581 1.566651187889658 2.0666712370227875 1.8192500320723648 0.6368198552212471 0.16678312201506024 0.23493730880375097 0.47998123302713674 1.0568934782814192 1.4871072500400164 1.2013623445585198 0.6420033152248749 0.43975761150180537 0.5983615385023069 0.7724613788629735 0.6851589155111517 0.9310825416227678 0.7589976210912945 0.22464115058420783 0.17169063892536326 0.6162096464536949 1.0653696366431857 0.9018871062615798 0.8432324175082612 1.2778061992999685 1.1981641454513294 0.6579665856285027 0.32504606207005604 0.5671123989748769 1.0138524955258794 1.4165782004020775 1.9976749304788843 2.576671355624204 2.325794958155882 1.755208567504878 1.5187414014036489 1.2416978794025086 1.9716386419296397 2.2797011318556524 2.0217725086053435 1.2705144861162847 1.0335409867147327 1.2541919588630435 1.0162383712229872 0.7781480127580033 0.8035044090935042 1.1999160353285152 1.259817408422334 1.1582132937284744 1.4455848322049552 1.7937274757818176 1.6736470889831125 2.085515108776261 2.1255214883211724 2.5104369883383355 3.128168902517223 4.4006877824894035 3.2545806400713966 4.311836398180402 2.7496651165713786 2.101899100545622 1.437439480969539 1.3728666280469723 1.687856754675822 2.170942072284201 1.7750557375833376 1.2220874401376476 1.1503497563509 1.3226659466297261 1.283888157666362 2.0215819840937512 2.1953393709757103 2.5041222984278106 2.127310255107827 1.515995443795645 1.0152816734806684 0.6075382932876574 0.3930898841087435 0.4277305159265885 0.5492642596859617 0.9033453187877876 0.9357018971438459 1.082660847807872 1.4009725265202504 1.4157285391244483 1.5116741711451687 1.2014358552886728 1.0542140600642902 1.1350613451931768 1.0077715431149348 0.7401090378067555 0.6530462252440477 0.3324182081822601 0.6538215367293048 0.5113298017682614 0.8900529844944655 1.1258997822727117 1.1732173799655476 2.7645538673204153 3.6523479250160813 4.376295727322154 3.985241768669956 4.046207849540818 2.676591847477023 1.8449572991653378 1.352151625730145 1.1859066658568833 0.7436378923898658 0.3694413492046465 0.2102674243770046 0.09441848269638069 0.11820976030119927 0.2369235597035186 0.38866139982275005 0.751576395746185 0.7170605981959932 0.7519407174277275 0.5379720882740648 0.48253239435572426 0.36286237575840263 0.26012637596044785 0.33378256612578955 0.34554571008606216 0.4006650107389124 0.4790332194004272 0.5108002209727618 0.6154311493784076 1.2024144132043841 1.236460640508937 1.7324250219318074 1.5889435580745381 1.652075278029186 1.7574664262100659 1.6035023763236873 1.2856447203735786 1.1116803632392211 1.2121205389236973 0.8128769486561372 1.0645666171891934 0.9291958242019968 1.142075361147325 1.045471015144149 1.4743458344197562 1.8027564786901744 2.343337666758974 2.010629195507506 1.5992478019484813 1.684120020532805 1.658280639505973 1.2338324307631299 0.7535401312495208 0.5085011809419049 0.21886048706823177 0.14953080756970186 0.09740403210107905 0.2657935247707294 0.5052887232803495 0.6542128514267139 1.172190529552327 1.631354209880862 2.353417951866727 3.403151712065648 3.249473473856238 3.5097923533682303 3.5011226376313305 2.3679989067644676 1.6657541881429285 1.0548383461051818 0.8821917842355927 0.5638149206851704 0.7169082720733106 0.474229241394846 0.3402778550570547 0.7610504339395125 1.0800218194762903
2.0314240843096885 1.2930198665058792 0.9166618422321526 0.5326470755567274 0.20207742974982867 0.16585787730680987 0.19127501550461815 0.28353833038718956 0.3038622858806728 0.3679579324371196 0.6035097484991917 1.296623789835419 0.7219130897539527 0.524792821922481 0.5208696253031428 0.3532266683019899 0.4075936063384267 0.30031835331738654 0.12025587827732545 0.15753288041775956 0.17883851154625713 0.22118045944822604 0.3564429372092591 0.5122617514186062 0.4212264072509423 0.49343650897015195 0.46932094464976165 0.6506376980962533 0.7682928912679656 0.9413112585095537 0.9587963216173524 1.0844319217132021 0.40807285604015336 0.41038050893486167 0.4705479371061529 0.45255352846506297 0.36713094832430904 0.31054171472727377 0.4511891303766805 0.4692004846374437 1.0 1.442686685074347 1.2158571932995148 1.0728286330676484 1.034520448091957 0.6502064715325757 0.475812121365319 0.37966430470989065 0.19040481844794346 0.11159734372874358 0.06600590296113835 0.08546453406213723 0.17677071871657063 0.25117191452676135 0.2727910712827121 0.4444677226520905 0.3578118589179656 0.5651844658437044 0.5244857648386078 0.6944640991812083 0.2929249493176819 0.13702273913821544 0.06000979254811077 0.05699017316315924 0.07687297962394284 0.18212510963010567 0.21456973951571415 0.36224203522730797 0.4324862394681166 0.7669000127805389 0.8660480426002147 1.414678718123438 1.886522546521174 1.75639317739768 1.262759710588332 1.2033072014936732 0.7304425289552918 0.4249968544911519 0.6713599771621261 0.5978217529600948 0.2649500983194086 0.17387899786145566 0.07295695512205926 0.07213632762372206 0.08280205028026968 0.15906937884965716 0.2924054330554479 0.4194412659182439 0.2658977450516521 0.17045730914835686 0.2633970454353832 0.27177213859552896 0.16417551205272427 0.18453659052946006 0.16266156437586943 0.13457870355915916 0.2399270345425257 0.4205051100013348 0.744872006379387 1.1715505812000504 1.2446081428878897 1.4538212604213994 1.256497842805866 1.0059510199892339 1.022851200661436 1.128432064145896 1.3312246415085094 1.593314278511124 1.6232559106679165 1.022905045543078 0.5409386696802724 0.18869271334635154 0.3458461001976901 0.7096291516769516 0.4058470432582766 0.3164945359222959 0.503765010339613 0.5903023998046073 0.7085228413466366 0.6653285697973957 0.506640876554258 0.7462520447858106 0.5982904148468691 0.39607111282298296 0.2829222469656223 0.1985846812551758 0.11907583361082867 0.08401300526053233 0.09612185452532296 0.1817829129734802 0.19547296130097516 0.3652044675497786 0.5077181611662436 0.390748031824758 0.22507602542006053 0.3896322163565036 0.4955083382086304 0.5821489932266063 0.4304836154147992 0.21890308138451706 0.105556211664732 0.03544491579632844 0.0419092544294631 0.07600287665793366 0.1574111228191616 0.3005808216435916 0.3884957984691153 0.5857174681795542 0.9258430088441061 0.9313716563288122 1.2135231518465308 1.539387221135932 1.967971549220898 1.2174007917363812 0.6449515759374407 0.3843781202763098 0.34611024670441765 0.21428469677248352 0.25923203436620507 0.19532567509769022 0.07603422729505467 0.09862693956304561 0.149971803046682 0.31464067183944555 0.4102351447204141 0.4333140159634723 0.4672316521950765 0.6307425190142163 0.5893071492612527 0.2447267987183938 0.4202586051234189 0.7506719112414513 0.9341479289787238 0.8233206105191206 0.3340093590106698 0.09160632255347416 0.12057315985687858 0.2258677214589462 0.4660413277944288 0.6767967028722608 0.5648066547589152 0.31556465571216097 0.24216635713718845 0.3326229041912348 0.4127072088665701 0.39984146717443614 0.4148119220410324 0.268401021656148 0.14802693599082303 0.08080123744266147 0.27755091304617613 0.6375826536169916 0.4673504927554015 0.36588273365606505 0.5128734564173913 0.4803406154947034 0.33980075808781934 0.20985109356756054 0.33773818913419185 0.5880742009030029 0.767512743533497 1.025385021445463 1.315480778666885 1.1804830699451263 0.86564293768198 0.7168147162699016 0.5748826567905756 0.7814397987962494 0.8176598837409702 0.7876497083246083 0.5551080326936464 0.4918198286430861 0.6013385398479597 0.5134373674967962 0.42180861469382147 0.42466502040724907 0.5993383020936123 0.6359075358446185 0.5611471040099825 0.6900639245671634 0.8642255274193146 0.8207382446753468 0.9481698557867567 0.8999179814982357 1.029679039718216 1.4233259146890522 2.1326255304000616 1.5432212270786414 2.199588849235975 1.3490327921699958 0.9418761256550322 0.5859689900957163 0.5634661101574002 0.7022012118612783 0.9121782333970817 0.7423110259024872 0.5192038572601834 0.5093660498044168 0.5890233482658638 0.6015875860038309 0.9544156007725845 1.0505379620755804 1.1810848733083408 1.0487457356312946 0.7372777862501579 0.4940694018958309 0.29050612563798794 0.19245546304715874 0.21737378228970997 0.2969898142965796 0.49622794517291774 0.5012235532858562 0.5945045202606588 0.7749021803279685 0.8032412877783018 0.8247365594353098 0.5986116370327944 0.5733916671903078 0.5964454527393156 0.5372028405264176 0.4254605601947251 0.3424595754894655 0.15691330307093215 0.3168283389094943 0.24141076454434154 0.41352713934766466 0.5454654896928268 0.5724014830642875 1.245949972518881 1.6939955590219073 2.125516013990236 1.977272253509982 2.089710801055429 1.3537353031971282 0.9915194466193447 0.7601398376503415 0.69001735502541 0.4377363220366811 0.21253927589692476 0.11395660205755682 0.044614052288684036 0.04413948749803792 0.10614548931220388 0.17298814448969035 0.37243876214528276 0.33486880027852656 0.37309115886812094 0.2506843847018628 0.20141794053412967 0.13065317861658918 0.0891057541594431 0.13274655074141872 0.15745998891612473 0.20197390476925617 0.26105345651149425 0.28797490893308403 0.35887961245814265 0.7103896694004036 0.7582584720421635 1.0426189693439807 0.9132712517553866 0.9033148975919675 0.9184790099194894 0.7778472072207179 0.6085150709413908 0.5608757588898879 0.6204707775479776 0.42707072016179864 0.549097171722019 0.5069926229174452 0.5932147936971818 0.5700205826562376 0.7570658918202681 0.9489725022342124 1.1970407149042068 1.0570802652985294 0.8830084482318228 0.9427537836215145 0.91631049882617 0.6883488083671668 0.3962084124483256 0.260564543760038 0.10780532027947214 0.06664864272417634 0.04321662311098891 0.1302851401670153 0.26396561005563984 0.35675591740004525 0.6466570710769065 0.8521870899929608 1.2222102061197253 1.6631950240829796 1.566814827560666 1.6536902142416814 1.6761713111800816 1.1652398162677569 0.7956781127770824 0.49200400849706805 0.3826906623531694 0.23986388710574177 0.3151656636006777 0.22182027400145873 0.15216630485189314 0.3869441652758735 0.5865587220040274
0.5769517406301814 0.3925825422793102 0.2707571486868991 0.16491661938826996 0.06982276366032303 0.06867830768052646 0.09513784624087206 0.12055198412771649 0.12288700646777449 0.13822102672661918 0.2926562711754167 0.7598982619286536 0.3450703845308402 0.2761953358164367 0.32451161589326755 0.20301108189492045 0.2139966890587629 0.1567150502772708 0.07520970645958142 0.09055860390335704 0.1062315016097794 0.12989360583320383 0.20075367159206267 0.2628661988654442 0.20341653327794432 0.2030967341615721 0.19308842245335037 0.24621812818584227 0.275874370925087 0.3148339073078283 0.3388703181756269 0.292705243076829 0.13413254330204016 0.11045459807020025 0.13579536286984203 0.15311340435802967 0.14101586360335264 0.13251916735425867 0.18822361922211944 0.20203103243606865 0.3801323590878679 1.0 0.833831530986842 0.9113804502362459 0.650999980392289 0.36391714310459394 0.25631623432460404 0.22234682333581135 0.11152946997082598 0.06719508002945293 0.03655525339719245 0.04080705919676521 0.07789107224645467 0.0954640583870094 0.11015546245078635 0.17038071107603114 0.13496158388518545 0.2264952393535965 0.2262559906399417 0.20141477447811726 0.08502518801238765 0.045856034151652875 0.02087587562757949 0.015587824886587673 0.02915065090152576 0.0743231496803889 0.09068486488297905 0.15153761655693368 0.18773882179118537 0.36088672664281074 0.3235899868738332 0.6413233772786763 1.2568681044374634 1.1818630758992923 0.5781689430201481 0.5366478759290292 0.25313385519259307 0.16492403548188161 0.26482653635322795 0.38832291527274226 0.1620989833660903 0.09916328734791943 0.04470252122787054 0.03522806727789189 0.02720160884728943 0.043196530422394366 0.08831808085303927 0.11956787606835227 0.0763347510146804 0.04361387351891093 0.06508744410996102 0.07477984390530401 0.05059951928720004 0.07301247604943183 0.08304075303601381 0.07228146846093607 0.13028178570186452 0.19634175824071512 0.3960451401412704 0.6077947608421149 0.7413438956333092 0.8806746565450683 0.8828355693167248 0.7406687172521442 0.6580144579325695 0.5757562091246561 0.5838796236582336 0.5321276494405518 0.717766232783795 0.44745387525712754 0.3065092571122052 0.04085806541787764 0.06452306607743705 0.28738876199844754 0.18820932364221923 0.16295777631850378 0.20843251205779828 0.25132061582877985 0.25045758499224646 0.2533557627985869 0.2107563389645125 0.3473908144664312 0.25762044868337775 0.15149349200335688 0.11022124263154473 0.07525707066445904 0.057606298400083016 0.04152608893626658 0.05090788583322282 0.09241674551988327 0.0832110731154646 0.15083540952265598 0.20485734589501886 0.16969480947664883 0.0942819047836995 0.15821644410263225 0.18734958078031527 0.22171356881662854 0.15405232177091102 0.07573666318385971 0.03339068075559651 0.011150081281365732 0.02170539857299279 0.04692552359689524 0.09124782193598671 0.17725406695145265 0.19630206072316558 0.3354022918391126 0.5445115928875925 0.5766865594240733 0.8151977469082371 1.015817671946465 1.3863969916404504 0.7979306181718022 0.27509859625766275 0.16166193665936204 0.1442971071257821 0.09429092972866485 0.10738985434328993 0.07392997360687618 0.030063428690036583 0.030380771658808366 0.04129019474892937 0.08689289323515527 0.1601160197654324 0.1729372206901873 0.17223752522421387 0.24301492069973832 0.22347162376205845 0.10913198052752454 0.12542602821193513 0.172801075934996 0.3164060020504514 0.3243223656661461 0.06136936178786448 0.01896548556156146 0.045737381825466696 0.10168976947402454 0.2037515423577664 0.2625810487474673 0.2136194794862423 0.10356808737352088 0.06469366687006135 0.061094301536230536 0.09711138534660076 0.1735632970628609 0.18671156516805348 0.12295253063247927 0.021463700879595416 0.02679790874069823 0.25042816251409056 0.27226704289777537 0.12149588417875896 0.15865649333799814 0.25352417863759175 0.374069334445455 0.16030279232198574 0.09276379708251037 0.11226002409595072 0.16560379798704528 0.1803757216510743 0.22404937281045778 0.277387051062465 0.2304468189791295 0.18333475851526998 0.16199012202839894 0.12682732512652728 0.2335485929876692 0.34595309690678167 0.3323325598000726 0.22556808111825788 0.17587561441651717 0.24754580094096756 0.20464944413823533 0.1544975879100701 0.193074555816738 0.29904734158939655 0.2950071929929864 0.2801715638198355 0.32203319633802663 0.37259756017247425 0.3537052198490546 0.4288946403492499 0.42015078090927827 0.5429192670523421 0.859409017086805 1.2696418710312418 0.961892120926883 1.2431346274556139 0.7778611042257889 0.45165161573815754 0.2222197208508675 0.19289122902433323 0.2279477237316416 0.31593583360775807 0.24484119155854725 0.18218233493924682 0.19265203022188432 0.2833262073152926 0.28831962889229906 0.4777868200927109 0.514049941847308 0.5529283556351476 0.45705224997561045 0.34101715718725145 0.23209649269061688 0.1457224615718342 0.09148137173313783 0.10705295896057038 0.13174859758812138 0.21891309292221864 0.2351442340319618 0.25936859625744507 0.33804689273990923 0.3560801594295962 0.34809086229643993 0.19912225547482862 0.17787453197535444 0.18673418829353564 0.1568769729590968 0.10919663892740301 0.09853871298687189 0.059334058209904915 0.10361427475798989 0.10592459974846563 0.21250954063282076 0.27770014755923716 0.24743251898280957 0.6813604852565176 0.973977245268364 1.1736213512975469 1.0841924183779126 1.0155574811611203 0.6183389693413652 0.3412484502926241 0.19698926179276488 0.190062638622104 0.13220763319199885 0.07681185025046325 0.03527421869993314 0.017895415430009574 0.02812092206533421 0.06784729384566832 0.11753775545546066 0.21835702637856555 0.2223715772066408 0.23114931414997616 0.1631309398908472 0.13779945453668868 0.09730174473090074 0.06932084801454422 0.06619177425669932 0.0541649031076843 0.06955018361792965 0.07752928792922864 0.0822817159157834 0.10846828456374148 0.20353213429312034 0.23530379136469934 0.30283153712352906 0.2831276715900308 0.34453636124829495 0.4388045429395858 0.3651086252518637 0.2662492579702936 0.20437287317590547 0.1921650195044628 0.1344451776940511 0.16797695870988352 0.14761647615134926 0.19580715100387422 0.21040982007258718 0.34261974800154577 0.4615466976095002 0.6526168974156157 0.5369640037255693 0.3831272713180155 0.37370729810447734 0.37188439731778533 0.30445659671642383 0.20321552628925624 0.14460521203342286 0.06590810283538558 0.04707646897281188 0.027303108334421185 0.06486166571794211 0.11378664547066823 0.13824141659602185 0.2345547632264202 0.36325258075102074 0.5226938422748302 0.7534443266645064 0.7496255446618281 0.8448072603088402 0.846298674390644 0.6093173069996011 0.4372341958496566 0.2667118168822254 0.20458487032536582 0.10701764064875258 0.10581565885214857 0.05869917815937934 0.04626360933990107 0.09437251487234015 0.14476134073546337
0.7260425744614177 0.5151367499847729 0.31247508173843647 0.15434210496595535 0.08281843534356602 0.06147759314727223 0.07914820099321906 0.10494744894589189 0.10273097696416789 0.11097410379522019 0.24289942025839595 0.7287118971744888 0.30377576021387165 0.25964864146449895 0.30894970888197504 0.18550292413138186 0.19640004859224383 0.1525952858534737 0.07834450902000793 0.10061552495786849 0.11890210561498822 0.13467033965694852 0.21535799951170848 0.28344597818960643 0.20322110568471663 0.18398955439111958 0.16775146078481104 0.21856183069119262 0.2562256477170269 0.2943138411694772 0.32326855836071605 0.26000459187287367 0.1444114513147752 0.1238837982810422 0.13105953973966972 0.1360225695352584 0.12392524299930349 0.11835287622486164 0.17624621119661815 0.19999897156340518 0.35772091305026266 0.9310591201154647 1.0 1.1455028582583675 0.7968093539635611 0.4604831127148765 0.3022474461798268 0.24080648685884828 0.11997160319772136 0.06914200453355956 0.04277452207404564 0.04258344948212781 0.08596670766296124 0.1128035437812472 0.12720703754878035 0.20005494723527434 0.15869822708491518 0.2705165220450818 0.25523848948878225 0.2798544871146464 0.08919940730998818 0.04754378200755293 0.023933252217896862 0.019339921181472305 0.026290134927864146 0.06713601922769123 0.08280298379557927 0.14196167135241192 0.18552439936639675 0.3764728158067828 0.32947600990029424 0.7115739220419088 1.6470179299263152 1.5037179575513464 0.6719783781322416 0.48313812490297664 0.229921694865106 0.17044079184458347 0.25100401999229116 0.3635208934735802 0.16141240806168947 0.09884113369551858 0.041913256144705 0.03517925260221257 0.028343535364504787 0.05339224798017007 0.10300614497449415 0.14440068665721184 0.1128492180600934 0.07782701506236564 0.10718242435264566 0.0981151490418357 0.06251006897254306 0.07283411892425541 0.0752516380628835 0.060128743302575824 0.10847924975952271 0.19112268557788772 0.3604415875347018 0.5535845628667717 0.7504038098649379 0.8186259635997918 0.9673971276297159 0.7524263758055307 0.8576730932074522 0.7867945616654759 0.6802950148510549 0.7923727251302549 0.8408595699586475 0.4572509080739351 0.36942424361623033 0.04137256749144245 0.07178243882707222 0.21448607352195595 0.16813601809483558 0.14158531903451294 0.17244236151605477 0.18923591880819268 0.1938518800038863 0.2336255741541573 0.19135786904229954 0.3134397176008237 0.24460529672991432 0.14466232341376248 0.10839569429150742 0.0735914742000402 0.05813524792151922 0.04663351003260961 0.05063536001598332 0.0911800817657127 0.07595623996901385 0.12999153764795862 0.18203635744219437 0.15896956464987522 0.09107149193719238 0.16871971166704747 0.20741838224225617 0.25766274977480275 0.18018146494868276 0.0875471006439126 0.04229381436158283 0.013352487068156014 0.02447566663420323 0.04640987599089612 0.098118488536813 0.19064425901406967 0.20535418601605424 0.31236771940276065 0.4818647780754265 0.5488281210934159 0.7079369595710648 0.9682263916536678 1.4227194714861495 0.8112569160134566 0.28109249045876167 0.16091692169282612 0.13810940610349326 0.08420787975380589 0.09569269512797063 0.0654709415199201 0.024558482524048554 0.03154613173951918 0.06310474879802605 0.14893718758222763 0.17384466132982407 0.21833765288402956 0.211487172891081 0.32468156821090394 0.28406996513277727 0.13848875175210018 0.1874062769591208 0.30145961424492584 0.4523899786233031 0.42825168367446415 0.125334906138334 0.03507139075550977 0.05008077284770677 0.09562405398771226 0.22231374967567133 0.3128346444011494 0.26376917483158274 0.14490682291868856 0.09180583297271384 0.11401372240314638 0.13636363554521205 0.177296252009728 0.25459308215872434 0.24769004165950873 0.07365523839244764 0.11106465669482843 0.39349008180067446 0.3032272371601922 0.1963292711026313 0.19986575291455605 0.3002685866380814 0.391865802603348 0.15729142552680717 0.09418244525321123 0.14620160506846155 0.22756336737072996 0.28182294717451456 0.36749692622735636 0.4459489729610668 0.4529604032164772 0.32055770541226863 0.3219552788701126 0.2784511675608107 0.528412809049868 0.6071764483327192 0.49078155732339523 0.2668028979866022 0.19889835023636587 0.24747096249900039 0.20790101372305037 0.1633403724172418 0.1882414903237038 0.2859884889927599 0.27191833250488523 0.28104221908319477 0.32609795149306475 0.37325939299626515 0.3570953076265638 0.45204758129916817 0.4510570067590554 0.5568008758661747 0.8466662078498212 1.246989905990223 0.9551620960032847 1.1479615499992337 0.7374119930806413 0.4958469273011478 0.38430654283472965 0.32653069203015334 0.32701729636866916 0.40166307511278393 0.3366814621523748 0.23083102840249434 0.22073956570736172 0.2816383403956128 0.27346136617809436 0.45915680870466763 0.49709647595887707 0.566111675317973 0.4662663835397558 0.3450696957962816 0.23038844640264522 0.14729789705391239 0.09119540842310289 0.10441866902795416 0.1236830351789513 0.1997395380587913 0.20920954177058593 0.23024188925921857 0.29780559516250793 0.3113870129956857 0.31475595775648796 0.20868305812821245 0.18912389795987758 0.20084080939687612 0.17977964461815582 0.12390423878243542 0.11421343403317773 0.06575871355445728 0.12420611820688048 0.10515117728927108 0.19091874325401922 0.23899719368318992 0.20124951774652164 0.6090524302415974 0.8459540359027775 1.0162105999803395 0.9496219734827007 0.8883432054723136 0.5620833735638928 0.34307063885248756 0.2153378565157749 0.19275840350965281 0.1335151568381916 0.07430080237846444 0.0419976176623348 0.02239075303858625 0.035898265500680496 0.06520865882842275 0.10951526683469708 0.1895698160117601 0.20076578550335847 0.20874142957482728 0.1619742942007234 0.14761062480806536 0.11410395088124753 0.08450272989121524 0.08236474990223343 0.06940474000777516 0.07229839725084133 0.08173907489872537 0.08662153135841158 0.10545761869774785 0.19735251749648292 0.22281585889076866 0.31164523594068244 0.3212951280379452 0.363999654364071 0.45896513093323194 0.37217283938578616 0.28317397525340926 0.2164704366884555 0.22618960661732898 0.14528423866207274 0.19193772244982116 0.16537160513219945 0.21064361588451685 0.20388864976621934 0.3217320528456107 0.427190294789393 0.5551690897701272 0.4432395817000771 0.3318951111960318 0.3194506353900723 0.33908557361007724 0.26179010462265273 0.17637622116869814 0.12764324431024726 0.06128457770545775 0.049620178138933616 0.029589050774107135 0.0683845169391648 0.11203412130454442 0.15363247607422045 0.2578317486620394 0.33612497369400485 0.4902191407565258 0.6698861311255704 0.7107732061606147 0.7997293436869327 0.7891524253799753 0.5463516775257803 0.38220766046887683 0.23308131362272683 0.1940999418804584 0.1185164231868468 0.14099219371678276 0.09852044040716122 0.07581830164455342 0.13030033861857362 0.1526661522396579
0.4143166025939504 0.28926423140301133 0.1540503061755788 0.05421634085895473 0.03947198687209258 0.020259894279440277 0.03140098398405566 0.041409194003785295 0.04183751659959649 0.03832164048181221 0.11673256509865429 0.3852554452320406 0.1460198923811214 0.14261696221016074 0.18807909042161128 0.10895473109738585 0.1050734610776925 0.08038073573836496 0.05423725998443679 0.0769173511833693 0.09485964378988476 0.097028478050555 0.15503841027357398 0.18775347102112694 0.12317918444752886 0.0952383346446515 0.07825500834047114 0.09822958677419372 0.11301616916634949 0.13268405752232088 0.14815154920555895 0.11030521942797951 0.07634857934778078 0.06364130518262716 0.052926889043427204 0.052920502781596414 0.05369933148642302 0.05811808391400119 0.09151869867252807 0.11240881337614307 0.17621853024660927 0.5681435882178054 0.6395222130401551 1.0 0.6231011133815694 0.3637920782343474 0.22716359080380905 0.1755159063753856 0.08775322785720667 0.05048155035484891 0.035049016324782696 0.026480057896573428 0.0506537044119297 0.06074272109797949 0.06751905430284019 0.10516933175595407 0.08514634692222435 0.16476273813216288 0.16250220501597062 0.18642186239035932 0.04275211387290272 0.025394691617695503 0.01314904075721459 0.011443579084978334 0.012473523480168414 0.03244289966858822 0.04236301683364973 0.0709196054478964 0.09132683470899848 0.20246973864514586 0.1658059278410456 0.4298838482273663 1.2729912852777532 1.1536197761557683 0.4276667463822285 0.21376396288720353 0.09192205338495321 0.08050340565240273 0.1386169597900915 0.22918692583956393 0.10189828974237346 0.061683990967413165 0.026226447717177723 0.019570675235784356 0.009860575590874261 0.02037351942119839 0.03746261635431008 0.05823764619139464 0.06803838467287789 0.055162162484531777 0.06671347108988847 0.04661798378446834 0.030017501850750004 0.028657038398198664 0.03525923132017488 0.028637158525856035 0.057830779572132965 0.10414266691568365 0.24299156320428542 0.3622295628829404 0.6236911170465692 0.6870014240050206 0.9069553352826609 0.673355672362457 0.814084947253287 0.6929499908943598 0.49492812447285206 0.6254775597106188 0.6532022025411514 0.3140878067450673 0.2929620677977261 0.028579260956569274 0.035094832215076324 0.08660010413531592 0.10030212397336909 0.0711824905163929 0.06168031871151772 0.05029665585245772 0.05532703884329142 0.10388524487116284 0.08834101971787936 0.1269185026198509 0.12018855203804572 0.07017744946478299 0.058177386207330005 0.040036961221127675 0.037429477064393486 0.0340325496226854 0.03444607970562007 0.059235738986925045 0.039028097355386225 0.056454124990332116 0.07534568543024314 0.06182146169851404 0.03861075225948351 0.08447604181535268 0.1003894533764491 0.13399723267117858 0.09041856032628318 0.03864922008955963 0.021074015549559965 0.006790023598084866 0.019274368983558988 0.03255715670066435 0.06764496318885414 0.1218553304787423 0.10523238761722752 0.1418177409717865 0.24022294683546622 0.3265521114365023 0.447466626116556 0.6555028014463858 0.9902156895296821 0.5335099123177555 0.1623577661281388 0.08713417405150936 0.07193737152246636 0.041803845018508354 0.044552958932699706 0.026347569061366233 0.007617770246341341 0.010604827492462693 0.039566799606361815 0.10930027848318936 0.10900799271682464 0.14971396214780916 0.1442966095709345 0.24282994297008684 0.2076842864180532 0.10327976126232444 0.14217378873968758 0.2379783070496359 0.33793651798505053 0.2992678028635168 0.10104394451398799 0.028366688835485553 0.031234062116588246 0.05343008563254134 0.14203602247650576 0.21086293318681643 0.18090348597753889 0.10632693471772861 0.06508523883928963 0.08594608820675216 0.09453273985951414 0.11609238203789495 0.20304704175599755 0.23400545470974743 0.08789157872610184 0.1257931219717768 0.3387692080657995 0.19980965342865586 0.1455061897322838 0.14796409291116625 0.23396394486221994 0.32474061979271973 0.11157745601989197 0.054453332791923104 0.11353767583541984 0.15162478044317035 0.18818719099032197 0.22319883205018298 0.26045633310653116 0.3051868967109295 0.21827796129350407 0.23539973642616557 0.22718168238151804 0.4409324483286597 0.5080899426658697 0.37809178913986313 0.1734179485136057 0.11048350664703746 0.12499339785284555 0.10460134788397982 0.0887903380208106 0.09787894336759927 0.14207688138847102 0.1197838398842 0.1499749629955735 0.17691204208333564 0.19029663895303045 0.18147993871670925 0.2427604765852631 0.28009256957676404 0.35514321028795043 0.5351778577764308 0.7550701814090567 0.5828251828446194 0.6558825042136743 0.4515963937368229 0.3362289279624048 0.3339081871814852 0.29957063084018215 0.2544022102595039 0.2721200219110228 0.2413912357015077 0.15740297296197386 0.13402103563812587 0.1507013294053714 0.13459919655562888 0.22055859378763126 0.24267922095937802 0.31297077446055704 0.24800146067274548 0.17832046784113897 0.1189540854750138 0.08286242626924671 0.04998679023930034 0.05627769431593872 0.057211767207845286 0.08372638935381668 0.08169528965220108 0.08264748830023437 0.10230931647104712 0.11217845090424822 0.10107647386026349 0.06533448754259555 0.06602158479791893 0.07125864898921067 0.07481047383366092 0.05566177874339802 0.05719149940387839 0.03978717548217198 0.08410187212059947 0.06214860789851672 0.09833230584633315 0.102993986229399 0.07070214652100545 0.29794618852046534 0.39013668624668896 0.45728211267685004 0.40413870085141756 0.36701328776549724 0.2452318826291013 0.12647753755691402 0.09327259373141887 0.07725795592970042 0.05182790184350138 0.03010375469792071 0.020372795452582013 0.011670083787311776 0.02455396125094103 0.03474833756127941 0.06109009188815694 0.08999420180084655 0.10973251889293967 0.11066991655794586 0.09915507955286162 0.10307423559465355 0.08698134748802173 0.06541097739027693 0.05417557429976751 0.03694099361177836 0.028018525233229584 0.029567670704118656 0.03160342168607079 0.04026489865176845 0.08359969488966604 0.09726485827991174 0.14214088849352008 0.17410027087732785 0.1972159176538996 0.26563214566820614 0.19922470414596632 0.17018148673236785 0.12086810382836291 0.13773902645891023 0.06978474851993591 0.09326398940774887 0.07674164755362649 0.09022601863530708 0.0835533272859612 0.14377249780760065 0.17623851951263447 0.24429155791896784 0.1869734542685797 0.11271331285950048 0.10832327484792778 0.13257063150895407 0.09178880278608761 0.06997274425969749 0.057710547304834735 0.03175156303772918 0.03273288401259378 0.019108543649297146 0.0401108877448704 0.05472376529433549 0.08728596535474373 0.13869528046032642 0.13792749284931557 0.20177923870479228 0.26866600749760994 0.3095064173923963 0.35127248954573226 0.3332711250027519 0.2191733581226284 0.1656970100740361 0.10601402508129822 0.10692106329693252 0.07897155758943059 0.10469813185639328 0.07793446204662759 0.06059301143654121 0.07519225861541842 0.0585903067448602
0.6512488770949334 0.42207248258491353 0.22491353030568115 0.07173744352950653 0.04903102163714159 0.0361131720531564 0.04201850056423131 0.05271796983261272 0.055926358446397026 0.06112634415582446 0.1430811440585743 0.3215444271974577 0.15392326639415535 0.14248701464352279 0.2264009355936754 0.12396908747793457 0.11818051808449088 0.09660294004759776 0.07951820741142421 0.11579446749443685 0.14591183777341044 0.14326486082771023 0.2345917138903766 0.26037187278657037 0.16799368721053115 0.13855511214356908 0.11160214368102221 0.14674804296964072 0.17259208866597056 0.21508152202287134 0.22635326347018517 0.21787172510124686 0.12243379679024333 0.11471995027989278 0.09761468027403145 0.08914141024018464 0.08003797807002498 0.0815860985783412 0.13247639187263432 0.16508460358685764 0.289493340328079 0.691381343809672 0.7578655393465199 1.061541083482994 1.0 0.6495977988775198 0.41772697306498585 0.2739127996442427 0.13784684688713264 0.07672323590088405 0.061078866756294536 0.0442393421199734 0.08497273349480768 0.10576841843436013 0.10969077385025763 0.17709359717986997 0.1355548851571947 0.2471358528534597 0.22892127898055964 0.3144009290715096 0.09879574425786644 0.0526717228771548 0.0252397988094635 0.022655035254238492 0.020353075364737447 0.044629448603379515 0.056868437983257865 0.10360908792815084 0.12529502826958355 0.25485668998837036 0.2535651558310465 0.5783909165589267 1.6133162340295242 1.5348321768090611 0.6472787026378292 0.37657786040285407 0.2259706144406481 0.17560076909917613 0.2921539687591335 0.32834624125117584 0.1446395235230854 0.09890462652722183 0.04711985501103528 0.0443219548562783 0.02855407485131591 0.05702613898264463 0.083901839102107 0.13878391381530467 0.1446515143869934 0.12822683439578259 0.176239699890705 0.13697370691340677 0.08753727197192385 0.0707105906412135 0.0727051352103442 0.04973764048976659 0.09709379763061128 0.1485815246953665 0.3033807721624126 0.3986128258119826 0.635569291889213 0.7484678447136605 1.047142379230522 0.8715358122646997 1.000593661320111 0.7474607514721472 0.5428760305191404 0.67697834603809 0.7538971186813839 0.3919563803513781 0.32225014494486076 0.056845140060812954 0.06863937455579999 0.1399342428886681 0.12589601882587342 0.07567101722390576 0.08173228351928506 0.08069272769435278 0.07214393678538916 0.1279866086841814 0.11289010532353669 0.16848205536668298 0.16680319325226015 0.09869189470351036 0.08250263912933126 0.05598550663822813 0.052204543690837234 0.05089140105528521 0.05310108381764951 0.0907174265202968 0.06418772995784587 0.09580992503858288 0.12202635116580832 0.08120753187323053 0.05255228572415657 0.11721732362846038 0.1556729498045426 0.2209336760423092 0.15718311211273153 0.06880988511459799 0.04300343262514753 0.017775346717884402 0.03967981294466507 0.054499321487800054 0.10940448810909835 0.17959853961990394 0.16340409205475545 0.18128919485865436 0.33528527381613044 0.5045615802228389 0.8346958333114157 1.2034672403114788 1.391623944593806 0.6782225154337546 0.25517751355530943 0.1341437626490943 0.10528966377498172 0.05734687415964321 0.060110896344074086 0.04027071125179763 0.013626617852097577 0.02623664779555566 0.06362510981155069 0.16279727073283215 0.18063151938275 0.2290169652852692 0.24738234478619245 0.3669954609390039 0.31501798426061284 0.15429179857357544 0.2622815650353227 0.45980564739180313 0.5221442971852236 0.3828038163903489 0.17186533425681771 0.05231137551369503 0.06941979314211176 0.12058242181587878 0.24972531050721572 0.37534484004115015 0.33741604710545553 0.20620931223986325 0.1415194984306407 0.1513270757265403 0.15707445697229486 0.19603662166586563 0.28654588505421075 0.2258201815145535 0.11016505883707615 0.07149758014429074 0.1712562967018444 0.26453682855001404 0.23781197592000125 0.24465719881852344 0.42582117063170705 0.5892038457801448 0.2283203206555744 0.0888194925486612 0.14268930987767403 0.23246322527329896 0.30475679091370855 0.3883770284856395 0.4711469527775535 0.5055510619396462 0.38839925696752853 0.3753742514709362 0.34841942334298237 0.5865214947346943 0.7250580764455541 0.5802252210375722 0.27079669535987616 0.1798420800594716 0.20498856792346118 0.17097733972772342 0.1274881285228233 0.13141408273511357 0.1855795799890982 0.17547746927598268 0.20529547992889 0.27921514693868726 0.3336608866702117 0.30205129894088645 0.3910250493411702 0.4308941680777374 0.5203287271968609 0.7944234714070639 1.0748757078450575 0.8152300930405084 0.9028582750360833 0.5807641699675654 0.47961365509042014 0.40235006725459754 0.4295076912605387 0.45112244104927735 0.4529172584145826 0.42025496607859353 0.2690204307494949 0.2222279401423964 0.24122105421833115 0.2251501789560974 0.356932905348542 0.38864478860250573 0.5294023508642597 0.45927847244601827 0.3310233145633553 0.21001789123160183 0.13151298011273332 0.07641797881610705 0.0790666674611317 0.08204480221630864 0.12595383713496866 0.11904349713610235 0.13539413745724538 0.17389602028315818 0.1843651850468624 0.195352718577235 0.17438008726335458 0.16615667621594157 0.18556858761017447 0.1872431811382565 0.1422228922852468 0.1385878329232308 0.08276255782340998 0.15790713115328475 0.10198469099368372 0.1498267679154866 0.1699305743878286 0.14997718280474945 0.3557406426757041 0.4553696428205539 0.6005978286665214 0.5419813845937177 0.5703349294283935 0.35200347859978276 0.2525515779814695 0.22243368521105158 0.17459645879773547 0.1230614018334396 0.0691574474621753 0.045416385601969984 0.018474088466071476 0.0311918688601822 0.04067348541317814 0.06960712665165945 0.11323685267071475 0.13394707332681277 0.13851532987800583 0.12318965632261633 0.1338690290183797 0.11372801542250816 0.0837443626888416 0.08108163414968905 0.06567753225910383 0.05621918814276309 0.0717863909799981 0.07972459541212555 0.10117627013779447 0.20969162832324276 0.20566367411804454 0.30862066233883023 0.30461813698899803 0.29253829398094805 0.30771455318307417 0.2633884214046285 0.24373667928738696 0.21266137636412638 0.2671643315091833 0.1515021317291305 0.20885184986457908 0.1708124190467083 0.19274458876269712 0.15524665680731578 0.2213682343438841 0.28179931390449464 0.3208406624939954 0.2470432984165131 0.1851146790119736 0.2078975651043811 0.2584253752345076 0.16402242520869184 0.09776546984476737 0.07159978352694156 0.034987256724118246 0.03697492703876512 0.0258575625029718 0.07142314343668194 0.11303801881886134 0.1753649996674608 0.291658215786169 0.29801809477198893 0.44651168718985024 0.5566659785963888 0.5507562210943572 0.5559841664092634 0.5447061228320195 0.3793595911882867 0.26768380640594563 0.1716560186119327 0.16073326798078458 0.12213850329858267 0.18184000520770519 0.1411488833386751 0.11363958041043881 0.16952945362471644 0.15279014040195515
0.9868744121874212 0.6333665450333325 0.3302240103554491 0.09053324528724105 0.07139754944574973 0.0493557862548068 0.043526134961875386 0.05195893543517041 0.05295975516071519 0.05831995064141987 0.1304457053960709 0.23847807027621976 0.13870930352796776 0.15437348695832606 0.2945210185138331 0.16253088597359294 0.15219075806282828 0.13011709471588964 0.12052175429977478 0.18529242222606804 0.23055738581000534 0.20428003756745777 0.33896947599745053 0.34272282919443925 0.2092304461746849 0.16604889464882772 0.12397594930222638 0.1708857807896854 0.2116208355727568 0.2825486962375305 0.30427358314080044 0.335085159000245 0.19829674206248274 0.19348413186126426 0.14453345528183037 0.11127432686711174 0.09402873270512788 0.09348810247993435 0.16360715767246478 0.21189902886358192 0.3574429421119851 0.7592680682327623 0.8604138335956975 1.2175518294337142 1.276146356545276 1.0 0.6773406376518302 0.4087095361003942 0.20764869275424042 0.11380666918296796 0.1046265433718467 0.07580170977902358 0.14732953981591163 0.18279501454763183 0.17477062871352536 0.2784184872395565 0.20030220580534655 0.3615848394471268 0.31082559979053676 0.49715940689657395 0.15190721171937213 0.07765178561201289 0.03647355149816283 0.036353315443234606 0.027706327970867216 0.056720867634715864 0.07243256575552008 0.1332771585919186 0.15691911244967108 0.3179934947133181 0.34954433972590915 0.7516548219786052 2.294062999158155 2.2400718197458374 0.9695208969926613 0.5102138432248237 0.34968539002470456 0.27609807450990403 0.4385512984962027 0.43675177158772743 0.19793777029046725 0.14888270473619822 0.07379879581367167 0.07759832622742134 0.05416343500732136 0.11356194784536526 0.15261017142669317 0.2665021716037829 0.28168559941158533 0.2572319255249449 0.3560339231760204 0.27251553410553325 0.1727976523038713 0.1235925735526258 0.1131842286743741 0.06579850145853046 0.13661707377632895 0.2071530106228233 0.3985032212856114 0.48237413517158995 0.8075297478567844 0.9490367902711919 1.4479555726834676 1.232692538612973 1.5013447610038844 1.076963050898332 0.7177086534623929 0.9694452530749222 1.0306890586430169 0.5228681089840612 0.43197402649510613 0.1126830123415187 0.1127839191663859 0.16962392877281102 0.1601165901389569 0.08798254900874257 0.08948276551889102 0.09315340438861691 0.07470538977724978 0.1564770994232759 0.14307132063155217 0.2048544392660099 0.21672613362508758 0.1339553095845312 0.11871941031435788 0.07922031239096902 0.07246394310221708 0.0757239823094769 0.07459825431446909 0.12135852755922294 0.07938110016239784 0.11128521781964094 0.13589552320931664 0.08376213446439995 0.06052838830728198 0.15333285050585851 0.22969868342515415 0.34726403637246867 0.26076102625091513 0.11549713903914335 0.0809190347378585 0.036057379969466896 0.07178118330378268 0.08442349847236921 0.16946723137677833 0.260074431669643 0.23002060249846903 0.21483327123978635 0.40446071671332684 0.7113437364272698 1.256837323756573 1.864439926057984 1.9303592697779628 0.8393180067442461 0.33464947485180246 0.17489711739207456 0.13290863147512255 0.06738076858020897 0.07059265116199584 0.0485383410503348 0.015350366960035666 0.0406040491185895 0.09970041486939332 0.2551936580484079 0.2694787984014445 0.3620207027153255 0.39578922299947766 0.5747965010839632 0.4834046120282916 0.23311541319150667 0.44397417555998947 0.8194114988285329 0.8480923648728363 0.561888030028387 0.2922085559183959 0.09569388404076452 0.12186782348420588 0.20696365856400303 0.4050557747110016 0.6111287334783589 0.5567439717083826 0.3537334785316589 0.24888980483058817 0.255877581344078 0.25349368135079947 0.2927727007127644 0.45129252724433905 0.33467926569566037 0.2042193630896314 0.15083232288998988 0.21694926502325163 0.41169585381610324 0.3925396968765334 0.3927619081284932 0.7106435161487069 0.9631515046056303 0.3634272158769004 0.11572836882331493 0.20178924232482243 0.34619898451324504 0.47297149874460637 0.6268655747751427 0.7735261775632588 0.8360757449333294 0.6655763626627224 0.6308475142814712 0.597026684765594 0.9657122674573828 1.1997293024679703 0.9462053899856444 0.41905763192835405 0.26648780302726427 0.2879637801927822 0.23672460276594456 0.16948537359676333 0.16130954855722937 0.2198858252798254 0.21075662010915258 0.2617607121012276 0.3839205315446165 0.4842386628555729 0.43731408443459396 0.5833982648727883 0.6641675521205863 0.77964733953222 1.1153273587225705 1.4370807313637926 1.080871208013975 1.1099992744116765 0.7008614407113595 0.6703064167113807 0.6257271155429738 0.6978264930877166 0.7817621930136814 0.7704435757470265 0.7276736773434569 0.45314184499650806 0.3555320247225483 0.3510787918740442 0.31505994191504677 0.4824277646177423 0.5314091497440254 0.7923160215616603 0.6930626901414962 0.48555358688904515 0.2984993777758689 0.17942793059846657 0.1012208002053563 0.09670573851950617 0.09537689051644825 0.14238044937945518 0.12746853451926052 0.15658909568730708 0.2023628132753315 0.2178334866190551 0.25265245540016734 0.2917386769026562 0.27281647572514534 0.31260469118265233 0.31914182682491055 0.24194549994101752 0.23589564344585115 0.13620651145349702 0.2528869857954129 0.14355174587415911 0.18891981091669716 0.20470101325663576 0.19354299391890514 0.3844848144668306 0.4474384985852884 0.6186551972193263 0.5525972608832601 0.6422233163342308 0.42906355194899165 0.36365526014923355 0.37147199198941355 0.2520515376460636 0.17688730200200298 0.09859602537820995 0.07436774673485629 0.030373331631787556 0.04982910575016241 0.05106358901063469 0.08014915673107009 0.12129533278189694 0.150291346507544 0.1484379708574586 0.14757763344840635 0.18140858805841664 0.16870286733720746 0.12717744255710348 0.13392452280964878 0.11396777328634634 0.09053275198101239 0.11419258056283565 0.12377877884753948 0.1479787356753973 0.309521609843576 0.28432436538847683 0.457867071852363 0.4514281819971872 0.38592821148393697 0.3521287704040976 0.3123386714217752 0.32408200592468867 0.3048856321699776 0.418103802516025 0.2348066629457063 0.34060696379527067 0.2747948481205161 0.3075343709053878 0.22293720202033787 0.2884690479728278 0.34632760152824005 0.3475249129585794 0.26816098651644027 0.21726687977561246 0.26364944737870644 0.343690836898616 0.19218974226315982 0.10419618941415518 0.07261755101869825 0.0369637931271545 0.04442154192002887 0.034781994758152385 0.10540526052777241 0.16885818287629842 0.27171194402289683 0.46367716071346293 0.4328304808816722 0.6295472553222419 0.7433182165477594 0.7118299004802142 0.7007577627741056 0.6823482843457209 0.47394619908284025 0.3302340814677006 0.21774083566004857 0.2211992553065171 0.18514295801849043 0.30540944526165026 0.24879755691816663 0.2082990403477369 0.30922977038638133 0.27127449029977657
1.4049330213402544 0.9386683668032333 0.5173557576272839 0.16343551945504653 0.12054911653670489 0.09486275250778381 0.0711872750883992 0.08612143330681887 0.08419770335215883 0.10768396774798464 0.1922024506017546 0.37613903087506234 0.21505529390224964 0.202192332181895 0.4111491704791566 0.2420811733620989 0.2349951170164121 0.20065611745690967 0.1733175165983651 0.26718546757152484 0.3257083957085134 0.2778741747646039 0.46848605373059765 0.46438930567485825 0.28543042336966823 0.23108625880190842 0.17739190440930575 0.2582870578425458 0.3443896475045292 0.47045575072256723 0.511818605425659 0.5621791277683338 0.32920301959017406 0.3321335962849753 0.2551673841975756 0.1865612711676457 0.14643216684543964 0.13625739252829683 0.23780158949097077 0.30042140326134426 0.5036638530640658 1.0297186502261473 1.0874421434925534 1.4639383514892839 1.5801499540196768 1.3042383793170358 1.0 0.5961902145432642 0.3000389214064641 0.16020192727229912 0.15359163461040784 0.11988226732084377 0.24242912950184967 0.3113092732193856 0.2999471638367359 0.4687662790599172 0.3246168945107044 0.5582275473601577 0.4411547735024168 0.7132344373968144 0.22361283008065885 0.11014459567384771 0.052248164537271075 0.05424440867866362 0.043967840626043996 0.08830203060389898 0.11181988417990325 0.20601316772685974 0.25645556645223133 0.5150160531124777 0.5553047829353949 1.04392253638243 3.2069869611941146 3.211481000080748 1.4587503912609614 0.8284837018500458 0.5818708340925304 0.4653809403865624 0.6890192146879934 0.6473038749331834 0.3023859037934102 0.23883898148132854 0.1170109305760307 0.13074262069413214 0.10002925207003423 0.21005454676605992 0.28834894240942516 0.4936381190630202 0.4760867497340126 0.42642894852763474 0.6084936812906873 0.4855622482723827 0.3065304785225708 0.22906193010973558 0.19048114966490803 0.10057067915199347 0.19973898083498595 0.291459461686877 0.5605936185387964 0.669630263006696 1.0010008399327666 1.1662835312739823 1.898226468094684 1.6646233674832749 2.101254090894734 1.4396277537421638 0.9931016370874648 1.2511933182066526 1.2754112280540226 0.6717756554355521 0.5937741209205951 0.19187252036529776 0.12081404407677385 0.24960833695937992 0.20089820662761287 0.11961024118268962 0.13230080511503606 0.18726455231185976 0.13336398979599726 0.22095775707933937 0.21382584637207877 0.358367540027135 0.334857826051864 0.21223458688937474 0.18439801398999955 0.11909943188305354 0.10204520940007039 0.10311839004773073 0.09975478938840876 0.15888718524761622 0.10736528311678056 0.1576559594625761 0.20949947921214737 0.14823711729365155 0.10338490755449371 0.24645036861125152 0.39283301425078604 0.5900174981931259 0.45336053366262247 0.2091738122331736 0.14208275815359345 0.06233043688171759 0.11201917150063102 0.12819579381259072 0.26178517292289977 0.40176457641931057 0.38707634021765275 0.3884418971699814 0.6668967441184024 1.1307172995069834 1.8972952416544626 2.8183981942799803 2.7721521227588024 1.1254037015765639 0.4744781782881506 0.26350504058215524 0.19849516465210493 0.10105438291889857 0.10728232641683096 0.08074721290465295 0.03036255360864313 0.07539016142208384 0.14635138133022504 0.3450399327482471 0.4167672181561702 0.5353101694243588 0.577532286412194 0.7740398178077127 0.6765977784854856 0.32037867940327475 0.6534002760967738 1.2560363202901188 1.2361665430971995 0.7830116172484126 0.39274577678156497 0.12315778932599886 0.1902986887558452 0.33233216287418127 0.6268705334997187 0.9176814315280597 0.8285722570898547 0.5195015276164227 0.3540383973263326 0.33576587060626156 0.3311727754065125 0.3945594111040298 0.6011795712520738 0.38165678270760606 0.2030485566481298 0.14195753371436795 0.2651952459308734 0.5898906875831447 0.563251725948592 0.5957948363088371 1.094655157644662 1.4519822237538487 0.5533476927473133 0.1710137537244257 0.2958145883757 0.49509194649110305 0.6344013361786707 0.8452678716683191 1.1257870887622479 1.170611770345918 0.9713952310006897 0.8856272978718152 0.8363820651147525 1.334577655239397 1.7441982435036618 1.3801082680644639 0.6240404208144725 0.3865854558775879 0.41502829590974816 0.33648663582291677 0.26007779689653965 0.25804533728546725 0.3622863306887729 0.3634567745902836 0.408146819961806 0.5835939404437441 0.772188044282489 0.7199246320469357 0.9521091582790399 1.044993312917638 1.2055521188075855 1.6995689588651666 2.1708152927661373 1.6634907635206053 1.6745285082016859 0.988895307003968 0.8820884875525153 0.7544513817021595 0.946328084441062 1.169488215840091 1.1924328733775404 1.1281844475059903 0.7023673779017061 0.561319955595226 0.5570377824579418 0.5049695215227776 0.7867990686346544 0.8930767381142327 1.3323612607998445 1.1228872635291989 0.7498789834400887 0.4589986033235368 0.26190697439487753 0.14844793894078967 0.14085730232200502 0.15553502301561098 0.23957806332928408 0.22649101482880973 0.3006202496563694 0.3993621803955335 0.43088088170795763 0.4996827850829856 0.570280936320792 0.5291948942388298 0.5862181456831046 0.5680893936902366 0.42140225606256027 0.39251142808563927 0.20793264676393525 0.35924846034819613 0.1933973655025543 0.2581431858286282 0.3026358983223287 0.3089459556313019 0.5297178594549049 0.6317533504643253 0.8989402061907298 0.8866450319667322 1.0054981669009986 0.7147186759627218 0.6985185214093722 0.7039144338656428 0.44016290081702625 0.29249938809114207 0.15533528840059177 0.11868021280060352 0.05191917449681829 0.07978067342250117 0.08771422678802154 0.12363447546672308 0.20634076472248367 0.22268140466400288 0.20957939688497676 0.19506060429625338 0.2377250340469902 0.2338492663803816 0.18337678143353411 0.220762549920009 0.2015838988074365 0.1766918896575242 0.2103519339038237 0.21622491304467972 0.2427118712434409 0.48528325007271045 0.48486178934049146 0.7877596274466002 0.7271645102924761 0.5840020547118556 0.5121452889302252 0.3994668293423001 0.4165690728701779 0.41497995853954645 0.6014841108570452 0.3666541388985049 0.5606625514452594 0.46491290908723154 0.5414459035573114 0.41389082591090615 0.504657012599574 0.6068770344218618 0.6092264271008518 0.5046205203813212 0.4440007013808371 0.4868545682518583 0.5891746806423185 0.34907414650548435 0.1963232810501505 0.12296530418127787 0.0598574228769003 0.057986400717173134 0.0466546096735214 0.1523215532242851 0.25926252512697345 0.40319610121495364 0.7451110250424392 0.7118960738888997 1.0314427576648435 1.2239244616334142 1.149199998554053 1.1695025757443394 1.1412267185102913 0.7874063167975378 0.5317320386127615 0.33662407975808384 0.3255384960005432 0.2663869397402095 0.4561143508538062 0.3851562271937702 0.3470860405800546 0.5305267496097319 0.5042604998985245
2.0693252081264313 1.335622203145156 0.7853261730699772 0.2987307952869406 0.15785636649848941 0.12820084031213055 0.14569784851281914 0.1804211190560731 0.18152876512263638 0.1836699706941531 0.4799235060011283 1.0553123856090965 0.5559296359128977 0.4953006981667226 0.8961179204536257 0.5235683140308087 0.49861676182149606 0.36847342836753894 0.28299476810009194 0.4352950814383718 0.5456529611629823 0.5060080979899725 0.8214865031521066 0.8640721301665898 0.5702571871499984 0.4966645202763255 0.39425256286121196 0.5310158414072818 0.6336482017691143 0.8519623416926791 0.9181525012341161 1.0122835719361674 0.48025780870091406 0.45539611955271886 0.3582031342920468 0.3164218457381737 0.292302995890861 0.2899160872928375 0.4794979852331288 0.5774159739912693 0.9405634580022788 2.0905302017148273 2.0276582268891836 2.647180754812534 2.4249409248133738 1.8418220451610792 1.3953009691488731 1.0 0.5105414259275552 0.28858160991480053 0.23650692871202614 0.17907533145555926 0.32987959321525423 0.39670763350787575 0.39030598682012857 0.6282463551452859 0.4582198801314993 0.8346091343981886 0.7503021624173052 1.009630550749253 0.31713389175049383 0.16827841543015645 0.07657353535297763 0.07721724909588265 0.07887983067762043 0.1757305684765541 0.22265571411469962 0.3870555557438523 0.4457368278928214 0.8882747114615912 0.941821871846346 1.9229247641818379 5.235570265436192 5.111035357420103 2.377041654384758 1.4168556135196353 0.8395958077256318 0.6237480632214706 0.9362615979459273 1.143884665197756 0.5182466545446254 0.38023431796882146 0.1790334338637266 0.1682761653361986 0.10870419444289689 0.2257543253050178 0.32378502271540976 0.5500255641691895 0.5763549649181408 0.510041759828606 0.7031696026991296 0.5415268375081934 0.34278017142112 0.2598605815337555 0.25200273064425277 0.16209841960132473 0.3483892157011812 0.5562770013650917 1.135367973904555 1.516101591460149 2.211822216992563 2.496320361857535 3.513162045016521 3.007398401064827 3.508049671499392 2.522702978571078 1.94807134713261 2.2351312527442944 2.390079478669085 1.2929147583455607 1.0907883816003747 0.27257584137277013 0.168630804190971 0.4535950443175032 0.3772199917709724 0.2703051085134638 0.3029645951681626 0.35232523278362615 0.3572705857196209 0.5232813317838247 0.4492079230558762 0.6764092198748998 0.6351611603237675 0.3827230023827767 0.32269911867374124 0.2200179064960846 0.18787080741308823 0.17594841976444675 0.18295364281242513 0.29882700231048603 0.2063557586362651 0.3039688415016865 0.38658818917347454 0.2429677458131334 0.1583344768617645 0.3755854997376046 0.5390895933818681 0.7879429764411406 0.5807104584903 0.2537843856382581 0.16930441279971822 0.07304869119844244 0.16004981109967742 0.2146574898836376 0.4204265103116523 0.6614234929672612 0.5922478959067083 0.5976559225083274 1.0817086439531267 1.7338498175104178 2.9151239585039375 4.332894473806629 4.822019445868406 2.2161883226368957 0.8196669077840977 0.46225186420889114 0.37752011495429116 0.21440434160108227 0.22845960711897326 0.1467633514213575 0.05007842545932341 0.08745089832607592 0.1880897393841123 0.46870837501576706 0.6572110185212051 0.8828376459008518 0.9248199027881258 1.2362188519893471 1.1139839103868767 0.5128569434021542 0.9504848441676423 1.7683841140199914 1.9845282598095255 1.3970591636176506 0.5207246209606359 0.1463318627141736 0.2644506209034336 0.5071417180867036 1.0270171260767242 1.4668900897952335 1.2644480531012807 0.7366508745620232 0.46385125201487226 0.44256070436776734 0.501960150248932 0.6336917411326597 0.9436760854399807 0.6327537581607765 0.20129420130292566 0.1252977673420433 0.503889255645202 0.9380828857226792 0.8507616772360738 0.9750086304396911 1.7342248285652289 2.2439386060797375 0.8702261122075736 0.26624128589212054 0.38369332617068425 0.6164937500472945 0.7805441634760832 1.0303264224589967 1.3463596905781146 1.4729466231940018 1.292847978397479 1.1843104914446005 1.128821185130108 1.825016951913041 2.419387424489229 2.005838157335485 1.004277126652384 0.6210419048424588 0.7089312685617701 0.543564073830995 0.39850735328236503 0.4436680731739225 0.6450095708563336 0.6241356087406434 0.7250120110092095 1.0123652672248775 1.265928019241297 1.165095997441125 1.5171821348160648 1.671874913666439 1.9668133860738508 2.779334287821369 3.661642005766393 2.639212917131916 2.7845228411482412 1.7359235016501013 1.4462282121276264 1.1916991573024838 1.4018585425695969 1.6904685007422433 1.7663937881936551 1.6340531052262264 1.071183263042721 0.9036276085441873 0.9605342075788234 0.8752642833305966 1.3332886784280293 1.4699021039492426 2.0601421044692008 1.77515399006446 1.2146162646120264 0.7610604884325053 0.4590925781843652 0.26800257024988633 0.2671416156788594 0.28038621164149263 0.42241063976304416 0.39732578287840475 0.46850510418163155 0.6040183841394192 0.6392858673299696 0.702076681467725 0.6799351546811078 0.6344413020108117 0.7364071848343862 0.7369935817285722 0.5526674125997656 0.5413608071089874 0.3178912705176399 0.5871699196959564 0.36554233348600285 0.5449101426438907 0.6037283367108031 0.578275976507545 1.3322298152770093 1.6339188430051792 2.0347180085858225 1.7939377461052313 1.8498114262921723 1.2744292570808304 0.9368801372740244 0.9016450482248776 0.5865095463988765 0.385952716179266 0.2101443237865097 0.14151949263141578 0.061441314864710765 0.11012625727642719 0.1442368945365922 0.23922365892223982 0.38299017587009604 0.44409917808621946 0.4406142924430499 0.3985209302740847 0.4501357585521381 0.3976103459524792 0.29489705007766104 0.3031081311298022 0.24744630628798034 0.21337541060786763 0.2559228326351531 0.26711974645651576 0.32662055852103716 0.6515222168195757 0.6669430827999038 1.056826205384722 1.0359385647189154 0.9432575417988519 0.9345267010121836 0.8189135292078963 0.8088830096193781 0.709932386016091 0.9490974185112205 0.5484965235994735 0.795862453128173 0.6509920754105099 0.7512348062952693 0.5938004468564991 0.8405701931368906 1.0050166396108537 1.1540134184717052 0.8848556980338725 0.6519371222195616 0.7031948435447463 0.8585416282669838 0.5399940197600454 0.33475433473908456 0.2391349919485115 0.11734032281613976 0.11785769228146892 0.08354312315864561 0.2353531119496514 0.3774967736330826 0.5695334061394906 1.0208559447178869 1.0619749886762122 1.5716333229317676 2.187135833438345 2.0111601929699594 2.0599654189388032 2.032049179215151 1.3652556201066686 0.9903957377800728 0.6554632381904479 0.6330301372821161 0.4797827299593223 0.7313512320875789 0.5468998818329985 0.44533995204549104 0.6722026790865148 0.6431654590789484
3.332060759009345 2.069502586581489 1.1975080362837844 0.43052284003855873 0.22499693891627687 0.19353784717126404 0.2543147704615453 0.2852979051114562 0.2855874610721973 0.2678969235411309 0.8241887847751578 1.7768020902555195 0.9647961758055869 0.9088834804895227 1.7733064085386336 1.0320611477229116 0.9403098280259012 0.6697429715174461 0.5525373239215464 0.8509804032091465 1.0877330929832012 0.9945331927667352 1.5657220299230767 1.5851341587336174 1.044982035280336 0.9037400576077054 0.6967200101321604 0.9066808150820274 1.0409438124078265 1.4499658648849787 1.5702129495219832 1.8139064591562037 0.8351987627718995 0.7580741128190581 0.5409992248678458 0.4948113462827182 0.49091674583968276 0.5130350354369491 0.8453293716200984 1.0297122452106453 1.6735745888621665 3.7204370396694313 3.5841307033622014 4.6957938208713985 4.329766508356998 3.320021540202483 2.4913770069433707 1.8113809294764929 1.0 0.5903842234395823 0.4816308878782284 0.3400284748424736 0.5713781775945737 0.6317548185914528 0.59551464864916 0.9574488803348722 0.6956669107079924 1.3270293910344575 1.2456644476665648 1.6121406122354045 0.5279392101891841 0.2932849966877074 0.12673349125084227 0.12846113663390168 0.1356598660294772 0.30231295889604204 0.38890185252759496 0.6609192252043411 0.7368773148150656 1.4613521976527681 1.5664753379726524 3.3726386950915495 9.06742981376451 8.862072737471827 4.147166962622302 2.3847254881486513 1.357987521011272 1.0085295883565968 1.6038542334304506 2.0822416424787864 0.9454402018857935 0.7019738813070635 0.34851003095378225 0.324702511530271 0.19165901140004118 0.3690218916638671 0.4805157823541057 0.8370043644027755 0.9751517759897165 0.9079692522313925 1.224560592668112 0.9299822683910653 0.6099167954924285 0.45323073179840534 0.4641508535461498 0.2992632028910249 0.6520040172996526 1.037160736770866 2.1235180413409065 2.73587054786669 3.865267982641908 4.23140329696599 5.947795694728577 5.379278861349255 6.152027695903524 4.531651944980795 3.5029620139985402 3.992821448861916 4.667393327033443 2.5802987059716362 1.9197425633771639 0.4276618094943188 0.324700230294768 0.7633680830649318 0.7039456435316147 0.49133891516676115 0.525466088909694 0.5387292022113529 0.6000518579280449 0.9295244821601202 0.7792323386799277 1.1012359061223418 1.0722868192928363 0.6335012061202782 0.5505604719673236 0.3795326529559272 0.34102057449128365 0.3264519289574571 0.3462902702225031 0.5498997897609705 0.36119335727214186 0.5155226399226189 0.6108401984540422 0.3497826803191598 0.22796768797314224 0.5595764296665269 0.7972467162586139 1.19764293396561 0.8834522206965987 0.37297264683596026 0.28088106997626877 0.1409629266259323 0.32742868576819617 0.4286831719608133 0.7980901446805749 1.199555477894195 1.0146126231550043 1.0150050656322487 1.9030593478407594 2.9854581716343325 5.174720058817817 7.602278041616009 8.445798848185433 3.987658532009925 1.437551246896923 0.7964806646892136 0.656103710453575 0.3811931913261105 0.3960146382207812 0.235728224895402 0.07666715918889112 0.11812229093716109 0.2858329446180667 0.7579399319955183 1.122198123239003 1.5572612235494045 1.6404147779296925 2.201467244503203 1.9976204516305947 0.9288325202117913 1.650429131328328 2.9917971638869454 3.4854338627593844 2.513474762632958 0.8759226477067442 0.26407416739148243 0.4665146790993438 0.9110346940474958 1.829324789163022 2.6062499103422483 2.253951359370675 1.3090769392423605 0.8295748240076517 0.754406957223905 0.8706180829240968 1.1976905208697222 1.6741140985612393 1.0584936467369968 0.39876141382624 0.2614298434594281 0.9546049702828597 1.7865185249449338 1.47909003149278 1.7154741708799681 3.0106640889621556 4.0022512408499 1.5772959620743607 0.5113798621493559 0.6292205435949525 0.9775732538364627 1.2008328183336796 1.5124223284276799 1.9070792624486859 2.229795364374821 2.06006134214486 1.865989845908354 1.8321872883432726 2.9140725620675902 3.9925444193050525 3.419601193596297 1.7348701488521632 1.0494373290486916 1.2138012634477453 0.8937941220743564 0.6314234102665576 0.7358734090272583 1.0662973989204712 1.0207546749341465 1.257878010181942 1.812651771784114 2.2334681617950265 2.022847802552128 2.607242930751621 2.891593898564737 3.4282351847408017 4.8404070056135735 6.5200763813362315 4.734325453748334 5.006928472061408 3.1617243742382626 2.5547808863115917 2.147885430009312 2.4694547147533012 2.9771755447990778 3.0568276983333273 2.8362089580577394 1.886153102026498 1.5891188559107292 1.7194994546540618 1.5666708284315223 2.342246038802112 2.565649682614204 3.626368356496166 3.1728285772471665 2.190218439152694 1.3704142723166495 0.8508622905886948 0.49583583794959935 0.49704573376987815 0.48752112213855914 0.7145403990116137 0.654929284195391 0.7238271395502721 0.9102164109597993 0.960695550024593 1.0413395310846956 0.9348911940403507 0.8893676492986112 1.091267839074489 1.1323990748451545 0.8702811222734357 0.8747437585121087 0.5510980484951068 1.0535540489993596 0.6828139418073678 1.0360816956359609 1.112071528295651 1.0533016120507572 2.4095046038641765 2.8726831920699305 3.5489671357971178 3.012777669138 3.07840655582224 1.9906870623723423 1.3361430611373568 1.3526591925378164 0.8870074617772488 0.6022867666526893 0.3445116104166113 0.2261640047857027 0.09647404481877415 0.1959513226052318 0.2569212377363074 0.4481951426148176 0.6686607708330987 0.8311499359807608 0.831539170957189 0.7765647166625592 0.8781889451231017 0.7625104484647267 0.5537684791432069 0.5134443628367917 0.37900730225696955 0.29699514999198334 0.3584658394497577 0.38580883427217744 0.504279404536888 1.0293860914670823 1.0601435103925796 1.6684278235831682 1.678008161513043 1.6044003950318653 1.634978187001434 1.4681738156159712 1.4830750835793725 1.256532218112205 1.6503357045894094 0.8961494511817032 1.2756767648768708 1.0321956849632097 1.1724590915252338 0.9213857958332974 1.378209850776004 1.6487291567066011 1.937431880863633 1.4249834225513804 0.9555783723056622 1.0409803105898843 1.3484355456352486 0.846480192837475 0.5486901025549066 0.4211036845975668 0.2178926325739805 0.23745079765809188 0.16422480051527832 0.4348246349294627 0.6620209326919234 1.0063608903922454 1.7259144108277917 1.788185515506198 2.7059728934627434 3.9421082906801477 3.5302696560262845 3.54084229494332 3.5366175420094197 2.3945775383114793 1.788162408209954 1.212984664027348 1.1863276075248017 0.8840139779280528 1.311364988352133 0.8963619413467008 0.7156616383057074 1.0480054150772666 0.9649220972987116
3.6568910324625907 2.0269895004473866 1.4020649130288692 0.7040854874779002 0.30795115079528673 0.25434997979060076 0.4369763435901053 0.45070904873158507 0.4817989238507545 0.3943595521203032 1.44284898599272 2.996380547777288 1.7192751257291807 1.7667473740755493 3.1345006341622437 1.8729167221239469 1.6993337886257167 1.1611057828140663 0.9314128598621119 1.3927759496723149 1.758463682659778 1.6284516692177824 2.3986687576552823 2.3885864833852413 1.6321503736924632 1.4944864704555874 1.1702309974700873 1.4221025252202097 1.469101036146824 2.071622075838795 2.244897366935643 2.856817783375838 1.043271906578048 0.9012945489458428 0.6059282539647265 0.6586200177251759 0.7463015845167995 0.8208128231903917 1.290654030115811 1.5378307028491929 2.4612812985231463 5.624475800535264 5.18307625661416 6.778269932296992 6.046928140061722 4.565829279502281 3.3378733090935513 2.5691396506966804 1.4814090702646265 1.0 0.784990656581714 0.5454967191050183 0.7925962557969352 0.6844162332528296 0.5518678207190519 0.8701840573277396 0.6420024102150715 1.4061549861915545 1.6099254657137132 1.4816855427687736 0.503549781903703 0.3499462484857732 0.1323393290653362 0.13888750313490258 0.19037304944617775 0.46563593136664244 0.6004420651494103 0.9662854099604982 0.9880192212075646 1.920766471415544 2.099454687124267 4.968121933970308 12.291042618807806 11.925989782182775 5.87198325020212 3.3965242807293654 1.7199802260847625 1.1297876916852123 1.8277737538916692 3.1289694992793877 1.3484031402313232 0.9650072979239955 0.5029297355458308 0.42840442446945176 0.19947515224983667 0.32901392824404585 0.35345267524019613 0.6781104009227952 1.1138713386214945 1.085930095315847 1.3161010127228288 0.9192649650133752 0.6584812943422393 0.4821728196257453 0.609462163167425 0.4589222595952576 1.0871445857721356 1.8889406840557206 3.601271697329963 4.774527968718995 6.372222656015839 6.719840710321628 8.534380098337627 8.113016290542786 8.531147814584003 6.633939561147876 5.293503521312763 5.701411374002152 7.416459802988716 4.193595577170379 2.9140582619088016 0.6432107696429333 0.632585998372557 1.1508996602436579 1.2139338772493984 0.9626076773044984 1.0144560006240646 0.9046738793292358 1.405388857276776 1.8816778437692718 1.4708229747580008 1.7009144744178941 1.654496313871247 0.9397501044300828 0.8218562633726559 0.5801476522994318 0.5405138787329618 0.5032255523242329 0.5664063804543928 0.8854307144551898 0.5510925701852196 0.7644465479390049 0.7928917757453613 0.36941275452165384 0.20426759355073695 0.5387673025186428 0.6830557085050286 1.07251525568387 0.7991945516207485 0.2935081555110449 0.2993915731984773 0.18835941676456136 0.49163770602498813 0.6545086549348146 1.1217119489491723 1.6447924036546895 1.2163992403574129 1.344628727130535 2.7423064463482847 3.915808033846848 7.578161045031708 10.6465642928985 12.329387213953133 6.232066360208669 1.9404390323109912 1.064294727187828 0.9478452035214314 0.600981188076313 0.6311077199881211 0.32439006689895444 0.08826127574124738 0.042233748782269154 0.19525851680043843 0.652074275196012 1.4289507915581419 2.1109580650089192 2.185471969899574 2.914823892924027 2.7567687050970218 1.2735214677754065 2.0290401297526253 3.476811337289156 4.724348544920906 3.702614760119602 0.8971508098840904 0.2989947870002963 0.5683204581041247 1.2494356691962607 2.572097057100775 3.542132017963571 2.9597670966453085 1.6282645935713522 0.9560005695994426 0.761221503175326 1.0200089872627442 1.6991162206167327 2.1626264598627913 1.315745995783685 0.6756466407961222 0.49018103213189385 1.4517581675054259 2.477750664126631 1.8747663765651499 2.4463295937562406 4.189193643564747 5.75999921163111 2.315273841337738 0.7702889835305547 0.6073730627728884 0.7455371942653911 0.71961753304488 0.728157439187309 0.7415282057435809 1.333203807171874 1.8200134163619235 1.5942447188326012 1.8102198496570296 2.894504956561894 4.597751878700776 4.2013881923068785 2.2718930946737683 1.2877446784869895 1.5710979713360895 1.0133600755982566 0.6504455333809533 0.8768787961400771 1.2690506628234677 1.192201189394735 1.6580579249232192 2.516768661081158 2.992721606059281 2.6299198031875637 3.410717062961373 3.984511375285811 4.9497321319959235 6.6964790326621 9.216086734880452 6.56639102883121 7.092812543800785 4.916735341246723 3.8081452858746196 3.056676042194513 3.319186613742262 4.146436940928558 4.236174384260365 3.8162527733228817 2.6389959395721743 2.2350938169734658 2.538949209852499 2.259796281284612 3.2068002717336035 3.3205696949695724 4.661298212009765 4.12294489219058 2.9589666891749014 1.8805174608125255 1.240579018359854 0.7386051602773878 0.7512890644405762 0.643103050906656 0.8830956369099668 0.7841212744349857 0.6505782747359098 0.7238874225415849 0.6956633137284377 0.7678777922898872 0.45449783568174074 0.41403629838181577 0.7608957914486356 0.9227811152745221 0.7610083393408819 0.8843840127040078 0.7212531682578738 1.5194969327095846 1.1149564640088616 1.8014464118077558 1.7773593886431076 1.619729127067544 4.268525899731167 5.002820410318605 5.6354659528299775 4.147796507924897 4.051822812328462 2.3543130774605836 0.9644026795962246 1.0628172768929025 0.7112819860401159 0.4978923510733926 0.33002495145025257 0.18155052729269636 0.07976742068011157 0.2603890201191358 0.37262210803193907 0.7339559362345435 0.9566081939432995 1.3603030907900668 1.3532722760459481 1.3052033379905743 1.4743194293308117 1.2357230389389118 0.8566801759287997 0.6191399303315361 0.3067233988213032 0.14629369083043675 0.15640227932674894 0.20143130724724184 0.39744431464526886 0.8529492371845898 0.8985120711712368 1.3773412442767694 1.6791418183918123 1.9233256372829943 2.190133303588273 2.328062172265848 2.358384312701153 1.7570213436554145 2.1411463785933993 0.9941326074006747 1.2903548185026161 0.9792943439011499 1.0899273963188607 0.8313015513410438 1.6300295413284935 1.899224146769487 2.4871926042278116 1.541811745453966 0.688562124229547 0.7671024809035295 1.1982861802183573 0.8083857516120464 0.6490448037554056 0.5979185798980483 0.340113094997345 0.41296009652202015 0.2667600719752429 0.5977906176043944 0.7905361495111181 1.170128821910274 1.7977360679062464 1.999051911681635 3.2658692966450045 5.710110764647046 4.919236720664728 4.86182683916951 4.92890018189484 3.3275517793662877 2.704466090364157 1.9487654471854872 1.9799613856481302 1.4170315260424378 1.8932783891807272 1.014601879996134 0.6945706882273943 0.9000773935288133 0.782517740412307
3.21343849463002 2.1602847981853066 1.8242265145000212 1.012254027533553 0.8671508001179352 0.5757832671782585 0.4289124699812383 0.3722575802634352 0.41056846260587915 0.5455248713609447 0.9150645209067875 1.6709653491908503 1.2245720116729684 1.5175421127895923 2.3543034123217543 1.908524295288264 1.9366341846059558 1.5292946876457032 1.169138852911295 1.7278575313160363 1.8799066350965574 1.4029876463008102 2.0487580182896314 1.7649558990505023 1.0778067427325675 0.9576219876100845 0.7322018867274477 0.9839932461039806 1.2574441626115733 1.8585155936742062 2.2077317671212 2.9742367635277662 1.508661888964541 1.608604464085276 1.0952796891005747 0.6831182039785569 0.537038738969835 0.49623021534533523 0.8488770844456754 1.056163799963654 1.600329565758564 3.36367195074757 3.5249264208028817 5.173462045269434 5.291979153496568 4.61437718345037 3.5179440871019962 2.314633243197947 1.3285375841387468 0.8629462493142802 1.0 0.8493881006619712 1.587807518935697 1.7327858136852254 1.343136378081013 1.8618538564485216 1.1164205881240687 1.9219866677022963 1.531798182274745 1.8840932149777025 0.4507070911764092 0.28687985827436013 0.12323489708936877 0.1650978371414426 0.15267554422335008 0.37992037173996657 0.4916110417100596 0.8203239766422898 0.9991518359461039 1.943000222878025 2.3137554440660706 4.413833850646223 13.24162754016593 13.323126089943647 6.633668518772166 3.146943843706418 2.3093873583286246 1.7465264414491335 2.375887240759256 2.7877016617694435 1.235877544745388 1.0430632617766813 0.5861504723939852 0.7447866698344764 0.6219609991308741 1.2274539881592943 1.5351065835404325 2.709499966677534 2.815957133020025 2.548623709287917 3.336228332153664 2.6178889680250386 1.767301382941064 1.3067358530733466 1.0512437577646494 0.5731697886976609 1.2058393153614642 2.2255249144147964 3.3513736685837228 4.113832892771567 5.224061643761526 5.022733780595035 7.937320411868223 7.7832346864337785 9.379037857745232 7.103224418086531 4.433773625571337 5.449212633316646 6.525331727212841 3.5600687968654925 2.7782278541163556 1.089329289162875 1.0707558520319294 1.1430494305361936 1.1804288326909582 1.0684560300905042 1.0363922599117965 1.3037669971672652 1.6960130716764938 1.9510241296872208 1.6622293561306185 1.9180347910396738 1.670075356328159 1.0662322795290051 0.9597931651452247 0.5953148668018503 0.4894790889765473 0.49377818000352613 0.4932151207709377 0.7083502393420772 0.3857084469060558 0.5015498726455999 0.5596505819838149 0.5560769083618197 0.3678058779509472 0.8180302686738451 1.5068013574790535 2.3792319692688153 2.1002385759307955 1.0256665349811682 0.8463604819260544 0.4399184043625917 0.6647433275097153 0.6135879637254233 1.1355001643073541 1.6589560549373454 1.475368749121082 2.0047896636057243 3.28859466827823 4.500056418492736 8.882423881540717 11.695066231069255 10.986254669869888 4.360208760062222 1.3871726431166427 0.8020731737784784 0.6667678120083096 0.37034154403780223 0.43625097297636056 0.2850266481001893 0.07947087643075561 0.1842761642787214 0.33683463915809814 0.8177704403753373 1.3882966084675041 2.0666561454041528 2.1309276097083125 2.727314572484107 2.6083935660236235 1.2332219882818183 2.4935892886215276 4.889882092326202 5.078759258893802 3.3899325177855526 1.3536818616287998 0.5374225577912463 0.6978116278810125 1.3680698408724896 2.598794357305282 3.6339368588527456 3.177872349643948 2.023239310806894 1.3422462283890524 1.1142041227504322 1.0624198798717466 1.5402188157004106 2.2185056520416464 1.3587696092911021 1.466981730909281 1.1204403521977953 1.065538766461748 2.158804990566462 2.2048162711503108 2.6279216202761853 4.8151317739167885 6.825225807820554 2.627490238820482 0.7583210137537385 0.8168945635368033 1.208904764391289 1.17947169744529 1.614383475192485 2.0851491104959496 2.39226806511917 2.6631799898039663 2.4698864992145717 2.773010753858889 4.79644915363289 7.3459934802697955 5.647572750016098 2.423112737630789 1.2640937324627273 1.195281226689427 0.6941139281931504 0.5481508440212827 0.5626691437889513 0.711205668492696 0.6830309069282278 1.1528515808346667 1.9661662632988464 2.746747389524089 2.564428790239424 3.7903637502807173 4.725562659624596 5.707249145927205 6.500878879828486 7.671957289322381 6.031658658700283 6.0660250517392145 4.391264306460739 3.973996322577346 3.4228311298049126 4.145846354525374 5.831061534732747 6.071652377639858 5.416925094523143 3.349708130680647 2.5343027703693637 2.4791184380880535 2.0057092800864234 2.908818611262455 3.1632323365463852 5.065986649176551 4.130752457044677 2.6825436958718694 1.597168489263325 0.9283031882194686 0.4983486649482326 0.44471742352653093 0.3508491157303093 0.44606614223367225 0.4407138516871598 0.46230700447148315 0.5294073002396185 0.5741579385131419 0.8715265392121346 1.508431451678584 1.291464168090922 1.7010136089799934 1.7285164306045362 1.2494740924474115 1.264035351959785 0.7949255151121711 1.5099714995095936 0.8827634719346872 1.2680615094763332 1.141016695373902 1.2048673521376836 2.6774446219342165 2.9242202703503963 2.9236786710155647 2.057215233465947 2.120383950800368 1.6448569210557618 1.6730499834726735 1.8992992841674452 0.9318637695409591 0.6474900670571361 0.3649109568458332 0.39617260650456754 0.236178106556698 0.48909768715991564 0.4942283918574147 0.6869974981863769 0.7768799713093527 1.0689908197302318 0.7986991343906422 0.9108330472448495 1.2876821622883816 1.4117781304599892 1.1073141969111842 1.156675420946426 0.8828237823385537 0.5911468756901368 0.5240994874009824 0.480541854627169 0.4232133912515533 0.7527178654513504 0.7092587378981384 1.5084427857575409 1.8006158918783541 1.5071710946446886 1.4075883055586256 1.5520221102317235 1.7672242113228276 1.388210539386274 2.0715460021882364 1.0945939176307988 1.726341106201634 1.3450512379734887 1.677828094758475 1.0897723023140387 1.4632285396764777 1.5149746775681658 1.553194850009477 1.1774730490841694 0.9167179873959531 0.9130561211065905 1.2410240635554477 0.6094773432818094 0.511098673304222 0.35665896682278714 0.25963295545532317 0.3148848231894331 0.22049783598848957 0.5611716774283733 0.7893391186682774 1.256310776725616 2.247304576740214 1.8950011191027407 2.895749159115417 4.530478894819906 3.7513199087186804 3.982100202983978 4.197615020115918 2.6787354006368163 1.98528010082029 1.4339817805401815 1.6570190937124682 1.3438135613532174 2.1631765594024586 1.494500189473368 1.34959062557475 1.816195039518874 1.637560929957699
5.958078578727369 4.644466111389158 4.28620005683453 3.1718804328646013 1.8735578424661747 1.295711801022167 0.9534767677871139 1.0979147717863509 1.057953356248523 1.4680038904804544 1.8279896126586126 4.733258302801492 2.793640545951771 2.5621088591724037 2.4240686378214606 2.3394180734420424 2.8876753236069495 2.3304351805246224 1.095452196415527 1.4549485159261524 1.2312601211560503 0.8678551246966545 1.2062640324827327 1.2472082552284725 0.9406489874593154 1.1351518788519765 1.2293591432183273 1.7608734908072883 2.277024109597962 2.7260987275128015 3.4230685053301313 4.006797303258784 2.1068417965624664 2.222030493863359 2.072317063229932 1.5488032601657074 1.0996305344698318 0.7885299385463815 1.1299676137415893 1.1017511314005142 1.7296655690538074 3.1343586687584915 2.9292422374075935 3.2626758080451146 3.1995240052677882 2.7906140366406946 2.292059446457709 1.4629303181964968 0.7829325701196005 0.5005655528316387 0.7090155030767336 1.0 2.2063993276919587 2.7216976179635637 2.3426085843974414 3.1251797052385584 1.8473051512017868 2.575475656082977 1.6741228128974317 2.3759578000128836 0.6012268814757319 0.2351584362596602 0.12168431609878808 0.19220133995193206 0.27399217074113946 0.7007428495865738 0.8376535085662554 1.3487024412893858 1.9009514302831552 3.419598357254246 3.6725326003644967 5.070618315680497 11.575955552106503 11.507030118510885 6.834007155589797 5.329876947716547 3.7820255819221753 2.411795242515341 2.6941598161550053 2.7363987900151936 1.2281434741723678 1.0094395429294492 0.5053843303976351 0.7459591666803345 0.8493770233157615 1.7648954013113034 2.6508782170420035 4.442044537322458 3.526457626991902 2.7392470486123224 3.7340401584708327 3.22829817081901 2.0915711509722383 1.7583585250306986 1.2741725804966868 0.7588387582540168 1.427183055080114 2.73443526115608 3.8783010042649964 5.464711896417595 4.939792673995053 4.6210945062662 5.621488176779726 5.151751393894266 6.655489823176698 6.340884788134206 4.730125220482516 5.77000154689841 4.972713499979861 2.978630473717123 2.270561643899364 1.2283768673652269 1.3972766207510905 2.743691300796254 1.729741705891697 1.9106245743649994 2.4699705082543426 3.7774250142664187 4.100767101862729 3.361092160231897 2.910519665102988 3.980508269548873 2.8394649230488107 1.9504851974940327 1.4820066902146423 0.9289625144809377 0.5032503657005294 0.3566962553408194 0.32463449728421284 0.48080662804292157 0.4431394483369021 0.9136682702202666 1.379897767503875 1.6000352645920124 0.9297823465448232 1.6443896779348486 2.8729052535880855 4.039962812646219 3.541094521446292 1.8322488210885415 1.1715314188538484 0.5004284550241563 0.472787375218675 0.38811905065192354 0.8473028699787892 1.5333665819860738 2.0244809713966596 3.6796261873074387 5.023731815501545 5.241021529321355 8.388763049276431 9.473254905138317 9.002636793513346 3.762873324243533 1.3660880866859035 1.0524949792036882 0.9624195452179463 0.6075706869600747 0.8399890014904194 0.7011526611052546 0.2948558991878587 0.4995832358008804 0.5209768046701736 0.8753633727666446 1.1240251306973614 1.6356688505516923 1.5559561233950496 1.9415575936969467 1.74638593946084 0.7662162681414729 1.7449633081497729 3.715540115296077 3.6678440814854483 2.7718774353190163 1.157237282557315 0.5086010467904946 0.5854878188689477 1.1972699517322545 2.1494594557199336 2.7143072068792384 2.241907147255272 1.4224895316187993 1.0319688168207062 0.9712641580493222 0.999198656432596 0.9797242819188221 1.5975067693504668 1.445325861525599 1.3563133359779833 1.3231067114431665 1.3242141397292047 1.4831083554560673 1.5287458067769106 1.920929514904091 3.397362065090686 4.453721943256065 1.8258971562467519 0.6796456987077225 1.2137366028543488 2.141884211211543 2.5902462105404345 4.13739565993792 5.5102773446244075 4.010868172072882 3.4002929014028553 2.9503016217602602 2.53509853506106 5.162115924807804 7.9393915352410644 5.604032338213794 2.456215223421092 1.6637889064146991 1.8380092415734448 1.3874505555382857 1.1697297056118943 1.0226732386048396 1.536726771325021 1.745366320330402 1.5352089141450278 2.0162896121207154 3.0979466926633115 3.07516961259334 4.668575173855282 5.405009830968686 6.641444952163581 6.39824644473749 7.198562567323962 6.614664059869558 8.505762630127082 5.781632731322238 4.575786418699112 2.796687972082684 3.392341265577806 5.511950136348378 6.740048603999017 5.436949220856925 3.255018293198346 2.598986516046678 2.79547791943948 2.4031435706961477 3.9091404779842205 4.250445545294298 5.347556562103928 3.8929094939028412 2.5068297009451364 1.591299043309759 0.7842953741399038 0.44640246779259646 0.4355654531076256 0.6346716967001287 1.1063830438183286 1.448832633778214 1.817761624240892 2.371269105649241 2.471632280139184 2.933239060248459 3.516947469079565 2.736626895411428 3.025832133252518 2.5006394828814917 1.5676302784844445 1.4193539381063291 0.6587152147706263 0.9898252503606317 0.6982067052684211 1.34131745091722 1.7572826236669443 2.096151915536968 4.457975006506875 5.984876335977788 6.3999216911205075 6.155442008880828 5.84874154802627 4.37188004673719 3.8041104084687802 2.774006680158305 1.9340471754856607 1.1979941935937692 0.6116381468322667 0.6033533080215024 0.41656853937565863 0.64680109862867 0.8301535898903382 1.0120266897027694 1.6045177061716258 1.48010462122712 1.043295251172092 0.7438764438189367 0.924527634319233 1.215098977721638 1.0630796885578788 1.5232907793725525 1.4531378387514233 1.352418863133453 1.2050981034770027 1.0721493783777951 0.833470011399428 1.2874393609983632 1.2748979361588495 2.089112618037608 1.9889304695348082 1.830377284402214 1.9636627356584477 2.047034168294238 1.6047794894224507 1.3014612375879948 1.5848991452500176 1.3282603268411701 2.107595053693175 1.7353114103691194 2.5943017182280066 2.0916412264393527 2.625071146130443 3.0950183233841444 4.0854515595071526 4.012770784898057 3.54777487074275 3.4009866145912984 3.0989482555189056 2.156439384076461 1.506011287888783 0.8548639133916922 0.45147096477403187 0.2586426634672947 0.17775761298371745 0.46561989488924893 0.8898049226843439 1.0482547897186336 2.1815681611495488 2.815006187630462 3.724775288791506 5.417727453105501 5.056837794941093 6.336322294517674 6.640086652447709 4.419962524435607 2.916779522726971 1.8226434008687693 1.6649904149148602 1.0778353978880966 1.5823482485033118 1.195247498906602 1.3499446180752115 2.355110283235422 3.013889578768786
2.7919526874527785 2.2481632454729 1.9869003704448662 1.462103816283845 0.8806884729785446 0.6081320867418065 0.4105356184205366 0.48626436674009565 0.45585944671479295 0.6714254371146425 0.7246553125651645 1.9993355780998405 1.1373423277791634 0.9806628521390197 0.7533066307560871 0.8303381870877968 1.1187641724044433 0.9497423401570179 0.40278035668375667 0.510787541433399 0.3756241884478473 0.2318673960205785 0.33344604673558853 0.37760374363515936 0.29796141460797954 0.38695561543477536 0.4674522368194356 0.717410674556013 0.9860354429090155 1.1288116886529642 1.448273967095486 1.570767303675323 0.9265683579212317 0.9967636609102825 0.9731795485988997 0.7084448142686026 0.4667959201204803 0.3001727446211494 0.4299130718906156 0.4003023589749965 0.633458219755953 1.0593330288959124 1.0470711188638449 1.1050899804696435 1.0881474268232032 0.9603776447334057 0.8207051681865667 0.47717179397917303 0.23295077484613308 0.12878114151283 0.2346814971804977 0.3906749395531174 1.0 1.3130080450373995 1.1681678061971723 1.5941574256062065 0.9501224658542128 1.3104066778915198 0.7703488258010234 1.3262396795193079 0.3229936224308967 0.10070721959760207 0.06081696348541884 0.09273605132355713 0.11917828833430406 0.2975504944226682 0.35020926650536743 0.5782453340406678 0.8650871222672734 1.553007720965582 1.6361825211067855 2.0463550820066585 4.885910157338602 4.831179876675416 2.7890291204544106 2.2834297885911052 1.7000662432124436 1.1091557035638442 1.2303578728353974 1.0225237210885716 0.4818588811128165 0.4078087699412717 0.19270744358766104 0.3151327316785911 0.38766409838415744 0.8395608164939393 1.3019730442641535 2.1869421601216414 1.639983036362941 1.244238213117551 1.7413227900226405 1.5276678555509615 0.9662317711142705 0.8139830303220186 0.5587734869469174 0.31702425692370867 0.5492919572776709 1.0496026603121373 1.445882785773958 2.0359505028459144 1.611850920648386 1.4501744440975546 1.902697174203575 1.6115240574948029 2.459950832730551 2.382570176375117 1.7387347653163245 2.1948027413882816 1.4987717169465828 0.9343022314185035 0.7855321102880856 0.45293870839592215 0.5449604525353552 1.2038017402391465 0.6666861952120547 0.7597485670972778 1.032686354503572 1.7355685935219174 1.7335247268905296 1.3252268545265107 1.1977707669688409 1.76989378442839 1.226148938026787 0.870560764305078 0.6475048502480688 0.3969866646776073 0.1923856593524693 0.12479678523491565 0.09600814396356844 0.1465413143683307 0.1641427111509818 0.37523586295514216 0.6336724269046929 0.7668446398402997 0.4587159106227442 0.8257132882632783 1.4564530558346163 2.0525784755570253 1.766926887821686 0.904297759676199 0.5409560910186734 0.2079949588965343 0.1621933131959609 0.11518277512773394 0.3100765399020816 0.612896561023674 0.9265980804351275 1.687249019496663 2.1951231004848704 2.2928651092422827 3.4454746997009043 3.7537319060590906 3.3046631188970523 1.2374859834850709 0.5327321666150984 0.44669072603060317 0.39341269525689965 0.23585409523536946 0.34336870544287684 0.31821063566704905 0.14257466568140892 0.2708694305353896 0.2849028783933184 0.4862311344141364 0.4564651216656034 0.6186039971306255 0.5838924329757588 0.7107614881131536 0.5983517636568871 0.2738137490084571 0.7407781594054681 1.628227093050494 1.3481022835219656 0.9545121232025358 0.564220393538141 0.23244359285974864 0.2535688897490572 0.46940004341653785 0.8033028403668305 1.0172453906607681 0.8696992673136694 0.5887047432973617 0.461200053861355 0.4742767485244373 0.44446709859129213 0.32142851745387224 0.6176712718082855 0.6492954092793524 0.5037909213067171 0.48475444507895205 0.4971431351499609 0.465835652094028 0.5968804899192502 0.6897242922297381 1.2328151661605162 1.5433109185860487 0.6452120344907063 0.2830502659440278 0.649863126835239 1.19313092552769 1.5123657813374904 2.386414626705108 3.1884327286354424 2.3059710454006215 1.7394227571613716 1.5461052113264047 1.2299605434912106 2.5727884952949034 3.7757760449240765 2.5525141924490478 1.043635468935388 0.7543644579250963 0.8151284278758275 0.6895404441734855 0.6057265171803389 0.48456952467807246 0.7267643273431559 0.8428606547013894 0.6579873995759313 0.7878743878167737 1.290923306481316 1.3219778573653054 2.0335962383422665 2.2915122395839096 2.7797602816704163 2.6035071669514824 2.7223784368859993 2.7405569527575024 3.6708613972644435 2.3582042975586193 1.8784623797054394 1.0534934604990716 1.4071669277323398 2.27771302203013 2.866526219144807 2.287332471759751 1.31559060349898 1.0420306193892843 1.1005154175268415 0.9621732315948657 1.6770338079350946 1.8805602120367546 2.2899167107148393 1.6198668784128956 0.9962868884163465 0.6301178704012872 0.2712356990914241 0.1479647235868129 0.14213600516377806 0.27487548745647394 0.5155992510118137 0.6984552772722926 0.9523118732369507 1.2676394875369799 1.348538623909198 1.5550914985783544 1.862845605136061 1.4803344273979853 1.574898244754923 1.2796393041335516 0.7893863835041388 0.6866968035588531 0.26199242725103405 0.3159040783283146 0.19653078811536298 0.40781875425154407 0.6643602126749001 0.8629712534608893 1.5850589326663753 2.2816998718651815 2.519441439287322 2.7337515620123645 2.635503497485495 2.0378216546552133 1.9694013951008393 1.4057642065297642 1.0202239129371606 0.6309885219576736 0.310795915308792 0.31037230753009387 0.20875378538831638 0.2956717215244208 0.37363351895378083 0.4131467578555796 0.7161222073535225 0.5773872618444857 0.369436439879439 0.2112577401708799 0.27059061647819826 0.44690659515947684 0.4254081164159534 0.7160989580171984 0.7355286151759046 0.7130344822160736 0.6592306194713327 0.5900640076155335 0.44983986865750186 0.7000383109867023 0.7037333143980875 1.1414853632742643 0.9921538786469958 0.8242441043929029 0.8469689174162368 0.7392199866471844 0.5052473550794386 0.4778763464936287 0.6082547565427046 0.6289496205656918 1.030391694329429 0.8639506553718721 1.2938616776681755 1.0565049549090268 1.205357979552436 1.4704218693283295 1.889990725890183 2.0223654400340694 1.8885630550863528 1.8116870013033435 1.6493023476918194 1.1101970375038592 0.7311965377767798 0.3778024425810085 0.1877355010921502 0.0737101419420162 0.054988612074900106 0.17647507353524391 0.3934521853859361 0.4511257825022495 1.0266555116011136 1.3125090354111661 1.6426514357003341 2.1136102711939326 2.0884918626897093 2.7321358543400702 2.8917267305673215 1.9007620672454897 1.1427325395820953 0.6560837467856231 0.5477858713758806 0.3422840637089554 0.5543322748697631 0.5368588292247274 0.668485315116236 1.2038021775114203 1.54063136447813
2.342014748724714 1.8697093723421019 1.5020367439497213 1.0330032048814732 0.6234752138427528 0.4356549280419177 0.28114527881014095 0.3534148984915747 0.3228290010406692 0.4922415320841074 0.474683244440328 1.367772659688951 0.7561669860686553 0.5962059052065379 0.38650833071243634 0.48101105171724134 0.6921125799656794 0.6060260362606269 0.2362832849269334 0.2938845795810301 0.19395803824431346 0.10494884856506248 0.1746485603667585 0.23253576156298644 0.1895078178593404 0.24787353688107044 0.31505818109797473 0.5188031204505106 0.7514542122036643 0.8504508064628716 1.0781052794031218 1.0889821706235634 0.7080990410984599 0.7541405542465219 0.7535257749305814 0.5436349509809739 0.3445810762962655 0.20943925657585905 0.30712948963917514 0.2836769069151829 0.47390756162669784 0.6835961975605607 0.7234083939966 0.6977431585187392 0.7131470245508177 0.6273811570276648 0.55489311717998 0.3021376071134255 0.13561383173929661 0.058551155443334425 0.1348468462740165 0.2537384160374213 0.6913250619317767 1.0 0.924073564443448 1.2933604539112347 0.7955368309590428 1.1013913940178388 0.6197678689309358 1.2472720655504161 0.3259436717471698 0.09638504950630106 0.058866769922148406 0.07970669305420891 0.09052359211426582 0.21433835333706158 0.2494223464775544 0.4243050286954325 0.6509778376536626 1.1680034332516966 1.2293030537198117 1.4669418469094724 3.4426428125016173 3.37138608561089 1.9365501342855886 1.6355335720909643 1.2566863409760105 0.8398326406738769 0.9664391795230353 0.6481889609342762 0.33226458686636157 0.2876281008231533 0.12946028735929566 0.22696326107716658 0.29739061403828143 0.6520459816662141 1.0306320422532154 1.699403542174339 1.2279561865577826 0.9200443894772102 1.3241494972862076 1.1780496677100063 0.7292327821842585 0.6173558118776498 0.4043418126764999 0.21486557469297707 0.33848151710385055 0.6375079690850254 0.891251655359305 1.2516953599027378 0.8837635943692183 0.7856757486423251 1.1531208875250207 0.8697235599654506 1.639789179412384 1.5816299001685916 1.2097125947949154 1.6262084154623149 0.9215297017104843 0.6028021543539104 0.4839739772850691 0.28750582135716435 0.3673444039168081 0.8716998120024891 0.4255829017143876 0.47155844634146626 0.6942718796597247 1.2226048732922035 1.124573398269866 0.8266745516497783 0.770505479770852 1.258650059067274 0.8685924549826858 0.6312467374308077 0.4626464167116172 0.2806453573778726 0.12536615997377193 0.076064362871932 0.047419464118644034 0.0770092450992677 0.11571502578031494 0.28138611425951515 0.5083571223270011 0.6183064133294691 0.38343606378558004 0.695346365797356 1.2007084660472929 1.6683237809927658 1.399892436988686 0.7228146431740037 0.41529281294649467 0.1516432033283515 0.10303948237002848 0.06699096367969888 0.2135283959811419 0.43673990231553783 0.7141447840134053 1.2237912591737454 1.5301865637303205 1.6290779128891544 2.1440758944813116 2.398656347541208 2.0253554779387 0.7092332888868776 0.42386283113831785 0.35219994958167145 0.2956302702248284 0.16575371544947928 0.24412853175840812 0.24280580069606325 0.11304733173178103 0.22834921011334644 0.2639864418188141 0.4744954905879104 0.36052423150980667 0.45230381870667197 0.4443689094564974 0.5572979001228024 0.43618697098983544 0.20186089283665593 0.5898875442569552 1.2916026914426169 0.9739922132926906 0.6537640281984005 0.504932639996493 0.1881965492746021 0.20043250616679217 0.3301196461057933 0.5484287228657807 0.7342672007528736 0.6584506014513136 0.4640876589110305 0.3881873656216824 0.4427327533680994 0.40734162529046336 0.2328222606945997 0.48550513460607353 0.530894441895592 0.3136518224440822 0.3251047248969736 0.380022405779465 0.3877588656938169 0.48853497533843615 0.4483729595086487 0.7839559257407779 0.856100045148956 0.384915243605381 0.19108184581877025 0.5480035174907647 1.0527337290851573 1.409112534186398 2.1688932516996164 2.893420749321679 2.203079262318712 1.5545752008996019 1.3950562115251504 1.070719398032641 2.1142564254596103 2.856942578372907 1.9335361113806622 0.8023733238127873 0.62350174935416 0.6630286032629509 0.6017362850468893 0.5256533924075854 0.41868795042375523 0.6306179060383021 0.7203818308885441 0.5390170989814052 0.608779577145866 0.9984254363568329 1.0373346464021769 1.5449327095017746 1.6436753363309577 1.9104379361658723 1.8231725472885212 1.8924121296000749 1.959309240993722 2.659118559960867 1.5865365603492345 1.2939596176259187 0.7608483767706262 1.022773948495766 1.567662179027042 2.0182884936030585 1.6280162585660416 0.9204819629982479 0.7444304536205268 0.76489515983909 0.6947598696716007 1.273643014832574 1.488063631070267 1.7860953869791003 1.2883011444974801 0.7642619181918794 0.48046000138190814 0.19578738426303086 0.10644007768363302 0.1033465202927085 0.231169320993543 0.4422761072404973 0.5776228629288883 0.8283984520798674 1.1168621905464367 1.2052088604944324 1.35574007617163 1.5674683870818993 1.2923217024548765 1.3431959453392113 1.1013265609272165 0.6960954092246441 0.5837206916773297 0.19591552755472363 0.21015695971225712 0.102481821214857 0.2115394843940836 0.44818444979908556 0.6193791682846688 0.9474437074928627 1.4459755079055188 1.738014172735081 2.103469927255137 2.083871197025297 1.6372905424553308 1.69897297837545 1.242576301370775 0.9035592442573859 0.5647935264861147 0.272279076334788 0.25866801450253896 0.16266241889875752 0.21018563872633983 0.2646707832572998 0.2710918025568797 0.5255442457785254 0.36995923522729585 0.23612687604813806 0.10339033095495562 0.12296736391993246 0.258376989130316 0.2692426898661932 0.5281018982239748 0.5809506544085983 0.5847122640920862 0.5742314025434029 0.5258465062300928 0.4234913582882856 0.6965924734746022 0.7139938629331021 1.149768381785338 0.9538825598417945 0.7474877295513892 0.7122765400312988 0.5029373060821059 0.3129449507038278 0.37120940711679623 0.49711107513631725 0.5385300438920703 0.8836183706902464 0.7617775671534137 1.094532435114937 0.9098016761138268 0.9852734855768485 1.2265095421533974 1.5008644798924031 1.662319374574468 1.5943446483089907 1.5506947448378146 1.432547082488007 0.9450717835399635 0.5826853204496313 0.28773285428038475 0.13152726844415819 0.03393147034590169 0.029500648781456664 0.12833717759429467 0.3201728119790594 0.3851094564671815 0.8968818911774296 1.0979908364005377 1.3475502178228997 1.5534008029739186 1.5799025414109482 2.069178584964811 2.1853240298009102 1.4296285778971303 0.8035496006464339 0.42158605963398077 0.31047040302124174 0.19139965833948272 0.36185316846330934 0.4317328658587591 0.5387404595601195 1.00305508237135 1.2664461327702452
2.768312810970592 2.160718954476534 1.6057727856036843 1.0373304924866893 0.6158611088535539 0.43820876371830647 0.2840998113236921 0.36685932545885 0.32879846203696217 0.4986990876647932 0.47798550707502524 1.441065486081988 0.7496329243351214 0.5460933095536342 0.3521392615857315 0.43227901087272275 0.6300670003169432 0.5626810969931572 0.20679748430954478 0.24792723746754047 0.15932141625591675 0.09188144765507351 0.17465965877331185 0.26232668648676066 0.2156285025278313 0.2655533926486241 0.33289525547896526 0.5532092319885156 0.8063673837082593 0.9176777704866285 1.1361757636870318 1.093564367259169 0.7350852503344903 0.7549503337338256 0.7716937158765599 0.574112090811349 0.3687966349895127 0.23009639959130443 0.3401245612108253 0.31949447044242024 0.5577359079145094 0.8547550501363884 0.8839909752067471 0.8404339480012898 0.8014363876224684 0.6499971684870651 0.5793458927813475 0.3221182516051122 0.13852359854002666 0.05115948117598981 0.11326400502922608 0.23665842719423658 0.666493686195832 1.0013420139974425 1.0 1.417119115159925 0.897098329409732 1.264627958289704 0.7222125837176573 1.4949016540590894 0.4032378095612286 0.12126922324383524 0.07425219529330664 0.09199562023684324 0.10028564316460513 0.22290034795966496 0.2570685160744164 0.4479718634011788 0.6923664692062621 1.2537299832166824 1.291233996181317 1.5511079675338018 3.6365553399015647 3.5202357694948327 1.952310828342845 1.7557446516778379 1.3173617562109117 0.8915725940719333 1.056451982824941 0.6584206873925396 0.35137432024253434 0.2972457059162931 0.12610078755212084 0.21877681531511267 0.293757189989677 0.6481771255222268 1.047166994662659 1.703193307682423 1.1947901379436714 0.8780479760757666 1.2990848716615755 1.1691475118991412 0.7117888651665406 0.6128333417307971 0.39645153141960515 0.2051336704472698 0.3068094444240622 0.5538729906293858 0.8465355181580572 1.1933228774845923 0.8265596416199618 0.8333024287579665 1.189542968558558 0.8360576120942005 1.6386178806135636 1.5283930801649155 1.2548837995190532 1.6603855786197725 0.87057225034202 0.6075128191243722 0.504611701982028 0.2642353098813219 0.3163953306453482 0.8932756965276548 0.4091601896853449 0.4183212002437029 0.6721615559771075 1.2083565322387342 1.0398412830132109 0.7390311851617631 0.7085868921739022 1.2720478455551378 0.8779506306402606 0.6367548382280306 0.4578420229760775 0.2808791144546843 0.12565689603058303 0.07351133077907407 0.0416796411976641 0.07692078523995746 0.12975709549267703 0.3181780340510146 0.5755141656542427 0.6760971274062356 0.4230941953664948 0.7818725555150805 1.3123954780524614 1.8132123185856122 1.4708281520737754 0.7556146224320888 0.41443940568189963 0.14518748785757338 0.09244098388969572 0.06652643439937395 0.2223155950237306 0.4599843263592637 0.7653334444005168 1.237857197624101 1.5412069758833133 1.7071078996981046 2.054889844761838 2.3949175988949802 2.0904545159285215 0.7750832828233395 0.5061778671018573 0.4017718406158028 0.3289597449787036 0.1812538461557468 0.2573046484509596 0.260803893773082 0.12713519633138767 0.2577687496236663 0.3175348554896951 0.5886699815011274 0.4169628352140497 0.4814866057232118 0.4936094217488851 0.6477802384874951 0.47479473803113537 0.22323999854642979 0.6438774382264166 1.3861721775317748 1.0128743139522043 0.6683997850780882 0.5612205690317621 0.19474875547374434 0.22214672268861213 0.3450405055289505 0.5681273371033726 0.7843347547966304 0.7211867126345088 0.5052298675099637 0.42415198447971214 0.4948561665982839 0.4687838294461302 0.2679333968131745 0.5658706412365541 0.6458609766899094 0.24540918127450012 0.36950128151354117 0.6094474538421026 0.5417491387263271 0.5379689227572412 0.46380877207415994 0.772640322245602 0.774535340325528 0.3721261263616381 0.20602640549718249 0.6346835138088789 1.2241797682679807 1.6878671357887178 2.5371584221685866 3.3747523352229325 2.6054894522017533 1.8104402904869945 1.6113788998931653 1.1864594671932533 2.2631809301019628 2.944125335338599 2.0186287808216106 0.8476068863665542 0.6804409521634 0.7530337670748876 0.7170545309854929 0.6218357948082603 0.5021274322157319 0.7537700518125922 0.8568314024936413 0.6306520638685753 0.6950570673390519 1.1068590671070329 1.1486611665167865 1.6446969056161473 1.6793267764268152 1.9186643304138598 1.9901742748626519 2.176236812782809 2.2132062592336927 2.9887920225178513 1.6790104632951375 1.3434587037670083 0.7985780450823284 1.0870011764973624 1.5254931404770038 1.980550769926894 1.5971233294338831 0.904633072616779 0.7545907786484809 0.7911292053315817 0.7489925299049722 1.3902876914206415 1.647106186731528 1.9422076079444768 1.4211898032238517 0.8561199041608727 0.5412180806952868 0.22604638847672054 0.1272104830246404 0.12928893203035674 0.2827451975057228 0.5361558103445764 0.6764110802835189 0.9737036671079938 1.3221887315767782 1.4271240384167536 1.5734567334437968 1.7229572220902207 1.4495798553712156 1.4877605677944221 1.2217561954873535 0.788078332790301 0.649917679500988 0.20863714157120325 0.21456635307197708 0.09924876298928398 0.20492978300462344 0.48975565435329027 0.6783968221400992 0.9424379172031603 1.4820359988917307 1.917722784917764 2.404688124213393 2.40403083270462 1.837061407446671 1.9079403246769753 1.409291578078644 1.0496561253637373 0.6503609117498517 0.31304287463449293 0.2798165941643306 0.1701666607822176 0.20811528061905707 0.2743937460018411 0.2806791865066729 0.5850734075748897 0.3950320940670387 0.2745623837167369 0.10885203402146273 0.10436195778279418 0.2321445006359463 0.2525291570815369 0.5367609622897899 0.6082346221277563 0.6344844548852335 0.643515376574265 0.5971501561400244 0.5069186322063777 0.862307166957278 0.9057699007992995 1.3979838494993277 1.137700863870933 0.9001859829729764 0.8637759044850257 0.5480522101073823 0.3249184467186879 0.4238057363877074 0.5626842951455684 0.6082023366840612 0.9888497499579254 0.8685118244787813 1.2161955232649821 1.0441735036915483 1.1377542830570575 1.444348664826568 1.7373251935146392 1.8870359437049695 1.8078792567129611 1.7762278666188518 1.6691997524320534 1.1062043885073243 0.6652377297582428 0.3328365390763201 0.1447352885331248 0.03271328239530433 0.02879781947363275 0.14019956226350644 0.36324191714873966 0.44084328984922294 1.028111097374948 1.2705357477180932 1.5975159642602437 1.7869077922378203 1.8322012663031524 2.3250273312886423 2.415101692785185 1.5974053383241078 0.8919887206953266 0.45059068032233796 0.2982184240091006 0.17202981744848647 0.34628103667755444 0.45989046440874426 0.5738426304178775 1.0971886435379388 1.4021106721446288
1.9268824141777916 1.513348662899207 1.1024866941462148 0.6396145166723874 0.38433599370211596 0.2729382821395416 0.17600934614632086 0.2378113395153862 0.2117789168368248 0.31371739318248887 0.30528673008378865 0.9450550784100354 0.47807999590302 0.3279191528890815 0.21974858439506567 0.2534669255466678 0.3767721472543464 0.34419797187735696 0.12592667555141016 0.15489108127329415 0.10850213366721602 0.06912905887273071 0.13846270094095786 0.20736280501119947 0.16463632461637076 0.19256748195746567 0.2269444687671123 0.38305717761455405 0.5611167258474917 0.6474970778390267 0.7812221263573375 0.7203234120556643 0.47314798934511526 0.49327037484288283 0.5112257745155268 0.38420320489470877 0.24992580376484164 0.15955411948395412 0.24252068932310805 0.23494517696054362 0.41958363359739576 0.6104300727129661 0.6418977381531065 0.6044302724255599 0.5974226351565224 0.47810242092035315 0.41805112134792866 0.23939768976516548 0.10283164160223476 0.037246205900191 0.07249319621837522 0.14577300146610545 0.4199541428780457 0.6471058516977396 0.6543140008029925 1.0 0.6533291533732308 0.9589235297536799 0.5673402748469584 1.1434715069690993 0.3076050826860652 0.09934827217828149 0.05810482923212442 0.06805804264160292 0.06839536080958585 0.14968105083008523 0.17197726815400308 0.3021598343742205 0.4608789852351771 0.8452593304944146 0.8881306475955965 1.124393986978831 2.5735494945022537 2.479958201400503 1.3819286104543809 1.1329485426406793 0.8446652678505572 0.5983424475004874 0.7293424057653806 0.4235043342557509 0.2347071649582088 0.19733293803703725 0.080711853484097 0.1388565256420528 0.18895336502153123 0.4236500070290638 0.6922992142056873 1.1181675962001265 0.7810019870547673 0.5726189805495994 0.8564536584502203 0.7666088675660838 0.45981909152394934 0.39319682847667586 0.25022364107797623 0.12778761362100616 0.18571771780101076 0.3483985440645358 0.5573496763807146 0.8081409126345973 0.5917062775036677 0.5525707325545902 0.8590645804033463 0.6033284183427547 1.2030597012316264 1.091137381782176 0.9552982972060309 1.2532160587425307 0.6631808678860125 0.46273148885311227 0.36442014354156654 0.18157751518433465 0.22229197492461117 0.5679886475457857 0.24196290937380246 0.25336059128941313 0.42021565919263154 0.7433294604529367 0.6330292809048261 0.4821954275246789 0.45412709113158 0.8414210514340409 0.5854045484995277 0.42295731082411997 0.3070282123575608 0.18936488052294337 0.08828564155851372 0.057154062767187 0.035083694110895604 0.06866885572814681 0.10069175030637123 0.22437351384004076 0.40787927852079897 0.46018563587012684 0.2933792488787791 0.5613091996705544 0.9215421327105228 1.2703167825792967 0.999087019319166 0.5040897831594817 0.2712071624181046 0.09125183742923611 0.05826267126241742 0.04481801892290281 0.15394895533392577 0.31535576617618144 0.5165687073449756 0.7827109183712918 0.9706956892870522 1.1247804377157713 1.3177875810531017 1.630123702690565 1.445374962097983 0.5329952619334377 0.3716664623339409 0.28344922635602815 0.23126136350927778 0.12390007080592665 0.17372042059459153 0.17465355675209573 0.08311002395572348 0.17390904578669808 0.22878145744272485 0.4346095046745484 0.33589209393927477 0.38920404027274513 0.39914407055585815 0.5051755437910113 0.4084526667232593 0.18647221476406814 0.52187117796324 1.1096617372097217 0.8405663442262749 0.5512099941009024 0.4379030046080543 0.13536940360498453 0.15852254496504373 0.24341669975742325 0.4335982010679911 0.6265575271318644 0.5701798495665238 0.3911993226906281 0.31465022623146016 0.3893060564433315 0.3762485031636 0.21812592401917155 0.4382784236063744 0.4502795881302284 0.14845039925140274 0.15459043161131245 0.2720130521282581 0.37119046955423546 0.4447911550857901 0.3481342103152104 0.5901248751180043 0.5446856383780808 0.266288693168592 0.12656414077039002 0.38370051769091607 0.7750952896885043 1.06393171446819 1.6143190300872132 2.1931355619855317 1.7520559208972641 1.2112852151600144 1.1028161568322754 0.857645477967729 1.5793233367168587 1.9657714173180547 1.3669632528135764 0.598712828784613 0.47407552260418623 0.5065732748180035 0.47085126380571163 0.4107316202686931 0.35294423991064844 0.5343371323324363 0.6018237357573373 0.454011859077638 0.4994590814694096 0.7813929008747957 0.8176157660896894 1.1511874725036657 1.1527726236859819 1.2851524454284866 1.3721024442306033 1.536527357267716 1.4969375520520078 1.9787039702405187 1.0779362619167523 0.8765273479019334 0.5518278341952332 0.7486885701737653 1.0641732840333729 1.3823455339227733 1.123595477010132 0.6464558764166913 0.5393816818255049 0.5448189222557539 0.5144806276141118 0.9526840919427411 1.1439510314962185 1.3561850174678356 0.9971842951580837 0.6015265605751212 0.37996186772232265 0.16065730575395157 0.09299909326166915 0.09561226244544015 0.20565344411150221 0.38289331968881163 0.4695980988559331 0.6841621632235263 0.9296139445586128 1.0133042465835822 1.096033155819183 1.1690023936218024 1.0129192278346104 1.0367381102581046 0.8689027911528024 0.5808099492641249 0.4722040124459195 0.15463852422036206 0.18057184127588877 0.0756717446206163 0.12947130080384955 0.30988959538719746 0.4267091210794649 0.5923590130307175 0.9288014747034903 1.2389728279908658 1.6016877516559278 1.626925177625366 1.2437825599006687 1.3307435598442683 1.013992695889186 0.7287962167715946 0.45923499102462334 0.2147446148555642 0.18840723229049228 0.11163811102068096 0.13427438482297885 0.17927333291570194 0.18138874083323173 0.3911604857277367 0.2571196262607642 0.18484391002325037 0.07469408589194186 0.07009637081593555 0.15069035678403536 0.16292373562047105 0.3570753161906896 0.4094606169191581 0.4316585835898558 0.4484092048754913 0.41770042310791233 0.3634853028014726 0.6253339554458697 0.6623051194986447 1.0637971238024688 0.8832062178811886 0.6893923986094534 0.6407052586717489 0.38209207636008685 0.24553152512718313 0.32227085939320793 0.44796145937650333 0.44468626557488655 0.7163801260428386 0.6364343114427503 0.8581500373975295 0.7450238725950687 0.804002151051259 1.01730821205719 1.2016164261414117 1.309444037374377 1.2554072134724998 1.2398296476551485 1.1632458457179264 0.76652214179246 0.4535358963821809 0.22756997988449662 0.0971541221271076 0.020186623692842534 0.016493291658958242 0.09344358484250093 0.24706531241710153 0.31437859683628316 0.7544194163678732 0.8785859683567234 1.1224412077686032 1.2332368043882127 1.278186594005212 1.599010899987914 1.6520704402879887 1.0690374813729682 0.5882408985217805 0.28992525493884874 0.1964701357989613 0.12871297593191 0.27081110488275334 0.3517172559732765 0.4036273307402398 0.756836813417911 0.9453115261578432
3.2652343936752666 2.4384998039425465 1.6644999414014756 0.8949284703533552 0.5207985539817092 0.360051262529594 0.23783161624891055 0.341854650868623 0.3127594185982393 0.44772232241171417 0.46239090699273455 1.3739915413859978 0.6822371147259608 0.4550344404460971 0.31373578780265193 0.3335036684941217 0.4808961272991627 0.44090574312586883 0.16081702231775327 0.2022118620062206 0.15560260790662564 0.11701645959258776 0.2358523282547146 0.3639341350982661 0.28827281248685255 0.32832669947842136 0.3629596871747574 0.6020528434083364 0.8611477805137449 1.0019630289225994 1.1639192511724157 1.0742209491256027 0.6813679832063676 0.7035869624438612 0.7364460862464851 0.5677876783514048 0.37936799791183884 0.2542782401850517 0.3902489774253423 0.38577594973511 0.7159199600285665 1.0248424115627952 1.0792450204559598 1.0371809748827563 0.969226803456807 0.7290209923613503 0.6135861912865647 0.3700797598623474 0.15835943691722384 0.058242365414244365 0.09213209042105068 0.18263002170897247 0.5304954697732772 0.8436211694530896 0.8779127045713642 1.3847247889571341 1.0 1.4946185715285334 0.9551672739970327 1.7731218454943853 0.4937193597506264 0.17561985375282962 0.09782574021713138 0.10519109709972617 0.09975818477936296 0.21636623095888766 0.24600310721521612 0.43975336674913923 0.6458249217099548 1.199118329181315 1.285563621502223 1.7446985885605302 3.7595947776326146 3.5575076992976786 1.9954700600422632 1.58240922539334 1.1344769793457252 0.7999281356303148 1.0353634948951693 0.5822718790268534 0.3246722484975175 0.265987998718415 0.10437920765864826 0.17784857483282923 0.25248948407429816 0.5586223079785704 0.9297879545442156 1.4586661022721608 1.0037149248013317 0.7218314628330852 1.095388304516616 0.9881204232816013 0.5852433849284341 0.5110746861502845 0.32559073272471156 0.1756195212688105 0.2438457024086063 0.46550320170109044 0.7544217079070575 1.1362244314114551 0.9747672785076887 0.9631876146124899 1.3678135994641996 0.9048521594378011 1.7976434784403048 1.6552715706809868 1.5053943379591896 2.029097212419263 1.20906493361262 0.8039900148319118 0.6338980895311758 0.2873688115832365 0.3651252577408295 0.8012776268651197 0.34887639411146204 0.33613736152512186 0.5818024604737495 0.9487214718141253 0.8289871075908299 0.6836519504916376 0.6173299726367896 1.1574715371913147 0.8315518027107615 0.5941189219735309 0.42867494755562086 0.27011514811706233 0.13388704355264539 0.09233588531056394 0.06428198084024722 0.13484927032132468 0.19045966030821548 0.40432646466153177 0.6876165338399252 0.7107248771448226 0.448926388345721 0.873261520599371 1.3258537449369723 1.7590231252384894 1.3535043634009636 0.6926694320150547 0.3619850717180666 0.12036082109920297 0.07348828327584495 0.06160210253600306 0.21329945913437065 0.4430173365618294 0.7235625063506618 1.0602011004124865 1.3364525101788383 1.5457307786888737 1.668997913043685 2.1522908894381487 2.1098106938681407 0.871570761008891 0.608839661250847 0.43445029389223594 0.3565633401882633 0.18957338208520785 0.2600641982473845 0.25374320388278304 0.11654323773304083 0.24450653722653837 0.35809345976898854 0.7058577582440796 0.5411682784780114 0.6191057875877399 0.6461112134206763 0.8679453152666206 0.7199432644140568 0.32122264910055937 0.8234533183861524 1.7048789313510921 1.3724027640991407 0.9308462674921976 0.7108625021743623 0.20239260513084495 0.22179170321526093 0.3281344427554642 0.6383242775000659 0.9701114319924784 0.8769919018220267 0.5929750330539199 0.47225886220074426 0.6360312891018579 0.6423326724768744 0.3925819317838008 0.7501911480562382 0.7400030565174754 0.22166315515987806 0.2122464199886817 0.40702329468561166 0.6237977391930353 0.7184915257704592 0.4946412178131783 0.8125663334648876 0.6646934776661519 0.35450725094711416 0.17906591616162165 0.5423035883888844 1.1098924945422728 1.5546839706158118 2.328725337356932 3.140949349532454 2.604478721813076 1.7835428740625612 1.6319385824832395 1.2854388275747928 2.278087112201131 2.664040646689339 1.9035456613344368 0.8741124467809418 0.7113400236832812 0.7602331399176353 0.7098983323849846 0.6112718362669262 0.5371836507066712 0.800995654602769 0.8844689323708104 0.6883880458708221 0.7615131833392382 1.1392818025809521 1.1793765848075342 1.61066636341857 1.5868621573954638 1.7560662824642863 1.9933364291200937 2.36984275034964 2.1869103033071764 2.8674025888619776 1.5429519598361796 1.2731460460596682 0.9108239313920065 1.1457518081542397 1.4994526079746313 1.9283567127228405 1.5561271583557397 0.9057133476081974 0.7622039561486805 0.7595946417642196 0.7310852137173565 1.338977601126274 1.6088556886703242 1.889927312191167 1.4327600362829076 0.8916016851616673 0.5643305183772718 0.25090148733784445 0.14852791789011302 0.15747693649452715 0.3191895517689511 0.5837415906213599 0.6871005555114909 0.9926506298339846 1.3519178518335329 1.4730164250588011 1.5681092661863272 1.597040762777468 1.4261580834977496 1.4520504391519828 1.238040976482544 0.8537137161065086 0.6875408322910025 0.23010309702136286 0.3048413847606877 0.13760037816742587 0.20608357153877288 0.4513340121457124 0.599655826574999 0.8940123021487555 1.3676881593140773 1.8821215699270273 2.354376408384901 2.453000275818907 1.8474683190865822 1.9240182380482116 1.478767036128415 1.0966096062938953 0.6926506280820619 0.32045848291398316 0.266237853076377 0.14995733996380817 0.1717046983241464 0.2359507097111378 0.2427874988091021 0.5479158454077333 0.3590843013418609 0.2844844198931553 0.12519442593525293 0.10719492753770485 0.1932200270906193 0.20578075475758215 0.46780786854542644 0.550144519388639 0.5930979846095692 0.6395837993945219 0.6084518874057762 0.5600794999457275 1.0035470309056933 1.0535990014289527 1.659891027064048 1.3957074235235158 1.128096893694005 1.0539095997815553 0.6491620636509783 0.4442476099243138 0.5520690437290505 0.7422501375444526 0.6728612456910438 1.0531182590967223 0.9494420097059999 1.2313386483400661 1.0847515105853252 1.1870473879871277 1.5006420027040859 1.7381050633183137 1.8435623304489535 1.7723854160775285 1.7780384616093379 1.6853301759742507 1.1097671000548803 0.6424132451257567 0.3292449111375307 0.13634066602087638 0.030201865083831995 0.023722800652732825 0.13740256631354286 0.3619214309920528 0.4786233454583363 1.1239994500462425 1.2837559587696898 1.6970610118495306 1.8480921568504756 1.9313814916407088 2.3186875414452963 2.3477470774565923 1.5105095655912926 0.8347791411491223 0.4114383158985665 0.2772780386019219 0.19264842186956993 0.40354040596476815 0.5043556890213085 0.5487263941464224 1.0371536394573568 1.3022751870602327
1.7393781935093173 1.3019182449812063 0.8980049253744287 0.41684350428980305 0.2482955118186863 0.16850945097993503 0.11648670768500985 0.1751116016137235 0.15925833913511878 0.21535262819052584 0.24146412251855653 0.7340784570823222 0.35289648534083434 0.2392385108267289 0.20123586279527178 0.18169692240645202 0.24904854398576215 0.22970360238945853 0.09390582109511819 0.129578533204288 0.12076079281098288 0.0985442642787555 0.188211149823668 0.26238636859756564 0.19404791913099753 0.20350755584180594 0.2044258636508732 0.3400249946710795 0.4883136950428337 0.5955420485925746 0.6690511136388263 0.621169273321091 0.3630223488145627 0.3770818997987061 0.38780525909388136 0.30055112563286823 0.20791002314943705 0.1463181160980707 0.23418872453889444 0.24321331541393654 0.44551451620904603 0.6775914282221576 0.7247757860998199 0.7906957866369335 0.6961581293091829 0.518473324947298 0.41569770297374353 0.26556231245625583 0.11901043587880847 0.05025710169620614 0.06248781816756721 0.10031199797573741 0.2882505149948354 0.4601408165675036 0.48756886727245574 0.8007137864215269 0.5888331831169606 1.0 0.6628221258851094 1.1721481149694926 0.30775344596903476 0.11312122116985589 0.06118792349149304 0.06466387143510399 0.05656646991835482 0.12161761705197369 0.1383905605646095 0.2475971509237552 0.35023025194472807 0.663218789405233 0.737786506485788 1.114896899554222 2.499789284990697 2.3492242676345945 1.2737175266779297 0.8395057903818929 0.5996619830885558 0.445403227478955 0.5870334176608966 0.34596123217079017 0.19468346860903626 0.15520253459902025 0.05924341404363613 0.09393568868802153 0.1295218333047323 0.2946166567000137 0.4926371094375707 0.7767647637234287 0.5542972023070594 0.40416640728110603 0.6072480040579149 0.5309593051088656 0.30976502434119046 0.2619957638674996 0.16672652449314596 0.08971545422273931 0.13073832075477632 0.2650639726226977 0.4668582273638449 0.7219885984091419 0.7506024286591263 0.7181037112590238 1.0682087280806603 0.7513478815978701 1.3095890546668982 1.1157138735988927 1.0045325577115534 1.3119994637326182 0.8141422028320104 0.5158538388395509 0.45630509928793067 0.178641773806518 0.1942534544337164 0.3973423119156384 0.17723722818934792 0.16803230452172926 0.2826325708918637 0.4482632151627686 0.39806721580124427 0.380283237872336 0.33031399769803094 0.6274916435557135 0.4657306885288916 0.3274336082883109 0.24382719307889972 0.157129589168262 0.08528895491973226 0.06715582576979133 0.05104848182434777 0.10345518978709986 0.11765815774403099 0.21867302398969934 0.3731093871416958 0.37473366974836614 0.2520449269225098 0.5110654359224078 0.7610852800050176 1.02065001670292 0.7651123915041247 0.37592220893850886 0.19706702142017432 0.0625911992747846 0.04509954247409669 0.0433888145943882 0.13755156873378313 0.2734537553369378 0.4080404601909571 0.528123517329881 0.6705157047985865 0.8655054778044984 0.9735533787113515 1.379816246004251 1.4239735178550448 0.5985203951049217 0.3714373423263782 0.2543752373191573 0.208973056088974 0.10845211645261724 0.14537001550909504 0.13654090891573067 0.05978486173727802 0.13038428528246374 0.20990946473738506 0.4324540277094346 0.36461369571896074 0.4324095124966699 0.44646506674641506 0.5839308657769705 0.5147008928521292 0.22798817291742093 0.5658585927398493 1.1512004111265013 0.9792032526140214 0.662946481098904 0.45831648863375746 0.12257969768668259 0.13979255638033236 0.21013066910517583 0.4404296032261403 0.6793616557538998 0.6032399249741717 0.39821635333184185 0.2967975988395015 0.4086224048524723 0.4215470468861942 0.2742283793969815 0.5043997799900279 0.49635756135672854 0.13727898259387367 0.11982489163766351 0.2628201682759061 0.4217012357913765 0.5106119948692689 0.3606885416385397 0.6069026599844569 0.5048024462138718 0.25389814062043164 0.09822642688640416 0.27736867799677406 0.5766978063717395 0.8060659547337115 1.205319716213143 1.6250995198455147 1.4098149578858046 1.0025420329733865 0.9290724441091127 0.7843738856272017 1.3444607605981027 1.5470520743318907 1.1444116527445 0.5447780982874201 0.41650530164849064 0.425914351262158 0.37954984174114703 0.33187352846203055 0.3079443758141266 0.4527821453480805 0.487196291210906 0.408628305904662 0.46416057784958603 0.6809805513856615 0.7114784773828255 0.9664127238280383 0.9611612980403144 1.0392084884487263 1.2093187828810454 1.4530832869247186 1.256024218123941 1.5771765857459286 0.8448412878353274 0.7439880096029322 0.6011417849821774 0.758289129220072 0.961487583069781 1.1973947890059327 0.9852581682272766 0.5904345713565212 0.4879590207873309 0.46200551387404787 0.42983270040638294 0.762913074420034 0.9242440769993944 1.1190798608936872 0.8498051362915486 0.5341914549466809 0.3352434002743504 0.15485241280634401 0.09404101626377381 0.09843348088114304 0.18595248173838028 0.3278972728311906 0.3718520274041475 0.5429979047299683 0.7377101916326707 0.8186025000047241 0.8534488929877605 0.8552871398200795 0.7919872396896263 0.8147378438619904 0.7172012811656068 0.5161256262493676 0.4181270713061886 0.15436238525391174 0.23243018426720066 0.10265160520108542 0.1270164643030324 0.23396936921006947 0.2986024835934066 0.5020934759377296 0.7408753279600719 1.0125369767858798 1.2607424452996974 1.3195693330738714 1.0065382231662365 1.0513019268549175 0.8589727116667419 0.5993522198385899 0.3761709811956463 0.16816900069652238 0.14060094528670777 0.07862185187683429 0.09307992067917753 0.12691867880838162 0.132974609200744 0.29547463784111727 0.19924528690412668 0.1626596892820195 0.08561588499868206 0.0848506726804553 0.12665008587401577 0.12423966965124297 0.2618794297637759 0.3002593933515731 0.32088352835097567 0.35247778035223204 0.33336385050418943 0.31163404814176 0.5610307872078765 0.5994288294975204 0.9834729703092359 0.85879131616391 0.685473239630944 0.6339368844361102 0.38650882379787216 0.30103000160430793 0.3537754072244486 0.5006839682194959 0.4032422029766402 0.6276093861855708 0.5693320739551568 0.7094814658839924 0.6266461596786146 0.689866894133234 0.8532325420739344 0.9706510811458671 1.0296460222805246 0.9764064964476578 0.9796700279683451 0.9325316250695641 0.6000165807985481 0.34464495495358954 0.17954710870588172 0.07591255551910261 0.020839346971697786 0.014127336044447842 0.07819984697276232 0.19740315344186474 0.278768992461843 0.6705367905157193 0.7123021628479279 0.9494314278628719 1.058766528494715 1.1010457878192066 1.306386536269304 1.319847442287177 0.8164202507350486 0.45727537533753865 0.22874704761666487 0.17975104219462454 0.14831909210267138 0.3011043326476421 0.33900884477503196 0.3354181115671915 0.6029893297853428 0.731988632117397
2.088934434139601 1.4542904823554081 1.0010775928435096 0.47904455571323235 0.24439822998292907 0.1582334273241225 0.14398735187813977 0.22045182137252106 0.21939627765166453 0.26447460252800864 0.39795279017293683 0.9770056373887049 0.502000728394066 0.40115807572755946 0.40424371228162087 0.2918415128962747 0.345705463015242 0.2842531740136326 0.13232492862521103 0.19139208131807087 0.2034396612601371 0.1962125353503045 0.33128995063019945 0.44308319123092166 0.33151044137350505 0.35461857830679006 0.3310725131601391 0.4977090919456296 0.6383755554980927 0.7937050505218934 0.8525046735760687 0.8949241840548277 0.41747172795377596 0.42634325772529946 0.43486640853666997 0.3682193046571539 0.2837370274325538 0.22489805689055198 0.35477634136531033 0.3757532173690281 0.6838716518688277 1.1196393818968429 1.1311632834010978 1.2899679966058435 1.0666638126933952 0.7372287073374051 0.5434087122277428 0.3949014786606273 0.18478845193716922 0.09517859112850538 0.08237886304397117 0.1078579097345452 0.2802984349127791 0.42829932585056296 0.46058256360932215 0.7836212401967254 0.6224587693383974 1.0963929919989253 1.0 1.343008112331075 0.3539589405530897 0.15303772381524094 0.07585958079425836 0.07384461139131247 0.06822812729054262 0.15950919247413267 0.18286805883925153 0.3253096297544954 0.39917022580027745 0.7526638350631448 0.8958256514038074 1.5961651225924172 3.277031211473329 3.020917671291455 1.6843036483277947 1.0570340229505673 0.6720062820667192 0.4434351147897137 0.6071111454906594 0.5117044188315679 0.24790495705087826 0.17598176847646893 0.06619988329757114 0.08162817171145367 0.10878052555252056 0.2424140186326057 0.4274838039345677 0.6558576369220936 0.4862426704349126 0.34072576274907557 0.4919774934303844 0.4183421398671287 0.23977074738196721 0.2116228914630214 0.15950828097374847 0.11957145126272843 0.20704503450810785 0.4187221509983468 0.6952218455155992 1.112796916183988 1.3843438259036962 1.4323710038474453 1.728619680306173 1.2545534544024102 1.8029609287453765 1.605289728769253 1.4524024201984207 1.840415935535714 1.3567999848355579 0.7811993659478879 0.7180870919597813 0.2497694849033562 0.2961665622259328 0.5066460290237078 0.2859705354988769 0.2507636688331409 0.38377546178878746 0.4755670229755012 0.555834473898516 0.6071756815163561 0.47096837318312496 0.7403130879052446 0.6051179398913694 0.4014590711477245 0.3015575297192276 0.20410977994384824 0.12834435555374565 0.1059601537980543 0.10374080036010902 0.20809238082819798 0.20752509481571932 0.3568459381378763 0.5256357534423026 0.4298813964110127 0.2839568571793652 0.5674617276072113 0.7589343442871782 0.9838945530819934 0.7209490948510066 0.34914164059219077 0.17856427525880736 0.054257717092707554 0.046996873449661775 0.06219483975087154 0.16564131792104278 0.33036861135930784 0.43701572335076116 0.534941909943822 0.7558087117592239 0.970709786419623 1.2426093462358077 1.8267371637688903 2.2357894854407343 1.1290070265858345 0.5267855398586428 0.33154664801171296 0.2875265374559888 0.15849251437589276 0.20262978684651142 0.16173559730229034 0.06128167184209481 0.11806138785903762 0.22489479963338727 0.49247642031815736 0.46883862643496893 0.5845028638329931 0.6012922125401529 0.8300027222129521 0.7544194416605923 0.31994122130794955 0.6769920756070735 1.3112885512514147 1.3318926522386823 0.9802350120109238 0.527339427134483 0.13394214971340523 0.14812726000166504 0.2429221785411924 0.5794308839583143 0.895575274947487 0.7565199616431894 0.4633198150335391 0.3224593886833019 0.4756457776968193 0.5352678812329902 0.39265432189508404 0.6682080575672092 0.6595435098188248 0.21240732816187136 0.15498799155792536 0.3445769668960999 0.5758007839500128 0.6608822699050859 0.5107414027114895 0.8324323221067111 0.7293307380442061 0.3589253641187915 0.12234130060786454 0.2732374200719502 0.547338205010111 0.785724341973343 1.1584337962925189 1.5295562612781535 1.4177012221184082 1.0551743262100404 0.9549541022754762 0.8401534641764499 1.3974899611532197 1.5846559950172803 1.2875151699163394 0.6702046218233377 0.5056517867695823 0.5357707420756719 0.4469697858439464 0.3599652421276799 0.3491555971546518 0.49897664780293877 0.5129217131883631 0.48786881730722464 0.5991601730593545 0.8072096882305356 0.8031077106158668 1.0674119286870225 1.1021852195532282 1.2437725774507842 1.5004144592076114 1.939217346029734 1.4743693119524208 1.8121401959640753 1.0754177660412394 0.9875465411112095 0.8720281723688225 0.9847224772124356 1.1465118550718745 1.3793904520319145 1.1362191908472934 0.7156225272924167 0.5947693556863549 0.5818765653804108 0.5327964720556114 0.8719423345220161 0.9932933188172736 1.2235583374518861 0.969513457526981 0.6562546085953859 0.41999395861959254 0.22021028235065704 0.1377873782620751 0.1446232914549722 0.21988714768515327 0.36637851613290284 0.38740313609958843 0.5206145547720832 0.7031833959996391 0.7657758630137952 0.7897686470050439 0.7323299999098224 0.7005819592398542 0.742006879153615 0.6812426811233893 0.5137955044532606 0.4363620882713662 0.19663944356842572 0.3607503033281625 0.20632363986635574 0.2792338542905582 0.3528156059315014 0.38746866947884034 0.9376870256652315 1.2681572155120373 1.5745114226863268 1.562733162566948 1.6407132055161562 1.186297034709345 0.9919486964979334 0.8147976904296891 0.6091544093333121 0.3756869482672466 0.17006946602138606 0.12726557467263652 0.06562909265181589 0.07907468757412642 0.11743519202163054 0.15020467683753694 0.3132229680573136 0.25652705035823403 0.24259357315174987 0.1673214310749262 0.172796021248465 0.17034302534573278 0.13747338607067272 0.23379760499891228 0.25708591045086476 0.27638347968319044 0.3188257266088239 0.3129173691815708 0.3274309415224282 0.6226610255581613 0.6340257990514204 1.0003182270788706 0.9257313557552828 0.8276257134391789 0.8034409380243285 0.6394974751674696 0.5454898505144693 0.5274657202498971 0.6791226291248785 0.45955047548785427 0.6599299541164971 0.5938789637909646 0.7055254331585494 0.6170629116781459 0.7415802382525452 0.8864625072823616 1.0366984601913163 1.0018642760779122 0.9027572034175355 0.9377145362814748 0.9248187930707689 0.590597041186258 0.33825676854818987 0.1962458709782174 0.08301708514292155 0.04028890901207696 0.026525066494754057 0.09849334267578765 0.21484048386958798 0.3101457813802943 0.6786813991960423 0.7570842213416198 1.0506383212843913 1.3645292210890179 1.3673185823756513 1.5120293402035652 1.519032666958442 0.9315510765366525 0.5883336151205953 0.3459422697911818 0.3127969031184486 0.2527102824837238 0.4204517957654006 0.3601512230566582 0.3057237149021008 0.5505761353491827 0.6838628998471153
1.4093251538481544 0.9869728607421094 0.5764381593984264 0.22360671966167994 0.11409772691358464 0.07114100135119267 0.045916778686422924 0.082822611203704 0.0719781139449144 0.09932674765251849 0.09668710713767237 0.23576535803055898 0.13782286309412387 0.07231675521069948 0.059738403293856365 0.04763946086003895 0.07229727927811436 0.07095614590342512 0.027606195965681108 0.04573245605352049 0.05342869748474793 0.04526835677835821 0.10092956954019985 0.13781503523268193 0.10080443704475886 0.1014131791846371 0.09992223446195322 0.17729190110880233 0.2515847456186664 0.2934925056542501 0.31928244136329686 0.3041056958448098 0.20845876821558582 0.19640650027981876 0.20254226055176552 0.1646559632084226 0.11032348949021963 0.07527442625394949 0.1237605079091628 0.13000806779184404 0.24539709906362864 0.2701146455119771 0.3361167360558892 0.4010469784546537 0.3970122867488233 0.3195654710625976 0.23809301095519714 0.144010372647229 0.06481199729142005 0.023739319965375517 0.027459672818477762 0.04148414433440388 0.13077779002401646 0.23359215776655107 0.2583650667181424 0.42802256034314 0.3131471510145428 0.5254488863376837 0.36396310789878533 1.0 0.2779745059738805 0.08954621933210102 0.04399052690948695 0.04576412246038499 0.034698955434540955 0.06269552520451631 0.068585992358879 0.1284542557414624 0.17780459195671225 0.32828227497459983 0.3935781886360983 0.5884682679835278 1.3776893174306937 1.2755346499991187 0.6312619700447105 0.48269715266791274 0.38219826341460705 0.2684351237070067 0.41264401200162265 0.13610948576543205 0.08750858977503201 0.07164385729475663 0.025494414326176697 0.04157783923002919 0.06233478541937129 0.145875549465691 0.24659736762655993 0.39696889604378194 0.27134287809417107 0.19754454298886256 0.31206481324646373 0.26852339752926835 0.1461262444787556 0.11296545445318523 0.0673117901257309 0.03254612218748542 0.0378808384887447 0.06541236146355844 0.13777658586299188 0.21109045452896089 0.2979869474059153 0.3743916462964861 0.5871583329529022 0.31627652045720955 0.7539599516301451 0.6673200306077988 0.567072048587559 0.9677508361302413 0.6678312678878284 0.38127068984479456 0.2405746021948289 0.08242040039738681 0.1505294101011291 0.25172135434163584 0.11116053776043251 0.04404360305108445 0.13532501390098153 0.20303338834795745 0.13301503911770074 0.12487216345569849 0.11102352092261815 0.24468010088900274 0.21253223798985738 0.16216716231644024 0.11735261366752078 0.08195674054419239 0.04244285883745455 0.03639753880809985 0.022065179651824664 0.04663810590562382 0.06223184353440643 0.11831103185106503 0.18938052251023557 0.15938448298678298 0.11916755827970238 0.2630006057513049 0.3996158298770799 0.5443577736280268 0.40339685948312703 0.1912710964946085 0.09742551754370425 0.030759394952901267 0.022599096932897956 0.020986739752746605 0.06824377826230708 0.12268959771790676 0.2001051524229663 0.19092314348846573 0.24771300944239708 0.38706048097029166 0.3721684617165683 0.6078975374686431 0.6015095779013971 0.2577468320949033 0.23941035910566413 0.1496349016310341 0.11694064683151047 0.05493867574957524 0.0736319476332902 0.07451220748211815 0.034793107036117876 0.08158941077994473 0.1584920340273792 0.36041969211241354 0.20574850760346966 0.25314980979460155 0.2992328261904719 0.4857455582051231 0.3503565224380637 0.15673159519456586 0.37223855295435454 0.7185770853188389 0.5953974645227235 0.39146306674758363 0.3743052698407199 0.11018901761533488 0.09363112752092213 0.11284440908733498 0.22462612476119126 0.39904843466627665 0.38928924559490974 0.27707052643978325 0.24782725390544383 0.3591856121659315 0.3724138494670848 0.2501606034802199 0.4416178886842049 0.4808979635798504 0.17264362639365033 0.16119109558441358 0.22770278822855716 0.36926246536621204 0.34946146312184273 0.17854766848315184 0.26645878023552594 0.1782044641989261 0.11784383696024399 0.06673836618282034 0.24555249280745214 0.5215675656085696 0.802954863167595 1.173343882908119 1.4596537623509758 1.2840906658418072 0.855257988290624 0.7774850394244758 0.617114739591413 0.9689580603950307 0.9616395805420164 0.7212457632394255 0.32981319320907126 0.2772715036174067 0.29745684128796124 0.29703127073261126 0.2430773070180316 0.19827969340660875 0.2776028556005597 0.304808783774881 0.24237002399223007 0.27770859645822205 0.38421511254818796 0.3783478578045862 0.4929726399233381 0.4517253164003252 0.4447641699887228 0.5895758867459154 0.7544808745299213 0.646426017763611 0.921023812323057 0.4439466631612314 0.4817486040368994 0.5041517445969244 0.5370745592698701 0.4994188915332004 0.5893863443981441 0.5074731094144336 0.2932910887556064 0.23821325254641307 0.20948079205970108 0.21411783012884222 0.3887747256811202 0.4631582821381609 0.5692634886422115 0.5181252326344392 0.31984607596622616 0.19983976485735572 0.09691032822912492 0.05729690161482152 0.06048816156269656 0.1123342457942627 0.20177641096415072 0.21607608727509342 0.3226063311106426 0.43425258246894327 0.47873861304738685 0.4897141678656032 0.4900526809854311 0.45626996322249685 0.45973932024385633 0.4155844864164132 0.3130799982273144 0.2534842446089795 0.08584667846886833 0.1396748875060538 0.05617004053722477 0.050333268887520675 0.1351909823011581 0.19684889226728283 0.17899616003769417 0.2573828968168941 0.49922588690149894 0.6759427330439082 0.8095191385123858 0.591263138273118 0.6025356842953943 0.5040058522580907 0.4087361644756249 0.25661061931350937 0.11785305795434875 0.0937732750117179 0.042797194001650114 0.041964875442442956 0.053530606196808855 0.050163509743554394 0.13810155997635262 0.07606587505066867 0.07568240882277802 0.03613121813182307 0.02929624540116702 0.04526780006951154 0.048692919450503844 0.1285811703295831 0.16482885190682373 0.18116081168013226 0.21559991797362577 0.2161214883640398 0.22064647360406128 0.4525869936126347 0.4440762822646213 0.6816228599003357 0.5617950528885204 0.4392267929421933 0.36147271467546316 0.2362125580990567 0.19165865846876623 0.2602661841984803 0.34458196868625457 0.2618481227869144 0.3850210466375617 0.3475854109173661 0.4065079578664859 0.3566238903925385 0.3773566130927307 0.48749491638913284 0.5129607373825738 0.5584348333950605 0.543252472791414 0.6103216431094034 0.6267100868433112 0.3685294356396712 0.18294576088103584 0.09247193961958941 0.033746956491032945 0.00670326097340035 0.007265957609656053 0.053988829988687426 0.13663156032188373 0.20713751665965668 0.43966503345853564 0.45000852606473796 0.5759175880171112 0.5485431099577478 0.5803861365174949 0.6352220172704162 0.6387994520655464 0.4060408238103267 0.20778235957336288 0.09580163182607104 0.05621126392000908 0.056667697038440205 0.14659809525871542 0.19427964217750646 0.18629573305934113 0.3628306188745446 0.441998235135813
[truncated: 1,892,193 more chars]
