# Supplementary material for: Dynamics, nanomechanics and signal transduction in reelin repeats
Source: Sci Rep. 2019 Dec 12;9:18974. doi: 10.1038/s41598-019-55461-8 (PMC6908669; doi:10.1038/s41598-019-55461-8)
Supplement: Supplementary file 2 — Dataset 1 [file 41598_2019_55461_MOESM2_ESM.zip › BEBs_Maps_arrays/BEB5_CrossCorr_array.txt]

1.0 0.927180225071452 0.7662227045873296 0.5691522665165466 0.30472403030924194 0.045293699409869624 -0.11864413838022786 -0.20050329902072464 -0.16966501638400702 -0.07791108516750439 -0.0641923478691504 0.1919332860444642 0.11756988769818899 0.14021022578995862 0.4750287323441536 0.28240586215874364 0.21220293932317758 0.20943143093769973 0.04265830929489405 -0.276058687132912 -0.41268437990315715 -0.41101778187902893 -0.41597292076818576 -0.3760399321050231 -0.37441982828269144 -0.3636932820747229 -0.3324029251668443 -0.35646644986194376 -0.19790644811805624 -0.14256934001874294 -0.11746832225585979 -0.028686638626659093 -0.05556650543064558 -0.09288028847612499 -0.07333130448583387 -0.1000863941033035 -0.20130206082665209 -0.28511642928453323 -0.4248916932474682 -0.37115451616865214 -0.3597753634129042 -0.39071260207740316 -0.4374998995426755 -0.5126758357600519 -0.6038222041418736 -0.561698305948354 -0.3533418126544378 -0.22414662403499738 -0.15244606765049926 -0.1354446738322276 -0.09360750672330302 -0.4820577950148095 -0.347678072477163 -0.18227900238898243 0.09066547716036939 0.4134148433186266 0.5285297999863764 0.6657846553361978 0.7992669221011165 0.8250709782035034 0.8362304191749156 0.8121465880045369 0.7116538588136985 0.7254555816246799 0.7707854072850686 0.6633356213026728 0.5936782458279958 0.4050239890972059 0.15840977445396867 -0.05617603499921208 -0.16539571504642028 -0.27861026659781507 -0.38954351389151065 -0.37170665278777965 -0.19901137807384484 -0.12067385674148418 0.03310818578532462 -0.061313446829287944 -0.07799985390991958 -0.22349599859054142 -0.24207021741048565 -0.28927741009771696 -0.39003095339280996 -0.40260850485467353 -0.2804680343709791 -0.04894326189065273 0.11626315172519207 0.24485362185686957 0.5122583183192959 0.5112746175076094 0.4262287453729317 0.3402332417821198 0.20888687763110467 0.06012975307239736 0.16884775004808333 0.14813983391585023 0.2274959303990447 0.2859712316887825 0.20864939439036723 0.3348255334948716 0.20542890047792273 0.0005748506886431702 -0.037559058088901795 -0.01155793374830794 -0.024420428370495958 -0.12090676563817153 -0.3094738852584835 -0.3556435914883534 -0.3335972983556471 -0.3145867079619062 -0.22818151839120557 -0.2564818186386565 -0.23823815136289542 -0.06633447665025534 0.005577664768306394 0.04922926876005149 -0.0003344111729872247 -0.11920263049011645 -0.17828991936504926 -0.3452042296977139 -0.14444577416432064 -0.04599978975415046 0.035797463868798576 -0.06795197100175258 -0.17488647301233487 -0.23313168022540923 -0.23912591857914117 -0.15550036836886555 -0.0723909433573708 -0.20907885167931112 -0.24724355804291975 -0.198643537441863 -0.15244412774941626 -0.05723761311078782 0.016972681818942157 0.0742984247327432 0.32584402418176306 0.3084191693684686 0.44153793464314733 0.42237511121256976 0.3549203426592656 0.2546864238569615 0.20144026459118491 0.3875959538947272 0.26878429371804236 0.7084189801771414 0.7598182684934839 0.7366852053614381 0.7367089874159989 0.609203703557555 0.5602790956739541 0.19873499470435046 -0.07562831669840035 -0.2129926629924098 -0.42036755472621024 -0.21782527338040134 -0.14047666809434792 -0.19570322817256336 -0.1399813981614297 -0.2244087688333488 -0.2719539495139944 -0.31363608764978174 -0.28349515250057034 -0.408467009367599 -0.453151184630408 -0.4859015479889136 -0.43452806705571606 -0.38855309095005525 -0.2884708991886127 -0.22790177938217707 -0.049155714959737085 0.17949672315111506 0.5904170943577854 0.8449517019193022 0.9155237832718922 0.8744640306649737 0.7515807211822004 0.677288090024454 0.34878018287025087 0.14586342508959949 0.1354001919372803 0.17416541588430418 -0.004069907345007062 -0.13192231504569032 -0.11462309553762255 0.056719223220240485 0.2543332799114096 0.43959820701709823 0.4831596384248682 0.4980242494728059 0.5027471579858084 0.5983445474206802 0.4498606371411032 0.25366364380966583 0.07553700418238837 -0.017157849328079438 -0.054112374855256044 -0.11132035594192255 -0.02755395068668072 0.07845086142883441 0.11548233765446553 0.2675512045538054 0.33034072298297673 0.4223119541327358 0.18806553733006004 0.12369600541163248 -0.10579869029651323 -0.10468398392496175 -0.029692044429178985 -0.04455515990986644 -0.14793525501434737 -0.0336959966315243 0.032566715424904115 -0.028739818618587713 0.04450269265748115 0.11807718966041182 0.3058514070486442 0.3969543146971938 0.38764543835722515 0.45387516828180213 0.3528381795046432 0.3135867188849825 0.1884400344175399 0.12996399818106022 0.33576982356055257 0.04981241173684594 0.08121002518139224 0.05307094957409094 0.0876445808698521 0.13378518741110537 0.18012039304176194 0.15544737764090089 0.13375188428642698 0.18410497735693176 0.35505288485125586 0.38498794928455327 0.5506608685507874 0.423251076502007 0.5140519339302266 0.5817501252005881 0.5506830901804511 0.42353635727085037 0.3834734613276759 0.4181495842468606 0.3690420576167169 0.52867822470677 0.5384956712691464 0.4942657691685615 0.39472943696202184 0.45571245103320696 0.33605123102758316 0.3493884039889476 0.16021530625098665 0.12089662479066303 0.1460347418480599 0.06804968036338992 0.07727778859688414 0.0647038683306562 0.1271787154591454 0.019015046945418383 0.04021076899115677 -0.012079640954885793 -0.24504457927561948 -0.2644843533141766 -0.3968053660978747 -0.3572415455079306 -0.33946817898403586 -0.12775342448412091 -0.22140018896418798 -0.3084364893645994 -0.1738681436389542 -0.13065562413164072 0.0323732341467227 0.19278015403651957 0.3302901099233103 0.3061193981916634 0.3903939467256581 0.21146630892120882 0.43105113802323786 0.5286257609898233 0.46583450603292265 0.42881467425150566 0.4011259767449937 0.3324213106683655 0.25735396028277163 0.19846517980196685 -0.041905474704148425 -0.07634203818894252 -0.031178354309262295 -0.12206112741598313 -0.13480003156728768 -0.12471995877653413 -0.3117295106541994 -0.38617277940618144 -0.5051866637456758 -0.5683183857796148 -0.5123172654748431 -0.35211095696704986 -0.42748710563392334 -0.3199814229808099 -0.0912333718531853 -0.3541087622666871 -0.46349043566775977 -0.5517165111682872 -0.5957791122243437 -0.5585269700739227 -0.5216169276458397 -0.44023310920154707 -0.340835671867944 -0.15728185290733784 -0.08627755968177654 0.10187335109967018 0.10176764816222758 0.1680946685938463 0.37247806800871014 0.16176490757320586 0.32285006344433953 0.3077722117878806 0.27945973091517345 0.2687551912676624 0.21619721861097607 0.028957064939799108 -0.037519806610060144 -0.14568004790866054 -0.25900557718114237 -0.4354122807388588 -0.4550198554393556 -0.5015845047923818 -0.5633197761672919 -0.6071310275423807 -0.5456573070973784 -0.4441408415530588 -0.5351349142354555 -0.5114975764353623 -0.32034748578971384 -0.33228750111833477 -0.31007614053871796 -0.20744988064456973 -0.10876331319512475 -0.12046423938090432 -0.07530757501778636 -0.10925645377296246 -0.09746116557373824 -0.2289875548241962 -0.1900097900814828 -0.0863746897712422 0.01788944039058209 0.07926273093308583 0.13375669553403713 0.24020895477668244 0.32301547149586557 0.3604991136562582 0.45697232132430343 0.3789379955280806 0.41600626771828747 0.3569638462620896 0.23390241634766262 0.1216596606096042 -0.19886465018404018 -0.15232390721001896 -0.147228694472117 -0.05047639562841872
0.927180225071452 1.0 0.9051554866855497 0.6614762804662692 0.40814893212160325 0.17597353842848584 0.026519896365577444 -0.06274420669982454 -0.11806371868781361 -0.07762386548040255 -0.09501988244979406 0.1631754464539606 0.15356157810221222 0.1348167356801302 0.5053767223608945 0.4589435578339724 0.4070429311935052 0.287418705753539 0.11305383758696501 -0.15057036141524993 -0.3029726136821046 -0.29726725528970804 -0.2747750568262403 -0.24380990978447908 -0.23469723217626265 -0.21999328317495173 -0.24691394701434954 -0.19547768373172256 -0.04409489768176049 -0.003593731151793705 0.1034999672107985 0.16335243436106323 0.10894666978624575 0.039076082348296445 0.03594713795706042 -0.01255619811079708 -0.144766788465261 -0.25414836259137796 -0.29271449178154013 -0.23028821679467712 -0.22015724713320045 -0.24338883496860783 -0.270267494223288 -0.30710588460509775 -0.4251685263789581 -0.4094717341875754 -0.28630888911002295 -0.24403875051639654 -0.18901997297280643 -0.14104281121689155 -0.10621560558497592 -0.26700149065748957 -0.12408293322372 0.048956530108807454 0.30531560136945823 0.5802499079896775 0.6535090378742565 0.7024693191958375 0.8821084084876024 0.8891320192064089 0.8441348545773365 0.7608906146680752 0.5986403087965275 0.5711324873186786 0.6424343231991956 0.5268271031310799 0.49679501362998973 0.3661537702466535 0.16884223201410575 -0.00673103814103556 -0.09660347669008547 -0.18118300728520273 -0.26658406182781486 -0.28719314407508173 -0.06867894931290063 0.00568828576136074 0.049907412417464825 -0.045186292722965926 -0.0407917421784021 -0.135910857300725 -0.18792386584859885 -0.18781460189988422 -0.253894611522612 -0.3546849873060509 -0.2868594411357496 -0.07028965979279528 0.11801571883246811 0.2391570715687909 0.4998919346715951 0.4952663165120308 0.27870619314146433 0.22083714232990026 0.1715747868862578 0.12248836561424083 0.28776069600058896 0.243360546878134 0.27488927170066335 0.23962017217460163 0.1439124623094842 0.2728569953398206 0.10192106449699394 -0.09615213240319666 -0.14776447970639764 -0.09666360808938901 -0.10354834109097616 -0.16909459448903447 -0.30201540034009206 -0.397232716548069 -0.4238303109011366 -0.4042440460981324 -0.30159859944580003 -0.2997397929233155 -0.3193094641899812 -0.06174725552829121 0.008887511162057191 0.07105859207403242 0.03423517477888732 -0.12499327190277393 -0.19009382980384526 -0.3731318127743817 -0.23665598596507237 -0.14875302677768362 -0.05671646377747066 -0.13684652449594528 -0.25321608936742235 -0.30560407785140153 -0.3112439011419914 -0.2889673799776454 -0.13084276990054114 -0.18458366975419593 -0.2684327737812486 -0.17037555808999977 -0.1293810995570308 -0.050118913713877486 0.010569478081782518 0.021452480326941376 0.22845043872018708 0.18832248912593436 0.29662542293241706 0.29781928828052595 0.288127480136341 0.18631186984419842 0.1867592058385494 0.43042693902258544 0.36391738742229074 0.6699349498041026 0.7424353524835824 0.7566024719006674 0.7543798138413113 0.6897952858550567 0.6566825528600945 0.29782753323253136 0.051940538306215436 -0.10738975282837326 -0.3236357912011263 -0.20889209131236905 -0.1761574247234525 -0.23473541722983265 -0.20854092524307066 -0.2706065832318817 -0.29608571485583074 -0.28517292304609937 -0.2581049139679244 -0.3147774362783981 -0.34927903926877296 -0.35561010917002295 -0.29087543493292084 -0.22976788855897037 -0.14839241686295881 -0.08459505683209252 0.07904309666144466 0.27590558792641795 0.6325262620255834 0.824230781667451 0.8535986977870367 0.7677164495345318 0.6394379210451919 0.619397361997009 0.4013301307500493 0.13472697843536102 0.09077455330150745 0.06685034633598123 -0.09350846090010154 -0.1408525684253795 -0.15266132804528407 0.03353115286758171 0.2572088327539278 0.42742713272008565 0.4828585719374067 0.4334493654671547 0.46378517007895087 0.4507201929989338 0.28012397052755345 0.14450100925103718 0.03150575423551399 -0.04697105686441801 -0.03224642348562641 -0.06117793655849171 0.024734093718556165 0.10807915552354157 0.12033327017146081 0.2559939481313643 0.3064891734197521 0.376015369260631 0.11792439205768838 0.022078119278810013 -0.19551718172682567 -0.14460960115678323 -0.15346749894571385 -0.101062995854765 -0.20028849335674348 -0.08011734242654553 0.024381306742266205 -0.049727036005345226 -0.0008722662463654942 0.06693926846061822 0.22115728982287886 0.31519228285361417 0.28684585697981363 0.3799156793856904 0.27306789001768816 0.22278712903784964 0.19551746406561146 0.095624043931372 0.22982626246933344 -0.04392075537858403 -0.012912957236644821 -0.011575480583093883 0.04549759829089363 0.07555590034990481 0.06526199898841929 0.04296213714535043 0.009984385932285074 0.06679823065837807 0.26559032528232973 0.3142547020720102 0.519721411159152 0.4001664162184605 0.5282852575385276 0.5902272602461451 0.5158544845953791 0.46071723544690785 0.4104950737946943 0.4206474356289094 0.38493840834700205 0.49330857197234457 0.46131224858889996 0.4231147756693706 0.3079107834736819 0.3593006852907876 0.23767230752022794 0.2590326464882045 0.08021736524407194 0.04105530763783594 0.07450652531484311 -0.004838229670113469 -0.010094169367181674 -0.019397077876879425 0.020914464973514874 -0.07403850106828204 -0.05933674158497456 -0.10544959675078103 -0.3209066779539598 -0.3315001067148737 -0.43919058067873257 -0.42027544779534437 -0.39868836193537244 -0.18529058979833263 -0.24480578887123638 -0.27036899648265467 -0.16587622231232768 -0.14980685500477078 0.020950557053896226 0.16916781907966308 0.30821450740754675 0.2854251865314508 0.386655725967661 0.2426272685519991 0.475904259728828 0.5503161397628644 0.44693396179086026 0.47638112094093044 0.3769621818122646 0.3133061433403349 0.22978571733330036 0.13407597645362745 -0.017665687255207743 -0.08049138149446289 -0.049895283395762303 -0.15102597020873101 -0.167079979838744 -0.16935062920388602 -0.3366592527590629 -0.4043507793062253 -0.5178878986074477 -0.5973311247357426 -0.5556010154521256 -0.44704188623363117 -0.5222371121581257 -0.44304394748013043 -0.23593150724792702 -0.42719932557499035 -0.49674706185277046 -0.5754607890906994 -0.5795167385162099 -0.5281711789265133 -0.47199142040924635 -0.3843558270322149 -0.31292609163878243 -0.14670778111135402 -0.10095343698719841 0.053053736256514605 0.09383495868080602 0.07571533292147467 0.36493845021888105 0.16575896701391332 0.3913224699675187 0.3897668696143851 0.2998460731408852 0.30553549297448607 0.24557900434146118 0.0641482498801204 -0.007646117987939897 -0.12329398864895305 -0.23187980798711935 -0.40884703584929616 -0.43336359286245224 -0.4991118132271144 -0.5543757797594078 -0.5886978314447456 -0.550839957764635 -0.469436126759761 -0.5001102542513246 -0.5307843669021748 -0.4055964716495346 -0.39462106192703583 -0.3925951872306467 -0.3036250919188347 -0.19073292339996245 -0.18681504777110158 -0.14345231092181765 -0.1660768396600044 -0.1656850531718101 -0.2683597963372477 -0.22122524210276007 -0.12588895090923413 -0.026024540804139965 0.03535507963563692 0.09844353614241487 0.18017211109691653 0.24684586158310937 0.3004235806779256 0.3954286319030613 0.31355337423172325 0.347649711929793 0.27919104367522607 0.15437446252568215 0.0670333712732326 -0.19508846524791176 -0.1385829067900295 -0.15001613027011287 -0.011701678140570375
0.7662227045873296 0.9051554866855497 0.9999999999999998 0.820944057837394 0.5149688589357299 0.30234153623489113 0.18729961109702775 0.1889618620743715 0.1204517756947639 0.08969020433547795 0.06863975534695439 0.174696323335721 0.19910312603873 0.11652227054054685 0.5283331555075124 0.5746617243814129 0.47119799743543433 0.22357980328027993 0.08640269582359233 -0.05426271326662493 -0.157054264807875 -0.11411494679969489 -0.042211271020988414 -0.010058361165143345 0.00617429482279992 0.02203917854418991 -0.00026925970115330967 0.01792591637318908 0.058478577271434976 0.10125093715166726 0.2364086814664486 0.20435831901887225 0.09830714923095793 0.034775591365687336 0.017485595206013296 -0.01560187323877116 -0.13195043504450543 -0.23386959553745984 -0.07785414664150574 0.027913278323492993 0.0233963977564055 -0.007619147285282232 -0.00531174463965137 -0.021398489779642274 -0.158418620798896 -0.24374576918614602 -0.12953849386671334 -0.20487515628448408 -0.20585635115428874 -0.11774093289598447 -0.12383798023957657 -0.0393193650750988 0.06608987732427733 0.2571065066696831 0.40197011863835913 0.5764938289282006 0.5592091042118483 0.5338561181919121 0.7266026312456553 0.703379884430647 0.6726355824505007 0.566571433339861 0.43436323677739314 0.4019029644686337 0.48625091684182314 0.3894129776625154 0.43766648837792504 0.38502016309162856 0.2637093673530119 0.14590762952305136 0.05612195560906953 0.03623294207586389 -0.0525542136303056 -0.11748755908403004 0.061016111698197116 0.06611099279145573 -0.08624636871424604 -0.028050428879844068 -0.004787622460530409 -0.026243172120246638 -0.055292068117193595 -0.02665176184085532 -0.05294643568884904 -0.16156494665452392 -0.20740280550555332 -0.15528597327581609 0.03634270112194037 0.08446437031923731 0.24746534620961874 0.22331580049451394 0.051726937333340814 0.008734774399870006 0.005273179097514489 0.007694226606054097 0.1563996855353498 0.10848697566716972 0.10218157531641667 0.0425842081893494 -0.045231901040883364 0.07852830004799531 -0.06919623010205236 -0.24908131823096624 -0.2668987013069259 -0.1989071029359115 -0.24003067380854062 -0.22088878793197297 -0.2591882860423445 -0.29158292270495834 -0.3401593373873726 -0.3083445656317198 -0.15987291203123283 -0.1593439486792893 -0.2754172145290911 -0.008856984890962975 0.009490197900463604 0.05900914270346355 -0.009638455074934962 -0.1750996706404882 -0.22204646431774783 -0.40874346549106944 -0.34326739623647645 -0.25514085139868997 -0.1700447021318774 -0.20003334902577485 -0.23447121816425595 -0.2586014360194045 -0.2485404752931509 -0.21896638107481248 -0.12900916093713125 -0.1034239430077745 -0.06918336684648761 0.06507090083944336 0.06947043313124958 0.027760799550546937 0.10480195989167712 0.07597352718727286 0.18319117200416543 0.14427374514501928 0.20505704793923726 0.21470648533218054 0.2614346350520627 0.1755127226116384 0.09722436072732361 0.36637366963796314 0.2765887039761017 0.43026270330773797 0.5091739774505403 0.5323223114789017 0.5107713084999188 0.49070931151635494 0.5451720888390343 0.220232563113382 0.10978616634047683 -0.08800987540019371 -0.24755124412371957 -0.2654043090936977 -0.24172257164182567 -0.31009539322130264 -0.28730283354902136 -0.2929788332582508 -0.3183655355848044 -0.27954714007142456 -0.24457565156667674 -0.24070531802553344 -0.20906146380054522 -0.1351191136602858 -0.035849809533403054 0.04026911830223013 0.08242541587141036 0.16081198462920457 0.30492037294833096 0.4520460659425297 0.716955225226796 0.7760112265921084 0.7404965588674772 0.6261847178228611 0.5129201911801857 0.5636452157074825 0.41908477899111785 0.04306003480340216 -0.04811031503861041 0.05885721878739824 0.011945208102240477 0.02534948903808178 -0.11015643289739437 0.08638495341862233 0.33129263429234296 0.4486643931925703 0.5231489835933378 0.31878385065927367 0.3336728402531836 0.2697667413649845 0.1864009318234554 0.1598891413460176 0.13138000980528097 0.04048362181301588 0.07234463667187938 0.05509896542010109 0.10575535141481598 0.21888880248648285 0.22327430198882547 0.2982083221539753 0.3390079686479903 0.4309196490775151 0.2001781431125003 0.06290541027088428 -0.18420019220014008 -0.09346668569476475 -0.1734875730965051 -0.16117872211281373 -0.26742968183571986 -0.19492018046483914 -0.04200395544966247 -0.1564118952971895 -0.14333340037655304 -0.09236975496348818 0.032377027859290114 0.10208780517419884 0.07665863374196082 0.21858994334795367 0.16011280942935055 0.10227137150810653 0.14613695562435175 -0.013141916376945095 0.03387773081753445 -0.20341643518482658 -0.15216693911743517 -0.13381353477666824 -0.045633501368544105 -0.020715837762072562 -0.09085905235106274 -0.08121442291857216 -0.10610680548027518 -0.08741881640048466 0.08865785145897889 0.13186855615106846 0.3805011151659241 0.293647103425039 0.4626553996513658 0.5096905403187242 0.41060402119037054 0.41401445045800933 0.36000744452459466 0.3779169021874135 0.34596500849241174 0.3668887420635948 0.2752513631305429 0.23449837758819922 0.12778830009714362 0.20277186225446084 0.12563250569351492 0.190848093110155 0.018024780263646456 0.018170256109886047 0.07059075480989742 -0.03564475307415188 -0.051530974421565644 -0.09832612059797508 -0.10387623446097487 -0.1861103438856478 -0.20829564059257044 -0.24135812779844348 -0.43089983049931546 -0.45682092170048993 -0.5301586186900726 -0.5543915705793432 -0.5391343363098862 -0.3516415966583008 -0.3564010366269952 -0.27276012124886617 -0.1983153199316791 -0.2206773135080935 -0.055133240020485 0.06736523370937929 0.19950291042418256 0.19750135076313774 0.35710767495837004 0.2960428205691928 0.47499126194095 0.5403730533563881 0.4494372001889735 0.46799014048569515 0.18693651447942627 0.18431782096402838 0.20934930436590699 0.09670798488504055 0.0395377587044922 -0.0036060818762843794 0.029882630515584836 -0.06120406404817097 -0.08492769386925683 -0.12990861122530833 -0.26424900724586325 -0.3769201644023223 -0.4623263484304884 -0.5837810837778765 -0.5759306110830164 -0.5603000133084304 -0.5886371493643692 -0.5347577125924188 -0.34078924130197097 -0.4494812394680964 -0.48508175716900775 -0.5201469304385712 -0.4841980829437373 -0.4176617493325119 -0.3879830132651384 -0.28009052545266494 -0.1874438046400474 -0.07798516509130285 -0.035720105457572954 0.06793413385635409 0.037895984736282085 0.052839152626018945 0.284581651911799 0.1458194390313088 0.43215356526231824 0.450327277314472 0.2700622113950588 0.2825731865989105 0.2119408716129134 0.061586893647113526 -0.010186408909152707 -0.10179784363174332 -0.2130813486491895 -0.40028865311927636 -0.4305484792834823 -0.5145195288954704 -0.5704781410978768 -0.5934974006760766 -0.5651358404953919 -0.5466225840085636 -0.4945684065652104 -0.5421067503428754 -0.5137212442787853 -0.47917609484260815 -0.4918807021553223 -0.39621356456232965 -0.250229503418745 -0.18693503530223401 -0.11573435066162874 -0.10289927846906977 -0.10410399498425463 -0.18634228200430406 -0.15742926335650695 -0.097468338324918 0.006038607667814815 0.0767582786876274 0.16260708633575896 0.23475844845910304 0.23132700577813997 0.25411592014790213 0.26139911245307457 0.14600660602078813 0.1519006673187886 0.061880733044923 -0.02197042316477877 -0.08850097703423594 -0.2714505597293936 -0.191659155011127 -0.1929851253336297 -0.03198391239193647
0.5691522665165466 0.661476280466269 0.8209440578373939 1.0 0.8581095862452307 0.6257240782921696 0.5003401171283925 0.5321693327550108 0.5359966006039049 0.5041693243663533 0.39855281648201957 0.36468129413834444 0.30391631715642636 0.08402272441808331 0.24264707957472859 0.32175640947115436 0.22152203704291973 6.022089354279046e-05 -0.14779141049282693 -0.1437807629763814 -0.22287945716927116 -0.09797734955844556 0.18433660945463062 0.2741518419637224 0.3257337304133401 0.3725810788348604 0.3154155503475895 0.34377816725795934 0.28640128883967414 0.3489563897622339 0.3721569158531611 0.3237446431405545 0.21820745860412144 0.22422738548204815 0.23501708890080547 0.2217683197183951 0.12861990085792976 0.022292150455242903 0.2681173459998674 0.3527774801487305 0.321750279082494 0.2451088338019859 0.26009182966219 0.10951647758962939 -0.05742251005153601 -0.24648017903012168 -0.24571981639307203 -0.38061772659316845 -0.41691489367055373 -0.31792911275655894 -0.3731836730435896 -0.09164618670752746 -0.02272420460803934 0.13622431733017182 0.15877677856344763 0.2807190057597872 0.2154805731566826 0.21682131480345979 0.4020422594832036 0.42074595371974177 0.49842354843361236 0.48005237923664906 0.41511787911882164 0.2716961666457968 0.3938217255357474 0.3615502446335115 0.4421139459982224 0.4742986407266195 0.4098488361260633 0.35273444769370715 0.27807081179890736 0.28548627231759544 0.17739830912665502 0.10275926646956247 0.31176002101480765 0.23715405187641544 0.02491617244746828 0.06439959390761171 0.06094477451635912 0.08887947348587721 0.015113757549618599 -0.06121052526932407 -0.07953448030685559 -0.08020198361147875 -0.14315703005717542 -0.1759374728147615 -0.02009185844679065 -0.09140581025648904 -0.048788968412383456 -0.12122128179644019 -0.26765817498506167 -0.28809656081341384 -0.2266074782264888 -0.12908715149344732 -0.0908373892645631 -0.16236132146207977 -0.18940367620241128 -0.1643131062303777 -0.16339456920389403 -0.019437230988097447 -0.07236584118503463 -0.20480035027850643 -0.17423704743790322 -0.13828742056976878 -0.20149321898221287 -0.15364176475328906 -0.23342452408010728 -0.2086736857443312 -0.20881856841769675 -0.16399423144054043 -0.01173621532216775 -0.02218186713865701 -0.09747474642460827 0.08387395743289733 0.06687083713714914 0.07736497762014845 -0.06271495710101316 -0.16207418779411925 -0.1867606191679589 -0.28940229107565524 -0.22367818622927851 -0.15641625897662467 -0.10937300556666915 -0.14360745620187113 -0.059597689353358727 -0.09250640377988553 -0.1477339869938365 -0.08605556846110142 -0.0948707126546021 0.0687607225696837 0.15461534331881055 0.3532248086732791 0.36577213270332426 0.20110528861810198 0.27181467565715145 0.22507388854115526 0.26298368092820296 0.21386054533431534 0.20985339896293553 0.19125058383704124 0.3206069904043659 0.3585677379349782 0.024148812372077083 0.25145742899857126 0.17326022061448548 0.27165199590381184 0.259153674911316 0.19768735106741872 0.1788668594714056 0.11235154878945304 0.2285675155791585 -0.042178121766237066 0.059876666618269514 -0.21719652394898392 -0.3239227671936799 -0.48033324196523 -0.47207944791194617 -0.5136881736888881 -0.5127323046353433 -0.5021498484709128 -0.48916514662513594 -0.4039497598564624 -0.32752958912044094 -0.1944492282487989 -0.056590027740080505 0.06650110931996435 0.17760266005733016 0.28042350183922754 0.2896786497246406 0.3909168321962287 0.4957361522838269 0.5684087775830706 0.7520511380295196 0.723013737505791 0.6318591095229082 0.5018283586097629 0.4338851319397758 0.5246138343192982 0.38425561372342953 0.06372771128405036 -0.06342594220336377 0.10845099377896442 0.09174230381259915 0.16538611575418943 0.011755764919417171 0.18574235313837942 0.4278712617475082 0.5123103074130195 0.536659646442613 0.277421788049039 0.3132002231054479 0.145103657425609 0.1282657357679803 0.20650679367489508 0.22948657398624284 0.12620713316389545 0.18169278778798606 0.17912537708301207 0.13383799342290037 0.16791035212702776 0.11871620188275467 0.13157691439493002 0.17373924730791726 0.27950753405519935 0.11438022115101897 -0.057195468658845096 -0.28879186067330354 -0.13803718803119275 -0.25847054778545964 -0.36207313044346423 -0.453971202991066 -0.4106726918764884 -0.26145712763030643 -0.33534803201483604 -0.2966545679419397 -0.2863573791279525 -0.23489721968134503 -0.17224841525994097 -0.13636354596827358 0.03154209105610373 0.03562580199583349 -0.009503089137632429 0.08265273402842101 -0.06058064398262363 -0.05835747894276217 -0.37222214022873945 -0.39610931292555224 -0.3815447652815569 -0.2664056784278069 -0.23930107215736213 -0.3003325991578851 -0.1999093311034591 -0.1568643127039747 -0.20601858412641724 -0.04920795826820971 -0.011594326991267473 0.21602514711314877 0.1214285362640078 0.32972344373554757 0.3269167434090868 0.20621944346046303 0.1975883632359529 0.14713310780913433 0.18978567050866738 0.16649524645397032 0.12077991274415918 0.02780105292019699 -0.01283838009819449 -0.08429176068839289 -0.0010729965217822599 -0.017999597913772016 0.07609097309711538 -0.05579868173223712 0.00982240573735401 0.05432692278279309 -0.07240348437872386 -0.09765571848120475 -0.17988829488342464 -0.28735274330654414 -0.3731381544676829 -0.44245980034690074 -0.4533834062845437 -0.6045865425934855 -0.6113037594913979 -0.6046585180751943 -0.6049049797264284 -0.637193308856037 -0.5380628123432268 -0.4675837282785356 -0.30934306383452376 -0.2969495736366203 -0.40006589656408725 -0.25827616247817387 -0.19817465597781656 -0.06984038726528602 -0.023210647594039638 0.20718325238264892 0.28986827506072754 0.4298122316628014 0.4214990250288275 0.4149462431718726 0.45055888210953204 0.15463264674005053 0.20558612139974602 0.2849126207370034 0.18675435943610652 0.26493922705589595 0.22576588773934989 0.17106798520852237 0.042075050335379824 -0.03556304735665287 -0.10958293567869908 -0.2253702850049876 -0.41262991602658955 -0.4421402312204334 -0.5951159988075613 -0.5747674531412982 -0.5305246137092785 -0.582696112181367 -0.5869799740222971 -0.33053193610850146 -0.3707793924095156 -0.38041707342890246 -0.4176314901825122 -0.3762049817814315 -0.3135471079729766 -0.3374626946815745 -0.23277868272504132 -0.09050494413779696 -0.0435028994768756 -0.013988232437044756 0.027493909573467718 -0.012239084835498838 0.2008137733627388 0.160162656335092 -0.20368679871757345 0.11573925901997628 0.2319098107325628 0.16471387506136456 0.05516064615217154 -0.0002984669500377321 -0.11257958752555007 -0.15607318690871333 -0.20456097816356286 -0.26081199638971514 -0.42717749837052815 -0.42708632443068156 -0.49061371981134316 -0.535660749565892 -0.5543493658776352 -0.5384128066586699 -0.5420102869681026 -0.47168329147452454 -0.6099925539363047 -0.5616695241196576 -0.5919718807989975 -0.6329708446788588 -0.5085133709460549 -0.3647806481211879 -0.20294546078630268 -0.06529234066897062 -0.007108660646139437 -0.003320688299655598 -0.061791836093396606 -0.02440661610541107 -0.012762199403712142 0.09345859610962441 0.15660344173085167 0.2601848385292358 0.2895921263132176 0.18208523963180298 0.14659032841882114 0.05310414073986412 -0.13061182882942107 -0.15139983587456327 -0.25086202815905884 -0.320107160109387 -0.32637282227184106 -0.3272010621973262 -0.19930280291475808 -0.3322089132097001 -0.31979331447935466
0.30472403030924194 0.40814893212160325 0.5149688589357299 0.8581095862452307 1.0 0.8191393754449422 0.7100424340995725 0.6513392258859738 0.6757408191115395 0.6896939970955328 0.4815791526251971 0.4482839689854982 0.44228208995473856 0.09351862829213717 -0.023459807873951372 0.15705593888310515 0.13957286419532283 0.0636313052772464 -0.11890062216546558 -0.026415861805070162 -0.18588554232264845 -0.0732466830049008 0.30400056915786144 0.40723214040000744 0.46640412172663914 0.5159360707165861 0.3795911982314948 0.4891518594349856 0.4358467669359218 0.5175234172146997 0.5038154927922736 0.5074134761094976 0.4021311201548567 0.42786399734709973 0.45613718502852046 0.4336715098489553 0.37805734922444184 0.2703681622879286 0.3951314467034261 0.46332282675485154 0.4266360152725194 0.35324249826683635 0.3685115513872099 0.1544587044521142 -0.02236512622284641 -0.17023515132066133 -0.28844540902843696 -0.4136279374701504 -0.4389237430274592 -0.3404155238493074 -0.41627798442039315 -0.05339930685442889 0.02994321143532024 0.10248807160428883 0.09257644429423342 0.1604941794398389 0.11356367657512835 0.12930640974317478 0.2375520233868495 0.2574901125186553 0.33751235436944216 0.3652379619013882 0.31064877158961934 0.055281031238088564 0.19313571151228906 0.1571137805517803 0.2382863137772189 0.2784297712113683 0.2844664162411343 0.2790381697392485 0.2493663360417925 0.27640003829507964 0.1959030376810078 0.12244856538602299 0.41220686094991144 0.34040263727201747 0.19318723427425935 0.10893210718710725 0.11232952867580473 0.14204345315532624 0.012578146814976023 -0.0807565127446659 -0.053447058559097024 -0.10501425572332317 -0.17986469942877797 -0.20790280728814667 -0.10336601664475505 -0.17187315396114267 -0.14693071281411973 -0.17890046318255526 -0.3722424931828933 -0.33127126672912244 -0.19826264301321647 -0.03591185272088869 -0.04786599913040819 -0.13941601280767094 -0.21160700396069046 -0.21812031926436623 -0.20748586379048 -0.0996132155914146 -0.1335870139237703 -0.17443999366157373 -0.12967610379635916 -0.10675757649722505 -0.13567830295342434 -0.04875349786809738 -0.20489557036399159 -0.1924961839022332 -0.13164376669982822 -0.06837787496130937 0.027804041625569317 0.011636448869926508 -0.007226035193365502 0.12852653059056254 0.08228203978044694 0.03612419214817985 -0.1168558235117788 -0.15683248840270236 -0.16695469196473503 -0.16721548338111797 -0.14140489031892658 -0.1447717187435305 -0.13861750439645557 -0.17609510957203345 -0.06712086265772674 -0.11604552757932463 -0.19730380190191715 -0.09058055670695517 -0.061744026666569196 0.21054689349019343 0.22163923954487844 0.4315098659336109 0.3725347757693801 0.14721196652148175 0.1579434405198138 0.10405552343872862 0.1070359860235764 0.07866261176335188 0.053656869144723875 0.056959001413420245 0.26606202012908997 0.3741889948431083 0.03964074452717252 0.2583769181281946 0.21158061717069887 0.18508969086377453 0.1404376939196267 0.06088532015294903 0.05114045800133895 -0.01422664860871374 0.06485330394588706 -0.12923253593892986 -0.0026328483257191306 -0.24469489963870839 -0.3121649309693421 -0.46841094912808723 -0.47968811430215164 -0.5053436648401441 -0.5258111741868574 -0.5049960233142458 -0.47041464219473156 -0.3808274062602347 -0.299037166367399 -0.13820173651005688 -0.011300350244883309 0.10621425673314507 0.21084595064599398 0.32222394319407277 0.28382885172233613 0.38334990711752226 0.4243361400281462 0.40166953857792403 0.48907705352981795 0.4749399433384938 0.365686448445992 0.22756631523655965 0.1704733738381469 0.25909833890870065 0.17297644015079489 -0.0322648998250455 -0.16032879706640685 -0.04022475646448339 0.04018845649631725 0.13133109773586638 -0.033292799352618564 0.050279982364365594 0.22983669718033528 0.28946233481173306 0.2897404518941595 0.05493592105949494 0.12702148277983577 -0.10141217431594153 -0.12397107087195773 -0.012456479483315151 0.02696914846204199 -0.03352421829486421 0.06874032280325762 0.11933272714533624 0.04169875285878057 -0.014849763872093682 -0.11591338481782058 -0.10443559432856582 -0.06789254595159276 0.029767982457842842 -0.11745146585655208 -0.2481558114696637 -0.43546115482917086 -0.2625302944627436 -0.3534559493704974 -0.41322426159386866 -0.45322157089984855 -0.41860466803243257 -0.32009149246824864 -0.32591673597271315 -0.2371934661267588 -0.290182301512824 -0.3202668015271855 -0.26389841096025807 -0.20768959676365648 -0.0784282873018102 -0.04185769333399069 -0.08481162629512456 -0.010994218933178583 -0.12327418793639632 -0.07091824438152138 -0.36763346314311074 -0.4739928612761467 -0.4572443193439447 -0.3296346351091414 -0.3076930192860358 -0.36384140173305163 -0.26434267120278354 -0.19165040108248796 -0.2628193610718199 -0.1586387946835848 -0.13453210584702843 0.010263011968485685 -0.0712258432187707 0.1373485211517175 0.1013002158074286 -0.024072167271391328 0.03110230460199986 -0.010266949073193473 0.0635339360179774 0.018054550608517426 -0.05400374916947625 -0.12518493323567256 -0.1599447108438117 -0.21375841253232591 -0.18007897714227672 -0.17051345478342333 -0.1154972619608534 -0.1812788676236468 -0.08282980323196845 -0.05232161677890793 -0.1346053044704254 -0.15719935092435497 -0.2155701530688866 -0.34730082254356487 -0.4063672954601891 -0.4903446458648312 -0.48454889436948495 -0.5599802108011264 -0.5210696249838324 -0.4592457764752446 -0.43323084820012203 -0.4991256382408973 -0.4343189575834509 -0.3142195028513874 -0.15748777111858497 -0.21035679767762255 -0.3708217877554017 -0.28030234764081663 -0.28605767777723734 -0.1871273977504148 -0.12924155202801282 0.053848712982979836 0.15952328860063342 0.25364306592887303 0.1865499515464343 0.2118725085147931 0.3375169506008837 0.16609739673739424 0.24470359465267583 0.3114576562994331 0.25303075362219246 0.4108210557071108 0.32513085093487665 0.19862390671326344 0.06088808413254342 -0.04352252418649649 -0.11842502579225184 -0.18174013374346643 -0.34072295898998495 -0.32250953902537904 -0.44216490823077287 -0.4408879322691232 -0.4264460128338156 -0.5087305541069538 -0.5309281484584097 -0.2969703805531589 -0.2841263113076253 -0.24334647931916706 -0.2697509280889465 -0.21808598801995902 -0.163606606478812 -0.18483127685216272 -0.12658432540651976 -0.024014388858193805 -0.04220314444458403 -0.05005682827274907 -0.06621458071134469 -0.038747090018437354 0.272056059015706 0.17109830273009682 -0.3881587021616342 -0.16336350902637098 -0.006264726679976431 0.09117647021505865 -0.060625394467958914 -0.08899333837175351 -0.15743819169961737 -0.16610864318001242 -0.19670311317513745 -0.17063208784916697 -0.28173210329776904 -0.28113753982291756 -0.3209305753040144 -0.3508715296180579 -0.33641241009856576 -0.33599264594066675 -0.3544796073345029 -0.285253777199106 -0.48757655308012654 -0.37771646182077834 -0.4915850859416579 -0.5545305348343476 -0.4491885936880787 -0.35848826580097337 -0.2014658709318365 -0.07074143277906207 -0.00311532238734499 0.0037445872930894973 -0.0009819480684013836 0.058409622269160244 0.03475432446941996 0.08052918871234338 0.10817422088696727 0.1873895333248252 0.1786944184136367 0.018035949255968776 -0.01612040160027249 -0.11684077516303137 -0.27230939083118527 -0.28644954285215823 -0.3446722885129322 -0.41551178488189827 -0.34467190363907163 -0.1672948039062541 -0.004987603165383705 -0.26763394785638717 -0.3596940339742434
0.045293699409869624 0.17597353842848582 0.30234153623489113 0.6257240782921697 0.8191393754449422 0.9999999999999999 0.9594121470512382 0.8798996570886017 0.6159999700108699 0.5457936606588004 0.32424876020169907 0.24341649451563038 0.3712513924666816 0.11280380040174454 -0.04602823402905909 0.2612323594655661 0.185890947196105 0.022698708261637467 -0.016182978676513762 0.2821198792833236 0.16844162949903327 0.30533395639193256 0.6365925752741758 0.7371097119225156 0.7712658727017793 0.7803258856274663 0.6397891202495625 0.6316879621458659 0.4210224704580422 0.37191257547327344 0.3936245240679434 0.4693272431106144 0.4474781950740163 0.4563958712888961 0.44533806124890624 0.5041232539575218 0.41555047686588775 0.27421203627635987 0.6361987384935123 0.7681921363656744 0.762547393406729 0.6961720986269488 0.6804867334319475 0.4670216670855103 0.278504943051033 0.05316653375729179 -0.13623104471493205 -0.376192179856697 -0.4448863922556661 -0.32264695323245945 -0.40142625087625033 0.15609951704891534 0.2780616505979631 0.3692720847593344 0.2563990507935885 0.2436488878864529 0.11198414817410267 0.0005318164107522796 0.11345608454087283 0.09853443016621483 0.13740868365189848 0.11305146166751463 0.10846309390506201 -0.1434366623732573 0.01513917561854613 0.05069185210812951 0.17587577218705872 0.314341552095036 0.4499164076771143 0.50652524064639 0.5039993619580968 0.5348045267074646 0.4420975845588293 0.28762034396587927 0.5331632718671754 0.3578068006525776 0.16747052512181257 -0.07511748273046306 -0.06579352462504684 0.054298846728984655 0.061828848690290684 -0.07504165508373523 -0.05329553099491031 -0.03942778784015785 -0.05925745584572579 -0.178065260441645 -0.04196840102742997 -0.17768641358786919 -0.27192620268015066 -0.368990581935197 -0.5484708367238034 -0.5236356884255168 -0.350191584895765 -0.16338198855135191 -0.15313682063629444 -0.1792819672673121 -0.2627419566381826 -0.2703083629000218 -0.234792603222668 -0.14094770093152817 -0.1044784097155265 -0.10164653914319483 -0.012764619670893885 0.02662407762247597 0.001639309878722528 -0.020666056587490943 -0.1283855948459157 -0.14385705251905279 -0.17456504338245848 -0.10614723002371473 0.010976305338689986 0.10349907388825473 0.2444924761630622 0.2901861211032642 0.15868257974754124 0.055651798032240324 -0.12036754397814486 -0.10767511306010857 -0.06920920232852971 -0.016834050815346724 -0.06646476796796265 -0.058907642665921134 -0.05745012853323615 -0.12978830415915596 -0.014058007452125173 -0.1562449497439153 -0.3232359966972058 -0.2811841405983649 -0.2749078300524857 -0.02999944593021765 0.1033991934205102 0.6086617232394834 0.5769884407301615 0.3849470428805272 0.35338920077513664 0.25962030123229374 0.15869714124275977 0.11391386448151006 0.04338113209661114 0.07215908369332982 0.33063174454209177 0.32943487274836 -0.12001547773819665 0.1099997375921076 0.0026094293247062488 -0.06329972795128098 -0.13202494231227038 -0.1615118386269748 -0.13641355833100813 -0.10763622692578238 0.00954051289116281 0.01035819670563122 0.18908506504856237 -0.11544436369822528 -0.1893140603147592 -0.48718417847255524 -0.5109271773188644 -0.5353369418306548 -0.5714431620886652 -0.4968594837621341 -0.48023987639574817 -0.3796435996909016 -0.2649276405962128 0.001751704442481167 0.1922540380199642 0.37547724633165697 0.48123467076936105 0.6338212686653355 0.6075293935801322 0.7069572365743839 0.6817585755717098 0.5920803979122907 0.4666909622410808 0.30040641737386686 0.1255998446444204 0.0007650541823345754 0.02203096552878935 0.16768725619715186 0.17596922507270962 0.03498523022997473 -0.0972756199750041 0.038654742350227235 0.20045586205867513 0.38135263518071016 0.19410196515948822 0.21957706671350644 0.31882504104126497 0.31645790700641374 0.3175837936514214 -0.12785733830821927 -0.020824458378831213 -0.2894131230775772 -0.21266500330773344 0.0365702298883015 0.10855868695186874 0.14533446601968006 0.2796744609259989 0.3614738502841052 0.265396442271857 0.11435144897655754 -0.05636193611216386 -0.10602991091653523 -0.13249736850348245 -0.06749475143623623 -0.04445073296102401 -0.10276155667895445 -0.1948555630943154 -0.02874900351767108 -0.1983971414661257 -0.29564899225838903 -0.6360014304759731 -0.6645290649229657 -0.5688240669948011 -0.5274093590492115 -0.5004403333310882 -0.4842796193362825 -0.5855306656470668 -0.5268579652640005 -0.4667997277540732 -0.2972368749548441 -0.22682751010890637 -0.28547070300733896 -0.18342477952384306 -0.2596084514561323 -0.2776881060207914 -0.5743604249984163 -0.6177131086178052 -0.6163433835583585 -0.5216181818923549 -0.5201047143184107 -0.5518363587433449 -0.4229606556465643 -0.3052660838287633 -0.36926914188033944 -0.37155049185984046 -0.36347646634230735 -0.17665612763733077 -0.2903840145400258 -0.039708423632091636 -0.06994462385001354 -0.192063490065368 -0.08811394537454778 -0.12241332190907395 -0.0864700260781302 -0.09346399135649586 -0.24741759121257642 -0.3516704310845051 -0.3665732553643953 -0.3936517944459771 -0.3377600350923955 -0.253704285529436 -0.16843401196334046 -0.17064646567294334 -0.10345466742433355 -0.10308015012152931 -0.19427549086013368 -0.24988312577514799 -0.3464406689820504 -0.5224038503971149 -0.5781119484639978 -0.6888356583687387 -0.6685440519840801 -0.6842790867902884 -0.6682779449139475 -0.5141759316353897 -0.48855611495497175 -0.5666413013038225 -0.5078508396412841 -0.3278736993141956 -0.13578362408258154 -0.2481881600239837 -0.407438397081053 -0.33726137636420944 -0.40029692217057333 -0.3098979470144547 -0.24179585488084945 -0.02496450670932269 0.18781967934810456 0.18359028616592227 0.08093874369126279 0.15393513581218282 0.28510893480401683 0.24813439150838185 0.3115528152846923 0.4358429931616702 0.3030651302227651 0.5440442161132972 0.4509225815521117 0.37302927427752525 0.19902111633667835 0.12157504670057362 -0.0025126581501444625 -0.05410214542805715 -0.2611596858304132 -0.20910493060115437 -0.36340298373386776 -0.3149244778544709 -0.2754997184952602 -0.40301942105958577 -0.5288685988454307 -0.3329599930721403 -0.16002577160194612 -0.10186844882373902 -0.1197753982705114 -0.014427286289685167 0.04497673173350452 -0.0319885773754436 0.025918568931695658 0.15059084831177624 0.06457456308911827 0.044190352577902166 -0.0635248451858598 0.005734406284609952 0.05879182455322989 0.14029370508246927 -0.26109154756366393 -0.12034145463467101 -0.03313692176532993 0.03176763422842382 -0.11862176798472594 -0.14821403498177568 -0.15269671939697788 -0.15415039601033706 -0.21179107509900147 -0.15369595988996762 -0.19408034125096463 -0.13389361763017388 -0.17467813153510892 -0.20047288406228927 -0.22457715865637656 -0.26023770005632957 -0.35589001915037616 -0.24462268319223573 -0.5383326348880079 -0.4209284061631969 -0.5659518427687892 -0.6419985051225664 -0.53295977100521 -0.43526879496616966 -0.2117619166089022 -0.03881763307078416 0.05494597127723314 0.07912292273487981 0.1324153314351735 0.12083495473616354 0.06564646088647717 0.11270568434854376 0.14262417896373242 0.26041724525710835 0.24618437287405365 0.022891263346684936 -0.054411004735400066 -0.24778390387380408 -0.42587723486515267 -0.4745207870976801 -0.543105980909341 -0.5936647689324056 -0.49616983452958674 -0.10770267403100091 0.0021745080236699283 -0.1840515572011709 -0.2287499316723257
-0.11864413838022786 0.02651989636557743 0.18729961109702775 0.5003401171283925 0.7100424340995725 0.9594121470512382 1.0000000000000002 0.9406226393450164 0.6713027968769993 0.5875682960206058 0.37711104103869103 0.2849147023352948 0.45056772316242644 0.2392405379741097 -0.023486714026974845 0.35508403430671737 0.2917070966828852 0.0971725825619689 0.11789978949842919 0.4576030993746205 0.3790221919854812 0.49650954985996565 0.8044900735518038 0.8684872512565349 0.880520847275522 0.856971022899688 0.6773885166935905 0.6749207261020891 0.43681945419395407 0.36377240171695807 0.37554712980933497 0.4688021040313063 0.4889651146413372 0.5123084982309204 0.4859451121925864 0.5590594335763499 0.5028712675996043 0.3883944490163475 0.704301363222609 0.853090961017061 0.8614737449951166 0.8365406047234095 0.8058729808138346 0.6237972096889008 0.44278994529389143 0.24957289147766903 0.04751552855750599 -0.20960892895597344 -0.2883195014021213 -0.1522688435576028 -0.22746131928048915 0.3812756435160923 0.48375198166251837 0.5346709075135463 0.3801626580087724 0.2955667839057693 0.1348123832414769 -0.028706005216433177 0.016909578194055253 -0.040567990949223774 -0.04602153359538744 -0.08991161409213726 -0.07410515786720799 -0.314969515237087 -0.16648803736994594 -0.12680622797915367 0.005984728792475137 0.16021576725164982 0.35001089073116637 0.45191599975870755 0.5066645733992633 0.5580473272502865 0.5202762489447149 0.37095442367847026 0.5381890866038184 0.32202762992024886 0.07521788545512599 -0.10638892785191183 -0.08012626002120728 0.051423641968341045 0.10058620546150415 -0.04062191325060088 -0.0144228321445105 -0.0028738378409690906 -0.006238511256876479 -0.20070933662299145 -0.06851402362008917 -0.20405602249539465 -0.3301606759813871 -0.3970412017668275 -0.5523606311981837 -0.494605150524713 -0.29771616387426597 -0.12653035469139567 -0.126101161201474 -0.17253322031178844 -0.2613920221369742 -0.31561170304093766 -0.29238676096481253 -0.23284494334175337 -0.20592016687432563 -0.19118637958970255 -0.10283813434827427 -0.09237215599287457 -0.06726738272041975 -0.08165051534427774 -0.1355965095384616 -0.14355532404302823 -0.17505949224006487 -0.10580319348635571 -0.020233912043331876 0.06315087191024464 0.21989823368179007 0.22459906396439808 0.037284211057923684 -0.05856730020357886 -0.19742960299401482 -0.21547263421621216 -0.17987859151983715 -0.05844164591501733 -0.144637359133477 -0.13557582971527346 -0.1176842344613154 -0.1703666444489638 -0.032612910185227176 -0.1701350683822439 -0.3408457782483705 -0.305704718053226 -0.2417831550947511 0.007322390925376944 0.05049307507531734 0.5659388853960512 0.5440005588432552 0.33591598292237684 0.28053349289718527 0.1794284461835907 0.02171701646332778 -0.012858705563718261 -0.09074397572989536 -0.05333421538523003 0.22747405341541452 0.20236639597128056 -0.15249489452765855 0.0035102640237313454 -0.04185687913832212 -0.2167521345093539 -0.2764377214338731 -0.2607471259857441 -0.23089191473376797 -0.13593553577872708 -0.02027771685184928 0.05490428278029189 0.24375615156480082 -0.006988345424189689 -0.027101875021691015 -0.3183398031530261 -0.35710166647649305 -0.38120489408884695 -0.42012204826873206 -0.3225567968236651 -0.3264153217868727 -0.23543433846952827 -0.12990811086898146 0.12163751200966953 0.2876641695262712 0.4478284107716501 0.5564031634725861 0.7157046063178988 0.6744022584946094 0.7500520164357053 0.6586852120805915 0.5412870776877768 0.3087513541406486 0.10867656021136668 -0.07300213563682016 -0.1984876854953826 -0.1916198931634491 -0.05358954625337214 0.008644192868473252 -0.060611105961185165 -0.15703041622236136 -0.061636408021038105 0.1700892571669668 0.380949792425993 0.16323477099857708 0.12871588782949284 0.18984332736339576 0.13605462196429152 0.1351662891459727 -0.2887114691695161 -0.19583549414183557 -0.4361786488589859 -0.33999098523777843 -0.09319009918940305 -0.004365981890031619 0.06247792743297295 0.2142052967499229 0.3038820591133283 0.21000971798473606 0.040621333749268074 -0.13066026959369997 -0.1806386583070414 -0.2127305635674813 -0.17827934673116372 -0.14552932366676238 -0.16899475528768976 -0.2039309696571045 -0.06839767454666068 -0.2270636185548869 -0.2990339950754579 -0.642047099198156 -0.6745569115730629 -0.5397946868925428 -0.4517070660452158 -0.4805431080013377 -0.43833346193341977 -0.6446047330240369 -0.5991265351483502 -0.567489340361656 -0.40991412907852515 -0.34277758894363086 -0.4157116920673853 -0.25868856142201935 -0.323677286007229 -0.4282578485836249 -0.6597882869798753 -0.6990996363195503 -0.6986339076961187 -0.6376923407110134 -0.6373112763846841 -0.6655445337513276 -0.5586745477700243 -0.4266890254870047 -0.48312411426542584 -0.5297375090490904 -0.4930608664711094 -0.3249730216131018 -0.3533080596113188 -0.16280220939592327 -0.1803091397450727 -0.2648864652784237 -0.06582918787548442 -0.07844711697676855 -0.08784273363020266 -0.07909237719158103 -0.2980151918979949 -0.4677537623289177 -0.4873938272451966 -0.5188477576945599 -0.4825457372849746 -0.3974220694234229 -0.327658489201311 -0.30619010914483474 -0.23826305875745613 -0.25300352600639897 -0.3158216314853367 -0.36016384436387316 -0.4655864211365809 -0.6244023807910347 -0.6712423776837109 -0.7605652755105051 -0.7475741996225412 -0.6822844410779476 -0.6080409066388731 -0.38440874605489894 -0.3456425973403311 -0.45332299559869976 -0.379589637349571 -0.16612693330249753 0.0541832257100958 -0.06401114482631108 -0.22181249050605611 -0.1768379647745759 -0.291435964004217 -0.2393745141085355 -0.17370222322138484 0.000695536108390182 0.2058555655303956 0.11538911135551955 -0.008067645106891902 0.05870506510201093 0.21615745932228936 0.17934274564422006 0.26347658584525774 0.4005374567524445 0.27917820664736465 0.5312993993226812 0.4107356427147013 0.350954678356942 0.22195128659236388 0.19632340902851686 0.06277509898754849 0.05753243987861207 -0.10063495937671774 -0.07077534024004069 -0.21221570107745139 -0.19873838712084793 -0.10242752540263621 -0.282352957861636 -0.5553355231238312 -0.42763603554247515 -0.17984127346706752 -0.0686977088851012 -0.03444271845506873 0.15223775074776727 0.23066721856728784 0.1944289711023261 0.25309265362808003 0.3256336839648969 0.22733469419462887 0.18607587508690926 0.03276196910258647 0.0974993203289263 0.05802414505423647 0.12905603759577036 -0.16188118006061922 -0.0698561568961931 0.0007373920137095809 0.10372880993989635 -0.004490225349975657 -0.01621892895021346 0.032307478038157526 0.03739443745243537 -0.014262551500237234 0.041624065684627704 0.011998463077156357 0.06927593739143827 0.03528386171693055 0.0013783531235996964 -0.030597067816071168 -0.06091403466053835 -0.17344867243606696 -0.04707183029406375 -0.4270506237703579 -0.2956194876555192 -0.5269176159590706 -0.5827174428974743 -0.53325760001209 -0.42439822287340206 -0.23690001532248264 -0.06597091019661697 0.026651826044784867 0.03652767740332315 0.12813101556529136 0.05915194141753857 -0.044425858139741155 -0.014163821898756352 0.023096566856094954 0.15710656580090807 0.1528989221930408 -0.09761118303564657 -0.14523302137872757 -0.3440648050377405 -0.4715546385768177 -0.5158809567698028 -0.5430239098080829 -0.5528330132490233 -0.4063573319712435 0.08062686451910658 0.14889920598383483 -0.03909160252886303 -0.10422558465656746
-0.2005032990207246 -0.06274420669982457 0.18896186207437146 0.5321693327550108 0.6513392258859738 0.8798996570886016 0.9406226393450164 1.0 0.7771551845209409 0.6256696504458192 0.447564032672061 0.30891154909917723 0.43683415762118166 0.2580909500068922 0.03584484897829245 0.35075945507613854 0.2487330405174434 -0.07505373520303661 -0.002532340146822229 0.38857566296881413 0.4202940255231933 0.567659020530979 0.8644300771317487 0.9272366224601314 0.9426289780569174 0.9248744434696878 0.7546633047534407 0.7708736097596719 0.5022150691453989 0.42687227716068904 0.41447897350350404 0.4248110155798259 0.4366739344532045 0.4703155350077235 0.44257095273678926 0.5232076308584193 0.4752730525769023 0.3729240449678748 0.8090761397998003 0.9401250563786735 0.9311808598911302 0.9012260974282309 0.8871636899565433 0.7341654500260901 0.5901318142121987 0.3443589065203252 0.13031134002385866 -0.19941248402258235 -0.3215504743854642 -0.1921719724899884 -0.28435585980082795 0.43515908576301293 0.4885648743891418 0.5508534759227229 0.33495994013700225 0.20282022868186075 0.0066580982824653336 -0.20201356770413037 -0.13432624852413586 -0.1931255647381738 -0.199992228154748 -0.25190815984176484 -0.22611071814952077 -0.4148410062402193 -0.2818446084488881 -0.2091056069164517 -0.056810644499416064 0.17363940367926978 0.39242009238025033 0.5261570791338737 0.5755894165216741 0.6509985164932384 0.6219200436936255 0.48808476293483394 0.5612983454314168 0.30288241148544504 -0.03760938922311971 -0.09228021723721747 -0.07038936237600048 0.10501987637732521 0.13430484111538082 0.03056470126349583 0.07034257972967133 0.06417628458997213 0.017489591449842575 -0.23144467312477693 -0.12399852491270726 -0.31868466868580825 -0.49646236061766874 -0.5735043146820246 -0.6792705571431938 -0.6112448831050712 -0.3822861194366965 -0.18376343633565367 -0.2433342321556284 -0.33486384310307155 -0.42536275889666086 -0.47163604114759977 -0.4183437006873699 -0.3541607787718085 -0.29134723785275324 -0.28463319923031905 -0.17228411572452743 -0.14418285836077507 -0.12724728297361299 -0.12703623648400758 -0.061526044492037565 -0.024308091771393776 -0.0739315522738979 -0.02222117167213184 0.06787960482997593 0.12482316909534662 0.16271171639207718 0.15213692426745057 0.0033471565698324117 -0.04837850645953882 -0.14551775562246413 -0.1566620371853312 -0.13515442233546313 -0.07329687531124568 -0.1865302323414539 -0.1787232757617402 -0.15950838997263292 -0.1809385657064152 -0.010148162348605773 -0.1130676378902717 -0.2627578275417649 -0.2900797332802124 -0.2867222006940862 0.006621108800879727 0.13885432732530478 0.6009683215904222 0.6016192400734992 0.38054661522288186 0.3457369296884755 0.2211141513100973 0.009861249175642881 -0.05489005026321858 -0.16995838564853658 -0.15596331531572852 0.11669265213027205 0.1213003914449739 -0.22668297426188255 -0.1447674690386622 -0.11641120878544574 -0.38431516413004585 -0.4478997292782422 -0.4300668454210137 -0.40563100465866847 -0.2936775838933078 -0.1542080172456136 -0.04201926708626496 0.2369684267223121 -0.03356566450312378 -0.013236277168950017 -0.37656417432843364 -0.4234265749059513 -0.42754154012716633 -0.4690301926538723 -0.34784305217702727 -0.344531823748846 -0.22423322531932607 -0.12221832130278446 0.17979179779904736 0.38470465814923094 0.5655245372707433 0.658023878614121 0.812206608123954 0.7702671956455657 0.8437934194572553 0.7340398813747521 0.6051906335668753 0.3394204329128529 0.043620892195006415 -0.14962371029009663 -0.2711314399754979 -0.23790759260102154 -0.05808769736115176 0.0877383438664718 -0.04449035296253 -0.13428746638476555 -0.05053233880620592 0.15975748659458186 0.39806393261151 0.19343746455774194 0.18812314331896546 0.25379533288304923 0.1772520964740429 0.16770607151291486 -0.2836327307544301 -0.19626825992835578 -0.44691574484248897 -0.3229260255050543 -0.03634612615732737 0.11269251714956019 0.1635282068642839 0.29253035083802703 0.35421637286353524 0.25363860407362476 0.1299280194744515 -0.009853268012747385 -0.10896702623925109 -0.14255664000530052 -0.14342881692840848 -0.07919768727375513 -0.1598458927520401 -0.15635380009876568 -0.02646667924653819 -0.2367351984846898 -0.3506007778935805 -0.6109216988116325 -0.6707448927403312 -0.5167385873985024 -0.4698938562730337 -0.545242637385235 -0.49782671031442477 -0.7093617579775208 -0.6803261731569421 -0.646003190795747 -0.4763746955483406 -0.3935944320315317 -0.46391911648520157 -0.26071442878997014 -0.35247248339637693 -0.5325578907846406 -0.7086579924219776 -0.714513784335642 -0.7004255200719012 -0.6386454736859034 -0.6522098994708708 -0.70919267683195 -0.5665171327894676 -0.42790743538314086 -0.5001190093273155 -0.5555045393650225 -0.521692570531604 -0.37141943670368627 -0.32816670765397965 -0.1821440288856013 -0.20126559323593757 -0.27444868795042054 -0.09417941695179113 -0.10053546924529425 -0.1277848618389362 -0.11427215969160957 -0.35677113536713323 -0.5463071667149473 -0.5556001933872944 -0.5700076589088947 -0.5198121791072619 -0.4121407357956194 -0.31459764316375083 -0.2786321602106342 -0.20361792498670922 -0.20894507411455276 -0.29486329362355373 -0.33751123338561584 -0.4545517315666544 -0.6351699665035595 -0.6704885503338591 -0.7598684476822355 -0.7395582620182968 -0.6535326233339112 -0.5942388466683133 -0.36950565484782527 -0.36951657628813045 -0.47761248685198393 -0.4737523828996687 -0.2464252391635028 0.036181906031480346 -0.07785900655379366 -0.23465360440586536 -0.19950618398595785 -0.317997756568528 -0.27704846438294 -0.19088010255994853 0.009456058648536644 0.27065553880423504 0.1689271509872308 0.02522786052567525 0.09903676550084445 0.21729973995193377 0.09030312078698799 0.18342209531004416 0.35140937184692367 0.23049737007280732 0.5192377281361026 0.40556855264221814 0.3511106096425093 0.2501645964831121 0.23392791831771775 0.11592182321135976 0.13267859329293438 -0.026600908105642085 0.005167559001579465 -0.15618100336515536 -0.15821310971993768 -0.1103968506598835 -0.2511265427916693 -0.5372480113715742 -0.4333244405324077 -0.15819662062725182 -0.03627267832749116 0.023653268886723085 0.22072131087405475 0.3027680644601227 0.25223656876889383 0.3202267153716298 0.41076955424691325 0.29798049054863057 0.2471539143938593 0.06528145838042282 0.03749492798433714 0.014096181529085261 -0.013259507675870445 -0.17186954573608873 -0.04146206710673702 0.03497150140286681 0.09576312550476694 -0.011685322476515587 -0.02929269505853836 0.0448254370562687 0.04833438359018232 0.03106074141984068 0.0734888789291343 0.04446921156668521 0.1075803251814917 0.06236062824607977 0.034552274070067834 -0.002900218936181568 -0.048789676944984296 -0.18105764400904634 -0.020178434208513875 -0.35904036620099805 -0.33500929160864884 -0.49349846965364164 -0.5513288589982465 -0.5161555964382403 -0.40081474185746413 -0.1944128541296072 -0.030109612012564922 0.07375435182589715 0.0802073398757508 0.16397634371988792 0.08513665234131534 -0.028633395446249134 0.00603018053174191 0.044421178422192266 0.17600087865333353 0.16052830923265793 -0.08529715741895649 -0.14160857917287 -0.37425589749853533 -0.5117644060464775 -0.5815727452975914 -0.6231888104388402 -0.600772842058022 -0.46591853596517685 -0.005505436344498346 0.04214103024108037 -0.08954943581351245 -0.13892617524919232
-0.16966501638400702 -0.11806371868781361 0.12045177569476391 0.5359966006039049 0.6757408191115394 0.6159999700108699 0.6713027968769993 0.7771551845209409 1.0 0.9337201630699477 0.7886383925739797 0.7077707140556471 0.6897191723465776 0.4933667170526286 0.006372515248608635 0.1713130237282401 0.17037100099939306 -0.039959321592639416 -0.03828370122142404 0.19795572708081965 0.17526627987906668 0.27017192903744924 0.6181668297836753 0.6833599651110007 0.6763679381663358 0.6544033984355521 0.4222721158809272 0.5848918271936843 0.5139409421987816 0.5708953257941333 0.4142861751097395 0.32808352946821856 0.28620834409553375 0.39304321062497755 0.436650864632326 0.45263792289206023 0.5666138458567478 0.6081646498086855 0.6505096196327894 0.674264174637932 0.6254914550454882 0.6323485149277194 0.5905270809828584 0.43476788663283605 0.3529568057788427 0.19643803517241493 0.023106188484418602 -0.19424748401580938 -0.2802174452237926 -0.16906243894364872 -0.2668401809776748 0.2963509536841125 0.3164304624035844 0.300577714201718 0.1608231877428329 0.02304965142123064 -0.08698211462818303 -0.1898861492794058 -0.21248811809019275 -0.2490195996436537 -0.23924943358914413 -0.24905724276116267 -0.22089252504829546 -0.4077781499205802 -0.3169927427859599 -0.33988698017007846 -0.2430382214535589 -0.10560700663060815 0.036350403590486115 0.13956231613044223 0.18836811190627858 0.29698573297847486 0.27762455968471267 0.19912835940712428 0.3063046429197793 0.11876454152566483 -0.04772897854742884 0.23326846270677556 0.2888017319250876 0.3659553816265041 0.24094456010400628 0.18842589380142297 0.1353865838440103 -0.07017628650274231 -0.2201653357605761 -0.40560998117472286 -0.36016274452785 -0.4605752302736827 -0.5204654354168725 -0.459781665553321 -0.5329529157744755 -0.3828930604538438 -0.13450299043939948 0.054407246081319055 -0.1506913917284464 -0.3706967152738065 -0.45899334771537836 -0.5264618112784651 -0.5070563444177502 -0.4733322234267995 -0.4515846086738352 -0.4359393318200138 -0.32991622516049507 -0.2850110304279719 -0.24104284315595362 -0.12391482252756666 -0.1267065348636179 0.019890830803083702 0.11767218642793076 0.1500797750543993 0.15697315919121793 0.04572568827622807 -0.07394039519102373 0.018383441118065745 -0.0828954172392127 -0.08722642259883254 -0.13110410737743727 -0.21657283912423522 -0.26877096319763283 -0.22706604790400098 -0.3329676497077285 -0.3623494104577724 -0.36093912664280964 -0.3549007443708316 -0.16085274512553885 -0.14912639804401048 -0.17993068079800298 -0.039832079636000134 -0.04276601913126129 0.37439966990032286 0.3574359800396378 0.3319767502522218 0.2785367335988781 -0.0093358994146977 -0.009532324111805364 -0.1050324078356558 -0.2559075583546499 -0.2730192652532102 -0.3245744101773402 -0.3448441138014848 -0.06714002707697479 0.1097163071105877 0.0019663027627520213 -0.025551463157548318 0.1298687766723692 -0.2811250601629194 -0.3113097447724735 -0.33357210138533444 -0.3762693736103299 -0.34467434218220516 -0.2775652595714269 -0.2677380162273928 -0.08982612102239569 -0.24797701677561718 -0.16404698021363232 -0.32596760550733167 -0.35724431361856673 -0.37135115369037935 -0.37356242741320494 -0.27551360830602095 -0.2702861021005282 -0.1539917954003862 -0.12100916374093666 0.08768741201069574 0.22548593362500677 0.27059025938327846 0.3166294857241192 0.4483847094747733 0.3901688113030825 0.4626527106449949 0.3538462317825136 0.25010337560938867 0.09281297698999026 -0.06977338082855908 -0.17915612124351984 -0.28533762143061364 -0.35993218765402324 -0.24290358996978711 -0.11415371638050298 -0.32168949192582785 -0.38067157643326466 -0.21648563913980298 0.05184384203826778 0.2077348903197939 -0.07261765290815782 -0.10860167180635905 -0.016988155850999748 -0.11256006297976148 -0.1263173241607624 -0.38641625166462795 -0.31692519675421343 -0.45511281685880145 -0.41143325275422005 -0.2406808706393041 -0.08494742977031236 -0.1095198880493459 -0.0037268795472854962 0.01910287337139063 -0.10826045403965327 -0.12092934939723653 -0.16694765559727823 -0.21752098517682672 -0.177002611854111 -0.17747088403279088 -0.25259831241218844 -0.3934077296452352 -0.4397627943406769 -0.3689121785454709 -0.47497370537959843 -0.5352386330927473 -0.29458515336146746 -0.28805790568746803 -0.1513032876635896 -0.08984287915660444 -0.1255319781175665 -0.10357655952344864 -0.3657756561892345 -0.3616734623227115 -0.31043854066923426 -0.20101499890798516 -0.13883114616078468 -0.2303550846783721 -0.048408582743146 -0.21144733704431312 -0.39057677276120917 -0.43122329290968886 -0.5537487635621768 -0.49578017028226773 -0.45568964415156205 -0.46185689280077785 -0.5343878238788135 -0.46996186510071847 -0.32767585775641145 -0.4055609217254333 -0.40527279388404347 -0.332208131436515 -0.2747461085936 -0.1329300259538981 -0.06271620183766909 -0.08681770434648772 -0.13372979686943823 0.08403753560901482 0.10156679320789302 0.11213392330794067 0.08191836828960468 -0.11430977432926456 -0.3144468744008855 -0.3454805584391857 -0.3946470570596551 -0.40855996881439677 -0.3985924471951483 -0.3549063939733346 -0.38626519684366184 -0.28890123872429885 -0.2880510878808467 -0.3444060890145092 -0.32209209678140766 -0.386911800551538 -0.46320699293893414 -0.4961954508166912 -0.5188536303480398 -0.5207151812869244 -0.42411731176826245 -0.24435687232746972 -0.09483277567500656 -0.11876268314770527 -0.28825720687074796 -0.30650936675780555 -0.13488650979565475 0.12846346542397427 0.09743469453964769 -0.03033843078184453 0.028476505627013513 -0.061847551638441876 -0.04199319510593442 0.015914250318376146 0.13510532518066812 0.20953582817067148 0.15516220135013004 0.06998367360035969 0.17707806147127358 0.2987076842355187 0.059890606112008055 0.17480626912600278 0.296236818187873 0.2301006932009868 0.38144213061885435 0.17386896093220033 0.09030769734232244 0.03027212612815753 0.03316940844830675 -0.01148895999867043 0.016500909897973485 -0.013697345708065793 -0.04514607560754027 -0.11737968234683731 -0.2481333628905421 -0.13874144739184668 -0.26842623226502554 -0.5332784107743364 -0.48358408658505153 -0.3593843709513993 -0.24237371833292745 -0.13764514515883702 0.0572406949371223 0.15263988127968 0.20982058866384137 0.26113097071755387 0.28515665300244325 0.2388681189494784 0.17160915856611625 0.05221880619385418 -0.05556982174112808 0.29194330439139 -0.014823242347451368 -0.2587294672560746 -0.19558390336717751 -0.05404895023956884 0.24292043686225853 0.14253210541505693 0.1482294887196172 0.18318237584377284 0.18820871415925422 0.20910463529755116 0.17294179707681276 0.06860745806259758 0.05726167589287607 0.06281467299773996 0.019596099582171924 0.035953218869458056 0.07949394955808484 0.05706077842787122 0.217222751604767 -0.08586877133700975 -0.16378863587297837 -0.31698708786736673 -0.34974794286955363 -0.3869985209485732 -0.29087274241035094 -0.22510279382873088 -0.13065062585145562 -0.08526171510492482 -0.09391424539984738 -0.04314456956798236 -0.07454060601993895 -0.16760848155768668 -0.15695530292580298 -0.13149843328495026 -0.037372841971774054 -0.011222360398878417 -0.18361643585794557 -0.15595162750987654 -0.2567860506407042 -0.31343177974215497 -0.32576807715117306 -0.32378730656745175 -0.29183859882209334 -0.14710450959668878 0.093126342930997 0.12540101024856856 -0.17502840155732402 -0.3126570180169572
-0.0779110851675044 -0.07762386548040251 0.08969020433547792 0.5041693243663533 0.6896939970955328 0.5457936606588004 0.5875682960206057 0.6256696504458192 0.9337201630699477 1.0 0.898344372261966 0.7811966395359652 0.6957195465890913 0.4831153585441861 -0.05360370386614843 0.0960591341899157 0.1304087327160194 0.10811162394962863 0.06549949952279999 0.19523352026873184 0.07281075149079554 0.11815590256194497 0.48464222004429347 0.5338020883411606 0.5230902675158503 0.49289628237243654 0.2754766882292919 0.3765428887538259 0.330115409300356 0.4400813038943106 0.28236974995440006 0.24290711273828067 0.18299914924777716 0.3186410289334341 0.38342170527219427 0.38596902920625875 0.5522942053519044 0.6294153107336354 0.46170615194337533 0.4900768011531357 0.44872825029066926 0.4665095853437262 0.4183010358735638 0.23522961480946508 0.14214004806200248 0.07114337247592566 0.006326473328284354 -0.07800879978990269 -0.12921999562745945 -0.024934641339491075 -0.11381367924000432 0.19266455970914984 0.2211049215684683 0.1776128084224433 0.08672510028420066 -0.009278950891513671 -0.0689401387148494 -0.07224376780057332 -0.1569027007926351 -0.19640706528250876 -0.14700339178440053 -0.11098013255384218 -0.050752070498606354 -0.23215407319047765 -0.15978339240502618 -0.23862934808882064 -0.1798066690134714 -0.17408171799584304 -0.10099012047196047 -0.03356061314513548 0.024518462456681475 0.12264973815602802 0.09587790146732685 0.02757660918924455 0.1380234329084205 0.004821089756303717 -0.043350953658672066 0.24673274930579958 0.3050283543285111 0.31044523223772225 0.24164694159496214 0.17032429845070052 0.07903475386589862 -0.11021580168555074 -0.2503815327025493 -0.43377503379059823 -0.3932490205533184 -0.43535404741852807 -0.43195416495411376 -0.3279090743839777 -0.3622152379343531 -0.22579582871882628 -0.06369927417760064 0.023229608175160264 -0.16613963735938989 -0.31978599100826094 -0.39113333927285493 -0.42679172745522614 -0.441955807667575 -0.4177299591525651 -0.42371917956386235 -0.4072528931387405 -0.3371212557983839 -0.319352016798412 -0.2462563338231088 -0.0395192382964091 -0.18844201799681176 -0.04927878755733445 0.11649584357882736 0.15544938235162742 0.12779584636178867 -0.032044232309557455 -0.08973544418669714 -0.0005211887254025694 -0.1313796721479454 -0.14301044482634445 -0.2055352907300712 -0.3030895398296136 -0.3632646249041118 -0.2905391811726966 -0.3273748365080598 -0.3658265760161223 -0.37087840577144665 -0.37443956400194867 -0.1888760090490337 -0.16928789048523502 -0.18883573638436868 0.08474419604430042 0.09037370251814554 0.45442624889233574 0.37875914523443177 0.26481795682166437 0.16973062953907878 -0.14904325163959242 -0.14367816342937872 -0.1871584539181414 -0.2735767596056024 -0.2277038257841064 -0.21502141162490024 -0.22307701966273333 0.03732893039956577 0.18550317347037917 0.08598442617149467 0.12712104948732372 0.16018989020613736 -0.16732189923907392 -0.17056016937516744 -0.2188736845293118 -0.2683962120393395 -0.2894266297779006 -0.2537853318465758 -0.31103058715893744 -0.2120725713392612 -0.30506166457340955 -0.2030093368570068 -0.1982584739234094 -0.18428234079909359 -0.22301824365990452 -0.20653284697000024 -0.1260506947078612 -0.13196424870254428 -0.08155347305555412 -0.03668699118726156 0.03228772276049097 0.1016498579928972 0.08617548359708943 0.15411455070428484 0.262315085528672 0.1915234998289047 0.24711142741269357 0.14491633978178878 0.07245737229560538 -0.0016364725782793518 -0.022827721038251817 -0.08279612829709752 -0.1679072916557152 -0.2940974868899087 -0.2771247721565139 -0.2634378680060126 -0.40386286747963845 -0.4398096061389813 -0.21317388959964145 0.09812325413812986 0.17821894696219848 -0.14570906347971324 -0.2169601803058504 -0.14849354647148846 -0.23302862671738345 -0.2342390296737726 -0.4145675856545131 -0.37674259022177775 -0.4473478084974126 -0.417548701786559 -0.3121423330883063 -0.23502422588174218 -0.2572583624985204 -0.1456010228774702 -0.1174923057392178 -0.24910072837256025 -0.2514563478659567 -0.29650909204237597 -0.28654677494997943 -0.2210869236927917 -0.16261444230036437 -0.2910022651195252 -0.3694266399574207 -0.49552028882800725 -0.45948734576348343 -0.45563797818442514 -0.524968872810316 -0.22125536836145882 -0.20338765569029058 -0.10825568368063623 -0.01469769059231946 -0.0041372226559924065 0.013599882446653503 -0.22464013325829232 -0.21665139999398975 -0.14746493686400391 -0.06881096011228204 0.005138834119925076 -0.07664112562320073 0.028222807224488916 -0.11035550078375429 -0.20708474396275095 -0.291261134788518 -0.44608868480961067 -0.42027490714070226 -0.3837945051645187 -0.36699507987548907 -0.4008062637552518 -0.3756612006755328 -0.2454018018137595 -0.3247424302927147 -0.3202385159578162 -0.23528029677854162 -0.22204336425826232 -0.06427672738166627 -0.009272912283073656 -0.029379387753628895 -0.05639005268513127 0.13752338308050266 0.1830669683641951 0.2274724345507303 0.18667712731538902 0.020360866401166345 -0.16830394311566405 -0.22856155807215903 -0.2834412247542752 -0.316391124503974 -0.3375757383922245 -0.34081147195061556 -0.39990634316649815 -0.28845633983635577 -0.2958483118192036 -0.3091524089291907 -0.27146109820445874 -0.3203780643684288 -0.35372100738618456 -0.3977435883670156 -0.40593512425749756 -0.4186288572282033 -0.3420521455496857 -0.16510847099104958 -0.04592971933078315 -0.04587251538989291 -0.21350362722598143 -0.16981203893823765 -0.03949413973566435 0.1337200913841656 0.11917184094160593 0.014909003142904559 0.0811816151140181 0.0041546938864430675 0.02364045037302091 0.07977733320555183 0.15623883847237469 0.1476484175904805 0.11125356559499754 0.05187520920606862 0.11723791254030057 0.2211985941835458 0.011641628313579802 0.14730240062200353 0.27171517073570617 0.25952245582537836 0.30974669871528376 0.14051083289794306 0.04470147738670076 0.0020418578713864858 0.014059500743971092 -0.01786132338700981 -0.0001671233199079589 -0.0058687462289614065 -0.050467111419215845 -0.09575238207663672 -0.24122779735368108 -0.10911548417853628 -0.24011057360736612 -0.4988319771836045 -0.3741866354628284 -0.3572717122165 -0.281731536734559 -0.17137200441074388 0.011984636392144858 0.10163329229991812 0.1816025026573462 0.21952924713376618 0.22234004091401074 0.19548460336460546 0.1331662097634831 0.0546608515208509 -0.009879513204647233 0.47251367889882506 0.12245786873938369 -0.27691724923005545 -0.20402451164900895 -0.0515397948890681 0.2722655779173623 0.14904635318333814 0.1638900023432765 0.18023303588139455 0.18060047480192207 0.17648805680193316 0.1411581325255266 0.04174500315295902 0.009319496953219049 0.03250615298937258 -0.007168150682666004 0.024282060243855163 0.08708410497025397 0.09840715102772751 0.2131747754425151 -0.0764632233870855 -0.03965748604731678 -0.25497997331966127 -0.2627556745445585 -0.29024433506118597 -0.2026525781662966 -0.1939608335747193 -0.10515280595084955 -0.079945983563398 -0.10506773107043373 -0.06583130242689321 -0.08763277535514948 -0.17273395551001347 -0.16726714758671613 -0.14208476159335792 -0.06029763137005732 -0.018266689216561563 -0.1774792412278736 -0.12554780347535058 -0.1797104003135949 -0.20978412348053194 -0.1949290792242332 -0.18423044294949073 -0.1703242597930377 -0.03197783759071965 0.15419201578487216 0.19722479741016322 -0.11573311279172997 -0.3088722942654331
-0.06419234786915039 -0.09501988244979406 0.06863975534695439 0.3985528164820195 0.4815791526251971 0.32424876020169907 0.37711104103869103 0.447564032672061 0.7886383925739797 0.8983443722619661 1.0000000000000002 0.6949234687649747 0.519675238074734 0.44950232252139677 -0.011431476574299255 0.09283772246954602 0.13076617883861186 0.16200700636492266 0.17854883405366548 0.2072755343169672 0.05317508205616881 0.042025161529037784 0.3749024279859185 0.40769618411259223 0.37820421093245665 0.3126185680630775 0.13981302864018094 0.1122965609041479 0.04262908279674642 0.16441200871378872 0.062279080841642014 -0.03282771603690896 -0.10566078640084439 0.021854929764709822 0.0937034347204576 0.10415342479950089 0.3241991857003669 0.4809385483461418 0.3475697774411729 0.3512441217754756 0.31193147019192985 0.34441118269960397 0.2862171118746482 0.16286704982578454 0.10794668012116908 0.07250490264154011 0.14212878769989135 0.08418595931507634 0.027962571627981513 0.12279945119762935 0.03441280202514106 0.2015775129745988 0.21929387492732735 0.16315132712280161 0.06852462715748908 -0.029800158240969456 -0.09031813312590602 -0.09059202622775267 -0.1666732105172956 -0.20993118779034384 -0.15273649670258502 -0.135995213619977 -0.024577607171450976 -0.10032697131544864 -0.08087781164187904 -0.17548065004307334 -0.14002589110435246 -0.1963997007431708 -0.18334890056760367 -0.11132685375888422 -0.06181706805633065 0.045962175797117734 0.006508168437276296 -0.09160222867971944 -0.08849627078632084 -0.1952344278104854 -0.2103651871238242 0.23231947315093404 0.2798315034924301 0.28164591007462914 0.31874855719912853 0.3341175407743327 0.1532957392518287 -0.07187033670326674 -0.22991141125185172 -0.4548771230755552 -0.4098634986372363 -0.4256828584090037 -0.40921671237274493 -0.2964628782016845 -0.26246157977633416 -0.1567103725617256 -0.0560198045797586 -0.07359818554453977 -0.2856734280711806 -0.363230969737821 -0.3936685674361046 -0.36810019909763886 -0.40464982369392793 -0.38618592053732204 -0.3998162475813593 -0.3834361046838208 -0.3600803207793661 -0.3268407438106516 -0.22839358578300717 0.05730852292730095 -0.07855558245244866 0.028602741546658903 0.1582056609055157 0.15063145641888728 0.10748911829613372 -0.06584311946500349 -0.14076017903798774 -0.07097319064962895 -0.12151705207998262 -0.0623897723437855 -0.1299613105870163 -0.28925005871298703 -0.3552392655116975 -0.36332287833974825 -0.37121416298749627 -0.37229572859558185 -0.37833280212107856 -0.37958142445054327 -0.2111831571876549 -0.1630634784089139 -0.12417150839365101 0.16398085816596908 0.0392044148562383 0.3509381788039761 0.3938431132954976 0.1374910125606235 0.09027436617263812 -0.189856796210952 -0.15557976098102022 -0.18241749844981422 -0.2582557092463565 -0.17387252756841556 -0.10687535273653598 -0.11354425103417308 0.12114609089809868 0.2179696571791475 0.18955908985993597 0.1632945184261424 0.14635028975685288 -0.17216242240480123 -0.13151907427645534 -0.17754911155523453 -0.25109140563551235 -0.275352900166007 -0.23799394677235536 -0.3490755845534115 -0.25417686118581956 -0.30801878374199154 -0.1727277069631766 -0.09031047102966747 -0.046145490536573956 -0.11384019393797723 -0.0726489882834971 0.02049363427298018 -0.006177639104164691 0.007503030568481914 0.04278306323849523 0.029314402399348374 0.060438069230296 0.012161600601890721 0.07741050513534085 0.1610594688899077 0.11070749806783681 0.1477219124125373 0.0504229223382635 0.018455763500124102 -0.03527846677174169 -0.02973351344518376 -0.047316075820374275 -0.08177733747974536 -0.21919805169519294 -0.24173967494836973 -0.19101580487807443 -0.40005249351080785 -0.41437946344424026 -0.18766440903227172 0.12349258321173864 0.19540847262455086 -0.1284882609541085 -0.19100589717181587 -0.14066304164447677 -0.27034781275578984 -0.2773761374098358 -0.4432418874226904 -0.43443087952252807 -0.42984274893074725 -0.3872396335778713 -0.2818470653904707 -0.17906762253773362 -0.20083920438947786 -0.09149952869616512 -0.09124289835417003 -0.24880563148152804 -0.19838812912861087 -0.20598939886090037 -0.1986719248344355 -0.1309799757592056 -0.08271882985763504 -0.20299629098533567 -0.2779412172640629 -0.3939294131442794 -0.41064178069450774 -0.34705072243303836 -0.39533211907680677 -0.044168148834213515 -0.04968856584122796 -0.0013442900918899027 0.08135974731510394 0.06118394113608174 0.14781846068560592 -0.03347216056290203 -0.043569051637561355 0.04232551458023855 0.09554957977959094 0.17538648795815973 0.11145147226872229 0.2340125612324668 0.10485390799585127 -0.06852329158247716 -0.10352269730113299 -0.19303692898560723 -0.20509169339870084 -0.2337714808481874 -0.23771487224799198 -0.2759642134389133 -0.2655952938982849 -0.17686700885059725 -0.2276455588901076 -0.1918115381858095 -0.05566891183978523 -0.07958948261658545 0.12181051270116784 0.14498127647116274 0.13215841771332626 0.15679848223381476 0.2535592444207262 0.34473733670645135 0.3438268089897968 0.3892088718266341 0.2297988461767847 0.01408371695062416 -0.07143255925380272 -0.12098723318483315 -0.17969312894407044 -0.24629169588797728 -0.28386319865390247 -0.3661607706824033 -0.2744101552605774 -0.28201624430530803 -0.27643965721301406 -0.23138264884604745 -0.2430859480659409 -0.21332899961960083 -0.24735663198020852 -0.19505441447819694 -0.2144712174805635 -0.16377021736551955 -0.05167106187149674 -0.01592917245174928 -0.06941377418843556 -0.19596597911648692 -0.11645565438608634 -0.05820320872243296 0.06328547999002207 0.08782175805602575 0.07394805126212704 0.15860456468065032 0.11691796378399201 0.12618066906335967 0.1778285949955163 0.21948176936598016 0.16772496426547867 0.16593409293046843 0.13001296108902358 0.1642734783932009 0.17415002879570918 -0.11769439091159865 -0.004529889540365444 0.1678297246121677 0.18508880232798328 0.1392694966007231 0.0198904968557908 -0.06864968143429967 -0.08463385932440488 -0.02828399865243151 -0.003596244053130987 0.012899932331916173 0.05480029787047206 -0.01236039701297413 -0.030957997299349106 -0.18693296797547576 -0.08186602015215058 -0.1694880108660768 -0.43395141237342355 -0.23029839037780434 -0.29541013391340754 -0.3256637429746663 -0.19849272156185713 -0.01274549063701209 0.06597954196847555 0.16538534753725223 0.19516994016664793 0.1840818648785305 0.18500803369817032 0.09711657569378622 0.038037338598124255 -0.08697468760363684 0.41631182401839717 0.024301273057922845 -0.3112290270016447 -0.11275406099136252 0.03981306248142205 0.29225947989964063 0.1934362309215034 0.20398215849404433 0.2186086153220534 0.20253473620274173 0.1596155292162959 0.07465297963852946 -0.00572819385271889 -0.03964128400953291 -0.005703827829364338 -0.0324254250052418 -0.01773230467527099 0.049013442325226204 0.07551273870336134 0.22304040555043156 0.021690699213841005 -0.010572939789420139 -0.12021497284239761 -0.11635761955441122 -0.1656294507480664 -0.08600536553960514 -0.15014596865594246 -0.10764391309729231 -0.09253769181366217 -0.14354946425371573 -0.14223828124983842 -0.1794752395509153 -0.23420511135738184 -0.21045235453521688 -0.17848781190960533 -0.1152840618801818 -0.07060452040945683 -0.15644102044921826 -0.06305934514021323 -0.03835619036312995 -0.036167106096068706 -0.005296299525999714 -0.009261896452438717 0.014816178589059233 0.09263422764629306 0.1067455075551728 0.06840210786161266 -0.04714217217677287 -0.216653088311462
0.19193328604446422 0.1631754464539606 0.174696323335721 0.36468129413834444 0.44828396898549827 0.24341649451563038 0.28491470233529487 0.30891154909917723 0.7077707140556471 0.7811966395359652 0.6949234687649747 0.9999999999999998 0.8322345219834895 0.7527121595076898 0.22873521203804975 0.20239679821915207 0.2919896467595239 0.20313787104185602 0.1821152491551141 0.1642508864560588 0.008833158931995226 -0.017104741906727474 0.25585990231611005 0.2844813360763766 0.23751586707877848 0.18540828778035345 -0.07309822852799606 0.16455501067160003 0.34826088032751173 0.4119127882713295 0.17066120024103656 0.1223433916159961 0.13090112609088528 0.26567663153844073 0.3457813726223682 0.3052079479704691 0.47056599818445644 0.6355507928945927 0.2637865793396498 0.20227361781854217 0.1707732826722697 0.24224452656549836 0.1296408227730341 -0.004922721921106286 -0.06113418223958716 -0.0623631700909618 -0.11998190399297166 -0.08996223870790186 -0.08215169727649103 -0.01502706934748933 -0.04530679767302291 0.09035610326640571 0.16191209539713014 0.14558706496312265 0.2178548292899372 0.22557754596597102 0.24236591691167625 0.23197594704324181 0.15519835584617636 0.10783373404245668 0.051166808718698345 0.018964819529465122 -0.029714965808943856 -0.1404669488034634 -0.08430674660632831 -0.20443000853059426 -0.21490265564898697 -0.24001311914331605 -0.22719893917560954 -0.2487039699090113 -0.19469059716688827 -0.167757888953936 -0.2102632190767565 -0.24123809910820287 -0.03776447973197675 -0.11724807318221638 0.07369472931823072 0.412104599306337 0.4687964362052978 0.37471292448518984 0.2037864402684344 0.08218819556304538 -0.13458116833446243 -0.41169550880000433 -0.4533324649427834 -0.3996174949624092 -0.34548456699812125 -0.27596248923743244 -0.11223177704256139 0.03951687026098251 -0.07573705914540356 0.04936709965849639 0.1987041471646383 0.22833097782652048 0.11670177529387303 -0.1171071941810919 -0.14574303246789086 -0.2499836013375576 -0.3300847328438077 -0.312705309389798 -0.41217614840078354 -0.4487216419067465 -0.41469773650910385 -0.3655881635480834 -0.3125144210650952 -0.24360532729671094 -0.4133275740329636 -0.2568660119332112 -0.052669010040303894 -0.043651266560058063 -0.12512614245056433 -0.31506565222737876 -0.3620790413291764 -0.09077886720973695 -0.11987495237510541 -0.03493130185680369 0.039548331576496044 -0.17938025924689874 -0.3865956941875881 -0.4379727259160286 -0.4530020104551459 -0.45614665035088764 -0.4162882197793472 -0.45002847203148466 -0.38106521404564625 -0.34379565881607715 -0.31473128654090704 -0.06589891811633522 0.14330085654640143 0.5017382457857158 0.1854109988614644 -0.12878757574878966 -0.16493433656473536 -0.31421694540129336 -0.30527322401714424 -0.3601498671303128 -0.3380543377939582 -0.33407674315396363 -0.28903083381360656 -0.3359782526243592 -0.16521526755646346 -0.060693671288210835 0.11780722168339666 0.15419600458008872 0.3065976867729079 0.08337941729755599 0.13941356980040195 0.14090357956312777 0.08127674180513665 0.08661606478625783 0.012822781161377295 -0.07722436576941596 -0.20610153349395757 -0.2585215798032025 -0.24992891061154698 -0.09426356674630947 -0.08720143894813089 -0.11478259887179301 -0.0777931730740576 -0.058790450721747475 -0.09833623622705819 -0.05241206040055065 -0.06062892494836727 -0.024208750106646033 -0.01302629634634715 -0.1578935097861058 -0.15726393133637487 -0.0488797540672728 -0.028609393624854745 0.0011917438363267543 -0.08790802941861176 -0.06429145699085255 -0.038416701747819276 0.03411812829162517 0.04231142735742896 -0.03651498116559965 -0.21130579048598772 -0.24833432550352597 -0.23669543616586175 -0.398150141505415 -0.3881151167164092 -0.21835383634207048 -0.017199835428777063 -0.018650008870303467 -0.19410725897976142 -0.2783880798187389 -0.2215054988285283 -0.2838078760641889 -0.2636144909491666 -0.30871962642191086 -0.24235391778477675 -0.25483700459617925 -0.35578574953927955 -0.3486431785328196 -0.35834980910179876 -0.3625869888853109 -0.2794649273584835 -0.30837995762899617 -0.3535738526801899 -0.3412843310277259 -0.3474979219357694 -0.27496352484249537 -0.18480111107385827 -0.20506318430950282 -0.37928335514560246 -0.43952301227519935 -0.5044990959551635 -0.5400917986457803 -0.510162662938521 -0.5294237181595612 -0.08526081189105603 0.06102769156422793 0.1651896471777476 0.30787694161992424 0.2893618320656969 0.3798353049008711 0.11577342112678078 0.16091644334017932 0.1683842219655811 0.22823318003231075 0.18691006655303857 0.06499231427119162 0.1952635662077184 0.02254971975330003 -0.11119391046623575 -0.18405530910373877 -0.3267819245968519 -0.2768173567567188 -0.30010875575804385 -0.28521188781666695 -0.28172220187042424 -0.3641270684653428 -0.22417642342999472 -0.23049466664561563 -0.1571956437606407 -0.042013815482900826 0.0174910085089115 0.11441189943348043 0.18059579167011625 0.2294617284264946 0.22042395257505995 0.4569544670789319 0.4962589160249201 0.4780716849466514 0.36546100952242994 0.295518007836931 0.14021008245444525 0.09789706742411936 -0.04218398041554521 -0.11216526445780475 -0.25179907709926863 -0.3074721315744617 -0.41101826983208667 -0.4052195188398799 -0.43975674337890125 -0.4395992654234752 -0.3635077668883088 -0.36934167713082827 -0.27988577547295695 -0.3327506476884046 -0.23127792832472263 -0.28271628476953525 -0.2471527685758157 0.07168087335380839 0.15379665006481946 0.19369649262184832 0.01810220280057326 0.0764552005636616 0.11199511365679038 0.2126629685215907 0.30782419652805454 0.27156822544173576 0.3956112436879672 0.37293128959974836 0.4152387997165237 0.4118927312919781 0.4272471957544651 0.20322316641360408 0.3209506855558958 0.2852488795679963 0.3133857616869939 0.44283406211760395 0.2973416419639851 0.3090831917170593 0.26616086784549664 0.18628950278215609 0.10371585720979203 -0.17395955597448332 -0.2422087349493081 -0.2740482549690939 -0.20845149881640726 -0.17274577810898795 -0.19110204061108654 -0.055363376320459234 -0.20482281176301853 -0.1807853797609182 -0.39372507878263946 -0.07357109146749764 -0.3239733030037576 -0.5474347606416158 -0.5147463812227848 -0.6283390692118626 -0.5429976881064503 -0.4364087332087715 -0.23463368510543578 -0.11316153536852014 0.09148463659173972 0.13168055499187292 0.04365662760033718 0.11321727079320462 0.022790641578255978 -0.012798845354237118 0.02280682017944527 0.43654283498286744 0.18811952122123504 -0.023103616743694922 0.018873901760546753 0.15139675945633746 0.5783140300461365 0.4963884379266146 0.5064957561171745 0.4406886245192435 0.4039163046193443 0.4043542770385459 0.2531363720679443 0.07559209072348279 0.014649162317980868 0.06985723430043353 -0.015510398649236578 0.011584742204001405 0.1622850682824707 0.2849457566944397 0.31005554427597437 0.0061208531922647864 -0.04983637220211438 -0.23123238277248603 -0.1804205756993707 -0.29007028463184314 -0.2230420053694749 -0.34938999108231805 -0.31934510332314464 -0.36419209993344803 -0.39839903714765557 -0.39650596625225737 -0.3951995236591267 -0.40419770595411714 -0.39961893308252655 -0.359675671022319 -0.27586955451896933 -0.1693868426236275 -0.21181495103335088 -0.050469591521582036 0.06017616899514403 0.10699973905907023 0.18435128059230982 0.22403802717801663 0.20890242903959977 0.324978412709802 0.25644943999465974 0.24358570688457865 -0.1069560733921708 -0.25851554860461434
0.117569887698189 0.15356157810221216 0.19910312603872998 0.30391631715642636 0.4422820899547386 0.3712513924666816 0.45056772316242644 0.43683415762118166 0.6897191723465776 0.6957195465890913 0.519675238074734 0.8322345219834894 0.9999999999999999 0.8411520843421779 0.40427920592173894 0.4956014659955263 0.5473506353781081 0.35370122909593954 0.264946812970665 0.36409963883918434 0.2121389424906622 0.1902570188575382 0.38562402045727945 0.39891656554384786 0.3259682825972471 0.2536243553048378 -0.042010370320294185 0.21940543966672488 0.34237361451722004 0.40784475430977024 0.2915262092108826 0.32883033029527137 0.3265214053353424 0.4023416228716364 0.45444080717073454 0.4737369818102157 0.5904911249540833 0.5756972521517313 0.2377150500721866 0.2686120303629529 0.26430283171802116 0.35026718737914336 0.23874706746476226 0.12879946435575293 0.038891791770583974 0.05849405543018685 -0.048888621625320094 -0.09867689863697993 -0.09120390307091514 0.024642384185689883 -0.00669769049716203 0.28117348654398944 0.4104746148900376 0.4063289121809625 0.5039373261705715 0.4855511034819922 0.4976585386936071 0.39993806145077254 0.2833705529253754 0.18003739582873188 0.02089565103068036 -0.07275903415655252 -0.17815222650930906 -0.3520558208199525 -0.26495369040138234 -0.39641304461955895 -0.36769677358833713 -0.37940945197904014 -0.28435799940125706 -0.2809132370520527 -0.22647886045462562 -0.17247689723747656 -0.141587463302872 -0.1457855606781591 -0.008648401179119984 -0.12011775679926757 -0.08967229304730599 0.11275593412607196 0.23159828510130215 0.19243746142413135 0.022240041707202438 -0.02752831882745851 -0.08728183898821355 -0.4706850866422263 -0.4949875298631042 -0.46782539347542207 -0.35931571684951824 -0.24032477138318498 -0.06652329125200557 0.13085230371130813 -0.03322997138191297 0.1452352978011831 0.36335292561459664 0.4363440932610651 0.3210413981555113 0.05428663624861607 -0.021394297396732313 -0.2488078782913697 -0.3714659031597744 -0.373925142797368 -0.5233562323429906 -0.5753990154447229 -0.5513019878075598 -0.4855733924936979 -0.3571838112736216 -0.27498048238085476 -0.37204769801772 -0.2612439008856251 -0.09664310053620818 -0.04379551778277052 -0.11676798319625563 -0.2763677221538556 -0.36016403837360084 -0.1279459143622271 -0.2621181649264355 -0.2513111719823172 -0.2126974497729577 -0.36643527083142097 -0.482549817105613 -0.46736929538037975 -0.5391235123022776 -0.5706826069945203 -0.5034154396678608 -0.5375209959539364 -0.48887904184881387 -0.517507398169062 -0.5139141045713009 -0.3219870793326428 -0.05279227073795386 0.29175551350946005 0.006531013603773811 -0.07903462673895316 -0.2028077885795239 -0.35469142028335826 -0.40571146887474513 -0.46133449598371395 -0.49423356746772773 -0.4844387358918329 -0.4607985942147626 -0.43171602621650285 -0.21901054090071115 -0.16347759470339004 0.14641251475429112 0.13549348760396615 0.3616870818688566 0.020808751604660346 0.11289337300060609 0.18815269823749545 0.16566266208820454 0.2511841680452681 0.15996072804065142 0.10576979287920829 -0.10452924678829172 -0.17167322091963957 -0.1943820298055561 -0.0880369569756236 -0.09762869105625936 -0.13863120579458424 -0.10834573785858342 -0.05587525023791998 -0.13261795622929606 -0.07983430753639911 -0.09122418096206368 -0.022587725399075793 -0.03737057915648273 -0.12065292719984096 -0.09937562409405389 0.03291920370851207 0.009337808953035051 0.0613376442519939 -0.04990769148607483 -0.07760383749915108 -0.12549032762304826 -0.08098759313303469 -0.12020023037792599 -0.2357999247550507 -0.39300409276081727 -0.3657525494202886 -0.28293378556004495 -0.4400714981508077 -0.40367935071639194 -0.4050525650716838 -0.1158780686782554 -0.07965887901236915 -0.3399278295812253 -0.4392667903122881 -0.38191899513103034 -0.39473599213156196 -0.36105608388482474 -0.46686549102740266 -0.3699492860940385 -0.3792598260171868 -0.4849781167981848 -0.5195343489639858 -0.5101395594054237 -0.4824279271269692 -0.3919190251698333 -0.35327770284506993 -0.3313298761168684 -0.32321084606987965 -0.3418360509667004 -0.2544358307092408 -0.19016103143948856 -0.21611738612635034 -0.4414732769393851 -0.49732239938234 -0.555237456794611 -0.551579710454188 -0.5155085553947353 -0.42936000838012917 -0.0885317090868604 -0.021351538190481183 0.112779011812201 0.21677640678506563 0.2187533091725673 0.23789601968813437 -0.04444536764269542 -0.01027491477182227 -0.02142165609913302 0.03041640428653979 0.01474770753300623 -0.1182162864420302 -0.08595760721022822 -0.23355835318267865 -0.22829047476890435 -0.23236353672400994 -0.3614058040043518 -0.3000937581697359 -0.29841231889107706 -0.29629222753969353 -0.31535172571088627 -0.3944070371902374 -0.2828835003596064 -0.2953465690029012 -0.2773704921500704 -0.1883300240998366 -0.18708585209544606 0.0016172340942107912 -0.01092062623898522 0.017306462999051447 -0.013538137353542942 0.3429799040744026 0.34056382965822757 0.3716261933426617 0.24011325508962397 0.14006705418361712 -0.045168432326392574 -0.058178011105167404 -0.1716396720783944 -0.2509023261498949 -0.3288093421571648 -0.3713838313323874 -0.4390965142662179 -0.3917498506317271 -0.406005673978202 -0.39235699186054507 -0.33333067498525104 -0.3485171978938347 -0.2788960756260113 -0.3285295250508546 -0.2938687423630796 -0.33519455867245607 -0.2218230996543235 0.054803344726973964 0.17477250135633188 0.18712605445593405 0.006188796160835854 0.12558811472538445 0.26907406078071144 0.41506569364203266 0.45228051807394815 0.3654746873475757 0.43303438744509926 0.36957628540759196 0.38690235588701627 0.40199984765979396 0.37794257292253935 0.2099565274656085 0.13842982799674064 0.1208381943491991 0.139842121401467 0.3377580446805432 0.2750607077681844 0.3195174618348456 0.318695754775345 0.2557047335874784 0.23705425732720495 -0.08175117604648384 -0.08199859179591072 -0.08656374653561554 -0.006719866560497651 0.006613704729306323 0.029642007112552594 0.14104334768159196 0.016721108819528575 0.010875240069573936 -0.1736370210558849 -0.010801428897197925 -0.23267833614303013 -0.5139544793006955 -0.5469249177739672 -0.5083023828359531 -0.3538957315379234 -0.22774541406762802 0.01769380498127324 0.14363885284187863 0.31121953341098885 0.3456532698785748 0.27484170586056383 0.29658093634731836 0.21637070509109158 0.14429559476740406 0.08680617733710097 0.3691693393247619 0.34284968175061137 0.1805954280904687 0.07178462176697956 0.11602255121957705 0.5229629099148263 0.5076769752691755 0.5319387754142981 0.5341064823464404 0.5174317401166392 0.4946170470005603 0.42941672614511384 0.28589595102338794 0.21757461481021012 0.2221851799461857 0.1337037901814214 0.1665503300150723 0.26250153104135504 0.2787947027872654 0.35316343096019936 0.05276730462661379 0.128637965704827 -0.12137921314255755 -0.10424879557097128 -0.2104982622535743 -0.11376709533304792 -0.22042120470979826 -0.19925217405323115 -0.2311971992946262 -0.24790830357098032 -0.2058090680287248 -0.23388004790912853 -0.3025016471590793 -0.344224175220565 -0.32069952574832594 -0.24753619357790552 -0.154214467386478 -0.23231264962461318 -0.08854968992388329 -0.0381008935134244 0.03839706439443707 0.06910231816556393 0.12265861064269765 0.13577995528839895 0.2849356788637061 0.46290731200488416 0.4818871179160616 0.15599266453946908 0.057168200350983925
0.14021022578995862 0.1348167356801302 0.11652227054054685 0.08402272441808335 0.0935186282921371 0.11280380040174454 0.2392405379741097 0.2580909500068922 0.4933667170526285 0.4831153585441861 0.44950232252139666 0.7527121595076898 0.8411520843421779 0.9999999999999999 0.5027020781545333 0.5310313415985611 0.5641489804025562 0.35277003989303196 0.4112912538829766 0.4169301343443651 0.3369852655732444 0.2759441712845749 0.33790053532485176 0.31966299286691957 0.20711639449433103 0.06852391306206806 -0.22537973568595532 -0.01669020420810791 0.1296532135942929 0.1481310818298961 0.004289050225065245 0.07205190070640713 0.17073993046271932 0.23567186700012813 0.2670928213202971 0.2988848853300713 0.45361234354416663 0.5293805597193612 0.14665493184245626 0.15222259178473663 0.16789614651326917 0.2976572445522763 0.11993698983266123 0.07066045354346369 0.05215409961413075 0.13338076586673953 0.08566006934683729 0.04702125574834854 0.05598422505995462 0.16200187395192994 0.15706393814979544 0.3017508235613998 0.42859774557394165 0.407896645237079 0.5241990461436022 0.5062337675412458 0.5269588918121423 0.4065435214068191 0.2957502930625897 0.18959244449400944 -0.019683718455256866 -0.15075991215250922 -0.20017266176953344 -0.2573360700729813 -0.21924093659884447 -0.3579257096405226 -0.39074333566279057 -0.4363009144704232 -0.3925491422500061 -0.39232277390067377 -0.3071384218432787 -0.28136445555221684 -0.24045869021163874 -0.23541215025075382 -0.21611274570317435 -0.3384893351204541 -0.21581898334782598 0.0484530626918654 0.15533376638764204 0.10386321810612179 0.036185447323048514 0.04563336165588856 -0.14748759814203705 -0.5722755175792411 -0.5211618147143037 -0.4943751748627635 -0.3547060790573588 -0.20915005102608092 0.006334258542704438 0.21782809183648907 0.10122064807459875 0.27955684667121933 0.47449658821752344 0.47646088494243505 0.3141067806549973 0.02612556748424276 -0.003608507965526284 -0.1950133703857634 -0.3247458627745059 -0.32375574554609216 -0.465298395097724 -0.5526615657471367 -0.5360670797281264 -0.49397594866293143 -0.30303962906936116 -0.3161868728135547 -0.2970234051520337 -0.22957727001955883 -0.1191556021332522 -0.12299958102055741 -0.23493961683709147 -0.3836987098255676 -0.4419536755815298 -0.28763996465243447 -0.3394047592890696 -0.24323050801167306 -0.09485593871172464 -0.3392967263025063 -0.5044090742753202 -0.49003725546624266 -0.5552105721317867 -0.5617995572683799 -0.47817833489101175 -0.5560649217078424 -0.5661434577269917 -0.6040988518487145 -0.5998063098567832 -0.45570183707815765 -0.168242931789144 0.08201839964197381 -0.20125246656317605 -0.3609574704203779 -0.3737520629171581 -0.42424076340506306 -0.45210981030201447 -0.4866545381138635 -0.5036679529177711 -0.4864797895830631 -0.3889238548968839 -0.38806725236321593 -0.19587672348292962 -0.19082089281296188 0.2337028853910264 0.06352801763052096 0.3730646179766364 0.026322424582975772 0.12675544612891898 0.25314194209340496 0.22665343128252866 0.32228328451499727 0.19425046000781013 0.13792070042950832 -0.13593609031583023 -0.16157617373900998 -0.16543784802507178 0.03158286728352313 0.03623031635156857 -0.025073745296915115 0.03311462789112977 0.07845860443131289 -0.02669065778462446 -0.00922028173029477 -0.04916959524150612 -0.024874916297793905 -0.07502110604709598 -0.2256128703038652 -0.24203405757677496 -0.0946617564376205 -0.059281231099473704 -0.02160908638417732 -0.16415792241463453 -0.13409143243739685 -0.2074151223107184 -0.1404352041583526 -0.11176911660120072 -0.17306918115165051 -0.36510920544291686 -0.3790397842660498 -0.26367105622707526 -0.42011331148278436 -0.30300185073748304 -0.4048778777577091 -0.1542642866935047 -0.05418462726948718 -0.3057520143816215 -0.4247129605721296 -0.39956435699966597 -0.4426992747257966 -0.42583525461336497 -0.47627082390370035 -0.4030151954882902 -0.3100159507391897 -0.4213273505608003 -0.5013764532829366 -0.4737983427511831 -0.43778473708718363 -0.3642124161138767 -0.37693250073347123 -0.3706343487849207 -0.3225246283965558 -0.30108666302600434 -0.22813451290932593 -0.17942814787648337 -0.2619726911805711 -0.4144321503204778 -0.453534851979648 -0.41418450898892883 -0.5157156137898193 -0.4731342031140294 -0.35237138043989463 -0.006769102456408966 0.07988191238464597 0.21783971617643808 0.37243588510176934 0.27771927933460805 0.4391998955879614 0.12099136553665366 0.15900762062911244 0.11370691412191201 0.14658449508469323 0.09044812422143468 -0.05402779873536583 0.0520549602077023 -0.0728217638460636 -0.21985533124132053 -0.15504388440991587 -0.2205056411114018 -0.1809874427369232 -0.26774838393457445 -0.2812945958647772 -0.26971545893283855 -0.37100322281519044 -0.24328893499068202 -0.18865893726053012 -0.20266272432408544 -0.08312091505398023 -0.08954408815220936 0.16839906545728758 0.07124011487827867 0.16722547699145235 0.24198411424938412 0.5573120473482014 0.5689095837614747 0.4707985563716939 0.43745877400910826 0.3258006867736055 0.09802796136968989 0.07628024443632148 -0.03182274511366262 -0.10862050844279858 -0.23614683326012392 -0.3023035615264385 -0.39059937416815094 -0.423444238881526 -0.46780251395600086 -0.45215466272542765 -0.365028053202723 -0.35408773104324676 -0.22464816890479053 -0.2941976153960576 -0.17593471932514623 -0.24204693542234776 -0.10132654725959545 0.18760019809139228 0.2933331636904999 0.27683838733034183 0.07234775512584717 0.2192293740092561 0.3165233683117744 0.4272002665883109 0.5237999539093599 0.5569191485381682 0.6556107476838354 0.6175303212281644 0.6232172015434417 0.6348059892093166 0.563368284066735 0.34085366342726914 0.2768319628482374 0.23533591971380496 0.2565156180451946 0.41658523693838556 0.3817208911816523 0.3719500639152789 0.3454038861153219 0.2696042502324178 0.1304325594196133 -0.1950744252414197 -0.16212401862401069 -0.15107399879678785 0.00813896254779988 0.07131845182792582 0.06898631340159267 0.2581360985308327 0.05176072472218322 0.07372018618234522 -0.10845779927285149 0.19847289227925474 -0.06629198425723846 -0.47666524972869395 -0.5531485698043236 -0.5385356525970262 -0.42181350022868197 -0.2777971644041865 0.006706401924598646 0.14571497973213543 0.37563993448200267 0.42384143336247093 0.32247837179501115 0.43331812358554 0.33253500877773967 0.26275427321401285 0.19136580191380953 0.22024535125992167 0.20461220033520117 0.2944314183312095 0.1877750692478429 0.21093971028406538 0.6706075899937283 0.6983340333463517 0.7189075503184413 0.7419595305297753 0.7026932500706108 0.6241442489361976 0.4853268167371471 0.3567161804822489 0.3202832081733058 0.3448132578574934 0.24836016470106884 0.22045643307870927 0.32996736864012854 0.39248767964671144 0.49343055140345726 0.17504915765411494 0.18976287456109506 -0.029974233548791227 0.017829360806812754 -0.14720524598947124 -0.03662349461786601 -0.23053604802917257 -0.23624017405718586 -0.2974275871500364 -0.33092994966761924 -0.3001405168979647 -0.4081048775437749 -0.4668015005827553 -0.4726163112555128 -0.41889075448606905 -0.32549884928580924 -0.18444866120323322 -0.18548540382785678 0.026976944105466652 0.1346264922259238 0.25858778623083145 0.29273037877826047 0.3739301381262419 0.3934598533613125 0.5045169566532586 0.5592522477171601 0.4143748763868884 0.21154911491895767 0.16775813608313062
0.4750287323441536 0.5053767223608945 0.5283331555075124 0.24264707957472859 -0.023459807873951383 -0.04602823402905909 -0.023486714026974848 0.03584484897829246 0.006372515248608611 -0.05360370386614843 -0.011431476574299231 0.22873521203804975 0.404279205921739 0.5027020781545333 0.9999999999999999 0.7754299022423056 0.5743103529886469 0.18555587966308992 0.20745363842599018 0.24780228035378765 0.2418032500439043 0.17785143397672626 0.023963937313122154 -0.005543588471858599 -0.08362518730891967 -0.1806362434757796 -0.21675230367913836 -0.25360555083270764 -0.20592953807660783 -0.21238277268975042 -0.12016883889085718 -0.09085854344712253 -0.13016698046910205 -0.20405866981805268 -0.1716833636750104 -0.1288210724215125 -0.14638089934106013 -0.20953041699970568 -0.20965318572176322 -0.09122799253512788 -0.07708138976356742 -0.014654421285444457 -0.0811062911832058 -0.0260388894157904 -0.04021409451462133 -0.02431266953460105 0.07229909152485611 0.02393871564006004 0.011300546747155178 0.07622863734767159 0.08374019287122499 0.07289552088089349 0.20928149930827364 0.3330832287466982 0.5105004266760949 0.6657677062836 0.6850798274988046 0.563238367181881 0.5830122582974391 0.4686938484105302 0.2890922650758281 0.14262596152985674 0.0362047143868606 0.12273044093226698 0.13529640611435148 0.04208767685567594 0.060065025911616395 0.0020363372202845224 -0.02623625202323528 -0.12032840786477214 -0.1719462358333531 -0.2229384946447879 -0.2754840543882058 -0.3021149266564735 -0.3333902086219064 -0.3673392037879042 -0.31529913195076825 -0.26502955376655474 -0.17747807360040468 -0.20663330625792758 -0.2344701513205331 -0.20847397615333704 -0.17727990264278495 -0.413885224455453 -0.35605568991138903 -0.26361965056632675 -0.1371063582849157 -0.01271960630688462 0.19849967022454879 0.29814132719821873 0.18731856780984246 0.27395456067573043 0.3527115034839415 0.2113781598800078 0.23485556503073682 0.13170536178497297 0.10402392252104543 -0.062371494734286825 -0.19863766341245878 -0.11158858726047616 -0.26831551392977404 -0.4832981518230916 -0.5021819141001542 -0.4155073152486626 -0.3922975041632661 -0.3220972724543056 -0.18762639207688842 -0.09711560869633472 -0.08188367925143955 -0.06536479019287987 -0.05104626078897401 -0.07359389436597269 -0.2831215062708067 -0.16967911865057198 -0.153742542445543 -0.07078010495648668 0.06305420634050993 -0.05094736640568958 -0.19126829315380367 -0.3999185187234275 -0.45844865662788814 -0.4600045663636464 -0.3498916289157592 -0.3908104916157684 -0.4690283200883945 -0.4825619835538663 -0.3865650932627503 -0.3781754713248038 -0.24656926954791955 -0.24515371472967815 -0.23187167222507746 -0.20805128141684623 -0.24342759093417013 -0.16538466033086244 -0.16439603192019775 -0.1832047982696601 -0.12772097248829947 -0.13427247925134603 -0.06408649715901168 -0.0315748456671269 -0.013658936383191581 -0.1788199894051061 0.0706221461094734 0.08652446778269447 0.16560490081438445 0.1920089972245258 0.2963189769517126 0.4236238526031349 0.43418000721182537 0.5010610944122197 0.4660276025104458 0.2733944054479962 0.0015565998508110133 -0.09533379425126187 -0.23322750106634832 -0.13618227013464032 -0.07524165969687673 -0.13710692632723498 -0.06851006299418647 -0.04334717864901715 -0.20882893975139635 -0.3067378058172912 -0.261773350788587 -0.2939336531189048 -0.3163636992640092 -0.22753185992105177 -0.20662663342579365 -0.13124414213485674 -0.059923384288970594 -0.01712714433628996 0.04118260082959882 0.17785537771869994 0.26487242446642956 0.305263945320535 0.2917994566113583 0.22136402541618602 0.12354336134408396 0.11290840404374292 0.16729772281286248 -0.17958625803600906 -0.13671441318370603 -0.2223002996210382 -0.1207175733671287 -0.10211259356662603 -0.16265534325044298 -0.15474857588541713 -0.0907124669423673 -0.006044882520030599 0.0654640911756616 -0.06929481637827332 -0.05261867529983399 0.004961216209841183 -0.06940005747322625 -0.14629676041313325 -0.17512234905471208 -0.15449798113717467 -0.16388970309479514 -0.1867930072058698 -0.06621237235083019 0.022414039147513456 0.07636358720610925 0.15436530416245728 0.17586312248698793 0.11650175517189917 -0.04886127154051969 -0.051255629274442584 -0.05292855925252575 -0.09308064308173099 -0.08124786083720531 0.005839723292875479 0.10586281699083608 0.09676849752394046 0.1646615933957999 0.1183171701461003 0.12336456327572154 0.130080301277229 0.2074948508811029 0.23535182587599202 0.13703448040161592 0.16256867315177162 0.0828104752764318 0.03843919015127962 0.019387488311145517 -0.05149688703668393 -0.0026360625010721376 0.013470638350852293 0.13865988328000745 0.13528971140672583 0.1385086687889149 0.14001686392749663 0.08405849567012384 0.03964767754999027 0.03866814670803479 0.10243294239470867 0.08316442737570778 0.06116489430035905 0.10237037533445391 0.15184424190823512 0.16215036194708338 0.2880609311347659 0.35000583514784533 0.4340021514433053 0.3178916869232969 0.23723358205603481 0.17683868226895097 0.23694517048534622 0.23918835165503138 0.28074072345883244 0.21333026045035905 0.23224002517908782 0.177419172725748 0.16175679365010717 0.0654976807226291 0.019704693611589243 0.04153213151403911 0.013778909238918753 0.044404128222080834 0.05909868419152321 0.13674701626664926 0.10282248078695257 0.1254653399683629 0.08346523576061127 0.04713242826735073 0.0687912240858758 -0.009002451334345385 -0.07281251051032174 -0.07386694052404184 0.046639719719938424 0.07520967731227003 0.11754939403997001 0.21596377495919508 0.2524472390339201 0.3132197787403741 0.39997633868792837 0.46646585940860363 0.49945198186473566 0.49408536033922096 0.38644860979525414 0.3448427694676002 0.3719045425738614 0.259859762190147 0.2882980281561454 0.1445676435252718 0.09647906332538284 0.12945096100116096 0.07709438590228522 -0.06537434348906611 -0.15573321093314893 -0.0684681191969045 -0.0277366179711911 0.05988855024305887 0.16584445698569675 0.11136766968711015 0.18370083274946003 0.07041868696597114 0.020100236509306056 -0.059907603640949436 -0.19964808951480864 -0.2569545676301035 -0.13235172690933128 -0.1424646625012762 -0.2015511382805882 -0.1859225107654773 -0.14029769335411504 -0.06824739682136864 0.007355540457816773 0.077499669848119 0.12783850533669477 0.1388904309982131 0.21809295408558524 0.1860053539872225 0.21359481486049817 0.052391434760722666 -0.05536676615530537 0.17604521569149384 0.43634432523011013 0.5122953959462069 0.4340327039581901 0.4260576547147292 0.46942205121566166 0.4493310711987862 0.39839397938642984 0.3298916582620873 0.2837680931588707 0.19108702424789573 0.0848334572015486 0.04267107005610861 -0.0350240687034683 -0.11705726243594995 -0.12588722763074578 -0.10004976816091207 -0.16166032855078333 -0.13555149071157563 -0.03524428861826049 -0.006653711296137572 0.07080125272436716 0.08527774448690745 0.07388597318413276 0.17196942794021536 0.06812915869492214 0.029773267877654917 -0.009619139087089985 -0.0014790636337470848 -0.04438567247390688 -0.07599418198219522 -0.04144690042590487 -0.041034243743885875 -0.012408481611908113 0.00491684445238695 0.10563640842855918 0.19661914455616067 0.31979648397896043 0.3417425510936765 0.3804822682221056 0.34632498251232136 0.30493003633448895 0.30560467300759553 0.24718915614054604 0.1080553299800683 0.11036800871590102 0.2793629880877471 0.3877959548526582
0.28240586215874364 0.45894355783397234 0.5746617243814129 0.32175640947115436 0.15705593888310512 0.2612323594655661 0.3550840343067173 0.35075945507613854 0.1713130237282401 0.09605913418991571 0.09283772246954601 0.20239679821915205 0.4956014659955264 0.5310313415985611 0.7754299022423056 1.0000000000000002 0.8889292981593635 0.5035178067245304 0.4959086768003066 0.5781098337092077 0.49280392420070374 0.41574817676639997 0.39257659582401716 0.3471157603155452 0.2722665958695437 0.15708127764145777 0.060205967124177646 0.004018370230539078 -0.06510824270931864 -0.136207617472698 0.03498311290387134 0.11045459200892903 0.11924051906266377 0.0502821015982025 0.007594099678354577 0.07665823417114795 0.015906409336864248 -0.10275583164339741 0.02857678429531718 0.21748073831609624 0.26585466565663485 0.3543357738427667 0.3006629736511006 0.36435552690308987 0.24686838413850823 0.23815297240004332 0.31015484954636274 0.17965142671394202 0.14989046225434338 0.2801572292315268 0.2885041012726187 0.5375968359405864 0.6769152123561487 0.793078613247213 0.8809928247364217 0.892660292109166 0.804580780512018 0.5898620823048258 0.5931362192744004 0.44105969204985485 0.21971172250156681 0.023090685521419275 -0.09315859429825256 -0.12219142307355318 -0.04630713541753287 -0.13029664971437888 -0.04784553824372226 -0.07572924239452263 -0.010212639263450526 -0.018705006416785002 0.017775370342161846 0.04063820147431771 0.06532506854731274 -0.006235160498893909 -0.009865809186213666 -0.09411829657333082 -0.3091073627903154 -0.2770352277367222 -0.18741944642567127 -0.15607853343368452 -0.058387533656517505 -0.030802583300037767 -0.01638470642644051 -0.20503739158280973 -0.15759246572495297 -0.2178246433371076 -0.0225002437816542 0.08828347745998633 0.19912623331602272 0.27425370930596665 0.047483288223860595 0.12733309562166287 0.24308898027845582 0.24689353157494603 0.38931324783460003 0.3142630156924398 0.2482369591981883 -0.005333291030795454 -0.15655473671541936 -0.13290842939814318 -0.3366382684321798 -0.4777376252927792 -0.49446828396765125 -0.4678267477486051 -0.36012800618214136 -0.33149096233247927 -0.2202620803797851 -0.24810478441630715 -0.3164517942362717 -0.27230628313005045 -0.21789515387431804 -0.19778366195477237 -0.24545818971286346 -0.10515603826748145 -0.23320779056245683 -0.1866890276149321 -0.18542280698072 -0.39205171152227347 -0.44891984747397234 -0.47064069561676797 -0.5390325525545706 -0.47059198017877013 -0.3382748302378012 -0.3520704374742151 -0.39482344479806225 -0.47207486500843254 -0.4671182382628785 -0.4741360059264565 -0.2348273510653509 -0.21778683720325706 -0.3200488598386092 -0.05974765690779794 -0.06714709586390105 -0.09165560259347806 -0.12387289539948473 -0.169632681980945 -0.21700887722799855 -0.2059142181631996 -0.17511567485275095 -0.08946106652655599 0.013080433422639542 -0.2042080024059679 0.04792838420964606 0.11786355106675332 0.16099829005765703 0.04312603819514329 0.18554719223731306 0.3593325714521911 0.3859246286732673 0.5713151533789161 0.5930865614258645 0.5136540137491363 0.3234070944884413 0.22466271750094532 0.11995067417227953 0.09649761236294792 0.09846398674219203 0.01326374442472709 0.0373797333662051 0.11424452999323022 -0.016756124631390215 -0.04719642055057274 -0.010061918275483426 0.007385563752249696 -0.023367726050763666 0.043058481907055614 0.12397574832629962 0.22040839620461733 0.23257783469869028 0.2597226704678977 0.22608287923564133 0.28942852639594685 0.22347340166031815 0.20224949639770023 0.11747330064001528 -0.00288884046245238 -0.11945509846956157 -0.07812834155227014 0.01652622769432093 -0.18156692937118574 -0.18190536934576967 -0.28817137896606737 -0.08888173959152462 0.00977272696856994 -0.18515979449001663 -0.20950547450389376 -0.1117722012072484 -0.10885847794021467 -0.030469224175696214 -0.22641455255228046 -0.20021951813003577 -0.2296298662575353 -0.2810003624842375 -0.3008874391159655 -0.28337145465950114 -0.20569837847979217 -0.10730832980575541 -0.0674916780541595 0.05530032798130883 0.09885298487392198 0.05573446263130934 0.13264123190965044 0.12985267620037802 0.1162242767716457 -0.07420318568625071 -0.10592241827708407 -0.1819800828959352 -0.15257884678377173 -0.21693631283416226 -0.044778008695057867 -0.15136838150320853 -0.12147485741364027 0.06800747676938476 0.06678126455402575 -0.01059518546942973 0.050848691918113836 -0.04810780012074312 -0.02105925864966268 -0.1345361742655624 -0.04478375232716056 -0.11148871254890381 -0.18432805176335204 -0.07416265038023845 -0.15921606559513005 -0.23181642546201037 -0.2502303401123889 -0.16121686187384537 -0.17445336361839445 -0.20353457265926334 -0.20543484058000056 -0.2615202628822619 -0.33609499693654843 -0.3569999535077352 -0.28988827612858054 -0.25729921351061835 -0.1661561422792419 -0.004556612203380121 0.06627995020632114 0.08306948990222887 0.15255385208416494 0.1702927362030094 0.40541926352233315 0.3523239845714604 0.25991321965705655 0.27016595880023647 0.17843194587058112 -0.007600319663495281 -0.015548234509342949 -0.11837273154837755 -0.1252495911249699 -0.19082826735334485 -0.19660080000439212 -0.2815406829822635 -0.2986739889740006 -0.2636767062971969 -0.28882728965822396 -0.2922058942214027 -0.3068139510754872 -0.2383324267386023 -0.2683942534591295 -0.2359240588053771 -0.2735966677205895 -0.22998387754031832 -0.15977691769053023 -0.08541311520523798 -0.1262194020734103 -0.15114802932162985 0.10058146407822663 0.2078887292011375 0.3298858731363461 0.3562749250143714 0.3326726625234045 0.39438895981148175 0.3839690163821391 0.4090981925918288 0.39541076759526483 0.3902512829949628 0.33460410959883446 0.23486861873636808 0.2292772432216106 0.14687394683486169 0.28383417000170014 0.12641733491254337 0.12561532822776647 0.15605602757674972 0.0419222648081982 0.03578413101218974 -0.11351254646662669 -0.05983504431974612 -0.052309606686878625 0.060895228881580596 0.07634575951685323 0.0823660781729926 0.1542966151131192 0.03762925284228568 -0.024067459512165015 -0.08948465292778962 -0.07147912502708569 -0.20740045013489505 -0.4315692983786955 -0.43651011569511383 -0.3460832985443328 -0.26982023600220617 -0.18091295277675187 0.04958625786643474 0.15517974272200974 0.27338734035214024 0.33927963295759883 0.29723162665741126 0.34323215168834487 0.27444171734752104 0.21904645683270643 0.13582868227471379 -0.13365388029431738 0.21709212849961965 0.3778375630573588 0.48081434929957834 0.40592821654362604 0.39424906897948053 0.5418279809114834 0.5413775845191413 0.5456348682699806 0.5007670562587058 0.4062554712572223 0.34055495662882024 0.22327363890032986 0.18392032353377405 0.10499340718381622 0.008175186840964712 -0.03243262159525844 0.00424258067767183 -0.08845400359772325 0.008125593722079348 -0.14974366619199383 -0.0454897122278604 -0.16143781417359304 -0.15345070442712438 -0.20762095308529788 -0.09183372023922685 -0.1767534204610275 -0.16710387676501018 -0.16725343480675886 -0.18554683708960318 -0.1496688933021295 -0.24737399605946792 -0.2906897821335149 -0.27305325632294475 -0.22831026025989504 -0.14761248813308653 -0.06342611604491782 -0.07898143431835196 0.0476168317008628 0.05721473558704388 0.11056413311355139 0.10830598613494255 0.1259265513425572 0.158536563926392 0.21147980002396333 0.3400618034526641 0.3262379399084232 0.4001389970975533 0.4951136637087989
0.21220293932317752 0.4070429311935052 0.4711979974354343 0.22152203704291976 0.1395728641953228 0.18589094719610494 0.2917070966828852 0.2487330405174434 0.17037100099939306 0.13040873271601944 0.13076617883861186 0.2919896467595239 0.5473506353781081 0.5641489804025562 0.574310352988647 0.8889292981593635 1.0 0.6991527810477383 0.6436303096625917 0.5869803343627648 0.4470285104268755 0.3349347371298258 0.3308365011387752 0.2760112568530779 0.19686989195628316 0.07063225339837667 -0.12089159678746933 -0.027796855592430277 0.040883084654820656 -0.03536696754849967 0.13138419960608885 0.20261852079907314 0.21778391087369856 0.13573184668717098 0.09716934055742112 0.10544252771919622 0.12524781877679728 0.06876650087606916 -0.0061293925089073035 0.12144477789422889 0.15647101656654563 0.27339407000319565 0.20300509770681716 0.29027506274435966 0.16601445531529216 0.2331632540454824 0.32004855001406857 0.23847920251018392 0.2441178792013329 0.3638733033591091 0.383316686409148 0.6007983794958552 0.7365728090264148 0.7951433663444056 0.9236432240867044 0.9030633758137706 0.8543906308808135 0.6672396915181493 0.6068787219750243 0.45165861359963533 0.1954815441031605 -0.00032616846162671184 -0.15216775245906689 -0.21838482854419924 -0.15533711100867614 -0.2904399279192994 -0.24186829551444858 -0.2915709466692563 -0.23971400832978942 -0.237588893341804 -0.17945641529687048 -0.13628353983064498 -0.028482149467579473 -0.07733501029401776 0.013374477294296925 -0.007655250292906267 -0.21644638752505801 -0.09748640302202588 0.005935156910131951 -0.019121449072259575 -0.01592902341133748 0.06328160184922492 0.07152684723702864 -0.27513717794313475 -0.2677697730340751 -0.27151758092095624 -0.09177263330212634 0.09242660325577345 0.2601221787161596 0.416627734287684 0.14925124908290358 0.26116993285931467 0.418245254130617 0.4600960379082125 0.5718861756094369 0.3943650625082432 0.34268395109062894 0.039327724739009265 -0.13701689505251663 -0.1638762785796129 -0.41326925125301056 -0.4852149282483355 -0.5076855575684572 -0.5066527100049185 -0.3930477934663853 -0.35734466922217006 -0.2686360134139014 -0.33038154804216346 -0.3717358308974938 -0.3186877404799815 -0.2810343577826569 -0.26790107982908357 -0.3292312025081244 -0.11071854776643174 -0.24841774735112684 -0.20453498579928683 -0.21153265346270175 -0.48781433121779927 -0.5487149101402021 -0.5971648902637222 -0.6479917873027063 -0.5497280723300868 -0.4288342878222022 -0.4263783449845809 -0.47558934874692 -0.5225910779695908 -0.4984384612284736 -0.45851612664723895 -0.21584865617619864 -0.1163821450748166 -0.3369617613135928 -0.24238723854491126 -0.281071546916608 -0.29742251062991676 -0.33637427246998286 -0.40421611608144686 -0.4254556997646267 -0.406820931601517 -0.34968394693816135 -0.2591196682441874 -0.14369587782955245 -0.2569144888414531 0.21057268915207075 0.19720162714712233 0.3743560824869768 0.11700144025124189 0.2826281564733393 0.4536650651878921 0.44913035818156033 0.6409702205635315 0.6093781185056465 0.5239455440831292 0.26812105192449337 0.24084418590890047 0.17545023840318313 0.2667890023454403 0.24475916630540243 0.15793789558807303 0.18509140344615876 0.23399761642910027 0.14559238229153876 0.17288687525831783 0.1295614094516263 0.12406371942912925 -0.009112673910183763 -0.08123150757455093 -0.0046482303031454035 0.08275213793473189 0.07282627687254345 0.08598738238188525 0.006985554342237427 0.044854723660315496 0.01093186765793895 0.04220643920348386 0.0060942319735478164 -0.10378598958100939 -0.26822463919355727 -0.226247417515435 -0.11705296669865378 -0.30770423973119704 -0.26704862528311357 -0.39199911326514303 -0.18146297821083224 -0.11529092044344094 -0.3493622913847896 -0.37201248524921426 -0.25824238007173855 -0.2811163961758912 -0.21789774027991374 -0.3025646670319879 -0.2630558756890023 -0.2236688132319148 -0.3276839169884039 -0.4222396801759173 -0.415085323227732 -0.3567478790644581 -0.25234068422340933 -0.20730914438529396 -0.04763926884059382 0.03200649739625238 0.006499384858543164 0.12601887879333742 0.14123692599551815 0.11377332814155725 -0.17501310774108084 -0.24951386730199765 -0.3296651192915755 -0.3131309551896394 -0.3272178593945814 0.03471200029818774 -0.02758116556844135 0.08179109668151846 0.3028946651118491 0.31409305179956165 0.2247401166368383 0.28945696214539746 0.10713451043476842 0.13468720841187265 0.028960844889118872 0.08534869021683988 -0.02831171417802506 -0.147922498665113 -0.055695772732083974 -0.18781911820883976 -0.20532745606875946 -0.20386874973603622 -0.16904322321042067 -0.1682704102963798 -0.24511496926226686 -0.23956714331160295 -0.2990851661538393 -0.4077858079959271 -0.4657634606114596 -0.35140451390769956 -0.28067918752478416 -0.14174677081445697 0.015135441738454098 0.07447514021975783 0.06942818189625886 0.13377045304911783 0.21736429425910306 0.4852736355296332 0.43208497071073315 0.3178080441139772 0.34943606422491486 0.279369763347383 0.055242488010338056 0.025865633289842333 -0.11437436714242509 -0.18592019589156908 -0.3221556534416362 -0.367539240721473 -0.44541935897431617 -0.4765749126641207 -0.44194341566362855 -0.4340396176829519 -0.4150513070211942 -0.39459871552410614 -0.27327370229187553 -0.29553269559848183 -0.19722677716633194 -0.25203663823819006 -0.1777803740302224 0.00732081914911547 0.09437990507516152 0.05567629600976124 -0.012738789756957282 0.27695888443062183 0.3675760112783273 0.48776948911896717 0.5357195493045767 0.5021992031195066 0.574569189902587 0.549010779580005 0.546488700062884 0.46980880058226715 0.3926131407104485 0.2440694780209383 0.20499397452158952 0.17428217604441068 0.0770113746373128 0.27200168747695536 0.14064866731627154 0.1267864018718556 0.08063898308913843 -0.003574021196682356 -0.05219137988741219 -0.29124463441799026 -0.2881031193890627 -0.26386697292815414 -0.12289879262382848 -0.06994313109432748 -0.02468451758468472 0.154428372579232 0.00010798469313117807 -0.004777012807845214 -0.1344253370252071 -0.0346917861530879 -0.21779566101656941 -0.5228283982327248 -0.5360656134610845 -0.48440703822861536 -0.38522611186138817 -0.2740442471773106 -0.011305967875742553 0.10672637801728602 0.314892792312245 0.3635797714261419 0.23332920537876467 0.3063659074503089 0.19109986217684172 0.13720393591017585 0.06877598895621598 -0.13076379317812722 0.22950963579974296 0.32156920155192165 0.4224094503551816 0.38600737645466804 0.4704293989920555 0.64779765293725 0.6829197916818843 0.6714979310489497 0.6402907441457648 0.5475177222722724 0.4689229692237815 0.3031549761128324 0.23140850885940795 0.17665219959229644 0.07196633891224795 0.052517502640578 0.1282313764989626 0.10648425439555578 0.2057388347527632 -0.01548158218413859 0.06094539838758808 -0.11178180190939155 -0.08993596344968194 -0.2351414114255009 -0.13432054291959256 -0.29982612422315597 -0.3417922213713777 -0.37975265548614795 -0.4085723614031143 -0.3524483838721746 -0.4341383172969386 -0.4664170482490392 -0.48488736990618636 -0.4568458654295243 -0.3913888076064655 -0.3095742862374565 -0.29356805708225536 -0.11209431886213628 0.007356866540955659 0.13741305760336164 0.20502672914529008 0.2997890172526344 0.32904157294279823 0.42233324975674774 0.5084042020730825 0.47601786459970186 0.4360123791619242 0.49357905780960504
0.20943143093769978 0.287418705753539 0.22357980328027993 6.0220893542829445e-05 0.0636313052772464 0.022698708261637484 0.09717258256196888 -0.07505373520303661 -0.03995932159263941 0.10811162394962863 0.16200700636492263 0.20313787104185604 0.3537012290959396 0.3527700398930319 0.18555587966308992 0.5035178067245304 0.6991527810477383 1.0 0.8947681308115466 0.5752461385947089 0.23989429865939604 0.015555654780294218 0.06319686448269793 0.0010405941258985168 -0.06088327997939726 -0.18798950168125828 -0.3566260645427452 -0.2823832580312038 -0.14804543576781443 -0.1485407359397526 -0.002513330933640465 0.07629463733891961 0.06184206052630116 -0.027693794548885493 -0.06916714638458007 -0.1176779800497016 -0.018897874457743442 0.07020270418041842 -0.29496759254245825 -0.17568383875461438 -0.1356074441592358 -0.019826359906469793 -0.10517284960784282 -0.0252879924153905 -0.14210768053367437 0.09383086618940532 0.3677280036116067 0.5400940653329563 0.5892478947676889 0.6609578801716773 0.6419770486462282 0.40903542937135967 0.5000054823776098 0.4428335142175592 0.5742154929015928 0.5763597286469693 0.6255028536085327 0.5880855281750711 0.4553206264782078 0.31130027831900753 0.12864807380033488 0.029041640750537917 0.00304110796227764 0.003756583094538012 -0.012525756601407416 -0.22100453052971542 -0.25026987961300357 -0.4724688590585565 -0.5123330662523464 -0.5155947263404138 -0.4637783246377373 -0.4106169450449084 -0.3170188671777016 -0.2998985107466198 -0.13341016606071762 -0.034030641706979656 -0.0658562576892179 0.03218915754090733 0.021821423287817943 -0.12664531958840922 -0.04832259321930887 0.16839124441125938 0.1366437817511633 -0.22636251785363926 -0.25347787540902134 -0.3154247315598887 -0.2154556207341335 0.03196061229716217 0.2436549582907102 0.4721088861582316 0.4191564301029254 0.532101226550713 0.5364014606382048 0.4040144608984923 0.44753529473085324 0.30941793805785484 0.30897437106480014 0.11238460517812818 -0.06604135080191603 -0.13376281632143208 -0.3354526630882099 -0.3179121773359687 -0.346333824028479 -0.34993351910076675 -0.24799068249618156 -0.17563335529964896 -0.25408784514269467 -0.3941047677997023 -0.37195631518256866 -0.3327013561051152 -0.3221610090602869 -0.28787008152908916 -0.21373274308055465 -0.08452827019210414 -0.1181113780064435 -0.112449497957472 -0.18909527222090125 -0.5024254484989517 -0.5317622211577796 -0.5332779809188519 -0.5085919903025999 -0.45234325633327704 -0.3991284896767173 -0.3937782006917178 -0.4295851035072666 -0.42685677385402443 -0.31935844887035664 -0.15456808948335457 -0.034549473270682224 -0.06770558241058026 -0.26072526727089756 -0.3480254501493146 -0.4434565136022412 -0.5215629919374412 -0.539992569798516 -0.5456834403108829 -0.4709116633048851 -0.3871081738791452 -0.2269526102248954 -0.1406421243371787 -0.061777565970144964 -0.11106677102187154 0.3710109145079453 0.29386679093083873 0.4048046820550905 0.19003123264101185 0.30564604328914713 0.44784480316065345 0.389561873630801 0.5017923145851158 0.39521655148895557 0.24997443169239342 -0.05396066983554963 0.08026280824284962 0.13859713350209435 0.4869837831828356 0.5430839436357966 0.44789443624034725 0.5240047331022326 0.5613826365727712 0.49476856549756604 0.3843781124804981 0.3050364269815846 -0.04549487339763696 -0.27053309365263334 -0.38670935796604744 -0.2939620203362674 -0.2363158160016925 -0.2720101612069648 -0.2758381491903554 -0.33486811027188 -0.3289374591951563 -0.2800025965321751 -0.05780406014289489 0.01488073141511926 -0.028532362835050937 -0.2595208745169541 -0.3323971491262342 -0.2895372241240664 -0.4387628798315234 -0.3150588482769042 -0.38702641898179996 -0.1413780434018558 -0.187443915140401 -0.45575204045305356 -0.5021723303372061 -0.41370442533406626 -0.4800427166332803 -0.40720311789699964 -0.35297508735636357 -0.39572960591431444 -0.13973919053672976 -0.21202975484040185 -0.43091989399760133 -0.5241283653493625 -0.5094697615530831 -0.4315753378457753 -0.3828199396308749 -0.25396194140919376 -0.15565074654444025 -0.16187849492203601 0.02660925829571308 0.06834146461993178 0.11313121423654253 -0.22268452461367128 -0.20912089791706412 -0.33696032145225785 -0.40118289051707906 -0.23461762504466283 0.14894923020247816 0.0605598648506583 0.20810630566664565 0.30913966464531706 0.38452238124535043 0.3448593999308222 0.4613542023796732 0.35084238581757043 0.37142587516109127 0.31266053679430167 0.2992988542220834 0.22008674634917336 0.09822010721664977 0.03247733037345272 -0.05836424699814353 0.06495417163176714 0.02060870561661879 0.06191040931205038 0.03917558159605282 -0.05857809066199168 -0.04465273992809077 -0.04466836000212807 -0.20778800354292348 -0.2723654673872624 -0.14434247977009299 -0.10527598217034709 0.02697227750509043 0.08934280416777304 0.09263768841358896 0.16847156382014133 0.2281809802109309 0.319121611330963 0.5335833980596237 0.5352813073008669 0.45184774086507695 0.4822939630735013 0.48931494757352373 0.29858166701948635 0.21470474035640952 0.09385124512352079 -0.014446060423228586 -0.17926851070733907 -0.30334027455926704 -0.37614192965780924 -0.43859872363293456 -0.42489502450026284 -0.3626884340744356 -0.3117525445703733 -0.24660491220934866 -0.047707339880919776 -0.07574961642883997 0.05413562984392725 -0.020462441933809635 -0.018855511947952517 0.11966306343692153 0.11967687253177492 0.12279078083986805 0.07657615490363198 0.4449321242827997 0.418803740761995 0.397166895258825 0.4938839111119739 0.5401697756700525 0.6178783927835048 0.6249738940613992 0.6299143060379245 0.5521297749194087 0.4183126973195576 0.1457295645118895 0.1389077195548207 0.15561546012149075 0.05294553607187895 0.19239360037516748 0.07068133556684678 0.08323146896114099 0.07651985500389323 0.12297023105051763 -0.1110246218819295 -0.2967506040900632 -0.31897760441444156 -0.2778258119467469 -0.1359255214651369 -0.06975070155416997 -0.04888632908071737 0.15046717460199507 -0.010165899627366996 0.03816749526252473 -0.09757569418717217 -0.003099299026906924 -0.16365812283084188 -0.362439429864105 -0.2472326607266191 -0.38298116607173127 -0.37619585310866327 -0.2673302474229763 -0.0765585274542016 0.012604076393780222 0.2324744365652956 0.25013083727298857 0.11638075801725786 0.2179485822490802 0.12245251338362334 0.13913404578909017 0.1081293594978269 0.038604318564283174 0.3177209450906191 0.21239881451608136 0.3162329628529644 0.3085417986371109 0.4635023848978293 0.6308961880659305 0.6567913149607245 0.6186315451887046 0.58443379213188 0.4643675914046333 0.3656137676517792 0.22550936303334554 0.13961144285956936 0.116137968844267 0.05090064507310089 0.0468704653295855 0.1176261263732403 0.1708307750564694 0.20422566264060807 0.02730055812015408 0.20137091753575115 0.01744501128908118 0.07253138882440553 -0.028252342286275697 0.03886172038063749 -0.21003144983293148 -0.2847048755315563 -0.34897840810793207 -0.3966250793761105 -0.37887971528304165 -0.4289063153989811 -0.43615805480290354 -0.46160677215351115 -0.4314499509684155 -0.3957052658061477 -0.2843230936154092 -0.2334601606485573 -0.022012723715271573 0.16876274120436388 0.3203119724743915 0.412169706380242 0.5051643495608886 0.5094566513861128 0.5673543853267505 0.48061634137477816 0.3972004491339255 0.47695657859978197 0.5518305102227204
0.04265830929489407 0.11305383758696508 0.08640269582359235 -0.14779141049282693 -0.1189006221654656 -0.016182978676513755 0.1178997894984292 -0.002532340146822227 -0.03828370122142406 0.06549949952279999 0.17854883405366548 0.1821152491551141 0.264946812970665 0.4112912538829766 0.20745363842599018 0.4959086768003066 0.6436303096625917 0.8947681308115466 0.9999999999999998 0.7814484651446598 0.5352233604241797 0.30985395612910177 0.26426910396961123 0.17489670145353686 0.09384383276266532 -0.0770591213695589 -0.24070059815924755 -0.2400549779376415 -0.17076390416660142 -0.22973334897606176 -0.12963225709259507 -0.0669299092679024 -0.04235823239414467 -0.12734321411635616 -0.1858971533022286 -0.2357695135906193 -0.09122191879117067 0.13709134933681363 -0.161141004546434 -0.0145946211439168 0.022084456698622478 0.16582792806822766 0.056578677561870655 0.1699344155419325 0.10003021298847647 0.32906791819215214 0.6010831941478227 0.6989614976044751 0.712694472521805 0.7817449915348381 0.7382988514034907 0.534052759825775 0.606377201166805 0.5328997863586429 0.5783459403613143 0.5185540737691656 0.5236862341907265 0.43279536109132843 0.2767713706747982 0.09212138959698639 -0.08687070078475484 -0.19889820962520613 -0.12660531094379518 -0.045374772112659965 -0.0979924021867614 -0.2950639020166492 -0.31732516639161157 -0.49816316999329247 -0.48947281057522873 -0.4553670819949189 -0.363974197708354 -0.31197392133169993 -0.247374473017301 -0.2862826914187374 -0.16525295719492722 -0.13211518359248658 -0.12172530209545653 0.044406378588478526 0.03484602416927317 -0.08762096557288027 0.08115243985543139 0.30756942788191316 0.21035213584228613 -0.15003692208538838 -0.2056629175465322 -0.38170115842199387 -0.291248005759026 -0.0995441675448033 0.06711622925697686 0.2789589836749881 0.3504771043003695 0.44355822340416795 0.44197746662783133 0.2349447889526953 0.24794665122577714 0.13840329622244538 0.14734656986717512 -0.0012979456518530063 -0.17813328186207295 -0.24556730332765667 -0.381259665576485 -0.33189991230800714 -0.3188736563659569 -0.3312290829173064 -0.2497484971403749 -0.19705342723540864 -0.16420427835283755 -0.2478946287696924 -0.2320649083228138 -0.22167582777411363 -0.230675596422928 -0.18556892234759717 -0.1553689413822501 -0.12238612076310651 -0.1113496113022377 -0.07786722376123127 -0.03648381581845418 -0.3573253305024203 -0.44233135504287796 -0.45412630738597165 -0.5105997355990948 -0.4699250000083848 -0.4391050421512928 -0.4454322708959081 -0.46424341184920637 -0.45235041748642546 -0.3473769782231992 -0.18211384400378838 -0.05959261581988612 -0.07658867218546299 -0.1746801456596206 -0.2863147875798986 -0.3706334361198208 -0.4710418798531567 -0.4767504615005751 -0.5063810032236595 -0.49080988685550697 -0.39807257468093116 -0.22363637296104397 -0.16020007616956417 -0.03188900537208248 -0.11577869602452104 0.2918465366106343 0.21132234097003083 0.26111212673600753 -0.008493703718594424 0.07632213884311333 0.25347037588526017 0.17250176776013518 0.3224339351899717 0.2458600455067747 0.17349136832458123 -0.06994674010672654 0.0669861724445746 0.19451551124554517 0.5294786891320784 0.6059176046762776 0.5050622025041415 0.5813117587661825 0.6404172039847633 0.5588823906880697 0.43067791586857435 0.36522759227495155 0.031774881895351395 -0.17955304423619836 -0.27216603342156803 -0.17496020221301595 -0.09680659977929934 -0.11509164689388206 -0.13120922769942991 -0.25305760360419916 -0.2637714844777943 -0.3331252971505336 -0.1901405397911775 -0.1164851044529589 -0.12897879720480093 -0.35845157699225594 -0.4409444755787303 -0.365090215408455 -0.5490780084911105 -0.41859015390874643 -0.3638130232510072 0.0006513840532328044 0.014544499143587809 -0.29645584254152013 -0.39890026327529915 -0.3825285930143822 -0.5183257205279616 -0.42666249610423224 -0.5081644999465725 -0.5775415751365915 -0.30586963418472657 -0.28498804826190144 -0.3977745779240525 -0.4434910943913948 -0.39812696850215934 -0.32007997839162206 -0.30525306857214246 -0.2252589997325162 -0.11670720065296604 -0.1258572879384704 -0.00689524905633579 0.009219249967474714 0.01709653799678098 -0.17510565780790932 -0.11096277555352659 -0.13622995082867026 -0.267982294798822 -0.12039890267857946 0.20720235374442447 0.06175274490509792 0.18876407857698463 0.2910275275287457 0.40447161178733115 0.2757030418492652 0.46339843587443713 0.29536212839344944 0.3092408020482334 0.21078331623708535 0.2090249672826418 0.13754510533752304 0.0007299975552181295 0.051540368159329254 -0.06874015938151302 -0.11528797676744805 -0.11354781109223579 -0.002029341422593183 -0.05751886152295527 -0.17973884509272514 -0.17276525071027085 -0.19761315355615053 -0.34464278605538273 -0.35743334025517703 -0.21795558053306577 -0.2963973364436654 -0.1838323908741692 -0.0893489682676003 -0.05614187832535046 0.02814819902165267 0.1528949420117776 0.3474611673721843 0.5621754824494802 0.6106429552739273 0.43973582959226304 0.49220542714665294 0.42524699624810525 0.1931907099808035 0.09482644247201383 -0.027074652108688087 -0.1208668141385588 -0.26903317069323135 -0.38813047010853907 -0.4370556239331288 -0.5399003510939548 -0.544247030718951 -0.4882458925373129 -0.4287074548215957 -0.3678944135925026 -0.1767973261821322 -0.1790062473807526 -0.0023968421415368015 -0.07069101658325913 -0.016019271093421703 0.1577855518704297 0.20908224465922678 0.19289529441866266 0.1275069423146833 0.4418200617291814 0.4153424670882871 0.43336780662311786 0.5282382974039742 0.6029678328323747 0.6790553567265226 0.6583386767079302 0.650913257610163 0.5670694811023259 0.4295612937171074 0.15341004798184302 0.17795711722036062 0.11450883478398807 0.034887490936044346 0.15763659458478282 0.021403746199050007 0.04807938798570397 0.1059966405147029 0.1334552039150157 -0.10855367296793471 -0.2902824315122068 -0.32154698890300687 -0.27375159815901995 -0.09615013666719438 -0.05593876590396888 -0.01042350859993567 0.2148285181613915 0.05799755100807137 0.11170048373802892 -0.06776750317073608 0.05812507489316537 -0.12184974176273997 -0.3439485543478071 -0.29041376010586495 -0.3983663952802902 -0.3734754311742885 -0.22090263484860773 0.001080564315902096 0.10800658758837675 0.3428203061959828 0.3588002995895515 0.19663943676478285 0.26078256601633826 0.14247696235167306 0.10040365664914054 0.08698505493946224 -0.09582100716765073 0.17556855281604936 0.24362334583915565 0.34850004064648626 0.34790102196293693 0.5115816896596381 0.6999690873646549 0.7177019311060863 0.7116283952587111 0.6765047863187977 0.5603071554351717 0.447673745299328 0.338073916664669 0.2818465246457562 0.26860417375008716 0.20478546714843973 0.1856601826712033 0.2566615899070779 0.28532125792833557 0.3489969679313119 0.1359245904299733 0.18377235350113647 0.01498598453168934 0.082906409814643 -0.06967323297411215 -0.02814848244600305 -0.2751566079073044 -0.3413704256467808 -0.3800504389403931 -0.4150209837167033 -0.3656656519544843 -0.487354491683913 -0.512770598715763 -0.5435259970395199 -0.5040778297929381 -0.44311262785796585 -0.30683286749544497 -0.29465249034464214 -0.07781951916981365 0.07834729618715469 0.2452900762078088 0.3498514218522569 0.48232987705835806 0.49817273321396993 0.5720617703160579 0.4825046581595678 0.3341561409361602 0.48899035832863985 0.5824828908164198
-0.276058687132912 -0.15057036141524996 -0.05426271326662494 -0.14378076297638143 -0.026415861805070176 0.2821198792833236 0.4576030993746205 0.38857566296881413 0.1979557270808197 0.1952335202687319 0.2072755343169672 0.16425088645605873 0.36409963883918434 0.4169301343443651 0.24780228035378773 0.5781098337092077 0.5869803343627648 0.575246138594709 0.7814484651446598 1.0 0.8434643790340045 0.6996347866194702 0.6638618890706075 0.5873030140584904 0.504545159432665 0.3418041002318506 0.1831070842883576 0.09676527507130357 -0.04242793986347093 -0.15036191823101008 -0.050053883881243454 0.03323631105728282 0.06282870697027514 0.003732478053621623 -0.05387516209962962 -0.027550257023236182 0.07099988572447305 0.2217605017107847 0.19610567506795956 0.4035973244170429 0.44842677562271416 0.5764528476348935 0.5023472997376981 0.560342470116515 0.4704782251528493 0.5524004376136465 0.6078208657647164 0.5304965451369192 0.5027953154482446 0.6112130117869295 0.5398564146643781 0.715048805016071 0.781622015436943 0.7473282784325957 0.6657453664884367 0.5059691845969442 0.4074137398618531 0.21256610730347913 0.05465381108755535 -0.14249809363588423 -0.29577615733987206 -0.4185526426563136 -0.33455640581696433 -0.33639591316222445 -0.3368480263061146 -0.4425001811567145 -0.3713348191788366 -0.40199386349610794 -0.23172313657934018 -0.13138499456050273 -0.016255804274228354 0.05587790455724943 0.09053351800764364 -0.023764127387663595 0.03338245824542546 -0.0595415425875056 -0.13530014265345017 -0.10768977135727825 -0.062315127057142046 -0.05002060071047951 0.14058332038813096 0.2586127389612529 0.303841137111074 0.0409902550849157 -0.05846271583250604 -0.3412727022190309 -0.2489414766976098 -0.1781344469131548 -0.17594836609616085 -0.047366189697466816 -0.019103918539345326 0.06712779739575313 0.1513482722419859 0.05182184620287199 0.09475523994800561 0.07621401048647529 0.01508328045443013 -0.15562680474512663 -0.2920726557638181 -0.34979824676169874 -0.41447126981779586 -0.3331083961482522 -0.2719442609754094 -0.2793843287902542 -0.26104507689508216 -0.23389229683205273 -0.14340581989502676 -0.12799392696973855 -0.1041900982522733 -0.06479816160102427 -0.07675679766901033 -0.0034354938719410866 0.035583680758880035 0.04251737590764836 -0.057054732318900604 -0.09390536462951296 -0.025857913710320254 -0.18080115304460145 -0.24935110684020978 -0.17216678858251064 -0.3561600860725299 -0.39075964528194035 -0.3882479464223657 -0.39987363795181846 -0.3578751553055373 -0.396588624859451 -0.3792415509149327 -0.26252375991262955 -0.12033514679490712 -0.03911442643345205 -0.07498926741749219 0.08733617473348232 -0.024509813611972773 -0.19721420886034946 -0.24475799721096872 -0.31774678631802844 -0.4401386262111446 -0.3624795946066719 -0.30247158215337816 -0.21608313451871422 -0.017277933134014406 -0.12012873618486017 0.10001778316403491 0.13098237874558147 0.045794818228941644 -0.3101416859468436 -0.25459061582969633 -0.08668073817453702 -0.13089534729415234 0.08009219955987394 0.1127448550557641 0.22177165676081564 0.13449200495268906 0.15525867141397204 0.281802153918906 0.3582837577269475 0.3966847856003868 0.3163200212070175 0.32250575399516895 0.41026587798820835 0.33359554302988786 0.2705335842162664 0.28601918234355395 0.18983136729486064 0.10381342162187455 0.13951980337842915 0.2582653312530199 0.34653501356666094 0.29683792229359757 0.27476818840743034 0.09367202423262737 0.00599422676424378 -0.2729419121927654 -0.3216724509132495 -0.3663756481595238 -0.40750860385851484 -0.5298837080361812 -0.5403270410006907 -0.39530810695136137 -0.5173163263639188 -0.46356607360314245 -0.3527075998693566 0.15264440911980218 0.2734251809360656 -0.06968691215029657 -0.2462483450517139 -0.30931802162826005 -0.463954155146112 -0.35656726463425453 -0.6576696869394828 -0.6902371205071322 -0.6280278589448044 -0.5098025099952949 -0.4255450298869908 -0.39659475076590683 -0.2691044701545894 -0.14569121160691523 -0.09803926033743982 -0.06606189042625424 -0.05324486783698617 -0.15242435994972373 -0.1279118975948222 -0.16010049556508668 -0.16724075159473098 -0.1885331181084411 -0.08642908064852065 -0.05542542314088884 -0.12879093964923202 -0.10604440561214752 0.08252411296781305 -0.11434666330276048 -0.0886408685902914 -0.00995459691139434 0.11757728025954267 0.01552963236316844 0.11000123814198069 -0.10065162097879958 -0.10651954486029198 -0.1908951287341842 -0.13928849224501522 -0.13391553811481255 -0.23473236715967785 -0.12020373311903113 -0.21180856295200645 -0.3330249368786247 -0.32416264036467496 -0.2238877168150147 -0.2797905500097567 -0.34180837570169187 -0.34399075109105953 -0.3872862055005812 -0.4565187762597006 -0.38931712034993865 -0.32588804080438405 -0.5351658652717939 -0.49887368379228103 -0.4206347209339685 -0.39435149132613834 -0.26461129934847016 -0.15819546055548925 -0.003488138125973291 0.2678377111426149 0.29228094339771393 0.14523627211508938 0.16691941234776714 0.00837536288020043 -0.1905999729938583 -0.2420859292450717 -0.30723707557740826 -0.36622633317668424 -0.3838436797697308 -0.44960655587636067 -0.44378755848180257 -0.4850028145066302 -0.48904833907208056 -0.44088125836058534 -0.4206505420806229 -0.42036172544824885 -0.34910132775126285 -0.3189997489262741 -0.2390914710430184 -0.25998633840801294 -0.12406591776445072 0.00035034660412051796 0.1600431158487995 0.13608843236217097 0.07049526400294905 0.26286378460309023 0.35411986506388865 0.45856902128079313 0.43440566402205477 0.41965924410130856 0.4241819167168046 0.3302863536087615 0.31687266486167914 0.2867577631738437 0.2230572219736033 0.13831293485116744 0.029209182650265918 -0.07722071805179964 -0.09574806349827254 0.05996373598461113 -0.07777521590899977 0.001103031452120778 0.15551189881426666 0.12024408499603527 0.08533537616203149 -0.0726683481932927 -0.0877676419346457 -0.05915195361657277 0.07738848389893466 0.06602308206768615 0.15673996350337793 0.2898004787081757 0.23876087040065155 0.24098526870772144 0.08052897850453133 0.03825849991298779 -0.09705105206377745 -0.2713030171646853 -0.2844472593193856 -0.19189910140064279 -0.08893334135016275 0.056858550744357514 0.2720546500588618 0.3737761071747743 0.49991608222970807 0.4962168129882888 0.3883199883712533 0.3103470246568892 0.18632853858216544 0.04595686146940192 0.02849937968529797 -0.1812038555187553 0.08660201994259197 0.19995990074545053 0.23974543009499286 0.2138690472460598 0.3316279282975752 0.45927790038859834 0.4767264323836669 0.5324664928296973 0.5143024152324329 0.45495167323168667 0.43379409222170145 0.42269820142235254 0.4002234062043395 0.3738538484520417 0.3301983413342672 0.336396253422544 0.35519007445702455 0.24800975244982057 0.35127866686010634 0.1065773113241515 0.1421416841032512 -0.03093523610462278 0.0014243455618646443 -0.10632898663105099 -0.09270622796206228 -0.20190127665417346 -0.21294644319024747 -0.18845507228148534 -0.19294601570631967 -0.08492086182269104 -0.21983999191421402 -0.29483432172792906 -0.3508124774543729 -0.34039895757510336 -0.2755024700355813 -0.18683976274719016 -0.28922361161092075 -0.1639416870879296 -0.17946377427239596 -0.07164139074291132 -0.03501166643592986 0.04994665039291134 0.102823307647691 0.22895847632182306 0.45069300629965287 0.38584779279508874 0.4527183186992716 0.49157050952573067
-0.41268437990315715 -0.3029726136821046 -0.157054264807875 -0.22287945716927124 -0.18588554232264845 0.16844162949903327 0.37902219198548115 0.42029402552319334 0.17526627987906668 0.07281075149079554 0.05317508205616881 0.0088331589319952 0.2121389424906622 0.3369852655732444 0.2418032500439043 0.49280392420070374 0.4470285104268755 0.23989429865939602 0.5352233604241797 0.8434643790340045 1.0 0.9432728344530326 0.7334005707627145 0.6267517231050447 0.5573154444403702 0.4161684312737588 0.3154515625964702 0.23310158099583275 0.048072784470362714 -0.09764596063881543 -0.07048250917395815 0.028681230081990614 0.11436124988840096 0.07462993950224196 -0.006396146328651814 0.03226961326178767 0.1037614162111966 0.22703149759718608 0.28456669916381133 0.49069973019776725 0.5196134344423514 0.6370065750342082 0.6035754739222228 0.709248404718097 0.7157347481644187 0.7784942946442786 0.7546047807166157 0.5459046792610309 0.47381761459124044 0.5422373953314044 0.4840313851478288 0.715043027383799 0.7089959929570033 0.6806997786512405 0.5417875830400246 0.3458924174571164 0.21575216117984342 0.003612187762674139 -0.1552216401162613 -0.3446788766904258 -0.47898447377355774 -0.5647529874648017 -0.45933997666908516 -0.4202744948184825 -0.4355518943410506 -0.46465676202748757 -0.3959906088182858 -0.32297825426179255 -0.11486576427840076 0.015002330318157385 0.16251307402157 0.20882807183754049 0.29441771730194183 0.21996306789686415 0.11088389592134049 -0.031526171202954326 -0.22141489789273514 -0.20649275649915755 -0.13421520580449828 -0.06879991207689076 0.12158509260276593 0.1989404555110316 0.2549485703684763 0.1402269667588932 0.10045424844888283 -0.21531359300775843 -0.16018676954470076 -0.17896827416976305 -0.26374428210723755 -0.19902459419335625 -0.13599473520882485 -0.08191981624552801 0.004192317354978904 -0.045425074262238026 0.014575302510120665 -0.01938959453012415 -0.08468911731035605 -0.22238688652293734 -0.2927474554746554 -0.3371999486220987 -0.33743617613785576 -0.2959896377798041 -0.21795479435644322 -0.31053870457630744 -0.2479000505822635 -0.2480023127952901 0.056980280023028365 0.11585038364053031 0.09167839349640548 0.11280217083935264 0.08328222603292183 0.12382349453127879 -0.01923747622263697 -0.19578995312942585 -0.30019310769866475 -0.3268166201002572 -0.14508032620002742 -0.17921081944962905 -0.21210626587573675 -0.06741719505126921 -0.2659500578360168 -0.2924447380939026 -0.2648287805660709 -0.2515206457278529 -0.20174195344379026 -0.234542514685035 -0.25591600318973073 -0.2714609508923303 -0.1059800281305122 -0.10574330303272285 -0.09355165578490938 0.14458141639559252 0.06504767784806093 -0.06161245599832689 -0.11114084928777848 -0.17525366405169562 -0.3573040061995564 -0.32258705743190763 -0.3180665701327226 -0.25636451904315255 -0.09289855730439163 -0.2066913561059627 -0.1391653188747113 -0.14020122894711837 -0.17355133706899567 -0.4693008501688741 -0.4809054100623702 -0.2958880531799033 -0.3016990007494073 -0.08768845941425299 -0.023554522743034663 0.18048488315358305 0.19856296989834168 0.22534259402223025 0.3756648403538668 0.3431868126497505 0.3568646678807779 0.3385176908926119 0.301355704988325 0.38897046740355845 0.349063762917208 0.33731047084961374 0.3862419449196343 0.379332070502117 0.30483810399522104 0.3461504416512222 0.41696309348149097 0.4710779407068336 0.42496855578212966 0.37917074089043995 0.17249869499823697 0.07272585749427031 -0.258457980983003 -0.4125649520335885 -0.46759514358621923 -0.49699166534327105 -0.5527287039230574 -0.5398278158570926 -0.41605377455008635 -0.3901590438967138 -0.3334371168296252 -0.292617286289251 0.11935404362530755 0.26951502701824764 0.0349691298459339 -0.11454389599976003 -0.2255751985285419 -0.35971888277388897 -0.28077700358150015 -0.5339355023532932 -0.5841618457567687 -0.5539587437654614 -0.3998138541172877 -0.27664872577981786 -0.20185287113603104 -0.06722972137615427 -0.004838539772674782 0.012265849260825511 0.07602144492136786 0.10854328994877736 0.057734684180548085 0.009340675551297155 -0.054241818366613535 -0.14724465534626588 -0.053688141046788464 0.028061297264071177 0.18314462230559259 0.08861286548478546 0.01934894152737267 0.11452618317387796 -0.12355454330024927 -0.15475319503417959 0.0009337671285972518 0.06504610233994779 -0.12988828912039863 -0.0645921814586009 -0.3187190429137556 -0.3415367634855756 -0.4788155920751162 -0.4641289098544225 -0.47277293922259594 -0.5567345669651537 -0.38237274211414135 -0.4406426850094743 -0.6363825370822301 -0.5012546624230836 -0.36883980834360514 -0.4326292769714041 -0.4878437445945984 -0.4835329180174289 -0.536185370368497 -0.5349132131055457 -0.47593016205342703 -0.4319694006389902 -0.7171812051499742 -0.7342619052845369 -0.6677680076747761 -0.5077714832205966 -0.5747532106592789 -0.4434199094781544 -0.17919946425610322 0.044600176187042116 0.062397370389899495 -0.11274458585963715 -0.07974733610605185 -0.29923271073354407 -0.5025304456603311 -0.5377101725155361 -0.5575710245010697 -0.5491029357609786 -0.488273985148215 -0.4788453516975148 -0.4069586547169844 -0.4413497965695441 -0.44183322301192657 -0.4334574962042854 -0.4258989281067554 -0.4559198560343782 -0.47707728524308135 -0.42226006389807696 -0.3639134764589143 -0.3604025350165057 -0.12964623274885645 0.007516846155710399 0.263751654377619 0.24261289004334682 0.15902928153385162 0.20811801027439394 0.3558691776377181 0.5388402614683675 0.4789266920433264 0.42132467692217973 0.36281194772458897 0.21491825537696227 0.1465513731771572 0.12063439107029676 0.05699522033761002 0.08848258194283737 -0.08536491183199331 -0.29027803971495786 -0.29540241378782267 -0.1347299978318892 -0.1441833747338923 -0.024134373174982546 0.1064155025553885 0.08524107523272959 0.15668201301815043 0.055958853736151525 0.026465648911733662 0.08404937908239649 0.21058902410214395 0.149873993395397 0.28067702426615543 0.38475537315927716 0.36221926165178164 0.3300275426967643 0.21359068364261388 0.21910862185361699 0.11396740407561012 -0.1437727081920828 -0.3275435414162018 -0.08820339360847815 0.09237439139832042 0.2421233874714088 0.4553914674087138 0.5446294265084896 0.6239996672593325 0.6337366531013305 0.5391461942516389 0.4285465612209294 0.3349600222190583 0.14216869939201707 0.07478738429891772 -0.2998754163245493 -0.07954249727862343 0.2608225166824944 0.17341085449352622 0.14581526000416187 0.1936217134461751 0.36086885565781895 0.38344562597451964 0.5225905847434783 0.5423005769640945 0.5438606029067484 0.5966542344679726 0.6166016814741202 0.6352827027882494 0.5843898748434541 0.5476917415372121 0.5208106807912817 0.4902428340669089 0.3414211386585104 0.41863597688208454 0.19372611590066527 0.17918215064879595 -0.024821821847309376 0.001428136475934295 -0.14670375394132995 -0.14126113914741292 -0.174315968899616 -0.15253177107087623 -0.09310254094942592 -0.06845104923683076 0.09802580280261486 -0.10970801411496749 -0.258499049326508 -0.3224553612306751 -0.3136655114246958 -0.23773448212308315 -0.181013551857277 -0.33497646913207646 -0.28800846669520264 -0.42054682212102124 -0.31553459207420315 -0.3063694479958713 -0.13953001608955104 -0.05936292593222161 0.09407838783356652 0.4309765002735301 0.3571110221617081 0.43135651651067397 0.4722433335273884
-0.41101778187902893 -0.2972672552897081 -0.11411494679969492 -0.0979773495584456 -0.07324668300490085 0.30533395639193256 0.49650954985996565 0.567659020530979 0.27017192903744924 0.11815590256194497 0.042025161529037784 -0.01710474190672752 0.19025701885753818 0.27594417128457477 0.17785143397672626 0.41574817676639997 0.33493473712982574 0.015555654780294205 0.30985395612910177 0.6996347866194702 0.9432728344530326 0.9999999999999999 0.8134512394640108 0.7237181056190157 0.6752576921864019 0.5727709733698185 0.45883930360792713 0.400199618620089 0.16902389989200714 0.03905338123718949 0.05057145092396721 0.17540695253148855 0.2656076737430717 0.2469913882030623 0.17243943643887275 0.22377964765182523 0.2612620224365933 0.30417750980976194 0.42756043888674405 0.6298867828178278 0.653815360132176 0.7333568077234713 0.7174266854915854 0.7695903670390055 0.7668656209550261 0.7641511711622261 0.6392283022569714 0.34520448853920627 0.2584285182672545 0.3369476710516922 0.28772840952745793 0.648605314577552 0.6374257794575217 0.6328859156601566 0.4572627436240565 0.2640752970595709 0.11673769919161485 -0.0891656981468761 -0.21419879955598123 -0.37478531296549544 -0.46634248339457446 -0.5290511746404736 -0.43401399465463664 -0.44474585910949405 -0.43042112185808573 -0.41248142985962594 -0.32519006806279294 -0.1808101524990381 0.04677430614466179 0.18139302607008972 0.31847281730070465 0.35555682984680836 0.44344362539250853 0.35840198220114466 0.21851481972354483 0.026919264670819523 -0.2278464452222598 -0.27780792204590593 -0.18195143084774926 -0.07170786150622198 0.08728178473462711 0.09623554643312458 0.2073108459148367 0.1649971359627259 0.13474487179686737 -0.18548508641978484 -0.12291220805074068 -0.21623038124465543 -0.35216376797127436 -0.3392763335269556 -0.26574249667556565 -0.23759504737617015 -0.1304945119094217 -0.1425219581289856 -0.10613151895767926 -0.1408949642365397 -0.20127377149800613 -0.29609480460136917 -0.3242199629276754 -0.3403482717972766 -0.29522654668885845 -0.2791123645223441 -0.17725832696872368 -0.26301952353576796 -0.2101881094404109 -0.23252316273828252 0.06257276781042068 0.13807236529298267 0.10582827868372517 0.1423132375238435 0.13546817030724634 0.1752147268359119 0.03956040508284669 -0.1559404091260223 -0.31233600706359266 -0.3718402673419628 -0.19649369581505186 -0.14062825221992098 -0.1302215617652213 0.026029962906132346 -0.1794970629106015 -0.22209909433415947 -0.19748161302785183 -0.19448133208064405 -0.10641659102903503 -0.16725156026656252 -0.2562927038880768 -0.2983715524481284 -0.15265017768395905 -0.1120351400738152 -0.08187786153522707 0.2865295165986095 0.21770483865568677 0.09005725022775989 0.03737467933491271 -0.03973414532670253 -0.2490487117511813 -0.25027306037807395 -0.2830598214637679 -0.23349397565067664 -0.04508976238271769 -0.14351473588566493 -0.2261862984068954 -0.19155120084928134 -0.2261148371399109 -0.5027042496174102 -0.5472838915749573 -0.40277264929128814 -0.3834549681717488 -0.19668744012647893 -0.10002107629821268 0.1175754751156014 0.2202173788931579 0.18082060159606567 0.314071797120103 0.178853171278335 0.16349791421009882 0.16367749399705275 0.1029330995299784 0.18580100738144742 0.16740007037440088 0.21517266734784204 0.2829577035534174 0.4012122662678096 0.3852641058546329 0.4565887585209376 0.5360231154237196 0.6057377094514039 0.5535859855065556 0.5280679531743357 0.3345427069851752 0.2241605876735105 -0.11556652785636833 -0.34128722734713035 -0.42972568738347033 -0.4698942009222227 -0.47777737379096186 -0.4195128978638552 -0.35113998410470965 -0.2920720150692701 -0.26663172503501464 -0.21049601200750404 0.1427745658306405 0.327613175198066 0.11488369324015085 0.005699071117019366 -0.0934390561817411 -0.18971136844065112 -0.13509543966807055 -0.43978077662249837 -0.4700159471679076 -0.5118167199305942 -0.3436992407061113 -0.17334228939152216 -0.07630100789844042 0.04206755403678478 0.10649277179783362 0.1336630355534774 0.15242042486487198 0.13299061614297775 0.07405938438560275 -0.001711378723438996 -0.07379527957838153 -0.15733044059039603 -0.01937624053794224 0.048287503579052225 0.20145146860304036 0.14151495534533298 0.029684846989635232 0.033194103112475615 -0.282694763984217 -0.35238999665149945 -0.17752937371712088 -0.13000520529031223 -0.31093990018832757 -0.27103399752953317 -0.5283733227532763 -0.5383930654671297 -0.6438357714120537 -0.6013881948907597 -0.585744384158712 -0.6638512120337846 -0.4867724142751677 -0.5354476580467789 -0.7244932069753465 -0.6440138734629524 -0.5439507756472421 -0.5882789078212337 -0.5919256535834643 -0.5814485424843457 -0.6329164563691294 -0.5596408651346196 -0.46231729098817986 -0.46075565287763875 -0.7573685619116899 -0.8023635482618621 -0.7349346979474938 -0.5504177271696558 -0.629465336057671 -0.5159815285946434 -0.2998040218593908 -0.08671472572947844 -0.08247155805003901 -0.22682692623578835 -0.20022322048550648 -0.4479180843914537 -0.637126200047712 -0.6580354194142383 -0.6528894523625208 -0.6044626085733168 -0.48578033401066867 -0.42468168785663524 -0.3404677245550167 -0.3304558055614754 -0.34294967002804744 -0.356467886241004 -0.36529732097120504 -0.4480549202914914 -0.5596614201517625 -0.5292724314454491 -0.5393446298448705 -0.5238650945515598 -0.28999030268432374 -0.1701501745057948 0.12073628168819242 0.1211354116176059 0.012589667985071447 0.005253073039925944 0.20327158590663202 0.4287107764410136 0.3319188738844087 0.233976380448835 0.1719767501249658 0.012960579925292957 -0.04230164275884251 -0.03279870275190618 -0.029568381580191202 0.09599706206729142 -0.11271766572349695 -0.310531529157994 -0.3044807389932529 -0.1695594203252624 -0.15055630139194462 -0.014203713427483385 0.14492784212875034 0.11683269840695322 0.2654453618971054 0.19879738851332393 0.2126859810965817 0.2555537253055469 0.34554123237496603 0.2213098257524487 0.3306737074975933 0.32384676768661036 0.33165485383534216 0.24447417814213998 0.17907227759646036 0.193625322309752 0.09105726107803837 -0.1996328137082732 -0.36761098346285015 -0.039924501740934974 0.16690784658523591 0.2862244927774265 0.4815013052184809 0.5617852691050936 0.5754808564481836 0.6085218611366456 0.5766091163402436 0.44950964250776243 0.40841626682397075 0.22005040588006738 0.16702499933550302 -0.22130194351746912 -0.02954463939117541 0.2784105961192403 0.16258891939127673 0.12498770362303188 0.11083591741757423 0.20966735612627174 0.22089671874041805 0.3718599197908415 0.40004447385324704 0.41319003880503447 0.5009210558667445 0.5367260128322691 0.583325865385116 0.5226346241214108 0.49986418647643777 0.46967510397116485 0.40693588018796323 0.23908486754945923 0.32966118999820265 0.06168479060871474 0.09216581338890224 -0.15679656375901022 -0.14840604194286322 -0.25810128307544744 -0.20936698861528963 -0.12570489442738586 -0.04221450925533669 0.039970255939420135 0.07431974214331603 0.24361681937197194 0.034642753012529816 -0.1350058895330332 -0.18419315582036966 -0.1664127780449662 -0.06954786882100526 -0.03855899863771559 -0.25760915062212203 -0.2847356707426003 -0.4989735129268749 -0.4597624451683944 -0.4824721657687079 -0.34885649538515057 -0.28128246131785206 -0.12699166983685536 0.3298472342004435 0.29491281469938857 0.27899133296054485 0.31375030874050797
-0.41597292076818576 -0.2747750568262403 -0.042211271020988414 0.18433660945463062 0.3040005691578613 0.6365925752741758 0.8044900735518039 0.8644300771317487 0.6181668297836754 0.48464222004429347 0.37490242798591855 0.25585990231611005 0.38562402045727945 0.33790053532485176 0.023963937313122154 0.39257659582401716 0.3308365011387752 0.06319686448269793 0.26426910396961123 0.6638618890706075 0.7334005707627145 0.8134512394640108 1.0000000000000002 0.9778790249147459 0.9544157179933717 0.8834580298701639 0.6925012015051673 0.68187521098979 0.4084395023773062 0.2880623688414494 0.26561085613828317 0.30643476118482593 0.38469270818839424 0.4341966815144388 0.37117681908904004 0.4465135414193989 0.45023380779527955 0.4751584562024428 0.7647866851987721 0.9048910339392173 0.9270492900401118 0.9732158160375596 0.9412530676961077 0.8755035964058423 0.7819006991661135 0.6586042429267565 0.4492982424299077 0.14712958223380607 0.027622343037951278 0.1445643188067923 0.06529953392438342 0.6847493123034885 0.6772161444932691 0.6894354064284297 0.4447953890590899 0.23385982814570996 0.02761013220606979 -0.23004925343128174 -0.2668980271163935 -0.38449875015704454 -0.4475394035227898 -0.5229675393011425 -0.4534811876131748 -0.5543291222256677 -0.47907864927975863 -0.42303930206956525 -0.29484623281846445 -0.08018743203924902 0.18274656088973987 0.3642006503367937 0.4878860776637802 0.5791380872379728 0.6074105668649904 0.49679580148111163 0.495761785345329 0.2675710079351254 -0.04415117680300011 -0.06087156818899663 -0.03983380391798335 0.12016787317000059 0.24982504923230456 0.16969348101462514 0.13062087441409637 0.1222502120325249 0.09989379523500255 -0.23186499348717535 -0.15688979652833854 -0.31823724125329456 -0.5065057023239389 -0.5332118275057885 -0.551300425722084 -0.4941399794728196 -0.3126276764611916 -0.2071551493800159 -0.2300113433671205 -0.28735792734168664 -0.36661371243652663 -0.45234954958578216 -0.43654673675934397 -0.4317889156836772 -0.3772234720972101 -0.33857068267995877 -0.2388422383387306 -0.2384457820103332 -0.2152344781292309 -0.23021911107397036 -0.10916097270988559 -0.08269125005370284 -0.10863074344335263 -0.08716672848960587 -0.07092570473965754 -0.002578154298143457 0.09073431736212631 0.047070505632284786 -0.08459289150194377 -0.10482554718002803 -0.09417080605253551 -0.1539452813549598 -0.17158424126476177 -0.07103333814990778 -0.24758631691203123 -0.2497710951314452 -0.22890229727695754 -0.22850732523225561 -0.0628826241837478 -0.14101332675041883 -0.2607736693187313 -0.2975176534947945 -0.17709712232941618 0.03938061988550912 0.028581796380109728 0.41831210661896884 0.4358779855707858 0.24208053803594487 0.19407210735515648 0.06391270874264622 -0.18083082881062534 -0.2231209176816373 -0.3161466302052269 -0.28934783550842047 -0.03361173522648745 -0.08295394620077036 -0.2662593241945652 -0.23584912416435935 -0.20862148141640557 -0.5556013984075838 -0.6049325930866069 -0.5065813819958136 -0.50157989066285 -0.3003573862143841 -0.19055821799370606 0.026778353029542994 0.2647164897550991 0.12505424187576747 0.23916209211391076 -0.022079677719426104 -0.07001860067300686 -0.06382150911407128 -0.1346606474446987 -0.004765528136037634 0.005067611400996305 0.10516857995788768 0.19300362552087513 0.4128503420871266 0.5212658475910756 0.6149737191198129 0.6929478447474514 0.8125521190196645 0.7634924743692398 0.7714901651344841 0.5691082432001614 0.4112222410253173 0.02819549105096652 -0.26624512233183234 -0.41989310484382586 -0.5084310843276221 -0.5010417041837741 -0.3906616050776505 -0.1893481400667356 -0.1873949253292685 -0.2131672038246944 -0.14518858904150425 0.15775330886805936 0.40355993914721733 0.20964107771704105 0.09852752679612341 0.057782297259183615 -0.11119525709764194 -0.08751062204422448 -0.4556742477843748 -0.43352818447716773 -0.6137209452145599 -0.4609766473807275 -0.19880207207678927 -0.05580068289992967 0.06318534982107407 0.21379971920260638 0.2669777243745078 0.1818740067999002 0.038833214542276985 -0.11228559637962729 -0.21303469216904083 -0.2669053664865621 -0.30628153880184633 -0.17168960884193177 -0.15207270822639102 -0.046560830898863315 -0.008622788065950585 -0.17692513325240578 -0.24267205240913622 -0.5241145216867997 -0.5452813570143503 -0.38760178199216566 -0.25410469824155235 -0.40723936994319765 -0.3087760841715773 -0.6288723488663781 -0.6234949292799595 -0.6408921612110424 -0.5124496957989828 -0.4501547725587363 -0.5312604058477101 -0.2655098264436051 -0.3256872646743694 -0.6287855368004757 -0.7116538254130603 -0.6774845565143401 -0.683163341624026 -0.6988666791453849 -0.7230969061737138 -0.7500968670398297 -0.6760640893284212 -0.5299785966761633 -0.5592947240431342 -0.7069449559538467 -0.6495154887465804 -0.5341054723959512 -0.46018658493388187 -0.3438131421477486 -0.3265308914770641 -0.3127137854645414 -0.031194090114520356 0.011337918543182666 -0.1059040580754381 -0.08331555090776989 -0.35294718445445716 -0.5810620347347139 -0.6070773153693048 -0.6299365509394983 -0.6335356840971219 -0.5487908856051538 -0.5008501755181161 -0.4279698376198982 -0.40464225716704244 -0.4355392650505133 -0.44927862427667686 -0.4735498178044413 -0.5761105512372688 -0.6848281324526001 -0.6874271530833087 -0.7033881192176648 -0.6965557015709715 -0.5226981239383369 -0.3875383081480534 -0.08878548981160618 -0.06374254878215896 -0.17770213636997442 -0.1613513823800319 0.0464075885622088 0.3060546499975068 0.20414407932400236 0.09335677012775068 0.08776893307743885 -0.08174118326730893 -0.10528625137443766 -0.06273576778562688 0.02273832049090148 0.19271788062729955 0.02060747475745032 -0.123973166755079 -0.09102788137766382 0.03554140773738997 -0.08801311422623591 -0.0024835273811440106 0.15075795520637636 0.05803943513138939 0.3006158651333607 0.1930922946976641 0.19113643480148187 0.19247722023843689 0.2669741012795078 0.14192870009006775 0.228230450308497 0.17640623288423374 0.17352084985082128 0.06874074719364968 0.005401686895986882 0.12684143371407267 -0.0689698575486479 -0.45080740676517306 -0.4522423240054368 -0.15467240814777036 0.009227386385548389 0.12130316577407539 0.37691322889536705 0.4739404784123274 0.49768015686434636 0.5486000367027751 0.5385601211565693 0.4205168568909636 0.35267837259278206 0.14805944833378432 0.18992783607238975 -0.014135058486203436 0.009730130258242967 0.06404774912534206 0.12719051133932371 0.15045585237039386 0.18887466283037685 0.1568236048185526 0.17790910456921702 0.30094002761342625 0.31758360625800686 0.3164054234803738 0.34332930844336057 0.3538985875127605 0.40486293515808564 0.3725104792687411 0.3518951376129402 0.3200768608619558 0.27886736429097453 0.14395719936378737 0.2816782077176532 -0.1387999880878933 -0.12248963361025678 -0.36272848030049076 -0.36267140409713383 -0.4341461801306025 -0.3456938832801319 -0.2387887363588967 -0.11244797791557724 -0.02427797591243551 -0.04556279669331742 0.08043278616967216 -0.05621448433932696 -0.1972324713174556 -0.20414630191989774 -0.1674655282998091 -0.04236715853570023 -0.03741663003675893 -0.27418410558237377 -0.2763955334770766 -0.4455227194085378 -0.47502120773741247 -0.5017106898731918 -0.4782549196878819 -0.39718045078568637 -0.22417013771458244 0.2522711575966089 0.21437369168439152 0.14961130661018393 0.10018471918499386
-0.3760399321050231 -0.24380990978447908 -0.01005836116514335 0.2741518419637224 0.40723214040000744 0.7371097119225156 0.8684872512565349 0.9272366224601314 0.6833599651110007 0.5338020883411606 0.40769618411259223 0.2844813360763766 0.39891656554384786 0.31966299286691957 -0.00554358847185858 0.3471157603155452 0.2760112568530779 0.0010405941258985194 0.17489670145353683 0.5873030140584904 0.6267517231050447 0.7237181056190157 0.9778790249147459 1.0 0.9871594784326602 0.930031427994923 0.7454450978180773 0.7355717327893949 0.4592046290345023 0.33098952103482915 0.2917467833355426 0.30022070995680855 0.3694134779812429 0.4214182311875818 0.3673001842815229 0.4538537178157238 0.44074222128288787 0.45496802695826055 0.8450125443875729 0.960463041596368 0.9710840003004196 0.9891429137309896 0.949953923045626 0.8460969807489813 0.7392909291750147 0.5502538561417247 0.32057898583676064 0.0015153407507661073 -0.12300260893638133 -0.001561640154234691 -0.09477108698742379 0.5935436126341652 0.6061427317268906 0.6400266563899212 0.3923145299511599 0.20362705387881658 -0.011665400397101186 -0.2715166798559966 -0.2535820930904312 -0.34173812256654346 -0.38210987598978297 -0.46012465888835036 -0.3979884238972596 -0.5282518797985875 -0.43095195752282134 -0.35590479772595607 -0.21764452076370105 0.024340718371801507 0.284288965580976 0.45807247143757734 0.5504985248403286 0.6409318718334531 0.6241139185466095 0.4953941693357966 0.5533695153669933 0.3110411099119303 0.009800008683741843 -0.015552000432718016 -0.008598381455089971 0.16810717496948593 0.27213133016946855 0.16898515846133363 0.08944593078602421 0.08955466063419444 0.06626683540075239 -0.23227610251284464 -0.1457040942258054 -0.3273368598077413 -0.5270069308458214 -0.5856186972987052 -0.6395818881120511 -0.5843109743579 -0.3784871864068433 -0.22127477199174184 -0.26301050801728376 -0.3227615226513202 -0.4080504197556172 -0.470430730897472 -0.43257914986861423 -0.40887325571326244 -0.3383958949469462 -0.29574020027882947 -0.18753766163526828 -0.16284796442296134 -0.1619264386357571 -0.19651030077774798 -0.09555520831858794 -0.06254111000058026 -0.10149171323084044 -0.08345735756986446 -0.04601795249764533 0.038686887576669195 0.14739513591569023 0.12455855146424535 0.016718086558394605 -0.0066177409642497395 -0.04742285328106938 -0.11051598920920493 -0.12856387532538766 -0.05318120073753167 -0.22141676718917908 -0.2078302284976788 -0.19343311066113328 -0.20931024337300694 -0.03988553164709171 -0.13165452585176046 -0.25739249266117403 -0.29871966940670125 -0.22638203557314265 0.03358865593701185 0.08810246543995513 0.49267603621753675 0.5257270915728296 0.32789275414519387 0.28770591302081383 0.14702253306968563 -0.09317672657478386 -0.15036076014862906 -0.26100264797501793 -0.24526965853764823 0.019995442601984256 -0.004298183326485369 -0.25883028237028866 -0.22069431936826672 -0.19778234684437307 -0.5160271073163171 -0.5768459579307363 -0.5047244123870331 -0.5056244821713426 -0.32664267469422875 -0.20473217930874688 -0.0028459824614459448 0.26480917002184157 0.06398152553098274 0.14074426723045297 -0.17711600184825763 -0.22538862358478454 -0.21895489268880472 -0.2851436816873547 -0.15498690540893387 -0.13736904961017232 -0.012513329049813574 0.07945368740199378 0.35475112014882276 0.5170627332355163 0.6363723210931038 0.7027723399330834 0.8392900511509175 0.8066727716881216 0.8394330692366242 0.6631604503887495 0.5034693773308684 0.1357530832212407 -0.1836608788219136 -0.3562384216055907 -0.45118734775570873 -0.42087286387060885 -0.2724452740746109 -0.055315414945399974 -0.11200508302733612 -0.17235104508092008 -0.0754281964962269 0.19945295676426833 0.4566319423613149 0.27365325971432886 0.1868366579365672 0.16971137095548908 0.005720013904323614 0.016892118854095063 -0.4044416455639383 -0.3492623721597049 -0.5681839173783428 -0.4178784450730521 -0.1125042608931473 0.0475122308245689 0.15492300661179795 0.3055883017097754 0.35864501566819607 0.24655487536516932 0.08522023439828488 -0.07544169735607009 -0.19773859565129806 -0.25357228222730754 -0.28914749825430747 -0.1315142079015048 -0.14419265567971276 -0.0485333158029628 0.022119035765494233 -0.1788358780724499 -0.2682708357532548 -0.5627727472760548 -0.5864681118014202 -0.44281591450998087 -0.3196630672600563 -0.45688742674237914 -0.3490168713580305 -0.646358128985862 -0.6335009657391081 -0.6250400673961406 -0.4743115364498602 -0.40445571883113957 -0.4842279391463202 -0.21504120966941276 -0.28771824878026775 -0.5960817134082138 -0.709502360061203 -0.6835028216166719 -0.6797578053453636 -0.6926753645372639 -0.7258369821475619 -0.7528180041022358 -0.6641384634440607 -0.5112676710608925 -0.5474026968269575 -0.6531755063306044 -0.5957531347991409 -0.4503705743143357 -0.4327687807529183 -0.2625582251797078 -0.26291285414674637 -0.28669479014213795 -0.03759642498030807 -0.009441969021660784 -0.1075066898406515 -0.08068215946212046 -0.3411128434589415 -0.55653400450817 -0.5768714127628286 -0.600796278019943 -0.5954425632860539 -0.5116135448258071 -0.44799785537255493 -0.38559310784276596 -0.3636623926863071 -0.3922249681758602 -0.4356001715665745 -0.4673904462159597 -0.5695521421844914 -0.6920454453011831 -0.702732121740736 -0.7277291104670481 -0.7157256686146708 -0.5792925968961813 -0.4613870332917689 -0.18451175583655463 -0.16781330932137364 -0.27760896229231874 -0.27689449104138286 -0.07395433586772317 0.19352280106842704 0.09133684992262092 -0.023679504595910828 -0.0057587100876339515 -0.15987702466193338 -0.15869963443715263 -0.10867707338514333 0.02340960861881717 0.22179971162663029 0.09200288472467627 -0.053097101196129586 0.019287876687352858 0.14117653042500375 0.012474324893541796 0.07831974778264836 0.2292161573640806 0.10176242174137416 0.3734411172144545 0.2509461822399969 0.21830801436171665 0.16659164101671114 0.2071349665546101 0.09045112603629231 0.1489553081975864 0.06880981931158466 0.07733526516904767 -0.03506054347775299 -0.0818627501632338 0.04928414905654185 -0.14591836911233244 -0.49352991165961324 -0.459070258071864 -0.1727398742998637 -0.03550089326753036 0.05203539609455787 0.2907670881719346 0.38451615719562454 0.38811078519702125 0.4412219838376497 0.46165204362581536 0.343090265658132 0.26863618982485704 0.06219944753731033 0.09657627734626517 -0.043803635378059376 -0.04830315940580685 -0.05337106459083545 0.0460454714156499 0.10097530918351223 0.17094345236609396 0.10276411271419778 0.10977005942286004 0.20987430440352045 0.22125456741444502 0.2138652836138149 0.22852232229520383 0.2273634519913076 0.2892172915178624 0.266339317662153 0.24127231692701603 0.20295011191112522 0.17221203847931388 0.04425550398557526 0.19380654800816763 -0.2149599019442406 -0.24562168575244078 -0.4302064520304277 -0.44877007980525313 -0.49268639651807167 -0.4041089632150792 -0.2691440103632717 -0.131375299886586 -0.03598128594078707 -0.04819197612666574 0.060013828136400174 -0.05000421098844851 -0.169413011582755 -0.15630693743973723 -0.11862290895466823 0.01249376903682884 0.011944838927193275 -0.22180182603184004 -0.2373426588017017 -0.41376463011476183 -0.4839789777909141 -0.5196309642418041 -0.5243073245649341 -0.4605510448047556 -0.2996301483318004 0.15027677274707435 0.12191728293922123 0.04213085512785123 -0.012901371492422778
-0.3744198282826915 -0.23469723217626265 0.006174294822799943 0.3257337304133401 0.46640412172663914 0.7712658727017793 0.880520847275522 0.9426289780569175 0.6763679381663358 0.5230902675158503 0.37820421093245665 0.23751586707877848 0.325968282597247 0.20711639449433103 -0.08362518730891967 0.2722665958695436 0.19686989195628307 -0.06088327997939727 0.09384383276266532 0.504545159432665 0.5573154444403702 0.6752576921864019 0.9544157179933717 0.9871594784326602 1.0 0.9708692589529887 0.8059084603397062 0.8078296682199798 0.5197015616345727 0.3903302404003354 0.35058652951022135 0.3460140873579069 0.40610080929190123 0.45478163132465 0.397098981709805 0.47587979005550196 0.43135001327810596 0.4225773876568336 0.8750738489980474 0.9820873024919208 0.9872011971792013 0.9808937070107671 0.9673695285106044 0.8535795588137226 0.7398962569655828 0.5278549237969039 0.28165138555211333 -0.04022972534511549 -0.1697314908308866 -0.06063905377354834 -0.15519822787681195 0.5508601942157394 0.5463862355467611 0.5849898449481972 0.3169816123271736 0.13294708272401262 -0.08995650156708995 -0.3374883411407814 -0.28963906201538797 -0.35927032754892363 -0.3718593978847838 -0.429061206586794 -0.3747787557722052 -0.5120078892735493 -0.4080896630644821 -0.30591255792631966 -0.16069099619042856 0.1067604341509375 0.3647083145127959 0.5406098625122017 0.6267665834312706 0.7113466874360376 0.6912345758321646 0.5681557673966657 0.6379462019400377 0.39881008246076693 0.06664818993542157 -0.006870615520131496 -0.019482551622973448 0.16700977645965362 0.2552458258487365 0.14240777313601538 0.09218552163270972 0.15105496529013832 0.12832871462683015 -0.16454958182511964 -0.0930876871366839 -0.3099244118916916 -0.5406519238023311 -0.6345970611416866 -0.6960399964576124 -0.6594579817010386 -0.4635303111814703 -0.28414769632274645 -0.30265703171660185 -0.34829033367619233 -0.432187853150357 -0.4706490260951609 -0.40693666465226613 -0.37354124263357313 -0.2852849539955273 -0.2381369026755819 -0.126040512951953 -0.11016545666014507 -0.12684363529366108 -0.17718796330430023 -0.0812163983119109 -0.06187540339697627 -0.1135515975696377 -0.09285829107375594 -0.03850340600395556 0.05764874228989515 0.16865678402088682 0.1432633353432575 0.050687648466467325 0.024302487348322487 -0.0344434869391442 -0.07236588953553795 -0.07500908574970594 0.005699539759798203 -0.1437064443950376 -0.1323360882335337 -0.12497383188870478 -0.13080715522609856 0.04476426587240675 -0.043196082287457686 -0.18342189097730177 -0.25794098873653376 -0.203662115334696 0.04648045714605347 0.11724348218153043 0.5634967998190205 0.6084400968817691 0.4093816609391422 0.37163907567498883 0.22761003342282116 -0.013248614253235196 -0.0906359167674058 -0.22621198829288575 -0.2207785683744939 0.02714407921190083 0.00635930297106848 -0.31798991446481767 -0.25214883844456276 -0.2432898250326949 -0.5289954708475424 -0.602660516315799 -0.553244701812313 -0.5416165245652558 -0.37730970537145725 -0.2374128663176066 -0.030513228174501153 0.2939136789762934 0.07941179931978977 0.15257575747149765 -0.21123229892087347 -0.26945151577425125 -0.24709331537209336 -0.3243647460910404 -0.19747219782640096 -0.15902398815589042 -0.02436056148620265 0.07623399091375523 0.3658995713574468 0.5503625106901499 0.6896595328496842 0.7588327769184712 0.8843222442833084 0.8487677068046072 0.8788323754859312 0.7190417801821736 0.5544809017537391 0.19950413314686058 -0.1398881598504783 -0.3235583385984744 -0.422003626650252 -0.36370443630380556 -0.2032160401156371 0.0016192425848824774 -0.03349511330754126 -0.10858899472878149 -0.017765692354736722 0.19670824427369762 0.449370881346037 0.3173327820733675 0.2613509874600622 0.2543161635724443 0.09708740738358189 0.09476699148993134 -0.3191277697348319 -0.2636767702114879 -0.5131496665085047 -0.3519954864151347 -0.0315076334591952 0.12902774887036683 0.22018114120736448 0.3621391971186016 0.41466148960333843 0.2949884120111016 0.11887483380331262 -0.04929885476786261 -0.18796129312061285 -0.24770051512701577 -0.27053097709658264 -0.09314937663076768 -0.12007296587332011 -0.031279846392502086 0.06743775269428309 -0.14950846529157505 -0.26886798339329926 -0.6113054530038863 -0.640236035529991 -0.5017912070816483 -0.3957196086094443 -0.5255339755240347 -0.4364401485638348 -0.7059967728500144 -0.6922515457907797 -0.6748196377116065 -0.5205928944444997 -0.4446670210379765 -0.5088511574963758 -0.23572524365209435 -0.29664078570300345 -0.5949369861087384 -0.7400247166115677 -0.7142211793335497 -0.7068435524025053 -0.6961083139489728 -0.7250897718127225 -0.754909617147965 -0.6398089842591502 -0.4921806523901853 -0.5437278701693434 -0.6365529975330526 -0.5923668386455052 -0.44046157730295077 -0.4466459569394641 -0.2625480431065215 -0.27886261880829344 -0.330184398435386 -0.11656517210963933 -0.09036828194150112 -0.17749481627339997 -0.1528079832428989 -0.4059923447391427 -0.598874934341638 -0.6154479117185093 -0.6267056892643376 -0.604730012478295 -0.4996445223716889 -0.42097508971465875 -0.3459212871204461 -0.3126439777134532 -0.33600455632089476 -0.38949155088529913 -0.43070919795914414 -0.5408492403718895 -0.6983394402026787 -0.7062661715692193 -0.7523576399907922 -0.732426589999225 -0.6146667084683078 -0.5260619134955458 -0.25087899848630907 -0.22509645183232035 -0.3155761889436752 -0.34353493203641583 -0.14457422491502545 0.12496783763948002 0.007167622953973573 -0.12365355231472772 -0.11316595810687849 -0.26682142968970946 -0.2607436457111141 -0.19996520558092148 -0.038658532097568546 0.2103793246170541 0.09934665079681237 -0.05845439724718225 0.0150572521900292 0.13030213275188263 0.0009412661640189081 0.07037231241333324 0.2167747916377774 0.09620186396525622 0.4092536438796945 0.31984575153743294 0.2673953586786598 0.20578522212569114 0.2165302646730093 0.08796692133293255 0.1426722702250804 0.027100698509384066 0.05887118714586679 -0.06888533780767729 -0.09142925165303636 0.020796979170486885 -0.15913612287885273 -0.47994754381573923 -0.423870534672695 -0.13200662394338106 0.005096194394090968 0.07557454808663641 0.28914021953149965 0.3714683877455739 0.34636842930707556 0.40022691239774744 0.43978842691750747 0.3086112256592143 0.2436737453623773 0.035899354816626934 0.08627950331142063 -0.059766660160363035 -0.09235267870178918 -0.13264882360375116 0.0013252633059907342 0.07335295008206373 0.0962036316179167 0.010060367765798772 0.008327587903169951 0.10920071396660677 0.12315154288290003 0.12896532119728185 0.16276315772467517 0.17219797421583202 0.2457490188680029 0.21650148674799097 0.2022045812611685 0.16025986137176154 0.11017224062064698 -0.018531991096557197 0.11860300095982342 -0.2721642280418774 -0.30092293018406935 -0.46584281948776357 -0.4907089900934858 -0.5068845101273423 -0.42491196711576007 -0.24786714793821712 -0.09740810632680069 0.011741584767644435 -8.86162836895915e-05 0.1016134844008581 0.007289543331333174 -0.11075687856469107 -0.08894811887669465 -0.05212990592688166 0.07653648041677284 0.05492825359992965 -0.19465232636434796 -0.23997459988553888 -0.4448706509014849 -0.5469381411647065 -0.5955015065135183 -0.6149254738487959 -0.5561912919237607 -0.4010917269447696 0.05681785112224619 0.05243904017208605 -0.03327318351667327 -0.08816752386753023
-0.3636932820747229 -0.21999328317495173 0.022039178544189908 0.3725810788348604 0.5159360707165861 0.7803258856274663 0.856971022899688 0.9248744434696878 0.6544033984355521 0.4928962823724366 0.3126185680630775 0.1854082877803534 0.2536243553048378 0.06852391306206806 -0.18063624347577964 0.15708127764145774 0.07063225339837666 -0.18798950168125825 -0.0770591213695589 0.3418041002318506 0.4161684312737588 0.5727709733698185 0.8834580298701639 0.9300314279949229 0.9708692589529887 1.0 0.8683303646695056 0.8949826338423797 0.6085397041359484 0.4917003584933072 0.4501800330857937 0.4205862865047402 0.4643337917109172 0.5305128382033393 0.4749813084991926 0.5462176962669167 0.44722381475993084 0.3834705201590582 0.893026311655071 0.9711356375287745 0.9694761404186568 0.9308733807077415 0.957651979176392 0.8312732148907802 0.7123156771415879 0.4641181697127684 0.16993305379538828 -0.14774271650451248 -0.2748545352473275 -0.1886929180314194 -0.27351220795220715 0.4654109019298161 0.43842106749124793 0.4851134177227927 0.20205734523145916 0.025952522993661197 -0.19291949882507328 -0.4208445976854457 -0.33344324986986634 -0.3653412181759942 -0.3403962474872956 -0.3735184958939251 -0.34925712585961566 -0.5001662665637311 -0.3829347064644694 -0.2396271033391106 -0.0867044216106596 0.21645058247795798 0.47258114315300626 0.6420609891279516 0.7161465490458518 0.7933227701349772 0.7709484130125374 0.6523521016323967 0.7207723084315713 0.4846465598073856 0.13123232773398674 0.026586246231767578 0.0009714709420041914 0.20560493330670157 0.25129583153638074 0.1016883153375546 0.08311424552519209 0.23539617893274398 0.2167558410001163 -0.0395348764305255 0.00845043133429205 -0.25318794012919416 -0.5227206079834991 -0.6686417381378718 -0.7461996618992585 -0.739519775034412 -0.5611457675102756 -0.3333795777265325 -0.33745025846076915 -0.34965861925412306 -0.4269314775673982 -0.43918325113778084 -0.33557619558649865 -0.2918403192381036 -0.17904622688161 -0.12721715092041969 -0.0222527559047769 0.008693580475354274 -0.01743089849657581 -0.09431416371504604 -0.059651813766501076 -0.05910518074334677 -0.1252268400310487 -0.10732172710913587 -0.04356434066468331 0.0398368629649184 0.1851877438234034 0.18853882553118648 0.084909567547208 0.04903224608900702 -0.04418056032300627 -0.019489760057934808 0.016467111097626868 0.09903456639469027 -0.022239224243642903 -0.007449443618090991 -0.005135766691903311 0.004096498359067208 0.18129505808814447 0.10001696218649245 -0.06671865881485438 -0.1882641178269374 -0.14536882273441706 0.1006158652268252 0.15427192854762053 0.6218365063395749 0.6931255319515534 0.5185530806526608 0.4801823463591903 0.34102952455992686 0.1008434319232286 -0.006267277523373285 -0.18932990008463896 -0.19993794646427673 0.008805152410739796 -0.0025849394696721107 -0.4060425114635291 -0.2942602208740921 -0.3048585184299165 -0.527453719106763 -0.6081160831448807 -0.5973043291784167 -0.5642807429000154 -0.42020684681846965 -0.2708860232462139 -0.03326722088836488 0.3471757146361992 0.11889264789577005 0.1697703619633067 -0.2656636907766324 -0.3486436754847251 -0.2941486781433061 -0.3955088296000582 -0.28092353643191587 -0.21404406775651783 -0.05115180127225968 0.05970795670087979 0.3837556910920652 0.6009033639334351 0.7577860167111449 0.8158619559263247 0.9166764310986875 0.8779180065166955 0.9016812613770828 0.7727791272235489 0.6071084752175272 0.27623479314639976 -0.08340501295155119 -0.2845638045281414 -0.38782896004327094 -0.2850702251836136 -0.11410258836269778 0.0722897097202003 0.092791834946761 -0.010706450925086637 0.06457248464409902 0.17672673320362192 0.39761089842380065 0.34756232312291935 0.33295249267366045 0.34702589855973676 0.21210849921319153 0.19960450074584624 -0.18799281107467172 -0.12019102987608157 -0.42217816241408035 -0.27192186986457284 0.05520580667107112 0.21317255160911067 0.27797153100916794 0.40475528667036037 0.4563148413541476 0.3210394488700908 0.1321500799033982 -0.03767190808826724 -0.19331319388605528 -0.24734407900481023 -0.24600165191836257 -0.05593958808969638 -0.10749027388879824 -0.046288195198275275 0.09599602768794467 -0.1405558125653756 -0.32830196748597557 -0.6497169118534704 -0.6896868167986495 -0.5635130030412112 -0.48950977589142947 -0.5985439056816124 -0.5486330508702547 -0.7843738178856894 -0.7737507375904176 -0.732592259394515 -0.5715909461897962 -0.48155496723538854 -0.5164221935155198 -0.24816222061858217 -0.28989610705901026 -0.5725801196710729 -0.7387946662767341 -0.7428608117492892 -0.7164244211030464 -0.6683173778677258 -0.6975885557769987 -0.7295889709006664 -0.5931561675316543 -0.45931384794522595 -0.5505374383868658 -0.5947648705576043 -0.5430011950247313 -0.39737548966484365 -0.4066458620313883 -0.23844278262335653 -0.30348266565032894 -0.4391947306914386 -0.2579340494782355 -0.19006568495680107 -0.21218700156126388 -0.21658138755103093 -0.46351955397026284 -0.6391537490698249 -0.6487101475653869 -0.6499348331486601 -0.6177623022051477 -0.48886202313849425 -0.38582899892417055 -0.30639147748932044 -0.23832496789760085 -0.24766875476648018 -0.30819242363595994 -0.37267269133106573 -0.4965982272523813 -0.6866365855916652 -0.6872384017331276 -0.7700582643992151 -0.7334831838665506 -0.639294497497557 -0.5895526247770873 -0.3244098312261589 -0.2823237321996398 -0.3425957646134485 -0.4244810934781308 -0.23313416562882788 0.027584448888828373 -0.11272105089092246 -0.270127096438354 -0.27557621807168053 -0.43315920337071895 -0.42802630143781517 -0.3660627416911914 -0.175121054114255 0.11556745769638797 0.032930400927753394 -0.09351616522631513 -0.010511470763722247 0.08322465687132681 -9.092737520880365e-05 0.07474446585622326 0.19149145412699042 0.06056885923958565 0.42309713058120885 0.356503382223523 0.3180111224168019 0.24278012613862449 0.21808233747753356 0.05786329994503912 0.11047860396200565 -0.058695806253299156 0.01397164596943149 -0.12267919183726013 -0.10627244959117382 -0.006842025791221123 -0.14338261582332304 -0.4292680355616553 -0.37454331632092747 -0.07288833972691296 0.05817565949536182 0.09806268460108758 0.26843815849827996 0.3273094589896395 0.2549380189594087 0.3030107113567518 0.3662244602407025 0.21003098437674864 0.17826006864750954 -0.01682163091841558 0.06346268910871761 -0.006859252858614936 -0.06767043652336045 -0.18397580172144087 -0.07298652351233334 -0.016610601094934185 -0.049181368261054105 -0.15106747225941256 -0.15423474632414208 -0.05763125424072293 -0.031917389470236514 -9.853944265692502e-05 0.06153633906398984 0.08876693768325765 0.16875576996914257 0.13866586676062054 0.14850735368198648 0.11108843145232572 0.03931234921082653 -0.08043384126004413 0.02686465556136572 -0.3323081724362255 -0.36100640966652986 -0.502938937230122 -0.5429366833600573 -0.5212481400603165 -0.4606269159938286 -0.2249221836567312 -0.06022247633655827 0.058394093672654 0.047399086515664254 0.13620711382409043 0.07262726291722607 -0.04045129697732769 -0.006639576371340495 0.02074374146019126 0.13636939966319964 0.07857665512004666 -0.18099313374701742 -0.2786424522788087 -0.49608374848618597 -0.6355152217195282 -0.6887967045158486 -0.7388403784395788 -0.6866996166702254 -0.5394608374203911 -0.07082312037280207 -0.028822080656132433 -0.14671131861988862 -0.2183768498352987
-0.3324029251668443 -0.24691394701434954 -0.00026925970115332143 0.3154155503475895 0.37959119823149484 0.6397891202495625 0.6773885166935905 0.7546633047534407 0.4222721158809272 0.2754766882292919 0.13981302864018097 -0.07309822852799608 -0.0420103703202942 -0.2253797356859553 -0.21675230367913836 0.06020596712417761 -0.12089159678746929 -0.3566260645427452 -0.24070059815924755 0.18310708428835762 0.3154515625964702 0.45883930360792713 0.6925012015051673 0.7454450978180773 0.8059084603397062 0.8683303646695056 1.0 0.7529847470530213 0.3570006666035728 0.20788826306759633 0.15011398638675016 0.09572528141843582 0.1385651908158668 0.23070686564131423 0.14719372953907348 0.26135155732885096 0.07412112034506194 0.0029063063599645464 0.7294769869315713 0.8321532977451899 0.839100568769938 0.7653462592445386 0.8500185231044098 0.7508955063390615 0.6601609723685458 0.34799031612512205 0.17120838891750753 -0.11896921891438189 -0.24533862537325649 -0.2002498336398349 -0.257767154695107 0.313963187152787 0.25584568963613236 0.3631517022776649 0.0673192946204041 -0.0786533939828556 -0.3373770904351344 -0.4915179002438975 -0.37829722590347215 -0.37411731653167096 -0.2363780249510655 -0.22382285139296534 -0.1357645552939177 -0.2392699610821204 -0.1269499915552198 0.07964622208100552 0.2570772906831877 0.5072848715319342 0.7208290168311159 0.8345659963383849 0.879230738557759 0.9334161285241315 0.8265526233768756 0.6924837301572394 0.7212107847022828 0.510087316381532 0.15482622127777407 0.007131333830683163 -0.05028036245016973 0.16501149957564168 0.37271379557658957 0.09924030189398061 -0.02784334650662099 0.48055929721933593 0.520998141363498 0.24534318047767795 0.27968587683199286 -0.012294490154966873 -0.3688883628083994 -0.6454767808686981 -0.6605598271871929 -0.7856970224777926 -0.7746007261650778 -0.5759784908752831 -0.4181144042531763 -0.20052821740711946 -0.2692886198185103 -0.17692006755006806 -0.05039956315526181 -0.019413835979485136 0.11880984965418527 0.17052562169598254 0.23894846087400687 0.20217163265633928 0.0955538327693013 -0.004267353428481235 0.020983858506361523 0.08073070177307827 -0.00408410318807622 0.004134543790859291 0.10274759294074393 0.18999613763031584 0.3723852402064661 0.2749794181274806 0.16871606870825936 0.10768753149820535 -0.06929786154515942 0.016952606744190336 0.0756665698289731 0.23181835474101203 0.1852478856054528 0.2884915757839991 0.28659029826599014 0.3094148290760214 0.4506479748119875 0.34617042531656766 0.15639698758966267 0.04067294511486104 0.05448632649535369 0.09755543159851966 0.29634453531794414 0.8157965118777007 0.9132850166085634 0.7459461455031244 0.7374867940012936 0.6758017897160897 0.4543104868614694 0.40214968405060636 0.1827482325120799 0.17183111227743614 0.25462740481128854 0.12818710997618898 -0.5625729220982565 -0.29980920205580075 -0.6322133242494629 -0.48539079201879176 -0.5691261394242573 -0.5945110249398065 -0.5403357206890409 -0.4399909000269708 -0.19980707477055393 0.06571055649887363 0.4988666363072557 0.28155748337063424 0.2676646517619792 -0.24910424159099204 -0.2962212136730019 -0.24464364790275875 -0.3554131976644038 -0.25511314494731896 -0.19742897050368022 -0.0956999414123014 0.06346384331375156 0.38252094007803006 0.6297266702661567 0.8485875022146461 0.8872246609602354 0.9057462202040396 0.8843860283077588 0.8879387538436884 0.8232873258460484 0.71189246776207 0.42164980315909906 0.08918236480022892 -0.14338802071426818 -0.21124609776090056 -0.0287809144135026 0.08832117957373788 0.11499520447385995 0.28733141659532546 0.07804650098098619 0.37593777162589936 0.45039802595386236 0.5738723908403252 0.6058819072373666 0.5596156083598159 0.5279884795460602 0.3974747130386018 0.39136086675432974 0.009023629894150939 0.034526026041431776 -0.30000314167060427 -0.06364500911314996 0.3183914700640823 0.43230950936803947 0.5251653995070452 0.6125740047156583 0.6451189464598691 0.5200958930400029 0.33788331834257396 0.14302139992375537 -0.06687183536273354 -0.15036469465929003 -0.06716301751105286 0.2708265917165262 0.2844272250387488 0.2835531080213994 0.45141476522804186 0.21164287304472293 -0.10579001388477638 -0.5441639161512094 -0.6223020549111205 -0.5349039350727289 -0.5165366763327338 -0.6143256393152708 -0.6165065718046756 -0.7360816432914877 -0.7540787350623729 -0.7550916439487835 -0.5875806894262479 -0.48389566308423543 -0.4316908297458117 -0.1683097279997436 -0.14370556104487764 -0.44811448257636627 -0.5854911955070519 -0.5533033730387652 -0.5970328861108332 -0.5619720344243397 -0.577038357056412 -0.5926133404814147 -0.49740791415637703 -0.44709905087235385 -0.5601397024708655 -0.5654473187346675 -0.5394022610829573 -0.2939575728927847 -0.45579101271821393 -0.2823387165149318 -0.38599718829652996 -0.516489385136476 -0.4734612454925995 -0.3681308444472565 -0.3219403371240531 -0.3390122948241161 -0.549139441331529 -0.6448090971246037 -0.6616913542474356 -0.6493248746899689 -0.579535009327713 -0.4383638658328328 -0.3101048054195045 -0.23014609811242945 -0.17263017479688977 -0.1478970401838161 -0.22784961316911756 -0.3295993601455445 -0.43990211825702913 -0.6149322619771188 -0.5692575902928281 -0.6521206958921927 -0.5841391809372413 -0.5304736108197494 -0.5747655497754006 -0.3391054316348965 -0.29682093872480153 -0.24345819540224292 -0.35036508189154486 -0.2216370604839293 -0.04637632655856121 -0.21420977822914777 -0.3696045970322453 -0.4148993534511728 -0.5679487141531657 -0.5962456410713531 -0.6024382113451099 -0.4329782812958568 -0.13047839034039962 -0.15660185340137878 -0.25182528749035366 -0.10885204221245272 -0.09514552229228035 -0.12474464990327205 -0.07186416201295209 0.027452604503622777 -0.1425766486428371 0.258501122624726 0.34854056128615907 0.280720849700357 0.1916506658739053 0.10857232166800111 -0.09639694417127241 -0.025765452167912182 -0.22519655967202917 -0.07354071433470338 -0.16684604969396866 -0.08181663038736033 0.026619932461163138 -0.022580068607213476 -0.1790288274188523 -0.19345121794380987 0.047130484252781706 0.11472525358130727 0.1144462693593576 0.19535986953650109 0.19795257542802347 0.06315084332636099 0.08492742066980231 0.14631799246348012 -0.055022487462784334 -0.044914232785615495 -0.2153491425162506 -0.07034117281606991 -0.1542441233896408 -0.20901533304894573 -0.29128479921685163 -0.21163321239223784 -0.17750963381311127 -0.3452969114696542 -0.37346086070025486 -0.3586434480919372 -0.27248738053263394 -0.21604472473231495 -0.16112388360401206 -0.05934255951227619 -0.0006933690042441663 0.08136562590864181 0.06537102660963791 0.06386282414711024 0.017672206825421338 -0.014622959804499729 -0.17938881258578596 -0.14636646650329677 -0.34765934911549334 -0.4019470610055266 -0.48098625214889257 -0.5267156303311336 -0.4755165468944219 -0.5129653788784907 -0.2566920095777302 -0.0924625248819069 0.06024648571596912 0.07130129320283571 0.15024035071614142 0.09600775191287926 0.004234916387192891 0.0522222136651341 0.06424633179489062 0.155027361577735 0.08015880071328504 -0.1737824397419068 -0.354537608812699 -0.5867202622923048 -0.7393987485829719 -0.7654299393694376 -0.7889017769031322 -0.7150135032885688 -0.6013598621481612 -0.19634052517162928 -0.09914931248466545 -0.1348082245826983 -0.24373664395395936
-0.35646644986194376 -0.19547768373172256 0.017925916373189056 0.34377816725795934 0.4891518594349855 0.6316879621458659 0.6749207261020891 0.770873609759672 0.5848918271936842 0.3765428887538258 0.1122965609041479 0.16455501067159994 0.21940543966672482 -0.016690204208107927 -0.25360555083270764 0.0040183702305390655 -0.027796855592430305 -0.2823832580312038 -0.2400549779376415 0.09676527507130354 0.23310158099583275 0.400199618620089 0.68187521098979 0.7355717327893949 0.8078296682199798 0.8949826338423797 0.7529847470530212 1.0000000000000002 0.8590304002859294 0.7583566472837985 0.6715091944574523 0.570950028488415 0.6020850139322198 0.6428279594371834 0.5823748023916634 0.5942338913968085 0.45147961270929327 0.3638191884438603 0.8292415132487353 0.831932461812453 0.8064812711821474 0.7535833391420131 0.8089483416284569 0.7248759213991001 0.6412798142754044 0.40502169743644223 0.04007291282183436 -0.25221775098395616 -0.3591271756983999 -0.3235925615397513 -0.3964888671350346 0.36403064446025923 0.29671876725382385 0.3186120914179894 0.06882441507556303 -0.09696896058487299 -0.267030986295447 -0.4814893815888766 -0.36075698369229336 -0.35484391324867665 -0.3562484105799023 -0.37665426484686615 -0.42754226103844956 -0.5718770665236014 -0.46580872337494483 -0.31008112596894544 -0.17995809895327372 0.1763845741696306 0.422640607739837 0.5799388875789127 0.6377066507403193 0.7062462910264298 0.730085325454927 0.7001717991865313 0.817322708498396 0.62574066902665 0.25505176595156465 0.15397946562379644 0.09541308414111536 0.2804310482389279 0.15311232450527437 0.06504460426873372 0.11941061809165127 0.22327460059026838 0.19066928076779827 0.047081300191794434 0.035067920948266974 -0.22878888637112277 -0.4767572501743657 -0.6140132943999812 -0.7403998321257491 -0.6907937508354882 -0.47066996392676086 -0.14704988286909218 -0.16846223677094188 -0.30368679314533986 -0.38830448450049526 -0.4445456313286838 -0.3084519620576271 -0.2711205609348736 -0.15420030126869866 -0.094598787194384 0.02085415244394351 0.06898788691368811 0.014567773273755358 -0.14350199123701923 -0.038524884667234915 -0.06097418237662984 -0.13858794252659595 -0.12826201233002893 -0.06292295549692209 0.014852512107772069 0.05778989175953391 0.11599513072978562 0.10329266936833882 0.09278463954464705 0.04577802285018029 0.09435986221040657 0.13001723685594638 0.16743178901193786 0.05696542517181395 0.040265164144900535 0.033408019737798396 0.07721597925576237 0.22018867426029998 0.18940914402276843 0.05116498451844001 -0.17936184102293076 -0.10419810483820527 0.17482489208233035 0.15452796368996055 0.504596874970395 0.5773747111185702 0.45187146130428996 0.4173090484421725 0.2715912509088802 0.061184978398728315 -0.10940923372602188 -0.3348196138190413 -0.38191631084738836 -0.2353719722499145 -0.1350797102502709 -0.4378048615080866 -0.41295932259482854 -0.21316525721723967 -0.48562350552385686 -0.586598736959752 -0.5804634456482866 -0.5439527369213097 -0.4149727595016994 -0.3185459108712264 -0.06537292860622804 0.3097489595776286 0.12349622037193171 0.16794822587374741 -0.2907193790647184 -0.4158160703327352 -0.308702967785994 -0.4146458881654253 -0.33590830123296034 -0.2275560560072612 -0.03072270145903492 0.02891333905248148 0.34891032504062086 0.563687596313444 0.7044344949827652 0.7085934667988723 0.7852623938912301 0.7475412555614622 0.7675477442904598 0.6642776092625372 0.48467034252157215 0.22017691743415596 -0.13449708220227555 -0.31198546911313524 -0.42318930858038534 -0.30501963655667097 -0.1033864119928934 0.14389053665593132 0.16239105827324485 0.07901013761015821 0.007815136905636722 -0.024991388826148504 0.1583349353216234 0.22721203853267913 0.27437222191776833 0.33335788324444204 0.23308881519299665 0.19354138469721893 -0.05128757728625269 0.039093138347245364 -0.26760961099937625 -0.1824338180573153 0.06975652584549914 0.2357934600123065 0.23424047165441214 0.31586680992009264 0.35452868125100434 0.2560356701453094 0.09028033670440397 -0.0306674789907613 -0.1856432404403703 -0.228080177314123 -0.2529098953151716 -0.1038491649779736 -0.21965148547351632 -0.12762192444884124 0.03283150827602467 -0.23792250625896574 -0.36940960878510526 -0.5777541291483133 -0.5721376469660961 -0.4465642020081025 -0.42230086527366373 -0.5248395117704313 -0.5190663706136566 -0.7274313454305814 -0.7173843741368047 -0.6847402010656427 -0.5496314733407326 -0.49213013251101456 -0.5287260306861813 -0.2838365488732619 -0.34237446292758345 -0.565013081206149 -0.6810470808030642 -0.709501511712836 -0.6192780857548085 -0.537272352551776 -0.565539766824887 -0.6254248101430863 -0.4875895290514936 -0.38227538640821584 -0.47841669884798915 -0.47687889120610627 -0.4518242502102235 -0.33579287449999884 -0.3450319959078524 -0.21192158945900663 -0.29347759136921153 -0.47612877394164926 -0.3114589710316305 -0.2591393948207405 -0.2537377163854943 -0.31477376737162305 -0.5002324805457206 -0.6203958226505689 -0.6042422509183291 -0.5993752385619611 -0.5662340206327838 -0.4386796548102357 -0.32862060388868286 -0.2262996648226228 -0.16673504031664332 -0.16342630200196465 -0.2300254219922144 -0.28604094045428424 -0.3839972625271636 -0.585360975604859 -0.57192580032985 -0.6624866059137422 -0.6260168133420191 -0.5489146567157532 -0.4846014821830254 -0.26440424849652944 -0.21506174039254522 -0.2629016818783094 -0.425770676189328 -0.26450711539476635 0.0006133971838781148 -0.1196879440645787 -0.28828145373734704 -0.30887740311954937 -0.44607799365615963 -0.44419157875542825 -0.3887269053735661 -0.20197014958743678 0.0846054442184256 0.06340431202312305 -0.06342645428888262 0.01960052327496105 0.13507578442293658 0.0725388985953232 0.12748811257441173 0.14685054483598572 0.031499553600709475 0.41907495998449373 0.3177306703468175 0.2650235234507469 0.2008999112688397 0.14242760804943774 0.010012802039105265 0.06922677651765148 -0.0755817584304083 0.00116943840942324 -0.11735613504820754 -0.10317765110010758 -0.03490630970319485 -0.13916415194849532 -0.3363249010814731 -0.37791466180273864 -0.09388645247995914 0.08598076902513287 0.11183866192169381 0.2236901971167569 0.264721923116949 0.19735517568091349 0.23362192424813405 0.2806822436977761 0.1358589438912646 0.11215853878327867 -0.06829234275721018 0.0072117161458314545 -0.05075072066062837 -0.14770477404329713 -0.21707775128795334 -0.1511066232109467 -0.0799103858938233 -0.09660535860143905 -0.18015969264776838 -0.18919612118109763 -0.1073580463551633 -0.07854266561939657 0.00872723216710708 0.06856743869424714 0.07913712835902749 0.14719825106088189 0.11434130084896688 0.13934626933280736 0.11742851278384614 0.030738959552720813 -0.036183814219786864 0.03965648385448442 -0.24735417529374282 -0.35779475615216155 -0.41959419222157035 -0.4662635626660201 -0.4469827140663003 -0.4148931506510573 -0.17748098032242438 -0.056600254494462335 0.039702735825301705 0.02855615309084999 0.09738971102057913 0.09287924864649172 0.0016201354717253742 0.02352197702242236 0.03508412013025793 0.11609752662552505 0.03629880556320496 -0.17691665870746 -0.27927426148266177 -0.47272644598174296 -0.6111924401241265 -0.674208528595685 -0.7215191747571023 -0.6754265315289526 -0.5412478856337596 -0.16298334026310118 -0.10665728672226105 -0.28349604566099995 -0.3127187608554172
-0.19790644811805622 -0.044094897681760496 0.058478577271434976 0.28640128883967414 0.43584676693592184 0.4210224704580422 0.43681945419395407 0.5022150691453989 0.5139409421987816 0.3301154093003559 0.04262908279674643 0.34826088032751173 0.34237361451722004 0.12965321359429294 -0.20592953807660783 -0.06510824270931864 0.04088308465482065 -0.14804543576781443 -0.17076390416660142 -0.042427939863470925 0.048072784470362714 0.16902389989200717 0.40843950237730636 0.4592046290345024 0.5197015616345727 0.6085397041359484 0.3570006666035727 0.8590304002859291 0.9999999999999998 0.9306647451646881 0.7832312527310049 0.6502495567223309 0.6656751804818142 0.6832080401061159 0.668385922283038 0.583993596671178 0.5138766928340573 0.5090494042408319 0.6484905323054139 0.551841214076818 0.4954098830854646 0.47202285134420263 0.48927502533676875 0.4444864751251232 0.4036492224667621 0.270001092662689 -0.11163390658725422 -0.3107037066378283 -0.3674897174914687 -0.3699172131473732 -0.42059975494126495 0.21324314085409593 0.17079780103601216 0.1459362318054444 0.030281053035545916 -0.06935796439450162 -0.12713328708671037 -0.30197198641960665 -0.19794449737631237 -0.1791439384141185 -0.2594705697863698 -0.2920045291127111 -0.437397919405736 -0.5672747525831556 -0.48832025129143175 -0.4107265428745634 -0.3508625856972224 -0.026433609682326466 0.15403611951295923 0.2609509364057143 0.30082285632441136 0.33911845972078203 0.3922801553017828 0.40439496709322187 0.6690115917769102 0.5762872551087982 0.394732387756946 0.39638498172765424 0.355332830440992 0.4345726328810026 0.08237670941378222 0.06540680281563467 0.09229981708653054 -0.04762706509807211 -0.09934212817860774 -0.03905876457074797 -0.08921488492115226 -0.24409681648232234 -0.32535970711215856 -0.3512795283408807 -0.5524985730395208 -0.4267741908019021 -0.1447854948805056 0.1882865503778819 0.1032564142748131 -0.21934903454588403 -0.287239123635628 -0.421804050753846 -0.3243938693930556 -0.2924271217193795 -0.23919881677591687 -0.18351007757699644 -0.06550078114281498 0.02335488719999588 -0.012875006053933455 -0.1865203829478448 -0.10512682131679885 -0.13374637174828022 -0.16812593032124873 -0.1716905024645441 -0.14252024484484518 -0.10892275730179567 -0.16781849016701336 0.028038487710862484 0.0952571029497435 0.12600605910701396 0.16591947509232377 0.13925347245735784 0.11083177423080012 0.03552669662646639 -0.0823337871225583 -0.12137904540254804 -0.1218222980043294 -0.0751372180494009 0.013315051702075479 0.06055086871426805 0.021721515648652625 -0.18154645264303837 -0.052351491410812426 0.30009733497378904 0.09519166272966337 0.13080035026018233 0.18308984797532563 0.14928835558238293 0.1170778036800384 -0.0497093555291246 -0.16077079284147822 -0.36536664724649826 -0.5376372997211908 -0.615207121549234 -0.49128268559055527 -0.28345634860589847 -0.2955224922097888 -0.35694802573160794 0.09486668435232298 -0.2657496777977675 -0.3399164226613797 -0.32238638944665976 -0.31963273566144473 -0.2265860969016041 -0.2509464249982655 -0.08703997201908474 0.11202695641632414 0.0010929181478503108 0.022601069805679025 -0.26235866936154695 -0.40351445728168167 -0.28174016587532164 -0.3525004269735393 -0.32048980692414236 -0.20807805082969966 0.0015938769522120218 -0.023482563340761032 0.2252873614253587 0.35985026994329683 0.3870591488844119 0.3353850547691453 0.42042552131227473 0.4114246214977719 0.43796676999442596 0.3707599001706745 0.22272350811177546 0.08207915426354702 -0.1717086608533091 -0.2658250064625469 -0.3815543273332619 -0.34646367336238615 -0.15922298215664196 0.11698397962566916 0.01913424281973165 -0.00970841733107726 -0.17270156082996363 -0.2807046806763606 -0.15779043347015648 -0.03171144958543115 0.05902086740938362 0.17368137685471147 0.10168800886712438 0.06500969673331448 -0.005765094560073744 0.10330436453683571 -0.10316575340713337 -0.15705038729992632 -0.047296690023663435 0.09911200280581577 0.02692096952050775 0.07011664388572418 0.07968250508695267 0.028446878318830027 -0.06269974815387754 -0.09920678333986886 -0.18738731133218334 -0.18251432056703007 -0.2616866677132226 -0.26137331731793034 -0.4476666861522097 -0.3372585156261465 -0.2147881669551004 -0.4366694956012636 -0.4122329340536085 -0.3841548590661178 -0.26642282942179096 -0.12642494692406173 -0.10623695969023816 -0.1904833527568122 -0.18347755862551451 -0.4040959197116893 -0.3789355564395531 -0.36424563299803825 -0.2933428250311645 -0.3305215837478551 -0.41991381401830796 -0.2083534178264874 -0.33405827713107134 -0.4856635280322905 -0.5281419311482294 -0.6100900623658283 -0.45342728370206753 -0.3842301064012074 -0.40675500126393915 -0.48265813636941235 -0.4040543533287169 -0.31445373423736506 -0.35795994070303155 -0.30015540144180697 -0.2610980158504063 -0.17391821785927822 -0.17733206549142044 -0.0702312006144357 -0.11557375453832787 -0.2766630464164837 -0.08147575118888833 -0.060989686240923914 -0.07649248960461126 -0.17816369740832658 -0.2735742681436537 -0.3661194299832687 -0.3419102910172221 -0.3926574950318984 -0.39998675205381773 -0.36759316632321276 -0.295388339713798 -0.2375743065132551 -0.21422067440351852 -0.20780771617838037 -0.26914230309593234 -0.27971327025898785 -0.32611488739648736 -0.4483001047802375 -0.44316037343657483 -0.47127821453046564 -0.4679117056717156 -0.423923122297431 -0.2322908125536272 -0.08816891907634071 -0.03932302842472843 -0.13475854702567566 -0.30434964807546677 -0.20656855496772542 0.04183086671229814 0.015668458034510523 -0.12368815466477126 -0.10044489680201674 -0.18365994610065217 -0.16732444683478073 -0.15067039541601507 -0.020010613155208492 0.09635379901680896 0.18273247010052826 0.07772540041573948 0.1305509586383868 0.2981454935432267 0.27188407908039 0.28333678348158575 0.17163302612521342 0.07291804411392536 0.3374657231384568 0.10561283430814586 0.04492487213890149 -0.015063140507768462 -0.053239587708820986 -0.11349131905419509 -0.08528301291194589 -0.11378190230541914 -0.1172372782048033 -0.18140305790733527 -0.25103794626811976 -0.1095799645484879 -0.2527817978241522 -0.37264295258299 -0.4884918918562786 -0.3089498412597686 -0.1120370426408836 -0.08875685598148346 0.0012505760345169832 0.06339884483133826 0.09958173739373984 0.13441218694754947 0.11840156862481886 0.06536339740949774 0.025162078531175854 -0.09716504359598786 -0.019044850732037443 0.016900417939613097 -0.07966630296133367 -0.1360723678301111 -0.1260099484985682 -0.030061931197222114 0.10319946774833484 0.03967430024022918 0.03024043125238993 0.048091212019864826 0.06311353623957984 0.1635911271498168 0.15011166825166553 0.06899099022321599 0.0944433358073228 0.07948732227703934 0.08521460079584647 0.08509050650408395 0.0472298984173387 0.10875610563070358 0.1518193183177916 -0.10685634314744212 -0.3106191135545425 -0.3327461938830375 -0.3614160922846221 -0.40110322219592287 -0.36840752471858823 -0.23734853316325236 -0.18607758155504225 -0.16433772930264848 -0.17521120205050536 -0.1325504393794773 -0.08756302027943383 -0.12342134803420395 -0.12052265923291917 -0.11436482957474339 -0.058965745753657074 -0.10431695928030199 -0.21880923330157673 -0.23558417605108442 -0.2929915500716751 -0.36917604378809965 -0.3811764645143782 -0.3886695419666419 -0.38288743588909446 -0.26085577989629477 -0.1137702795261696 -0.0816965901552092 -0.3715792789417257 -0.36817196800492397
-0.14256934001874288 -0.003593731151793664 0.10125093715166726 0.3489563897622339 0.5175234172146997 0.37191257547327344 0.363772401716958 0.42687227716068893 0.5708953257941333 0.4400813038943106 0.16441200871378878 0.4119127882713295 0.4078447543097702 0.1481310818298961 -0.2123827726897504 -0.136207617472698 -0.03536696754849965 -0.1485407359397526 -0.22973334897606174 -0.15036191823101003 -0.09764596063881546 0.039053381237189475 0.2880623688414494 0.3309895210348291 0.3903302404003355 0.4917003584933072 0.20788826306759628 0.7583566472837985 0.9306647451646881 1.0 0.8775829236393888 0.7436294033997286 0.6887591299280255 0.7127122542981668 0.7249861368843388 0.6130060362219888 0.5920065699548176 0.5683980126422256 0.5189128065346073 0.41592922092672485 0.35176108338876316 0.32464014006182973 0.34751131475126695 0.2848836902105056 0.2568999918481705 0.19148680784789288 -0.17728275068699023 -0.3429054770889194 -0.38034641140919057 -0.3688898881939811 -0.4309244866421593 0.1213095945858686 0.07551958003786415 0.007466927284888917 -0.06972908836573913 -0.15291909226145814 -0.14862475264337976 -0.25353345639424973 -0.18235725850058773 -0.15820703223655147 -0.21602831468691 -0.21938175591929518 -0.3499108058143779 -0.49643870100288523 -0.43961622070865347 -0.42591214463037635 -0.3881269670495213 -0.14333113123232932 -0.0157343595454588 0.07930246922023791 0.10593710333993908 0.16370004174218783 0.2354625021721171 0.28167454619480087 0.4850595492854289 0.41951091134028673 0.2707289048802095 0.3431106913230936 0.3234940650977951 0.37731357929568304 -0.008176330585865546 0.06428997592979369 0.17271868569133877 -0.09081815955602004 -0.2166768844991013 -0.17433643210598596 -0.23356709394570915 -0.34837218508706924 -0.3630535770168983 -0.3181621512813732 -0.45684412938073843 -0.297553774031384 -0.026003646841506207 0.2439448757681522 0.06865603928073798 -0.2748700702580359 -0.3418465374307103 -0.4614801732435526 -0.39064962959190025 -0.3529998958501536 -0.3137639964861071 -0.2743015673470863 -0.19076194298038307 -0.07330904137130481 -0.0859277976536155 -0.134665069192292 -0.09762109124075871 -0.11160601806595036 -0.07565220894734195 -0.07289194495823383 -0.07526857712049648 -0.11500657199920561 -0.2631896748562195 -0.06403472603505066 0.022643173275752906 0.04608271832356384 0.10873721913475781 0.11403476441415392 0.09071943797623369 0.0027918210043189535 -0.10764583316680071 -0.20944422184437317 -0.23169486189383104 -0.18283555162744677 -0.0809452490821798 -0.005646626883074149 -0.010774304024929158 -0.14227538074779345 -0.050019365451097655 0.355475777918123 0.15849809705379028 0.07619707748091621 0.05340869595438307 -0.03579105201919418 -0.06025937928256238 -0.19195603252158677 -0.2714750618528915 -0.43531567216235034 -0.5499074048881237 -0.6156427932475144 -0.4505632436695887 -0.17222453696775408 -0.13001031349852787 -0.22025611844259135 0.25095702411333565 -0.17819080488159084 -0.2560466709048675 -0.26570288142925014 -0.28337577424445587 -0.2491308258479413 -0.3084363097553827 -0.2624773414857144 -0.10276209452563087 -0.17158887007773757 -0.10675736527838273 -0.2922076991055932 -0.4160436248414902 -0.3148951226170719 -0.3686611457279609 -0.34523390585073993 -0.24048545711274144 -0.05844840610517809 -0.09615397343346409 0.08155715928781633 0.18017404695660028 0.20607413227874077 0.17393819373876385 0.2581117989142095 0.21270236590134192 0.25792390453587044 0.2076288335799006 0.06462285009289384 0.0017295672669100353 -0.15998043322927707 -0.2177589880232106 -0.3266065197123782 -0.33759587777369204 -0.18282713812798265 0.06115425316347538 -0.09635045012896043 -0.10188556633883385 -0.29531998407423005 -0.3573973338421235 -0.24653830477900543 -0.20690707893496338 -0.114051373197048 0.012763030017857935 -0.010222438396534701 -0.050414774216546006 -0.07596547407578237 0.020797407698143054 -0.15381201218401305 -0.24064072094882524 -0.1897857542922766 -0.0450345254875412 -0.14998670087591898 -0.10060508217768838 -0.07814870937604171 -0.1549666951207661 -0.21466461516354207 -0.20903588354616157 -0.24836179753657084 -0.21215411196828116 -0.27638421280860015 -0.3762165039123353 -0.5521145646580933 -0.48526583680154667 -0.3884820827325769 -0.5303847815304732 -0.517490383949156 -0.28250739991576035 -0.2083804663252513 -0.11861593792286235 -0.10959287634109352 -0.1270968047535865 -0.1592678486794628 -0.3308061790582333 -0.30617765378699296 -0.25726844863085235 -0.2091472053328979 -0.20279342824506202 -0.2875803215613039 -0.1563384483755557 -0.29175910729026067 -0.352616378809734 -0.3875313744113978 -0.510291912568915 -0.3437066780545543 -0.22712208486259367 -0.25292413125762186 -0.3492203030790103 -0.26302850277777573 -0.1578836789547596 -0.23285397054327966 -0.18136612794334286 -0.15811540760563164 -0.1868150005591339 -0.07453659584943788 -0.01070851165941505 -0.05935692326784546 -0.24196905073300923 -0.046638943436471986 -0.020521495860388175 0.01978736989849599 -0.10361783887745603 -0.18414516286169177 -0.26224921525694656 -0.24712505133251508 -0.2760315104135296 -0.2996975437179707 -0.2668169719420931 -0.22118288990508653 -0.17888845341114615 -0.1121412336127218 -0.11423442558886253 -0.14407688396483215 -0.1331022345832097 -0.17061104458454512 -0.28793666848120025 -0.29966712902069614 -0.3573679359269878 -0.35579447855882035 -0.31823506252888434 -0.16413814697756907 -0.08637400926447213 -0.05422346178700225 -0.16678240390587262 -0.32277886569730974 -0.22136660082870407 0.00028920541340079115 -0.020373021417725852 -0.14673967262814022 -0.12293609884915963 -0.17549948558219075 -0.1483810786844765 -0.08815167119346773 0.020863893049488404 0.08885133395942124 0.14595837142829335 0.0933970093012574 0.10206606809431913 0.2331364059641265 0.13368758840503994 0.18394758032183742 0.1385748325230299 0.12009505644682351 0.3155189111414314 0.10741816633252142 0.08862697548943131 0.06803161014962214 0.02458543306608888 -0.030659397546043514 -0.010924060056691696 -0.06354635941178907 -0.06602947823922146 -0.13415672323391223 -0.21166332681235725 -0.1910941126366463 -0.27397226569417504 -0.33615036511139795 -0.39134563457196553 -0.2571199976338121 -0.07974045500193618 -0.05173230243699144 0.005272228932924113 0.05373858972851511 0.07877428680849272 0.109180480811591 0.11821185206738052 0.07998850828048373 0.07279219477642132 0.006434929249092449 0.03471644667446444 0.23394166564050767 0.05236922236144825 -0.12143588116460809 -0.12538868205247594 -0.026529122281547697 0.12458876296568522 0.014773612155321593 -0.0009447178949870918 0.00696860974870625 0.016847394896825386 0.10447530774475074 0.10002474769292254 0.03514388903470206 0.03348160153106948 0.013081236086671562 0.044425600756047456 0.08497990808937189 0.025659406535236764 0.08791074389595452 0.1609421677552981 -0.051699604928394906 -0.18978361831314985 -0.218991795545283 -0.25891015670517536 -0.2705357297329762 -0.21129880448959729 -0.0938669800907824 -0.05463351067713195 -0.04457603384075358 -0.06724997867660014 -0.050772995142977846 0.02425956882726315 -0.017160168595187698 -0.03386314920353767 -0.027871647102549846 0.002491614881970142 -0.043620954261853126 -0.14573092945335178 -0.15167409510433133 -0.19057314758810714 -0.2609154703813605 -0.2880390551040506 -0.3272350811736927 -0.3395301235568124 -0.24396196293234665 -0.12186122986778264 -0.0726926094512083 -0.368241198933645 -0.36506019974798
-0.1174683222558598 0.10349996721079847 0.2364086814664486 0.372156915853161 0.5038154927922736 0.39362452406794335 0.3755471298093349 0.414478973503504 0.4142861751097395 0.2823697499544 0.06227908084164199 0.1706612002410365 0.2915262092108826 0.004289050225065226 -0.12016883889085715 0.034983112903871336 0.13138419960608888 -0.0025133309336404517 -0.12963225709259507 -0.050053883881243474 -0.07048250917395814 0.050571450923967184 0.2656108561382831 0.29174678333554255 0.35058652951022135 0.4501800330857935 0.15011398638675016 0.6715091944574523 0.7832312527310049 0.877582923639389 0.9999999999999998 0.8897705483430653 0.7624610270107081 0.6938694173945513 0.6902479966014553 0.57531688983398 0.5142942430562044 0.36601052305549286 0.39602482378924353 0.3591246035437977 0.3093509315597705 0.2750908827729205 0.32995399647412876 0.3087724073896335 0.223421461033364 0.18548549015075483 -0.11824621624451481 -0.27171893628699906 -0.3069085026643351 -0.26564210686029416 -0.34012907076860316 0.22943513102618188 0.20638034191364002 0.14201305936259995 0.06681714721727622 -0.012210405478233757 0.012721904060306058 -0.1280424296029827 -0.04301292909344557 -0.04715504183498914 -0.1559004559388263 -0.19962398038894386 -0.36534517356932694 -0.499392573470573 -0.45109354957759884 -0.46841666359172535 -0.4130579201905261 -0.20199275520126672 -0.08214707082943468 0.030749213605040106 0.03223611156956419 0.11256711424569621 0.24314665881804337 0.2871176432304735 0.39457756536370797 0.35043133093964224 0.05620776735214745 0.0754819933074013 0.06762818193290958 0.15080031196220647 -0.20117499387701385 0.01546410416441479 0.3552849223422227 -0.038167175080924265 -0.23279139491721396 -0.23699823070998388 -0.26880279388656747 -0.3591683527619703 -0.3515734367034369 -0.26862148088164634 -0.40062752472451163 -0.21713978318646096 0.06800715485393692 0.3002593332640185 0.07622700222815908 -0.24327658669437205 -0.3087707944480655 -0.4790773021628657 -0.43425961195458124 -0.3960120930279785 -0.3807052442980265 -0.33569894794118293 -0.2758577385063411 -0.10481981996126896 -0.08117700393553107 -0.028408964270520115 0.01864915169559956 -0.10268035345547188 -0.13641731526352516 -0.10914695374531294 -0.07097269743559052 -0.048841931393115066 -0.1878160745565068 -0.004776632452974149 0.028876637249299703 0.03278387330230769 0.05828350666042047 0.09667741402538135 0.1467226409228173 -0.025853960140808634 -0.15930327981922965 -0.29255808747566286 -0.31765407437401805 -0.2533606271346749 -0.16644744180557428 -0.10123304016193062 -0.09532033556911508 -0.27425635302434653 -0.27034310656271515 0.12963514334770354 0.0250682596956325 0.048888341412432576 -0.015135856195052932 -0.08724923614526602 -0.12642541440431038 -0.26156371812934764 -0.3511345240277197 -0.4997761756432782 -0.5915342849009361 -0.6004516508155567 -0.43293491030761955 -0.17224828814858445 0.025919918345612105 -0.11162663403859578 0.37696738084451487 -0.16522726709998625 -0.20371834408523287 -0.19787758960088625 -0.20944044914546547 -0.14018245716021122 -0.21388601868628723 -0.21692393545490626 -0.07257602614681238 -0.1490628298860326 -0.06970772076893325 -0.24028116083726075 -0.35641172596474935 -0.2885858640697377 -0.33487410719419775 -0.3129701916941992 -0.23355892667429076 -0.07472804472638311 -0.12779535244887222 -0.005623940299157741 0.04780587672565814 0.14247461523840674 0.18309381404591882 0.26999428768534106 0.18314181309793034 0.23962813532417385 0.20690884514124555 0.05725119759955597 0.01882417347062144 -0.13674302945590672 -0.19290113734452996 -0.30750653450204585 -0.32698052998144517 -0.14123573654317095 0.17459280728041882 -0.09422696138612965 -0.061188402371649395 -0.43014719746474595 -0.47557894738446577 -0.3379787916814372 -0.38013048963154644 -0.2330433906354318 -0.0606940129636364 -0.01762603371741761 -0.02524087833883142 -0.09599655981934656 -0.004757447657452232 -0.17210099769640672 -0.2927685716709847 -0.29446028563694593 -0.14387853301156703 -0.24985231551593798 -0.1791344307706413 -0.11083703469092408 -0.1509705949590597 -0.1736760830877862 -0.16197075495509763 -0.15114438221601695 -0.11433975109267529 -0.16149418325448953 -0.3898311281340217 -0.5861256839865172 -0.5791119478201492 -0.4569511508032548 -0.5745199866451425 -0.4457861236053129 -0.2577192775200354 -0.24251176927358986 -0.17995169126374597 -0.24346055991776624 -0.2242931887289396 -0.2957312555103861 -0.3565830861747435 -0.32872731066286165 -0.2532012458968043 -0.1968523247231015 -0.15646991870801635 -0.22400271205492417 -0.17454527977327655 -0.30311626282144966 -0.23951254243846537 -0.32506458691857626 -0.3944965804942282 -0.24036659560069662 -0.0847563672624351 -0.1275230175062838 -0.2630970440406102 -0.13804186829189077 -0.08536446146031804 -0.15190589654837233 -0.09702149616690586 -0.06241964092973344 -0.1650958894083588 0.0242284827488778 0.06227022343426933 0.0014271305395853783 -0.20806710777371137 -0.03573581262699365 -0.014887791257844637 0.041282895346924496 -0.033836935264679 -0.10906566613571102 -0.20976330370947235 -0.18779743452770503 -0.1925247956261399 -0.2305520654342698 -0.17648004607224146 -0.1458462158964121 -0.10621070504473741 0.00523997214137905 0.03237659211518553 0.024611714669518413 0.006724480417114528 -0.02518763642125418 -0.15647050994835301 -0.1694008615277482 -0.27465886953529395 -0.26488124914253747 -0.24993742619746295 -0.2360316434031454 -0.22389607228411018 -0.23688834781846752 -0.3015490406773575 -0.3754838005886508 -0.24929787320577942 -0.04866545576063804 -0.10074646068043318 -0.22350207410968517 -0.21590884926550102 -0.23958682487271615 -0.18997868993431738 -0.09176427476192557 0.019348817412323922 0.14054421327549577 0.15453887356875098 0.13781388886083124 0.03735312355432108 0.13787346889211732 -0.006364208592734511 0.06809865469331759 0.09093684523673423 0.12712860851770072 0.2920090119827094 0.11181682174895445 0.14630222280836633 0.1511904560037994 0.12797601050388477 0.10434353380220919 0.13032867790422845 0.04149708015288586 0.06613466510410103 -0.03996190358969377 -0.07228928240602656 -0.32075886320393754 -0.2861647356872214 -0.2954010680703597 -0.2195837625668434 -0.06620948913661405 0.06659799435517712 0.08281879452269776 0.11622827255930712 0.14706976450389894 0.12350138265947608 0.14386528476625415 0.1920296453303829 0.1341867241740081 0.12575888000512706 0.07758067997503153 0.006609110789273912 0.19730788804848104 0.18235883065768402 -0.05095067838066186 0.047299232403827066 0.06772580044985865 0.06514937612087782 -0.03816412105741753 -0.06586552673414031 -0.060237056300575534 -0.06824956993769485 -0.029270393757473853 0.009928308254079444 -0.011153425772548985 -0.024523280485040183 -0.09140255921369765 -0.021789379903875934 0.03406347695052292 -0.09960962364300517 -0.10102051062496487 0.021295281323361084 -0.09562731718087734 -0.13694652753981054 -0.10857354432309302 -0.1823839076168999 -0.14340667966630613 -0.057376819991361655 0.07649941469436833 0.08801873919264237 0.09583704488365512 0.06567291420303634 0.06971372976660065 0.15581515784288957 0.12218318364532907 0.09472518902917536 0.08393438718905477 0.07746164855883186 -0.008405653585361142 -0.07012798368932295 -0.06800228206667838 -0.10442125504615048 -0.1794540471421743 -0.2387061772103674 -0.3474117779242753 -0.3779701062818159 -0.33046440472302435 -0.15851001097291587 -0.0807957780765761 -0.19315186614041208 -0.12911785630117822
-0.028686638626659083 0.16335243436106317 0.20435831901887225 0.32374464314055446 0.5074134761094976 0.46932724311061436 0.4688021040313063 0.4248110155798259 0.3280835294682185 0.24290711273828064 -0.032827716036908976 0.12234339161599607 0.3288303302952713 0.0720519007064071 -0.09085854344712253 0.11045459200892901 0.20261852079907314 0.07629463733891963 -0.0669299092679024 0.0332363110572828 0.02868123008199059 0.17540695253148855 0.30643476118482593 0.3002207099568085 0.3460140873579069 0.42058628650474017 0.09572528141843582 0.570950028488415 0.6502495567223309 0.7436294033997286 0.8897705483430653 1.0000000000000002 0.938062790570254 0.8585010858766395 0.852479835586051 0.7645045285183529 0.6837360409809882 0.4214906780129873 0.2575458556279129 0.3032408356026313 0.29519083489522335 0.2765364610442847 0.3163427467972828 0.2436068524835254 0.11983119978262731 0.1736008725676041 -0.13704258942521697 -0.24852970447882108 -0.24954006573236465 -0.18846436096046584 -0.21398335531519805 0.2107812394805954 0.23296829175742562 0.16665136274432218 0.15393013926425964 0.1184421806050879 0.17813188595382345 0.0951213017340932 0.0988845438079926 0.07481878941826238 -0.04234097143109706 -0.05437506723055324 -0.22042945175470732 -0.416474517925299 -0.34713216629317534 -0.3766836303638723 -0.3517058741392756 -0.21376278105719104 -0.11550146634215672 -0.03594394965227415 0.007687080505883685 0.03850199796194551 0.22721585952838233 0.2928195812432125 0.339172125825968 0.2950072674295967 0.04102178272121565 -0.19823333395770115 -0.1637645936866711 -0.12129096733421918 -0.4109305118609111 -0.2664480281442 0.2090085532284477 -0.11659480051385956 -0.20705066707992612 -0.18675883470547536 -0.17258669029281537 -0.21656742748588853 -0.17566973109367348 -0.07195442038028275 -0.22404726982721293 -0.05972235979536475 0.18764277540839022 0.3487033971520739 0.1813330432687268 -0.11639675011696587 -0.15875701762050104 -0.32836695501785834 -0.30240448806033127 -0.26109831903545816 -0.2709921356977716 -0.2756839216795466 -0.22063896940685648 -0.13872887929516295 -0.05242242165626247 -0.06970317925206214 -0.08781726473633619 -0.2330670022963001 -0.23318809269014545 -0.14852238168852858 -0.119785021273267 -0.08758421526633331 -0.1162367948622188 -0.017840695679970008 -0.12789030476352792 -0.20090312027298565 -0.15628712984914692 -0.05588210458624558 0.03389756974599807 0.024421976529476412 -0.07267980278947869 -0.22461128133761188 -0.22732315970439587 -0.21165645427618499 -0.1498260191986355 -0.1633326747325572 -0.2559988709733011 -0.3979513762835489 -0.2860217777779422 -0.006311232554555905 -0.26058065621581394 0.0014184629450041308 -0.07318895339532207 -0.11165185485800352 -0.1902150540802821 -0.28236506860783445 -0.3378147910755524 -0.4590728415448858 -0.5031762369441242 -0.4783166832659956 -0.30568304013914605 -0.11635331052648548 0.094353642723628 -0.014445217997238677 0.40800071479498584 -0.034033725817169264 -0.08749672117568957 -0.08119363656923957 -0.03458516761692636 0.019470394865553763 -0.06205589591310463 -0.07185644178415497 -0.022476405530453155 -0.08586469117483272 -0.03386142573484903 -0.12320420701448154 -0.2377267959784242 -0.19266907190816043 -0.24882621041580064 -0.25686276021578297 -0.20172603428091593 -0.07597580654837252 -0.10835411408640917 0.005441860042241048 -0.011054705202583287 0.047165572644631816 0.1366095137982472 0.23010655589915266 0.12860782891942393 0.17292669093160082 0.12368546870904859 0.012779642365159192 -0.017457535642020128 -0.08688003620975983 -0.1271118085459197 -0.2412523956229295 -0.28474259866406076 -0.1561897288594852 -0.02011207715365255 -0.0960693050570411 -0.01095005910964262 -0.45428183892752516 -0.5084716115038949 -0.37000142939692665 -0.42837204738351264 -0.3160369479372288 -0.16764887462614003 -0.053169647004888826 -0.0734465179831988 -0.07288187969115133 0.0004649257413738948 -0.12134528479812998 -0.25259548043779334 -0.35844338092350736 -0.3060460449457008 -0.37025227086855084 -0.2907198830421022 -0.1983523220692754 -0.18433862286326183 -0.2528234163321386 -0.2688765396212464 -0.18058858645650402 -0.14822603852672053 -0.18513964422063162 -0.46773895235015034 -0.5914816453499244 -0.6010503526146757 -0.501852690972291 -0.5502957195909032 -0.4022267012457331 -0.37855472337538104 -0.37650222144882817 -0.28443916570963623 -0.3017052041092689 -0.24768038441449777 -0.3475912468906438 -0.4396472427055872 -0.38816246133860915 -0.3346080489587186 -0.2948600223296194 -0.2770474786095436 -0.3434004822334368 -0.3717860155464087 -0.42338363181957395 -0.234354183330069 -0.40261462283719757 -0.506131382823531 -0.3905233512761302 -0.22054592762185882 -0.2260856917474958 -0.3016014994693343 -0.15899681854640982 -0.07685215972069338 -0.13053575014926108 -0.157392321278286 -0.150775486815418 -0.280503168777274 -0.05754029764426351 -0.10157724059535783 -0.13272653680487623 -0.28475703276315445 -0.08419037809596235 -0.10643518508316621 -0.0723347306040914 -0.1279244598245228 -0.1929942466253686 -0.2798239237286612 -0.25485438847895264 -0.2441642395483059 -0.2611184082566454 -0.18009228494625285 -0.15448462311516872 -0.11364200514076034 0.016212824150058838 0.02301561817831733 0.03923164552017754 0.02417530728885321 -0.042373509355166365 -0.20541003996441784 -0.2564067873173826 -0.3986301085444783 -0.3974938040650332 -0.33445717131225744 -0.30599009413305733 -0.21569900609478246 -0.1690667022649739 -0.273165191832843 -0.2615468046570879 -0.0754675904210976 0.07904811405439048 -0.006980991741277143 -0.1570546898898436 -0.17592478395545794 -0.22528481294084785 -0.17896594723900233 -0.0744510943512013 0.0032589353026711595 0.143822909254965 0.0364392956567007 0.013505644916249641 -0.10290881948807717 0.0439331249987174 0.055504141811294525 0.14761872064978843 0.15461589804656548 0.22893071175767044 0.35236901575788365 0.19101710272182995 0.2708392692230307 0.29153429614952747 0.28815469648720704 0.2310705659970955 0.24237159305016145 0.11704837153621232 0.12666308873255774 -0.0037278528764005574 0.025986590182917445 -0.15899815656482436 -0.19260961241167446 -0.32044409311786815 -0.21870914104618286 0.0009155644530412847 0.17398961337801447 0.16760826386912983 0.22062375730822048 0.2526859718462871 0.21834889091261434 0.24939658791493405 0.3152971271068216 0.2897158080459746 0.32116608289310056 0.3038384169724314 0.2667751217753007 0.25803515836588126 0.3622951646259966 0.08795657842699066 0.07085864013873368 0.028232454836185986 0.05874007636723481 -0.04161861903961671 -0.04831267890749166 -0.018702925832362657 -0.015312672100706849 -0.013339838306952574 0.09466370893057584 0.09610154567768985 0.09839983214549496 0.0116215551274119 0.068017880365861 0.10631637374077563 -0.04532105529329821 -0.07142013346937805 0.00476199578108649 -0.20825567872582845 0.04032309084417537 -0.14735223889317975 -0.20838551716587447 -0.15496158753605752 -0.033636495355166364 0.12329411914233514 0.17818072549921668 0.18191805858372811 0.16898810267849468 0.20980867125043384 0.23654526194099015 0.15424949894908402 0.11931885390856456 0.11235621914041603 0.12537321063269943 0.0581040135351319 -0.046356904710941706 -0.06217384080783517 -0.14749078546602326 -0.2091528535963547 -0.27586344342670727 -0.34643785918779113 -0.3915842491080055 -0.3127370091027855 0.06536747712396816 0.16981488284692176 -0.04280433399731667 -0.012131995625593505
-0.055566505430645584 0.10894666978624573 0.09830714923095792 0.21820745860412147 0.4021311201548567 0.4474781950740163 0.4889651146413372 0.4366739344532045 0.28620834409553375 0.18299914924777724 -0.10566078640084439 0.13090112609088522 0.3265214053353424 0.17073993046271932 -0.13016698046910205 0.11924051906266377 0.21778391087369856 0.06184206052630116 -0.04235823239414464 0.06282870697027516 0.11436124988840102 0.26560767374307165 0.3846927081883942 0.3694134779812429 0.40610080929190134 0.4643337917109172 0.13856519081586682 0.6020850139322199 0.6656751804818143 0.6887591299280256 0.7624610270107081 0.9380627905702541 1.0 0.9500974400846292 0.9166593948415247 0.8662797540244787 0.7500127460251823 0.4760626069107268 0.3205595785005306 0.34822748276973786 0.3708152693009704 0.3714009985669452 0.38223706246241473 0.2979512982787909 0.1766832238375571 0.23170174880820188 -0.11908781149864049 -0.2214836401700484 -0.20881646866896258 -0.15408149554952502 -0.14341062108118224 0.27957952644171474 0.29004560225321185 0.2232766435673274 0.20497598418765256 0.15759047791297157 0.1891622947104085 0.08899436147239742 0.08368253430121497 0.06991207753154642 -0.06337030967307954 -0.08198495295046196 -0.2502328065412717 -0.45763513537619804 -0.37098490601539824 -0.34654656235049824 -0.34274044570063145 -0.17581761053848186 -0.06302580945020339 0.024782459880787717 0.11877094966328061 0.11971561551498933 0.3434303702124954 0.43788278607923814 0.43480037975089547 0.3483506052286675 0.08417975939454779 -0.2321644908308275 -0.21541512168719493 -0.16763640621495235 -0.4071282702222553 -0.3621184789638363 0.04957833329949207 -0.1296804471235271 -0.08521354042466478 -0.04246932101126416 -0.004514936161949652 -0.06348554660474193 -0.06451442119545707 -0.0057696557151482785 -0.19240018013631746 -0.05612584130454573 0.17480802489087138 0.36317938993317783 0.25744104857567485 -0.03505451437363395 -0.054839391161698385 -0.21694757807825452 -0.16573508431312506 -0.1399827347033748 -0.15445967855765771 -0.1817942136203826 -0.13427545669934274 -0.12173088142683808 0.010142230526337311 -0.16130937901178014 -0.15308122061581886 -0.3332662941085335 -0.36643791577630586 -0.29253111313856606 -0.2875144416739395 -0.2366237041466087 -0.13871162870108822 -0.08209706300079356 -0.21680395005598516 -0.269155867735927 -0.20609609170162815 -0.13435612096948013 -0.043517460830230316 0.06882709660268187 0.00968825058063398 -0.10072018228893281 -0.06756895588358863 -0.07482079037403261 -0.03197269551461191 -0.09382492825757895 -0.25934533972407336 -0.4755880575997028 -0.2522291199310483 -0.05076297362005245 -0.4521960007008601 -0.07107031662731776 -0.038846584034833466 -0.013261752577388184 -0.11111469401843548 -0.1911866235814303 -0.25872298143364797 -0.40405673689899246 -0.4728830677099289 -0.46608878488945427 -0.33004536236349297 -0.18581428415368628 0.026984697851727673 -0.1464420237252496 0.3220205713484272 -0.0449746265784782 -0.11334334282277359 -0.08662050247363906 -0.004523209754255454 0.08633050883091985 0.0062841311178959405 0.08476439635234607 0.14209709646265076 0.08557938035293372 0.11754670324830264 -0.00726727342515473 -0.15346136256895265 -0.08776674048844627 -0.16364358509010246 -0.18778653290591904 -0.12813154812774208 0.018187482441970045 -0.016250877337563686 0.13986243769093887 0.1316760777698468 0.13006589032016394 0.1951387344171802 0.2902532884411413 0.22209576235794623 0.23727301504698325 0.14593010302176143 0.04944629229237255 -0.04584769239366614 -0.1320508409062035 -0.17331740128823878 -0.2789268826182676 -0.298730705450454 -0.18109405333194878 -0.07209277806018088 0.047043497664880266 0.16117166857124005 -0.3758962377764032 -0.5212899454434836 -0.3597850857442413 -0.3287001481307441 -0.2481140342631046 -0.1327921227641737 -0.03598565560098056 -0.09037171895195734 -0.005675904101997344 0.07664692005707616 -0.047803710208592684 -0.18405568129412225 -0.3085609715688483 -0.2855116842442855 -0.3191206383410367 -0.24153581492618412 -0.16151067055732485 -0.1376905433610749 -0.2759768953678927 -0.31558852218101985 -0.23488997492371597 -0.22169094405033968 -0.2947447340100596 -0.5028588336168861 -0.5923047083412224 -0.526199892041972 -0.4451889461415802 -0.5222952332166968 -0.40322682520503594 -0.502195742284041 -0.46861366199535853 -0.3304152883328143 -0.27850919798921253 -0.28650158638500905 -0.3220921332903067 -0.5146375079429553 -0.45350049982977164 -0.4264934729448885 -0.3863479189947613 -0.4035105398497125 -0.4704271168128618 -0.433475014455584 -0.42222311055961237 -0.3337634860398266 -0.5087498081676571 -0.6201246242852434 -0.5161561462249601 -0.4018461847470537 -0.3996764187666251 -0.41156716700406193 -0.28105622311463635 -0.17500951588924357 -0.20938437034177693 -0.23187744855744527 -0.19589562514692407 -0.2923556584994921 -0.06878119057566114 -0.16861213442337986 -0.19170688681087428 -0.3220382046186837 -0.09028207246584569 -0.10791623515133576 -0.13147600184512281 -0.1515002355547813 -0.2509736634049287 -0.3700320251121646 -0.34039700229447645 -0.3303319756383355 -0.33928039708368046 -0.2629991789011225 -0.23408292010870896 -0.17164937542906603 -0.07809515332693136 -0.10433520576555493 -0.0858241120503877 -0.09900136283742436 -0.18338570353830985 -0.34597702624242177 -0.4121222848480516 -0.5265675910484326 -0.5353824882184307 -0.4231672129741636 -0.3382426957461473 -0.15663248881523978 -0.05003983238622899 -0.17644121087387007 -0.1588000967971911 0.038906241920534074 0.18255636630048233 0.0953506382319533 -0.042466155438588636 -0.07056498814947096 -0.16167077372208916 -0.13915449131148513 -0.04578792095953973 0.019135111760996037 0.1821633944207886 0.030543701474527406 -0.026696385777404463 -0.09925368990946323 0.08019599821522704 0.19889650096776182 0.25697359801623754 0.19446916904237083 0.2324728352592121 0.38568951604836 0.2085735432196337 0.28794945386381393 0.3010342206466501 0.3212644805366348 0.2468121221080893 0.2601702984740857 0.15411539890728285 0.13011699240190444 0.011878427496223745 0.07787646997467086 0.10586781899729474 -0.032465921262345945 -0.35629587732034373 -0.31682107166358714 -0.027590738760608115 0.1835979326912336 0.17493690898194922 0.28916217843343883 0.32954046406065735 0.32305830097138555 0.3651450606998564 0.40283526226747446 0.4064360250561077 0.4318598356702316 0.383750165730921 0.40940448271513047 0.1910317529055897 0.2996979986454159 0.13597205876685003 0.06062610440339106 0.010312880571796414 0.09882959503360841 0.02694014654926928 0.028711461382397604 0.09343640527149508 0.101233368592518 0.09987029816718865 0.20018857418387923 0.2125977547705452 0.2468625275374775 0.18293845487135646 0.22345449900377223 0.2134357170120297 0.07887944520316019 0.07444034893341413 0.10933950848544209 -0.23131641517903334 0.06837440684314974 -0.22376012712002907 -0.25622948060283246 -0.24202876180225874 -0.11641455501569008 0.03505585476968863 0.11808222583871884 0.1248161019547711 0.10621791173288274 0.17064222472626978 0.13864653107250263 0.02398199878604484 0.013213667620461732 0.026529847669068407 0.07751294571882317 0.022705654960054524 -0.10099864825847715 -0.11190648438877532 -0.20550980655600906 -0.25229987132633996 -0.3198888661729473 -0.3478064043782756 -0.3744772168891527 -0.2571862032811866 0.21535902140785673 0.2612871690330751 -0.007225446093918937 -0.0028744381549369907
-0.09288028847612496 0.03907608234829645 0.034775591365687294 0.22422738548204815 0.4278639973470996 0.4563958712888959 0.5123084982309204 0.4703155350077235 0.39304321062497755 0.3186410289334341 0.021854929764709742 0.2656766315384407 0.40234162287163633 0.23567186700012802 -0.20405866981805268 0.050282101598202435 0.13573184668717095 -0.027693794548885507 -0.12734321411635616 0.003732478053621583 0.07462993950224191 0.24699138820306227 0.43419668151443874 0.4214182311875817 0.45478163132465 0.5305128382033394 0.23070686564131418 0.6428279594371834 0.6832080401061159 0.7127122542981668 0.6938694173945515 0.8585010858766395 0.950097440084629 1.0 0.9736254711943042 0.9489447470364832 0.8441514750216773 0.601011439321004 0.4149375556079111 0.40075520306421475 0.42377146758284545 0.4257013592344973 0.43494795601622516 0.3073736457737117 0.2035082892399253 0.2330009646610459 -0.1532335390817469 -0.2577076315798043 -0.2535396188919448 -0.20154911906414288 -0.17829732319485744 0.2503725777271638 0.24089107611495256 0.1830647509200007 0.14357124050022102 0.08210572162151782 0.09081993261122044 0.011165763746528331 -0.005513532855631066 0.0015436441642871616 -0.08585518070671601 -0.08436605140766043 -0.23826160639321736 -0.46512873049105663 -0.36076964442318926 -0.31384722806459503 -0.30912054262918187 -0.13941554891831726 -0.01785277214388962 0.07045574853988984 0.18975475244531653 0.19824854452661647 0.38837430252561445 0.4709295777499452 0.46085687076202175 0.35240834254007053 0.13270275416669244 -0.1065633205292486 -0.07233091462130525 -0.010096662033403255 -0.2113852409116172 -0.3072080603602139 -0.08744869528725581 -0.13227133012423326 -0.03993996407486301 -0.0017572893462532671 0.030363938962510488 -0.05884051544506751 -0.08177097395677572 -0.056903990896694526 -0.24100341482280183 -0.14356439039225175 0.05201824893712653 0.2670358758075339 0.17266814455691917 -0.04778199712860245 -0.07523978056413905 -0.2095554868319759 -0.14498377418916028 -0.12497951582254788 -0.13375090666285405 -0.16403971862357694 -0.1367506245856843 -0.136298957761352 0.03376969076273858 -0.10485928929656632 -0.1934131389636395 -0.3357324538647936 -0.3262301414990201 -0.2770680920511564 -0.323237652642131 -0.34927702146672196 -0.17841206238322946 -0.11034439448959417 -0.2873812283569608 -0.31879685929567175 -0.26687742113221685 -0.19924027651965692 -0.12936727183636126 0.037930823803665796 0.005460880858640463 -0.07209304922284175 -0.025209764090044204 -0.03168642848090216 0.030424326874031182 -0.037676615633363185 -0.23809261900911946 -0.39986910089568717 -0.08376428789066068 0.13418376178456104 -0.3464853391361992 -0.025734316191920747 0.03893926687728127 0.043014013787800544 -0.0520039676643124 -0.11291050989498785 -0.19790821057010516 -0.32940140177836263 -0.4244080857711476 -0.4348492487667591 -0.3013389939611778 -0.19765107795791653 -0.09705668015721422 -0.177949428358087 0.1900174503389424 -0.09605107288534251 -0.1468356168470448 -0.139061057973375 -0.05394458363309738 0.025374934058521724 -0.05080490686761117 0.07012215754746375 0.15893056766972816 0.1059268987318227 0.12553099297346987 -0.013161891395521793 -0.1619834259162816 -0.0816260008106902 -0.18361416156933424 -0.19598635220941849 -0.11878863568867623 0.05659614922977368 0.0539147699983204 0.2602790274723072 0.2771366332648426 0.22124047027980215 0.25273987818236626 0.3314059692735838 0.2706605899124586 0.2734840687935326 0.16002568259529795 0.0651287215371334 -0.05286790148658627 -0.1404574092246245 -0.1961490942915796 -0.3017304391136551 -0.3072188275310438 -0.22428079800970077 -0.16338342113280085 0.08591757633278962 0.15633029212319927 -0.2638732280812346 -0.41218692761907827 -0.2732412252795269 -0.21891192067652676 -0.1916801971241455 -0.12050049448270388 -0.05403692065670885 -0.10870538626886071 -0.006859045506171004 0.07879195719484385 -0.10075092782042532 -0.2326595790665493 -0.3031200175262342 -0.277694982961455 -0.2915637599936014 -0.20410334900940028 -0.13416040251050698 -0.1689369946640391 -0.34344179845096884 -0.406217887893007 -0.36720738746224724 -0.34788031543084685 -0.3896520313689114 -0.5060420578586973 -0.5666192840981845 -0.5126201687610981 -0.4212842118570854 -0.5008305185010667 -0.5060784742219624 -0.5112018495572564 -0.4752952261134236 -0.32751356426191414 -0.23087748759400487 -0.2578320157591869 -0.2820802390033178 -0.5557126220896974 -0.5031044230336725 -0.4698872435899072 -0.4217556520055085 -0.41886914167139716 -0.4657814515449434 -0.3637507638282402 -0.33538712491722233 -0.3602318944014718 -0.5123677882647685 -0.6873910069927375 -0.5886008252094411 -0.49217042273457895 -0.4906006707731492 -0.4689683764236656 -0.37529545872198333 -0.2552554708340101 -0.321714977527593 -0.3033105221619245 -0.2239651059915567 -0.30078459383336936 -0.05050200087322996 -0.1893795628214828 -0.25120586326176414 -0.4232097866783451 -0.15116689245938367 -0.09381919497367028 -0.06893853446221646 -0.12140755105434939 -0.2663278424657343 -0.41996298968488177 -0.40503105035447967 -0.4103858205116025 -0.43403724795488663 -0.37010818832397774 -0.334988597595822 -0.27892919265650395 -0.16912585555048962 -0.2057907629145618 -0.17564521314489176 -0.19369266287544523 -0.29375398798086294 -0.4386929062422863 -0.5000052891733867 -0.5991431719997918 -0.600222306433352 -0.4542947707056845 -0.31514913215929913 -0.07747671299584681 0.05651641288647686 -0.0831293526524791 -0.10920662469141587 0.0918018075738509 0.22934555428741774 0.12977861365844517 -0.019983554019809113 -0.05150665435988795 -0.18461195463630367 -0.1969172322201903 -0.12347922873708868 -0.07618473484334222 0.0572910542959785 -0.085586032620851 -0.12387486827243527 -0.16322756643342679 0.012102479242064269 0.19323351275483858 0.25176810531347843 0.14873215159520947 0.14927846354502317 0.34497785473648723 0.17925009641724296 0.25835934210933564 0.2713676740061133 0.2883141357073133 0.1634909615842789 0.1946450338453933 0.09285627044674283 0.07411062652953529 -0.015674638168091885 0.03908552037568793 0.22948312491192957 0.0563846435820119 -0.37777589558924685 -0.3905823079461692 -0.10362160645343085 0.11416136589837317 0.11576956166668899 0.2665465774245459 0.30982897785986857 0.3191179818380704 0.3600423123343378 0.3633685070134878 0.35454327170799516 0.39544090309625624 0.3356134745040201 0.4556553361364399 0.3513710838050109 0.35284029159199354 0.12978814760795387 -0.01981196550019161 -0.060637503340224934 0.06941452916891029 -0.0206102647129522 0.004290489322806259 0.08928873432474564 0.12004126539215852 0.13202327101850164 0.23451636867924078 0.2556925139260358 0.29032050815432675 0.2616718514080483 0.2982028195838381 0.28677870499871566 0.18861053897426197 0.2026122866102905 0.21198706941237727 -0.20072504810145964 0.07716567997671661 -0.2830853484862056 -0.2997438941994502 -0.3191431702104515 -0.21467303356400838 -0.06789352257295278 0.04713906784819312 0.06356677176969786 0.0320212804298301 0.1076019355021948 0.06680367903394062 -0.06558281824203951 -0.06978746873972283 -0.05228456290647023 0.012917505043236818 -0.046618706558854396 -0.20548837719320132 -0.23318222090563726 -0.3084039809386478 -0.34547380642526354 -0.38021629826280096 -0.3853785977227859 -0.3941605033995952 -0.23651029780808863 0.27076529980828434 0.31852931012017466 -0.04878366402709205 -0.14504589793610367
-0.07333130448583386 0.03594713795706041 0.01748559520601329 0.23501708890080553 0.45613718502852046 0.44533806124890624 0.4859451121925864 0.44257095273678926 0.436650864632326 0.38342170527219427 0.0937034347204576 0.3457813726223682 0.45444080717073454 0.26709282132029705 -0.1716833636750104 0.007594099678354583 0.09716934055742112 -0.0691671463845801 -0.1858971533022286 -0.053875162099629614 -0.0063961463286518385 0.17243943643887275 0.37117681908904 0.36730018428152283 0.397098981709805 0.47498130849919257 0.1471937295390735 0.5823748023916634 0.668385922283038 0.7249861368843388 0.6902479966014553 0.852479835586051 0.9166593948415247 0.9736254711943042 0.9999999999999998 0.9637130517570549 0.9065002669749521 0.6630051775596567 0.3918096502308809 0.35204963553749297 0.3589870131196995 0.3556323241790681 0.3585798732795756 0.20890779941179682 0.11335164938321315 0.13798652427346808 -0.25999879886745225 -0.3408517786511447 -0.3290475395987728 -0.2838160335273049 -0.25536785685256164 0.15374925366803585 0.16765990603289702 0.0982118342119774 0.081245960673028 0.041893121279011354 0.08051334766387593 0.026689445181813605 -0.006569867208897492 0.008860343783803307 -0.07691366710319317 -0.05912433978695559 -0.23248330492439684 -0.46946815458333885 -0.36719706177435674 -0.3285886207009388 -0.33106763963796704 -0.16753041785501127 -0.05810265634295217 0.01534585482034019 0.11717203158993533 0.11015601592402302 0.2882357669509347 0.3473187046635548 0.34902365382834694 0.24819550493727735 0.1289138794415572 -0.08276493653446332 -0.017139292922528398 0.025472860663284424 -0.25628308482460266 -0.3677701233915324 -0.10299670769131555 -0.2055897295619652 -0.13358436732841775 -0.038422829429191535 -0.029500801293326558 -0.10615093952883803 -0.09802199336348395 -0.04766417766357183 -0.23548468710794446 -0.11772440929198 0.10265691973104521 0.29883070487565655 0.1618312015361772 -0.08451985341657586 -0.10622177997695248 -0.23856777017929062 -0.1813743418353438 -0.15317829415391665 -0.16580269937096273 -0.19703115611840027 -0.16815601966648228 -0.1461991502270281 0.04043067403146788 -0.03978629458108299 -0.18241270027721151 -0.2918079635349526 -0.25823194259834786 -0.20248211524146725 -0.25727287681694555 -0.3157641538599662 -0.17499090841202067 -0.07635002019198059 -0.27905801594246354 -0.3160753994646195 -0.24989731881265412 -0.15100981888684442 -0.08770426477033803 0.04345928850484227 -0.004793616510874716 -0.11516099461371081 -0.07409213407224846 -0.08195406205153336 -0.010118566475647598 -0.05149357228033603 -0.22246774830059 -0.334296201655745 -0.07124752760121518 0.19032012286024147 -0.29978574950528036 -0.06325605934501217 -0.022920181692038848 0.0007763047989391451 -0.10371869922907968 -0.17257217024019209 -0.24232119019858442 -0.3715822827160862 -0.45759903021554277 -0.47301369714405117 -0.33622237346029643 -0.21637622146883903 -0.08311521637158113 -0.16199672803821308 0.2413363489203388 -0.06760368661250411 -0.10243539447387212 -0.1255646519263403 -0.03639923369240487 0.0077186706915174826 -0.0822882828914922 0.009899461302510877 0.07345198532917509 0.017481616494476954 0.02212953580834241 -0.08649123188632749 -0.23552297662708727 -0.15863292995170963 -0.23799047847402982 -0.2552472896491002 -0.20346178697822692 -0.04360124984313541 -0.05482035834893177 0.162830503344537 0.19299380786008222 0.13647343164049627 0.16337196286287428 0.24908345971924215 0.1907609100982242 0.20268282823591888 0.11540687525935854 0.03181056819652875 -0.06325766953734127 -0.14169290332890205 -0.18923567281643172 -0.2936579505458294 -0.3040438339290311 -0.22560743553091453 -0.17285231278471777 0.025958255718718973 0.10102245454456639 -0.310668596740739 -0.46450830328739734 -0.3397281079168828 -0.2756358348255934 -0.2372757673647277 -0.16276805833441058 -0.07610087680704006 -0.1321355000213786 -0.013775451677979436 0.07856882766934696 -0.08921312069064519 -0.242840306543679 -0.32613601427634725 -0.2998120686269601 -0.33660847238447567 -0.2680077103459014 -0.20168982781720599 -0.24326206060422473 -0.39729513721546506 -0.4359077886322493 -0.38553587690074154 -0.34653330107925057 -0.3993468557898829 -0.5542798175070982 -0.6352212022686429 -0.5890967138803739 -0.49371732062705126 -0.5434900551882748 -0.563215963048156 -0.44804141954809573 -0.42422016474757335 -0.29937156459635456 -0.21127931670683783 -0.19155053653434703 -0.25651499489668006 -0.5038001238425843 -0.4524049133008018 -0.4000431145917739 -0.38032841184759353 -0.37999813067671717 -0.4257446125625174 -0.3574014927698845 -0.3330378392116516 -0.3102737708233937 -0.4416211311853869 -0.6498122976542205 -0.5365340450637192 -0.4180064870232224 -0.4081915510596832 -0.3927151894053308 -0.28656234602085945 -0.15519739403547939 -0.2361588294503929 -0.22193542928412763 -0.1584040841490371 -0.2848278050713504 -0.009137676948343255 -0.16571969426531888 -0.22413123929119175 -0.4047002341185648 -0.14825311060336652 -0.11382661913286948 -0.07297624438646971 -0.13369414993034498 -0.2614795520342456 -0.3733084948071502 -0.33814894859000916 -0.33945450096149504 -0.3619506781612131 -0.2964694024336352 -0.264381855923875 -0.2252174368263188 -0.08686785365209458 -0.12051255979073214 -0.09280926771134967 -0.10171675539417559 -0.20180939953582855 -0.35239975727780964 -0.4180936033629564 -0.5347199789673872 -0.5363442158982669 -0.40229038162011777 -0.25542910633813265 -0.05670352704799324 0.06232914479395282 -0.09618433936050622 -0.1543233981415346 0.047287049964315375 0.18110011448395494 0.09299024106751237 -0.06041325208291186 -0.0905270844368254 -0.20476578680417565 -0.20529462067784998 -0.10926747752571755 -0.05507782356661686 0.07118556860990587 -0.0749127047201408 -0.10101888230796069 -0.14861828088389628 0.015613197951819882 0.21425218408359187 0.2787256374627528 0.183391138096535 0.2023103898120811 0.3742091233960269 0.19972510172418134 0.2861260579407217 0.2950527677923905 0.3031121583558468 0.2016605186280215 0.21218815346874903 0.10954419199480812 0.09217062083692178 0.00046527921173447753 0.03594077435019792 0.1799773188064657 0.03128027999263922 -0.33849221890514836 -0.34274320554515314 -0.07023532559898397 0.13318974285081725 0.12793303374590226 0.24976701794066758 0.29086646029701024 0.29013261686044745 0.3267640262625612 0.3455473196938133 0.3425453500756081 0.38501391847179983 0.3361597229353042 0.43480165174793745 0.44213319859773154 0.38359880520005973 0.11912916135289114 -0.04294256799398602 -0.07589501665567414 0.07911903822637854 -0.05297648772163499 -0.03512281485505488 0.04065592111957277 0.06659253164037207 0.08773952346900953 0.18956974240805474 0.20233660198724285 0.23016573345437583 0.20834914374551955 0.2435784285340541 0.24616396111882455 0.15382029808734976 0.1887419846324228 0.19561211574926007 -0.16429432394779864 0.10436168971276455 -0.2313317744870794 -0.25370330782083855 -0.25664702009447216 -0.14648951832063978 0.0015875409314361913 0.11123263964276364 0.10978096937048934 0.08705737990573584 0.15284965771510275 0.13131765956763652 0.012602827285818834 0.001700273958507124 0.012039619233046613 0.06175865965897795 -0.0018199949787168642 -0.1490676163786344 -0.17513990208569238 -0.2512564151332239 -0.29348639399624143 -0.3371382345967376 -0.3591349776090937 -0.3842113613871162 -0.24073306991155344 0.2336048208756263 0.30557937069825825 -0.10934257768159779 -0.22180890994304506
-0.1000863941033035 -0.012556198110797102 -0.015601873238771163 0.2217683197183951 0.4336715098489553 0.5041232539575217 0.5590594335763498 0.5232076308584191 0.45263792289206023 0.3859690292062588 0.10415342479950086 0.30520794797046896 0.4737369818102157 0.29888488533007124 -0.1288210724215125 0.07665823417114795 0.10544252771919617 -0.1176779800497016 -0.2357695135906193 -0.02755025702323616 0.032269613261787664 0.22377964765182518 0.4465135414193988 0.4538537178157237 0.47587979005550196 0.5462176962669167 0.26135155732885096 0.5942338913968085 0.583993596671178 0.6130060362219888 0.57531688983398 0.7645045285183529 0.8662797540244784 0.9489447470364832 0.9637130517570549 1.0 0.9084717225428459 0.5994553817052057 0.4534613072728113 0.43046985731171994 0.45934160874988683 0.44783761467228517 0.4434878912464846 0.266545210395328 0.1579422534800602 0.1294737645780993 -0.27233471589911074 -0.38036643253203756 -0.37990572886202995 -0.3177857551341338 -0.27801494556942163 0.18079074497106404 0.20763880637491589 0.17426396082635803 0.13674680581025883 0.09016506576455147 0.08506983268393842 0.004070512068948356 -0.01608461999587275 0.0031185157804434313 -0.07309227453204394 -0.06883512810279199 -0.23217610645375295 -0.48193250808154303 -0.3554522482229678 -0.27276605820595584 -0.2558326494787396 -0.07791226999014156 0.05728869675823729 0.13613502220445411 0.23833966422901137 0.23434838703707253 0.39708887045721303 0.4521340746664471 0.3878149700339728 0.2405170236494305 0.07371338989121912 -0.19125290491919705 -0.1215276967473219 -0.034240143530986124 -0.23231204035863592 -0.41380518108206565 -0.19931045417605217 -0.19048570981700666 -0.05032533038602773 0.01886575205537137 0.06210233342078687 -0.036880371689604174 -0.08136724510975857 -0.07935855127003315 -0.2838324099584813 -0.19399077138288212 0.009301980166432458 0.22276924790107425 0.12276092451694826 -0.05380828413925389 -0.08094170442449111 -0.1970080973927322 -0.12748802561593525 -0.09786652051900228 -0.1058044061582867 -0.15965936008260959 -0.14693558219572678 -0.13989595726709175 0.06438016536120014 -0.04563791734587788 -0.1995469560605808 -0.31107041657553136 -0.3003628252923552 -0.24333878665098543 -0.2977084775531102 -0.3466507551925075 -0.12423680291272339 -0.05181388635161897 -0.2999400316717672 -0.34464246483242644 -0.33497064254871284 -0.2205646238608061 -0.1303944757821493 0.05914091717880756 0.04082903967928026 -0.03956256730757897 0.01939344919582873 -0.00560969920694755 0.06658290567033927 -0.029713302021981622 -0.2527118539191481 -0.38255553092140476 -0.11267806246346995 0.10259754752629156 -0.3455173842126981 0.033129898838927606 0.10693042450431313 0.1346421667029204 0.02031564264988345 -0.033463679495906305 -0.13432344171041008 -0.25826159410308597 -0.3746217859258833 -0.377529039332759 -0.2532378052234972 -0.20743474855314628 -0.15235681649631744 -0.2170694803577025 0.11560736498316819 -0.12453573350891813 -0.14527945919429325 -0.16497264824379468 -0.047091244771823554 0.01749343517926631 -0.041006718503704354 0.09929414924218874 0.18658281716713435 0.08875406525978621 0.05784890864636158 -0.11994686903305544 -0.26884795456087274 -0.19622678801932283 -0.2844126335670479 -0.2804868898885982 -0.2412530311755928 -0.07643594695298128 -0.05463049198811348 0.21707224339204617 0.290221595657993 0.24782314805258013 0.26738724945486636 0.35250784607858643 0.30375046188702753 0.313908306282549 0.21532569329718781 0.13325706303268217 -0.009201593575315636 -0.12276061320497138 -0.20574931934210958 -0.30808149760391346 -0.27171466855375137 -0.18470903839358094 -0.13598389223492005 0.14421075763647162 0.2052285423266229 -0.20797934269562557 -0.37305146258456484 -0.2336714573921897 -0.1562728362183306 -0.1422875598725096 -0.09826281127632014 -0.020604903501972145 -0.09397440547919565 -0.01579095701339707 0.09281822728108298 -0.10718564986784226 -0.22594521705119702 -0.26926331415718885 -0.24702951107104956 -0.24664241398201103 -0.17197532391925244 -0.09483146016628002 -0.14627945588196223 -0.3488319741123744 -0.422002553141015 -0.39788937238345784 -0.37993772661045155 -0.4179911781387169 -0.49718800163951954 -0.5491319156681341 -0.49989361256899817 -0.38516162454927544 -0.4511473469909311 -0.5356208532054202 -0.5138416219167024 -0.5331865848559159 -0.41424300325584984 -0.30910156634620267 -0.2937229077526095 -0.34481774906355167 -0.6064013720094769 -0.5602814743780867 -0.4937010103129567 -0.4532167907055852 -0.4243856177566376 -0.4500529436177061 -0.3899004137928743 -0.31620150166888866 -0.31635527078751724 -0.45912187408641236 -0.6591516178342605 -0.562403511734336 -0.46435010077033795 -0.46012789941313553 -0.40869034174332075 -0.29826630144941174 -0.16280087140074181 -0.2583760500881556 -0.23981834997239945 -0.1710197835505906 -0.29074767474101426 -0.02217137551191891 -0.18825810168464416 -0.27361246285207247 -0.4856014917738245 -0.2254848889029178 -0.19283026267187708 -0.1355641092333175 -0.18290314656534348 -0.33023285092119864 -0.4453035624667453 -0.39963575632747017 -0.3789069017655271 -0.39031692139997776 -0.2949686466558729 -0.24898259813671997 -0.1974709254318778 -0.05417958088751456 -0.09879189130547025 -0.07113062052899916 -0.09406191237068603 -0.21428030791984776 -0.3768627592170983 -0.45248519254658714 -0.5910254099984513 -0.5868105680324857 -0.43610996072029773 -0.32788287287269047 -0.09915946124439415 0.02392430957217486 -0.12134113440659103 -0.16866720864160975 0.058201005419033586 0.1833631021754053 0.06957881244312512 -0.08113841879307689 -0.12441515313503507 -0.2599557696320759 -0.2717968567561145 -0.15985063448829803 -0.09111724096728026 0.09731670055225082 -0.12537469981583102 -0.1377018040707173 -0.15284959143217927 -0.005874562098651026 0.22537442135677654 0.276720215879459 0.19957440392081682 0.18970750005456768 0.409772200366015 0.27019345783196336 0.3763165159337989 0.3788458643940605 0.38588539179314874 0.2722693320669396 0.28384756174164244 0.14726968707336896 0.1422091919061847 0.03711060142845151 0.11381793790589062 0.29084524908999143 0.1240049225784944 -0.3252085627417363 -0.32190933331703914 -0.0005749427392002155 0.1934116456589292 0.1865816613691056 0.33599357972760485 0.3720542280958907 0.3372904021075253 0.3777028807190551 0.4198103433273238 0.4008741489583224 0.4478248762410592 0.37561850315107786 0.4735345890708336 0.41902897293286606 0.3682124943564165 0.13410014712157112 -0.048705733521000855 -0.10133527947367509 0.02823316827995752 -0.1141772145064667 -0.09045582936209752 0.01824524329216153 0.047351016237122276 0.05563730700066423 0.1718605240282591 0.21695514480934075 0.2652333271728555 0.24582483879385883 0.2752818056499425 0.2551557655762763 0.15892837817363592 0.15385155921062538 0.16616911487563446 -0.21414703091354706 0.10672273012347379 -0.25014813019070864 -0.2717198600632695 -0.2570185050707569 -0.13666068488924973 0.03432461099798874 0.1692234976251343 0.18456427281384166 0.1568017284510044 0.22324614138247478 0.18246733614328425 0.04612834837186528 0.0501079970515199 0.06654772159910212 0.13012712860305545 0.06088215413242754 -0.10711741637433449 -0.15918358964294185 -0.2760885121294031 -0.33515516469797635 -0.4070510569087783 -0.4485186366997618 -0.4474293166445289 -0.300801774557823 0.2693489537068994 0.33154715176013333 -0.06070476629931539 -0.19361887048922666
-0.20130206082665209 -0.144766788465261 -0.13195043504450543 0.12861990085792974 0.37805734922444184 0.41555047686588775 0.5028712675996042 0.4752730525769023 0.5666138458567479 0.5522942053519044 0.3241991857003669 0.4705659981844564 0.5904911249540833 0.4536123435441667 -0.14638089934106013 0.015906409336864248 0.12524781877679725 -0.018897874457743418 -0.09122191879117067 0.07099988572447306 0.1037614162111966 0.2612620224365933 0.4502338077952795 0.44074222128288787 0.431350013278106 0.44722381475993084 0.07412112034506195 0.4514796127092932 0.5138766928340573 0.5920065699548176 0.5142942430562044 0.6837360409809882 0.7500127460251822 0.8441514750216773 0.9065002669749521 0.9084717225428459 1.0 0.8305160996066859 0.42768326944203755 0.3815719287033064 0.38398066796802705 0.40759669864783643 0.35469545477929704 0.18452739186443906 0.11816609914368485 0.15220329752604483 -0.19194601351633844 -0.2690006117921716 -0.26477319198545013 -0.18961589194828632 -0.17605930892590016 0.1955431000184899 0.23087475497526902 0.13505449981162487 0.10809411313884866 0.027914263624066096 0.058293467780970866 0.009623355051966214 -0.10490059443184999 -0.12211198978985367 -0.21147945838517096 -0.1959895714334756 -0.3072283274044485 -0.5369017625773254 -0.45285972044434747 -0.45571568808366225 -0.46539231784092366 -0.34357427037195226 -0.21771066151199503 -0.1258659186834337 -0.018568812454495463 0.0018648477896586984 0.17515117249640177 0.21204610328851503 0.15985318846393018 0.027587498276507715 -0.023786167331321065 -0.0851634987164242 0.042927055101936035 0.0797878396259763 -0.16522763937976712 -0.27811114922367247 -0.09892928470566324 -0.31480935842110636 -0.2740298093616799 -0.24646297860666788 -0.2282408916191724 -0.2667362201715219 -0.23627681361565267 -0.11649033009851359 -0.23135113758382056 -0.07987804804340334 0.15728824219996462 0.2904179250471451 0.0758912257836402 -0.17903354488092021 -0.20963443599909065 -0.34077600432903776 -0.32246505112702795 -0.31588293430037606 -0.33395119558359065 -0.34880103138714846 -0.32527959564757497 -0.322249350508699 -0.09365918512414768 -0.03757998259097104 -0.17441135652118173 -0.20753397379760047 -0.11978754815353257 -0.061998514964893336 -0.16313751646546207 -0.2722850868836998 -0.18217912924533328 -0.11456297602060497 -0.38018590057954815 -0.42842475784305484 -0.34728361567170474 -0.27416591166804993 -0.23185231951088922 -0.0830875846922723 -0.14857963069979688 -0.27406018879503957 -0.24207390227843303 -0.26208425480691927 -0.15337125994505504 -0.18847842207079052 -0.32885177172437763 -0.293826316175026 -0.08806039874696417 0.22224971688564557 -0.1971785929855984 -0.06345993975795894 -0.09916694997818842 -0.14109554327794926 -0.24714350608710037 -0.3129513992597907 -0.408765003934866 -0.47769453778397847 -0.5159332272954985 -0.5129388422838141 -0.31934935436837625 -0.20535247511752525 -0.019145055114864785 -0.12856949456956027 0.25935641740482324 -0.16692210594981968 -0.16914558671464272 -0.183030651777545 -0.12254849320947807 -0.0877809858861148 -0.18332752882034684 -0.10670788168228806 -0.09011590720145303 -0.12186115743075189 -0.06960867143186243 -0.07345446042961279 -0.18295205457731653 -0.14558248347987576 -0.18420494210588315 -0.16761010480739008 -0.1486874053022254 -0.008613359055457862 -0.028824211842887453 0.163267860006404 0.18030248296785606 0.06563066590430998 0.08841299541324006 0.19614779504007035 0.12741945972160446 0.14858760968465076 0.015246487846763686 -0.08944746646731067 -0.22976685531062135 -0.3023514653500209 -0.3288003347805298 -0.40643586212910077 -0.44546582206649504 -0.3828922094091213 -0.3218648547539404 -0.16928810069538272 -0.05891849876152535 -0.35200730601969377 -0.34727890322938876 -0.20494893969180755 -0.28914441112468897 -0.3155860645634775 -0.31279215731926313 -0.2669191355840065 -0.32254433137928473 -0.25702673580631175 -0.1716739041519428 -0.25681350564395444 -0.36338046127175055 -0.41439614010412246 -0.37626254723687913 -0.3945475154001133 -0.3379662939390487 -0.269175097780612 -0.3375576599646818 -0.46260963077474704 -0.4817695899555457 -0.44322555502745653 -0.40206700309487853 -0.46520380244399184 -0.5851189383648522 -0.6277165419691273 -0.561339909279785 -0.51719767420772 -0.5046722810002509 -0.5261884523125039 -0.3308395615208142 -0.3558734798582468 -0.24873239843844597 -0.11856729108769264 -0.09883625540668453 -0.14028656254818653 -0.4523109896865095 -0.416784715933376 -0.3394428182963502 -0.35084627845031807 -0.3151226578459198 -0.39071652239102533 -0.3725279669097913 -0.3632588483338203 -0.33597734540211116 -0.38721841842095556 -0.6101131663794491 -0.5073162148754276 -0.42625423309682137 -0.4124140856593657 -0.3752811571512672 -0.282299964102133 -0.11852205735568332 -0.19439637658718162 -0.25835342049491733 -0.21855489222280336 -0.4105148632428176 -0.05567770018264203 -0.2451424524553657 -0.2728261447374456 -0.3713147244839831 -0.06801439811149246 -0.07509626598638763 -0.04997009823776897 -0.08800960163281583 -0.25090315808684815 -0.37667214146976524 -0.34116051750514464 -0.32399093477948904 -0.3563618338483931 -0.2858217758185396 -0.2726898848446712 -0.231928863348707 -0.09185806891657193 -0.157513034668714 -0.1068546359989277 -0.07874504628660728 -0.18451290008299628 -0.3084804657961117 -0.39019046292393306 -0.49376109146193675 -0.5085075208427664 -0.3189431336868135 -0.12410902054707644 0.08618162106510127 0.1670115833217442 -0.05876383040795262 -0.10914245350293304 0.11884405537702784 0.26243646814999355 0.1900901162922746 0.0674712130073673 0.04336506279284958 -0.08210939361961818 -0.10105640494725719 0.025790192655415507 0.05089115967327865 0.14729010126452372 -0.09791453861009025 -0.14122300550095276 -0.18448714230323687 -0.029407799839066523 0.14417004048281074 0.2372654777593155 0.2247642416817648 0.28075624776003716 0.4022622613611208 0.22992864772195928 0.31418310503910096 0.3484936060928905 0.3898180113960782 0.31614146776499796 0.3336733159482876 0.2748992982352346 0.227283146548476 0.14614882356169567 0.11392636547926353 0.2642249678451082 0.09837200300592246 -0.3421638568274562 -0.3530425586952552 -0.07429279616310602 0.12577350952958133 0.17561868939785918 0.3478686603183001 0.4107069702869108 0.4350049893437716 0.47313468534179715 0.47683000915521245 0.4763856071681601 0.4905122103203097 0.4108389813022284 0.44984889682476453 0.5352883689103628 0.38728128962135955 0.1756173386843938 -0.0319647756651968 -0.0245923367309946 0.20975792734625442 0.032081797392975696 0.054203099000241714 0.1699581983839582 0.18857034394604555 0.19153338458912197 0.27232115124888956 0.29022193030799903 0.3120760972953846 0.316481484798764 0.33492870875923514 0.34645498191919827 0.28307190145933525 0.30957891852041924 0.3686003785999201 -0.007165581822906193 0.23842432966793461 -0.13041345174358224 -0.1309833986644966 -0.17092774633366595 -0.022532795625031642 0.0697950881667523 0.17875676885367386 0.16200247769418571 0.13608331280197458 0.21882799290489227 0.16223612957918457 0.02138635155113215 -0.013756586242059183 0.0055536198030990075 0.06582801780817213 0.033667456082391016 -0.12884425572848118 -0.1222166740686455 -0.22037748055781325 -0.22211758064142936 -0.2781881992324422 -0.27479227799028605 -0.27881493417845893 -0.12130374195423753 0.37771216803822455 0.3997568485015804 -0.03674431280560708 -0.18023788093947493
-0.28511642928453323 -0.25414836259137796 -0.23386959553745984 0.022292150455242896 0.2703681622879286 0.27421203627635987 0.3883944490163475 0.3729240449678748 0.6081646498086855 0.6294153107336354 0.4809385483461418 0.6355507928945927 0.5756972521517313 0.5293805597193612 -0.20953041699970565 -0.10275583164339741 0.06876650087606914 0.07020270418041849 0.13709134933681363 0.22176050171078474 0.22703149759718608 0.30417750980976194 0.4751584562024428 0.4549680269582605 0.4225773876568336 0.3834705201590582 0.0029063063599645204 0.3638191884438603 0.509049404240832 0.5683980126422256 0.36601052305549286 0.4214906780129873 0.4760626069107268 0.601011439321004 0.6630051775596568 0.5994553817052058 0.8305160996066859 1.0 0.47998789186295737 0.38366367746195995 0.354414308838979 0.42121149967453503 0.32061219216750103 0.19819072114859154 0.21084493213077898 0.29542510097249675 0.006209811343134248 -0.0573241429092248 -0.06590795367937845 -0.005666716686113793 -0.04428508565794064 0.2160117578502285 0.2086208136985044 0.0727590310877723 0.029324912578363255 -0.07387461034602794 -0.05087389318372509 -0.09507283435446821 -0.236031124567804 -0.2794455704477818 -0.34056743536698775 -0.32869525162621305 -0.33811823386564266 -0.48253900263158345 -0.4606881439979546 -0.5324192930184867 -0.5660079313741886 -0.47198240959893756 -0.3619964564721719 -0.2588797156112536 -0.14256205525386592 -0.10151051129546128 -0.02106743638321339 -0.031104411640483068 0.08642962957855764 0.011164967788518712 0.13185443422288795 0.3115441611247432 0.41528081829093194 0.3938140968552511 0.17783163564707927 0.08700656358086137 -0.04331926392508686 -0.344890845632818 -0.3879356169392114 -0.4167178443265609 -0.44185132944485767 -0.44807973255703637 -0.3719310792602915 -0.20655989203559383 -0.2205301043075985 -0.0749137816145661 0.13381090681856703 0.1835693956109746 -0.04533383614879911 -0.301880002874649 -0.3386967972907124 -0.43770320125170353 -0.45632777076851233 -0.46545389447714497 -0.46959588083721654 -0.4280917743257967 -0.38397444572015976 -0.38121743577687967 -0.2552827992833579 -0.12512746201000563 -0.19841972548860598 -0.12075042916656804 0.050733425462827726 0.05009878716524298 -0.10092179038400935 -0.218654192626278 -0.23111665431625755 -0.1552322571993575 -0.25788311258770885 -0.2540640601388778 -0.08136708315492011 -0.15924507717999306 -0.26282131411102666 -0.18936114599625678 -0.3313250582164011 -0.4336841884523977 -0.4374513556259577 -0.4498019696397335 -0.3182500471197674 -0.2642663381457063 -0.2721578086149968 -0.11207301015288144 0.11118582983434046 0.47227122794779064 0.07667042041281183 -0.13145830580126872 -0.19627256640055435 -0.3098364195612767 -0.36293329543634484 -0.4604887227758882 -0.5335764087058985 -0.564364026272765 -0.5361386468572227 -0.5670017973217545 -0.32454257692640004 -0.1552433457575762 0.018058965464900056 -0.049146465134063295 0.2610417628823043 -0.19116475422566417 -0.22725774449145789 -0.20420977577973876 -0.25968671324442544 -0.23067505096217483 -0.33039129549081087 -0.3065391749013338 -0.3039241458007844 -0.2634003259665023 -0.12736966930144822 0.0031483008747071684 -0.05205943611533512 -0.027487031066819174 -0.05474784927596512 -0.028522622206956026 0.017917268889514323 0.14682951882100329 0.11095872941797402 0.2148028404616668 0.19036732719817354 0.010044190737597226 -0.005347817262248402 0.10275918200774917 0.06598480567710367 0.07967037501963496 -0.079411909555477 -0.19970976626852474 -0.3607760739564566 -0.4160299903513246 -0.3911437109994215 -0.4401393897467659 -0.5519369440997628 -0.5330214861659608 -0.4414119182066353 -0.43290132898793204 -0.35442438629625456 -0.3377377820904887 -0.15673514762686025 -0.017510805487755965 -0.16299131197167765 -0.27055791403870083 -0.33411643158172605 -0.416857011639749 -0.4253457715877638 -0.4116177136402521 -0.3798922049905658 -0.3961177264410113 -0.45502632768406526 -0.41295811373409946 -0.3389578504014482 -0.3445768084528391 -0.28202931644872165 -0.2651959893573335 -0.3911651740097448 -0.48537253782858647 -0.48556833253688253 -0.4939281652244128 -0.45168239819662254 -0.5519738331012516 -0.5705170214477089 -0.5633637507152109 -0.4131425101595939 -0.4594783806814455 -0.4319983994763169 -0.42961512046276185 -0.15924341861662702 -0.09532338426445425 0.0018282445056761207 0.20391646507710232 0.1516925326964836 0.20562069503825717 -0.17470565495103837 -0.15319489665809702 -0.12716339640728433 -0.1609203138002694 -0.16616908017715162 -0.2863608637754753 -0.13774023205556252 -0.22487267321832577 -0.399774395525205 -0.35776899640366316 -0.5414569697740852 -0.4522504590970605 -0.4542064975083071 -0.4548842861172972 -0.4366337898058454 -0.43069727809157743 -0.24094637898285337 -0.25340466001523954 -0.36149200454176816 -0.3242334541063668 -0.4249071507327937 -0.19776880922537127 -0.23603436757714533 -0.1860112925972346 -0.14647283904700603 0.18917882774815567 0.19319230300975088 0.11502361916724396 0.07206229007522906 -0.09023367198370942 -0.23220477162266195 -0.24528547168253217 -0.2904259219148422 -0.3602058510580224 -0.38050584968505946 -0.4061346904406026 -0.3822191938741982 -0.3482934742925782 -0.4361540197696842 -0.3830139381473773 -0.30761363321020047 -0.36495125105804416 -0.38915803489799866 -0.4353835613141202 -0.4040375475256181 -0.438191246526428 -0.26056828228489576 0.08150799262227927 0.29421399597724424 0.3658073009650163 0.11564447590124688 0.03500208216848752 0.17068435136698407 0.32853845291637546 0.33546592837203176 0.2724603795924853 0.3014809748502817 0.18754672695390406 0.15988896641037315 0.21294777488941685 0.1861983398042017 0.0994398484223997 -0.005408927344739191 -0.0964575655541058 -0.11485984618186458 0.05274786766024841 0.08006475010685397 0.15290421016379063 0.14470897926084056 0.18408223532415904 0.2237904013909363 0.02176369533583457 0.015330614473493546 0.05243124312402931 0.11841201026027423 0.05841004094628661 0.08819176451669299 0.16027675209768108 0.06285651891043445 0.06296115453446426 -0.11398215042650504 0.17216650779131507 -0.0630587262105197 -0.40250816671501016 -0.4881173121314135 -0.3394420675306193 -0.15532743317077297 -0.06523080535298409 0.1232107463803137 0.22204304880354558 0.3659977706833898 0.4004297970968962 0.3034476695812785 0.3267261311790604 0.2933535921487026 0.21526543331518383 0.32606280158883993 0.47758480625392313 0.23340034816005448 0.13009779982937303 -0.02520796887464533 0.09103518435868052 0.43636807569687436 0.28155650633104834 0.305606149655914 0.3725770615994049 0.3865480882641506 0.4100437413131492 0.3830268616353971 0.3390521781095505 0.33432382707363734 0.3874036914412629 0.3776471382602761 0.4131922202628315 0.4406102768318311 0.5265504342619277 0.5879725682224484 0.17058158040107396 0.14532532466664372 -0.1598813336732268 -0.11581894396985812 -0.265095170364549 -0.15688132089211623 -0.18590151599578408 -0.11274240697086192 -0.1375969703119608 -0.1631166891205965 -0.07137137940759727 -0.13095385786322106 -0.23146848153790836 -0.28721979568967526 -0.2550701760682913 -0.18000674418555077 -0.1467457747132662 -0.28814772808585104 -0.20124052996928912 -0.20203689788390766 -0.13874047160635064 -0.10256363713917223 -0.017323298369656587 -0.017538251189964764 0.15844295666393254 0.3961588204371833 0.3390954175567434 -0.06958650415363152 -0.22079125181416417
-0.4248916932474682 -0.2927144917815401 -0.07785414664150572 0.2681173459998674 0.3951314467034261 0.6361987384935123 0.7043013632226088 0.8090761397998003 0.6505096196327894 0.46170615194337533 0.34756977744117296 0.2637865793396497 0.23771505007218655 0.14665493184245626 -0.20965318572176322 0.028576784295317143 -0.006129392508907327 -0.29496759254245825 -0.161141004546434 0.19610567506795953 0.28456669916381133 0.42756043888674394 0.7647866851987721 0.8450125443875729 0.8750738489980474 0.893026311655071 0.7294769869315711 0.8292415132487353 0.6484905323054139 0.5189128065346071 0.39602482378924353 0.2575458556279128 0.3205595785005305 0.4149375556079111 0.3918096502308809 0.4534613072728113 0.42768326944203755 0.47998789186295737 1.0 0.9258065655562158 0.8937279924130935 0.8527376750312685 0.8331598765515165 0.7202422235536581 0.687440728765656 0.40047822014725715 0.044403561585177845 -0.2908066541158823 -0.42199964799992534 -0.35503292879199594 -0.4422875530714599 0.354736938371871 0.32514263760847095 0.3573116139523837 0.0985285626762893 -0.06552483817463459 -0.2763561755400474 -0.532510814028486 -0.38268164166130303 -0.3697488736290061 -0.3688409201592692 -0.4345320037444719 -0.43910608860201467 -0.563099429022826 -0.46210311111076 -0.3060917357490626 -0.18518918769041395 0.17155939246154434 0.4112547153610165 0.5906067297127388 0.6383496141554397 0.712016308766028 0.6418135987195126 0.5169498515749336 0.6324057141541528 0.4165289643497228 0.1876816973101506 0.24376513749505271 0.2239689134526202 0.4414341253581558 0.39779619837778485 0.23216006805712353 -0.018104639283636998 0.04800520211043044 0.047690662702831954 -0.09248550297952503 -0.07249059760615256 -0.32063722237427966 -0.5507323136162069 -0.6938630413459194 -0.8290116605875091 -0.8042928284790697 -0.5651478290884142 -0.2772697041329517 -0.33730993157810407 -0.3951830664723032 -0.4795551127382653 -0.49167181162036355 -0.3810544649479724 -0.33883965335927047 -0.23741235442637337 -0.16951595178185283 -0.10471410837591104 -0.04580051765855945 -0.05967217588793916 -0.08293016950778984 0.020419355611194137 0.04591598778571798 -0.03177737394055375 -0.0799300496518313 -0.07413903664777637 -0.010150040817053186 0.06441753314533327 0.11426051794877548 0.1350154837274116 0.1850741643021541 0.14056771943209956 0.08309364270909118 0.03362244477500616 0.017386863811381617 -0.12540626760534018 -0.08188804705676547 -0.07900078496060596 -0.07356315552992 0.07775481088385372 0.04098300129786887 -0.050028453047424766 -0.1959416999669508 -0.1682079447532951 0.17048668863990982 0.23889034455357633 0.4637050359586569 0.583583042061373 0.4846647864202089 0.455637436773712 0.2841008214796002 0.05317042337589851 -0.07848622831862721 -0.26432608871323776 -0.31020817429961106 -0.10771006788162056 -0.0799084734236702 -0.41165511589406495 -0.37322787387953626 -0.24394860762527748 -0.5074471356851814 -0.5743778849245867 -0.5606415865956031 -0.5686643597058316 -0.44229306203182933 -0.3392224646985155 -0.13644877523213406 0.2417961397299808 0.015211303823513324 0.03507007462947241 -0.3927431429924313 -0.49015333766439007 -0.421824078153598 -0.5092163769331307 -0.395092078070145 -0.3118996703659679 -0.09567617697589616 -0.0230647913435382 0.3751019351902722 0.6339521694973672 0.7205722346937593 0.6792687352480705 0.7877716474883518 0.8061044939405189 0.8433012589705072 0.7244403478388622 0.5548422065803076 0.22236013648306302 -0.17937235807679752 -0.35398340922181953 -0.435460121983856 -0.30904565069501183 -0.0975601440835575 0.22419619336090235 0.1525199392511685 0.033506889025334385 0.0875810486701596 0.12843727351924192 0.39107091793111065 0.4299536372637303 0.4110260170086159 0.3786186955822253 0.20636896656502243 0.16614824153230404 -0.172170504620249 -0.06412467010109534 -0.39527595891417644 -0.3040719864447407 0.0924001411537678 0.32432086254810355 0.3855626156484897 0.48594250981567594 0.5044479320743039 0.3242324687194414 0.123475263667156 -0.005373321651053007 -0.22586893555512805 -0.2841648053870555 -0.3805871249901396 -0.09174832674304814 -0.1783288218359732 0.00963995369861939 0.1389091942370654 -0.14090475747103504 -0.3302570568030946 -0.47507697626872647 -0.4973026548873193 -0.40493284131294127 -0.3040324628962976 -0.4431134832518297 -0.3352851304678864 -0.5991014782660398 -0.5926505009443304 -0.5430777401778297 -0.4251736780739837 -0.36184259658762125 -0.40333643079739057 -0.058611661159561 -0.11855363105863562 -0.5490294912162785 -0.5895563525681717 -0.6049026890397958 -0.5436167992115082 -0.5622573996280479 -0.6300340903783489 -0.652088247502397 -0.5494819101891685 -0.4104305213070077 -0.4649145577751112 -0.4453662752973181 -0.38652405888628005 -0.25982392658577125 -0.28283784568888126 -0.11048203642359249 -0.16362785229160665 -0.2831148898745374 -0.11775166336158086 -0.09339980923733195 -0.1680014638822252 -0.13864940333490516 -0.3717954124538907 -0.5106736194529071 -0.49474899836725716 -0.5016528456969747 -0.49447986862942805 -0.41975349865555767 -0.32920880135368835 -0.24343700893001194 -0.23695751908788198 -0.27704175909636186 -0.35058462061547657 -0.3874033559467846 -0.47404197437527085 -0.6153313019322185 -0.6111015605467579 -0.6279305854256514 -0.5999530788159889 -0.5135212213515999 -0.4012178101916112 -0.18109327920873178 -0.17681437025647181 -0.2587706549112371 -0.4377656675644111 -0.293316097434374 -0.02946730343812026 -0.11802797098478451 -0.2110231114956708 -0.1811240253426354 -0.30981383716728184 -0.3113371199014096 -0.24321008003089917 -0.06630667640419718 0.17680465991170544 0.16186870153904978 0.010622024257234972 0.10211642922062049 0.18577388042312498 0.09912042459160178 0.09224253435009538 0.14444004210670042 -0.016381184702300697 0.3629755147403485 0.27637184409202026 0.18675730158705928 0.09119260561324208 0.05835524597934736 -0.03526646458520007 -0.0036816155427426877 -0.08959904771033153 -0.05673393228642436 -0.14428274309654135 -0.1730884977105399 0.022283782042977648 -0.13896329232752902 -0.407493680806937 -0.42550063405101207 -0.14971775413316707 -0.053245850547222084 -0.023371805981057606 0.1465878752404869 0.20954988769153837 0.18886586875263847 0.23276894272135099 0.2519002126994248 0.14398532186311405 0.06662406910643152 -0.1447126918942884 -0.034869716611448436 -0.06851756596432994 -0.2606830940257486 -0.24501894285196696 -0.10613198724271705 0.04112372964153525 0.08572948665598767 -0.07250075507051526 -0.09117336718908058 -0.003302201532825798 0.010668910517708938 0.046861516366991006 0.03548817237373769 0.050621953301769995 0.13822119711492722 0.15989434320641532 0.15809889263919913 0.11275761994151945 0.08569451589119308 0.031206363615136182 0.16590917471939903 -0.1582667842839186 -0.43818952198169603 -0.43146297752660273 -0.4638011430381066 -0.5025328228793918 -0.44820762758985866 -0.28304263494382675 -0.15405285479360833 -0.06278137107881372 -0.08442970068706195 -0.0170930865778605 -0.04764793546431356 -0.11344225706445941 -0.07815171722111222 -0.04071776890839803 0.06594878351451935 0.002309307381115098 -0.18130572018928298 -0.22384647511677985 -0.3652932587924756 -0.47957730530186704 -0.5249735062214507 -0.5675886366227807 -0.5240732282429844 -0.3990863658048203 -0.10778800728475024 -0.15271762007392511 -0.26429106264945995 -0.34090267518763534
-0.37115451616865214 -0.23028821679467712 0.02791327832349296 0.3527774801487305 0.4633228267548514 0.7681921363656744 0.8530909610170608 0.9401250563786734 0.674264174637932 0.4900768011531357 0.3512441217754756 0.20227361781854217 0.26861203036295284 0.15222259178473663 -0.09122799253512785 0.21748073831609624 0.12144477789422886 -0.17568383875461444 -0.014594621143916806 0.4035973244170429 0.49069973019776725 0.6298867828178278 0.9048910339392173 0.960463041596368 0.9820873024919208 0.9711356375287745 0.8321532977451899 0.831932461812453 0.551841214076818 0.41592922092672474 0.3591246035437977 0.3032408356026314 0.3482274827697378 0.4007552030642148 0.35204963553749297 0.43046985731171994 0.3815719287033064 0.3836636774619599 0.9258065655562158 1.0 0.9868736022511516 0.9577480240960543 0.9503450950525812 0.8412216869377023 0.7531844371804326 0.48777307532986885 0.2221417238465896 -0.1366046284685816 -0.27994195404980565 -0.1823905238530383 -0.2832037056723285 0.47318563513157813 0.4699854867289018 0.5245462402825981 0.24722909163492407 0.07209824237593833 -0.1595368540568039 -0.4151929732317 -0.3158433339173465 -0.36191321904944784 -0.35768007265085466 -0.41876094187771806 -0.3701771189742302 -0.4963958278259093 -0.38954151341782045 -0.2654847595120755 -0.11289243520586217 0.19243529668850456 0.4492887003035248 0.621032579168458 0.6807073456785407 0.7602958262198227 0.7035005422192453 0.5561570967180033 0.6419494234703833 0.3946899216505206 0.07773159276356867 0.045649572303765165 0.03530521378809769 0.24361862297666692 0.30307449496510447 0.18217064444604378 0.08246405574828879 0.15443368645401803 0.11983219202789376 -0.144293685161482 -0.081738225861552 -0.3256216356615246 -0.571019152898783 -0.7001148303900995 -0.77376210990492 -0.7497748908901505 -0.5422439588003608 -0.3264771032344186 -0.3515751245323843 -0.38890943905495273 -0.47710741044247745 -0.4935211352114112 -0.4094849547907349 -0.36046686817448964 -0.2521248655571375 -0.20398738668317554 -0.09186743967177197 -0.05547409205883138 -0.08238498596666301 -0.12183339544538803 -0.0033608637324749036 0.033602429974355266 -0.04450118621783604 -0.04094493062824986 0.0228720801992539 0.11430053644224518 0.17656261772081425 0.15572786727312046 0.09324353330049553 0.07625856164620558 0.01143872315309517 -0.009808132632477677 -0.012289249590751233 0.028039054777341803 -0.127024047228809 -0.10193927727923231 -0.0974903948291105 -0.10095756388806476 0.07035727702980629 -0.005990534156305332 -0.13093563417369408 -0.22747605375289967 -0.22020377772520158 0.04820951626976381 0.19834220149096535 0.6085328674577801 0.6637367299467505 0.48395471052547423 0.45652181622541343 0.30241163266075566 0.057312775204874045 -0.037663031411995784 -0.19228780262304512 -0.20205214779279584 0.03864519195751288 0.021951402702697805 -0.3751192559955233 -0.2831531829537889 -0.27756953041843435 -0.5320211684539661 -0.6122048962544874 -0.5765726492800537 -0.5699788729460296 -0.4243898706194572 -0.2735037205160983 -0.07019893481768913 0.2859331883195096 0.0406807281635601 0.08781044310430135 -0.32972786269702065 -0.39099606191391933 -0.35743171490600845 -0.4328136598572748 -0.30042265797979867 -0.25279695821343884 -0.09638478931180032 0.00785832509702818 0.3401880211434855 0.567438980685212 0.7285416302026609 0.7701049829545193 0.8955264714612414 0.8782048014846796 0.9215880434566707 0.7919855418202704 0.6283736589395248 0.28286876932477173 -0.09770823286299977 -0.2927261442270417 -0.388487021428174 -0.3000264335443653 -0.10820466617677914 0.11985266013621575 0.03131482480379497 -0.0783734021626608 0.05054774322605848 0.22478084497158782 0.480805983279721 0.3824155164137581 0.35817555157569536 0.35620326949532255 0.20105665726236582 0.1933930240697142 -0.2616752090777001 -0.18771472149062893 -0.4662277461465129 -0.30246754077267474 0.07057884339714648 0.26267107716201527 0.33822094139032316 0.45837127942496275 0.49813396179908837 0.35979733210766496 0.19548966007820762 0.04562797797192782 -0.13102520494276243 -0.19500315098608656 -0.23415915627542913 -0.011814026770005929 -0.06814040515700624 0.036978393175406285 0.1521799728725517 -0.10490150703086637 -0.26769914330138955 -0.5844697507408085 -0.6322596212806553 -0.5012968134455701 -0.4286712219819439 -0.5647894078527365 -0.4736234474405609 -0.7138519662505111 -0.7027783551798268 -0.6775881453287059 -0.522568994490784 -0.44398574503404303 -0.5019846999618778 -0.2112498730718417 -0.28800959688086475 -0.6167273820303756 -0.7264549837629019 -0.6945505953681219 -0.673578522019553 -0.6559470493249464 -0.6943368378109128 -0.7397094338853513 -0.6118623184337717 -0.47128016155594427 -0.5319970483286589 -0.5998595315389617 -0.5670031050327463 -0.39651426382887306 -0.4143512093220413 -0.22632533183538692 -0.24968864505210278 -0.31846161891277475 -0.14490585879129403 -0.12118744289731972 -0.19076687031247716 -0.166395121870279 -0.421779904051436 -0.5994314255563596 -0.6070190386284989 -0.6144144172160549 -0.5729379596934191 -0.4599817731157133 -0.3552131694121585 -0.28139944337785194 -0.2522884106419953 -0.27068054111763895 -0.3541481223877153 -0.40272840152215267 -0.512534029392393 -0.6842006454134173 -0.6861180171281618 -0.7384582478334487 -0.7089942404828763 -0.6141193632787993 -0.5417781193540578 -0.29212789067030337 -0.2876266276193714 -0.3686779002756857 -0.45164879566753235 -0.26534036118919363 0.02034560920381319 -0.0936829644795094 -0.22151517519490452 -0.20000515068983152 -0.3389748921423507 -0.3250492682575009 -0.26157538315106843 -0.06838994796531656 0.2013937107557619 0.1317647625087569 -0.029616347523742592 0.06346703887025897 0.15995689877192154 0.04159593417187072 0.1011489388496136 0.24415484935703496 0.09688447345947 0.43918923688062333 0.35815780649055373 0.2910268852735775 0.1971457768771359 0.18032896225399694 0.0483127386080035 0.08610183837601344 -0.04933726832822682 -0.0017300471196882651 -0.135133186166496 -0.14921897229281103 -0.04140614770129896 -0.18999518700070345 -0.45904849541416604 -0.4262738102625252 -0.13113535235958743 -0.01423968481976015 0.04002760138032961 0.22724815083246747 0.3015847643247523 0.2530326136682203 0.30946991214351793 0.3674025744753961 0.22950097684175563 0.1694500213197758 -0.04264342097687002 0.0004889958551770627 -0.10706534676316162 -0.1623937868204989 -0.1771794309181434 -0.04292755867529683 0.0493369186736894 0.05280179488926824 -0.04723333898895125 -0.06555734203242165 0.027418045694501694 0.04117013946418309 0.05535974750249761 0.08112754061435486 0.08677698702606051 0.17111163196679433 0.1471375079583503 0.1353287024004431 0.08822332289210899 0.03893336459513154 -0.0833067894230156 0.06300845052948102 -0.2782531135300258 -0.40635001252538344 -0.49186773293737207 -0.5323585732611716 -0.5353043736732742 -0.4603107830999005 -0.25659580987288055 -0.10194130378830764 0.013252783479376263 0.013220811716933232 0.10605619922681686 0.025949546067676188 -0.07605271823717487 -0.041871725746967 -0.0044286137190969604 0.1237655542216682 0.09125385030342983 -0.15095383219439862 -0.21939279664140224 -0.4376616801046088 -0.5671079946926963 -0.622701227788433 -0.6539342319424549 -0.6076176523745257 -0.4715670044141731 -0.06921151006912109 -0.07212701400804386 -0.1442272665146794 -0.1802353512859793
-0.3597753634129042 -0.22015724713320045 0.023396397756405504 0.321750279082494 0.4266360152725194 0.762547393406729 0.8614737449951166 0.9311808598911301 0.6254914550454883 0.4487282502906694 0.31193147019192985 0.17077328267226966 0.26430283171802116 0.16789614651326912 -0.07708138976356742 0.26585466565663485 0.15647101656654558 -0.13560744415923587 0.02208445669862245 0.44842677562271405 0.5196134344423514 0.6538153601321759 0.9270492900401118 0.9710840003004196 0.9872011971792014 0.9694761404186568 0.839100568769938 0.8064812711821474 0.4954098830854646 0.3517610833887633 0.3093509315597705 0.29519083489522335 0.3708152693009703 0.4237714675828455 0.3589870131196995 0.45934160874988683 0.38398066796802705 0.354414308838979 0.8937279924130935 0.9868736022511518 1.0 0.9796486645727891 0.9683111222369962 0.8571734384653901 0.749036706323247 0.4979974967340627 0.23374282111910116 -0.10285402082326298 -0.23452065809718833 -0.12826785444461203 -0.2102339144777077 0.5254851899088643 0.5211917610069472 0.5812582255054805 0.31055202737035775 0.1330623821598896 -0.10897333225731824 -0.3685690050958448 -0.2786164135258235 -0.32948228927677453 -0.32989524906710654 -0.3997263474583758 -0.35207715687671787 -0.4822728066359643 -0.36985527616075126 -0.23573712950055623 -0.08446707333586041 0.2074292613560441 0.4647517119142569 0.6334275658837134 0.7067981567184962 0.7819466241962153 0.7431200138620857 0.6076804044695041 0.6611952699261489 0.4096830637523578 0.07261444165409796 -0.020885548068686182 -0.040094506060755035 0.16860399291872885 0.2750472787093858 0.13325528996946395 0.05736138046474705 0.18444174777708694 0.18829653752890763 -0.08481752135155861 -0.0028858780750864463 -0.2375482184669408 -0.49817989570031695 -0.6393746986812314 -0.7177708844208465 -0.713094203683199 -0.5328483418856755 -0.33750564509855746 -0.3180398254718384 -0.3243151132045052 -0.39988777192625446 -0.41673890113632245 -0.33576592889871787 -0.29415929442724353 -0.19795960266178178 -0.16835216457759386 -0.06878147879274703 -0.04891192277074244 -0.08268584020714825 -0.18035638265869258 -0.08397545067505117 -0.06896870427584802 -0.14870807889599189 -0.1362477022868355 -0.07302165829683298 0.03818377553740745 0.18506718379933554 0.1746337563023795 0.08801125122389092 0.06203422629364097 -0.018298545909675255 -0.04907027281846297 -0.039263333721193935 0.05447484413191123 -0.08050973494636643 -0.04783841972759277 -0.03374682478701662 -0.04614780973406866 0.11598122691127324 0.012121235129366114 -0.14436864922125184 -0.25862940234657733 -0.21023516465270914 0.004943674650899408 0.0942710914315617 0.5919411311775828 0.6756850393318701 0.5108500967213061 0.47651606435495397 0.33372128986097543 0.09034678165337101 -0.0024760067971694604 -0.15748973040037287 -0.1588725910733978 0.06511260138902975 0.016809303683717476 -0.356506289614767 -0.27036339519984737 -0.2928014429062193 -0.5120192047669181 -0.5912707258656055 -0.5475573705650777 -0.5256139260860342 -0.35896717191159333 -0.19841677108928282 0.023232176378661366 0.36532373807596596 0.12891162271665355 0.1698209834090549 -0.249992489903868 -0.3193167348028515 -0.29093859750849566 -0.3754629053009097 -0.2470953928183956 -0.2036585265296775 -0.05542234382551624 0.05170355191648333 0.37680685789494195 0.5952707117296117 0.7456142591740103 0.7996935419201319 0.9189333869588564 0.9033596027672167 0.9324189446118902 0.7946621910909837 0.643049955170444 0.2796374786938435 -0.08871393170551084 -0.2876882507712162 -0.38106340917939924 -0.2875980010455629 -0.11114734011356474 0.09191863145681534 0.07736020961243038 -0.016811723753501404 0.0861243131621804 0.23602758454409364 0.49152582918395493 0.4080405234187674 0.36703978445613655 0.35445702209984487 0.19799328297992652 0.18273899288387763 -0.25022734938557006 -0.18238176436671616 -0.4536469660463655 -0.2823792522726161 0.06740802438006517 0.22625644747884163 0.32289681501634093 0.4549665074536112 0.5017181406260013 0.37541581475986846 0.17254279056405392 0.0014291595610859825 -0.1554852869183529 -0.22525743286279373 -0.25679815873589656 -0.03436543512034275 -0.05291215946385318 0.053006876779739504 0.16292783934680452 -0.08137806777833588 -0.24800163004956238 -0.6402935462687298 -0.6855192204295882 -0.5565425743345214 -0.45386023323481506 -0.5886600970912013 -0.48367208705229303 -0.7355193176787008 -0.7216861308587134 -0.6989124503749627 -0.5331753801263955 -0.4561831321013416 -0.507273574863871 -0.22302194928970442 -0.2659436597093297 -0.5940059737881387 -0.7400116641360523 -0.7053710371687348 -0.6920556533665151 -0.6858022146214341 -0.72212639569664 -0.7424732304528319 -0.6233031095532446 -0.4743136763366545 -0.5301788814791553 -0.6004231657908609 -0.5590443145545432 -0.3854928450535073 -0.4255937521341698 -0.22487654893335982 -0.25385421765481564 -0.3424654310482657 -0.14522579103587807 -0.12340687705640425 -0.2050737528296427 -0.17303584033084854 -0.422407489204823 -0.6004462568121953 -0.6057238652825543 -0.6095423321081744 -0.5718354978585913 -0.4559798199413953 -0.36015460569218877 -0.28077881978194424 -0.2626160821187353 -0.2968652730818813 -0.36137608134176524 -0.41151545387721095 -0.5311720845679834 -0.6969717723731745 -0.7103036822299673 -0.7671446575952237 -0.7435226353198597 -0.6445857700763249 -0.5808117360811199 -0.3104973475189457 -0.27804491800598957 -0.3495235863979889 -0.3952429776555715 -0.20775853778414938 0.05185684309923626 -0.06766378680010725 -0.18605165767170864 -0.17146571322498136 -0.31717644088852714 -0.30587970743279186 -0.2434918923180083 -0.05801135537147154 0.2177813442813999 0.10172141158942515 -0.03358373638273832 0.06262275862372617 0.15819617254130455 0.03590862557269572 0.08229181982249027 0.22312983286328839 0.07289025664615299 0.4074293358960856 0.34173606088494657 0.30693822666384035 0.227846130181876 0.22520906290979995 0.08330182066408406 0.12122629859401116 -0.025389601750909634 0.013988127622999596 -0.11949490370012694 -0.10984126379621958 0.027028604294070252 -0.15358638883055076 -0.46892447174353946 -0.41982083444635776 -0.10944009800941142 0.010283644932090823 0.060200581643033796 0.2630241620302002 0.3350963818067125 0.28543829825760003 0.3461751092175301 0.4043840332533134 0.27778018748325456 0.23023707617823233 0.03007882120082113 0.09660789953017376 -0.10861742237153846 -0.12311981378752845 -0.1140070206731653 0.008576973964069751 0.07022404200301731 0.055563439035378324 -0.033938344971019746 -0.0455402225671973 0.05190863845682367 0.06161702854042548 0.06806305843314095 0.09114877747484175 0.11145077871401991 0.1988533777356619 0.17408438334481985 0.16280373105580262 0.10932069861384285 0.05791996681126694 -0.07321270343570958 0.05998087958328483 -0.3259225020712745 -0.3776214510134275 -0.5125896496723616 -0.5401259361663066 -0.5365686992148709 -0.4501263780692717 -0.24718259348537575 -0.08396167167268177 0.031183437930916862 0.022130676989596455 0.11398776603685472 0.021819470969743748 -0.08788378330318462 -0.04767942248776392 -0.0036654838225534405 0.13305109964545186 0.10756990355205527 -0.13826423222073866 -0.2062410229023551 -0.42483784746986475 -0.5508643809885836 -0.6121701965531684 -0.6544475658975768 -0.5950396235778957 -0.4570304764390122 -0.006209744234271063 -0.016977712553611767 -0.08440861438476267 -0.11721138712930766
-0.3907126020774031 -0.2433888349686078 -0.0076191472852822255 0.2451088338019859 0.3532424982668363 0.6961720986269488 0.8365406047234094 0.9012260974282308 0.6323485149277194 0.4665095853437263 0.34441118269960397 0.24224452656549836 0.35026718737914336 0.2976572445522763 -0.014654421285444441 0.35433577384276665 0.27339407000319565 -0.0198263599064698 0.16582792806822766 0.5764528476348934 0.6370065750342082 0.7333568077234712 0.9732158160375596 0.9891429137309896 0.9808937070107671 0.9308733807077413 0.7653462592445385 0.7535833391420131 0.47202285134420263 0.3246401400618297 0.27509088277292043 0.2765364610442847 0.37140099856694514 0.42570135923449737 0.3556323241790681 0.44783761467228517 0.4075966986478363 0.421211499674535 0.8527376750312685 0.9577480240960543 0.9796486645727889 1.0 0.9674210869373872 0.8849809437156773 0.7823810734551284 0.5859475094615908 0.3386174231367305 0.017240086831520077 -0.10439498584019573 0.009996679854752999 -0.06683863098839551 0.6399283673602961 0.6372446643586892 0.6737153959024974 0.42003823795762807 0.21884394474817273 -0.01690041549578611 -0.2922979895005395 -0.25523568440905997 -0.33740565361268526 -0.37824153565108565 -0.46814122065118513 -0.41551731458974867 -0.53416225551348 -0.4351650408385397 -0.3355662821107531 -0.195421186841439 0.06731273404542513 0.33194531108828673 0.5075906317494021 0.6125435090155918 0.696594653563966 0.6892430275984845 0.5614130583758364 0.6039849031787681 0.3564235889921361 0.034962521493573956 -0.0017762613906110597 -0.005751840025000637 0.1807620118951886 0.29845575285915055 0.17882044271722536 0.08965309454377587 0.152773682357241 0.15394475085175582 -0.13743465145752906 -0.048990058863630274 -0.2419751192270826 -0.4699803624010131 -0.5617194708886998 -0.6392210766791772 -0.605620463660335 -0.41501402071536075 -0.24418019833455953 -0.22945065691086225 -0.2674019256149214 -0.34573112291314484 -0.4076290775661831 -0.35889861135446927 -0.33831370623601553 -0.2720106692960031 -0.2428666108633877 -0.14553021843620734 -0.13497808766529448 -0.14435403188001336 -0.24050032030095786 -0.12414340262662403 -0.10533243624684116 -0.16619138835933997 -0.15525054505428787 -0.11792794364303909 -0.022521442682702453 0.11546038435624123 0.1142598148172691 0.01744800940612641 0.0063730332434102244 -0.030780486588655606 -0.10744598110883007 -0.12092421677551823 -0.008011185149832995 -0.1650820385794864 -0.13774172061321582 -0.11299955965300273 -0.12279831167312083 0.03214604864716788 -0.06201627463751087 -0.20180957738337166 -0.29136759853123595 -0.18158215293029406 0.04005590435851122 0.045878317327475444 0.48176467347120466 0.5577769445568044 0.3859233726703553 0.34600138916415835 0.20526134125588955 -0.04088986256504345 -0.11480212161287347 -0.2435875105372052 -0.2374070630511929 0.0026947196320225354 -0.042525517386416155 -0.2951872450945597 -0.2512128226723783 -0.23291458462666692 -0.5199456583154974 -0.5835993821237738 -0.5041154403641017 -0.49430957049151736 -0.2949178096603521 -0.15661013362661785 0.07408450275898576 0.35773852359329333 0.16796417277132766 0.23610028507237285 -0.11909124345467076 -0.1875918358487989 -0.1706535610426666 -0.2501114606507167 -0.12107706291935018 -0.09248788620292403 0.04300299204445953 0.13293038000442478 0.41751471913565325 0.5875748882582931 0.6971264149205172 0.7537468465503725 0.8768703083175649 0.8562367356126838 0.8715100107528371 0.6970488004976555 0.546774625826793 0.15774398727720437 -0.1803039951165215 -0.3605572248855973 -0.4538685263681434 -0.40513638576573185 -0.2553771378702821 -0.0358325380204899 -0.038487450847900534 -0.10223517340365731 -0.01582121558880019 0.19831805834599078 0.45626653046088317 0.3282470061543258 0.24589675365612257 0.22248668198750127 0.043399832666859615 0.03997935425990769 -0.36071822631934436 -0.3040954058932482 -0.5332777002379203 -0.37425327853119905 -0.06170503171188327 0.09252320184667329 0.20224934442738654 0.34909835870097744 0.3948444524958391 0.28483696368113254 0.09619293408729007 -0.06664511295098838 -0.1983218625374032 -0.2615312503747185 -0.30745171935594207 -0.1204282721920013 -0.11804301013499449 0.0048865066567372875 0.07792101251485307 -0.1415120868420608 -0.24659371827330812 -0.5880841034515247 -0.6064148053413109 -0.4555787801499032 -0.32262842556757754 -0.4825465837713784 -0.3565100425874716 -0.6665336201209606 -0.6564755097132584 -0.6603134305896194 -0.505356579020587 -0.4484850802200606 -0.5198671886308477 -0.21264188438295697 -0.2693812478037877 -0.627820796882186 -0.7334976652439107 -0.7010996663600171 -0.6901863996373857 -0.7121395486112364 -0.7453196460353032 -0.7692326360234552 -0.6870029130565437 -0.5361277159939427 -0.5698796371130362 -0.6605397883670592 -0.5963072546565297 -0.4279423246248489 -0.4307920395008568 -0.25700948331772533 -0.26308087898752136 -0.3085550456604103 -0.052450347474916906 -0.01756788703784506 -0.1316240882307057 -0.09798569820177798 -0.36263278657060527 -0.5800259068034166 -0.5961137658029654 -0.6202783555162207 -0.608526025482194 -0.5231458979370406 -0.45388648941317455 -0.3810244213767382 -0.3782396015153589 -0.418242263675812 -0.45865532288963157 -0.49257376445409395 -0.5980696417971041 -0.7217958215338212 -0.7302430860682098 -0.7502355868358775 -0.738998789733261 -0.6018311731471219 -0.48218753116304613 -0.1909444623246195 -0.15512759588099564 -0.24868408615392962 -0.25859359214752775 -0.07009203884416616 0.19055951935221233 0.08837179887407928 -0.017333041126985065 -0.0032729398516396493 -0.1630208340913407 -0.168863778458543 -0.12748684645156533 0.008924345114258426 0.22094297445716785 0.0868531899903833 -0.051361834976237516 0.036334583643926895 0.16183040885734018 0.026742016515912622 0.0781354715715143 0.2073676237076411 0.06185026102988987 0.3524292240477936 0.2416492691238379 0.21553287716540537 0.1641235530679234 0.2037109282652842 0.07481683378097514 0.1352612915551576 0.05238110464648301 0.05895730799366304 -0.047893964461750836 -0.08082596177155263 0.09635864971403775 -0.12015848535764258 -0.49699273456558607 -0.4904610371538476 -0.18420229277604558 -0.038388950856538887 0.04583172483687561 0.2934338166691666 0.38304991350150913 0.3885658442881073 0.446063373516142 0.4549606946257033 0.34229455180382 0.27525293036299925 0.06897959076606211 0.13286571711676093 -0.1025444113441193 -0.0937823600537025 -0.03353964480102531 0.05856318993658712 0.10731209781343241 0.14994893084579486 0.1050475453855596 0.1086421548180044 0.2137076887155534 0.22249367440646187 0.22448026689425007 0.2277474864472713 0.23436503384351345 0.30384787465410024 0.2848283812929051 0.26267813473952906 0.2142583785483573 0.18301344755033114 0.062272376527281716 0.20042368641840308 -0.23239409263141753 -0.2788376850439723 -0.4633817852538446 -0.47343822747297337 -0.5209639029559296 -0.4349714691167585 -0.2927553469108682 -0.1516875082793146 -0.051607964944448755 -0.06820398242298842 0.040686924585938936 -0.07756762126945149 -0.19989141427532572 -0.1746330392398355 -0.13028915896636756 0.009601727787150528 0.008802936299098034 -0.2264019319332815 -0.24933102788015854 -0.4283783579693754 -0.5020443341607128 -0.5398727691604491 -0.5449450351014293 -0.4708790038153465 -0.30840973808922706 0.1416620724062152 0.10057403817833507 0.0195264133988634 -0.017922797952301426
-0.43749989954267543 -0.270267494223288 -0.005311744639651366 0.26009182966219 0.3685115513872099 0.6804867334319475 0.8058729808138346 0.8871636899565433 0.5905270809828584 0.4183010358735638 0.28621711187464816 0.12964082277303404 0.2387470674647622 0.11993698983266123 -0.08110629118320577 0.30066297365110056 0.20300509770681713 -0.10517284960784282 0.056578677561870655 0.5023472997376981 0.6035754739222228 0.7174266854915854 0.9412530676961077 0.949953923045626 0.9673695285106044 0.957651979176392 0.85001852310441 0.8089483416284569 0.48927502533676864 0.34751131475126695 0.32995399647412876 0.3163427467972829 0.3822370624624146 0.4349479560162252 0.3585798732795756 0.44348789124648463 0.35469545477929715 0.32061219216750103 0.8331598765515165 0.9503450950525812 0.9683111222369962 0.9674210869373872 1.0 0.939920532707119 0.8408655783895348 0.6348128015310573 0.37134129893418305 0.03150326465834343 -0.10074635951323174 -0.009310588929860333 -0.08072934462865294 0.6448601512970324 0.6038919341843989 0.6450350614791329 0.3590358500778511 0.13871543726509356 -0.1114733292332521 -0.3738044327105177 -0.3265231698387719 -0.3951621208264538 -0.40322241148392696 -0.46469647235134004 -0.42949769780289493 -0.5457215856852448 -0.44530726514718216 -0.30862514381947115 -0.1458046961775711 0.1435424832845587 0.4198695381714535 0.6028483859622662 0.7095626392753763 0.7942796308345001 0.8007342552700815 0.6670778169936616 0.6761805814568647 0.4475666055676543 0.06188291525124855 -0.023041072822681752 -0.02935701442633529 0.17811226067698396 0.29200695126621834 0.1723387908387559 0.1684544821099106 0.3236600882351038 0.302223829842687 0.0005363014149989305 0.05415849221947345 -0.1790304017169954 -0.46543309669911137 -0.5987863728766811 -0.6865238984985959 -0.6868629681975846 -0.5234662448999835 -0.3229832991649877 -0.25768290532921845 -0.2388072463845098 -0.3217280273479261 -0.37341110828376345 -0.2976993178842004 -0.2805568428645569 -0.19972321667412016 -0.1614597790127783 -0.05704004746114849 -0.05446658262289561 -0.07832815644908996 -0.17581774541149206 -0.06870370659477877 -0.05689839719019456 -0.13149068696787458 -0.11506084294130849 -0.06488663130471317 0.019550370570514192 0.1336015062183021 0.12787736905029132 0.016954341761096746 -0.011312640858252067 -0.06820049847498157 -0.06939136736614294 -0.036977362158550416 0.09687315868329477 -0.05422122354747194 -0.03350451250946288 -0.013404559682952306 0.012121033888131615 0.17401222037350536 0.09524041018917918 -0.05283125434325985 -0.1904099667548453 -0.10630564986169948 0.07116436164788077 0.08703114059089118 0.569045078352909 0.6503587234811071 0.4834735333810576 0.4383794877412878 0.3023651784791691 0.038469236235833475 -0.04839148809655422 -0.22308199475317353 -0.2128679612687874 -0.014921628958604436 -0.07568838617789612 -0.3870016218754325 -0.2801788069187484 -0.33651461346692824 -0.5822301783271242 -0.6407531350246547 -0.5866859884236573 -0.548756881152051 -0.3534275028554788 -0.1796568921534067 0.09557007632091846 0.4482921644718241 0.2675448689686082 0.33982180504177384 -0.08640107265281165 -0.17206588271884926 -0.12673880204728108 -0.23983835380024723 -0.10935422356531072 -0.05534964470881841 0.09031415735212638 0.20150741810316028 0.5001255739562024 0.6690358391289862 0.8119352337533227 0.876498330468994 0.9532006590088855 0.9104262491799182 0.9021312603519811 0.7470326611017782 0.5911838836783002 0.20012545629318843 -0.16686195003119694 -0.37137626967969395 -0.4687837844903015 -0.3767217389784312 -0.2246589471485446 -0.025466722684913328 0.040470417725387745 -0.054833647683992154 0.02768488238947894 0.1890085877875934 0.4112224997919523 0.3525889727047859 0.2993527338053967 0.2827173415475933 0.11072538183518905 0.10812356652930256 -0.2697811019224936 -0.22656611141330651 -0.49945311733748404 -0.3254444568028496 -0.0025526927771635875 0.15824793528601658 0.26297564619226255 0.40354809675871445 0.45273172023786734 0.353562619759173 0.17424140422909135 0.007004176801964964 -0.1408471924702962 -0.20860574031002027 -0.22894942238973676 -0.034821865742459705 -0.05366675964820411 0.035412096231331076 0.14339871211412392 -0.09379748071265875 -0.22476460268163914 -0.5786764544108083 -0.6172438514361015 -0.4690959100570055 -0.38994861736576913 -0.5368829855883492 -0.4812066603907503 -0.7444065266761786 -0.7526014329017694 -0.7581894371970158 -0.6111494461936476 -0.5459600457843692 -0.5771115997861489 -0.26942670217986736 -0.30280169514492217 -0.637928006421781 -0.7308783967394318 -0.7007402979821229 -0.6936851948261319 -0.6817911265338852 -0.7104423463118958 -0.7551911900702968 -0.6512408736792478 -0.537802680395099 -0.6017920631315858 -0.6814241731151176 -0.6221075601777649 -0.46104362835651375 -0.4640238949717403 -0.3243520453337774 -0.36938184480718517 -0.44443962333010395 -0.2336207440912261 -0.16955001835916184 -0.24146010371082197 -0.21837701952082164 -0.4775495504670628 -0.6762755969514618 -0.6902869665446049 -0.6986157193770638 -0.6764592118357798 -0.557855991209131 -0.4678006145311336 -0.3786169161145383 -0.33568838798864875 -0.34394105849457135 -0.38696443805010156 -0.44667944289542644 -0.5557061094564597 -0.7147649779285815 -0.6930373180533881 -0.7449758748577222 -0.7107203735827053 -0.5743966683267535 -0.5117732524852463 -0.2202968725908791 -0.18317796279982562 -0.22734650096140488 -0.27935492824802327 -0.09187043193649581 0.17127644041726192 0.030300230873922314 -0.1146853426300574 -0.14302635824298782 -0.317629310979831 -0.34205683219346045 -0.3116568458935475 -0.16975360034753167 0.10322748357493475 -0.030800501668379856 -0.1619702903330492 -0.07366762177879001 0.042297065052313516 -0.07770845672416284 -0.0006190403368064296 0.12065703877610046 -0.013275728137744467 0.3368649067937065 0.2708905053417128 0.23832199055651151 0.19746485863262728 0.20795307127027715 0.0566646796289983 0.14643029318392944 0.029265925741833145 0.08826634928551881 -0.02631816365292557 -0.03018330319890635 0.06446639953711514 -0.08378738014909068 -0.40411994017148517 -0.405696466030766 -0.07807096252963298 0.06954131492451547 0.13557487978187743 0.34199101063964366 0.4076910720065739 0.36752630767834543 0.41192195867866754 0.43465387435717423 0.2785566904569172 0.2310136436478162 0.025857193439834017 0.08121067652016915 -0.1310151781932144 -0.12353035167503137 -0.09958653736556472 -0.012423446531723576 0.009922053336112477 -0.04142391135434033 -0.05608829773729548 -0.04606858596449528 0.07169621647854577 0.10104298047001659 0.13908090677088605 0.1959746124237828 0.22923955672686722 0.2973508182286061 0.2584512868580733 0.25744010031473896 0.2178639598316025 0.15379339021403277 0.0064784055345335064 0.1170783914648218 -0.2493962101852888 -0.2797423435798591 -0.44419536317931574 -0.4696186741151294 -0.49229213528844673 -0.4453607095252093 -0.25493895712656844 -0.11586663757502563 0.005320360606394843 -0.005983093050021247 0.11004592637412097 0.0068022164135453445 -0.12400472361847818 -0.10471525928770206 -0.08158779385928268 0.03335054292586822 -0.008435157831545956 -0.26071076203870214 -0.3363059752863399 -0.5427993685914457 -0.6333096349744003 -0.6732347987245961 -0.6825347333717232 -0.5958906900199716 -0.43413592750505076 0.04770291839792785 0.06746653831064703 -0.010698565908164369 -0.06288833477218696
-0.5126758357600519 -0.30710588460509775 -0.021398489779642257 0.10951647758962937 0.15445870445211415 0.4670216670855103 0.6237972096889008 0.7341654500260901 0.43476788663283616 0.23522961480946508 0.16286704982578454 -0.004922721921106297 0.12879946435575293 0.07066045354346369 -0.026038889415790394 0.36435552690308987 0.29027506274435966 -0.0252879924153905 0.1699344155419325 0.560342470116515 0.709248404718097 0.7695903670390055 0.8755035964058423 0.8460969807489813 0.8535795588137226 0.8312732148907802 0.7508955063390615 0.7248759213991001 0.4444864751251231 0.2848836902105056 0.3087724073896335 0.24360685248352534 0.2979512982787909 0.3073736457737116 0.20890779941179685 0.2665452103953282 0.18452739186443912 0.19819072114859154 0.7202422235536581 0.841221686937702 0.85717343846539 0.8849809437156774 0.9399205327071191 1.0 0.9473476592111905 0.7921829979043928 0.5743814944563449 0.2250678154861762 0.08786904812124725 0.15438831060229707 0.08767692378879255 0.7821286609242778 0.7075697248987909 0.7239225120949488 0.43937620356117146 0.17599603635119396 -0.07694336775040947 -0.37901308723670496 -0.34388653462297564 -0.4390828851804354 -0.4969827958568846 -0.5886345715243796 -0.5617272458424112 -0.6000383716015246 -0.5411141612363864 -0.4150412013974501 -0.25242337593287834 0.03979004243040687 0.3235398944397987 0.5221908138185997 0.640063608999341 0.7358454906507721 0.7846810505251577 0.6530783924692415 0.6171121135740154 0.4290419159818708 0.0006765325237293308 -0.0011448107611949066 -0.010541773858231993 0.18950098967998336 0.30787216715438726 0.3063960585393703 0.33477447594944176 0.43251332041826485 0.3718470079836934 0.05372033092526814 0.08034327140629033 -0.12229576432014785 -0.41546124627907116 -0.52828513331876 -0.6151536832341432 -0.6064457433131015 -0.44990051288031274 -0.2573405523762239 -0.14758752357588298 -0.1449316859918938 -0.22549024866182743 -0.322141967928262 -0.26396887943358305 -0.2756865504365224 -0.2142993510019977 -0.16734935436040577 -0.06741081294684056 -0.06039633909068093 -0.08914022839279398 -0.19741068905556566 0.017721696402116915 0.009244934055953535 -0.11170947001192752 -0.11458062229896566 -0.06310213244292628 0.02899799504668429 0.039629196086764365 0.03982027221946226 -0.016731042386578642 -0.02133154170657295 -0.04086727783236301 -0.06219465195861557 -0.013904618075068697 0.09633602651764495 -0.08788141987856142 -0.058252847898471585 -0.030506845484906297 0.03669109638590494 0.16907914873805097 0.13691623686217586 0.05807113534381448 -0.14280494796196577 -0.08689746685300574 0.02543008724010476 0.05215536822386586 0.44648980315562276 0.5307590280631697 0.40541691069735475 0.36414297267036894 0.2217074317030822 -0.05315555201755656 -0.14392334219567954 -0.31609481456460703 -0.29774547583358313 -0.13935053403031133 -0.20793747714655247 -0.3851896525731798 -0.33255278467138466 -0.3358257483483496 -0.637147641089629 -0.6770454474943505 -0.5752195002715409 -0.5448210522712703 -0.30252289340750593 -0.13308596143186513 0.1748595117034209 0.4991858575839647 0.3962448150095476 0.5030715051314822 0.09080922312644336 -0.004867383437412497 0.05317177344604994 -0.06083439803388679 0.08022103262629592 0.13552498785769662 0.26596275728145513 0.3487096058681197 0.5727528904719544 0.6846168226841196 0.8213389223304799 0.8673777985028456 0.9078234059246808 0.8622617199262758 0.8228128274362732 0.6677068494080549 0.5101328810677779 0.09720033586479837 -0.2812904151037293 -0.4690255813511202 -0.5544492181379251 -0.47073932439980976 -0.32089426058118226 -0.04692421156706014 -0.0071624230174798294 -0.08251885441539686 -0.052656157206547184 0.10827200376888908 0.30737697588541546 0.2784731656153227 0.24206611236849526 0.2281072146016862 0.01832454287384005 0.028001090135186528 -0.30209608361324214 -0.28398953349548967 -0.4968767565637754 -0.32138450166923915 -0.029230314956099682 0.1569459315616214 0.26160886508991876 0.3890539949081753 0.42783367573407133 0.3818405577462932 0.2639360798880082 0.14281029481540783 0.0010556746793315855 -0.07405863479877725 -0.1336176524539977 0.02816618803251882 -0.009306336541804348 0.11212425794598667 0.18432593912605894 -0.062334455836488625 -0.10215270681061098 -0.43052928514214533 -0.4559530489255845 -0.290179976413445 -0.25880208191347415 -0.4571060208971364 -0.39657732393234174 -0.6445696035634624 -0.6773498925449779 -0.725214044382901 -0.6136440613995101 -0.5832892065624105 -0.6194204531930775 -0.2915595971953973 -0.34236849864649666 -0.7022570181157293 -0.6737811900616637 -0.5871303794284026 -0.5711315670783049 -0.588546055201342 -0.6279946101197708 -0.7139312013098092 -0.6404444368458212 -0.5843176913273986 -0.6201738220413368 -0.7028188660331193 -0.6305254427211662 -0.4704904536636996 -0.44703728979534696 -0.3534229441671349 -0.38506944474209326 -0.4131639535509471 -0.2065019980830037 -0.1275511638558763 -0.23180635301933922 -0.19055364960976545 -0.44434436241117165 -0.664372647532086 -0.6835393329394032 -0.6998302611156642 -0.6886610064038683 -0.5881063946593148 -0.5059085657168917 -0.40592760188132765 -0.38881396803104085 -0.37577869890044596 -0.4136583933057974 -0.47143654463191065 -0.543721645758855 -0.6654131844909918 -0.6067888977519564 -0.6220734486623208 -0.5885216588920225 -0.4376344968771953 -0.379977058533527 -0.11666894442093641 -0.10829321939563365 -0.11876267603386668 -0.17022343987006813 -0.021139157806404785 0.2501352808798026 0.13162696566112844 0.011695489768217915 -0.035841027068791484 -0.20574762421113055 -0.2585997560869473 -0.2680711411337664 -0.17395997446437134 0.0620205548863704 -0.06605378255440814 -0.1945502456689854 -0.12250115847368848 -0.00490857984149676 -0.1597829188078693 -0.07905369307634166 0.029346946834657158 -0.09412684882887795 0.22726129719577562 0.1487741866282451 0.12082321421237532 0.11482012829733775 0.1572000190360836 0.02991034182871881 0.15531156710729874 0.10230838634043805 0.1512400448266831 0.06189737543134274 0.03070232285213189 0.07292224569969684 -0.03453344423285611 -0.31969805374735494 -0.40284259795294286 -0.0729923398686017 0.07705424274420006 0.16696324958589825 0.3740119983669036 0.4361099564740864 0.42475907372182137 0.45967784051602145 0.4419342198307241 0.28416556236573975 0.22158166185272377 0.011371897891786109 0.011491570855804245 -0.29190275557548556 -0.21273311260324623 -0.023874577897792734 0.05087554221096745 0.04475847813063146 -0.062051799561928446 0.03273907964833503 0.04562608346227084 0.17361429101254613 0.20552861758578428 0.2634701646963582 0.30275009858645974 0.3272157385172489 0.37698777026892194 0.3226934707267562 0.3252452031767612 0.2853139043484733 0.21363303283543403 0.06855777245551532 0.18180828636052948 -0.11457973283115173 -0.2307042467378308 -0.33077126809401497 -0.3519997452763262 -0.41644343763001784 -0.39580295342918265 -0.2574161851749262 -0.1752036694673448 -0.06617626469157586 -0.08031554220315432 0.049563808267537625 -0.06898564850507573 -0.19986375987501578 -0.19462069590564737 -0.18052032269228988 -0.08581122329621797 -0.12597005074911596 -0.3343674049971734 -0.38783584019680706 -0.5552884410368198 -0.5961696485594088 -0.6196351822401555 -0.5924745137206051 -0.48030111592200564 -0.3314040887045891 0.05585035549773622 0.042384482396594765 0.06951713770685208 0.0928921571716382
-0.6038222041418736 -0.4251685263789581 -0.158418620798896 -0.05742251005153603 -0.02236512622284645 0.27850494305103296 0.44278994529389143 0.5901318142121987 0.35295680577884275 0.14214004806200248 0.10794668012116905 -0.061134182239587165 0.03889179177058399 0.05215409961413073 -0.04021409451462133 0.24686838413850823 0.16601445531529221 -0.14210768053367434 0.10003021298847649 0.4704782251528493 0.7157347481644186 0.7668656209550261 0.7819006991661135 0.7392909291750147 0.7398962569655828 0.7123156771415879 0.6601609723685459 0.6412798142754044 0.4036492224667621 0.2568999918481705 0.22342146103336394 0.11983119978262728 0.17668322383755702 0.20350828923992528 0.1133516493832131 0.15794225348006014 0.11816609914368485 0.210844932130779 0.687440728765656 0.7531844371804326 0.7490367063232469 0.7823810734551284 0.8408655783895348 0.9473476592111905 0.9999999999999998 0.8856721345648301 0.6411867127999746 0.26073162020102925 0.10516423143486169 0.135815452821152 0.06536228011704719 0.6992751849794192 0.5892638724770056 0.5805840152659136 0.3013971006587874 0.03377209688090324 -0.20003253402378374 -0.49577586939099266 -0.4620365935811136 -0.5443464573922467 -0.6054598786620159 -0.6835958032639805 -0.6393930182876906 -0.6196855795619118 -0.6006443673844796 -0.472193019981222 -0.3370857858628435 -0.03237796070549066 0.24435167207621503 0.45328041157793614 0.5709420082111802 0.6606291022447243 0.6916000741406805 0.5763239472598164 0.504286859434766 0.3547956480912742 0.011058044295984682 0.06374019110406366 0.06440256289970345 0.26677190675864937 0.3716412366654224 0.4010149204924523 0.3125746388050158 0.3860560013346144 0.32995135406164416 0.043253387954689505 0.016180726500453775 -0.18307422832977824 -0.45982876074045254 -0.5599523911873175 -0.6248983531962686 -0.6139565049447705 -0.4597569185744904 -0.269870760163017 -0.1854215852306173 -0.18346439045613536 -0.27739436226893693 -0.3621450158368027 -0.2972559125073948 -0.31462816046514946 -0.23686806031955684 -0.18719548329108376 -0.09818451891891329 -0.09295366927195643 -0.10183773185564726 -0.15571318741344337 0.1528295935208065 0.17943057253777578 0.07110707236553906 0.022834286091479212 0.015679648264069347 0.06606813075420355 -0.055075948716664755 -0.12001857865802862 -0.07889322891618752 -0.044967559732875015 0.02225929624500525 0.02102607418522539 0.031831624399837596 0.11372231115700569 -0.1013726972645788 -0.08536805960497545 -0.06282580737727377 0.017867831772301498 0.129330614820363 0.1370077797281898 0.11989932021267545 -0.10614526149312252 -0.05021486934144354 0.03990985295458283 0.11342822440942565 0.35501871110983074 0.4343193917761661 0.3495219723317889 0.3122342537367571 0.17605872478990003 -0.09810074448967022 -0.1889487510934838 -0.35260301762908175 -0.34690485332055865 -0.20604981960236485 -0.2727856046497826 -0.45147556836337793 -0.41696748026503516 -0.39656455924865774 -0.6907279048526521 -0.7419590962155801 -0.6227550466434891 -0.6057194664391319 -0.3859351707555638 -0.24859985774015064 0.06248053917017143 0.38294226533099357 0.33231283763353187 0.45746653433883316 0.07822832965924674 -0.007723554084004524 0.07751783517952261 -0.045838449701169466 0.10499719977217989 0.179703917446558 0.3116207840467507 0.3982158702485161 0.6158491569694097 0.7072900706121464 0.8166983748623519 0.7936017226687834 0.8039157493478618 0.7740480558524507 0.7239647392502824 0.5680469991744126 0.40056719746363184 -0.01949487359731043 -0.4052590588110302 -0.5633458670825677 -0.6216990827378557 -0.521203034158814 -0.3843551267555429 -0.05944202476922666 -0.010427248065203931 -0.08828470151813148 -0.07137172765037667 0.07653374624749558 0.2749656846100612 0.3182794794503053 0.26091528951773374 0.18293773512662856 -0.04604054115141962 -0.04094591901650772 -0.30981869441214954 -0.3044805262501766 -0.5083680740438364 -0.34410144359093214 -0.026025625945855498 0.205830017001653 0.32526345050886923 0.42349039211241374 0.4373242582248822 0.38424170532081403 0.28978607892457797 0.21281452353974076 0.026563302924069512 -0.0605038231925614 -0.18233422273413172 0.06362167604023866 0.03155473978525969 0.24511871954686593 0.27295033589467704 0.013453826589380179 -0.04478055587293852 -0.24729724927550015 -0.2890709326748501 -0.1496363844892746 -0.1300717096300604 -0.3562775794715051 -0.2985061757329989 -0.5416247982393348 -0.59413978675261 -0.6671625176727288 -0.6166463997525098 -0.5969079119421228 -0.6190626148530206 -0.2695248367617461 -0.31085971789275774 -0.732203362082706 -0.5575813593732356 -0.4553727830534395 -0.4370666059522718 -0.48223472949017593 -0.5416732637909273 -0.6324132402440413 -0.5789639816110502 -0.5359682063821952 -0.5573224880949204 -0.6684461133083835 -0.6263701339145052 -0.5163161739463111 -0.44718582461991246 -0.4257903271902542 -0.43932432097607693 -0.40132005527404163 -0.22931906194696086 -0.15567273016738584 -0.27965012882273343 -0.23727427324513262 -0.4765012487869374 -0.6575631584281808 -0.6696360878425801 -0.668267140416951 -0.6612403373189508 -0.564001888226877 -0.48374786833974337 -0.3562381150196845 -0.3699504118931356 -0.3605101049140823 -0.399399541974257 -0.4425637553314731 -0.48285338563485025 -0.5836258113250322 -0.49566930768590617 -0.4776126263911436 -0.43634680721219515 -0.2553364946983836 -0.18494052484097817 0.06067708783034938 0.03957722345692468 0.031305827057960874 -0.10991896416041248 0.01325844411897341 0.28362008758905455 0.1792142971012602 0.08911302527693755 0.020358384869429865 -0.14716441830998017 -0.2340561247399724 -0.2507452473490569 -0.208107656444066 -0.0013707675602890553 -0.1219574711575711 -0.27796671204000845 -0.20858057862215115 -0.10266499851026398 -0.209761479486001 -0.14558397909811943 -0.06661446207830456 -0.168902958089811 0.15537036682011332 0.10453698571125618 0.05456755462088976 0.0751247641785561 0.11523665927838796 0.010183798373783687 0.1534788460061314 0.15309179693246616 0.20135281121012044 0.14408968965074428 0.0925031423596521 0.13553535741856945 0.060059838951202975 -0.16762214027766334 -0.353770259347803 -0.03180003509957992 0.11298273147922475 0.20348245189784192 0.3825645411719336 0.4340022104546914 0.43538665998445303 0.45611727543123415 0.4116341936387057 0.25973878966544317 0.1924888507732424 -0.02270999447054674 -0.0272164479687471 -0.3451039830080282 -0.33050577807161996 -0.00984093517585347 -0.0016866313242914419 0.012721590913019649 -0.0779703725077589 0.028412687889963276 0.04453389137190284 0.1978018034142293 0.247236887618453 0.3294868490597809 0.37375157288343286 0.42111490779902905 0.4741340034918189 0.42852147833070864 0.43642144714021786 0.3981688821728086 0.32196421457458807 0.184069694570244 0.2901956724317103 0.07444694648184016 -0.16248367869675714 -0.18713783207394993 -0.2053074288860728 -0.3149579552499092 -0.32971658503601775 -0.2351745148098116 -0.18632367755299792 -0.08304916085825895 -0.09241863472350739 0.047252128862737296 -0.07091889392962787 -0.1983736364214318 -0.218096060958823 -0.21338948494765475 -0.1451936594425917 -0.19375783414701564 -0.36489520148017 -0.41061120511394494 -0.5564471743327432 -0.559347200301407 -0.5763729233834286 -0.506557474909142 -0.3848760529118341 -0.24718862112377654 0.047657480408366315 -0.008637904262866768 0.06588973125860174 0.09354669061942289
-0.5616983059483539 -0.4094717341875754 -0.24374576918614607 -0.24648017903012168 -0.17023515132066133 0.053166533757291815 0.249572891477669 0.3443589065203252 0.19643803517241493 0.07114337247592563 0.07250490264154014 -0.06236317009096181 0.058494055430186806 0.13338076586673947 -0.024312669534601046 0.23815297240004327 0.23316325404548238 0.09383086618940532 0.3290679181921521 0.5524004376136465 0.7784942946442786 0.7641511711622261 0.6586042429267565 0.5502538561417247 0.5278549237969039 0.4641181697127685 0.347990316125122 0.40502169743644223 0.27000109266268896 0.1914868078478929 0.18548549015075483 0.1736008725676041 0.23170174880820185 0.2330009646610459 0.13798652427346805 0.12947376457809937 0.1522032975260448 0.29542510097249675 0.40047822014725715 0.48777307532986885 0.4979974967340627 0.5859475094615908 0.6348128015310572 0.7921829979043928 0.8856721345648301 0.9999999999999998 0.8129651514808809 0.5235665664636635 0.4023543355509544 0.41712052059456944 0.3578507270816159 0.7156329900862048 0.5896468338535947 0.49930568899512734 0.302530512034764 0.05608649456258738 -0.08340877918201264 -0.3184449586516338 -0.394514560622746 -0.5174895354061365 -0.627157320821245 -0.684518905585611 -0.6293320967633923 -0.5663464114787445 -0.607810639337288 -0.572742826380916 -0.5117948943468648 -0.3270227040314385 -0.10932240801296171 0.09172335690839428 0.25542064241108653 0.33679097577705036 0.45324080469661787 0.4108761281294603 0.29272094891732253 0.23869140176677764 -0.01937784912322631 0.005758412183667291 0.019885727883767374 0.13371345808120405 0.24270715628806258 0.3977624093786526 0.36095804053234076 0.2788861837199633 0.2235450909365944 -0.049798616679257356 -0.10183179232262393 -0.1936028013165082 -0.3468874697872932 -0.3166527358190189 -0.3292784980029973 -0.2764631630644756 -0.16018021152811487 -0.10027714975987673 -0.06184884245664016 -0.11386056416460665 -0.18756778548973924 -0.3094143180742827 -0.2976138286906734 -0.33763836850816287 -0.30861168594768584 -0.27713103755995977 -0.20833828173721666 -0.2305347992715297 -0.16565032329427487 -0.17825553966594718 0.13226840597550604 0.11534071222575948 0.08020853162427981 0.0310312742561452 -0.05254151085507642 -0.04809475090107391 -0.23305637709582266 -0.3508188707094776 -0.2637892193936381 -0.2186949599451544 -0.042871447576328825 -0.06976745836600383 -0.07428320558444268 0.03842178031780852 -0.17432189123752054 -0.21256647421965194 -0.1850688213986136 -0.10155661372465846 -0.02702821075206524 0.014209286493150723 0.04947239917427174 -0.14190812301053846 0.00543408248438831 0.027481706823387922 -0.052826232944335944 0.053246484628818494 0.08672725667920538 0.023839233997230907 -0.026383651651806207 -0.1255178802384322 -0.3376922346882942 -0.39269224133024405 -0.45530516917951935 -0.4288848375803669 -0.28376688669514 -0.328894562288874 -0.2518037942980958 -0.30347988643219054 -0.22159960639665952 -0.5892072723590225 -0.6371681112233888 -0.47467796994091815 -0.47205746406299043 -0.25963598220269674 -0.21656914135333097 0.021542586551581734 0.19898289702817984 0.29153867968950903 0.49388610179871506 0.3579564781369172 0.29661301948354457 0.375230276310204 0.25098473401019705 0.38114512776205056 0.4610649947578811 0.5432593492904703 0.6010559782647298 0.6380658699305919 0.5535038216065167 0.5629689719756128 0.5517902610348172 0.5357827495625214 0.4795939865739084 0.39707867667993296 0.2084249757551714 0.05674455639302263 -0.30812598767333493 -0.5419461830223482 -0.6051301190137445 -0.6400696037689424 -0.6335361451768617 -0.588941736557135 -0.30494019776909154 -0.1969253022670659 -0.1719623044108681 -0.28630436146990196 -0.10710824702244369 0.04855054412320854 0.07920655459809528 -0.01330582245550744 -0.11608840415876572 -0.3284429355927297 -0.31584854317241295 -0.4068023063687758 -0.4534100258393391 -0.5078543610225006 -0.4029215222738803 -0.25285329601966167 -0.07241384033279072 0.04563421277852594 0.14183926351626663 0.15283782438985252 0.14479929321681193 0.09113087175114792 0.06658671724530109 -0.03084018193772938 -0.09413263766222553 -0.24088059363249004 -0.11605557980464401 -0.09569172550856468 0.1516995840797733 0.08610392704966525 -0.03618435450578571 0.05030164457624099 -0.06806142859237715 -0.08017121864617067 0.05100328609226819 0.10139852378753146 -0.1244139712135115 -0.06887553138897592 -0.33273242831183325 -0.3888475316871056 -0.49869905350403204 -0.528851669798833 -0.5486305745911677 -0.5851371407229843 -0.29610385716880117 -0.3195558537370133 -0.6592131805046834 -0.43010021155386624 -0.32999030884165037 -0.32917416100906804 -0.396898402776556 -0.4481229906188215 -0.5346030304121098 -0.525664863232576 -0.49844227492232934 -0.47054019264522184 -0.6449642291120954 -0.5961512902767864 -0.5968304390362481 -0.41453929412692514 -0.5028277689600074 -0.4734516482161963 -0.3286104275963001 -0.12185415057346238 -0.02877973396386692 -0.19740007210019858 -0.15006789659295128 -0.340565939514538 -0.5409443918965451 -0.5834849854436146 -0.5896316436212581 -0.6353128959168016 -0.5828527961637157 -0.5692420992632252 -0.43780292885159583 -0.4694305362234171 -0.4688935360679991 -0.4404433398530964 -0.44445769596558227 -0.44162320555984075 -0.4732996209384334 -0.3808245787297851 -0.3108651289019125 -0.29095849233999155 -0.06184686327489749 0.0503554556401299 0.2886352159506707 0.2864960258041162 0.2590928689180933 0.18658430746254281 0.28638648605813677 0.49847917185498064 0.4240537662285136 0.3664405814797873 0.2731068011144783 0.10422300726006375 -0.013990489825395922 -0.053680638091558826 -0.13983784172680644 -0.059513008147749104 -0.22211635251869197 -0.37267581198806066 -0.37014602805116537 -0.2282360938231555 -0.2976650561744816 -0.21467150794676243 -0.16737681509763072 -0.15616544550421335 0.021928383189858094 -0.05651154169998757 -0.0857676533876523 0.02162440329802944 0.12271410461896029 0.05165315832491034 0.22653193265083427 0.31943022215069167 0.31751256230662556 0.30502781729250783 0.21521434812421564 0.2462217104120474 0.14594477547322107 -0.11155162403185474 -0.3001267659808779 -0.0396499192525194 0.12408482908786535 0.24127064104559173 0.43508872141284977 0.49291568653275664 0.5701987243823453 0.5753559786868278 0.4668425666527435 0.36840035257294595 0.3051456020113879 0.1481704956784813 0.11667304513948698 -0.260621681680845 -0.19584284126190823 0.1271714547431027 0.05974960606995641 0.03428708489655767 0.019011486961155188 0.19072564578468196 0.23461483330414593 0.3997144532770017 0.4601943301682287 0.5252169970785118 0.5874355645118894 0.6435656303248584 0.6642649248052382 0.6017924173811096 0.6230213284484801 0.6045287946611795 0.5074834067206981 0.3952546352658139 0.4690551531307205 0.24294959315346715 0.13617423090930733 0.012768762234469527 0.02375395900288437 -0.15171853776491262 -0.17209354764177423 -0.18936971487795218 -0.19854231658052746 -0.12665977856013766 -0.14651300038412918 0.0031808260725013464 -0.14141809561895718 -0.28872559414894183 -0.3565727659485967 -0.3637301196695691 -0.32836899487335175 -0.34881761748245727 -0.47269248666346697 -0.4490398691534149 -0.5051886227262568 -0.4065167101224933 -0.3828696606132255 -0.24233495412347675 -0.12129065523829516 0.028863483378440847 0.28208804406858645 0.18817774500482404 0.2897808014900162 0.3160835792216585
-0.3533418126544378 -0.28630888911002295 -0.12953849386671334 -0.24571981639307203 -0.28844540902843685 -0.13623104471493205 0.047515528557506 0.13031134002385864 0.02310618848441861 0.006326473328284357 0.14212878769989135 -0.11998190399297166 -0.048888621625320094 0.08566006934683724 0.07229909152485606 0.31015484954636263 0.32004855001406857 0.3677280036116067 0.6010831941478227 0.6078208657647164 0.7546047807166157 0.6392283022569714 0.4492982424299076 0.3205789858367607 0.28165138555211333 0.16993305379538828 0.17120838891750753 0.040072912821834394 -0.11163390658725422 -0.17728275068699023 -0.1182462162445148 -0.13704258942521697 -0.11908781149864045 -0.15323353908174686 -0.25999879886745225 -0.27233471589911074 -0.19194601351633844 0.006209811343134248 0.044403561585177845 0.22214172384658953 0.23374282111910116 0.3386174231367305 0.37134129893418305 0.5743814944563449 0.6411867127999746 0.8129651514808809 1.0 0.8580147089044294 0.7517318587054166 0.7612267913939209 0.6908965339426121 0.6610467100702075 0.5623937422149594 0.4846648769496161 0.32490785976818853 0.12109389303779276 0.013416841197463544 -0.12194281860332355 -0.26507839295301 -0.43995189089253317 -0.5181495322899656 -0.5565880665045748 -0.3978714812253801 -0.23065640290476752 -0.3208253635032513 -0.37652668298318775 -0.3382719703903143 -0.3503591200620519 -0.23773124295716774 -0.09986256092268743 0.036306536419797336 0.1227878078918864 0.22727560883630815 0.19756810919643447 0.019042914655212722 -0.011284413130524673 -0.27340668126695855 -0.07910703631445205 -0.08796835649547792 -0.06831999874636695 0.2085702569062598 0.45259816288152793 0.4094853691117194 0.3216621935642182 0.22830618622654458 -0.15009145678659894 -0.16932875356762886 -0.18085583755861465 -0.26235451331936427 -0.17911738094401186 0.00010457232948455324 0.02030602192030921 -0.01694162120530363 -0.149283247693514 -0.10727890517575456 -0.10053410444111274 -0.12669434817744857 -0.18878391085576635 -0.2427987106757482 -0.30907473471972136 -0.30518220087626385 -0.2706100851541409 -0.2152184266147658 -0.2770447397950167 -0.183398408251486 -0.08514636932855779 0.20696870867789477 0.19524900542051377 0.15301576035919193 0.12374613059908687 0.09513795893523525 0.07283520448235899 -0.16709065995407568 -0.3877843301905091 -0.32845061551718313 -0.2810034861842885 -0.16210689222289162 -0.2583554031039134 -0.24622694394302522 -0.17694741194710642 -0.2865602432807152 -0.26583288358271207 -0.233014385684116 -0.1443603823134391 -0.09080278592697502 -0.043059727407566424 0.039501940266156374 0.007428105701638924 0.029329534978587188 -0.08531510372651928 0.04456277226904418 0.038670766888034856 -0.012411409787895218 -0.1502638455528174 -0.14823535838549023 -0.1693754562567049 -0.3146244721771497 -0.2619693123305102 -0.21671803639993165 -0.16911964475365387 -0.07895642753131654 -0.18832762940604042 -0.09915528239231802 -0.1477117864925609 -0.23066442550148858 -0.47805086328140256 -0.47924878771071383 -0.31239464023397545 -0.34271886754615066 -0.16908313245510687 -0.12914080308290082 0.0016012425833425883 0.07002898669098759 0.22420435191500213 0.4648301913774501 0.5392293931964146 0.5905310169880608 0.5929406391321586 0.5652336836731506 0.6928118143281076 0.7001122385108101 0.6377274564128097 0.6693396618619512 0.44445951883128115 0.26934871626540113 0.2684424179264112 0.32517168517528305 0.297288020690958 0.23110887714823905 0.15468108211705384 -0.01286284596513279 -0.09571052316360092 -0.31664618768249037 -0.3925787609571283 -0.3873719626239236 -0.3758157182626489 -0.45586243088393463 -0.5010690547425586 -0.37075932051052735 -0.34647296853074144 -0.2786937411279361 -0.21403944029981595 0.08072111929985244 0.10993357454578989 -0.045000004691885975 -0.12420153244815371 -0.19661100387466005 -0.3864005527035136 -0.33197229749321233 -0.4477519258202409 -0.5599123306084606 -0.3991177257571064 -0.23675253063825796 -0.18246643526474998 -0.10265641813108779 -0.016475574627972275 0.030374150061106102 0.023727227197783963 0.08181911554276462 0.1896151340130655 0.2179815677109512 0.19176912849350994 0.15395583921712686 0.10044430876254927 0.11607718296874683 0.16623845101177065 0.26264613762337996 0.12866915437295467 0.13945987031393836 0.2741168481447493 0.10151575071784844 0.0785969684252123 0.21385075668020223 0.1955928343115627 -0.04826740249469179 0.05529053324381143 -0.10832990733326127 -0.16239897242785084 -0.2908201586761711 -0.3214366100263475 -0.32950758675391806 -0.3831283649486415 -0.2234118294030079 -0.28989371205337133 -0.488808524684662 -0.2921970478834611 -0.10767188100306586 -0.1927137850640056 -0.284888460511549 -0.2954338292123213 -0.3858746826413736 -0.42149269049817295 -0.47633892602439565 -0.42006716593286575 -0.5916793262388463 -0.5287171301399957 -0.4859417547826461 -0.27192483606545875 -0.4068621929153657 -0.33222932033772284 -0.0649972307069906 0.03258340579265671 0.16673026178474556 0.026950689972281703 0.09416849782329832 -0.07539405483017206 -0.32834760422498993 -0.42850317811186683 -0.45841841776525055 -0.48623064562074036 -0.48299618662839683 -0.500278069220135 -0.421107432374651 -0.4677755867370375 -0.43898819378002074 -0.41703156505136046 -0.4080765251509848 -0.3739536543210901 -0.32567676009843083 -0.23755250546445966 -0.11739590939211823 -0.11417160621622148 0.0631464250060501 0.1220489916408458 0.2738084832832545 0.23173979715858153 0.23371750816465595 0.3138675402597505 0.34448631812307734 0.475165452739834 0.4576240900655701 0.45388311209409055 0.3960870229624414 0.27623075297824184 0.1695901975850307 0.09365226002614709 -0.02971778285312079 -0.0638810856569834 -0.13813117030185446 -0.29436882769187844 -0.32615476936450033 -0.26139650967603983 -0.36705545920155763 -0.24335566237227496 -0.11860344217750086 -0.05183428946321792 -0.07312608892200814 -0.10409791776971367 -0.1693111166654898 -0.057586843748983006 0.07662040444655364 0.03382560459795685 0.1989624436807397 0.33726440023464793 0.3098980612670475 0.31712695417861936 0.2087651320488939 0.2055575563567034 0.1725667020796347 -0.07654792154964078 -0.1619301173264256 -0.08655170980341353 -0.01122424181532787 0.16078949803353457 0.3567164381513473 0.4124818039519881 0.516503392182195 0.5189261053503249 0.3996517120595332 0.3212405659920761 0.2434980987751557 0.11669331225163423 -0.01893177884537663 -0.2764035440890763 -0.15178563239761958 0.13137035727707347 0.150499903165821 0.1188816085404969 0.06469500305697336 0.32846450925377135 0.36002316744351237 0.49143326803135196 0.5307823911110833 0.533866807591841 0.5670759685657495 0.5722757867668562 0.5617707011956657 0.49683217526390183 0.49239493407621315 0.46135728059565273 0.4132642022474714 0.3083142145643237 0.3673718075473309 0.26743710590406455 0.2161967285286961 0.09868793267883365 0.1305545881165056 -0.0420293107899419 -0.07110753502476012 -0.17420234537302992 -0.2147704998611128 -0.1555311442008778 -0.1662417002037049 -0.04196326145875135 -0.2269932019774585 -0.3590357386717127 -0.41276698154186714 -0.40932217289214073 -0.3730647699063523 -0.3338025196439437 -0.41851255130999654 -0.360688733280667 -0.38201733528840615 -0.24714221964224425 -0.1879613381041262 -0.0012096760086556064 0.09955507645323679 0.20058084833472123 0.27908322829526877 0.16607737731622904 0.454342219314617 0.5251424674779935
-0.22414662403499733 -0.24403875051639654 -0.2048751562844841 -0.38061772659316845 -0.4136279374701504 -0.376192179856697 -0.2096089289559735 -0.19941248402258238 -0.1942474840158094 -0.07800879978990269 0.08418595931507633 -0.08996223870790189 -0.09867689863697993 0.04702125574834855 0.023938715640060046 0.1796514267139421 0.23847920251018392 0.5400940653329563 0.6989614976044751 0.5304965451369191 0.5459046792610309 0.34520448853920627 0.14712958223380604 0.0015153407507661025 -0.04022972534511546 -0.14774271650451248 -0.11896921891438189 -0.25221775098395616 -0.31070370663782837 -0.3429054770889194 -0.27171893628699906 -0.24852970447882108 -0.22148364017004843 -0.2577076315798043 -0.3408517786511447 -0.38036643253203756 -0.2690006117921716 -0.057324142909224815 -0.2908066541158823 -0.13660462846858168 -0.10285402082326298 0.017240086831520014 0.031503264658343404 0.22506781548617624 0.2607316202010292 0.5235665664636635 0.8580147089044294 1.0 0.9702233409834107 0.9481812743065501 0.9060278409354766 0.5074748962644113 0.3966695355014642 0.2742297230207398 0.1907923239531952 0.052792947912192356 0.03847835593839875 0.022510345410000694 -0.19544945155635357 -0.36176018670583004 -0.42798707142832 -0.4187759566117636 -0.25871451100662807 -0.05070555776849446 -0.17530690406271127 -0.27165777051443246 -0.2974016096445557 -0.4491427439840322 -0.4285639591009963 -0.35236331623275713 -0.22366179780199613 -0.17333256028638988 -0.038713208330641305 0.009649402169064708 -0.18885916025686572 -0.14877024881452652 -0.26863655893588145 -0.07277037181180604 -0.1197527214133728 -0.21758330492904893 0.04816508367440075 0.2746898700800373 0.32391262961043915 0.281239606074431 0.2268950780615992 -0.08418962071839979 -0.13537028823262742 -0.06524980477439173 -0.0761535328087188 0.06097942477790507 0.33423179039653944 0.34816099880620666 0.1967715607624795 -0.06685257761460352 -0.030975142326040712 -0.005014961437781156 0.03038982395741563 -0.014107790364934522 -0.08921801592481723 -0.18887652770339056 -0.21138092650836576 -0.1701673203161243 -0.1507193958085381 -0.2439772039586614 -0.14731162067755646 -0.05216973407347303 0.08515004611731503 0.044672644797776634 0.05717331422035156 0.04725337258269915 -0.004385636453369018 -0.0323015179643825 -0.11509304069116975 -0.32021662418416424 -0.31705448933814323 -0.28315267104815517 -0.17777501091416348 -0.29736367445789963 -0.28822828573893156 -0.17906793996277803 -0.20141244886350987 -0.19968978844944082 -0.17520990384101798 -0.08649894987787202 -0.06285763933778694 0.015414136133368497 0.1255049831604713 0.17992236806409673 0.21337909010645378 -0.018942625386264098 -0.05475709660115704 -0.17831680838691485 -0.23848424813759506 -0.3379198783503975 -0.333197914209375 -0.2922960381547979 -0.3368980582344044 -0.24267696542154632 -0.14594423276565843 -0.10533316814942544 -0.13626776680134833 -0.23458850220534058 0.034878183858372984 -0.07556503996732132 -0.15843606201843588 -0.3076137236243121 -0.28469149222635703 -0.1496720962377922 -0.18193412154384142 -0.05181371688528656 -0.07695903020630482 0.014082482595788611 -0.038410302331402954 0.22728911190146056 0.48275141746741085 0.7624836576344844 0.8519212863884543 0.8374936662751538 0.8612535207400719 0.9211139289505553 0.8850410968410083 0.7086569099600355 0.6894759118055066 0.25321006784125577 0.014535847940115169 -0.05204085906327332 0.026502644911979154 -0.033488050892076994 -0.09586489242813459 -0.2021254088663378 -0.3344051003675354 -0.3624590763944965 -0.4695672542402664 -0.3776863526440316 -0.2895295849417285 -0.24221918279494523 -0.37314726671521387 -0.5226433176306058 -0.5008865605264103 -0.3875139799594591 -0.22297039321457846 -0.19446156424111352 0.036645182082960054 -0.05606195745679626 -0.19851034034697299 -0.2927262860881652 -0.37090518215472706 -0.509620697530587 -0.433978024507441 -0.3479487986660279 -0.5112298967097464 -0.20135101575024317 -0.08610361923965032 -0.20984075214512196 -0.28251751646777334 -0.22803628083721586 -0.232289219237533 -0.24428245437623275 -0.13509108605499043 -0.0005287132563235198 0.05319231218603115 0.1253416034619103 0.129458028955061 0.12264759158149366 0.025848380214095072 0.13489931258716925 0.1574134065457939 -0.021224937049420328 0.1287686138180653 0.27354885415295394 0.18863904983661953 0.2142477632209984 0.2896664332194583 0.30984364713177664 0.12759302781267456 0.21743847137057315 0.11341364373158475 0.06781379774208791 -0.048739008387098014 -0.12501733862467715 -0.14632901010002827 -0.18352770456546258 -0.1591737621613834 -0.16982310346175003 -0.22377221949755807 -0.09580558530667514 0.061518691148316 -0.03427720302979199 -0.12881217262334116 -0.11120718843458138 -0.12951821036195488 -0.21929945484446622 -0.2864160605429545 -0.2205838402692504 -0.3725541764897734 -0.30603352099464265 -0.34112963128303897 -0.1420676156949824 -0.2920962557688487 -0.20674476854869137 0.04364812409124795 0.13457361877976035 0.2670831174376235 0.1490622739913058 0.18959384236850932 0.10097543436614823 -0.09717945848629932 -0.19030311111187906 -0.22263239847579827 -0.26937436885945343 -0.3057645617915998 -0.3878895581700084 -0.3402992277410518 -0.3898069011699406 -0.37419031373110156 -0.30048921122044603 -0.266895562229834 -0.2153155566535549 -0.10178276473682453 -0.036954781735409295 0.09254142294305343 0.07092635935112458 0.19908307267885442 0.25205445786196284 0.34401540303684536 0.3602286563733917 0.377912161986087 0.5252728340959427 0.483341375626073 0.4679732702311632 0.5043009537646858 0.5493164764911189 0.4867839222409131 0.4067066535410878 0.3151771582531233 0.2465590804786117 0.07651707134859015 -0.060417721807668454 -0.12971242770978875 -0.22477602181363932 -0.30685727940652063 -0.2742158317327168 -0.3347257712463587 -0.21669346708412757 -0.13540297521989703 0.003986287021443203 -0.18229193326674709 -0.1840797864238682 -0.22886160195679028 -0.08251742073479164 0.07480269508444787 0.08006210379807177 0.21674263737220295 0.3980683054288651 0.33716367936117503 0.3915109751507768 0.2803637773044203 0.28097231651446036 0.26372307615832313 0.07047165487314512 0.0408443567930883 -0.01965541380823322 0.016201281056814426 0.17676986347528917 0.3219460421134038 0.3610087558815895 0.48856946432319526 0.47215867364327985 0.33407705028900553 0.30649077475379305 0.24428727022572938 0.1808589152812128 0.06957868582728943 -0.09056488206413037 -0.006436280103803381 0.20239211710033317 0.20204141456217545 0.1469390891819054 0.13590591679179512 0.3858850567185945 0.4164349455977954 0.5062584428518301 0.5171687864595735 0.5182673540675989 0.5204213334388191 0.5226502623436922 0.4813737765893316 0.4506076938323351 0.4499351200782407 0.43280308602137463 0.42032492426777507 0.38694386687411986 0.3390477900397025 0.2981064344750326 0.3804378553776612 0.21885493553677593 0.2974980919288251 0.1559735728842817 0.11600359203579631 -0.06618550400618041 -0.132976894068393 -0.13015822684976383 -0.1564673789194571 -0.06815316645625741 -0.23089681950792237 -0.335003396041981 -0.38708053729561076 -0.38130643739894815 -0.3723411625977963 -0.3069458324962519 -0.3257924674509085 -0.22077731825643607 -0.17987680106276263 -0.01000003627849862 0.05843292034556102 0.22511255680992878 0.30756534433947685 0.3747965013210491 0.3462540134493488 0.2412436242814738 0.5473154578206427 0.5850346121204462
-0.15244606765049928 -0.18901997297280637 -0.20585635115428877 -0.4169148936705536 -0.4389237430274592 -0.44488639225566623 -0.28831950140212126 -0.3215504743854642 -0.2802174452237926 -0.12921999562745945 0.027962571627981523 -0.08215169727649106 -0.09120390307091512 0.05598422505995464 0.011300546747155167 0.14989046225434335 0.2441178792013329 0.5892478947676889 0.712694472521805 0.5027953154482446 0.47381761459124044 0.2584285182672545 0.027622343037951285 -0.12300260893638133 -0.1697314908308866 -0.2748545352473275 -0.24533862537325649 -0.35912717569839986 -0.36748971749146864 -0.38034641140919057 -0.3069085026643351 -0.24954006573236465 -0.20881646866896258 -0.2535396188919448 -0.3290475395987728 -0.37990572886202995 -0.2647731919854502 -0.06590795367937845 -0.4219996479999253 -0.27994195404980565 -0.23452065809718833 -0.10439498584019563 -0.10074635951323174 0.0878690481212473 0.1051642314348617 0.4023543355509544 0.7517318587054166 0.9702233409834105 1.0 0.975910157645618 0.9591977199665063 0.46018801519050506 0.36254178849639423 0.22359996146839764 0.19554540129299644 0.08627682939910404 0.11097908549272291 0.149180478992691 -0.10298426574393972 -0.2582839277072144 -0.32030551290731707 -0.301213028356474 -0.15888548697544164 0.023089234853752236 -0.100825741243686 -0.21585370287429487 -0.26548742935489517 -0.47489990967046103 -0.4945447780019611 -0.454143882487782 -0.322089876749798 -0.2941244242829901 -0.1320224582095048 -0.05974177902546263 -0.25646879251170474 -0.1989815507808111 -0.2760821277663649 -0.09244001489975694 -0.12635185414057223 -0.2654872338374329 -0.024156761594012543 0.18392869074814597 0.2957855390531586 0.26618687851138273 0.23143243272341704 -0.031894252548058 -0.06774246679029906 0.05101455757485916 0.07390894849823579 0.22537651789497593 0.4925420239279021 0.5023585773671541 0.31942363165346677 0.027855483246913268 0.09102011599000623 0.12641110058805122 0.18185802433138346 0.13402935156576362 0.03746270064396681 -0.07836262645128338 -0.13377821669996917 -0.09040445006398105 -0.09470732401906286 -0.22311330130422366 -0.13286857458186996 -0.07503553553693401 0.01697255387121738 -0.031324766261892595 0.0011921150012777237 0.006947584931359721 -0.052666951886733794 -0.08444279622275966 -0.12487121558621841 -0.30475083531197955 -0.33715718970837055 -0.32353562828943977 -0.21835951555321928 -0.32823458971542435 -0.3064605300923929 -0.14966438456155468 -0.13489798544701334 -0.1389466791348507 -0.1179890857311542 -0.04331942608471958 -0.04358042799291538 0.029989050782845684 0.12715174006057997 0.21445495499403697 0.27655230275333675 0.016496042485104646 -0.1269934536772973 -0.26465462897503406 -0.3308755809679898 -0.4121831153498394 -0.4140542362408376 -0.34176289992953873 -0.3405244925159999 -0.22462822845126723 -0.10822393131007647 -0.06384998729383981 -0.12785320266150837 -0.20413728699883174 0.14042329142133528 0.0052890951317272885 -0.0699939729277615 -0.17411107315880983 -0.1352143215522518 -0.014281713890826681 -0.04414357011913414 0.0662130910652226 0.028691312623340903 0.09134457544276123 -0.02880094828874823 0.27128104067540265 0.5102616607838589 0.8495695987632342 0.9321217545208964 0.9050636843986481 0.9390683272644715 0.9459576248214487 0.89425947378896 0.7046722052064057 0.6581749763209784 0.18357045116166956 -0.08602849651465758 -0.18781145393150372 -0.0973239889077443 -0.1662942023104747 -0.2272690359827252 -0.34276515465401397 -0.46196927081472905 -0.4602690239228271 -0.5171232522294853 -0.3450440952576416 -0.2308518799878319 -0.1735135791539785 -0.3230818340352194 -0.5043608559164632 -0.5667960257711896 -0.39824239502357617 -0.21791167034091727 -0.2254050567419449 0.0044573801280997395 -0.12609161368591865 -0.2787534017396909 -0.38146224431697295 -0.4507473965745378 -0.55095453710023 -0.47722417289922264 -0.30418145822684545 -0.46879216995504824 -0.12738199933353475 -0.04942063049349183 -0.24946583684093898 -0.37223637884599725 -0.33950944294894836 -0.3523285681280904 -0.36040208947399444 -0.23779667324205048 -0.10228754693300442 -0.040569850721366325 0.07840968023332695 0.0933493877698717 0.11024367540555025 -0.030558027033406477 0.10317771759004536 0.09255536305986332 -0.09749587429741831 0.10543707456263675 0.2864247596626138 0.20945843577298043 0.25961074129749395 0.3237603558640158 0.3603196167321159 0.21783661754161418 0.28767997545219864 0.19618872976074583 0.1571040207056442 0.04085361744988557 -0.05179031846933634 -0.0901212367466378 -0.12450331167765533 -0.1501329223778316 -0.13855656262174512 -0.13074603737446186 -0.01984018786931921 0.10420540702251767 0.007448069325142457 -0.08484525599397337 -0.046063250139311396 -0.04131325859845439 -0.1505910620158778 -0.22333340438817978 -0.155536227327532 -0.29920164241179864 -0.2377381851084132 -0.29151560226727463 -0.10323552015011603 -0.2704509872817066 -0.1743071338203978 0.08224062263817986 0.16992034445886733 0.2867509953193288 0.1811271914464724 0.2191708867741489 0.15473267271527297 -0.02058365048146805 -0.11360083695440086 -0.1476442965712503 -0.19820316482444542 -0.25246164986666303 -0.3571170251424221 -0.33424465181215834 -0.3709590606429259 -0.3616177301166325 -0.2637818303971705 -0.21963761192062756 -0.16419341177919472 -0.03370881689887232 0.01925149239379643 0.14642763891646654 0.11493813798669797 0.2329432819624788 0.2955576253328606 0.3678027130225015 0.4130275230156758 0.42762008664048073 0.6122818278671112 0.5510635453370999 0.48115969191333 0.5310641929211237 0.5870189304390103 0.5228444823725674 0.45690639108708225 0.3715834874064322 0.29719355280196363 0.1062973420678079 -0.07811689389617929 -0.150598424155308 -0.2188394249655569 -0.3051595754044909 -0.26976902809327663 -0.3049919456372395 -0.18486522617867887 -0.12231243715024587 0.03458274742590667 -0.2003079238928999 -0.2061239039652343 -0.23522356065406094 -0.08739831560910252 0.06798310375628643 0.08165379740149958 0.20567700889205787 0.39901288263671375 0.3283711265302955 0.4052345447047376 0.29538477672563845 0.31090012493555796 0.2904023946539541 0.10783354823647308 0.06460866319382501 -0.01468079926208687 0.028575590932393622 0.17489302643974258 0.2963964130923951 0.3276706567015982 0.4677702394320875 0.44256589211659964 0.28976108071447737 0.2801797783302848 0.2278480107110795 0.19497247027846756 0.09954378572444453 -0.047722175810729975 0.05121870457922326 0.22385622899298085 0.19385402380681638 0.1354644823532691 0.15455967431934386 0.4136535192987249 0.4423972451058949 0.5098420715083436 0.5107159052378114 0.5066345821454353 0.5009458360669092 0.49936620999291687 0.4439413249805356 0.431040309254074 0.42743433206911474 0.42010276324959894 0.43043313796190896 0.4253196786060758 0.34516600253101287 0.30704289025536496 0.45407448141307577 0.2515661250466752 0.3424871478194869 0.2073550127179765 0.16388738511867743 -0.0375141105241358 -0.11430219115712925 -0.12941633876054837 -0.1565653220409131 -0.0813117409963498 -0.23695981717186543 -0.3322123789123494 -0.38457674397760694 -0.37734856591159494 -0.37507640621779453 -0.297940056817407 -0.30405770645478797 -0.19010672164765058 -0.1232259191136811 0.06387772147292453 0.1396685746726976 0.3142910131494775 0.38140035806529055 0.4438733388550318 0.4101990570599271 0.3186543771922197 0.5526805228933968 0.5786495853898764
-0.1354446738322276 -0.14104281121689152 -0.11774093289598449 -0.317929112756559 -0.3404155238493074 -0.32264695323245945 -0.15226884355760287 -0.1921719724899884 -0.16906243894364872 -0.024934641339491068 0.12279945119762936 -0.015027069347489317 0.02464238418568987 0.1620018739519299 0.0762286373476716 0.2801572292315268 0.3638733033591091 0.6609578801716773 0.7817449915348381 0.6112130117869294 0.5422373953314042 0.3369476710516922 0.1445643188067923 -0.001561640154234659 -0.06063905377354834 -0.1886929180314194 -0.20024983363983484 -0.32359256153975124 -0.3699172131473732 -0.3688898881939811 -0.26564210686029416 -0.18846436096046584 -0.15408149554952502 -0.20154911906414283 -0.28381603352730483 -0.3177857551341338 -0.18961589194828632 -0.005666716686113806 -0.35503292879199594 -0.18239052385303825 -0.12826785444461197 0.009996679854753015 -0.009310588929860291 0.15438831060229707 0.135815452821152 0.41712052059456944 0.761226791393921 0.94818127430655 0.975910157645618 1.0000000000000002 0.9701323969635179 0.5530656563366659 0.48166990917386343 0.35564801266024365 0.3291212754653546 0.20995033103295851 0.2145740551908755 0.22692387361995936 -0.02890868361992208 -0.20554922490080837 -0.28217174805140555 -0.2921637008395666 -0.1452309448054446 -0.0035837773315788215 -0.10674687007419263 -0.2470505730127152 -0.2773401658354188 -0.49849309814298176 -0.505748263270511 -0.4580098292772414 -0.32259689255405644 -0.27327819656704916 -0.11408752553083591 -0.057898773695854486 -0.24901310607583552 -0.22152970118024928 -0.34805699580094407 -0.15025501628227145 -0.16159514749459197 -0.28531556289235116 -0.011471508662022508 0.19863969981698532 0.3090907715200098 0.2228117228313713 0.16860607261808813 -0.14464862715815044 -0.1289557154424288 0.0043664359539039715 0.04056341521942846 0.21298472164207233 0.46596446393039526 0.4933103097660136 0.338941257481055 0.04808405401153266 0.1007281874850028 0.12726491629989692 0.16610402764431403 0.09186819314391402 -0.032737574368492596 -0.14339456513581278 -0.22421285512311043 -0.19378459670743922 -0.20445236350059107 -0.32782792449900483 -0.23537911677014722 -0.145406121330906 -0.04913969625556447 -0.0842971068121362 -0.03703689056998627 -0.014667768140006539 -0.06537674052358211 -0.08943613599547576 -0.12060024863251746 -0.27846759415002253 -0.3504949359447851 -0.34971767992861263 -0.26220690552476766 -0.4116533989554738 -0.4027842720675208 -0.22861526356430217 -0.2370932981530986 -0.2387892280103924 -0.21230153304302626 -0.15308361810232815 -0.1364270657012411 -0.08765088709109374 -0.00615936430312914 0.12450254390687136 0.21376410230548926 0.004795962854119874 -0.13921882935296798 -0.21530492964556014 -0.3060447014529011 -0.44203817402677115 -0.4440990454977149 -0.3795968659993183 -0.3946913023980958 -0.2585762210992402 -0.12286922694748263 -0.05898342554886626 -0.06312763057007989 -0.14352869377510574 0.21502584116931664 0.08842002266210604 -0.0006602838475158933 -0.1665838197917293 -0.11499134912282534 0.020880730623169995 -0.021219532709703247 0.10615757965100492 0.08507030928318217 0.10638753394941053 -0.026855743431159467 0.24012206972782635 0.4794241611432543 0.8190560664672633 0.9063285995838963 0.8464297000785316 0.8854523911833959 0.9044385870601799 0.837756084312338 0.6588435760193495 0.6129724159111104 0.16633484312457752 -0.09612555751004544 -0.1875496928891285 -0.06654673313359177 -0.10159936146458663 -0.17388826840888758 -0.2683850805910642 -0.4045323668705941 -0.4072391259836914 -0.48334977811141555 -0.3149509606160541 -0.21795386784612486 -0.1794139720812881 -0.35493859747791257 -0.5179783863173236 -0.5790860731567742 -0.46897935470650604 -0.2945535164260306 -0.2706235098688599 0.04701533277400226 -0.03215924486758172 -0.2943118467556091 -0.4169398593901253 -0.47619443642047454 -0.5780267013460252 -0.4952228731113166 -0.3967583707065544 -0.5541304002821797 -0.22845854444294716 -0.13974129411747668 -0.3198949312769518 -0.4299634823056784 -0.384556950676291 -0.36283175625076763 -0.35138784712408316 -0.2467369893308895 -0.1266492976088245 -0.08575198947751397 0.04109245125056585 0.052894444199123244 0.08383937610028344 -0.074969908427085 0.06758836361669357 0.0332415023758989 -0.14963212352895108 0.05249279485304048 0.24977206189238682 0.14744022563400708 0.18559124819813522 0.26983832342221176 0.32898464739358196 0.1885305627666612 0.27712224593900037 0.15190572345720382 0.12183178046215158 0.010359392536405948 -0.049735384215184864 -0.07169998133733659 -0.12560577244607413 -0.13758044075678183 -0.14909357776732526 -0.15752941225717393 -0.08137281455404631 0.03725805332752898 -0.06043442901461918 -0.15058500431253083 -0.11465896427331017 -0.11364743871963877 -0.22488613926746737 -0.2722772794575053 -0.2021995773974717 -0.35402381049768356 -0.28633743759955943 -0.32177532702665085 -0.12423774863375191 -0.25193151182175644 -0.1443845108662845 0.10848639160945533 0.2576325659169254 0.3505958451692389 0.2334466924191509 0.2828319837543127 0.18475401337842773 -0.029012653194617783 -0.12908334974844143 -0.1703848838531982 -0.2245210299623368 -0.28352061641329057 -0.3905248267730057 -0.3858585982284551 -0.4152055498340955 -0.4146668140395386 -0.3155942729628591 -0.2652235347572758 -0.2249876139724402 -0.09545584086717306 -0.06379202976085246 0.05565789800813759 0.017149675320224145 0.14653831615638138 0.22209152516828784 0.3160534616398702 0.3532636440706519 0.34003990116004285 0.5791903070696603 0.5556722388783111 0.5107818311384527 0.5534177415055829 0.6056635680055948 0.5638650552465805 0.49489952343646465 0.42392494035378636 0.3653580213787543 0.18901293854034337 0.0019183718177226386 -0.10569773307621114 -0.1696509955502601 -0.2639418370149104 -0.2112602611757742 -0.31791014796848405 -0.18818274682854588 -0.07752214956301115 0.06744844724711084 -0.16352909922179126 -0.1854623287751581 -0.2019795557614592 -0.05935863275415577 0.10632923611130544 0.10918351729310327 0.2264183988971759 0.4073020506393289 0.3197958767526684 0.3795513274452638 0.25645654622504627 0.2712527305123195 0.2199986795208753 -0.02265585146926024 -0.02812286498171012 -0.08010282344712223 -0.023437985733055125 0.13625748928665488 0.30211481484305047 0.3533038215850343 0.5078506179364897 0.4975213042203697 0.34990248543688474 0.3462427386609566 0.28725157258805306 0.2484677623594868 0.14516599322765295 -0.018299896404237067 0.10311598865433616 0.25547092616005307 0.2592862841806078 0.2114918672739297 0.24790529205914824 0.48655568314178416 0.5125481368891556 0.5787081088807146 0.5684571021446556 0.5324243199881555 0.5143869698822738 0.5016535269737297 0.44167971194941913 0.42495524962955705 0.4082599468714573 0.4032597678855332 0.4229948315968689 0.39357144487376866 0.3615325373016147 0.2547457360791336 0.43517653430542336 0.18730072918926743 0.27660375501437995 0.13968301350851375 0.13923173344953052 -0.061087961851188 -0.11823816773194112 -0.1282272799177797 -0.16117737255048045 -0.08013481779256551 -0.24984879538011406 -0.3590662972505376 -0.40714163909369333 -0.38448112194272166 -0.35778617591247863 -0.26302983850296113 -0.2955550198375821 -0.16307174344026987 -0.10902020455503958 0.07333341248337343 0.14129445241878222 0.3036149658104464 0.371816654202905 0.44889507963282194 0.4808933234665686 0.3851382025803142 0.5920189854881802 0.6192132995230625
-0.09360750672330302 -0.1062156055849759 -0.12383798023957662 -0.3731836730435896 -0.41627798442039315 -0.40142625087625033 -0.22746131928048915 -0.2843558598008279 -0.2668401809776748 -0.11381367924000427 0.03441280202514104 -0.045306797673022876 -0.006697690497162004 0.15706393814979544 0.08374019287122497 0.2885041012726187 0.383316686409148 0.6419770486462282 0.7382988514034907 0.5398564146643781 0.48403138514782873 0.28772840952745793 0.06529953392438344 -0.0947710869874238 -0.15519822787681195 -0.2735122079522071 -0.257767154695107 -0.39648886713503456 -0.42059975494126495 -0.4309244866421593 -0.3401290707686031 -0.21398335531519805 -0.1434106210811823 -0.17829732319485744 -0.2553678568525617 -0.27801494556942163 -0.17605930892590016 -0.04428508565794065 -0.4422875530714599 -0.28320370567232855 -0.2102339144777077 -0.06683863098839551 -0.0807293446286529 0.08767692378879254 0.06536228011704713 0.35785072708161597 0.6908965339426121 0.9060278409354766 0.9591977199665063 0.9701323969635182 1.0 0.5340058098334687 0.4742434143420381 0.35559259924534103 0.36597688453204524 0.2599589992473563 0.26924960632811545 0.30697801819632253 0.037464881248050405 -0.12324090580384171 -0.20239324932760083 -0.20861317945656488 -0.09680453718249253 0.033215012442612504 -0.05943831512547409 -0.17810139578039685 -0.21960138536955573 -0.45555948902813914 -0.4817543393847386 -0.4640016780144918 -0.31501203601566047 -0.29193743659576715 -0.10871372908862903 -0.04757491673853796 -0.26459301382929573 -0.225707052962846 -0.3243158430820894 -0.176419474561868 -0.17056741377322093 -0.31028459957290905 -0.03699613088627182 0.09758593685026296 0.22624757543238067 0.2355296006422323 0.24397617674178937 0.0006231819305687738 0.01699855340313401 0.16920906371961392 0.20330673579644248 0.352301842808778 0.5551126806055379 0.5549776329765369 0.37167365334214864 0.07882887030446886 0.20697719446263702 0.2637342303938712 0.32377805577222923 0.24606458330510161 0.12045849881938843 -0.005144239323425495 -0.11200885543406819 -0.1018990672567312 -0.1313386207969284 -0.29240766450374023 -0.18920877704190336 -0.1639414384641732 -0.11985208666135348 -0.16481163217847514 -0.12381076201335668 -0.08767512938221268 -0.13951920394270875 -0.17296118358088236 -0.1257881322776983 -0.25099525142786844 -0.3846741397612668 -0.3926802827953645 -0.31627157902915687 -0.4562817539095321 -0.4306231123824563 -0.19961983882542522 -0.15949936493444045 -0.13790851730103332 -0.09507690900164217 -0.03732283156457734 -0.05105908931841025 -0.020707448375268955 0.02187595028226046 0.1445835492215008 0.28852124657992795 0.015072487482933543 -0.24689014489857217 -0.28388395372232483 -0.33408721375313893 -0.40753898571124225 -0.4229507435837112 -0.33875235913427787 -0.3336082460795822 -0.20028500183482065 -0.07425708535554967 -0.011775033204247852 -0.06767541383217397 -0.19684245904200165 0.19050706368756262 0.08723800873659464 -0.015629487479951822 -0.09115908444042801 -0.01743941324175248 0.10577716569617597 0.09855119626864445 0.22319353751400298 0.20491081121488974 0.24875227313895926 0.07844926701998389 0.37192421170570866 0.5639450790217887 0.9000159037303876 0.958977123886339 0.8984369919008435 0.9348771311515383 0.934521691643275 0.8563707311879072 0.6743486795491831 0.6214776610887445 0.19893181077522212 -0.07484720241774193 -0.20647669591720233 -0.09586622513405486 -0.1532399905052891 -0.2145912087754183 -0.32841385699896886 -0.4501146265625046 -0.4135851799068203 -0.4755441947144621 -0.2801885994540476 -0.18364324559986506 -0.13922416929324077 -0.3004263892358046 -0.4878908679674558 -0.6241255493888246 -0.3859674564082055 -0.21820473029224755 -0.21307285853705382 0.016079375568325525 -0.10070183045951794 -0.28529404720267815 -0.41459631546612513 -0.4787651781452041 -0.5622541476765682 -0.5046194981742421 -0.31397165806240906 -0.4674077511782284 -0.14359783950373403 -0.08359807258884448 -0.3077960911344698 -0.4596374916048529 -0.4058813740395022 -0.3893841100980946 -0.38086963986657724 -0.2507727962244806 -0.15817738767222975 -0.12132505584937725 0.033547591967337205 0.04987178796062796 0.0897185495738447 -0.08012437908150731 0.08559983289968463 0.03753131966290451 -0.13824671491144064 0.08193709232497623 0.27831205525327396 0.14163383492203585 0.19742015299431495 0.28875841580176786 0.36370698058883755 0.2411913870465981 0.3147536241023117 0.18468301307494353 0.15707323553732794 0.03411528963042628 -0.03450172159655781 -0.08607077588749275 -0.1217181350605946 -0.1434229079597357 -0.1129071110768433 -0.10731059698776305 -0.03384533579778184 0.04952244867790695 -0.045184057346004655 -0.14171784545599492 -0.08820745153577758 -0.06044805900412236 -0.19223662243669185 -0.25296030410640924 -0.17858279974540212 -0.3021823607579269 -0.224155579338172 -0.24475116545054248 -0.07121258956638939 -0.23760217649947002 -0.145558448340889 0.07974775651805925 0.22531438031067133 0.31155018732674244 0.1973135132685922 0.2489943512905654 0.18017449148624082 -0.0009543586424159029 -0.08820182599062129 -0.1348475798289383 -0.18531232334559575 -0.2546049304226472 -0.36450253579898045 -0.365285425583198 -0.3942844263784635 -0.4051029157536886 -0.28865068011802675 -0.23986778447905857 -0.20985484843194233 -0.07038797827284211 -0.048034301391266014 0.06555658505071799 0.020352348710505664 0.14923434510680728 0.2394860923254733 0.3376278321125465 0.4067237605411203 0.40340966667998196 0.6578314450835504 0.6201891334823583 0.532383193670958 0.5775127243078633 0.6349965768162167 0.5834116295764384 0.5149349378743667 0.42980728235665616 0.350097828103915 0.15311670147916834 -0.04218309420963616 -0.17666285996734973 -0.19768849256580218 -0.2868059856040802 -0.24183427635094307 -0.29094743741514417 -0.19044459901609326 -0.13898730140164658 -0.00528183868157456 -0.24040401548758183 -0.24029016572293316 -0.21770698379721148 -0.06106565285819223 0.10764839899429415 0.1011377163315544 0.2130496979273979 0.3936238721261148 0.2970177226172647 0.3716207504775796 0.2768849443398641 0.3702864122602066 0.28760468610549017 7.430646926791609e-05 -0.042858463708231626 -0.08264162023337027 -0.020305570269966964 0.12411312477433788 0.2878895657318751 0.3265269462559355 0.48507740608910116 0.47789735438479836 0.3130404740897442 0.3383677493383048 0.304789343464969 0.2965015073090258 0.24952062077186637 -0.008950698752845014 0.1412530846658604 0.327177403765864 0.27306655827381776 0.18808418061399337 0.20385706614149718 0.46520736857416767 0.504599020667195 0.5679115897537709 0.560730795143176 0.5287755641580696 0.5078512875822766 0.4942074347739551 0.43168694798537927 0.4258842834616031 0.39899598218438587 0.3877676847308422 0.42891693980995654 0.4213025157027633 0.3558449845925896 0.23338657259401985 0.48058036847426133 0.18013544709703425 0.2834883617019593 0.14705817808137678 0.1455242419416211 -0.05680632884049867 -0.11163148257939211 -0.13690902430626212 -0.17561459388198708 -0.10049146820912609 -0.2706105619868892 -0.37300359288797635 -0.4150294357655932 -0.39186367932489485 -0.36686891116188136 -0.27320262652611355 -0.2922082765562232 -0.1710059031694757 -0.09937507152369447 0.09489343462377235 0.17256476148744568 0.34154874388053935 0.41483300873990664 0.4899491657696595 0.5407298059812691 0.4553310314513242 0.5906925490269366 0.6044129943470089
-0.4820577950148095 -0.26700149065748957 -0.039319365075098804 -0.09164618670752746 -0.053399306854428896 0.15609951704891534 0.38127564351609233 0.43515908576301293 0.2963509536841125 0.19266455970914984 0.2015775129745988 0.0903561032664057 0.28117348654398944 0.3017508235613998 0.07289552088089349 0.5375968359405864 0.6007983794958552 0.4090354293713598 0.5340527598257752 0.715048805016071 0.715043027383799 0.648605314577552 0.6847493123034885 0.5935436126341652 0.5508601942157395 0.4654109019298161 0.313963187152787 0.36403064446025923 0.21324314085409588 0.12130959458586857 0.22943513102618188 0.21078123948059546 0.27957952644171474 0.25037257772716387 0.15374925366803582 0.180790744971064 0.1955431000184899 0.21601175785022844 0.354736938371871 0.47318563513157813 0.5254851899088643 0.6399283673602961 0.6448601512970324 0.7821286609242778 0.6992751849794192 0.7156329900862051 0.6610467100702077 0.5074748962644113 0.46018801519050495 0.5530656563366659 0.5340058098334687 1.0 0.9494487803264918 0.8694975108908287 0.6997779570997982 0.4099202687703986 0.23161688550011025 -0.023685628855252838 -0.13724289441618115 -0.2878488979408697 -0.44894418530759134 -0.5838144628794707 -0.5852136985410877 -0.6172143260397257 -0.597076943487871 -0.5867176763475015 -0.4778967880030708 -0.36553733759869966 -0.1498642661652544 0.024757684565432158 0.1938161939110803 0.3102338339365396 0.5020130138918248 0.44428081158985405 0.30333185355282105 0.16219391594482316 -0.25429297241357696 -0.07728837279779807 -0.04921812129276974 0.044857428985614525 0.16489566875511036 0.278159240967083 0.45234350488634933 0.356853557710512 0.27733717745507974 -0.02953712487115801 0.025327217698284957 0.006279081185083636 -0.1571804332524438 -0.10626461328365679 -0.17847796134472438 -0.08610393667958521 0.04908852763450824 0.13037814007778759 0.2231685918110236 0.15152218762642847 0.10318368976728079 -0.11360100087074246 -0.16374781223696383 -0.26429463871216685 -0.3451454928857512 -0.2946807648303751 -0.2752172021778272 -0.3168911865825168 -0.24674659743696586 -0.3026195303828193 -0.10928907855243845 -0.16209054727911434 -0.24369489739653805 -0.21338701285809183 -0.20871822080385738 -0.16573862536607933 -0.13117302697502795 -0.06616514860930618 -0.2178827869258954 -0.20796054328471722 -0.20097496372086943 -0.3586728189344768 -0.31863893851857894 -0.12627549983179387 -0.26632135712777927 -0.2401615651621892 -0.18602307623751152 -0.09613360041047293 -0.01632356807621719 -0.016955907953237634 -0.04431816142793467 -0.15068599349762088 -0.009546306604477467 0.07794278964102973 -0.15482993877385973 0.04941177523357195 0.08918408378591393 -0.03311809210528536 -0.09700871128586344 -0.18174061590620458 -0.40264705575352794 -0.40523504346896977 -0.47478111798278505 -0.41750857942227554 -0.29035936180553396 -0.33022784016290035 -0.010799555249691159 -0.15719159758998963 -0.0005859905005140059 -0.470404892502691 -0.41730597381438705 -0.2685668929302786 -0.2562947726109411 0.026933399344222626 0.11446571050771918 0.34229831569378943 0.4488848296123104 0.5289377565136183 0.6880913313964346 0.5349928058557033 0.4393222629662227 0.42706073278634554 0.3830783599138131 0.48448592568160626 0.46253970309183645 0.5045963504142823 0.46684332596789974 0.4767529154489492 0.428439984262282 0.43408874567574124 0.5209833145134967 0.5543363042878581 0.4761220779136057 0.4067054254268584 0.21199107550552468 0.10203811932041013 -0.26166379797643585 -0.4478046105426825 -0.5483234851153761 -0.6117380788369784 -0.6548149531962941 -0.5833363734778866 -0.3276416470906366 -0.2520863879770756 -0.20213884911705252 -0.321246866193715 -0.08842077183646883 0.05340857415387662 -0.12236612957529422 -0.22044701652742899 -0.22074076856327415 -0.41021160222635994 -0.40340879870193513 -0.5102391937060164 -0.5169921250833556 -0.5333623679453898 -0.44566996160450467 -0.3835327635048648 -0.2845653015640951 -0.20119666179953538 -0.07275200421537345 -0.014691311142729228 0.01988186491031188 -0.03080390653243263 -0.0858054616172292 -0.07767662999895389 -0.10560968905143242 -0.1646889381895398 -0.2396501057473915 -0.22253231484358896 -0.14424061696089652 -0.1502540540187182 -0.22456108797490917 -0.03846377446652849 -0.18571497961608857 -0.17375204377359754 0.0007050461610682579 0.0803622308165633 -0.10353952037003987 -0.023789874952556442 -0.3251769681993711 -0.3617842534883812 -0.43967078756733935 -0.3833072307934562 -0.392338756567854 -0.45774947592027276 -0.21239056460559386 -0.2612899194128563 -0.5336184584400783 -0.4333621555757573 -0.3884332307185688 -0.3713949732765665 -0.43917644557196206 -0.4536913557352397 -0.5308840794662122 -0.5693506450975309 -0.5564442645036896 -0.5374654993088459 -0.5915207676535167 -0.4555028674385501 -0.39087382095601014 -0.22901800140796486 -0.25841951770240135 -0.2581521970089892 -0.2344447605925212 0.08594613768117917 0.15448356981434577 0.019470899516935748 0.09594372694197663 -0.14239839318674297 -0.4267268512518839 -0.4588559887949504 -0.5048770994448137 -0.5674975370959866 -0.5670824585446266 -0.5912874196939281 -0.5282889868106074 -0.5191648257370879 -0.5296847255932526 -0.473793700027584 -0.4745608135435623 -0.5013260087933101 -0.48412717018872 -0.44557029404718335 -0.3982259516432353 -0.4101449775330365 -0.21021066920746811 -0.08517949909300936 0.12948697828967765 0.14667911656406005 0.1044824773847641 0.230502552830939 0.3498299386885984 0.5210535614669041 0.4646824548949612 0.41521999976743135 0.3693374684890485 0.21725304121560549 0.13877665605266468 0.10968682915062794 0.06469006220021895 0.11678283352067255 -0.08420161245441751 -0.14881490599661132 -0.14895443112797263 -0.002695051118657087 -0.2182202109867901 -0.13450255821482063 -0.046020947882597765 -0.08273832843549107 0.043306303477771604 -0.10228468967904188 -0.08380649576205003 -0.004288777416595544 0.13035859339546968 0.08265461561087892 0.23913586147629956 0.3426112013595962 0.2979714698684662 0.2923010377390982 0.1919258444260355 0.2435195120958229 0.10224727246369297 -0.33474982793139874 -0.43285484061724255 -0.16680599148080286 -5.362668472189402e-05 0.15967541818775138 0.44539890591744863 0.5190055973451491 0.6374233131601843 0.6551259505705258 0.519007813805509 0.44430643545152226 0.3459889408729936 0.18203433286396373 0.12819477117156067 -0.2057582696558779 -0.07986095687248183 0.1637642331236495 0.2004188461472767 0.1571683018825855 0.1670570540514437 0.36354812823577987 0.39494298935941224 0.5174291825647376 0.5183196657077466 0.5270323378068933 0.5069548278468929 0.5023121540813335 0.4801738181056986 0.45616598778609746 0.4398736256940648 0.4244736449240203 0.41384280421519637 0.32486166337479233 0.4478257646684381 0.12238974673095146 0.1270663746902261 -0.08539895668713922 -0.06214587234089987 -0.2040034668791429 -0.1558735562031618 -0.20343371845780694 -0.20804461568086527 -0.17358288790625892 -0.22275852615728045 -0.09875424009488674 -0.24766563949465692 -0.388902075127828 -0.4142194419267551 -0.3914138201972284 -0.3164666286065573 -0.3034918116600116 -0.42405249305835446 -0.3410850669771762 -0.37050214064707115 -0.2717462963548776 -0.26315598404066076 -0.1857464598969229 -0.060458437621671704 0.09949129183282727 0.4415037305176949 0.36813600301179195 0.3703946669152395 0.40250196359910173
-0.347678072477163 -0.12408293322372 0.0660898773242773 -0.02272420460803934 0.029943211435320166 0.2780616505979631 0.48375198166251837 0.4885648743891418 0.3164304624035844 0.2211049215684683 0.21929387492732735 0.16191209539713014 0.41047461489003756 0.42859774557394165 0.2092814993082736 0.6769152123561487 0.7365728090264148 0.5000054823776098 0.606377201166805 0.781622015436943 0.7089959929570033 0.6374257794575217 0.6772161444932691 0.6061427317268906 0.5463862355467611 0.43842106749124793 0.25584568963613236 0.29671876725382385 0.17079780103601222 0.07551958003786412 0.20638034191364002 0.23296829175742562 0.29004560225321174 0.2408910761149526 0.167659906032897 0.20763880637491594 0.23087475497526902 0.20862081369850435 0.325142637608471 0.4699854867289018 0.5211917610069472 0.6372446643586892 0.6038919341843989 0.7075697248987909 0.5892638724770056 0.5896468338535947 0.5623937422149594 0.3966695355014642 0.36254178849639423 0.48166990917386343 0.4742434143420381 0.9494487803264918 1.0000000000000002 0.9462379434655047 0.8383673445652533 0.5972337928876134 0.43784702012344956 0.17843170533955857 0.07142172481687047 -0.09470105632804014 -0.2875660480538396 -0.45490405725158195 -0.47746921805014736 -0.5504055045433417 -0.5027801259205872 -0.5301528649152198 -0.42009509490094216 -0.35002652965240716 -0.14845276831584034 -0.012632365174429108 0.13890386165135862 0.23835506112063773 0.3992205441841459 0.2944694251555637 0.21222237558860965 0.04654163932987745 -0.2944456708490198 -0.14355725052559085 -0.07650132809703732 0.002876713984331388 0.11458374464141009 0.21284360358379995 0.38107881856848597 0.19702950686965806 0.12960513963220516 -0.11862461704499866 -0.007521121800877542 0.022333518130366298 -0.0672360172872457 0.004063565820422538 -0.12758251663027076 -0.017233535624802596 0.15101417149782675 0.2183014924028554 0.31168740215490226 0.22491114263131118 0.17183891727219205 -0.06448351782956961 -0.1578739257435359 -0.2408899690712695 -0.3579164158364054 -0.3204078750789528 -0.31098425830375176 -0.33243774452592123 -0.22226297503454026 -0.25868381545234265 -0.12250933368689704 -0.1747334369248404 -0.26297526521695913 -0.21015478440510896 -0.18448379840171678 -0.14826827070726384 -0.1108287707559932 -0.014700349490165155 -0.20997802406703575 -0.21476233855002835 -0.23041840443185443 -0.40713831615031304 -0.3767586727148428 -0.21311399909535053 -0.3442164668092839 -0.30755389985979165 -0.24270102995254314 -0.19486246151207925 -0.15046718797306827 -0.1939234277505161 -0.24062224911862104 -0.2807256144786726 -0.1301302361278963 0.007536488391072748 -0.1802175183652841 0.056209726295820245 0.05590693488156178 -0.060291879034873735 -0.13601728193046198 -0.21963535899890796 -0.4153826908661569 -0.39692902725254475 -0.4284449520127591 -0.3541186646746149 -0.17641888498251201 -0.26008956902724173 0.064821592365134 -0.02981134327573085 0.11163944511227282 -0.33647502302016363 -0.25305769449345844 -0.10071505678475161 -0.08235994562364014 0.19110259077781072 0.25954059567853366 0.42666015098020765 0.43500329483734707 0.4608747533470782 0.5486648610212416 0.4263156946954015 0.3444115615810567 0.2884253646852352 0.28241410857755744 0.3878897924624116 0.3166637880386809 0.3411169808513466 0.30343990817403077 0.33812263544893273 0.2970030179083987 0.3142957157178004 0.4165142400882724 0.4968259096476685 0.4326584687938126 0.4001272227014913 0.22095205580675953 0.1401351119699086 -0.18778615806991975 -0.33185415445626054 -0.44036736293700146 -0.517162354990066 -0.5888941713153761 -0.5108438281232073 -0.29074614906990315 -0.3007722184802792 -0.2675567992828765 -0.35664262232740973 -0.07383876006425208 0.07158132306812376 -0.1716577044379879 -0.26963298557268595 -0.24458029146579094 -0.396370180680162 -0.3891927978381166 -0.5839834330735568 -0.5457877170631619 -0.5597149517838417 -0.4970556702678154 -0.4314910470862311 -0.3462531040289936 -0.25829564635220337 -0.11923180195667171 -0.04922444066434839 -0.00373463477598565 -0.04215743563451592 -0.10089653670714846 -0.06229938849079571 -0.08097855015445017 -0.1320148771290823 -0.259005446778016 -0.2441134159070163 -0.2032670897785697 -0.19620329894432317 -0.24431140062430998 -0.02810446648733264 -0.18496497022733274 -0.18583323055719325 -0.009162012142181326 0.06741369360493978 -0.08669929747788818 0.00660558253356471 -0.28324847560622896 -0.29559300643513425 -0.3718559105038651 -0.29724543740492193 -0.31331201647461854 -0.4043180922705275 -0.19227657475359053 -0.27369266531001446 -0.4836424871391798 -0.41658464231530806 -0.38182487358206973 -0.3726624761909846 -0.4293022332582086 -0.4349641391688172 -0.5248619149473082 -0.5709724546618107 -0.5530574981574199 -0.5244526600129442 -0.5646991610679898 -0.4253536727079725 -0.3280801332155591 -0.16398491125903616 -0.18404542622955278 -0.16610231937838124 -0.14517950203820928 0.17586409412144072 0.23134804746569884 0.11443566748714068 0.1864300162854511 -0.05110202946339808 -0.34380951186895536 -0.3751422482654266 -0.44675725891531265 -0.5044859880447469 -0.5245827007468463 -0.5531416569183844 -0.5241182633656802 -0.5129925839103384 -0.5238270875293235 -0.4835580971967209 -0.4825180838268943 -0.5049316907392182 -0.4746218602200649 -0.4563466132568255 -0.41020602750243934 -0.4284879774725278 -0.24794344985646094 -0.11013183409235064 0.07485750651945886 0.06902993020569548 0.003793505534979476 0.18935998006577293 0.3231669008417446 0.48759927161998284 0.4391423392432414 0.3896939634733082 0.3836179405435529 0.253462804756874 0.20591866122807456 0.1768964969950862 0.14371551847889444 0.15858612765050276 -0.005693715541650054 -0.07121960552108786 -0.06723348332254125 0.09807596228616439 -0.06257024936922198 0.007404523420821974 0.10396814168781027 0.03392058836042284 0.12331185259790496 -0.07246908688213323 -0.0537546686560735 -0.024325352110445723 0.10833824346998064 0.06859090155507723 0.1888741977008694 0.2903918703218172 0.2328846705219715 0.21839519975401153 0.11605689884067413 0.1793531465727719 0.010316839355358931 -0.43530110249882503 -0.5011448664586514 -0.2536197761320508 -0.10423552678427858 0.059088444018380634 0.3660679348346336 0.45261698909819653 0.5804052100006708 0.6027280914746499 0.47350810025855494 0.41265727898216054 0.3019865515236712 0.14075926780458112 0.09115682808321517 -0.21302759957574396 0.00716909982698605 0.17797046405957465 0.20920773349530944 0.16584969618176568 0.23570836013285978 0.42500377410217616 0.44509191874383114 0.5428878918536909 0.531110460700096 0.48755788942175404 0.45976410125585837 0.42596899388081777 0.4032995902435532 0.37920794424947274 0.3368436656059784 0.3160637982268028 0.3304378040223069 0.24440913190392152 0.3987302184456849 0.06759688425332865 0.10099127069982827 -0.11965979396038652 -0.11470812869644427 -0.24342638189409546 -0.17779624539231115 -0.23227146812238192 -0.23188423234757338 -0.20616404461420587 -0.23894924406036103 -0.12159773970398145 -0.27211480230250396 -0.39676728012296675 -0.416344127292827 -0.3896955846606934 -0.30035640754329107 -0.263894506417134 -0.38053234829057986 -0.280369713610409 -0.2977679454858862 -0.20524279200169462 -0.1904562333951992 -0.11353334328592694 -0.028848141520041597 0.1262863278326458 0.47065450180229046 0.4067063289918379 0.3765240054251168 0.42681439594375226
-0.18227900238898243 0.04895653010880745 0.2571065066696831 0.1362243173301718 0.10248807160428883 0.3692720847593344 0.5346709075135463 0.5508534759227229 0.30057771420171797 0.1776128084224433 0.16315132712280161 0.14558706496312265 0.40632891218096245 0.407896645237079 0.3330832287466982 0.793078613247213 0.7951433663444056 0.4428335142175592 0.532899786358643 0.7473282784325957 0.6806997786512405 0.6328859156601566 0.6894354064284296 0.6400266563899213 0.5849898449481972 0.4851134177227927 0.3631517022776649 0.3186120914179894 0.14593623180544438 0.007466927284888889 0.14201305936259995 0.16665136274432218 0.2232766435673273 0.18306475092000069 0.09821183421197734 0.17426396082635803 0.13505449981162485 0.07275903108777228 0.3573116139523837 0.5245462402825981 0.5812582255054806 0.6737153959024974 0.6450350614791329 0.7239225120949488 0.5805840152659136 0.49930568899512734 0.48466487694961613 0.2742297230207398 0.22359996146839767 0.3556480126602437 0.3555925992453411 0.8694975108908286 0.9462379434655047 1.0 0.9155420484978873 0.726273571756061 0.530990793993248 0.25302640161351253 0.2191560181772042 0.06286145007900525 -0.11425146310222342 -0.3079518488708319 -0.3611492113875175 -0.4357183010314772 -0.3524000817288886 -0.3606818110716802 -0.22394842259872338 -0.13353694753835701 0.06041926802484615 0.15634307489865912 0.2650561081497803 0.35283939203372355 0.44127020838950815 0.3127066319371071 0.29376470155286905 0.1283336097042367 -0.23096725100352763 -0.1451991563214292 -0.07679064833085776 0.02786514885102356 0.18097283346496792 0.20177077723734524 0.2635055533727598 0.16063573521917657 0.12684155684342835 -0.08906418429284357 0.07310023593632416 0.08818725040201209 -0.0008015787337104537 0.007634049381167785 -0.1737290130119253 -0.13486184401961585 0.0020969941759107717 0.10143130448849896 0.2889206431081981 0.2628469598242559 0.20075125111406497 -0.02119995829987896 -0.12124923656243444 -0.17284591267853824 -0.30216115140770566 -0.30341350477112594 -0.2913116265920841 -0.2994780697966122 -0.24531491018374402 -0.3200845891477473 -0.20414360270852816 -0.2390174820675112 -0.3425025353203881 -0.2888651671620494 -0.22071300796549254 -0.1637032344651888 -0.10221266728798892 0.06030021547848655 -0.12920140579471354 -0.1275676147042494 -0.18729511131431817 -0.37527601312920167 -0.36708542272196315 -0.25956354530922926 -0.3676981099646572 -0.2802877340885707 -0.19830525819310682 -0.1729630939999491 -0.14904698595021343 -0.23594595341193578 -0.3143968483707134 -0.3565817940517803 -0.1695976147220641 -0.06660579353092427 -0.17085590380575946 0.17332774094317907 0.1881555009676507 0.08270694070767821 0.0326874990404783 -0.06113164054533028 -0.24099202436600906 -0.2379010326402783 -0.29206083652443793 -0.21373491683286347 -0.06100301044792574 -0.22500896925944128 -0.035019801153808046 0.021062730862030477 0.023522106540339226 -0.27428246322077177 -0.1624349542817891 -0.011675711222222137 0.014002440795293104 0.2837646684114168 0.39128736005357334 0.5381459507796925 0.5380179682562582 0.46629990864276316 0.46799881781729136 0.2808605810100169 0.21334816175344484 0.14945405410054757 0.12719678679638474 0.2378447234651124 0.17642051224957583 0.2351190825521925 0.23605230635579252 0.3574006816512719 0.3623851315306866 0.3967226074728897 0.4972543005144922 0.576814778079368 0.5411631895006519 0.5237796094394493 0.37860785853559314 0.33313254623412736 0.05439801080832453 -0.11863734435289142 -0.2602423371633205 -0.3559129501693289 -0.3979507739013818 -0.30100759365054547 -0.13479179816259493 -0.17876185348882065 -0.2063060083061312 -0.18029389585901956 0.07313110432794037 0.21344818636786728 -0.015333898646198543 -0.08424010450603583 -0.04526175748153059 -0.17895235450684843 -0.14541494289392592 -0.4373942491288246 -0.3906441446537629 -0.47320732064739207 -0.3932298702037776 -0.26992725300442916 -0.1975042512797862 -0.08704964411903288 0.052964842114354024 0.11245696776308038 0.17636881541050123 0.142310332397796 0.039144862068442435 0.04382512439223538 0.007662073493198433 -0.002984751961264411 -0.06768210174005579 -0.0752219642566318 -0.09565561440068351 -0.044811765887273376 -0.1537913444073717 -0.0006218104123488217 -0.26451513376338265 -0.25315327428743584 -0.057663831492974375 -0.010277883236932383 -0.16085690095863012 -0.06406748411537602 -0.311659843531284 -0.3112089087359597 -0.3902626622808857 -0.2613578627756312 -0.27958607215515313 -0.36444509075096354 -0.14627038492074793 -0.24278157188629068 -0.451995997619599 -0.4596020405878183 -0.39838875014636543 -0.4044162006773287 -0.45732988908595346 -0.46407306278292015 -0.5376766366424156 -0.5844877139751719 -0.5768030383913489 -0.5460779585079225 -0.5474973215926326 -0.41923606424638776 -0.21928223755932966 -0.1738549551024515 -0.11241474164058193 -0.10246385464884183 -0.1145047859998193 0.17589177468273914 0.2095871839428241 0.11205824876479768 0.15947400852156424 -0.049325393285534695 -0.3169845351655263 -0.3436143853416778 -0.4313600225963598 -0.4619022221030367 -0.4813984018833163 -0.47316061009465354 -0.4724426758547433 -0.4800398278299543 -0.4730106664643789 -0.47232504292018096 -0.4940144974849072 -0.5350310508479957 -0.5136743648021248 -0.5047390808229534 -0.4663208247864864 -0.4795711403744991 -0.35117937482091266 -0.23771860284234728 -0.048144676575973815 -0.0668035488973962 -0.10308396208628287 0.09238045378462174 0.22463549282853673 0.39918165350237605 0.34723770905860035 0.28441557049002847 0.30798331469143736 0.19929222906262636 0.1737464374538748 0.1246920012663868 0.13791766856222784 0.17283711651158945 0.06011965643685362 0.008785464500243832 0.023442903008452535 0.1764398684932436 -0.0013303838645920992 0.030610564512334376 0.1090459957444969 -0.035984011016780705 0.09477493625559232 -0.06854023477226143 -0.04604316036247588 -0.05011935980128362 0.05801722513884113 -0.0032564701373119288 0.08767609448186053 0.14632934133139372 0.09417378928698035 0.05373688559745004 -0.022783421025556368 0.06965286706279436 -0.10053915662957127 -0.5024830781076758 -0.5397216169335102 -0.32080011579746076 -0.19475451627572427 -0.06187989500498435 0.23119736520196021 0.32494905375262945 0.42895958910873816 0.4703334510387107 0.3779553718408406 0.3199172773873856 0.22232656845986482 0.07055935378182376 0.05974529574131857 -0.27076217213357884 0.031308822266871705 0.20752461710037667 0.29152768197086715 0.2414565522529994 0.21601287052513962 0.39349516930965217 0.41005523589326104 0.4757027003472873 0.4597553636797052 0.40542374515792057 0.36880280397263376 0.3095857673456033 0.29550903207011675 0.25539402759086843 0.1906006811650216 0.15606400941990997 0.18778883610004 0.08099553797372482 0.22736479581305 -0.0903082298789976 -0.07482877321533214 -0.25868511084285417 -0.252792542261091 -0.3536889630967435 -0.28373790124463594 -0.3012719184490262 -0.272562509224211 -0.2310360778061137 -0.25585546296701395 -0.15685622772843447 -0.28700110216564245 -0.3802994558118865 -0.3744141047970534 -0.34118469298514376 -0.23526587114186032 -0.19249792969032747 -0.31395340329394333 -0.24399461968437527 -0.27704542769068274 -0.2264008599769748 -0.20903167730817843 -0.15848365545681073 -0.07796244393247255 0.05519030843636319 0.37131623430889665 0.3379131203801406 0.31172146331546613 0.3809326899346914
[truncated: 2,242,372 more chars]
