# Supplementary material for: Dynamics, nanomechanics and signal transduction in reelin repeats
Source: Sci Rep. 2019 Dec 12;9:18974. doi: 10.1038/s41598-019-55461-8 (PMC6908669; doi:10.1038/s41598-019-55461-8)
Supplement: Supplementary file 2 — Dataset 1 [file 41598_2019_55461_MOESM2_ESM.zip › BEBs_Maps_arrays/BEB5_PRSmap_array.txt]

1.0 0.40700440416733924 0.17720785669681496 0.15960891091267412 0.1713445856925874 0.12310443248862779 0.13793137332473202 0.16701847940435655 0.11992052404347776 0.12854734032069542 0.19617127184639915 0.14162587168532825 0.15304523014057034 0.1497845809840186 0.07264370422333882 0.057436190070919324 0.08485885245451458 0.14632121679927695 0.16206953086200593 0.20482760652198698 0.25809472322084503 0.24429260902915406 0.19183076066235744 0.19868963051553937 0.23796990059395468 0.21831385104764006 0.2629184039567166 0.1700854299247013 0.25620054154395244 0.2754426418033965 1.1440617010236958 2.168528005429294 2.938310596115492 1.6462193899623638 1.4767157807793623 1.1500504062219334 0.8707448158257799 0.4288186041319648 0.23822861004874873 0.20611288154059013 0.13717508827632202 0.11520078703421026 0.13474821794515213 0.1367580870369837 0.23801272774810417 0.21835540553229285 0.2456367199226369 0.2621727850238593 0.23433086725667224 0.21892811427628034 0.10833004601628686 0.10557453878498145 0.06850192766375782 0.03905717454176199 0.0376699722082388 0.046972128999533604 0.10390940655103754 0.16590575881355724 0.16950424930073305 0.2506847676417521 0.2077157354784289 0.31654708871288045 0.3461228535828041 0.4508174155898214 0.2965593860690968 0.1949005334830787 0.10641972503297753 0.07132351306141732 0.044059581936516226 0.059660485731384126 0.043330144128430934 0.09917246721811614 0.08623207485274535 0.1435413596891925 0.14162351692429292 0.15207373491074425 0.46789755367771496 0.18618230507742062 0.5412027546978694 0.5546082518835607 0.5098938502923167 0.3037907468517976 0.11871277710346827 0.05341490108934948 0.030503690509433815 0.01820063293386494 0.007400504159425241 0.016190400996328444 0.051252919162614444 0.1270431837816847 0.30290937124875644 0.5462078632656836 0.5320866180821636 0.3594491105480889 0.22707536277502174 0.09919043556624497 0.05243893555840369 0.044233749312330546 0.029263836464860315 0.026394571255056166 0.029445926708717256 0.048203138445484225 0.04078855705246255 0.03085350564520665 0.05364265427091572 0.5399828833554484 1.7894628909854287 4.047238484247735 5.573547771785141 5.661973064182552 4.094464777192318 1.5684839050041741 0.9510722998596103 0.7618447482707584 0.18305407262743975 0.2446307245880175 0.4610081344517442 0.13203903353822627 0.028850927450833886 0.030248569657123282 0.027715845119578836 0.034424846849662495 0.021918695689335917 0.023259113068135478 0.03729157086139716 0.0463793544519321 0.0643434950831982 0.11761210207943937 0.10772337168525122 0.12590535571344408 0.22270130320587092 0.2902499619608289 0.15804107897880992 0.13411702502420195 0.09097209435502249 0.09306175224946621 0.11933572412825155 0.1753331313147172 0.22855059303818684 0.26309280069689683 0.3024502273346446 0.22713668089650654 0.2395145215106434 0.20088214438386706 0.3393759773709208 0.21458079435048708 0.2717208994919766 0.19866077063650797 0.16497234293825347 0.08455971526257429 0.03385421444600369 0.01775543331434477 0.007868850964528117 0.01751385411464601 0.04015257366582777 0.07880761466268559 0.13482417035653238 0.1346960033093038 0.189282541458297 0.18006490715090448 0.21259778555397202 0.1831635811304149 0.1209951832002022 0.13932131977953055 0.14719266439642154 0.16607252649540943 0.09434220495475745 0.08929592999844854 0.048275571250910414 0.06542903369268355 0.06065846145838754 0.030842746924934654 0.08130401005888827 0.1295329270825541 0.24836158035621686 0.34511310120639604 0.3005411617872383 0.2313905434755665 0.23066480168956366 0.5145905981625047 0.28636497865889265 0.14375490310511593 0.24863125892335414 0.3110697856870061 0.2462691360635058 0.11469966117335391 0.07994966325494049 0.10865237795397152 0.17032673054750852 0.33070440618767627 0.3234835625599818 0.3412447639774512 0.2203261399867971 0.14699755033881787 0.16871707046719878 0.19815893023802114 0.17457375827806176 0.2753969436171614 0.46795058455668026 0.45995431720067576 0.717484109434121 0.7369733312735857 0.7912784444174144 0.6194918209082508 0.26779476152187764 0.3545594610589892 0.8328405799123486 0.7430342608624289 0.4794450169154158 0.05996706758973367 0.25657276946575136 0.20226324946697571 0.26777353236365964 0.22866662536780724 0.1336352176955756 0.18388353346287278 0.13548383349607512 0.18122365258206646 0.2384331899350093 0.4499784809183959 0.6413239388197512 0.5628468216592761 0.58343291175324 0.5105808261810836 0.5777169984195125 0.24025386814364783 0.14234092845236376 0.0920802360733658 0.11580113748022268 0.10600706627549424 0.11097266680461315 0.10517209998033332 0.15623968862565876 0.11531005103856092 0.21513462866944882 0.34428783028726917 0.3798875572685499 0.36921232737168774 0.4512155396019923 0.24062288268745358 0.22429411234528207 0.1489251990472678 0.5164979224938463 0.7701467044265493 0.7111055948324785 0.6076043804433909 0.38596126156241767 0.1697753206150709 0.12460138559844228 0.09827005963096046 0.07184685780878905 0.08983011427293834 0.12210190040651567 0.13366642472081883 0.14806900734781459 0.09191902913574775 0.0553366051004895 0.04173407401414914 0.04855393550697253 0.06052474790281293 0.08273567975278336 0.15627794741852682 0.18517955539687847 0.2242915956512173 0.43076627172407467 0.4193946546794347 0.44029290146173633 0.20981759428704233 0.13791137031619294 0.15692135812693045 0.10488740929286257 0.06465997941519802 0.07583946737261224 0.04879018082123145 0.06527817123580426 0.03078719898492853 0.04739883647628803 0.0404231317829545 0.11479687735832672 0.1545489610044994 0.17372411225390533 0.33486570094181506 0.38891880475123686 0.23246465220602128 0.12503498524190124 0.10859160504177201 0.1876068345798771 0.1925428964577865 0.09277884324793478 0.06556945439777108 0.031605952036321085 0.010822305414117567 0.02143121761338062 0.022551891151926465 0.05162982792684379 0.08350479411858264 0.11673252342882016 0.2173987547453403 0.19762987106094554 0.2062394144288066 0.4066480865673306 0.4050799396525717 0.2710346620560817 0.13972907985105792 0.16371927008550544 0.11811002341382296 0.10184297841225676 0.07354758548384571 0.05648146075781171 0.0313833893560201 0.03662009669892774 0.04836692259475774 0.18157427989282868 0.25509240561286506 0.45001901803630495 0.37953240478798894 0.28685517524854703 0.13347827710896315 0.08629977688544252 0.12673120677781896 0.11787184447267363 0.08566362976447131 0.12637213474271447 0.12566006928423637 0.17440080079416256 0.21062258037543527 0.38443329281095806 0.5549854841046198 0.6358674122876206 0.4586391600634914 0.4536673622446068 0.7064832547068639 0.8468617992799705 0.3867672059327025 0.12119982931576832 0.087308922525852 0.04991517583501534 0.03409928313722831 0.011715288841570594 0.01906266821282224 0.029963732027495023 0.06239638481873088 0.12331643946256056 0.322514738218705 0.4546106349772117 0.38964032244006325 0.2338126499728137 0.13300911277831484 0.1209520800762001 0.07819320381341258 0.0679099945427765 0.037393546897551845 0.05600779427308696 0.04079231341526897 0.09452248148395191 0.08926511315453933 0.05513728511659133 0.0793342853452533 0.09675313635238708 0.1352861455709224 0.08060655763207775 0.25831772172757134
0.8829937075604725 1.0 0.5658140191956617 0.4838533876620975 0.7798804766042005 0.2934534503637946 0.17898533025907887 0.0944699236757277 0.27681253205473827 0.6088981871213703 0.6826797695938968 0.3038186056630569 0.20082733655182353 0.2195511544927381 0.15172648332501001 0.14549410197781645 0.2126911862128606 0.323389232783111 0.24873656603637098 0.2683119287178578 0.5147226732575149 0.4854610497209156 0.20494829066735418 0.1720505857650633 0.2022177584336792 0.1698229937445226 0.19472024377759703 0.14338155253027707 0.19976469495996738 0.07800901556612463 1.1583303796083464 2.9441499160710336 4.576252369108071 1.9150602822624105 1.1741215966933396 1.1721020895946512 1.0110852365477494 0.6968662735214389 0.21399182521516222 0.16920420462499736 0.125618929599334 0.1178545742749714 0.13580650184684903 0.19139257336173807 0.4232118761512797 0.368825754875548 0.45296186856579285 0.42151751327400994 0.33402213044897605 0.2749469234747137 0.16104085353152062 0.17647873749152446 0.11027429714452093 0.08713021685456439 0.10263860253498812 0.14590001376751704 0.28674971616440426 0.3925237013930234 0.4528225717740825 0.6214645406630099 0.5304311193587491 0.820100959558844 0.8471676861591702 0.833055139739366 0.6013841082102829 0.35087571926981326 0.1896294672941647 0.10736766568228809 0.047371087980428425 0.049999967163484024 0.03524806175682918 0.080309322783408 0.11025772614289832 0.21494271831789105 0.20660391441738918 0.3029910209615347 0.8952412016756126 0.41780140699419654 1.2113321810785433 1.0382822645127345 0.8945207917751543 0.6484858002733329 0.2361928676497818 0.11477137101720974 0.049698216346435356 0.012137602512716979 0.006992539993836925 0.024395813866955808 0.09097585445087775 0.1952833561047098 0.21403511388343396 0.2854869680249319 0.2710018941655079 0.24087998749894166 0.3625564896175711 0.16604882454899111 0.0879847291470161 0.06593479165383793 0.04085003076879502 0.04210325692402999 0.04723211000204068 0.0851743514562026 0.07924948668705109 0.06508250332289456 0.08159972883236147 1.205819484460843 4.757752859243802 10.680759846284284 15.22868288827292 14.842376095279306 9.099202384329706 3.098891639400442 1.6824014002215444 0.9119168318272366 0.4205976380955423 0.6536503472562485 0.8692932617907696 0.21942530175050426 0.05686996213109081 0.05769466389295542 0.06273841947639874 0.06476468388588691 0.03125368207505234 0.025341154055675247 0.06158003996691269 0.11995442864690026 0.30933746251243616 0.5896938165883278 0.31479942275759465 0.3234716442709515 0.3402662523690015 0.21834201737063244 0.12727915301668466 0.12107090455594287 0.07813438246016863 0.0860879261638756 0.15626853174333716 0.23492141151586965 0.3458903557494228 0.39732570439947495 0.5803055322440219 0.6112409047412768 0.32357772641434407 0.5247557834661577 0.5446387859294027 0.4993855644975822 0.6142585545781098 0.4351618794300215 0.33838534568425144 0.18754108955954196 0.0874480527982154 0.04826029380453276 0.01818416524073187 0.04062340003404017 0.08481182593130408 0.14421910111368183 0.20654714571974406 0.24941486484796327 0.29464369428717113 0.3386599379131276 0.43017865537044303 0.5585658625571138 0.33299299823766093 0.3241052933889 0.25443216190343737 0.2153551375234345 0.10627727607169633 0.09227441900628088 0.053498582416010826 0.07208296261267445 0.07916929227888629 0.058912922811448734 0.17437731459026673 0.3061325088154327 0.5044969064280107 0.6052217219147057 0.48133369726519065 0.39046459931907934 0.4702567651907339 0.5243768444805424 0.3863390918420294 0.14229646595127315 0.262776621973253 0.2736351906099059 0.35844075842161643 0.14708311657059675 0.13386097510731684 0.18721657224467605 0.28426735845466156 0.47943223649122946 0.4498680135535346 0.38539553304376273 0.233739341793434 0.16468482907814655 0.22948679071817316 0.2618177594988204 0.19978044532056746 0.29512126774376024 0.7456107372685662 0.9769774944578434 1.7410667534828248 2.0054623282407955 2.102770866700271 1.5054510215940635 0.3731465552939751 0.34771401194906437 1.6188171907071933 1.1773203600043338 0.6058569900288966 0.09380819030068996 0.5589271433842723 0.35884167213554663 0.5317730154901656 0.3602870805149117 0.20125611931815535 0.22435236594645785 0.17834858011280302 0.26675836056690494 0.42329867942322086 0.8949721990779694 1.4358825147362477 1.3210520978606957 1.4174094702154332 1.2489612988570544 1.2760893331747756 0.5027399103110688 0.2514330501109709 0.16814152034256258 0.1915592135176189 0.16934977399324122 0.1712416210190264 0.18275526154670557 0.2989258742888037 0.20733079662150797 0.3745861235866509 0.6784743738225818 0.8254546069319588 0.7782860623193322 1.0760853622991031 0.5610441753550578 0.44203724855368803 0.2650595449037245 0.7941211804991178 1.2864133006958869 1.3031183192094646 1.111582898987796 0.7147418874007275 0.29882456697665194 0.2194479724925615 0.17453469944804686 0.12240782298947851 0.13294814897031254 0.2077036440979199 0.19663716801387995 0.2227657503550562 0.1427314785874343 0.0974837376905767 0.08497855330413537 0.09178976384495245 0.11692254912213018 0.14583820604025655 0.2945241535650651 0.4051593060203952 0.4766906336581333 0.9385586568727653 0.9237635588427923 0.9315906902164967 0.36698027207896905 0.2692750185197035 0.31954114501948205 0.21361444321090842 0.1282293236451005 0.11908560862515924 0.07430506325779761 0.10200683369979918 0.04422441946118985 0.08544352205230521 0.06819187277924785 0.29724327327392847 0.34084437692846103 0.29457793105446606 0.5156827154758785 0.6834107386372877 0.31938597074529906 0.16559867496123654 0.13793876929985965 0.15443268770047938 0.20329112250793926 0.11419722368046477 0.0988855679849379 0.05866368479265758 0.02267542124927123 0.04920962316406619 0.051363472424254174 0.1195979840698792 0.19883402480689558 0.2734124503393588 0.6356008786658638 0.5723522714295718 0.4231354812217434 0.6391542823281485 0.8359091725652945 0.5672584533261251 0.3016156045202728 0.33262881721907894 0.23314854398997747 0.17816491631360667 0.12761404723580863 0.09197656410811614 0.04587970121145674 0.07778999224829343 0.0703161946571602 0.2834176679692039 0.7227447301191797 1.116281551375823 1.9695823548256919 0.9820360935626823 0.3825124989688022 0.15821298207815257 0.2400751123152393 0.2113668119998271 0.15936243213245677 0.24379990774516358 0.27423301909057324 0.39216525180657 0.475469599804806 0.8645070879660535 1.2610314033865082 1.419960340447926 0.9714647530227724 0.9697122621989452 1.4352765728999732 1.5310434721887094 0.909368103657749 0.2542146409144019 0.20148465023421844 0.11770459829309295 0.08537373566134145 0.034051796828603376 0.05225923393939973 0.0591780981914493 0.10370015698301922 0.1968027436473969 0.5838599906076005 0.7414900422074502 0.6006104230998071 0.3176754446923839 0.18349509439848755 0.17316811630660653 0.12313542363099428 0.11631264452482039 0.07531135385896727 0.10794766506557474 0.06142077515704073 0.12916998491704873 0.10744170883641066 0.05812638054788158 0.10249860361691188 0.17932426635592655 0.2556785820896173 0.12761778808616298 0.8926520207609192
0.7173385030795386 1.055738533283236 1.0 0.9728356556967975 1.5220568773414618 0.6312943180801933 0.4013957259147484 0.2300902119186671 0.7229304202973209 1.330789736944223 1.1402705198520287 0.6960877615146182 0.3415304538197382 0.3194837018640858 0.23984134574961039 0.1881866134931832 0.20807382059194565 0.3839938603170984 0.24103316586792406 0.26475671517822946 0.6188020510973505 0.5973463363696369 0.2239136380612425 0.23525168106028732 0.2684289287589257 0.2236831704976779 0.1743263170627973 0.20331075352592942 0.309123023680483 0.2783910877915177 2.3409393512687537 5.462932834318166 7.700037449992119 3.4208717777189555 2.590572913943207 2.539771740375347 2.0720325000741195 1.356459664784623 0.42370033800696055 0.2760709128851123 0.228415980578244 0.18711992711226347 0.15541675116969467 0.18994030215286326 0.5188912095446423 0.433881019622394 0.48435638277729354 0.4262637659256957 0.37641473182152063 0.2336455351121184 0.16934317068571786 0.08579192284607418 0.05976716770916896 0.08171123253522748 0.09615101716048738 0.16035590962870624 0.2736613482719396 0.39526091720474127 0.48071321552342283 0.6566315506499214 0.6103207540382064 0.9774060336935263 0.9639514323934448 0.7179266326386906 0.6113571311382962 0.3503091363332664 0.23285617316896762 0.16730892547056836 0.11418744576553794 0.1413588442053953 0.13024158384465245 0.1825658100550211 0.13660750422476373 0.24378818121488885 0.4442087961141752 0.6018628272100338 1.156376927260735 0.8477273325409604 2.25644278806958 2.1427291588790216 1.883260517581764 0.6789614077185618 0.12026010181118502 0.09075280798797888 0.0770900151983096 0.08008849406951699 0.038652170764891886 0.044888206970491416 0.07734533969938547 0.13202512715058806 0.4139764831922191 0.6830709683853863 0.5117360079129902 0.16420195412278946 0.1744477430351606 0.15724245732008868 0.09119430705814033 0.10860688418298813 0.08163531376936611 0.06586148599173926 0.07882501952678482 0.1349864810703481 0.16272729576190553 0.1316312527709012 0.41299922532713385 1.786493476654935 6.789434596965716 14.018418091116365 21.817200393744148 20.257466297038988 10.287504184599447 2.587080654302555 1.1605101813793455 1.0540582566537955 0.5532858858415627 0.8712689748436028 1.240922624456964 0.34468673395465615 0.10897234966777959 0.1022754094035714 0.10058318144649943 0.1034425593152674 0.07073452401914158 0.07568386182367641 0.09406983953157108 0.1745873952843706 0.4181044511181187 0.7594346001245371 0.7730499615839904 0.6000838492814926 0.41584756275497986 0.07187090772893312 0.12910207069653676 0.19576151075734288 0.16385871579256386 0.11362058702978187 0.16476501881912495 0.21685043958830838 0.29196496147752005 0.3602471495053248 0.5805313679131363 0.5912589371204453 0.30863403427418995 0.6314928001343526 0.5793091295963495 0.5172978434635016 0.6343640582341611 0.39810908732791084 0.2901186565162696 0.14605402556167738 0.09238101349905833 0.04633877626212407 0.03888389366019374 0.05618652722553917 0.08985951112726774 0.1641114474886116 0.2673181300891439 0.35232904117856806 0.5180643514732108 0.47997043702036796 0.4968521173537418 0.5501763107004932 0.3466803136209366 0.47734053450385755 0.45638348859444694 0.32905667327881555 0.13415307526837525 0.13592504373784495 0.1409594109786036 0.19624819136548577 0.23269073752101455 0.17075579794875553 0.3159626079894019 0.4340497757939173 0.5977827595262609 0.6440206297332485 0.47138733414216755 0.4527401385579126 0.7432252284533887 0.8058489437956097 0.534731289002761 0.09492506499147345 0.440775218467985 0.6404495412018184 0.5428887954661451 0.19782580926888044 0.24145419105413388 0.2835675685923901 0.424829007176408 0.7493572696403583 0.6352261028278405 0.45579234197796664 0.19974613693965948 0.10813761724990935 0.2620589097872653 0.3018646208745297 0.29289929749565785 0.3615410927445593 1.1069128484144763 1.6181761300465343 2.8672060264481 3.6018673553392615 3.798497345766922 2.779164004672995 0.5541849098001654 0.4804276898527969 2.3315785178419848 1.432741815794657 0.6007910873510777 0.18946545237009219 1.0127235609916643 0.6265099918485049 0.7667225448569228 0.44034480974769874 0.2983587822890099 0.22994613894900331 0.16870382737310927 0.18588509391577537 0.4139265672544644 0.9008014707357246 1.7445034120370901 1.635541715106483 1.7699968075537895 1.6592928335175905 1.5746803988059281 0.8305003640786252 0.3709527822179492 0.2594523191499227 0.3002153344632006 0.25383866747823286 0.2123970066174324 0.1966743876780316 0.29368120398646913 0.19871035091429373 0.3884371632989613 0.8689622651736759 1.0290032009418117 1.1428835389741039 1.4469658731047357 0.7048055498716117 0.4772207319424324 0.2985051300037754 0.5473733052691839 1.3105740088892113 1.288451024659491 1.086765262649593 0.6826380675153424 0.2714968279545385 0.21244115875990233 0.16205161693427203 0.09901179724705393 0.09824037241282067 0.12554343531613082 0.11553778677225865 0.20094518791354024 0.13353870792102132 0.09519826422159142 0.09468882123208867 0.1261625212681069 0.1800320101478229 0.24422787368522222 0.48658360868343453 0.7132895758053591 0.8424436906785833 1.5326797830309502 1.577706953055268 1.5780864133058097 0.6607180565723125 0.4485900695186439 0.35420370197661283 0.23025292562346414 0.1660141238519209 0.10738688932679422 0.05859790809173058 0.0897679784800628 0.0611087679222619 0.13153746692759433 0.12954419062784953 0.4328540715420026 0.5015039743484941 0.4438460668070486 0.7364562254959081 0.4928613832457923 0.27560886929273265 0.2131288869183476 0.2167363362577193 0.15497209807091014 0.09900382270058328 0.0749991397041087 0.0703398399320262 0.06164028262843595 0.035137257019516505 0.0637686648534961 0.08437394507092263 0.1644545229197953 0.2995619646858982 0.4070502606492422 1.2476452956595034 0.9365122750805114 0.6180721729745255 0.596858658224092 0.8451737493237825 0.6444379582625902 0.3537036693367921 0.3743386812416 0.2571572839702403 0.20282345610227692 0.13155745527777715 0.09492844214213815 0.05709376717248061 0.10585696500175688 0.12118813662351961 0.4717713107015009 1.267136227187682 1.6139027137673279 2.4784067219397534 1.5943792701666373 0.6871491199364029 0.2450714266576384 0.24873716297871717 0.18074897607949963 0.14613318600905595 0.2291730754960066 0.28673948356217077 0.4583571335414261 0.6408187663430003 1.2352308362111204 1.9047831422845993 2.126846837109601 1.4169160022639593 1.4743194383429001 2.3172716818684016 2.0830727274062038 1.468541824750016 0.4969835713640471 0.36210444923320956 0.2219896597403357 0.1464249600527117 0.06743563769697244 0.06429825947349467 0.05267750882029913 0.0675864195266245 0.1082414205508102 0.417749591577484 0.4571419340341741 0.38742000579295544 0.17580201213303018 0.1185004782631888 0.14253729746846305 0.12794033959655268 0.12074252384450462 0.10181835056632736 0.12323129812922798 0.0643852040960385 0.09482933741315532 0.060741026276047314 0.04398708695905682 0.10312030569503106 0.2594159996264371 0.36262688631535894 0.24371766156543187 1.41518121662338
0.41158135951827746 0.5751138801773021 0.619721942589088 1.0 1.8617109616899516 1.20963463251716 0.9689540228019047 0.9440142509211495 1.8049711641743484 1.9909720979796537 1.2270401767563792 1.0401642667233206 0.5704625887518312 0.6306945956618534 0.18981403111520115 0.14615982362347227 0.14610208066337063 0.3259294595455508 0.323980751872805 0.3264455590950213 0.5352902678173724 0.5660438581802948 0.4530284210931968 0.6235784415199764 0.7411111523339355 0.7649660190992013 0.7078501517600371 0.6187925658586045 0.9572985853847543 2.159711461357579 4.884618537146734 9.864824785548011 11.99190991073631 8.814276773594578 9.447895336479766 8.183959835165046 7.560289406797656 3.8275366491447884 1.1583252995261475 0.7747340925019063 0.5393454383090754 0.38406074542372837 0.32324849451523835 0.1962605696112007 0.38724543636412234 0.31857585806909405 0.4967619857272673 0.6658045278212213 0.7542331119974862 0.506238761545689 0.33264094094914104 0.06030822477901355 0.061834623257870897 0.08289168154547609 0.077568641900071 0.1150989203290986 0.18021864030465093 0.23946195759128389 0.2789451352697747 0.380165912988425 0.38218887516917277 0.6447852651352948 0.6263030779418888 0.43462793629353846 0.39254489280793553 0.29493089851437515 0.23176397790055484 0.24294964354684706 0.21781377051067044 0.3054392169659142 0.27954164824488315 0.4295778187476845 0.25088901408229547 0.3415553071862468 0.7356702715503164 0.8971393967260417 0.9784422758602793 1.7288547950088498 3.2957544891232766 2.3974013497940256 1.3496518361940668 0.4643964058609326 0.09179795428089862 0.15611505411433266 0.13880815713377923 0.18484563641869367 0.08129569104509257 0.07629205612920263 0.07816265091850522 0.12301510086768565 0.9032203642969584 1.5974417837408872 1.3721584577234853 0.4347995478874898 0.09498470222601918 0.17871424686941872 0.11322200369939689 0.15092564172037076 0.12474032062300354 0.0962213086067092 0.12235817250699205 0.1526669035837823 0.2035912735986247 0.17779356184106554 0.5430883120252279 1.3620069002704804 4.267888542935936 8.370303807763406 14.269255321205241 12.57700445621733 5.721303981192075 1.2107216976378365 0.5878692738038265 1.271238379742191 0.4045578530553741 0.5371397922640598 0.7321416259753956 0.23089158289777376 0.09846838352508133 0.09291605861415192 0.0989327819598461 0.12244332891956684 0.11259099576229052 0.15802576175358077 0.17544134466023253 0.3409761345727939 0.820495053159591 1.0417430485784163 1.1824880934981494 0.7319795318412241 0.31450591603299544 0.5106821442274252 0.48180879402305565 0.4753875961858376 0.37254045354680787 0.29202845802534444 0.28724787703261817 0.31625895854055763 0.2990471938354127 0.3799173988966739 0.5456825032394564 0.34951504194521593 0.22040849773725374 0.36396822549921803 0.4810781817716985 0.2888590506097524 0.36464830211792587 0.21935854050799317 0.1675184486585544 0.08180503319662258 0.06141147432976093 0.04025733316313351 0.054383296743279914 0.0692784771404269 0.08777386513849972 0.22439303472638794 0.49404397660883703 0.5621499340166778 1.0197964237083943 0.8237029358685238 0.7777033548068722 0.5744777373856433 0.34730065819643124 0.3604338291143129 0.4193020550939885 0.41608840733282093 0.24637474487237399 0.2624602392096286 0.22679462886941007 0.35445366452096766 0.35058225879945504 0.21043838242666588 0.2982279447328842 0.3148339231858081 0.3834200528635259 0.39796638847503746 0.3687508326702229 0.4015381572305222 0.6095035767029267 1.4317582305211387 0.563826692815445 0.17113424387203205 0.6641784781434872 1.3229162206408038 0.5888715562365717 0.2927138169882726 0.3398491134994097 0.3603698336616214 0.4618181458372558 0.968672428909672 0.8554959957581086 0.5766836454897752 0.32891996068136375 0.18878223373740327 0.28702922114446533 0.32242309189625146 0.3887103354918642 0.574766472598323 1.2586215205695273 1.5471687092436641 2.354394384338476 3.1220568840276326 3.2298401011653715 2.5507904675947937 0.7991047812547344 1.1959579438884216 2.377718750470857 1.7008142241145443 0.8860626367707536 0.33121617396928754 0.9669306428513039 0.8027576351588146 0.8600237915238064 0.622095699194 0.39649884429661203 0.4922962911867466 0.3572400085786055 0.3318879164517875 0.4466087151617552 0.5652686885485428 1.1123134928119527 0.9387741853286671 0.9447646813556912 0.9716135888175169 0.9335102772624579 0.7915530021241822 0.5254493660547905 0.3743869337521695 0.3942291112286274 0.37138455380813046 0.2897505103024187 0.18827576971992713 0.18609506601949607 0.15863011081600675 0.3027291958604641 0.6886987284671708 0.6867272392230236 0.8563464243474469 0.8377945686185087 0.3945641342610268 0.30614882292464096 0.2798491131930899 0.4872900262832216 1.0245938443340252 0.9234110486073873 0.7774995962377816 0.45480656981505746 0.20112072490191882 0.17186121985206393 0.12628455994367757 0.07626374529037704 0.09606983725796078 0.0877807618684321 0.08167502859886568 0.19034535815186304 0.10500210319749295 0.0650794584630806 0.07533725469908543 0.14131545003197576 0.21806759060528502 0.34737298037899755 0.5954753936190282 0.6932736846415393 0.8427186025875658 1.3198477816287109 1.3472549196453052 1.333351550556772 0.6654251314045208 0.39882184618559835 0.2605783865482766 0.21973794581363712 0.2332055571689305 0.2395517730554642 0.1674451413970577 0.16589086674350445 0.11936385941113928 0.15194863568322628 0.12901890017277318 0.30691553605931343 0.3419252230266594 0.39901955751306184 0.587027486379305 0.6068435933038254 0.42714991207676256 0.4027081307704714 0.39676984541656846 0.34520817810422566 0.182768529579593 0.08160665874323654 0.04282991097821937 0.047178028066852146 0.032956066247115764 0.0467707183506334 0.08527857483232174 0.1153452981819717 0.22375826764640716 0.2741813519166378 0.9269675145131049 0.6620852281686025 0.5593789728572879 0.3853779289238169 0.4821407126884288 0.37141251569612327 0.1881754261193447 0.2067987681138856 0.15896205097934846 0.17092230719453794 0.12179175020474076 0.08982694644135374 0.07933241052142453 0.10649637737600517 0.13567234094820313 0.34414617549626986 1.2903238148369867 1.1268739411435171 1.9604873364272057 1.2407555359105717 0.5583159620859575 0.3528228126721686 0.2575070175574146 0.21902217237651694 0.21751676071101939 0.28875761282138984 0.27684629514051917 0.3401610595305923 0.467662640093382 0.881848928061508 1.3849171885721057 1.5127341011849331 1.037213702896089 1.1240460674879953 2.0134606154075483 1.9119007287900094 1.2351641304880023 0.46120343986762424 0.3335217900521295 0.22120732138788501 0.13287063928018444 0.07006188362196379 0.03659544323611544 0.019223712615545334 0.019696699455507165 0.030890398705001113 0.153166675739937 0.13542413890518057 0.14370259750305295 0.1324110629991559 0.08496664062787253 0.13065438540660973 0.12319956686582073 0.09573844061900148 0.08369449896588127 0.1040274878011474 0.1041481971149363 0.16796437229381758 0.2421267274626614 0.2071141658539529 0.2674896209932795 0.27728957594797826 0.27940457662422313 0.3473158620888039 1.6230951244309828
0.0518952478062058 0.10887464521836025 0.11387985797374808 0.21866078205913608 1.0 0.81670896604818 0.6996299107037356 0.5288461120448951 1.1745636477040222 1.3138885483648468 0.5895902280457042 0.6913714904947451 0.32700653022246035 0.4625563298082929 0.054554495665037096 0.04447859066221865 0.04836934623935235 0.09737788257372584 0.1820912187918919 0.2043027340320595 0.23899823612977897 0.22540071611232235 0.2246119349737296 0.3440362746823501 0.4071490092844283 0.434001383990366 0.3684534950634256 0.3553472929328374 0.6976521814216872 2.0231245791739982 3.063243785917192 6.514913663161724 7.66293894495232 6.638868935706973 7.303300234108237 6.406257798976895 5.634528811036389 2.7051687721350763 0.6071889482228213 0.39287735655998546 0.2672927442892117 0.18983936948653765 0.14837635633051133 0.060772911642232655 0.08356116871896489 0.05907133373035177 0.20045348282216377 0.3359071514420635 0.36833821713880055 0.23477073584476718 0.1717957888142721 0.022335565418986795 0.03985677174051036 0.041552735728778725 0.037263906350332325 0.045960216477971064 0.06926859890099468 0.06532049747533018 0.07130432851418601 0.08339721399546927 0.09099781962677495 0.17881136130061748 0.15861785121639482 0.1136991383079331 0.08819555182270246 0.07552933850693881 0.06419433256478899 0.06913219957191218 0.06933994609916123 0.10792671690959645 0.1019892168244063 0.16800025219775633 0.09654878728383455 0.13786713411894605 0.3666851645978851 0.5571832458312488 0.45180325473654837 1.565847313928933 2.5570336870138943 1.4361779300325397 0.4981930423463129 0.188808563308894 0.054634964289973574 0.07197940250896866 0.05129863796047564 0.06647561050348691 0.028166376413816727 0.025693999166688748 0.023456465484021017 0.03300019791345966 0.46945444045023477 0.8305661250101132 0.7673254991544932 0.24253714779601873 0.015772625092203434 0.04274453226580846 0.03071693005689192 0.04571762799245945 0.03439754960699993 0.02621974088176203 0.032109392482915756 0.035577578015831945 0.03878265169460594 0.024543506065850325 0.0732020808490023 0.18560801943502617 0.7845773443151328 1.9023317232447468 3.7829139641751515 3.2921810496454698 1.557521436802092 0.2966904428191219 0.21709202381914106 0.28219064077297495 0.08581179146429076 0.12163032951052402 0.19642614065105224 0.040476961269218396 0.023154241136102125 0.015719425032096702 0.023009976359939982 0.03152283582511787 0.031356812489524266 0.05290171975429156 0.059547050696664994 0.14158141161180576 0.44601840195043513 0.5906634312697391 0.7054499297155181 0.5236070273719607 0.16604915227542835 0.36018747325019923 0.2259860149612954 0.18845953105737498 0.12647499208512386 0.10462559663330642 0.09569307757995289 0.11482913088539984 0.10135488122321583 0.16845887045054453 0.2853800417510553 0.12771112559076095 0.09726862630527693 0.10275860525021256 0.17542730599025624 0.05471963291006097 0.06051873546078539 0.036897288636026426 0.035336389437327836 0.026712134951379314 0.020941891189242775 0.01870722617345606 0.021311596122553924 0.02566103198709328 0.027119157259365676 0.09154706255109919 0.23030329815721637 0.23970855406952987 0.5070443081776027 0.41142627463488624 0.3501447831394086 0.2468088664401256 0.12355319941658884 0.08963839481793655 0.12125900181483797 0.1392190510536575 0.09908795757061872 0.10678497651380957 0.07832754423452415 0.13162031579583244 0.10832198272501405 0.04978828420878573 0.06257894385652289 0.06290075167658701 0.06887071562056853 0.07331207861560579 0.10063596119723656 0.10796572924280598 0.16372228638710024 0.7075351849641383 0.2574760750514042 0.09226634020522095 0.2737843364682529 0.629332685228282 0.22437927696865428 0.12287292711103509 0.10509143845921665 0.10765757730876298 0.13821803683548398 0.389534864504771 0.318927825797395 0.19586513839587238 0.12560683525677685 0.07419409207438947 0.08412270909418387 0.11751109015749327 0.16361622826182975 0.3176731561460551 0.6376818617407584 0.6789170157759323 0.8227680741604619 1.1468082475835073 1.1282414928185434 1.0132680318017098 0.42670942733355155 0.7669667125297246 1.1370741049740094 0.9572547361920736 0.5648461601112998 0.19540648883621906 0.2920830179747799 0.35349542489273167 0.3871270430409574 0.3302232184797696 0.17123961975589866 0.30729716885452624 0.21813705885928514 0.20195468204551373 0.19457261064819223 0.1714117495968794 0.23156974959968318 0.15816557642676196 0.1577566142985146 0.14328416003639755 0.14449455076181272 0.20727099627850454 0.2485702699200271 0.1807019012352593 0.1877388798928202 0.17494187320244128 0.11795756694847086 0.08486779784305648 0.05756712278818722 0.0667407888937324 0.0924873069055924 0.16393659850726014 0.11776174182801141 0.17484401255801119 0.10219442765020054 0.05708966626768337 0.09967777912452981 0.11628673624998356 0.35857402776723196 0.37700017849401074 0.34365432823208586 0.2548512021072014 0.14726637992633893 0.07503589975255356 0.06308839580458353 0.04428992218361484 0.029045415461005804 0.036416622650461736 0.05242673758023783 0.04445313607156616 0.10143581438002446 0.06460635447829287 0.03298373162657567 0.03544495419901923 0.05928585996343886 0.09611681496524396 0.16229342254182597 0.2523514921594769 0.1979469006462331 0.2621282295152605 0.3335960261547754 0.36167128294838113 0.31314141930092126 0.1749648683571 0.08267328202198922 0.053033503717188395 0.0814681593937778 0.11539114587151034 0.15374842941276198 0.11349825982047204 0.10434507722465698 0.06279782906987028 0.0576956055233728 0.03394588911442782 0.06015899048178922 0.05530322925875033 0.0983970382599838 0.1899819953790309 0.377341174824581 0.28316915228738404 0.27552885190275506 0.27087863067779583 0.3278509892575955 0.18333852750136465 0.05646949403950942 0.023819725344463295 0.020215999155804246 0.012603912980925894 0.012986665472770855 0.02507925339029113 0.020909689795815537 0.04131453819756628 0.047611290954930253 0.29771623383480383 0.14471408600495217 0.1886533360817185 0.1647123929872259 0.14674573389897838 0.08585465264999242 0.02699052276925767 0.032947888680497125 0.035431922890074935 0.04796328025310363 0.04183631022726935 0.03403179817357668 0.03501313562556743 0.03427806897107255 0.047236356555101125 0.10533652878754811 0.6234399522481122 0.35669985987705427 0.9568784544157876 0.5187582453847093 0.1302289189455759 0.14562719957916445 0.12150334404746849 0.12875718333045982 0.12637462176110478 0.15798585543865643 0.13418029757550975 0.0835030851221393 0.08547764876996412 0.17207710495011863 0.3104751651795437 0.2911677710724268 0.1697001941942101 0.24915688674498182 0.6406883800161646 0.6546246784851937 0.3347786067128036 0.09525272942168525 0.07861300024293037 0.06073273093847107 0.03495582294837809 0.021315664484956226 0.010942703601970853 0.006002800784530088 0.01594717912464782 0.03160173658400762 0.09227539793255878 0.17764181258789583 0.16256065153789157 0.11681421907577019 0.0522987592196328 0.04822183439857134 0.02496109902287803 0.016648058601412167 0.018464964239800093 0.03549153591703731 0.05507323167779153 0.10398396488523132 0.16252571735105603 0.1489220446128971 0.16539272430925372 0.11341024363163849 0.0851468294373395 0.13824157349362284 0.814811036150211
0.03466526927984034 0.038089178677905525 0.0439148697484662 0.13209200643453195 0.7593307837567783 1.0 0.959284782014785 0.8505545668971067 1.1716730872604173 1.1175516444991804 0.4291279701940061 0.6687153895827346 0.4235624648340789 0.5528804925110528 0.029106474001629516 0.03869006094371035 0.038979581779684136 0.09994203625977804 0.2922267780656052 0.3241919528232784 0.32836108743716086 0.33051107320330303 0.398094681280687 0.5802407666336129 0.6834815490787557 0.7222946613794899 0.6937960109681021 0.5779032533080509 1.1121183655168514 2.8437967882299318 3.9682266907102197 7.524708769379784 9.2002313352803 8.944539952511148 10.181189917112969 8.598516649131977 7.794183170846635 3.4588339653154914 0.9239614164875266 0.6760435455820418 0.4584224953359276 0.32448638011788367 0.2817420465655354 0.11824858418430828 0.10183604042182459 0.06989439817518343 0.2850444079289297 0.5155549687400337 0.5849939796859767 0.398481984939699 0.25479997248229486 0.0438442288953507 0.06883369114299917 0.05461423437321639 0.03644034653761391 0.03295598513038787 0.037477638587759134 0.025535198108349807 0.02356806914920966 0.0323654899585181 0.05962741430857067 0.11996762554502245 0.09355223182804913 0.18703296061557392 0.10070544205723755 0.11894789357608675 0.10148773875913299 0.12424595099256634 0.13251704146536872 0.20760281408619258 0.182826151051713 0.31813981596056734 0.17423504178885482 0.21250095014368328 0.5211150309783846 0.6739160936915708 0.46172780407772857 1.3852264820781675 2.3024047358656836 1.2135222941749855 0.17874662306146327 0.12081738990817074 0.021297324912748963 0.07577447993546269 0.07381569454389286 0.10559696899386461 0.044037638094942655 0.0359011501361786 0.030574100093696977 0.05092528716175935 0.760991871122566 1.40939890670279 1.3710773525717164 0.5220330826964152 0.05280939720603172 0.03833283122466617 0.03143944106395219 0.05994763988646159 0.05222483249253077 0.04268496831313395 0.0563193767083746 0.05483517017802433 0.06358620246138738 0.055075910867346436 0.058665744210257983 0.17114077361046495 0.5069376020606569 1.0156041872340418 2.0224554773071293 1.4939893105783983 0.6032183855249929 0.4185634290687038 0.4788082545249559 0.6395060283717298 0.13176236132003408 0.08522563137146585 0.1359693320670438 0.03543860203142809 0.029919233389695838 0.01977418953862557 0.030351123078272285 0.04973992016750151 0.05261121623632846 0.08942844553407775 0.09451335586102419 0.17058028478958326 0.41119951860130755 0.3943146854453602 0.5846528365826901 0.43201584675340193 0.04389118480792755 0.6967967150223592 0.44660931281959704 0.3709384421220336 0.2501839175173983 0.21835445834396103 0.19310241546477688 0.22976295155423934 0.18885383562038788 0.2852336142919397 0.3427594524380662 0.06422358133161626 0.14833955694440262 0.034615223825492474 0.3006120879655407 0.03140931413274636 0.04050331634662114 0.022294324553801658 0.020826195555506206 0.010535693861173888 0.01368394259367352 0.01292601202944563 0.028114143103196862 0.02321947773677622 0.017875011389399894 0.10679346743042128 0.32142717896744444 0.3094762197885383 0.711136164831859 0.5469325645678643 0.44773789023864413 0.24266574099165414 0.11253029687439087 0.07178429400484464 0.14678855677230362 0.2389463009282389 0.18202110256684337 0.20462615907084056 0.1390731044055954 0.23464746011149543 0.1941230535108261 0.07943415762181849 0.07720469882149872 0.05531801694122365 0.05302421142436236 0.07725145197052442 0.15478128902129012 0.15671854722707299 0.16407550340480848 1.1840015992346846 0.3202767716111543 0.19204231681376954 0.47848110428966345 1.0341721503012227 0.3403740258594348 0.2207574399999771 0.17494924910002058 0.16760949732100766 0.19960947535583246 0.610905764060301 0.5386365852278822 0.37780661994874687 0.2736777946409518 0.17342589965407146 0.15621617064764892 0.21579581064066283 0.2880125857042982 0.5490114326216929 0.9337000227021779 0.8474445995328963 0.8276738125221389 1.1152580165268704 1.062367561621525 1.0645998342080665 0.6739418345049325 1.2740277131963493 1.4640136524815166 1.4295260085008683 0.916688568297485 0.23590471980996972 0.3594517147716494 0.510934617383435 0.5294092603415202 0.5192812466618923 0.27363980685209566 0.5144497947128744 0.3798770254009955 0.3912914799488378 0.35305265027119426 0.2852157634653763 0.29319941403133465 0.1914438057559248 0.13321144623656458 0.11272588648285758 0.15798466477766998 0.29230081658453066 0.3595811159970039 0.23813754529874684 0.24446437778238578 0.2209474936421428 0.17764811574776457 0.13644516930345274 0.08432578659341633 0.09745502995467621 0.17027009382577163 0.27177497043459914 0.1733973510371576 0.2432722595521777 0.0763123156101607 0.04980159181368342 0.16241419938615706 0.19193106985891797 0.6442797079764495 0.6267060197546519 0.57336909274739 0.43930839890400536 0.25394906076177404 0.12667302743685838 0.10226997317948017 0.06562076568218421 0.03907375094529172 0.051248218034008024 0.06351541701746842 0.08356016984919938 0.15401113567876043 0.09367069193615173 0.04539707396747835 0.05160633965091968 0.08711671525180341 0.13444807579235674 0.24452745484712698 0.36572652513517845 0.26361381206594636 0.3605764311303303 0.41644076672756136 0.44354757111949267 0.3918587005203945 0.2714042184303973 0.10968385182380809 0.08658847172919178 0.13840512876622843 0.18044407895294337 0.25628862020089466 0.18894683022080566 0.1725336739390151 0.1018584330247104 0.07893847278874079 0.03857577516261678 0.05192805187412959 0.039695639367532384 0.07758359984304468 0.20033678828813417 0.24775837602708664 0.22527117600518415 0.257933433957481 0.2629912875812931 0.37917520173231256 0.2547432095818216 0.09091029907266619 0.038537015990784226 0.02357841334834454 0.01054690247478582 0.01204769491659541 0.03179993635112719 0.0201077067712757 0.04438846320679707 0.03611955250895563 0.159312966219342 0.11826822661351974 0.23830232816312935 0.29656423728025 0.19625326403892437 0.0865295854396706 0.016770865034576088 0.028671453176457983 0.04369704357779389 0.07766215134559885 0.07198694416347555 0.05299700138727298 0.0522298387799773 0.045294375438612235 0.05401157033006087 0.07519833000315732 0.467408616369158 0.1208888873417443 0.563040951038867 0.3345689042153743 0.09915290483428921 0.2212373552971289 0.1927613192507304 0.2176890471422529 0.20749790336837046 0.26126090518467154 0.19415544249524408 0.12808287277837663 0.10819997409854791 0.17773734750843537 0.3095049327221938 0.27726893626129345 0.18626061783894138 0.27006183853690385 0.7740626356451082 0.9173046151995164 0.38404967827461584 0.13643542843023865 0.1072702914429575 0.08490232990518506 0.04682002999912629 0.026502366777369824 0.008497001414869676 0.00463770638558303 0.023793241836878698 0.05322358111047361 0.15358332195044402 0.3118760178332856 0.27755500220208906 0.2187192735282141 0.10162335172471666 0.09796491592050288 0.043735500088437844 0.016598249532379754 0.012855890284454732 0.04350581794269957 0.08297124550815567 0.1754645161991012 0.29658881304644996 0.24608899665408532 0.2875822160035585 0.14695367574339072 0.0745069053951849 0.1737412411512554 0.7609121664893963
0.03596096099056489 0.021509344036931825 0.025852336675063026 0.09796542695433849 0.6022535830822084 0.888167537722958 1.0 0.9392622523776842 1.1849097133584006 1.1089738353444374 0.4229332100518151 0.7063371352145519 0.4778226136399453 0.593669844642718 0.021643784846524638 0.03780938169529199 0.046921274563313894 0.1265830646829522 0.32912336108104373 0.34295322154526964 0.3500160109796375 0.37444527216871776 0.4850121402679663 0.6685288551743418 0.7800859395064406 0.8136694084843995 0.7722930426821079 0.6186846320793645 1.1401552957630818 2.7075772589446974 3.8022558506276476 7.831838889241293 10.040988281660344 9.82796523998693 11.001023944356566 9.415338639133163 8.498169430211314 3.6723489881584976 0.9658700411871236 0.7578238002362658 0.5182408708504495 0.3801873227366922 0.3415140763240512 0.1567122191902905 0.14209905273443188 0.0948974618029251 0.28828025571514443 0.4756642898365486 0.5414048652974848 0.39803878237770013 0.23346091607157776 0.0715540796414407 0.09228952137058784 0.06276635892349489 0.03684036643297502 0.026175709547402833 0.030207869684118954 0.01786486154576074 0.009850077848836179 0.01915811306432648 0.046833411509802726 0.11142883188714038 0.09500251231182863 0.23758672329230282 0.11198509135088029 0.1304023841870475 0.10373253580278691 0.12602601184148968 0.13617233450113353 0.21901322695420308 0.19703317172489407 0.34852342559912436 0.2069669566976609 0.2332940831091958 0.48109582934456974 0.5463683212352534 0.47586678438475405 1.6447129310207125 2.9220786028604118 1.3552401877702591 0.06987682633371672 0.1559993478487811 0.017449799421945626 0.07554492026823367 0.07035147233901212 0.09895388773444902 0.04043917528215313 0.03034026441449651 0.028882715068511748 0.061412911498384896 0.7879742846795016 1.457903085015337 1.4548708346757289 0.6145585749510498 0.08839153836727737 0.02540885123732795 0.022550269463263294 0.05495880376675758 0.05132068531756954 0.043892261751142754 0.06547616268977383 0.0658660390982912 0.08418754962644764 0.08731150253021024 0.08426200942892927 0.18746697994883096 0.471636459906945 0.7594927208431361 1.3647804483569472 0.8839578023100164 0.5951254990954362 0.5560138612643069 0.5659088314815045 0.6790086636694149 0.1495957132326169 0.1226361577451044 0.24564173972224929 0.080207007690619 0.055748756815536746 0.030817473085916876 0.04036606766312769 0.06002796620600896 0.058994907358836834 0.0926525065585228 0.09776399575122335 0.15667590930602057 0.3437189372254612 0.32717748021082277 0.4621438096224373 0.4469704591825585 0.030893340904920328 0.799947460192095 0.4945913325628269 0.4057061037706196 0.2673033790243831 0.2397815813272113 0.20998663658553374 0.25166795620929255 0.2146045606725918 0.309751474570074 0.3298118097281169 0.049524592211745995 0.1578971004699246 0.013003782572078506 0.3256478526205446 0.05081446253891282 0.058886095060123725 0.033450975662194314 0.022436854517443965 0.007971623262428477 0.007376697722079325 0.007665555462162651 0.02549748182204955 0.014159363944328577 0.0076148065425506615 0.07697033317626076 0.265378741135401 0.23041263260577624 0.5814476487783806 0.4565264508590176 0.35028626395667817 0.15687281519904497 0.056510237649753374 0.050557024703709534 0.14969820798530936 0.27229812370744433 0.2126115385296246 0.24221270351064855 0.1570928686651478 0.2528875871611016 0.19609371991080785 0.07660154158227131 0.06819258499523248 0.0456819125072299 0.049541883217791724 0.09093673450477702 0.18184236244210714 0.17742226752100598 0.16485247491868993 1.1950832762889216 0.3434483822420232 0.21374533733021117 0.43298437020839114 0.9507745287788901 0.32983070957385024 0.2349664923271997 0.17389361376009466 0.1744581472918997 0.2030413608161429 0.6128376871091553 0.5516482595050551 0.41931062321096646 0.32407179859866697 0.2144488574828108 0.18709025748992078 0.24540586030447664 0.29240761564409534 0.5472059450575014 0.9147782471477093 0.8475925516703287 0.8344027747647218 1.0880270898496445 1.0138101343680503 1.0442739133040286 0.7080298586289571 1.282819178781005 1.4627003777654264 1.447617574144515 0.9550970231858412 0.2214081706907566 0.3721973751089718 0.5994328274238201 0.6158241575092972 0.6604503513406574 0.35022986475431167 0.6775595776168016 0.5060091982478901 0.548273333561598 0.49759406348984186 0.4650264136583096 0.45520947348656565 0.3511546532450345 0.3091756026797955 0.20574194833371146 0.2933094439060649 0.35474069825190935 0.4496822957016906 0.29247995123802134 0.3092076874214408 0.265808276276239 0.21286924740702562 0.18539865727579843 0.12219785844753644 0.12813089144351497 0.2423118007009728 0.3393921806236787 0.2432026092196905 0.2529749862920911 0.11247645470731786 0.08043005951092587 0.21786962498250867 0.23976120428463799 0.8778246893057184 0.8371904177673389 0.7924238537065309 0.6392304848000484 0.3980590267638383 0.19553516834414633 0.1509250591824151 0.09800830725478345 0.06636893191297198 0.0933279450880675 0.1330713255429315 0.16851406501281718 0.2523676941618088 0.1500108508075946 0.07158499493768823 0.07378159323708279 0.10350973875317279 0.15750310542572468 0.2865227327674367 0.4309086181558009 0.26435186565491425 0.37119703233659274 0.42613410261442697 0.4649988839967417 0.37964478822627673 0.2955196093470686 0.12474373392419551 0.13246970903831712 0.18415883237508093 0.21350100625998428 0.3224216293827632 0.23069511556492348 0.20901249009641337 0.11380488999294998 0.07925359117383028 0.03153218315432592 0.039427571823199524 0.035856442733772295 0.06018479837222335 0.17459640497359782 0.20494207779748047 0.1939584918728995 0.1959770044473373 0.1860849824537647 0.40194130708366227 0.35365073490896465 0.14964253291680477 0.08350241085646319 0.041740783516371456 0.011594779372716062 0.015340476276459085 0.027186357482398553 0.01732625124079786 0.03318543757569908 0.02750313628678725 0.1359010765974247 0.07199419766780658 0.2531113314715755 0.45728222903039556 0.33482548539049944 0.14545952401186657 0.030419118654015826 0.05431848268001055 0.07100990146989519 0.10271950265450974 0.09953574832030766 0.07474080489062015 0.06051522914028267 0.05065520178407869 0.03852500356790491 0.07843218109049645 0.39454959742829454 0.08384467344689983 0.306881209888425 0.2626892220403337 0.09694214335294896 0.2505049421874723 0.23942320839475767 0.2832611193851946 0.2629231355556769 0.3440566250574801 0.24772592162385068 0.17384311562516458 0.13145959192860718 0.21594006413811215 0.3629721751190266 0.3065575640014296 0.19519886472044404 0.29883518977296636 0.8646826348649431 1.060698310706205 0.3556371447273239 0.11403959014110901 0.09701393460736939 0.07701267988382492 0.042529297925172384 0.02089678378326453 0.0122816229376142 0.018009153438661142 0.062364357924314044 0.14061876122600417 0.376149692978485 0.6755938810443082 0.5800692931042445 0.41339516751523137 0.19518261701268114 0.1676827565460835 0.06997676294922828 0.03135479052073034 0.009964506081594307 0.05175767796357373 0.09610695925622349 0.22382009321650795 0.37304687881439114 0.29754913800270216 0.3629790461406417 0.19219032164076907 0.12197729774831888 0.19062694334989178 0.721124950434286
0.03526292095841846 0.009193668132309402 0.012000814784304386 0.0772918576943135 0.3686598735443051 0.6377273624426412 0.7606281579467319 1.0 1.2140026883794113 0.8999094991962598 0.4567404996574705 0.5259088084008499 0.4461101872369473 0.49880448144857503 0.017618949691332084 0.04103888959483747 0.07283267597499185 0.23010898129890275 0.33614545379525684 0.25315262406141203 0.28175591943108275 0.35530172495810375 0.4918928855508371 0.6588872867276181 0.7794412482230537 0.8304784574217462 0.8708807757489984 0.6623352170368714 1.1636455684725109 2.3203054211709837 3.7850653446233316 7.125510072708072 9.316999284525323 8.526868487937307 9.554185213534842 7.8668024544212525 7.341839865666113 3.068069324035316 1.0992844217804043 0.8213417057250437 0.5254113220598337 0.3783376718342545 0.3656907394580879 0.18469585356562673 0.196708144135711 0.10247220501289811 0.2518865733313538 0.4444790665447854 0.5511219567268069 0.4320172967118496 0.24398105653300625 0.08516183143288587 0.0949132044363101 0.06468707855139351 0.03734990641667751 0.022867810792808554 0.038546193960450954 0.04293705213030362 0.012755952583299894 0.021140605368276316 0.036997461655616966 0.0996381372614465 0.12939733370871206 0.2985894794817524 0.1388503862703769 0.15374689786564136 0.11101351135388783 0.13680882891100493 0.15393961542996024 0.2493553354916852 0.2330073580631838 0.4114838579373192 0.24103993397664883 0.2817950872750893 0.44127458555720134 0.42192473099374017 0.5558698763603888 1.1314664558663732 2.121480669519786 1.102511397400619 0.16525467714960335 0.21219540390345573 0.021432393007200453 0.08814596973630649 0.08880709078225642 0.1342447565792172 0.05165080026641238 0.04132226348055849 0.04580628531861021 0.10428014533735325 0.9205655583636718 1.6970704312543614 1.622822798489588 0.6686943042003562 0.12571142816761974 0.04166989282614684 0.03829374648742979 0.08167914750904394 0.07747551940828597 0.06321228488496201 0.09852337185640189 0.1023137584456249 0.13808294499496976 0.14191632032708867 0.18644661388894615 0.2261635019849955 0.33075310069381697 0.5273078890871176 0.6031239517991293 0.4466200775622288 0.7819535824485481 0.631875515704912 0.6016185346360126 0.6621362114665174 0.16464200969947163 0.13428179560637135 0.13743120677901674 0.1122653439031626 0.07202542515292781 0.05533247433535843 0.06556267744297642 0.09083110588219746 0.08642812229953742 0.12245163394277715 0.12771957090197136 0.19337759207453456 0.3564835252671789 0.2996458147336703 0.39941320156815074 0.22744397917963916 0.030063156763488096 0.8378315741234968 0.5605680147695687 0.4803187299701276 0.3165874532533583 0.2930015121412661 0.2505729113807874 0.3076917363753075 0.27384337525802754 0.3548611068514492 0.34422493387573083 0.06677648025902229 0.17598381849022676 0.032586106614983006 0.4164342724683722 0.08326860530615188 0.09683554438533182 0.06935634125254965 0.04621282768232074 0.017630156717182117 0.005212799772646475 0.0062958106618475765 0.02673483207998818 0.018278245698128127 0.011757346461323984 0.08863293369764273 0.2952279931352871 0.2504471568263651 0.6075399783701093 0.4429762922522602 0.35892496868516693 0.16275555505043637 0.06194498105441776 0.08536747277502318 0.22340785072978545 0.3587125185476063 0.24571187474919087 0.26768719512665656 0.17444928713630456 0.2800653952661475 0.20652340501390987 0.0838797612577017 0.0627240331665509 0.03616611581456174 0.04275053099326335 0.09326565749164177 0.18027670310464 0.16035258800089452 0.14082781831687013 1.3272574970175937 0.40600929463475816 0.24653976904428826 0.5412047424264838 1.0631116910203098 0.4161709586607932 0.26135342718379145 0.18222496444553068 0.17333239219221877 0.18369068850902626 0.5848464725646798 0.5553534775255828 0.4401898728620286 0.3261928838158071 0.2235608319253174 0.1994899613006395 0.26745001336725005 0.3098266101970458 0.5341945564168278 0.7589899395134175 0.6027602126216391 0.4964981878676682 0.5955173089767949 0.5736946816884326 0.6511808717723643 0.5950731676605916 1.2123145187257844 1.296180222059147 1.3839346280390585 0.9301312314104035 0.1688082095271468 0.2832406139204502 0.49907622908802596 0.5181180802225029 0.5887412001349059 0.3309806354940255 0.647437567697627 0.5104525003942377 0.5834860218626108 0.5500700658355576 0.5145800327888067 0.5351653876512733 0.38287761684169297 0.2326606564156743 0.21709731604218846 0.3616615509085572 0.35007185757988685 0.4216631096655351 0.26051838841891073 0.2636242277267437 0.23703236631373348 0.22103225476888483 0.17599999200469124 0.1299334794260983 0.13827379305054713 0.24867564455540445 0.3480675584393197 0.2473717521904224 0.21675670074144457 0.115553395748178 0.09585238543663635 0.23235852509543836 0.26716085505904347 0.8990907143025899 0.983805931842766 0.9101221283069585 0.7535592320460127 0.4593476681699174 0.21747019315005356 0.16490697285617803 0.10748380629637165 0.07193753620967892 0.09595010695145068 0.13317252413984754 0.1602987735868851 0.21735230540536407 0.12428370355148381 0.05840018996283229 0.06238032375480726 0.09615778086350975 0.13749109078395003 0.2515121864752103 0.36992647983769944 0.20932545058207208 0.2918446905084671 0.32630150894800053 0.3724383573488326 0.3353052730578456 0.31693173402333674 0.1282982354117319 0.13666252941397874 0.18548440730217067 0.20048505285088994 0.3167658366942089 0.2338038523308094 0.21904184038416527 0.1218165214768979 0.08877672760500606 0.03797379377659571 0.054542582475205756 0.047159463947806436 0.05858969090503645 0.14794077143682238 0.2045853896719215 0.16098775858426081 0.14348808395855428 0.15440516608295585 0.30217592106855823 0.30261372781426615 0.13242338531720732 0.07671133911472361 0.0372509386995503 0.010439875502596336 0.015565996947342238 0.02663650071461744 0.01587284389036998 0.026193161800895853 0.01931017601744413 0.05934620055428723 0.054772106092051374 0.2590299211104854 0.4695485188063999 0.3462406189303303 0.1574205591760316 0.028168411459731976 0.0525565429641017 0.06983770757683694 0.10370863645719412 0.10525785912008594 0.07978402283311588 0.06646642848119179 0.05885994914836514 0.05466214964886544 0.06273959890724715 0.2272839398908782 0.1498071316151083 0.232953113983015 0.18409664169109596 0.11315710821638686 0.27134442828419275 0.25129712939773985 0.29679504699159487 0.2682853921661181 0.3462123257760072 0.23822537477110542 0.17636848503584537 0.11862544747578033 0.17345156998799133 0.2630846990508781 0.22894897148748383 0.16381037408943144 0.2203747276442434 0.6495267466529566 0.8767127404364724 0.24224479877260885 0.10913907596632853 0.07731664654289122 0.06298253321391617 0.03687920789885449 0.020051452392592383 0.008587252551107037 0.015555026603422086 0.05968217472244916 0.14377277711851227 0.3724151611787911 0.6136525352986436 0.5208333550971822 0.3967287560837718 0.18580940887117542 0.160680417455637 0.07462702198842197 0.03710121973569275 0.013967957608815824 0.059947185405974254 0.10268891939252651 0.23835806812585528 0.3928733596072019 0.292074641662955 0.3596798823564515 0.1796290334734717 0.11350832442506893 0.19115991091260176 0.6141573323410442
0.00977580510653832 0.010401267483520372 0.014558423464333416 0.05705986266163061 0.3161392132614069 0.3391912058292949 0.3704896227587681 0.46873232785358027 1.0 0.8262706697260311 0.4215008963434571 0.39518486807889824 0.2492689754354677 0.3013241576839402 0.01886265954181054 0.023556559557898777 0.04545087700427245 0.14986479047130727 0.164990564712702 0.09978684128230052 0.12455361110872559 0.16727370604495087 0.21377952336329875 0.29561993156357186 0.3486121707920135 0.3790930327503774 0.40276408559570664 0.32074246833028014 0.60675837229276 1.2826622399944596 2.2486771214857346 4.4538438936887985 5.615769324861229 4.530339906883722 4.976742002883364 4.079346297774784 3.7066451732863968 1.621882921975796 0.555395351855415 0.3799043230234703 0.2321694046272181 0.16587897732422524 0.1592174900097412 0.07886233660602544 0.09376230439586669 0.03564740307586733 0.10149756357539197 0.19935764764295572 0.2551670211735891 0.19639958909423866 0.12028453271497028 0.03613715531595271 0.04395524135845005 0.032216646160476314 0.02204025145929982 0.016912479249441052 0.03302193964229103 0.03642043288405086 0.01833339397623776 0.019132513272187363 0.019377525589347445 0.059530848723655 0.08154556171290392 0.1406699600946666 0.06482739140969107 0.06618007741818153 0.04532968610156637 0.05403021341777087 0.06409512021762122 0.1075524503073436 0.1049382255130372 0.18557327634937976 0.10838621612519048 0.12796667625377342 0.21179027850860407 0.24363856208952642 0.3495507788887473 0.8015615382903465 1.3968062837645063 0.8006725824844957 0.2689787301166955 0.15134192652255285 0.037308304417011405 0.04790233490858228 0.043241171658175794 0.06780342606366867 0.025777827570805784 0.022280668334980294 0.025474611024020998 0.05592411849683585 0.4590971657547889 0.8431286496279335 0.7838848396823902 0.305446638973927 0.06476761733201712 0.02528255141995287 0.02265173605170844 0.04455134204196878 0.04017779501918015 0.03160047669903566 0.049385416574628346 0.05269383648221436 0.06777157767609118 0.06566642366760689 0.10848461899699005 0.12018905287761576 0.19464651795427632 0.4826996030036211 0.8618608074620828 0.9271123428956785 0.8663135805521155 0.3153033242548668 0.281016894231563 0.19081010423812778 0.0719109390472215 0.0874961234961956 0.10583937649044374 0.06782637738153727 0.03730978509197843 0.029056274382604302 0.0337487100226021 0.045661487762815436 0.04295777694615754 0.05804528708322797 0.05924957521385712 0.09842865561853785 0.22439735179989406 0.25435128045952665 0.31503868271026647 0.19237370187491581 0.08822560445950862 0.3915070882164178 0.2470781216986006 0.21920710101363478 0.1392386966842151 0.130824851280277 0.10894624868719241 0.1412170867098651 0.13109705259948923 0.1759584422054492 0.20045472490177196 0.058529105390964016 0.09344641353356477 0.03509140253977777 0.22217835496526517 0.04578894447048137 0.04858005634502819 0.039258658936108935 0.02856584754303805 0.016624530409718022 0.005305806870900549 0.0064564761307856905 0.013411310278508564 0.011862856670254012 0.007897360474973289 0.046967241263954546 0.15085778424985283 0.13128576744863166 0.31538024593121267 0.22345771121829844 0.18239815947069776 0.08461428902044997 0.02990909693008194 0.04513495970771195 0.119349736105327 0.17691572152518187 0.11078098472348906 0.11548431200256921 0.07516222817534532 0.12094624819164512 0.08406832873842197 0.03341184253123101 0.021115464257626174 0.011444775184773355 0.014352689585042018 0.03551246876529527 0.07110950651303478 0.058044085236495804 0.07204291959899245 0.662811961475172 0.24008210675357447 0.11607168007543148 0.27909419422653414 0.5418673706269381 0.22716517752432974 0.12157145520871915 0.07309644877491886 0.06786533358642712 0.0705240662708466 0.25506951564562275 0.23868316415347843 0.181250870401038 0.12473351677200649 0.08619753360398276 0.08117771810367429 0.12223421457695711 0.1436607690268421 0.25317162004370714 0.35961699022937266 0.2717160566916034 0.21832571135995799 0.26702381690867827 0.26979818506579284 0.3072262993347853 0.2536213301478845 0.565958325398761 0.6543638278800207 0.7033683318277876 0.4533977462841736 0.09439700117107772 0.1011964166056619 0.19509987335099238 0.2104105034875806 0.23673861372823118 0.13356794413837406 0.28721078359771635 0.23674208470346264 0.2716844741670398 0.26289488778491465 0.2611818489963212 0.28578363840861637 0.19938232218378513 0.10846805883305131 0.11345905626812076 0.19030732310635737 0.15018857324444027 0.21253601384421233 0.13567931389276 0.13907015681557075 0.1276477690052572 0.11327299054677287 0.08751180533722484 0.062079146605565634 0.07311176649468845 0.11288783911788468 0.15286084150042215 0.10516788944968958 0.09137431471243501 0.05955233221513024 0.05720965008857188 0.12209959509410413 0.13855102722119203 0.48502511562928025 0.5488634299951821 0.5198401769396955 0.41227747261869796 0.23989116338578814 0.1117043358181569 0.08587515218446401 0.05744471562323603 0.03791425112164753 0.044082046671160946 0.06821441512456392 0.06917201125910681 0.09236075789135559 0.061435346089620854 0.02924777308571529 0.033187222506192465 0.04947546114196544 0.07052134315143647 0.11858778395364289 0.1712676163798828 0.07926299310558794 0.09548243408124807 0.08930988062370715 0.1286526169942201 0.11587396881412629 0.12074671572765193 0.04417960048494126 0.047013831996147254 0.0711546504460983 0.08158732365448093 0.14029299017418032 0.11018034964414804 0.10866628936166285 0.05980645783460352 0.04786819979729119 0.018190938712665916 0.03108761856507073 0.03183220060986976 0.0515584398734392 0.11418485642872897 0.22066379909351974 0.16291097367578541 0.12766570732087035 0.13309810995087898 0.19898354064954515 0.15547268968088426 0.054723669478503795 0.03036397116947501 0.015220003870274368 0.004932057832851312 0.006959068288651155 0.01058265001102854 0.006732224504618959 0.007322578320151881 0.014284741684750734 0.08240202365997049 0.03496133795386472 0.1313571392848804 0.25071467482162285 0.2096859887859095 0.10714556201146314 0.021234271174730278 0.025190999709868857 0.029897193671529466 0.03966794815866737 0.04177179942125446 0.03326144884302185 0.029586028551201144 0.025190585768240185 0.03067935472487007 0.029249432934100157 0.20543819311278586 0.15162037946874185 0.30531322246901116 0.19860455003202845 0.07456787129478715 0.13145788516081003 0.12356646318607889 0.14327068856483077 0.12325173002715394 0.15303741630857617 0.10567875934324279 0.06612180055299331 0.03372721991342441 0.056668082854584016 0.08748937650305255 0.06853126809295004 0.03515672230219986 0.058365237097625144 0.23409476239997007 0.3124312785812115 0.06983521875318685 0.03874186963424225 0.026970373377831054 0.02340759164751252 0.018174731386737277 0.011224385791769336 0.0069277602680475996 0.007564749834915377 0.02764692910746738 0.06245712334077309 0.1753576402651947 0.30325662716758744 0.25298463513278213 0.1679772825657519 0.07189100279457161 0.053539821278802836 0.02100998284824829 0.012674159637657612 0.008260562818629585 0.03570564156942549 0.05534323096210116 0.12207729350533046 0.18459140991766346 0.13791979545057123 0.157696663532314 0.07976220073132369 0.05961530461586668 0.08714177082124165 0.3815959696170782
0.009941596516699219 0.021705971018701493 0.025425020478247573 0.05971172922528582 0.33550141857920474 0.3069302915810809 0.3289622844054714 0.3296386414598415 0.7838922259875284 1.0 0.5314366051744035 0.44925400766788526 0.21479704778894593 0.26371116925507726 0.018520677621095088 0.01866701808423388 0.035510310002836894 0.1156460266584945 0.11662352052147462 0.09105235592935962 0.12883613642554856 0.15034701097512396 0.16003590701029247 0.22466089316288942 0.26389565088273925 0.2800123825479266 0.2625311613097934 0.21268226800025622 0.36544435363184297 0.8390939284520152 1.7149559349866386 4.009088124413517 5.108063034305026 3.921154766166812 4.157379744504769 3.629917447914148 3.2224463899168243 1.4700425575088465 0.3856900925890145 0.25880735148461864 0.16777430741302835 0.12442111565979273 0.10956205701300928 0.05317172125397305 0.06977651140116972 0.03576434937003553 0.09066149509096445 0.1229216284946326 0.151688536300938 0.11921159010791992 0.07297378426848873 0.02711889086163799 0.03243160317037289 0.024470967310213802 0.01858863425804235 0.016922261732953987 0.03224967240790013 0.032947507776582806 0.02234771529677588 0.0236702297086685 0.022683707362976913 0.06423648573599093 0.07279206402624648 0.08933576472679147 0.04532282030292363 0.04414380425576383 0.030849298882704452 0.035175245642557945 0.04056157319154287 0.06844038371171818 0.06851747835066353 0.1164923080035637 0.07456794986318738 0.09189595542409351 0.1571864016569092 0.1838837584964104 0.2672469595926614 0.935164162866711 1.794322534670786 1.0155816205179047 0.41979561017202893 0.1871442827964642 0.05610542854134212 0.0405258167490585 0.027193101888147445 0.04018412010793908 0.01667919684559067 0.014916124951381216 0.017754218925590884 0.037598192890237817 0.2976101384195095 0.5331082452423515 0.5026324308182984 0.20125140669233388 0.049802379830057836 0.02039412019738853 0.016862299530461772 0.02911024074741373 0.025401818331562496 0.02057511523762673 0.032329878075243006 0.03449718409919106 0.044607126626389555 0.04446124469410249 0.07099204502481112 0.10859749414528501 0.3929689791876193 1.0614246794864999 2.024364586867109 1.8652366083530179 1.28734549857065 0.3015778722388978 0.2104038749291094 0.16431922415532332 0.04639502954979388 0.06046127816637677 0.12110690564368709 0.05237770409796271 0.030086693852932705 0.02054969975181587 0.023669356731924884 0.030110792647405536 0.02797028184335029 0.03585554879596532 0.03637374468185379 0.06549734937353777 0.1835541238843017 0.27197074222976797 0.31839432348269936 0.28860901423556307 0.13281042681902994 0.2669161662207053 0.16029711410667527 0.13901955729488524 0.08689867935273525 0.08005395631778482 0.06801524903787586 0.08533979887384677 0.0799637356744331 0.11047869307318388 0.1333098761469715 0.045396114918619494 0.05749549219539912 0.036834941720800464 0.136278083773082 0.0368516076238203 0.03797982931938179 0.02799283848992501 0.02316945891612696 0.016207723404269903 0.006707634360520479 0.007113864738402026 0.010070562950246251 0.008745864836837492 0.006351613963853305 0.027130967883310333 0.08442290577174184 0.07061857941786945 0.17396249367672792 0.13109309007042283 0.10252486927271526 0.05413578718175082 0.017995848527437804 0.028047227866598648 0.07636848484193963 0.1061486307616849 0.07111191537351451 0.0775260221942893 0.05146550602868818 0.08021373019071386 0.05496879619892421 0.021717925202755874 0.017191976494171424 0.013437068918146755 0.016375751403202486 0.029003913066978696 0.05377320405631071 0.051018081682974045 0.08438596990179427 0.4524955508516024 0.2052039033717943 0.07451309858352645 0.1699764873957395 0.34602069662773294 0.15996403966032843 0.08329793917352019 0.05197917149829698 0.052061059186593865 0.0574209195191033 0.17614935945209514 0.16142785650462274 0.12221091312900814 0.09287494309461496 0.06288319331009481 0.06519557890838991 0.09141321744775979 0.09890697558593979 0.16612818438891136 0.28826472966822003 0.2994022639106515 0.3549482167603118 0.4814333184891514 0.4752704912263056 0.4536232838519124 0.21213027233522913 0.38012813129573686 0.5553468792493935 0.5161143748858703 0.3091270729558779 0.0815081378703815 0.12652416670647054 0.20939937622570137 0.22697781102281867 0.2315857967493662 0.12776898097551206 0.25342205667274703 0.18717981445414061 0.19916262523457207 0.18775073038593093 0.17809191810429603 0.19082672922687421 0.14726615949127447 0.1335512717197972 0.10282943275044565 0.13782190051102375 0.128705299373106 0.17493396015689647 0.12701426247820033 0.1378077783286627 0.11843158496525695 0.07865342636529626 0.06627963658154591 0.04267042315795992 0.04897294240136366 0.07990302063292544 0.10401823719100027 0.07446242699560186 0.06629435666811884 0.038575119250562555 0.03256519315430921 0.07627446807086154 0.0883271050650836 0.31450411341241324 0.3392678868721854 0.3102827609361321 0.25267985053836695 0.15558177382939056 0.07402062839797592 0.05688885451197287 0.03854683720806683 0.027998147104576286 0.03783641908776914 0.06135946777611986 0.06316886386288327 0.09145105395316942 0.05671499747448168 0.026906750565973525 0.029317588994096963 0.03820081837379953 0.05933662419721264 0.09933067369436051 0.14945291827126908 0.07525069603770979 0.10386893432765242 0.12161440064906007 0.15432119218994222 0.11441918563996362 0.0965741626244376 0.04709226210942016 0.04708565255832651 0.06370374705649486 0.0732657584142955 0.11687856691838297 0.08450654544298579 0.0773584602641459 0.040759588235312706 0.030010461256238033 0.012605213528561702 0.01797045675723349 0.01658658140927212 0.027492015566243616 0.05706515413624696 0.18003298463379303 0.11841825098667177 0.09020550991725068 0.09061637136381495 0.15678082224583065 0.1362310687492031 0.05490140225229678 0.03290351026695965 0.017763246881530227 0.006052879299048199 0.0073872455812676215 0.008711435047030579 0.005934018031804949 0.006773036793967291 0.01329108896432607 0.15009214877273627 0.037586074220701565 0.0901359116111424 0.15598395159909673 0.14427283229598548 0.07923830209482303 0.017497754507403176 0.02541291131112119 0.029020394409806593 0.03497016063088612 0.03505353697981634 0.028506454086180334 0.02254586390265775 0.018742854286582886 0.015387411664066911 0.06507183806278445 0.33316749471637097 0.20218705312891253 0.30714279528651317 0.19301312728988027 0.058767321099043014 0.09424324518105451 0.08906778425358648 0.10612122331553439 0.09776836427373733 0.12699265252075417 0.09353933813382115 0.05893280807612539 0.04053535237104896 0.080376914444316 0.14315733895014118 0.11623872205457988 0.053728690445481175 0.10096990828342257 0.3042723537471733 0.34154720428045815 0.10878783065897946 0.028426244659364115 0.023186487421081592 0.018792969184620163 0.012211309176838048 0.00704743925961619 0.00679028510864872 0.0084106709728505 0.02699063727220766 0.05892872477122006 0.15073577763531948 0.25636512880368356 0.21587522014233068 0.15079134315790105 0.06884979440008177 0.05470735440952276 0.022712033656326947 0.012333920714410803 0.005098919935578491 0.021902679483570442 0.03658453483040722 0.08288128270983093 0.1330477796198937 0.10645341656729398 0.12820697515117338 0.08384748736246952 0.07298164318259273 0.0844488821751711 0.4018731613099724
0.025405653706574865 0.04075242901452261 0.03648057654871795 0.06162475223038694 0.2521088194995868 0.19736080185561666 0.21008668407061093 0.2801629687183117 0.6696293055160691 0.8899249723145372 1.0 0.41613243675709355 0.1947924015894135 0.1980423155566804 0.017567734561376735 0.030576759504780646 0.06122234373976106 0.19773112491400108 0.1498904928858556 0.06106361386822565 0.12107309318974986 0.1785729725626424 0.1342462459266443 0.18362779970943593 0.21348127727209254 0.230160754644607 0.2555001264528214 0.19878995286887224 0.40651306167369605 0.7185203210716333 2.014233783673983 4.091244641221893 5.387065489270402 3.150722016769733 3.033342884468343 2.399704444410956 2.1468316130730294 1.0129844303456275 0.4051584297078583 0.24718226106102856 0.1462064964032348 0.10594959621380164 0.10290978835294702 0.07123676015924522 0.13017502518640128 0.07499026758384407 0.12611881533659608 0.14052752317049294 0.16949051608572532 0.14175553591579895 0.08621170180913494 0.04440285737489424 0.04624081080536477 0.030487312252673322 0.023987289717943838 0.020240339878068635 0.0454528381238319 0.058446879884693374 0.03854009535575653 0.04245323105028527 0.03249802751098147 0.08405066504132412 0.11073848007994962 0.13193369786341044 0.0703932366227489 0.06018156217335468 0.03577262438961705 0.03575376352252272 0.042010492391442666 0.07188655516436197 0.06874803669575988 0.12292714909283713 0.0717296424132236 0.0881597586965448 0.14458823430774506 0.16514494930113507 0.37705050007799634 0.4763335372062626 1.1045084104175835 0.8382437310108202 0.5477706790327325 0.2507755967259433 0.06525220912997046 0.04034603429104395 0.02792090166605744 0.04228901326019068 0.01683069980735507 0.01635527371038801 0.026559222429267844 0.06150674894418219 0.38588513712073075 0.7074666498897509 0.6943039747851655 0.3083460742436463 0.10649232031079715 0.03369538832842174 0.02453487126310916 0.03435785578113512 0.029949179343822106 0.02390043922836357 0.03913496992798693 0.044400479588625856 0.05917018317304076 0.06128835658661785 0.07926199623879457 0.2356846400918381 0.7161957893528158 2.0578509578873603 3.270525744855013 3.24820792830791 2.059708147301365 0.4639363067028351 0.29183722572781057 0.17570481096547794 0.09707181697208048 0.1356075944506194 0.154543446040987 0.088041309767744 0.03692607951487548 0.026990860696531935 0.030044721238713278 0.037427878941675596 0.0332700895047377 0.03852857792168517 0.0403410384876634 0.06825475752108633 0.18177202439343568 0.28006063469126696 0.22779404709255713 0.16696340359836212 0.14363415445583472 0.262506001669498 0.16951970402102315 0.14506476733735543 0.09422023423690656 0.08994440469237493 0.07911850495346825 0.10789616356088529 0.11027600247341482 0.1373582730444415 0.14578471448076896 0.0583196628851636 0.09063900839185952 0.05889311260344485 0.19873997072471877 0.06731909559790095 0.06562490406278207 0.050151837845974746 0.042826933515978244 0.028239023370825733 0.009271239755070687 0.007690547197992632 0.008690245898069101 0.009950877301812806 0.009091015745681465 0.03370721979206957 0.09575366677514893 0.07351864338889479 0.1831898763987866 0.13530942802810456 0.10191594507154368 0.061816031331031744 0.030605086962255786 0.061645310860883394 0.12119151429959436 0.14067668799774927 0.07375463470604324 0.07639352486852782 0.0516581798316148 0.08084874357846357 0.05866636411395453 0.022955599439639308 0.015473458474649579 0.01603236405677462 0.026196412289352593 0.04669840961980379 0.06506128330444552 0.05158059990349606 0.0636342069510342 0.49963056629381813 0.2356011429988865 0.10388295934745218 0.2567517729186821 0.4257753413570337 0.233944217153867 0.10371232621976216 0.04880194289163771 0.047865662752433986 0.04947228434509662 0.179639464400875 0.17922482706481443 0.14020249232357243 0.09350087178802294 0.0634417768632952 0.07168672493890746 0.10873624637655048 0.11101330421740362 0.17299670791164323 0.26442558300951974 0.2638375407834907 0.309475153741929 0.3727400972914357 0.3793750925959241 0.37398973782698286 0.17425568491738203 0.3536395193333257 0.6000583143790154 0.5667261433812752 0.3271925247495897 0.05539023681107836 0.08024138032871163 0.13211687421270077 0.16931240170314482 0.1673929714472262 0.10023069910810463 0.193014983492127 0.15804035571939834 0.18951604389981508 0.1993999176159301 0.23556855407752061 0.314686975465383 0.25622316776907594 0.21061756774266796 0.20354739176208786 0.3246305689669474 0.11333204210293263 0.12690917717281325 0.08429657720954645 0.08360876487901728 0.07931047839356163 0.0717797079100054 0.058297045898583894 0.06239335024396375 0.06292956695529715 0.08864102746173291 0.12750433185468277 0.10392488397625789 0.0838000606595599 0.08419261413403338 0.05522191790128802 0.08580497467024226 0.09229106945411439 0.3535567993140227 0.42393006748139994 0.4150289926212258 0.327804824735021 0.1893871517383946 0.08335193141737009 0.06315865115981369 0.040746959190445006 0.030695951744752724 0.038170424943921824 0.06285939111837395 0.059796462562946046 0.06789568451171774 0.04133008734478456 0.02109730323877548 0.02255009621187958 0.03039590134124397 0.04121349500321876 0.06752755298400191 0.09813220284133173 0.04940643577811499 0.06755371123401713 0.09238934300020495 0.11840404606314058 0.09190968497278702 0.08933998742335489 0.039370704621601284 0.04334307497952752 0.05759771810176158 0.05821736845422103 0.09501774504923832 0.07247750826738651 0.07173878810170169 0.03660043830277771 0.02741047208346755 0.010496548610972508 0.036117630681332495 0.02648637692226553 0.01707191754366365 0.06255265160731761 0.22641900051273384 0.11192942995145903 0.0588802348918212 0.060651083697067676 0.10261288734859336 0.10254080233907516 0.0419820529891362 0.026847748122368627 0.013878342555418335 0.004480329022548038 0.007069408257878453 0.008518797465831274 0.00790332888034689 0.009228326474101437 0.013927185126824894 0.10491105938963051 0.053119297608900336 0.11343046188117836 0.23169432288779326 0.17772269589414552 0.09702826678912023 0.023115956874010017 0.027968681894024003 0.029147457770947526 0.032207264285584396 0.03428188958271864 0.0265715446924102 0.019578404122068706 0.018610596970547535 0.01979824892633893 0.04813323981253536 0.28759292291686406 0.22662727242039013 0.49073468761531136 0.16421067308281956 0.052503150469834885 0.08002556669833906 0.08737253718616292 0.10287317941198605 0.08987790883943185 0.11443504436731333 0.08709715876374867 0.06463660375727809 0.04350048599899933 0.07252978584270087 0.11058931143504096 0.10160744781873234 0.058313989273182314 0.07820093578522938 0.2025492789760522 0.25100578827966374 0.08064122882648403 0.027290323141364554 0.016649096514996707 0.014705525408236358 0.011248393612098792 0.006701937624836542 0.005887196422146692 0.008179197648612888 0.024669637255378223 0.05746699013752966 0.16136354845179396 0.25209138207762755 0.20984760127962307 0.14337119423703956 0.06335253816067474 0.04884193000331312 0.021317039092083264 0.013607494395339642 0.005764634941697124 0.02342498065568614 0.03408802152205632 0.07987701850347947 0.12143792879413845 0.08676592012896582 0.10498324992690113 0.061974669850646286 0.05300915225169849 0.07950643614240448 0.3530917128431632
0.022274000997631462 0.022024776253638863 0.02704446955709274 0.06343939109448585 0.3590127740088704 0.3734874981506029 0.42608814383951427 0.39175299504378347 0.7624246491574108 0.9135967819300489 0.5053499675023274 1.0 0.473021884800107 0.48113317272975137 0.04211615960963838 0.01944526502738785 0.027558994230104727 0.08257617048503342 0.1306459015047221 0.12411391599677227 0.1597746943673233 0.1953373512877896 0.23991992621978955 0.3115439226940898 0.36389512146049974 0.3766431403948484 0.3178913202498168 0.2736619053080745 0.4729929016052522 1.1927688856843786 1.5988666428610763 4.533034854804705 6.246225440715863 5.770513179529862 6.255233388539756 5.699400273150938 5.2194848803176335 2.322690313910602 0.41611015509284355 0.31461662752108704 0.2184994521447326 0.1734553501549759 0.14798631407161877 0.05912641057909855 0.05565866258214276 0.04084702105162522 0.09778772533274709 0.12356559614324096 0.14724802262731893 0.12084239189302044 0.07521922002832716 0.03270554036927473 0.03878733282050949 0.02551788934972708 0.01684023921571431 0.014535129331152774 0.023336607158127336 0.021233515038644846 0.011347337791244078 0.011576161430314048 0.01911528232888202 0.054483404259542546 0.0373460854421776 0.1235118093998101 0.04914523202986408 0.05040220036922019 0.03732756129492207 0.042564009767800365 0.04238309153110413 0.06912849297525445 0.07072877348964271 0.12529846648658916 0.10470935987029162 0.15187624086779863 0.19557669813558934 0.20145986773348742 0.2451751289757827 1.699539176169735 3.3113841675807065 1.4488765188221118 0.4881162628792446 0.25056296787256005 0.01628580960512853 0.04732444351074359 0.03765767300400675 0.04109202374207699 0.01607725303268755 0.013145246403644228 0.014044894111536815 0.03207130276547083 0.2755253969155018 0.46438260043943114 0.41030351092577433 0.17264792301068116 0.03946802812998097 0.016530849735859453 0.015029990246238753 0.02859881731859319 0.024073878698726923 0.018052751160314382 0.030879291426211476 0.036154177126677664 0.047104666266003015 0.05170095271796261 0.08249092947299164 0.19979189729206656 0.9074579024008568 0.7891434822115793 1.2016669394619672 1.3100807393888658 1.2790682852070028 0.7723021554876419 0.6361330081591161 0.3232774758171181 0.10611001691836873 0.2443039024055515 0.446766054729634 0.11947645522274515 0.05292418264589363 0.026618718490807727 0.027453886550190126 0.03214964624048963 0.026695785167793692 0.039132288110931404 0.04169079460100261 0.07038024864758238 0.19131147754353345 0.24136000988293027 0.44887170249623054 0.4694783527362406 0.08217899593648018 0.3421413936815519 0.17249670584103502 0.14242652435476247 0.08703440072560352 0.08361493182288829 0.07302605014142181 0.08737351429072143 0.0812255086228916 0.12004864476348279 0.12120901579781915 0.025279702351965243 0.06570942364883016 0.021662201014473928 0.10612388280450154 0.04347902821031281 0.03923559282923673 0.027320692286102243 0.015540979144108985 0.00925057015236343 0.004494747424747288 0.0036453646177035093 0.009962139241000917 0.009259895895797926 0.011138645429970454 0.031078392933495482 0.08235054729051693 0.06651182419513256 0.1553925010425028 0.1183144101018692 0.09788794611969548 0.07041219306975804 0.03188066911753418 0.039281540553435336 0.06857252129196585 0.09345941954610067 0.08265290702399353 0.0953380223278407 0.0542914286190593 0.08449010087468088 0.052048205633509245 0.0214521705307016 0.025241799489980187 0.0212918848654551 0.02735594433757703 0.05077154395404425 0.0887216295565244 0.089664153380332 0.18342301338491193 0.4538420975228963 0.20335097187637668 0.06730086344048405 0.09917823760712888 0.28785826289530553 0.0910690364803042 0.0731746899759964 0.0592462183489714 0.06911311087457855 0.07209114989729427 0.19262362447735734 0.17236735962713629 0.13085655232444093 0.11170381705078491 0.07728327528838967 0.07890355570341437 0.08886798534502305 0.09383059203112448 0.18415449654313773 0.3460589141321799 0.36962800462314005 0.4406767522713854 0.6248262769862338 0.6113841310352021 0.5743829518827543 0.27146150298350774 0.46240008873903793 0.6611326042459584 0.610302079091542 0.39965680415146204 0.12349287290715495 0.18317847876554744 0.32177985867531417 0.33319068557202475 0.3834913818585318 0.19822811702606802 0.4258542141497951 0.30521389127100923 0.33156852755837135 0.3229218916093026 0.377836137310788 0.41484367929509863 0.31089220443274423 0.47504934150840494 0.2882044351287968 0.20258205098026646 0.1981411739317015 0.31298480381681726 0.21966418825864512 0.24570484308182383 0.21021950279955215 0.12999207862622378 0.13259901939354393 0.07947058051364307 0.0868487831234 0.14240554511451914 0.1837488231207858 0.16777198826003417 0.12764585206209844 0.14859331725302738 0.1096614189503253 0.19144478282391983 0.15168090070721443 0.6609738705088666 0.6596509816471184 0.6064956311174309 0.46677356083182486 0.2989867347947107 0.13766332988763952 0.10718188060923624 0.07830516805215414 0.06178507088298552 0.08086054296154133 0.12691312268470722 0.14913435398088562 0.2106967473898611 0.13799778315491226 0.0705840238692001 0.07302057183980949 0.07388358206268454 0.11024633367278666 0.1696239447096511 0.2604604407529747 0.11104309874936556 0.1413146885536585 0.18224866666078293 0.24581976724466123 0.15503937323669137 0.11013698050934226 0.06929825405010205 0.10531726351365314 0.10866587278979233 0.10915424735417609 0.18069489093032806 0.12498396386518874 0.11394767920784896 0.053448933313291536 0.041431691318667856 0.016444922369569456 0.050131865068822834 0.06030216485181298 0.08953927357354653 0.1548217423807517 0.1501586803948878 0.12674486796774648 0.09912852464050073 0.08665178824697124 0.23234757326535127 0.22094665673191843 0.10821803727164242 0.08136297895803937 0.04365291602501784 0.015791731598894087 0.021910802662444804 0.01369844512216749 0.020399177873208097 0.017920621421065028 0.051067342515230596 0.21726794925971124 0.0771605118188304 0.13764645804874767 0.37447242837517447 0.44275681792841437 0.24565848892069 0.07846795516450596 0.09036978214001587 0.07728710187923012 0.0680306899290896 0.06473740871069099 0.05632812156320251 0.039174849014239836 0.040350729792072465 0.028762664828518646 0.14973398400958327 0.3615134002250654 0.24131443642107953 0.19377840343648192 0.15798824434716302 0.06556074983958746 0.1388375130363026 0.1431404132710005 0.1693284042549632 0.14987317367375302 0.2013646687701 0.15424543761186138 0.11152739267683824 0.08602674961352112 0.15891758061107444 0.2685464710870656 0.2362628340764583 0.12499464739500046 0.19920249653396244 0.5510335962344715 0.6293482870160197 0.11339051556350357 0.030156098972126805 0.035803401869970136 0.025697563691658154 0.025926240358088198 0.01545151268564878 0.027586243418231425 0.031927248031068625 0.07615734996274864 0.1633418364934636 0.40809726243118005 0.6719383690182693 0.5602890438890982 0.32942406847931804 0.1475104180975879 0.10071835260377177 0.037497298368625386 0.031048352622532988 0.013410999088628993 0.04161386999189761 0.05496865451869345 0.12982342733214822 0.1963835926675211 0.15764908596955343 0.19359694427609336 0.15486132699397687 0.1642341653895758 0.1209241816500225 0.436951616697978
0.05425865159287009 0.03281810698682507 0.029911449811157974 0.07842920326349362 0.38277927809577816 0.5332683112604818 0.6497520655917947 0.7490961765849687 1.084072704168594 0.9846558562405369 0.5332443267275813 1.0662886668473435 1.0 0.81796066667306 0.10671459065150017 0.05382101768574638 0.08101303179447109 0.21844918226499727 0.26620123445581384 0.2518468629038286 0.29386962177537934 0.3548673527420986 0.43101782094595875 0.5562932444951451 0.6606257122831468 0.6965403342181711 0.6645237814104341 0.5283618950367078 0.8466121091305036 1.7164155701611454 2.4213697843909783 5.509687318142431 7.644605697296064 7.277245064924268 8.019599847259547 7.012278779423628 6.5198967794349425 2.8014245839149217 0.8549233364335036 0.6501737241747808 0.4124685164833114 0.31433721482941623 0.30018270605049907 0.14698191258802282 0.15296779725024554 0.09467752188777406 0.19308148887594165 0.2804905453142968 0.32485871174664993 0.26351092068558624 0.15654129996069394 0.07635076803585912 0.08716481996716578 0.05725970481052113 0.039185549874289086 0.03130953365991449 0.05820728413032255 0.06790628577365473 0.02931582042292418 0.0333923444945716 0.04150248530452612 0.10003438473153194 0.09632980275124274 0.27372974488192153 0.11885938549513407 0.11949778247146191 0.0792102842009303 0.09505077149135313 0.09797423769129669 0.16484861476109608 0.16479167809690573 0.2954737872132749 0.20793411331248776 0.2646157446322909 0.345753611642858 0.3182875087009185 0.4721970942434216 1.5779736066533827 3.064304163097769 1.3417850366387707 0.3427613958261383 0.26145004688082474 0.016324771146600088 0.0903378918491922 0.07938986772329955 0.09187750585540178 0.03479510730250192 0.03043242426648603 0.038925821261391144 0.0993212242209359 0.7735162725266601 1.312457348926272 1.225166321794731 0.5199742431042158 0.12811451189273926 0.04489050186209712 0.038076868437615666 0.0695880136791933 0.059478129585609524 0.04413715034854272 0.0753023587731522 0.08725673416050031 0.11659565548782529 0.11622990864558917 0.14281340261920178 0.23885945703815276 0.9570342223171505 0.7680454255353535 0.47545032325797365 0.38985593691198556 1.0470634705943063 1.0468139843268633 1.0433037582938753 0.5830979143424345 0.1459172191432388 0.24236451991980154 0.523937274694021 0.1416639202022419 0.06849554664025082 0.056639709548562234 0.062479259978632594 0.07758451693768169 0.06395898950076784 0.09043161213215971 0.10017106114904753 0.15155251220578173 0.2793260263903954 0.2431727091394397 0.5008486506249863 0.42519282536052605 0.040925400697962154 0.6732021297073391 0.39546780086994227 0.3306104450082661 0.2135051762192803 0.19824913600194666 0.17374928925418817 0.20733068906758775 0.192951305713975 0.24706616578235893 0.22727034346772906 0.05563902548942035 0.1762148351298778 0.04425533766005669 0.301508823591702 0.0848417530913711 0.10987022205301163 0.08665274334373999 0.05589399392710793 0.028198781039656583 0.009828731051653317 0.006561936837980524 0.018698595995800333 0.01785847683427372 0.023065590680115745 0.07281756671113661 0.18860992391966333 0.15022604379405016 0.34026217447284807 0.2564103047744432 0.21094941609503987 0.12579969741087269 0.04959369547495902 0.08038674161383075 0.16904178402131867 0.2541764674641065 0.18830128384007627 0.20759678894608344 0.12453588209006952 0.19182068651942302 0.1260630742688067 0.04878446190723083 0.04626095560981622 0.03500121479359423 0.051992350454675706 0.10642674152951645 0.18344040022972477 0.17411153781947306 0.2368919319507917 1.007868902189849 0.3561892221858362 0.19265952460953134 0.3016442357451074 0.6282252126477808 0.2578807595948209 0.20067990524648244 0.14266188814619263 0.14656718756378517 0.15303712501513977 0.4391200821662039 0.4081026310684712 0.3276742546004009 0.2720803677662021 0.19860965253505003 0.18890913621414193 0.2244827114197507 0.2395467099691616 0.4255311703463029 0.6386584982133293 0.6172820786606876 0.6406337996152413 0.7815852483736611 0.7310868994346832 0.7962743081004536 0.5434931843173514 0.9607767927994482 1.0799709351950966 1.1474083080715984 0.8241276209621209 0.1678882124196554 0.23349917710255771 0.4532148707902683 0.48671159832786554 0.5896623811446694 0.32657232759820704 0.6533635595912362 0.49324102869168474 0.5611472995348816 0.5339118587812735 0.5750333737170967 0.6044982939124561 0.4499957580597096 0.5361668526554495 0.35005965217887997 0.3426796249800858 0.3145531704524376 0.3938854128422577 0.25284952903414737 0.26828836434369907 0.23792908011133088 0.2033831154072782 0.19091248340289388 0.14443976668344694 0.14851492884798395 0.2601237530404906 0.3210405010328784 0.2571985409311828 0.1795918134315552 0.1576085011212451 0.1259276416263622 0.2568389851128208 0.23769142883783642 0.9823732607764633 1.1208328441151088 0.8985869581589736 0.7366926409280271 0.48197638689258737 0.23405083639163926 0.1748111585747686 0.12232706505541566 0.09215954473891629 0.12615319276729098 0.20057849924484347 0.22911890322185652 0.28503912372199725 0.17742237377596817 0.08900900728197941 0.08403255442918828 0.09654259346352125 0.12983629268741217 0.22051333229717002 0.32176281734230655 0.1419657596605759 0.2225201197016602 0.28238198923092067 0.3486186623034572 0.25481307601522957 0.24709453293007083 0.12970008317852436 0.1715828957640813 0.2002101497017003 0.1930689108982067 0.30505820414641033 0.21704298128468855 0.20234250496290523 0.10165156058301902 0.07004077744405122 0.026334622809291164 0.08396407945402103 0.06675030141169058 0.08399246548877358 0.19863514191388051 0.18731103955554748 0.17078443837964685 0.14967596591589055 0.1391932999476283 0.3715997683699195 0.3747146402383565 0.1691225027753377 0.11592753413738048 0.05661531669394772 0.01647513658983577 0.02250668482965881 0.020276105561775493 0.019082826903312426 0.018770173571414216 0.031910991241999254 0.14116322677026133 0.050922055312723 0.21173087179092426 0.49792962580755773 0.49705349152188966 0.25198022423715594 0.06798542505043982 0.0957595995806774 0.09772229409352767 0.10837233968123919 0.10480736237894445 0.08488348781488923 0.05808880410635663 0.05210373493096907 0.051368833122190566 0.15278383620565375 0.27217597307467883 0.3399854081596277 0.30025937567684857 0.17672751301524023 0.08881678769943845 0.22559570581104615 0.2320005846953101 0.2874785546811099 0.25377798880614566 0.3386301356917238 0.24896489483695822 0.18962079965653425 0.1287319596116092 0.1975888765483409 0.3245384557746509 0.2756617131614718 0.16284444924403033 0.2643841257311018 0.7123717350423441 0.8676418939563166 0.1638503188177779 0.05873064181499499 0.044398411060654085 0.03782991002471078 0.02573293465064883 0.015475008959969682 0.022885373064205176 0.0366863017600739 0.09869915395964508 0.22056901538144782 0.5603407848941528 0.9147570833100663 0.7730706513891189 0.5060247856417336 0.2400923474477059 0.18724071695622999 0.07526843386660494 0.04870664475971217 0.014553339885009578 0.060824964170283775 0.092742495721496 0.22631756067110623 0.352667092441821 0.2710913760583911 0.3405649513595308 0.22180414258929165 0.21200478661004896 0.17900111070176697 0.5460952261038499
0.04531090776238727 0.030613492567711845 0.023874989694333184 0.07398713330729681 0.46200117293522597 0.5939447299339053 0.6888305738080884 0.7146810100728205 1.1181770858198785 1.031504532673294 0.4625926023137661 0.9254337129386783 0.6979412652515197 1.0 0.1311327031282152 0.06802637740741609 0.08607871717961316 0.1769458295841365 0.27851875281817307 0.24808905460467895 0.25085667579850535 0.3097324806963878 0.4103745369897336 0.5325021261413327 0.6348757938878924 0.6753906420584508 0.600967377602718 0.5243820679680555 0.9524890282453005 2.072311900537779 2.6556358732172365 6.233663148912395 8.303268855694421 7.942586463598298 8.668301511048735 7.479508366169219 6.7527706113868025 2.89711460946656 0.7602877968730445 0.5902950161000028 0.3791710089598617 0.28605370474370084 0.2658454216754888 0.11639497124989627 0.1066210939211715 0.06471806731250956 0.14949893013212648 0.2351718992321907 0.3049728431960992 0.24701629949764056 0.1596212698678476 0.06517200161537606 0.08179779327366532 0.05550865980118871 0.04599394263153277 0.04404618498764868 0.07693699343379344 0.06165828371455106 0.03421150508475977 0.034787663315651605 0.03639191562980784 0.08554701994502074 0.07916663573198399 0.23883426329568141 0.10105726846019324 0.09732191497627339 0.06483842667212544 0.07333279806393216 0.07743736801604323 0.13126748404378433 0.12738360793630957 0.23449321079611798 0.17185811751986815 0.2205052222345992 0.33372559459463025 0.3998834736585569 0.4685630198160137 1.765132822823604 3.027769417681243 1.2494701204500676 0.13816911395587472 0.21186568133573838 0.04390778145706252 0.09266057758973265 0.06348502711584054 0.0746244126898097 0.02528669331911863 0.02321758801968643 0.03286507285863797 0.08455216881634406 0.6252587280105669 1.1123469100750025 1.0582390719634622 0.4452193518698221 0.10896131599262403 0.03676084814155579 0.032386109505679654 0.05770549799964293 0.04412599622412623 0.03323746657126961 0.05770482092255613 0.06916917737092007 0.09411293736850776 0.11436979126393756 0.10098366213181598 0.2514340601547278 0.6553979659828078 0.5781672963888318 0.509285797888782 0.5843865521710265 1.0055138360463072 0.8682997814935091 0.7866290876552471 0.49307765134075504 0.21161938622548362 0.28637655494493036 0.37199191814538374 0.16500326182302527 0.09671111694704143 0.05716475135729186 0.054917463036414156 0.060313985947366845 0.04698572321040769 0.07349354179751236 0.08074818446790519 0.14130868705558997 0.34111480489090007 0.3585766428945219 0.45571090131414366 0.40149737508250394 0.04582962771636538 0.5978230872259149 0.3283079257742815 0.2640406566066801 0.16450841680503914 0.15748132601327244 0.13783035517886652 0.17311554991735814 0.16424001325351847 0.23254649173117703 0.24688665027156576 0.056503729921127316 0.15248713488351343 0.04048835234196503 0.25640845608524315 0.0806463837062565 0.08069961950353793 0.07188103584513722 0.049503821699086445 0.03277437691386723 0.013661378894303973 0.009665131388284924 0.014402216580606472 0.01422663642708927 0.017449053095831352 0.07014348823843077 0.1914950543398216 0.15285577168583372 0.35856969202270383 0.2627283581489163 0.20979324384952394 0.1424065126953729 0.06897568046473292 0.08076176475335922 0.12534654375164817 0.20916616682179073 0.16358054501036176 0.17515394178422233 0.09770720298483986 0.15666630352170893 0.10207189087360956 0.03765003901428615 0.034946601948109675 0.02804002073810428 0.04278227476859537 0.08964130226208608 0.15675517572677833 0.13770861205498183 0.1559333819891824 0.8404874253626731 0.29590784733828857 0.17622672033851952 0.23422173800383247 0.5553970966804661 0.21399863030596492 0.17562659129289018 0.11361755911895416 0.11893675403553258 0.12274577004692033 0.35919476966129166 0.3268942361966759 0.2599648419300256 0.21525334732749157 0.16605555931723048 0.1524837236073785 0.18040484004507415 0.1898328784133169 0.3661107208457503 0.5352911088045956 0.4270104285207158 0.38613800174287355 0.5027166042408396 0.49154463308084795 0.5078708251358021 0.4293602176311491 0.8680012940097818 1.0130298964086135 1.1011418356667177 0.7931224591625372 0.1844618108416166 0.22278842985241304 0.44316361157584183 0.456282552401988 0.5557585988664341 0.28843656583020766 0.6375075688738687 0.4912348352840905 0.5660651899846655 0.5335095774979673 0.6174443397867505 0.642904547996307 0.49790658140263133 0.46724561244276885 0.30953648301255077 0.35735525026976594 0.3047993416807074 0.4420813046526706 0.29001314782096127 0.3132985777964161 0.26865073329429956 0.20992821051891306 0.1955681991139484 0.14668988854078993 0.14480358598857895 0.24824476309221633 0.29802229599747904 0.2506264918718398 0.18643958246048037 0.18121628331823209 0.1417694168613443 0.2638326820541628 0.2701344705764736 1.0609831841197985 1.0769191392580817 1.0362561342226146 0.8245716609988296 0.5192884813278812 0.24305347546726508 0.18229720431699573 0.12593482143414483 0.09195358584508578 0.11637555727520787 0.18274698781676424 0.21269661665239029 0.26941668235644994 0.18064557433990006 0.09139842752998027 0.087255179110245 0.09812919191030503 0.14135813351567275 0.23484476470133578 0.35673341396548625 0.14924185183351887 0.19706959170316338 0.20684884279797133 0.2810327104437496 0.21875454700101238 0.21130306930622755 0.08614410477675194 0.13853737471600402 0.1725772801969256 0.17940826779941937 0.3022822971823038 0.22080107398082452 0.21150783302712903 0.10391534543897152 0.08055211012546082 0.027229745260957595 0.05480795152430249 0.0647893198425545 0.09830327772060354 0.2295241329121848 0.2632011785939623 0.2371733308876178 0.2033692656869941 0.18741827492348906 0.42794296536318227 0.3850775911005003 0.16543183146669557 0.11393733411804054 0.058151286557067014 0.0172557934063224 0.022154220678595953 0.014258393626709224 0.01542351717221364 0.01109010226376957 0.030798593559797225 0.11379114100528924 0.02582628987587007 0.20648885880393303 0.5278254131545358 0.5139064719771366 0.2717904191419653 0.07702414315238323 0.09477042530421585 0.09629265234285261 0.09678376103288154 0.09945087387814493 0.0865828379533257 0.06138811786394114 0.0541734995107651 0.04066196238431151 0.06887478585471275 0.283270686265001 0.10768510368436006 0.3107326692242679 0.22175237054080635 0.0873843063795899 0.24787145385708362 0.2564873820334813 0.3086585073748959 0.2620019837906131 0.3443255233006735 0.2458592152790095 0.1672300960868437 0.10216189975614097 0.18048369195610472 0.2776989516128601 0.2098146061447062 0.10922461458539723 0.19358070758674562 0.6016440407270661 0.7430391480460306 0.13575832996460144 0.02826559989963509 0.0363958237414209 0.03180360731728844 0.026887779823093108 0.012614514405153552 0.024631282344604186 0.03863171759430472 0.10478382294023234 0.22812895208236877 0.5887754724163701 0.9740366601176594 0.8053207030559804 0.5091014679968437 0.22925485528018724 0.16707235948320062 0.06336869819106336 0.043568594621332196 0.016983808160411232 0.06789691018756121 0.09832705205391973 0.23508030839467509 0.3526271179275427 0.2736587801468027 0.33044909541329376 0.18617507565671135 0.14957903235971295 0.12263056878036695 0.5120366359450395
0.16775933429505974 0.1615070946259916 0.13682693406149024 0.16998807737980304 0.4159700414816628 0.23870275003982955 0.19171393975094497 0.19271475615404318 0.5343583764148042 0.5530349104936364 0.3132632917415563 0.61841759376719 0.6951256552765066 1.001069136852984 1.0 0.36657700233162993 0.2674471845343098 0.24417470352977763 0.1583649218829784 0.2399566903686422 0.20489633504314947 0.15333410835256903 0.10036175711340621 0.13992510443100242 0.18540120105654345 0.2316286722710557 0.193585205213234 0.2770144111764024 0.5106551913264327 1.0362778799316543 1.6057625193241039 2.3141634749955275 2.2321402900726257 1.7769711236850125 1.4264141762937088 1.223795286044059 0.9722137466015268 0.784391212151934 0.4271124284195534 0.2038450543367934 0.094121900388623 0.06613931123242849 0.07064314756570757 0.06412575698847171 0.11923967814847519 0.08131843586735124 0.08335654803516925 0.1209199502111297 0.17691814873677378 0.1313174373276755 0.11731950266287189 0.0632188008626515 0.058324445578878836 0.06585187157697761 0.11778367344586445 0.19137582629635785 0.39340681735453936 0.3765599685808179 0.2224592712347064 0.2105020705524689 0.13804997471794783 0.1919410915000343 0.2001045407235999 0.19489064999089425 0.13249829398961901 0.08495012925091544 0.04651631677684031 0.042812192667140855 0.0351529849610254 0.05548794724756781 0.05165485809986069 0.10344201890285973 0.09061869607714533 0.21003300923068632 0.2589964501230596 0.5134832892040349 0.6167247959580532 1.0922436593788203 1.3837018425516845 1.1474909692601227 1.2422791674118714 0.5275275510764353 0.18302807484119069 0.1380477491706942 0.06694719542038075 0.05497637359641881 0.02776801783607821 0.053645498992330884 0.09081421031578413 0.20010777532105417 0.90207481689543 1.2624619752488062 1.1674841363543447 0.3231095645219138 0.21106494903179016 0.1468335379493902 0.11676550914144004 0.15028149761519619 0.08478112214569815 0.04503859095281518 0.06792625425629394 0.12385183132683829 0.19266426354456007 0.22935968245621957 0.43289448623068716 0.7010552521746758 2.043702348351879 2.6085998548398237 3.482055977524172 3.503073178575012 2.386639609466591 1.0012391915318275 0.8890004629951783 0.4512188105399569 0.22043675045777839 0.3330998882581534 0.33493772232554114 0.12606000854079707 0.08403127511297825 0.08291048475657645 0.08374302514254342 0.08817464149440887 0.057929913859653036 0.074142785111794 0.09088949038134757 0.16530803013867085 0.3094118994018333 0.4232791876911387 0.5050646373144528 0.3264881042851381 0.2296837997445804 0.11189576058610058 0.07962255937856329 0.06378851782068275 0.07104977931647742 0.057055217527249714 0.06005326632927739 0.06776944226309649 0.09466181329354656 0.10775919708459666 0.19775143862091213 0.17776514860988168 0.23469722503105775 0.2579736659802699 0.18069553224803406 0.1498339897478694 0.2244671930696657 0.2077854278189992 0.19557279062234337 0.14883336353820045 0.08548965551730335 0.05582700695661321 0.026052940376406215 0.04712352309882553 0.07158627703133003 0.15444900603258654 0.24978686028151997 0.26146158800077884 0.3386187584167318 0.26690258800360445 0.5215024018059904 0.8916332170740032 0.6694978437858355 0.5276087201638511 0.3878149162894089 0.1803870206470947 0.08978457301485329 0.0573910147393702 0.04321401818501405 0.05593673247631192 0.06938558869284961 0.05077090466128271 0.062305400321561365 0.07460053107378489 0.1038558360012534 0.13484471318065866 0.12954228008705745 0.10087672997725296 0.17070140196627018 0.7140447362303801 0.4398124850579823 0.22838080199278 0.2818725672969269 0.36075098877887274 0.24636812801571362 0.1679520996577217 0.10451036168030327 0.05369919613593137 0.050782988950291645 0.09722251977015263 0.10059849338760107 0.0459411878150542 0.09383657021255196 0.13301983713039559 0.15436018317329156 0.15134814444534617 0.16998077346675358 0.22380223444478226 0.24954184698518508 0.2468741924273606 0.33065975717146723 0.2694373635294273 0.23361563002052332 0.21862967500506342 0.1927124197017959 0.3287152536665254 0.6502615996399034 0.5147801693441236 0.4426878460563092 0.10670629494925248 0.11119253372994874 0.09832969628593992 0.17245558226235755 0.11806494535342814 0.10380326143459996 0.07938587408204052 0.08719632601297603 0.12701710225140941 0.07997664948677055 0.15404116673508841 0.211185984150682 0.1894382702623607 0.10665085105227418 0.1082676206092069 0.23608938874284358 0.05827885051525007 0.04345595964110759 0.02144198492452093 0.025123487321648628 0.02334607215728662 0.022973073250459483 0.020167519615874818 0.051463306519648026 0.05783384822217163 0.05900658361239974 0.058534085570519936 0.05495966094459168 0.083557618878471 0.10245975070782995 0.09065428003163865 0.1232443813512729 0.13227481918219403 0.2998212125183902 0.32083676682072926 0.25067354623901017 0.20056453156007295 0.13213489908856682 0.07665783322384426 0.050757344942981605 0.042160548807294584 0.033725870708844426 0.046520231714137654 0.09017439426934003 0.060102354438585665 0.0444063370381976 0.041462074797722834 0.02544105174368766 0.012728824319306054 0.011936112774127114 0.012872746606207673 0.021433688693197762 0.03600208839936537 0.05360419279071409 0.07342449271759122 0.1291887744238141 0.1473875312116574 0.16896464810373826 0.20136361485780235 0.15566701251726728 0.12351833838331973 0.10835681692806148 0.07602974463458213 0.08624115130367314 0.07405258805304145 0.08952153453852679 0.058465716481189346 0.07074464589500469 0.059050013274898616 0.11619573657552094 0.11089735418156418 0.15314422132256375 0.31856628090396355 0.4162423917232343 0.28261624678013675 0.2268689441906427 0.23308394540300217 0.23252000670104286 0.13281152237740973 0.03955397598772831 0.024069951237202982 0.01424906741574637 0.013907661676328642 0.011668699217214976 0.01695655516723102 0.02379295176813738 0.03614310026767515 0.06510141956807014 0.28053983138833055 0.29189483744903993 0.14652665771677595 0.1341408720365412 0.23747444777336446 0.16117227129545197 0.0694461082381144 0.061002963797375305 0.04471198306552119 0.03904409756878328 0.029714310147956557 0.03239471744884016 0.03154337250600184 0.03859540422518683 0.08607012998768591 0.21745696289357178 0.4056816130611713 0.6214741891118606 0.658811285652192 0.44047485045806295 0.22053783574700656 0.1407847967018147 0.13518524809801732 0.1320723102493031 0.0973742551625167 0.1190127630093233 0.09541640482942725 0.09953885403518245 0.07338467090979588 0.10377677251240774 0.15006839139523795 0.19048477363463817 0.12630157343578585 0.1593552775154084 0.28722399075757044 0.27266755392365355 0.16403917049754332 0.07150117774904456 0.033665631569243556 0.019871016542713057 0.011297751460140483 0.00958486130986361 0.012170329963625777 0.0185611882568627 0.02400287677784197 0.03601385830777829 0.06930733430248089 0.10654790502822524 0.09177280362456795 0.05207279971485057 0.03692398808017924 0.04403803631744037 0.037981375007363656 0.04477196031240717 0.044369101669002486 0.04546838421710249 0.04041677153899715 0.06867633747611776 0.10125758489708703 0.06583475568114756 0.08443468257556773 0.1314284404266452 0.23610409860639078 0.2633740057906447 0.6191959444871717
0.32491839432651287 0.3793809875450813 0.26298818150369524 0.32064031126819775 0.8307732185488322 0.7772615787925288 0.8203893635449739 1.0995893312739486 1.6347130107067263 1.3654335975788714 1.3356269249381523 0.6994342614080785 0.8587987069692511 1.2721266898569579 0.8979769256606743 1.0 0.9966017647096079 1.0754092141008589 0.8397914647381303 0.6259859361258314 0.798494346204798 0.7374744932557813 0.5846186628771336 0.6964366203211091 0.8012992822722224 0.8885764322341625 0.8484880155016984 0.810340476372046 1.5712398626537163 3.1457885649972392 5.699866398703079 10.311771465048137 11.840856101910743 10.261325905659998 10.273813521101202 8.59734162225294 7.509410352208862 3.680813975660084 1.461425772950069 0.9480494051926095 0.5754904568455097 0.42864407816905026 0.4359622221101102 0.33122740943592993 0.465578045497497 0.29646454836868963 0.5291308747586314 0.6793814518932142 0.8273616317626061 0.7049938928216345 0.42426252740686105 0.3105636715662011 0.32473310592589905 0.29952502241694373 0.35627094647247803 0.44067660171294787 0.7239601147528292 0.7106058808152306 0.5017844710625026 0.5525175386910472 0.4054797401225897 0.6139621647979003 0.712218278544003 0.6766279855774007 0.4329566768110773 0.2959118488536 0.16507359801481566 0.15472366681863473 0.16672500446192187 0.2724811269394239 0.2533627001336771 0.44442880110465466 0.2934914527053873 0.3613087216889385 0.427576331513891 0.7424628240877761 1.344707231530361 1.9868190352264343 3.0317187373726195 1.9407052419087576 0.6084488194447062 0.5616643350783923 0.3385431338641582 0.2709705667229658 0.13401811715125353 0.13234275934922393 0.061719348768221875 0.10092814839823502 0.20319331483840997 0.4553597344172716 1.7094216452576352 2.709063590035249 2.8612031843178674 1.1801402940264583 0.6217356489458438 0.29197626580942493 0.2092989845799701 0.24096907517449886 0.1668273931741706 0.1211137654699163 0.2054271319825369 0.27870524723488077 0.4350058214007569 0.617565922093927 0.743622766927594 1.7605853961127937 3.6252985497814065 8.945350537224947 12.487908161144217 12.497323792052027 7.968523470967288 2.1745854182981814 0.8811303616103107 1.1289350553551047 0.8594428498341896 0.9877081282568506 0.9615543372237325 0.6750620936570856 0.3552732599732613 0.23564506863777512 0.22352595238088124 0.2226298911081757 0.1556513794067817 0.18812376079166043 0.24733387388550088 0.45175239942289125 0.8577078727032071 1.1542984417725914 0.7626976652120894 0.7582570505368814 0.549506299457243 0.867212180038873 0.582380642396955 0.4444385348511179 0.3221541125098982 0.3044077983408543 0.2897960220232256 0.36551593435341817 0.4251893337342012 0.5152980154778097 0.7353524760303244 0.5926345452552715 0.5307487758165407 0.6222593965517959 0.7633328187803845 0.5997291402567849 0.6374687864858718 0.5593677422215755 0.4600386308511211 0.35732500244851206 0.1832681736285899 0.12640871787255362 0.07511466396549377 0.07899198732203014 0.10416600277411035 0.24206368180644813 0.5038492758042765 0.4504118375854462 0.8314804995622849 0.7053560510242322 0.7227266506422593 0.7216848872419275 0.5053536373580204 0.37408857029981835 0.40584797159534214 0.4937582250044073 0.33040865403000913 0.32449911081469396 0.2279275791169033 0.3400045258493457 0.29789350659598335 0.15683485105343575 0.1270731145761631 0.15605590779854764 0.2401834510521131 0.3519381828317663 0.3938248007955335 0.30082909021866033 0.18260018431215586 1.7622651828907216 0.8430353415358847 0.5509902531090883 0.7037230849547087 1.2048390286197792 0.7290796054691505 0.43205694221645863 0.2183095798869294 0.2185710136937655 0.20636029420771929 0.5092172994888499 0.5414803289881136 0.3452927686454001 0.3146564718598029 0.3336761820572338 0.3640508121961625 0.3735564507717693 0.32538874396352546 0.4785717713586073 0.5305837594917456 0.5458513760483347 0.8743271033581257 1.03161149982997 1.1374640025865348 0.829124708058714 0.4970653035583263 1.1427475706220214 2.316054146530169 1.9427891354330544 1.3218503692948915 0.25433292238434024 0.4856844585827869 0.6940008714058118 1.0034229302737394 0.8552090191892449 0.4466220089201446 0.8456150429403348 0.7893395012328296 1.083499268929461 1.0049157993006879 1.5788065559409015 2.101227227885734 1.8069712079973212 1.870334583008166 1.4190644681738416 1.8897518076964144 0.5743458422990477 0.5810072729319714 0.2972405269428109 0.31310148446477204 0.2764950657761727 0.28853942954779066 0.32840272966316175 0.5349192220999545 0.4326890723263 0.5330838658326961 0.7142517483535896 0.8049257150535147 0.4570169870122518 0.73564062327101 0.4004248869856696 0.5175136712102827 0.5667612380056772 1.7879350141368084 2.021617852225659 1.9319254807129025 1.7090918853923949 1.1319930869666028 0.5469588545420404 0.3975495703972123 0.2548361501695606 0.21104784056058976 0.27003959782475134 0.5267319531376473 0.4636946738321884 0.4152045303624516 0.31768074123097906 0.19052031575955405 0.1429216325533547 0.12508879147972188 0.17674122340634302 0.3171704449922501 0.5265304463068214 0.37728827156111977 0.44325292508499325 0.5817646585498963 0.5584152295322621 0.5758721695522239 0.6632517244468361 0.3579849866007878 0.45271331020083166 0.48877110883745584 0.39145940937657264 0.5689525652881033 0.41754701632869595 0.41888213700628285 0.1954154818120716 0.15304129139554892 0.08080641909852648 0.14520587223757006 0.1715090912812739 0.21452623875112717 0.5277660761661165 0.925399156863691 0.4958756752950202 0.32166134226808957 0.30639437858023416 0.612517292178152 0.7207572798723426 0.34715412671494517 0.2726852158567592 0.14094060822973073 0.05109252410206493 0.07008692174146239 0.06565652290852102 0.09995119042095653 0.12121040269377742 0.133855126809583 0.28595363911412813 0.36741215366013596 0.6227790174536426 1.1966665170204538 1.1275686681010149 0.6471213126185182 0.2656708166260062 0.26892338484443606 0.26422542794787046 0.25406409952984477 0.2564712968792412 0.200517662929912 0.13171542978894824 0.13994692080802534 0.11230258724479718 0.5975557897130346 1.191409970995434 1.608403848923885 1.6911396839150115 0.8890102749267433 0.45183806783077574 0.4806298041702734 0.5918988501926447 0.6984236304318063 0.5752580352118822 0.7804592763197761 0.5926714104765052 0.5984300573398229 0.4103427754414204 0.6463581035762997 0.7907136567325991 0.6856685498975101 0.4081740768042916 0.47294067905445397 0.8647540887589721 0.9210634569951873 0.6586461552325028 0.13475932141948163 0.15189575415733533 0.10503952095275985 0.07089879860025196 0.027790634985809692 0.07249924724227057 0.122366358242119 0.2446937561991922 0.5175753479011798 1.3259781092932896 2.004555950010615 1.5777323102157512 1.013853691422952 0.488564347829832 0.40027743427992774 0.2092801076133269 0.1486884552974953 0.06370719117659611 0.14189736485031545 0.17166752607853722 0.4325524456218237 0.6758045174199072 0.44291835622897135 0.5836492208024 0.3230226318987226 0.3296078920724204 0.593565048942581 1.8315791106119206
0.20991266086746505 0.2425115753073113 0.1271504061158471 0.14015200559944693 0.39505220706120603 0.34241893068620527 0.4451875919666825 0.8533240538204544 1.3791920015728318 1.135802722187914 1.1693821610729678 0.43346017730459885 0.5652585845694127 0.7038848394807093 0.2864776840273807 0.43578718681295764 1.0 1.511782709975651 0.9549706499821711 0.559155512022284 0.9557190552261289 0.9407480596331205 0.5977787175407386 0.6413962875241697 0.7446707684489747 0.8304386290511546 0.9734302016790013 0.7716225501927374 1.2306201373103627 1.82290790760802 4.024460436244635 6.502610980592795 8.485104935243667 5.726081268110128 5.456878830309728 4.538499749292263 4.148635342534539 1.7197117421565433 1.2071363212568207 0.8478309462103473 0.4924049909244225 0.38876512447888195 0.44917860916669017 0.3899507059727871 0.5743103103440931 0.3529824480523088 0.6347300351329426 0.6586599514795481 0.7175550118419314 0.652035824800254 0.37687002910502554 0.39292684120380045 0.35531756692661326 0.2790678424960809 0.2916985883154927 0.30113032219257285 0.5290981802404062 0.550355643631095 0.38927551028144014 0.45329164655335097 0.32307329086014736 0.5401701864753525 0.6792215873185417 0.8205631863247238 0.4399419777076689 0.3158278595104484 0.15024474611579697 0.1297919009714451 0.1327796245610299 0.22827589487279654 0.23272389418634948 0.43239040939299106 0.34482900546286344 0.49984021868490036 0.2832263657826507 0.5097197093346318 1.8804300636361535 1.254859258680083 2.23249870106814 1.3374366417083074 0.8556318558779515 0.9713085260220959 0.33425474457327714 0.21739133572376187 0.11066537430396478 0.11515419966811016 0.04299918061754181 0.07397949811735482 0.17787257726604178 0.4496074137447429 1.44192037021792 2.382670296641082 2.4819956759197828 1.270764397342836 0.7324291246044647 0.2471819163391141 0.16963006138786332 0.17128572634208422 0.1253877158048683 0.10414185989131132 0.18090847930545892 0.20263686639876066 0.2935875999838247 0.41745397408458157 0.4542144079830516 1.4744446930422934 3.766172636058696 9.505106551693759 11.745539547642803 13.194683389048253 9.317718976753675 2.5732234192306174 1.376020676886705 1.06273996068288 1.1463241376478541 1.4291467193606135 1.1088763564613173 0.6569214620927439 0.2834115489749399 0.21211342742322845 0.20346407693852894 0.18761630117027114 0.13117528236077777 0.14682569341561189 0.1888220283739382 0.29228415647812456 0.43505915900418707 0.6188783639488287 0.36250324874083706 0.3644460285355614 0.5321050742419627 1.0354700550439198 0.6357954515280034 0.4940024042793627 0.3168245393954318 0.33776313770537186 0.32286394716365113 0.4186142024499824 0.5059755370881381 0.5597390559117305 0.6734939138259931 0.5160923857916818 0.507901733074607 0.5438651976912277 0.9104480530704271 0.6376119094144801 0.6379507837542694 0.5555273135023561 0.40919159241191877 0.2897784452720826 0.1318197333242564 0.09341854249637227 0.056606086657669946 0.0646744515238448 0.09438821568011858 0.21922527680441606 0.4431993507570322 0.35891596808263426 0.6106659626392976 0.5495500318226615 0.6635384287359088 0.9639513093644586 0.6224940115800288 0.5111305881515812 0.4555567070178677 0.5379561750288127 0.3360801476358818 0.3258055024574113 0.1911529542019094 0.26571438590786955 0.17528325496680006 0.07641040715988749 0.05061192241841158 0.08783343461910671 0.1760257579503147 0.3024599997965251 0.36904683769557417 0.25337607275261115 0.21420710766242929 1.6340601971380406 0.8076697157031202 0.4654680833281194 0.5760722906684146 0.9169117323062268 0.7938705867688174 0.4297329720587619 0.18477041344921857 0.1867282551461875 0.14587389776476914 0.4522158619984434 0.507405150371221 0.4524273389968213 0.3666761396378547 0.3534321134060421 0.3563474860857021 0.41095031868957943 0.3050767375644547 0.43007910546720557 0.3626107600305479 0.3628605537383486 0.5212111779137796 0.5604312344392037 0.6350944201978743 0.5300515686241061 0.3539338631727852 0.8735113736655465 1.7643211957624938 1.7759267429353816 1.1241296469280846 0.14640220287346295 0.21105504869191447 0.5418298218631127 0.9699256061781194 0.9504907185421252 0.5274328976200305 1.0097759276209892 0.8982014518336516 1.2185770934451334 1.2276903530720826 1.727592071272132 2.061114360079201 1.7423672847151583 1.4328182783620051 1.3326324344602136 1.8374019977531297 0.5399292106870197 0.5389194600189404 0.32263365146265344 0.3610058858088931 0.29832435391222945 0.37058664264130425 0.4172590647852777 0.772096342187289 0.6087314300079936 0.7768701473960021 0.9114914671664828 0.9441040929044405 0.37618444130082795 0.8151277942725413 0.40137935389020735 0.4301260926442183 0.4681338026793093 1.6716121610242203 2.3891115842811437 2.1367088526182414 2.00482537349008 1.418794386513142 0.7012096171565907 0.5462191543411761 0.3859325725707701 0.34411313322173304 0.4324292250205329 0.7291245659658168 0.7379907204552044 0.6288569237737552 0.39675154195316187 0.24388345436798037 0.18594863226400546 0.15893170243671953 0.1677622954227573 0.2427495790276855 0.36460057229248716 0.1542186463315864 0.21751247448269181 0.39962136694425593 0.4076729362762642 0.37437391375271384 0.6160903123050174 0.36703455000909646 0.5770560705053734 0.5493619068533117 0.3714132197032653 0.5729251223518944 0.4114927591962207 0.39984753330261713 0.15343250492360075 0.10155533372206825 0.03786589776261823 0.08313103534412931 0.1394505596989731 0.1905342195591893 0.43449048781763 0.7989742294539592 0.2910145947040593 0.1543416635993996 0.1991418255350361 0.5668419827477129 0.9098907621227247 0.471722349485366 0.3778055986648354 0.17575101058395828 0.05441720280722767 0.08162277768870871 0.05525297248636302 0.10510060725501634 0.09967052250386181 0.13747748720947742 0.1713048835656678 0.35729062207260703 0.5098815542172966 1.131085644830951 1.2341326770493708 0.7499272812491861 0.30538223139877496 0.36944099194814933 0.33363946456763377 0.2995184543477709 0.29433928852429303 0.21902733007112496 0.10696520861635163 0.10162075624968099 0.04862694980893504 0.3246173840036921 0.9419487153154666 1.2806651921881627 0.9011562848465542 0.5477295352899515 0.2872744408736675 0.32668656744530994 0.4928549828084158 0.6665635074354144 0.5462002896038965 0.7753270058437086 0.6058639966966919 0.6391494368346679 0.4218811631273903 0.6237100678590733 0.7415636386968082 0.6388536891481273 0.3850753216882151 0.43984153160822037 0.6634243935762982 0.9624726592199775 0.3581424547215959 0.07570481449071846 0.05818848142388726 0.0387595558533862 0.04545651213515028 0.021280025606514482 0.09002833202353692 0.16943977504891902 0.3621055460255576 0.7901743995553997 1.8407010916358406 2.6552099979534938 2.143103230639072 1.4201817081464831 0.744197247000667 0.6001121597511263 0.3246602744489318 0.2524541134634066 0.09853323004716885 0.18881675905118675 0.18770044883957035 0.475088110916078 0.6820802710599538 0.463629835867114 0.6163905337520733 0.36602387663014785 0.4320064704987784 0.4802245268953312 1.4148378662253367
0.053445760197126393 0.05444688157126681 0.034648869224938074 0.046166931288921485 0.1174381164538455 0.1296382800866115 0.17734270651369352 0.39809412297656827 0.6715008216858148 0.5461898595851947 0.557681227252808 0.1917807683088957 0.2250645943455144 0.2136538050795546 0.03862050169665846 0.06943701350558117 0.2232306631675698 1.0 0.5421810362202761 0.20032003699557524 0.2937635938664094 0.4585257927353283 0.27646259265437684 0.30257473381781547 0.3473761756300585 0.38378453476500607 0.5046809638910114 0.35718388094358233 0.7352759020699693 1.0183094505435855 2.4240785800854794 4.091374149524101 5.761671345912596 3.309177810041494 3.3622759630591856 2.4465809483841174 2.233356182695865 0.8329922386806664 0.6116383752909635 0.410886907474742 0.24033487797207997 0.18124430224838142 0.20922379227554655 0.16252839515497014 0.2921864067916406 0.15754088316017617 0.23333715595062712 0.3089130699201027 0.3934267730923009 0.35304009546065296 0.20355935669683659 0.11290020685128128 0.10234511402973301 0.07243348960909854 0.06276616252152661 0.05244341592724167 0.10217097729896919 0.1261178348712294 0.08179088531386033 0.09592358963789216 0.07269523324013194 0.14643322891788815 0.2141750866977098 0.3036545374803626 0.15459769738458917 0.12289636733239227 0.06632191679402373 0.06476344076109201 0.07520633370486843 0.1290959665210594 0.13452851270759927 0.23125267444636274 0.15128882676072006 0.19009532582914687 0.14524965392919195 0.22301780787115827 0.8414723832774514 0.3857275560721635 0.7879580134076228 0.6388972062831685 0.46834824864100494 0.36849232561673706 0.07147432378382584 0.05604790950360936 0.04962211685058675 0.08327527846888796 0.026558359871660938 0.029512708041684047 0.05415567735110286 0.13933192776559408 0.6545220844029951 1.2298233793465656 1.1499223507838048 0.5299388651443141 0.20930423436732062 0.05915510216834475 0.04537205513760046 0.06124982576820639 0.054590852307829986 0.04661713399293232 0.07850652044685288 0.0863529594178121 0.12386325040059852 0.13201256120302793 0.15558166518304029 0.3475230928908129 1.025738951556188 3.087333643841956 3.9862201849373906 4.421593081563011 3.162055485812704 0.7556118527156793 0.5692552593196696 0.4187043350788567 0.356816703347211 0.43405853904668273 0.45661086691627956 0.26019814157495463 0.0922672606353035 0.08507619157432952 0.07897731746165085 0.07861932464760572 0.06244616798487923 0.07040665837392932 0.07825257493490467 0.11097861428155514 0.17711655930796702 0.22983998139309114 0.33906697323013013 0.08334639460199622 0.22138522722665901 0.5018586550563271 0.3123006472379456 0.28996335896758674 0.18035540159528266 0.18156187981239721 0.15935999223798475 0.21671151330236776 0.23169441180676273 0.2742147247080277 0.2810920879736199 0.12899343455468013 0.18311383520400196 0.1472115415233409 0.42343384648826965 0.18213963440719524 0.17169667568279928 0.14357882531929356 0.10019716105787309 0.06191845948131098 0.021570246035420862 0.014999320295725866 0.014310563061895524 0.015312486862068904 0.020571612289125466 0.09400111656946253 0.24664541347292174 0.19683210397897838 0.43955158637683667 0.33135151700847854 0.30288483755879664 0.2750775957607947 0.12525529375880678 0.17510506925746716 0.245481480808086 0.31329344048477836 0.15887392110026116 0.1537860930337903 0.09760752180171436 0.13895169474058822 0.08837110364043013 0.03632861148776528 0.017941159623537588 0.022628405890458506 0.04753419304433226 0.0910109405318963 0.12252557467994571 0.08270055849271922 0.09248064219133141 0.8271324849525412 0.34322043316682527 0.16795281779902055 0.343846215090719 0.5500717213036869 0.41758392183718407 0.19887485165227337 0.0883848607997584 0.08372695818323503 0.07041187845177338 0.2931715938263906 0.2913688857537407 0.2589363298589603 0.18543416556207248 0.12629272119652646 0.1432174809412522 0.19970895622493834 0.19353547309636737 0.2759553616534013 0.26741175226323155 0.18814789822918834 0.19799990641231988 0.1708737482876701 0.20401552205040338 0.21623662226942109 0.15472138832973378 0.4421022076005146 0.6679700956556373 0.7715381212022735 0.4450314738308159 0.06516188708767272 0.07243268356527224 0.17992279865609312 0.28763053709316694 0.3052664983076247 0.17410376517115148 0.36079234799607524 0.3262431740381734 0.42907189304789206 0.4598899343442449 0.5771170883664193 0.7940601091141793 0.615930415178863 0.4442066096115496 0.5087849592658539 0.5987613673121538 0.21973234390255514 0.23391169802053552 0.1334174341750779 0.14786634107717986 0.1417185146668799 0.181894524047437 0.14321579171252793 0.2082469881455592 0.1702206300619946 0.24312156874119248 0.2968535687659258 0.26810986881087895 0.1640755091807394 0.24110284226566983 0.12573011582377605 0.15703899823246245 0.17720441650163937 0.6842891662063665 1.2111412539684714 0.9640200769937527 0.808208822440818 0.4914949387130769 0.2247140822765314 0.17370576348151906 0.1175972115776149 0.098097478993197 0.11879528093685023 0.18880503769330403 0.20330999523023113 0.1924750095258171 0.11017567232228415 0.06339610474182235 0.05368551632586453 0.06409034153039718 0.07115820217397405 0.10614475277386286 0.15483812225400842 0.05631411028683708 0.06943775477831672 0.10554674025668791 0.14258992169670912 0.17232291587316895 0.2114723189482841 0.09554048992859865 0.14583259309479704 0.14996915009814465 0.11146858138757534 0.18980581737462943 0.1446682641886451 0.1430496819411082 0.060761043733382786 0.04261365140047598 0.01540211152051873 0.04098123286574696 0.049631383032667994 0.04296012391890468 0.11085143004544105 0.2569573505289899 0.09391668177772135 0.04085772839277105 0.08323800279737995 0.1673025769741328 0.26439323793393354 0.1291914362826984 0.09637977386215726 0.04310595120335171 0.011807647028118347 0.020170053173612337 0.014944727906669423 0.023248137543641998 0.01881471854989903 0.03154389791449126 0.03966587938877463 0.09617840037895004 0.2176675025806743 0.4602314157602636 0.4444882866450418 0.25970754464917584 0.07752894470339233 0.09468519274718946 0.08850009262806927 0.08645258126945196 0.09311248756263711 0.0671103279068883 0.04024673011270592 0.036148830063457954 0.02607932957548193 0.10698172964248714 0.264986237659937 0.5594408256522018 0.2635216899634819 0.21411818244167763 0.12014039383687088 0.13054413900222467 0.16852425896684378 0.22314688541459468 0.1830129490823313 0.24713669956645595 0.1802242031638337 0.17183618898117664 0.10550630912934124 0.15944965701224526 0.19283693903976754 0.16933432618691033 0.10559254055679887 0.11953560835433161 0.2080245387116143 0.380184004749735 0.08104292735252858 0.03116456937662008 0.015272376642754947 0.011748340289002361 0.018866230912894143 0.009666383968347307 0.019778070968025536 0.03907092699695741 0.09627892979031685 0.21512622501292242 0.530326985172943 0.7758010575132981 0.6277514489826395 0.43105670044432864 0.21438621591712642 0.1702750506602909 0.08638829567370093 0.06391196917999509 0.02508290417480761 0.05963733874357661 0.06855202086527161 0.16980367645389866 0.24738514809120032 0.16856673899964508 0.2115390136757144 0.10699687960349942 0.10785911037575932 0.13062344661440464 0.48272881249877764
0.0823208370757068 0.058235731799117466 0.03024433491749684 0.06381592206880139 0.30537972615707193 0.5271176094169648 0.6412079285307242 0.8086896533334386 1.0280364063675442 0.7659519259101806 0.5878784280846749 0.42193791650209994 0.38138997221222165 0.46765673208876146 0.03483202161338163 0.07540344442899066 0.19609067784945824 0.7539573364035812 1.0 0.6113325626589503 0.538374635110995 0.5561058481716787 0.5500438794685237 0.6696558200057264 0.7755394833482085 0.8167529081673248 0.9080496428396494 0.6486495709522251 1.244433435371058 2.4510840307409754 4.4004171759775685 7.875729336436079 10.76891980488181 8.59411895251662 9.23754371120687 7.467563129758273 6.680554354974772 2.678954096836689 1.0292274340244303 0.7656534371399201 0.4986413683882692 0.3747977412578882 0.38904169444261383 0.25328895289016495 0.34859327589186306 0.2250171104064135 0.4476155738794057 0.7236941537289897 0.880486905943146 0.7341822112330645 0.4376137031449722 0.18490268475592947 0.17396272230327636 0.113725088595734 0.08227264691691936 0.057216852879092034 0.0980966640108291 0.11270295630233809 0.07076959565837222 0.09998800874413483 0.09694148242881348 0.1992294284830498 0.24859718671254463 0.445480764949456 0.2213659766706673 0.20172278446692635 0.13082184051199294 0.13992658638668037 0.14996452768630367 0.23813514785348355 0.21122273298283076 0.3918766945958024 0.24517689211792337 0.3086367242528824 0.38783738746748736 0.471468469910493 1.1217329839267791 1.1626545620281212 2.091519126131897 1.2117443086126378 0.5212831278564571 0.40999183170997733 0.0852013299743387 0.0705795901839882 0.0733341768470355 0.11411848367301537 0.0397542721714681 0.03570657788582652 0.06222211929118878 0.16051936049212207 0.9488617886254632 1.834640898737839 1.8779645381578907 0.9224855159037881 0.3165342891820712 0.07102498592982442 0.048270827560674384 0.06671289698341125 0.0629489025080024 0.05834859855896673 0.09616467312125497 0.09337595929224703 0.13042015628284623 0.16571985225890482 0.18437394844002564 0.4637483372262958 1.1381060153794915 2.7996086418694692 3.4229688558979374 4.145471544831711 3.3979365059862086 1.2918313448447676 0.9692823140247158 0.8962250210556044 0.46763960672245924 0.6174737818061257 0.5569698167369803 0.25219131093356156 0.10987103054245015 0.06881450857091768 0.07431184213625279 0.08775955358487925 0.0790081127126155 0.10687909772346359 0.1196234721640719 0.17246596758658114 0.3129210914715378 0.30868240120873447 0.41525107883357887 0.215029571242441 0.12808123140850766 0.9058006422862619 0.5729037932569003 0.4957548552334146 0.31898223019182886 0.30764502305286656 0.2778368305718152 0.3617764470457347 0.3533971189744444 0.4554735712558721 0.47244131511959847 0.1622718813816259 0.26266570902429054 0.1286372513116935 0.61569133070358 0.19781846279776683 0.18413475414723107 0.14038977138999023 0.10457365495284386 0.05791641014787358 0.021387442914854383 0.01777575296258442 0.025691216566287242 0.01981604265217301 0.02601415579077267 0.17870246258513148 0.49565745494991836 0.4213327896981166 0.935393630686548 0.7145050883558681 0.6001466489218458 0.40651839513715987 0.19321169152245135 0.1738652352752407 0.2779593332534937 0.4148876193879705 0.2526562694347014 0.269661874976028 0.16283768281476468 0.24801917307095617 0.18835281506609938 0.07304212418321415 0.056990861739306585 0.04971388198709567 0.0822680357854685 0.15632115876344116 0.2406756035859155 0.1881880118917163 0.17698553380796636 1.4809175796618457 0.5183158269918359 0.2964450958564068 0.6229139813170528 1.1017737803056458 0.572321317397582 0.3325612610899194 0.1808075580512453 0.17612299275454954 0.18430947400182943 0.6617951936685392 0.6405053994278618 0.535094807731086 0.395935794802433 0.2599489029080559 0.24402257503225186 0.33558550677471793 0.37343531687903875 0.6281473097114811 0.822733227841158 0.5840727911613331 0.47549149139025204 0.5089154061980402 0.4923619962782193 0.5625685488434594 0.5694057023494116 1.21273576997877 1.4414483052619227 1.5416800083328854 0.9410527917810396 0.16310688828597147 0.2648241749459674 0.5241522238354851 0.6471448395591348 0.7084451417619094 0.367434807117295 0.7215751547172269 0.5735793558177287 0.7003516436803158 0.6958748699852512 0.8407884588404405 1.0143556573813035 0.7922889488536168 0.6768572093857236 0.5640875359576628 0.7866928081480173 0.3648314539367286 0.4494652940297272 0.2594330094513852 0.28324751540820264 0.2538554472148555 0.27843342371364965 0.2641086090862283 0.3022007201248602 0.25532101311131766 0.39363199886834516 0.4850531258937811 0.40358573046266477 0.2771723861771263 0.3078898275308586 0.16895940301797355 0.2810225026740249 0.2978973097202324 1.2144428957603204 1.4102510180552006 1.3378911725742173 1.0929956750140657 0.6859623913721659 0.32270355319565075 0.25225805317691385 0.17100643626969883 0.14294645348109677 0.1913450688989549 0.30623865077690327 0.35741849521346486 0.39599088024796486 0.22965519405510584 0.12444840170596139 0.10434286618602948 0.11864481978765347 0.15380293284044283 0.2599065890560464 0.3830235186784638 0.19695800247742742 0.28929718647741554 0.3677655405544931 0.4302820307915856 0.4017431312726592 0.42059033570513804 0.19545040579445286 0.25084440511105416 0.262954106341363 0.22826212713464275 0.35243748644728506 0.2518299953822435 0.23619354286834007 0.10777900541329648 0.07231861534232846 0.0260550615841275 0.053996873099780296 0.06222777965948437 0.06716538033389792 0.20669960949265823 0.31354917241255204 0.15381373569633924 0.1124137076135357 0.15928021580961194 0.37684671441958767 0.4684399748073819 0.23545411473187966 0.17091328822760274 0.0808625531311698 0.023975838052428654 0.03584291334234263 0.03137172550491664 0.03658007221034634 0.04091096252559167 0.05583403004751099 0.10195331458873338 0.15339548331408046 0.33897785124238433 0.8276169358336998 0.6899475302718668 0.3543565011796976 0.1087730898854533 0.14625234961018416 0.14313813713526244 0.15557392721811455 0.1575230612361934 0.11777743617280768 0.075359864387258 0.07502267997918365 0.049269606257309154 0.07562355414880438 0.22785753520869895 0.22548858635627253 0.3401695635191495 0.22990372388587854 0.12535695437178496 0.23468322519703128 0.27759373117767144 0.35510950916278944 0.3069463570435356 0.4202903131486399 0.30532122768971826 0.2802788927887075 0.19881986789994388 0.28405779106816104 0.4013610993902845 0.3578353490554138 0.23941850021520178 0.31142516461331643 0.7608960761814985 1.0902490168677872 0.26377465220023333 0.11217757247407682 0.0725111081652875 0.05598989887803175 0.046051295567680194 0.021874812436541404 0.035724572625489844 0.0655658613568042 0.15603523340291875 0.35434852570472053 0.8639988092121268 1.3201370651471853 1.085266824187818 0.7439680142005516 0.36241402633876074 0.2923540996401592 0.14021434736465424 0.09457019365512992 0.03195713493192987 0.07931699486366267 0.10841542679995507 0.27191861478170104 0.4188515261053002 0.3077433553224073 0.397157895915545 0.22186973567586485 0.20173216391136042 0.25237882582203164 0.8233383035858441
0.0882862709314772 0.05330723594398802 0.028191001068942293 0.054565342417758504 0.2907512947068967 0.49623343870891545 0.5669847021369817 0.516812915363842 0.5276171959194047 0.5074611891229386 0.2032320603235969 0.34014925398855855 0.3061907247388385 0.3534895936584479 0.04478667629283319 0.047695849128739067 0.09743069809109618 0.23638674482443767 0.5187687530520008 1.0 0.7422519683060966 0.5611180708396734 0.4067095469755199 0.5225331630163105 0.6063110043252974 0.61307717046661 0.5867157996569863 0.41485465300386926 0.5921574616509303 1.3490858903816298 2.390281670589994 3.6818439624504715 4.550530796596235 4.207054513657795 4.856697450789399 4.248749332702158 3.7527673451196657 1.62082182907084 0.6585606099595706 0.5297776083344142 0.3707400284461388 0.2843974506081252 0.27135770425564937 0.1666163029552132 0.14153362060424562 0.16511752094545465 0.3203643946522915 0.43609232966816075 0.5227203939419411 0.4248981246939047 0.24183976197639787 0.11974990176013886 0.11032923419157943 0.07505877189143029 0.04959212750033282 0.03674193825117965 0.05853965044577629 0.06423282068891308 0.04820186893809008 0.08554611517123455 0.08765962635893812 0.16094614514200953 0.16079702361607545 0.2768748525896925 0.14897459700701063 0.14258642182399212 0.09635061676519298 0.1100427201031296 0.10533680452666226 0.16755935139564945 0.13921428642302625 0.25984945253388997 0.15823355215057897 0.19498078079883052 0.379839480889625 0.38272054919136345 0.33907851434076697 0.4301889352481657 0.8252825241880098 0.5601289047612457 0.31256375636280115 0.20542085687702777 0.09333869276368302 0.05408862100136631 0.05445717985011642 0.061613809593004366 0.028374651915113656 0.023043196177647468 0.037046498115317475 0.09548120355750767 0.5214345826304562 0.988977426357799 1.1308944943381305 0.624686111120657 0.2490860784248521 0.06615653528886667 0.03152526875530026 0.03393522346339292 0.03449162070808846 0.03460934172046597 0.052941938699767176 0.04393773038018803 0.056017789879244315 0.0676643462754827 0.08973300258440509 0.23031181789822025 0.5357715437105083 1.0532946108830121 1.7986584589078083 1.7413635325334875 1.2836475115076853 0.7897287999802814 0.745095961253481 1.04569797111816 0.24621869307466798 0.20360239954863674 0.1741569161894248 0.03557228140866045 0.03217442785182155 0.01874112572203634 0.026690348954442864 0.04389833246150775 0.04651100506380882 0.06840997853415987 0.08455929746125465 0.11932955924756856 0.20780439857407676 0.17833795461395627 0.2828220572304237 0.20215638063847782 0.07434089186409217 0.6474205251514896 0.40894635708850335 0.3416628049825802 0.23186157036133562 0.20159533258850065 0.18933921824962566 0.2215097704085768 0.20735723016795715 0.255206559208383 0.26733029248764006 0.1015950673378408 0.14986200514936096 0.07435101812994584 0.32617925888893023 0.10624342392510093 0.12593110537273625 0.08872604654167594 0.07634354250530202 0.03567236973686788 0.01707833308350913 0.01551381407085328 0.025485391101884834 0.02056666007249838 0.029966192778011016 0.11003239979691143 0.2769845018938958 0.25874946524555165 0.4784246583889908 0.36863712929599385 0.33435126114699626 0.25309755028137926 0.15506135111177197 0.07756031248901302 0.09826251686046882 0.18043280211497828 0.15571422638619772 0.1875411369741977 0.11967434955888914 0.17601008249686656 0.14695813439741343 0.05402075806340589 0.05811890581776815 0.051028698923939006 0.0775921029126798 0.13013422526115165 0.1961026651725025 0.18402547087703072 0.16678299515843445 1.1474848732787077 0.4315246097264297 0.2743421724606729 0.5060128181887757 0.8319960967791754 0.385593966799141 0.2689971604870416 0.17783972368486115 0.15693149768950418 0.16586133121291807 0.48915012026085913 0.4946760133419258 0.4413697198188087 0.3863927365468301 0.2784235070945679 0.2562269901866644 0.29191858281643474 0.31592213353952575 0.5101299174875601 0.6863153487577919 0.615203222204371 0.6277375812176587 0.7524568990450657 0.714570152606139 0.7596481104088766 0.620038905733175 1.0580000377510732 1.2059786697168922 1.2093425691465356 0.8365318432697388 0.15065845820612261 0.3229432315720825 0.4943377029244577 0.5637122063068558 0.568907611519338 0.30258719462846667 0.4510409643351493 0.3277434041222411 0.366641691437613 0.3283942725554108 0.36799927132225846 0.3749797964675033 0.3035835631352315 0.29549008404261956 0.18880622912640688 0.29368785750194987 0.27118083309247515 0.2295332569443107 0.16268049002736285 0.19291075434773944 0.16206196479742085 0.1378910392528242 0.14366320308558436 0.16432454871639468 0.14221610070452026 0.2700456256311517 0.34539600139183424 0.264230620780548 0.28569625261757725 0.14031338635104684 0.05215290438788949 0.12963349823270492 0.13140785984499181 0.504998164400531 0.45152021195856323 0.369487262475633 0.3625405287126559 0.28181163299391465 0.1553092872634307 0.1265450947485952 0.09297277891544145 0.0810204706520788 0.13466632605915071 0.21294240453530383 0.22614042412898835 0.2341289083939897 0.14179376566423135 0.0828835612841778 0.0661313918903992 0.07288255593174264 0.08829966593455883 0.16159506260626694 0.24038551448266013 0.2094067173357406 0.3352037740810264 0.47118953864441115 0.4662035564659449 0.4298899094828786 0.4155555985481736 0.24645814974497768 0.23444581331956732 0.21863122295417461 0.18820362324454606 0.23124775881219284 0.14940045979019903 0.12530191952390793 0.060803020504919106 0.03348943515414456 0.02058932918605566 0.024495375810852087 0.023580856374567777 0.04955791486003958 0.13374235531789957 0.14042648672942462 0.0730114896756209 0.10127935163218282 0.11855942019403093 0.28713227258390495 0.3498773897865429 0.17656467788219393 0.10862076217276491 0.05177129215715965 0.014874760324348816 0.02035443876050625 0.02942110805377216 0.02935784126312769 0.04942083872239581 0.03708536252579998 0.10959658215068682 0.11652074626185949 0.11302047953927076 0.1956613648273442 0.16456372956120993 0.08878233509449904 0.04222571442592416 0.08061393604370687 0.09208338935824405 0.11920264419266711 0.10011834570439931 0.07222104273011179 0.038555907384945375 0.032786033779025114 0.020480883066492983 0.040378778090152764 0.19189517012165386 0.07301582576800932 0.23656668742443646 0.15907146731798244 0.059275329492162715 0.13002922821768717 0.1378934174864812 0.18406055922291933 0.1743039114205824 0.25284403042076004 0.2049705285230477 0.2156611005463088 0.20689775526275292 0.2865878635682465 0.42395510206889636 0.3957314207474208 0.2840913550716998 0.37126620698204005 0.7700744801364527 0.8832025819235175 0.3565152978765688 0.16299037816783463 0.09584358872955681 0.06598284587468883 0.030434931484057404 0.015771186552309403 0.018277654507009227 0.03608193468157304 0.07396020741028483 0.1636123049822757 0.35720916831728144 0.5685250034788925 0.5111329971623758 0.41208162671618126 0.24114339260143802 0.23679251924440634 0.12654038635634715 0.07303182055625328 0.02032217332081731 0.033713063033091024 0.0572575852439831 0.1442431189806521 0.24482768094988966 0.19677552019221584 0.27389162632515546 0.1919685659641849 0.19430100375534934 0.24439352702914469 0.5523411563912377
0.04559671692690033 0.041914978454323674 0.027006295998689825 0.03667289815999649 0.13940936194421508 0.20600855013464736 0.237177851409249 0.23576196294448412 0.2699303726976562 0.2943059910719919 0.16516085396711194 0.17947617476355687 0.14644007552635271 0.14650230473821685 0.01567472483994842 0.024936621832289802 0.0682563740772872 0.1420844223887931 0.18725379823464336 0.3042293593477752 1.0 0.8158283123411197 0.232328984709473 0.2463441139747707 0.2790108931109468 0.2693524060343723 0.24756712265226433 0.16867260773975465 0.22848062654714932 0.46873561861041624 0.8161908365436853 1.6437376111473816 2.226543707659315 2.1151045294974686 2.351437441457241 2.197022714758232 2.0862975062894504 0.8912620219042853 0.2670231248340648 0.23877958938424235 0.16948632742359132 0.13759920514309582 0.1338849637523621 0.0898856242439144 0.10679731458952274 0.11034239187904311 0.2067010570650257 0.23364938298474833 0.23275795182653503 0.17700366277684812 0.10134032961014829 0.06395676226772976 0.05624941677698738 0.036181799761417124 0.026180375206434143 0.023459105139902466 0.03665697716582544 0.040568231707064153 0.039910850080288385 0.06509265581421887 0.06356628838958535 0.09797599244363435 0.09015072496871107 0.1336131253102554 0.07546647998786207 0.0643997036885333 0.04364130703874122 0.0470977062466674 0.04349949553077253 0.06844096084828927 0.061360018673065043 0.11159294415445163 0.08104722899059844 0.10895733204194019 0.14090793712373323 0.14390494926598366 0.21289397303628363 0.3937374755623507 0.8173082553148038 0.3606869825343393 0.14558462252128565 0.13556231713511124 0.025202405832116272 0.024843332625972842 0.02159755551036112 0.019796355722977034 0.009841357261747986 0.008437130875634469 0.01899307945366184 0.04697888240756882 0.19149526318880164 0.34124181205204573 0.3905473484236825 0.22508358932740888 0.09784182564022204 0.03111335465369543 0.014047102397148636 0.015528965454339586 0.014894039309741406 0.016579277419739018 0.025933706636780803 0.025246004103668385 0.03670790862796267 0.055550321427434726 0.08008967271732702 0.30912317611190926 0.8363797595726551 1.361854136319043 1.9224925702405522 1.9580425180557117 1.1860944560532547 0.6008195233829791 0.40260879268367966 0.8182532683423439 0.38524960407503794 0.5326240380568775 0.4581993683264518 0.10887242750686184 0.04063073088975651 0.018117155751540215 0.02105181367163595 0.023612902169052825 0.020018772826487428 0.02636799497695897 0.033660942417760964 0.048125092482769714 0.08614315748726993 0.09045676739162642 0.11098033446674449 0.15412341065859858 0.034284599314854475 0.2753234347916399 0.17212801325602345 0.13553453740546342 0.09111528712842608 0.08128882738160208 0.07821546146389005 0.08811120343169442 0.0859692159757137 0.10749501224131375 0.11341158279448961 0.06092916267690216 0.0677944564660848 0.07088622770336676 0.13870393239127735 0.08509418508772554 0.09423377078712648 0.06560315180621624 0.04474063384297436 0.022874154052733096 0.010866295857005983 0.0076724384063007675 0.01011967771926084 0.008091847764785567 0.013753582081555164 0.04326202279956974 0.10816461687160125 0.10587045846467574 0.1926439690800889 0.17299867390804693 0.15846193927111477 0.16214545777835343 0.10033349088544316 0.06156768796687422 0.05482143892976738 0.08799794360066432 0.07616738139505189 0.08972556021969658 0.05560687204074068 0.07986934688897139 0.06118473953324588 0.02454126313248456 0.02858510204327815 0.02906942812505499 0.04226371229853954 0.06380883971995681 0.09169711082109666 0.09034804399306649 0.10030949993404781 0.3880829408285777 0.15099955135063584 0.08854089912660432 0.1293805138571522 0.2647563503622203 0.1152214135855851 0.09164556485595514 0.07316220042610924 0.07089250852006285 0.07670094978095077 0.19079230689588314 0.19247197756028034 0.1737633545725652 0.1564048096820664 0.1084138547728868 0.09867194514384159 0.10415174756921626 0.10339693731826494 0.17081567218834273 0.2690486187675707 0.2936837659442835 0.37189071338655866 0.4999303036605955 0.4995869612765678 0.46243252329064305 0.24641535307830256 0.3654816003145781 0.5087287207656068 0.47834156034828995 0.30181520718985066 0.05934406913007284 0.17224525563987306 0.25399093134878703 0.3124340205587638 0.3026549969797764 0.15543913079305957 0.26176427377467604 0.19509042412529637 0.232093703625331 0.2249173444100264 0.30385686798507183 0.3868694431838377 0.334978670389444 0.38748090801400514 0.2748434495249072 0.29460371204352054 0.17310401924400226 0.1434694569641836 0.10125835926635918 0.12505283306823206 0.11247026684507266 0.08927624645941482 0.09706056464013584 0.12934582730798921 0.09925286759998814 0.16521198759989933 0.2206004522388939 0.22874754129514543 0.17656851515742195 0.19576802462024634 0.07690100784914834 0.07288120392322198 0.07127403856974403 0.2857398306868684 0.3574485795846451 0.29594265864356867 0.2868319188065434 0.22441020828385763 0.11670472669612611 0.09407264293151538 0.0691237899083759 0.06418257719856882 0.0954461516040974 0.14014400202510469 0.15556488404545077 0.16439685714641547 0.0948657143844442 0.059145531683482085 0.0516977892150567 0.046394204388465275 0.056396230240111256 0.09071329887965701 0.14259162744551093 0.11078648239274332 0.16885208181725908 0.25732668522323643 0.25209217803076 0.21278464318122223 0.1837585388400291 0.11583477951523155 0.14135295661937672 0.12825530650473307 0.10113285608906666 0.13146760563296672 0.08179779768174986 0.06952926294626618 0.02915638615136664 0.016255434078223264 0.010477928942375632 0.020802307004758852 0.03328782086959727 0.057833284002488924 0.0983939968551288 0.08142761617306762 0.030511919065520362 0.03664304352355428 0.051871909415930256 0.13726337685379966 0.1972741031674691 0.10572121771786441 0.07553745112739894 0.03883027942323443 0.013817094285945727 0.020135774147405833 0.017558109087876906 0.02604534718173304 0.0326255197938791 0.035222194491846825 0.08997950372918376 0.07901505186864302 0.08097889442632214 0.1804122797040193 0.19829757225943126 0.11971233711022546 0.05177078729223125 0.07716398449485622 0.07325342032729965 0.07495176255158874 0.06622831505452563 0.0495778473545499 0.02610662917040618 0.028870133788913337 0.013394096268530846 0.043368690319095696 0.20212798551084502 0.16485937192304553 0.19214768569388133 0.13121922912485728 0.055714703509329874 0.06610280249793198 0.07843914669069575 0.111218471465472 0.10278068848247948 0.15709906417595487 0.1323193177117956 0.14621732448923214 0.1324005305530254 0.2102498513567862 0.3096483946740834 0.2976100330728611 0.18910717519965492 0.22565891990067158 0.452641372561294 0.5054447860264978 0.21333792638901056 0.06623392365262042 0.04814434447733543 0.03164983535906518 0.018169981851926635 0.009691765017164762 0.02155801180528235 0.03257413355562016 0.0677851854110696 0.1442890290369601 0.338205899657841 0.515772228013948 0.43847885971701384 0.320452877493692 0.17026843501915778 0.14552696348979355 0.07889840899257704 0.05540426554109392 0.021045423127939555 0.03283212305289704 0.03273086503843788 0.08273691829444783 0.1350765300247772 0.10129776748738306 0.14456024342741602 0.10476837979776879 0.10849416150072012 0.1250199111254992 0.36847627875091443
0.03449908403831401 0.031600439836114616 0.020839258981864534 0.03099907651644488 0.10509821111337071 0.16575336862601003 0.20282307353529266 0.23765162841320908 0.28977832568193124 0.2745358076475211 0.19472333475019385 0.17539891092305515 0.14135594737840068 0.144593354592031 0.009376641164446316 0.018410075373596593 0.05370677675608287 0.17727808531773262 0.1546131029501284 0.18384287753845202 0.6521410848414041 1.0 0.24545562578545252 0.23005156272765417 0.2546299637948332 0.2501857283608849 0.24052215635562507 0.17028162576471978 0.28959192488490043 0.47252158945986733 0.7458175173532129 1.7724389440267163 2.542466181022087 2.3239853804361217 2.4587018831425684 2.2628530699168974 2.1553020083957937 0.8686827698225988 0.2594734801611699 0.23391503598848837 0.1605701697181129 0.1323687370428667 0.13645758151113066 0.08751886767174079 0.13420553954350323 0.11862256168408791 0.19398331878791708 0.18223502679536424 0.17190722408824607 0.13479359794292262 0.0757734427457397 0.0531364789585261 0.04889969109150078 0.029068833138311056 0.019234310396647067 0.015680012092770524 0.024866348658312918 0.027992462507879685 0.027017426036221724 0.04380258343946348 0.044021631290520016 0.07164986123535323 0.0686466135849951 0.11922855080625375 0.062297436523765445 0.05505223964306431 0.03692322535343255 0.039959493544374836 0.03916893455146734 0.06327473944169208 0.06063763837769315 0.10962554550675409 0.08215981656154919 0.10967148279812208 0.11779703639404686 0.12474000789455252 0.2634330473430786 0.6378036335753737 1.1683751586566011 0.48594744981826415 0.1514527018825993 0.12128663702818093 0.016896696513781756 0.02400651456134801 0.01908205822413847 0.020219766645360612 0.009315830091647862 0.008094410042254009 0.017083314153145453 0.04025465339806328 0.19194119993379766 0.3383429603154667 0.3560269781647671 0.19240000583321912 0.060134958758019705 0.019021015682778912 0.011715232498381719 0.017732928383736943 0.01702683508566406 0.017331640857619384 0.028290755448943106 0.0327409425554005 0.05139391362361899 0.0711136705599078 0.077798731652445 0.24564558262435215 0.6983025700936768 1.2053458202037874 1.7957528089446504 1.9999619448211166 1.2216329309092722 0.5825562699919563 0.34425882648301165 0.7017231794202693 0.4128319602930024 0.6087887932393168 0.5157162179457988 0.14234908708324942 0.0500895366885698 0.02612640831853464 0.028327785550682563 0.028147588953190306 0.021118602072933867 0.02591095491557631 0.03007416077185325 0.03921996370653803 0.06214161170233291 0.06302499099995887 0.07628345573229364 0.12756167258517576 0.01793518021575183 0.25263399549289517 0.15829080045141072 0.12417315932432929 0.08192198831707476 0.07638922040730893 0.07116393269211418 0.08214627772493915 0.0798223370426867 0.10009717599601199 0.09056960298746254 0.04109285857064883 0.06389175710211958 0.047038664797809 0.12123223360368368 0.07325897525721657 0.07788225770268789 0.055593492484123805 0.03473750157237228 0.01824245614552781 0.0071572074804632305 0.004132974521622013 0.007134500173848511 0.004108756131817719 0.006761525078602067 0.025060237378414226 0.07219674492819361 0.06255904724072625 0.1341988060233086 0.13302741370095403 0.11540260721363309 0.1307021246701878 0.07621501562952082 0.06818349830395633 0.06863237408526247 0.10315721444313422 0.07913331601435958 0.08852176519586408 0.05248183668519877 0.07559366860250218 0.05289823092305514 0.02120560006491504 0.022153842537950455 0.021610712125753866 0.03233265809325179 0.05144604494401402 0.0769931739367345 0.07327178814917822 0.09433021494943018 0.3329898547061612 0.12929413392225908 0.06625438171667661 0.09884040447935592 0.20311037031171691 0.09702343668857394 0.07348844335845628 0.05753858970259306 0.05905379424839195 0.06372713303222483 0.16193262256386412 0.15673550524381813 0.14021736066675616 0.12542295400063316 0.08361456376398128 0.07512228593427803 0.08351511525574093 0.08092889870148376 0.13407643950631035 0.22438276395775525 0.23708437440908592 0.29591537182612476 0.38847525521939685 0.3791014224464806 0.36213863234852284 0.19619696749731388 0.30433948585049025 0.4046599739264714 0.39465148194203065 0.24098598505298757 0.052353214548320356 0.1401058493960073 0.21461681564168017 0.25403250506033537 0.2659143592777481 0.13707049817645411 0.2624285394505075 0.20470272965980166 0.25039193506404045 0.2494893552452724 0.3167694560589975 0.4076233830306935 0.3581386332073555 0.40963353506770955 0.30495661538013896 0.31516188601666295 0.17709042808759695 0.17323656032486925 0.11633897109938189 0.14243804451902445 0.13021502689830067 0.10546890719789352 0.10167870666977051 0.11897973754471497 0.09024254756583884 0.15711099839562667 0.2190883610314236 0.23064398231655836 0.1867543543096752 0.21316736879238266 0.0924206694060349 0.08112206471607394 0.0832482321965302 0.3579077893723366 0.4841496711103748 0.4276113725144324 0.36653134994078024 0.24942757321561518 0.12005383955037065 0.09381857964240342 0.06561969738906574 0.05700542765998411 0.07926478752110594 0.1061758938982259 0.14031250857284475 0.16705867953045445 0.09014190908441849 0.052626222758089106 0.05131357644884853 0.04848761320131246 0.06503129883187014 0.0992353267978585 0.15940896206562535 0.10044354770851815 0.13244440731302223 0.19572651863140691 0.207038512371015 0.16339933281156313 0.12775486917631387 0.08246518963831617 0.1194373956930995 0.11227721713993244 0.08925821016174583 0.1288566678836704 0.08291937610674335 0.07304513551413473 0.030187128199445058 0.01827317659357927 0.008167087691989061 0.027692536561137456 0.039047961517978146 0.059211665083802274 0.09214895617048331 0.0971071951445078 0.039883766899012824 0.023376291352563933 0.02664595250975202 0.10420467554315155 0.1610068139421727 0.0854432045630304 0.0668137524150346 0.03582225156400701 0.012594647824339408 0.021023694902732176 0.015780290622505088 0.025291861990730802 0.027818935500834457 0.04155130307139804 0.10039886627967214 0.08111783407918984 0.10293973275587096 0.2625016089011107 0.28591333169752087 0.1660117388548682 0.059310867922883065 0.08005978411376835 0.0722931626183127 0.06914097281331658 0.06457049584351202 0.05014101899796867 0.02947760347457399 0.034275882197362065 0.01709856910015517 0.046527839283327516 0.1402927682312508 0.17390264229923602 0.19793934561994758 0.12098807485802167 0.06283513214406612 0.07401672357144429 0.08889025936748857 0.12021302529048873 0.10837206162695877 0.16339501190182285 0.13201209627931643 0.13719957321706786 0.11667586971663121 0.1948832163716901 0.2804774975023 0.2649536683949058 0.16580744736873246 0.19487092074152082 0.3809475602226905 0.45250238985127395 0.16094240873509266 0.0538046577549422 0.042595949187642576 0.02679440556823507 0.020422563500993068 0.009664953997943617 0.021025511414485266 0.02928717882517848 0.06922102726020897 0.14763194555247175 0.359913927049502 0.5336812678590951 0.4405830210968945 0.31366706529233673 0.15042474614212348 0.11777586721938092 0.0590589089736559 0.0435544877485359 0.01713198507551826 0.03427891095000388 0.03325598151016337 0.086044288284858 0.1394288022402823 0.1000199779592621 0.13653943930085652 0.09413116759181446 0.09459145181830124 0.08381526728626426 0.2031074862586908
0.08348950302737307 0.041114917917454856 0.02407426318281127 0.07646109486955209 0.3227670937969495 0.6152889484002538 0.8096512820436647 1.0139823838506499 1.1413549177068862 0.9006126128085882 0.4511498430035973 0.6639330795890543 0.529126674709777 0.5904163541237416 0.01891442619394082 0.04497773982810547 0.10517501840646065 0.3294155141467873 0.4713055572300842 0.4106703145734471 0.5723511680221459 0.756465943624747 1.0 0.9945973057560042 1.153167761467615 1.174291798785233 1.1596914103627767 0.8325886135229351 1.2115637880289827 2.254467984116714 3.752106534843272 8.21738129643627 11.262538952936724 10.724064911995026 11.620502756452064 10.089451836767605 9.067114986033452 3.6136424178009774 1.1555763029347355 0.9959218557683108 0.6964193524639213 0.5472318781038084 0.5639815675010798 0.3219008314285143 0.39738447034178964 0.2719399622841138 0.4625077697758955 0.6096355744754328 0.6376225793336457 0.5128928373566858 0.27385740048204815 0.17255719865388436 0.15679026415861122 0.09323922951097441 0.0506212311366445 0.02582622681785937 0.048068615664961775 0.06216317160835407 0.03128498396165257 0.0652466883993821 0.08535329551976875 0.19733281761446628 0.22432540425729433 0.46327364431210033 0.2213478718120249 0.2211694142436193 0.15109013728578996 0.1762366669827391 0.1848062420996374 0.2977784987124903 0.2783807071999006 0.5185800179426046 0.34803673602293733 0.40910788995629827 0.469516386577204 0.3457066130549772 0.5724737121457829 1.8862599068896126 3.912639751358249 1.8464633949321778 0.3019905512259275 0.3372066840456262 0.03677739126480868 0.11706201707168194 0.10287622863667606 0.12764310381446248 0.052316093549927216 0.03958851428426347 0.05599468783649999 0.1383394460702168 0.9489416516854307 1.7708803131976754 1.7843508055007178 0.8375393666728705 0.1978122321598119 0.06120154466591592 0.04219260389986878 0.08231386358772108 0.08287164714294412 0.07681861895486172 0.1276451624102259 0.13420764178594646 0.2010824376368193 0.23466209304145447 0.3130725581908628 0.3215978617789133 0.6963274535460188 0.8913256048123708 1.1107185012929501 0.8274009719642528 1.5547612750467408 1.181243470843403 1.0459612001364786 1.1595002622699742 0.2977098024774824 0.3219334655318685 0.4355488711584421 0.17828743228719376 0.11057369183464671 0.07752540457385615 0.0939644430264923 0.12140804732058828 0.10680698950258782 0.13796842083591243 0.15346449524301956 0.1970670878808785 0.3021515527493803 0.25970440132254774 0.3428862734589356 0.38582524502993876 0.03819883613128973 1.0903868056616568 0.7098669835864815 0.5898391923417674 0.39535201816884724 0.3677026153628344 0.32654851595579243 0.389706664833652 0.36283021843706803 0.453563617643909 0.40050496475571373 0.10330896190231734 0.2048675527045994 0.0740299237726532 0.4819472132007262 0.19740054987076386 0.20349306518534463 0.13637980087815266 0.08646741266465276 0.03154971318485978 0.006208012218475368 0.006287705894548167 0.030458058455025732 0.017856254292134124 0.02360450465859094 0.0922014829037939 0.2868136608637576 0.22243513546011878 0.5625717443802197 0.46034423559612175 0.35185777433656407 0.1775431347409466 0.08448973328894367 0.1704057667578665 0.31490588170376704 0.49209824990744894 0.3521749982567503 0.37774299349687146 0.2244464322895758 0.31934863302662253 0.2332454890779799 0.09411009600829655 0.08079997607951606 0.06046614412985902 0.09205536801905172 0.18211470297319715 0.3034730431270286 0.28942313131202996 0.29532805947762525 1.5140699728341525 0.5119036860514237 0.3183195537705845 0.5227409932687294 1.0098098096004609 0.44185669486574286 0.3380567087400211 0.26039259327193437 0.25191235611603396 0.2641206022067985 0.6969365625887317 0.6880181203325374 0.6041085974664687 0.5139698257734927 0.36505786366894144 0.3347039808697366 0.37789551745343697 0.3876208959403789 0.6220210637255936 0.88588004718284 0.7938986023043653 0.8758094183994418 1.0805120171760743 1.0387483451640251 1.0543041616637803 0.8011939892201122 1.3771623968075326 1.5900397152342725 1.5969270934520206 1.0557920719077618 0.21024344889621738 0.5074183779950026 0.847266678328991 0.8831804351289432 0.9935006749903251 0.5305550375700957 0.9903523174079597 0.7447290885880219 0.8804245800554198 0.8078644866573099 0.8091625406510112 0.8256052389929636 0.6502738237736462 0.7027044378046834 0.46542793659444054 0.5886667691389271 0.5260866093295977 0.5932793038153624 0.3824018735340361 0.4243224835590355 0.360462372971164 0.2994847503922963 0.2788622494616136 0.2229558893074238 0.18762013325114146 0.39706834081309134 0.518667241869633 0.4360164594665804 0.3389492605016203 0.22824374423840635 0.1493313572034327 0.31046831701475763 0.32963665932521097 1.2340628859005576 1.2537702696196316 1.1326242373347235 0.988352669486224 0.6718999151912113 0.3254774414577393 0.24134963377393784 0.1700798910718746 0.13408262373058277 0.2074990311982384 0.2801532614579197 0.3702708115031403 0.48137811492341004 0.24785647034921376 0.1233999216737155 0.1143056625714403 0.13175667026230314 0.18875282110980773 0.3460799800722135 0.5360615716985129 0.30452419312430146 0.4736764649311615 0.6058287918218116 0.677502042924971 0.5457862472928854 0.47663136645391474 0.25992431508366143 0.3150195604832521 0.3381369900570951 0.3156616082532566 0.47168601023054574 0.3201954414187828 0.2802041649118586 0.14244260251936627 0.08974102553844147 0.042868535448177744 0.05710834712298212 0.05311339245471124 0.04781001376282134 0.09558944985209301 0.21365221957324745 0.1293472727337019 0.07301264762801632 0.08704914989226008 0.3285559701025706 0.49335088081021927 0.2673588071022292 0.19128170016818785 0.10123525339334316 0.030822644677082116 0.04311680113693686 0.04011464646210755 0.03520732145094987 0.04361281370342433 0.0410435491502686 0.18842477269838864 0.06894041808685257 0.2597848880838586 0.6353274428288472 0.5547471910440684 0.2809996110175976 0.0805561372901096 0.15143753892636602 0.16592998807396275 0.20048625914411305 0.1973138423811472 0.15626643377378582 0.1129269282892325 0.11602820914804172 0.07277456649091142 0.1848505027673509 0.3446275916995456 0.38768611774551726 0.21433013179297505 0.24562724224942958 0.19298933785377095 0.32755915733621643 0.3307422635234555 0.4196199792230388 0.3906208664988096 0.5454879235612677 0.39703755737280033 0.344455631340817 0.27312955596787725 0.4242490737586199 0.6470434460499447 0.5621352719780319 0.3760715118782313 0.5214109668625418 1.2557002382405464 1.5691218413568186 0.41708417862328356 0.14537225866302325 0.10155473575085047 0.07474710481842611 0.040833681105740136 0.018020022152536976 0.026988644004344704 0.05715829028521151 0.15290841647514736 0.3489661600765476 0.8332290073259957 1.272215861979518 1.0676969688770763 0.7973278169273593 0.3936687617800916 0.3445743137467733 0.1717585636647417 0.10209303406468778 0.027183032933023592 0.07326342722884405 0.12008339403473071 0.3081817901598341 0.5496182466466104 0.4002828562197142 0.5308004912526688 0.3403681828074178 0.3051310044306806 0.3064601063606266 0.870395076508614
0.06847031433038367 0.027329065092685158 0.0200271285581966 0.08333350499078888 0.39144806576513325 0.710091754916442 0.8836474895248391 1.0754357988421905 1.249688618452922 1.0010633526616075 0.4886192620947982 0.6826384781800607 0.540731546865354 0.6066145340408026 0.02088017078458227 0.042424823520078876 0.08935360563036718 0.2854656286301803 0.45432890096562656 0.41776908103925664 0.48052375400358327 0.5613775882631562 0.7875185110110592 1.0 1.160602864586052 1.2030194492115962 1.2159753265732736 0.8925879549903748 1.3752173683652915 2.6556684104988832 4.537716828594379 8.7829017994649 11.64932522818414 10.781778766832225 11.936854957760183 10.13516110273964 9.090993314885988 3.690040895318662 1.3159206900532505 1.0558350156827903 0.716060942991001 0.5366563914813055 0.5276592452296833 0.2840218962628206 0.3240153169432487 0.20027917125327316 0.40096769292778517 0.6117425383623443 0.6952465331295263 0.545669011529692 0.29977723846684706 0.14230511965865503 0.1388288345543106 0.08663620407023295 0.04594157314417707 0.023836326526976308 0.04466664532120952 0.05727046796068818 0.020691182253424863 0.045069243080506936 0.06842975639626134 0.17294281494837324 0.2099849150107078 0.44821435158262657 0.21207187969230232 0.22060001952219124 0.15473001760303304 0.18305911551184215 0.1979531196989375 0.32023771818896135 0.2967668400398661 0.542855493507374 0.33182745188029167 0.38405567285239556 0.5594875523547462 0.4916928236110547 0.6171606716019026 1.5839890841529685 3.2049061356627755 1.6897326607701784 0.41242393430852214 0.3373623371772337 0.039097636978022245 0.1128724978817507 0.11239265989700446 0.15754920662401362 0.06325899580775682 0.04914086100455476 0.0596269598618604 0.13921995081043506 1.0886228813312566 2.040948239627715 2.0111200125429076 0.8851774679794754 0.18772280843276098 0.0588946628093772 0.04539915405910866 0.09485112011409998 0.09452847209029916 0.08303782891626356 0.13197557780032632 0.13725784297294505 0.1943686776706447 0.20778060810387877 0.29016997857199156 0.279398410879385 0.5309529379878137 0.72951982155737 1.1290893896853897 0.9774238000143559 1.5070226955765507 1.1128938795831271 1.006165987128864 1.14382247909329 0.26861157598387037 0.2378905915921453 0.29415076718794025 0.13946759562553232 0.08984690952603487 0.06783460072652081 0.08584956397487946 0.12203229142258888 0.11462466653283482 0.1537865959548358 0.1646542909063167 0.22174690168818775 0.36124175054276153 0.3114977340938128 0.44252159152646897 0.34415961347477186 0.05991347275875049 1.1412227947783142 0.7443611258220447 0.6330910446786198 0.42171004274510154 0.38997380375039803 0.34000852699667 0.41525001564391 0.3778508366557161 0.47997934162820033 0.44617774613300365 0.10246796250976482 0.225988910458262 0.06141785034915398 0.5429356607688759 0.15286413612326588 0.16218534037335705 0.10823719855797065 0.07293427301258368 0.02534627986588921 0.005447617424291194 0.007436812163940263 0.03459060826895582 0.021988638295466382 0.01911023951924641 0.10277499398902354 0.3397213635662713 0.27857666190074815 0.6888081140780933 0.5156680865283508 0.4060784194685046 0.18125476372151722 0.07015774623297544 0.13366856894045348 0.31377022197738413 0.49244688248648005 0.33873600123760056 0.3682895107574663 0.23038656370312752 0.3424931582150301 0.2559836458337531 0.10274145260886974 0.08236077552969885 0.05556946048297247 0.07807514884723864 0.1597220530384187 0.2775293330579895 0.25354268789970413 0.251265832503287 1.7464909198223773 0.5926962521479178 0.3481671511265601 0.6858617278201902 1.298223640626131 0.5405261696198433 0.3643607370355619 0.26602120945767 0.24302233683092367 0.2557168604993694 0.745661560762028 0.7362758271693054 0.6176858220722486 0.49575676007063646 0.3519677367705399 0.3218304577959124 0.3916306421070796 0.4264193211490136 0.7006630763499633 0.9803736798445929 0.819083571677797 0.7961791796248538 0.9631493486277799 0.9247548709613818 0.9926592075482672 0.830683355977437 1.5435074705823586 1.7184337530944385 1.7866924951945586 1.1857095122784447 0.22457360891099237 0.4546194093184425 0.761866899151748 0.7926114690731416 0.8773754953605364 0.48160487097357624 0.8990585170169066 0.6878293318413536 0.7929535818222021 0.7352114449688814 0.7002897666071753 0.7184794200055082 0.5343762125210725 0.4864169949591946 0.34922103211450173 0.5085482330693789 0.48720960434978 0.5482433090271952 0.34883017675041444 0.3767970968930747 0.32698507925346665 0.27919715235519993 0.24712620898557897 0.1831489147935298 0.1722472596636961 0.3572572635923467 0.49040819346976033 0.36882105465169723 0.33958508114675084 0.17360381050919438 0.12163782438861225 0.29828382634356554 0.32944079072274474 1.1756517474592318 1.1952162765049357 1.0948848157283726 0.9322035077339058 0.5978416819335315 0.2871128981566454 0.21710957744750253 0.14794391907375132 0.1087628853552188 0.16062677922721974 0.22087588023814086 0.28322845635047517 0.3765062017147712 0.20144491540398324 0.10002556654741603 0.09758282767589443 0.1265952543360232 0.17914421939145203 0.33092267892606253 0.49837074268524223 0.29652087270828587 0.4457190680804128 0.5379045417834425 0.6076689766958838 0.5164267086400943 0.45981005784438556 0.22173157859381923 0.2436672741394364 0.28638044204426905 0.2854963004570906 0.42999831157471213 0.3034533805088007 0.2747936647549127 0.14836630457789757 0.1004115443269828 0.0470489257746969 0.058502303549226274 0.053894091629219494 0.04979269844947923 0.13621609886723296 0.22954759954508583 0.1577139161465629 0.1150170290013744 0.14447237098582477 0.34741452819278634 0.429634116819346 0.21544094109325984 0.14058932352840284 0.07243497498682722 0.022245442404290112 0.030222084036281797 0.038262705511749664 0.027888822601892526 0.04043062068574442 0.03136468360033597 0.14610223376759368 0.07988807828801243 0.2738357836748613 0.5706231120888725 0.4480598877662073 0.21256266257022916 0.052398933076668354 0.10443805633206908 0.12387921418668278 0.1642883655391742 0.16032005127403867 0.12480102339997574 0.09494133088749819 0.08744879178131151 0.06535014483261083 0.10417285848925285 0.3347688028697446 0.284324294715145 0.2267370569055603 0.2445689093926279 0.17269661105541526 0.3315381860158578 0.31997709052753964 0.38944739606341533 0.3575013293359906 0.4812114829849492 0.34208345511786914 0.27978554326539373 0.21513058690638404 0.32547536665248716 0.5015290929431309 0.4383798313771519 0.3018071665077273 0.4155443567787838 1.0839007758881978 1.3710819818379505 0.3956915215944627 0.16090025539711367 0.10831111960368311 0.08185106524182452 0.04555604650849984 0.02389902539340112 0.019218923881654908 0.03737965008616981 0.10714755422364484 0.2495250591979905 0.6061665715534419 0.9563875051762567 0.8121604932597725 0.6161308744369168 0.30481428464630494 0.27094145234085465 0.13177051545463653 0.0723498604241202 0.022071106529666287 0.07209342732661068 0.1238823779120671 0.3000152252722984 0.5213525299873658 0.38237676919019076 0.49038154610243206 0.2841231879720786 0.2234837611874829 0.2858025338556803 0.8572538951401113
0.05675773374681662 0.022231246245814303 0.015815800061373304 0.06854689745100705 0.32062633828864107 0.578907164660387 0.713636802564331 0.8805066573907179 1.019967996903073 0.8138459607573608 0.39315865747956613 0.5518532589433212 0.4444360634093759 0.5005599884922983 0.01914815118579369 0.03378384661055337 0.07180023143875439 0.22682822384634632 0.3641652716817915 0.33550097347520125 0.3766775425079031 0.4300463725137454 0.6319487842957512 0.8032662793008642 1.0 1.0368054899083259 1.040165163089325 0.7752526674820237 1.1556913971030927 2.1706546857435396 3.697928346821098 6.955062883572561 9.179622145921217 8.518080727030549 9.474465007959099 8.026579426998865 7.2115268877577385 2.9219930449555838 1.1171840886319369 0.8826603546923364 0.5854034812940613 0.43156549904857255 0.43004987760762226 0.22965601468667127 0.25908273851730423 0.156196817844704 0.31684729578913634 0.49315142421129105 0.5706202357175276 0.4463031596151407 0.2513399477784532 0.11371133958096526 0.11042691527041254 0.06861095542843995 0.03699136080095123 0.019954733571712763 0.03974641466942392 0.05324053793675251 0.019098853704041983 0.039648191534424365 0.058042518248408066 0.14255466672772762 0.17398990000957726 0.3680844627225699 0.17584058901987604 0.18290385376748963 0.12838004713785964 0.1524525507489842 0.16444460212152717 0.26683759055576134 0.24774039024923358 0.4532974833508514 0.2767828148614922 0.33011034283318813 0.4952175283261591 0.45287369987429144 0.522418022829949 1.205012956874346 2.4050895475358858 1.3205047760105983 0.35455124888124634 0.25875631579280606 0.027895097128873742 0.09911350161220163 0.09794503163595746 0.13616318936784483 0.053950242992709715 0.04310166648020214 0.0521144418757887 0.12040326426485623 0.9328820929947852 1.7421090490422768 1.6928440479125209 0.7322830905370455 0.1537703183613195 0.05809169038547577 0.04347568901375068 0.08470767404036392 0.08185023661898685 0.07042938325139017 0.1102452586379897 0.11461859008736011 0.16117382117357518 0.16808289674578392 0.2385167584771294 0.2255948704044501 0.4246617715397736 0.5705495967250089 0.9255518297962246 0.7678499657839205 1.1575095127486068 0.8659637130450347 0.7836110431020421 0.9244670474526567 0.2136455442604011 0.18843786133154747 0.22614251351470965 0.10628171004080521 0.06956971528682826 0.05500189267780386 0.07096829804988773 0.10220888315057877 0.09642732850190097 0.13142985784928524 0.14110543958215724 0.19423420988639584 0.31829290206771044 0.2635303826873862 0.39469851156975516 0.25976995187608204 0.05075629452769053 0.9376321361981019 0.6176567011944472 0.5253502862758589 0.35205918596323543 0.32370507456941816 0.2821334675201162 0.343709667755341 0.3134505993340439 0.39561841556855504 0.3700219163665726 0.08171584656703287 0.18891708006654723 0.05254350630973951 0.4425845645544707 0.12833613150871467 0.13530253788537208 0.0914479819776314 0.06395051295982003 0.022874781998559954 0.005701140062522788 0.006877028349098558 0.028694154940537706 0.02134121409546241 0.020085106745312012 0.09422623083512889 0.29457209177994575 0.24440433851788734 0.5872993932889106 0.4337544616657008 0.34115121418317224 0.15548585102398357 0.06787027159615114 0.1173024723488803 0.2675152898753529 0.41331299025059776 0.2807649104765201 0.302561563932473 0.18882475211456284 0.28191652775971526 0.21185602612107476 0.08556248258173556 0.06920677598374206 0.04648542239418025 0.06460763568027228 0.1328100686580173 0.22918567210235136 0.21065863576815305 0.21046383298864252 1.4675196198877785 0.5054515540633746 0.29685444373250225 0.5792709994264473 1.0863009114694098 0.4591946453202341 0.3097903831401997 0.22863795644306004 0.20399603841644104 0.21261872922757244 0.6128564089062699 0.6064449681424289 0.51366549105495 0.4123417201432219 0.296713233721914 0.27498288523352193 0.3292124882060156 0.3596770171974635 0.5856326223067702 0.7994416654918726 0.6505525193462867 0.6312757936050466 0.7550501353438844 0.736477360880367 0.7869669865786705 0.6755634290895636 1.2692892385203323 1.4107035974068345 1.4762006194355186 0.9853331523886111 0.18921064305273227 0.37636523856490695 0.6163488092983412 0.6385226024010966 0.7011585442898698 0.38934522286487744 0.7176994384543315 0.5514262625724692 0.6362688014576044 0.5905662925716811 0.5584517099011961 0.5780780314329282 0.422545411011803 0.37489716634482023 0.28000386390159976 0.40657353754095066 0.40319236975040573 0.43970978459344023 0.27876454954817786 0.2964843322989793 0.2597137526934119 0.22524086338932575 0.1934349064015236 0.14258472104387843 0.13717425755843513 0.2876863083091178 0.4026050957851791 0.2969257953885391 0.2850210675154537 0.1373997128934911 0.0964994807853785 0.23796101611831302 0.2682193666061777 0.9349551726985524 0.9739146704528674 0.8772489991831028 0.7514757533575847 0.4800182589978821 0.23144335376321135 0.17575552976371492 0.12016146541912817 0.08721820479887137 0.12895019760636706 0.17281219030572073 0.22071788397650896 0.2898003521773586 0.15315135566788002 0.07682617228255349 0.07492782381848354 0.10175678638319792 0.14214310366451544 0.2642529003791642 0.3971812153029707 0.2442614681612576 0.3657049980577327 0.44095521718978736 0.4987338527477637 0.4397601132248439 0.39336199033767755 0.1911302542884565 0.19968454838525446 0.2340826012349393 0.23339632312375866 0.34766435496975967 0.24714287893790773 0.22496785998808388 0.12348540402121835 0.08616218003811639 0.04299672722989948 0.05379541879552613 0.04879682515634854 0.04960377684098741 0.1185247900170439 0.1984122909659226 0.1370029180052732 0.10707772959322301 0.13624413026213714 0.2819820338157505 0.33826683052581796 0.16870615148567994 0.1084438559067147 0.05664963152545131 0.018464152217944788 0.024438443650226172 0.032904682137343974 0.023397788788832412 0.03521652995893384 0.025518135735439502 0.11148623698753175 0.06664214694143028 0.2197806187069078 0.43175914732424303 0.3369765021068586 0.15993537115485795 0.038810678804943315 0.08088922177320769 0.09838692085877179 0.13386721281334663 0.13001604610889586 0.10194351773166864 0.0792732347318228 0.07321900004913315 0.06097488576635036 0.07903782911882484 0.27487298754889355 0.23570184253728274 0.2022142091286479 0.19321235421946797 0.13857720961459044 0.27545576918409376 0.2602147351221362 0.31504042064133353 0.28870522915943103 0.38685399421156025 0.2752414570171339 0.2261803291927702 0.17635224113261252 0.261453415635162 0.4013624618151548 0.3513379870526734 0.24831826808368335 0.33887668981947705 0.8674219635247079 1.0916969651613597 0.3272642877279098 0.1400844032828335 0.09124699392731456 0.06881256730778529 0.0373073354640442 0.020528436845024388 0.014106368576817218 0.027839584779566537 0.08056118306509842 0.1883168619015825 0.4534043583645303 0.7105184400526208 0.6050664861941283 0.4719640409294532 0.23584595103531433 0.21550439694266652 0.10853570121041205 0.06010487386140675 0.020414058948359806 0.060556271050567774 0.10334267717075316 0.24542599801234946 0.42495563735392977 0.3113666401528871 0.3983083891906538 0.23242914758587874 0.18430246699699473 0.24756773168513763 0.7168959106644643
0.04490963017334504 0.01610260651917644 0.011367116959112123 0.06102415415855095 0.2947759842437887 0.5276570015349796 0.6420043158040273 0.8091570103879009 0.9566321530163687 0.744804663370322 0.36559015708518183 0.4926433348482143 0.4041617972194291 0.45928004125104005 0.020632972207583165 0.03231203450557109 0.06905963069275123 0.21614226763531477 0.33078093821149324 0.2925961782186992 0.31363505602072655 0.36443785629292136 0.5550352794145895 0.7181310705122816 0.8942366369697312 1.0 1.0187297176048364 0.7786777131576877 1.1707379347947533 2.1649834267746466 3.6838983699429315 6.5788020038798765 8.583814816774245 7.907296846380286 8.829296942751608 7.3569882040856855 6.6271698177095875 2.6670585225937393 1.077742914722944 0.8175684622936744 0.5322820922580204 0.38641241308180624 0.3940100376346473 0.21046506155359282 0.23619007018947763 0.12759612542992416 0.27430254806260257 0.45922643792825346 0.5528552484144302 0.42506691678361186 0.24628102405812408 0.09984248073168048 0.09752515331245892 0.06209283063314186 0.03534784147649443 0.02068198087798697 0.04227367003084602 0.05886249165125256 0.0201016733439277 0.03522984241078666 0.05040612771741227 0.12566479002720077 0.1629419819419247 0.3419148835273414 0.16245290153143443 0.1682663848164582 0.11780885762278355 0.13999703107961992 0.15352803473663323 0.25167063746642493 0.23716685671088847 0.43654827761226117 0.2654489971540568 0.3258996590029419 0.4993227541310215 0.48109084044616013 0.5277909833196168 1.0434477827534148 1.9894906847140321 1.179472355771232 0.3957142148369117 0.23354013247180283 0.027899018507504078 0.10101894166573033 0.10040189536199344 0.14029740388227563 0.0546656173678523 0.045416903966369236 0.05281248092797408 0.11853313323909798 0.9202712640265027 1.719559550695813 1.6472628929545288 0.6809955339878812 0.1476864828172593 0.06566208644015063 0.048332551483155746 0.0889589878450593 0.0834483694029008 0.06924304607253547 0.10681265610903112 0.11243783561738654 0.1566515403308078 0.1588494564560526 0.23142046136289635 0.19561365359551902 0.29588284698134615 0.3683211736847884 0.6415143818473168 0.6296198450513467 0.9962749371344217 0.7195439287968124 0.6455387926581838 0.7439840396243627 0.19284480430356535 0.19472161806607666 0.17946962458268775 0.09672365310190487 0.06580034484993862 0.05347300746724618 0.0688516056184118 0.09991702353023188 0.09496466007305038 0.13155365944806297 0.14014058791610412 0.1981521074260657 0.32725236316947104 0.26491146722896747 0.4138033180728972 0.210244458586987 0.053425064011977406 0.8723324298753965 0.5805621648120567 0.4981780708671522 0.33346861619082474 0.30660023385424073 0.26412751361159614 0.3254840672347659 0.2988166102234932 0.37818536139457665 0.36318529196233057 0.08053890534323059 0.1825395138833161 0.05963997646040002 0.4258299963478482 0.11831802642207426 0.1242217980922598 0.08740139195155687 0.06173988886872441 0.023546496651422905 0.007332417196921476 0.008624532482768267 0.029087146109448393 0.02548448269305104 0.024405823083150775 0.1012888119569496 0.30667527509086484 0.2654021725094837 0.6184970648325495 0.44744199815227 0.35819774993673115 0.17416920602738198 0.09534278516390221 0.14202606486054983 0.28226514029543004 0.4133676898794803 0.2707171565975401 0.2827723160686447 0.17572317108642554 0.2613260849882241 0.19554691858895204 0.0789177775654569 0.06070692176293653 0.03937483233381986 0.054597477380706756 0.11628049288733487 0.20249489854155658 0.1807189866664969 0.1881594922662142 1.422499562110648 0.5002719438503909 0.2851025730942773 0.5782849197862279 1.0759703956873525 0.4551457893242385 0.2946255554392012 0.21175027072465988 0.18239848696464517 0.18623895339981553 0.5605495556882876 0.554998244834161 0.46212083275357574 0.36322009831891 0.2653313652926933 0.24708193883042487 0.30387409825739053 0.34298425203265426 0.5619332319243074 0.7355445083044752 0.5557413120424737 0.48745386073175545 0.564903176862153 0.5510535405746535 0.6211340664362875 0.6017392340043263 1.1930445907133547 1.2994552243086328 1.3923872019682324 0.9416674339856207 0.18475869484689547 0.32070434740561804 0.5347536309147961 0.553760079481786 0.6114123720991164 0.34766159895841353 0.6408120252958674 0.5037550410475776 0.5851414096605355 0.5432519484182767 0.5073265680006701 0.5248560711746605 0.3678939498952256 0.3069403889356073 0.2373929263196135 0.36452137804902995 0.35939360935917275 0.39830256111530016 0.246700740709492 0.25338024483281507 0.22802855372881173 0.2050580384003867 0.1714369758636552 0.13163034818521463 0.13287161293206684 0.2586592062319258 0.3573120990746072 0.25079422562482157 0.2442455475297568 0.11084603593548592 0.09231195733340028 0.22927840405587163 0.26086300050058747 0.8499286787490233 0.8626252908385212 0.7948977586258078 0.6830573113247463 0.4399730118595289 0.21399474387066533 0.1653588436741892 0.1157467962745296 0.08293928817913902 0.11664218928683669 0.15584879030709467 0.19326110414900285 0.24284109793811853 0.12819365225080495 0.0665556248035736 0.06564710462329885 0.09297211238910662 0.12645922462101347 0.23515529692799955 0.34701761433340367 0.20939147775525466 0.3111020892764523 0.3634977133343747 0.4231585098458471 0.3946529919812188 0.3712729136357612 0.17463684939638496 0.17331623226170195 0.20707155926461016 0.20852888904894998 0.3135743663304224 0.2287275407721293 0.21261035563133365 0.12119556478501713 0.08954823773666669 0.04546918386773711 0.059981179931847116 0.05339543503045989 0.04856552122966018 0.11415153342327841 0.1883231392250821 0.12498554237067215 0.10332303319434638 0.15032609493470442 0.2531431475495814 0.29294258414462826 0.14619855809546603 0.09439406951459696 0.05049865128874064 0.018357227030859322 0.022135229497107584 0.031135140363540287 0.020606689536537055 0.030634874410293583 0.020892269511301582 0.09224032659994504 0.059730379329970204 0.19953004321546178 0.3803077686895716 0.2936505382903845 0.13728729693188013 0.031072197696255237 0.06615587094157162 0.0834015782062137 0.11620619194006937 0.11374815705835294 0.0904365163344495 0.07365114289079408 0.0689868274123321 0.06300775780461285 0.06267723103216305 0.2708915200585068 0.2118309240203188 0.21526199353437403 0.186822803881195 0.13930354559380742 0.269194458410831 0.2429908320914434 0.28871600251391255 0.26234557745161446 0.3454827148952692 0.241944284584524 0.1953380615963081 0.14631307147779282 0.20708740767321251 0.31476029736449224 0.2712352826170179 0.19440709844012857 0.2713291498455308 0.7182425126632583 0.9063577359070122 0.2684410237812082 0.12751205406372468 0.0794564242450669 0.061856535266178 0.03489922879225441 0.021579902010689617 0.012887093391104549 0.0243377626900368 0.06805956168691035 0.1599439783442969 0.3795285584289853 0.5922251856281165 0.5036683217710075 0.3965364623202258 0.20090082755409805 0.18700747297761586 0.09759124942649629 0.05617493555631222 0.025549778158063776 0.06320349878440279 0.10231583834551303 0.23177548804236847 0.39655929366281195 0.287336487233828 0.3620136331210046 0.20569335858196727 0.1627220441525943 0.22868642175037657 0.6631771650125835
0.04060636439632971 0.013861994589256433 0.006651121878311527 0.04239512174053444 0.18788780659866194 0.38052573292047165 0.45749569758628617 0.637056668199656 0.7630708104807743 0.5242771649300066 0.30469776838026696 0.3121735847657181 0.2894905891803637 0.30682331935691987 0.01294662506406309 0.023164885532048138 0.060776607941792196 0.2133949263785274 0.276105024182265 0.21023074081891896 0.21642710058743175 0.26304555800174595 0.41153041084932285 0.544967701314509 0.6735539813658106 0.7648458376462607 1.0 0.6669186931887049 0.9999135843279573 1.8540459498779018 3.8359043100135892 5.955110475566019 7.455168425883536 6.081603827144335 7.03596067836732 5.60759820162163 5.074159254422725 1.9615539741042562 0.9599981223601646 0.6714370056400739 0.4278672587469682 0.3055692757916797 0.3244477521626964 0.19045701899086337 0.2312606068123706 0.10158396384778794 0.23979139610922298 0.45501150822033404 0.5574433206575482 0.4271029818380365 0.24455270069426524 0.0906408836801715 0.08371940877957262 0.055067102885024366 0.030438984515287575 0.01555804018494803 0.03754487293948488 0.061478194939143825 0.021085512814780938 0.034955035905343254 0.04182757166776629 0.11639874074331387 0.18708708863866766 0.3636194371313625 0.17681022638418153 0.1778743224039704 0.12115536972455736 0.13886265979888615 0.15467117545125036 0.245652899269745 0.22976044877863389 0.4264490021303923 0.2388909041676998 0.29025397524769475 0.4483825268076924 0.4142087966857865 0.47195917908907403 0.5647271618745437 1.1153262976267684 1.078799445780156 0.8414608330184644 0.32743358967993025 0.0821701620693981 0.08510728860768133 0.09801560239481691 0.15031041433592773 0.06217133126084449 0.05250597871037664 0.05838169391321268 0.1202762551008598 0.8758073832158356 1.6602473844025063 1.5501195315564962 0.6156269662515641 0.1400180157066427 0.061173872710890066 0.04784104722652322 0.08917294466530443 0.08715112607964862 0.07278329892163962 0.10907777119933838 0.11009637225501649 0.14755189584045436 0.13121979884540114 0.23632849168870187 0.17198764762308466 0.19306346903569077 0.47144237562266816 1.1151406907588226 1.586425817938123 1.8759894956983012 1.0168736071356228 0.7711264666168742 0.7433473533792643 0.24222644787604436 0.31686366485765677 0.1711413472865019 0.06868579702292005 0.04315283607183507 0.03989707429851925 0.05839539931382309 0.09737781215521683 0.09877456024013077 0.12969571933350732 0.13624265052583365 0.17745158408997774 0.2606361781667573 0.22839937449275927 0.3847828222964794 0.09915975517697764 0.1363819374029468 0.8333845734946013 0.5612641868158718 0.5154816094999184 0.34232941359301505 0.3215366806211958 0.27645215835633935 0.3567151479201964 0.3300236153322421 0.4085930814197575 0.40507934496082565 0.12966582333488974 0.21486226212082937 0.09500422684725292 0.5260051604583432 0.09878354004030143 0.11034830613742093 0.08015575847259644 0.06457463320409622 0.026505943894562737 0.008022864754160032 0.012989600179781416 0.03429539226441559 0.030600430234493048 0.02197590438993561 0.10029953396427367 0.31809609686420437 0.28864419685260306 0.6565378713208185 0.4526535667386563 0.39384954049596876 0.20137141873827655 0.11730485481195421 0.14562307545279563 0.3120103182643954 0.42591868689122664 0.2445047903002864 0.2460254540735458 0.15742745243760167 0.23420028370676121 0.18163097634230627 0.0769862185002904 0.05277540250071822 0.034701404112109334 0.048516683599782964 0.10469219801653427 0.1750995569246703 0.14594187688281976 0.20591498766949695 1.558338120338502 0.5912562092410091 0.27590196747573587 0.7292255764563768 1.2590280393772835 0.5199742447101177 0.2825052070759812 0.19976902079419556 0.15737238232619732 0.15621958337329447 0.5355717669303709 0.5495689444823519 0.43798024728581736 0.3132914671710204 0.22540147765647753 0.21669608024921766 0.29481985241382935 0.35315535846721685 0.5673915861287856 0.7221031700094921 0.4880446756809776 0.3368622662863023 0.33271744694795913 0.32797000391532183 0.4507420117477722 0.5279308936821147 1.1298904558360177 1.167862244110552 1.3152233791254666 0.8410560050620924 0.136780277077637 0.2036365676375913 0.35099126232563926 0.3749697065180965 0.4138260748227442 0.24268219425106963 0.4450389404792546 0.3641084232614116 0.436326590085191 0.41680305050539324 0.36498236824823965 0.4226567480335321 0.24836875832689678 0.19741430317420658 0.16650566048940663 0.2560519592973623 0.22915074852580677 0.255637819406737 0.1541018618141519 0.15625737350142915 0.14680607721617978 0.14920696083647822 0.12627483668835646 0.11033313832440507 0.11905762484748433 0.2088396378712705 0.31437877079776244 0.20446023735159158 0.2185599934900869 0.0872097019741815 0.06907838975121054 0.18277487550516522 0.21336589189350566 0.6541232251915776 0.6993843078532117 0.6387304828193557 0.5408856450755232 0.32639445664618977 0.15650152535582 0.12433445619982182 0.08469549540235988 0.0589420939596695 0.07634837946518394 0.10224496667373707 0.12773512335490395 0.15498320452986364 0.0809229991236438 0.045855159201828005 0.048850969901348504 0.07051321299901692 0.08775566494384517 0.16342023360987024 0.22782989066573445 0.1412163994510187 0.2140973941323421 0.2460250648372956 0.30896218212319776 0.3038320180033651 0.294390116609269 0.1305329008937729 0.11569212179327104 0.14534271273758634 0.14903371451810096 0.22347459717436804 0.17023707412144692 0.16450582540586903 0.10024652586797293 0.07645321101198953 0.04067965768047349 0.056860791607943974 0.05307024923277195 0.04545018138811222 0.11474098107402829 0.22432887162277124 0.114793936671511 0.06524987601585329 0.16404657195041553 0.1551858363630322 0.180003596704215 0.08624714848227508 0.055881339123274774 0.032201116566002504 0.017000310267070613 0.020019437399563442 0.031419861187827865 0.020492687178211896 0.02679877866522034 0.01756097201850988 0.11515588672267149 0.0778611290764922 0.15561317254550552 0.28273726850006287 0.20111463802763485 0.09405015847517603 0.019791363576966547 0.04464210303945721 0.058634114451474255 0.08819144340463089 0.08430307311191373 0.06573577289450891 0.05958977829077596 0.05684057806279476 0.07384917407716776 0.0629327827078444 0.19483850551913834 0.2755476632483634 0.20981609568514786 0.16351947047031734 0.11765238616943352 0.21030103630761537 0.18368094265961019 0.21200545423339937 0.18988225470514353 0.24224944259304773 0.16444715921729522 0.13820355437402118 0.10254352532295802 0.1322722518717215 0.18711044665544108 0.18000098947906631 0.1374256033059081 0.16363317928124718 0.4722237702509858 0.6290210981595381 0.17502082299342697 0.12217433905195664 0.06262336655851272 0.05140738201519936 0.03165331894029658 0.02544621108217333 0.013875396550564427 0.017761817048064482 0.04144401460398212 0.09518399112556748 0.22296654200534508 0.33570400480344176 0.2896085936832743 0.23486351822769558 0.12257169676362246 0.11738806369832622 0.06394941716222073 0.036820489077684225 0.02210397496689409 0.05350124763142867 0.085229526460489 0.18036238525317683 0.30844071900804254 0.21291149177631852 0.2629125224591558 0.1403472840688092 0.1073882718282136 0.16054560643460852 0.5207388067413635
0.040997347200522526 0.015930280481618878 0.01210619944490229 0.057840916801892704 0.28280328556378 0.494678340695255 0.571991721952343 0.7561583165010125 0.9483880951828978 0.6628677481501123 0.36998840004898187 0.41941827643328916 0.3592286242145591 0.4178311570866943 0.028913608365870154 0.03452768825272738 0.0751886133694473 0.23570811831213317 0.3078154228674756 0.2319956950487974 0.23013292372826244 0.29064254981251947 0.4611110014080811 0.6243276170165041 0.7834817700471028 0.9124061427494579 1.0408506408177252 1.0 1.7525935211190606 3.1266723907379443 4.848863959627537 7.266217940274813 9.373481684284519 7.907158237508834 8.577442367022703 6.70992340897217 5.8397146664618695 2.2887938062191697 1.1134376346807036 0.7761181367471873 0.4813219110566305 0.3388205088664591 0.36208118465374645 0.2004194641085773 0.25108979397893827 0.10021842354171807 0.20567550763861167 0.4491979598396305 0.5855554199300198 0.4329120647368404 0.2718895075037014 0.0753390244722235 0.08004382127471778 0.05573086630556477 0.035080001167277955 0.02383732451832446 0.053378206178729945 0.08294643702687439 0.02759036963780572 0.03407261590037854 0.044255228372577095 0.11038715450636008 0.17564122399140739 0.3518412296458634 0.16507246039553788 0.16006050112341472 0.10963867084825073 0.12437786034047334 0.1432749984602637 0.24388855249487823 0.2352144685447406 0.44470340047082463 0.26622472860696095 0.382549359379712 0.654644403162452 0.755597011299251 0.7104860391334094 0.8141141954938864 1.2874615691175586 1.1270675472327594 0.7905687420674128 0.2620093651389065 0.023536893309114612 0.10111182154152955 0.11085168819780336 0.16206189717155972 0.060143457901561136 0.05254384715967489 0.05754003150736341 0.12605350037690988 1.059722415649995 2.009151047316267 1.8494885129118206 0.6738112996057111 0.1213041505918798 0.06959137001486729 0.05525337933256594 0.10555168445655873 0.0940504078138371 0.07362356148032231 0.11035342534294221 0.12024665483126121 0.15927121646731845 0.14445359695388232 0.20669407514590746 0.20089153765291098 0.2790919394648787 0.5384274593681152 0.9417167944730619 1.0587274563716096 1.237477576934773 0.6387245413303786 0.5234756345219223 0.5801123001855105 0.18134682469591942 0.20196159533127972 0.12412700618401132 0.1005810952010529 0.06485135820824725 0.05740263158695223 0.07302898822355307 0.10738726299226214 0.10176607606340657 0.14296392576756667 0.14850810057866556 0.21105560227341927 0.3301042812493543 0.24992655709246894 0.4657968635587531 0.11425503698254387 0.09551163768617904 0.8520441603441102 0.5585517447077758 0.489115063173891 0.32476474865197474 0.3005527616947103 0.2520325893520281 0.3321244124034978 0.31805724079865744 0.4149803352973292 0.4423109751677229 0.1075572982939464 0.2294286995823589 0.11925952289973694 0.5082319486296379 0.11289635060607806 0.12620327584096408 0.09192382606960613 0.06567551520777173 0.026066510211029868 0.01017422534803636 0.01027486232484463 0.030554935922766282 0.03225673838405336 0.02944857303813708 0.12784982305608242 0.3806118149343856 0.34578301506518205 0.7930635282587636 0.542096149395855 0.4486914787230144 0.23820254757122228 0.17075441112332404 0.26124225345646024 0.40634390054881253 0.4942565193869922 0.2792502311077297 0.2681319763365897 0.16670563654966492 0.2476644278016801 0.18627308399452192 0.07416354950240851 0.0486017009791717 0.030188213749256607 0.04468843753213369 0.10418239124683751 0.1674143453444003 0.13371085997504348 0.1698877127593522 1.5485228083543094 0.5835256759127275 0.2923363271381335 0.6907532173447019 1.2332437347726957 0.5455420642536742 0.2979565426601391 0.1942941199728599 0.15242890466842696 0.14948918808569883 0.5338569962546053 0.5231846907020669 0.43611660017108594 0.3055012542053743 0.221695550374742 0.2237791107369727 0.3055958139680762 0.3787368286313861 0.6526821239884788 0.8125284057080899 0.4961369600314039 0.33064903500523496 0.2928777447114448 0.31621060196625334 0.4105486896636281 0.5208464941888684 1.1911575430334678 1.2732264138169849 1.4780219295989017 0.9904361308018438 0.1773248950378188 0.2539810000711694 0.39515525981340593 0.4025243129372867 0.45313870855846566 0.28672135092719825 0.5347779120288301 0.4638435031563446 0.5513642240588373 0.5331564945470563 0.5194410303702981 0.5820963694389322 0.40428950584951096 0.25371478613935494 0.27379003787614054 0.41014043572610853 0.3352361905086462 0.3755491409369711 0.20634507208662786 0.1932810733246234 0.18859015930779752 0.19905117136446596 0.1503791071708202 0.1322750054937302 0.1455048727942839 0.240699003635871 0.34741031491824403 0.22875924774790876 0.2694820355018405 0.14381372020305255 0.1397879859480358 0.2806787382179062 0.299915452896843 0.8882873479482896 0.9984789408373402 0.9573377378135914 0.7924686763846431 0.47714536293654947 0.2276178683539309 0.17674360454008223 0.1274812965673619 0.0823013532333488 0.09308105198445979 0.11990699382827565 0.13672396409537577 0.15379428533516262 0.08724324427498022 0.04928496516012376 0.05074803649997096 0.08728934521275847 0.11108905643105121 0.2041832867146513 0.29170404092457014 0.17068964777133666 0.2243346901302177 0.2592574952711566 0.33871657594384347 0.40240076592838503 0.37093902461657746 0.15763318452304761 0.12912042155397768 0.16321797814672354 0.17005720412105685 0.2655620278492156 0.21187574780326632 0.2155125864186495 0.13149258681753942 0.11504120042742678 0.061613602960922026 0.10439350683122563 0.1050256336173797 0.11073744329731394 0.2226512215921879 0.2682971009663274 0.19019935942569485 0.1803067032561765 0.2752479552277844 0.27846086482976157 0.22014657282183844 0.10381832733314987 0.06279542595492657 0.03461713578859293 0.01620394277280051 0.016618887719798987 0.02884444549494885 0.017844530202521594 0.028046002226778794 0.025689342510402786 0.09391359327949138 0.08746988376841397 0.21559103525687523 0.3874337548769499 0.27797010765230284 0.14162036661009936 0.029739206138435417 0.046360567745297364 0.05924112989384699 0.08621240309132122 0.0860605358880405 0.07236750176518615 0.07077640872086675 0.07113272827563306 0.09840222248646537 0.07884385980105676 0.21568530916674747 0.262041665322287 0.2844178163839514 0.2266449274669216 0.1386553067640364 0.28068649314666233 0.2480644302138005 0.2744353701941236 0.23260149560252363 0.28781130196606947 0.1966158028783709 0.15324559285354347 0.10929291210099076 0.14940789891524667 0.20819807635236834 0.19225479825727437 0.1482486376576779 0.18487102007856343 0.4884195219242827 0.5931451233201983 0.17478115528738655 0.11541503570503804 0.06438322475655907 0.0563994324870267 0.03842282561042691 0.026095780354688042 0.010464949206473248 0.015045983596006677 0.04144136152558535 0.09852493495638244 0.23792999191194483 0.3794238651444251 0.3145350291731132 0.24852420610775244 0.1270660732568611 0.12312297547296061 0.07222485817468996 0.04899566928879773 0.039411127446269255 0.08434608743671593 0.11827171765775533 0.24543887153254695 0.38412402417027286 0.2682660165713002 0.317168073275975 0.16050498749401348 0.12823197719247897 0.21521604969050484 0.5934590584616776
0.011285840425064132 0.004056150851567671 0.0033639075020452645 0.016353198783228183 0.10146952189700532 0.17397385500453305 0.19264140723600331 0.24278442552096688 0.32787675064645616 0.2081527151831302 0.13827173109990148 0.13248077077834325 0.10519355684830678 0.1387005520123689 0.009740761291987268 0.012235104310264934 0.021914743912757065 0.08867439618246435 0.10792377558690588 0.06051825331353909 0.05697033783484361 0.09033230094967591 0.1226271173668363 0.1757915887233415 0.2134483122429444 0.25070059497866054 0.2851958555455289 0.3202922424029409 1.0 1.7377348074258845 2.3080764838851504 3.447321986601561 4.375979190835637 3.567523709072258 3.7074608442063237 2.7277005145976827 2.2483215400024723 0.8623038347547888 0.366124482972436 0.23555210203980997 0.14042106547010558 0.09547873379265517 0.10031636234681986 0.05379934163917315 0.0772304963193009 0.023262700779915053 0.05707431378376217 0.1743045425279183 0.21585585268953292 0.1472705042245997 0.09830250275452022 0.017625173018431403 0.025435290398616164 0.01651996419750974 0.010768259403124689 0.00709617936313798 0.014811312072600068 0.023912506213334947 0.006378874526084399 0.004814981714749006 0.0073312918706851075 0.023085587796089994 0.047608525530468265 0.11639326646979556 0.0507383556194415 0.045365508894172756 0.030393986875842983 0.03077370420784106 0.038919550416764835 0.06891995393285845 0.06505100485592474 0.1271848327535439 0.0716672895158124 0.09928965306968143 0.202695834829102 0.2903036140823709 0.29494419313117926 0.41267200621999695 0.5229251401154903 0.44298423847984564 0.3195930287718912 0.09516399706953843 0.012088412093089414 0.023736830019939564 0.030510584152247975 0.04817504570241899 0.017014314647554585 0.014921631712813152 0.014802701279939663 0.033944903963333314 0.3644466271746042 0.7254798664720248 0.6692373021971985 0.24086449100431603 0.03836861856313496 0.015206699160776117 0.01358095811968155 0.030090555496985836 0.026214018935309412 0.01893431786099981 0.02758836202476464 0.03300907776046373 0.040631682393148 0.0333051981800022 0.03128072387146682 0.08336209171273246 0.1763297085056981 0.3750913441973861 0.5334797735178549 0.6960502342409237 0.6031155089122527 0.23645485163029176 0.17741502655794544 0.1182146323501617 0.0617195286467321 0.09228272599088755 0.09045080779610105 0.054915341419197614 0.02663414509188991 0.01914628510653388 0.020607720125380445 0.029181849424166142 0.02715992467141468 0.03876020952600969 0.03855548981496416 0.05501435378674042 0.09739247806697053 0.08136803065258254 0.17075743948281372 0.04876327237807702 0.03983461512433554 0.25441359185013246 0.15335887191985884 0.13820468760431232 0.08852838947005817 0.08440462825835665 0.0688781723130074 0.10362823609927203 0.10267021536515068 0.14708121318740092 0.17035113980225838 0.040813235844106066 0.08844140917472804 0.04218832954866906 0.20057742168956966 0.02328452797950168 0.02645411836284255 0.02105383795286296 0.013552898204204165 0.005609973852686425 0.002172071129203454 0.00237921375087652 0.00851236617270242 0.008858738346309035 0.006389018400557957 0.043249343694901694 0.13790712715797146 0.12421349140038795 0.3145990355095295 0.21632157924945225 0.1764589087656454 0.07149114081198865 0.04263895978550723 0.0815042215180765 0.1367527697621354 0.16456087859686253 0.0822851182941009 0.07452565470012247 0.04608470598312532 0.07342508254246596 0.05479814693163367 0.019501220203009154 0.00948385454251995 0.004946720112849974 0.010137533236199566 0.029217345433611996 0.04362269324903957 0.025255614360225737 0.04131425724307373 0.5421984864462933 0.20872166210151294 0.09586311251101615 0.2551227996808023 0.44740000710263333 0.2045967827053964 0.09564079086547626 0.047356855234787866 0.035114718607712016 0.039765856997402545 0.17880291267529708 0.16741881967937067 0.13599841690703943 0.08559640982796482 0.05713861494262846 0.057571664473870174 0.10391269052782391 0.13815603077081262 0.25676415516501183 0.34331293390485884 0.2037667256481943 0.09818094453665359 0.05478894590492573 0.052812525080380146 0.1079002583781651 0.17374313509483624 0.4166133033871926 0.441513921710951 0.547391123818215 0.3538966542292137 0.05559267564682998 0.04920332999138438 0.0771344475149324 0.07241619593831575 0.09348866719706689 0.05927662077951803 0.14411618771997625 0.14473870186958945 0.18044872275729643 0.17876766033724906 0.204373905137621 0.2567354076039416 0.19290391368226303 0.11771050252140224 0.13474102437573476 0.17752021571968038 0.09787803674918183 0.1433304314709514 0.06546922110203801 0.06070218769409934 0.06557709079872331 0.07858920432351651 0.056585264780707994 0.04946901154069566 0.05907526397374621 0.07903801971501583 0.11651001653067587 0.07685825769232414 0.110226557744125 0.0838273492256024 0.07702643434087957 0.1274754959793719 0.11942327916141504 0.392453917076182 0.447950416173158 0.46693601919512967 0.349364952318471 0.1885412960060627 0.08390153421889045 0.06650100235472248 0.047034271734151326 0.027470157841442355 0.02060527913110701 0.027956571082686357 0.025248097624135685 0.033690162861129636 0.028476902497739463 0.015745452739908773 0.018577815991256057 0.03394440934939884 0.04379184970192494 0.07441224576932946 0.10813046676012246 0.052680578882085966 0.0424392200456861 0.03203973213736059 0.06862478565724621 0.11656229691071637 0.09879762395637377 0.028311514367396595 0.017456774056220842 0.03067757851074321 0.03847232686889659 0.0728234567211983 0.06619907713459713 0.07492302558758357 0.045980050314981764 0.04522871676366248 0.022457833817127577 0.0505410470194505 0.0558762578174767 0.062005839053843576 0.12483499052021048 0.11164714404095423 0.08847025560571709 0.07808300489464946 0.11177005315866301 0.10723857732871481 0.055198319397097774 0.022059625502272282 0.01129278131442852 0.0062019737329550495 0.0038015228214975942 0.0035795921357628067 0.006850775243377695 0.004798771698925293 0.007505361368863898 0.01579584231679176 0.02708065443003388 0.03886169186823416 0.10225676710275679 0.2274275520709642 0.1660399670690416 0.08263521489389919 0.01731127688078243 0.011750952105500733 0.011437563258814721 0.014576947098519099 0.017892313241210284 0.016788864554488386 0.02201754064803482 0.02452420022974691 0.03950640570626052 0.053365374676419594 0.058662720803211596 0.08277526014129673 0.09934388356626503 0.08195344167445558 0.042980783673781046 0.09655806209891267 0.08992140092740326 0.09253988111598029 0.07153794921525956 0.08066060107577362 0.052346225529464385 0.03207385939715029 0.016067309605856086 0.02535042003518504 0.027092015630685536 0.026169271261379155 0.021324202825972745 0.01869369290314938 0.08448132819816837 0.12216719521540259 0.023177814704672166 0.029164446541701996 0.020252841954685456 0.0180367696988713 0.018408777751442295 0.01115442844789423 0.004942924180873584 0.0031376033906357 0.009898574881388598 0.024706694617716813 0.08694885029816692 0.15687610633628155 0.12388860394303969 0.064704737698286 0.023139448292836626 0.015785780467232124 0.0073959758402267275 0.008818533868855954 0.014881250396860772 0.03630509787636861 0.045051671637765876 0.08859761744030306 0.1226006731037934 0.08354920642512116 0.08737936152141075 0.031245594700164088 0.020459034349846122 0.0677313564017022 0.17932077280029693
0.002761596707550403 0.00036050839181460013 0.0006895142401572467 0.008397040561799223 0.06697219039431254 0.10125273261251633 0.10412181030654956 0.11018449298925145 0.1577547242785011 0.10877939073313758 0.05562540296179029 0.0760378351963684 0.04854028576238959 0.06868288797215188 0.004499006250110388 0.0055753217603922624 0.007388432852724724 0.02795135723598583 0.04838144984851101 0.031380799075152205 0.026601283356189363 0.033546985466767584 0.05193492710474348 0.07726375471610124 0.091246623774291 0.10551773718273225 0.12035841340064113 0.13005373109125762 0.3955111392210579 1.0 1.351689318067149 2.0189786155439258 2.393994827083909 2.0613494544758235 2.1753618429265136 1.635589640799695 1.3268616615770235 0.5138145797997273 0.1517247856876513 0.09915806108899292 0.062058232085763075 0.04187296826403848 0.04177774772549038 0.02032412213809039 0.026666843487233884 0.00840754541487865 0.03347496592237431 0.09921310261566461 0.11992441092283412 0.0775301818991378 0.05274409132246266 0.00699156881655572 0.011039322498769159 0.007583552585541594 0.005149635731124702 0.003740110841485448 0.0052405218899501645 0.007158993704067591 0.001928724891214656 0.0012780587691439177 0.003465382378496016 0.009496595650944161 0.016246298551845836 0.0448974326158952 0.019722866527230282 0.01893918133416193 0.01400285529923031 0.014491040159717118 0.018087415030611727 0.030531621130836798 0.02682027081567749 0.05363261320583532 0.027961803323258577 0.03956141692169793 0.08967536395268016 0.14287087664033873 0.11031226997055035 0.19783348963322556 0.26210235036807933 0.20881533751750825 0.1297218181428373 0.03614005210620011 0.006956655223441687 0.010079662556374037 0.01277010714013591 0.019856219632143055 0.007533503224401476 0.006611935763074092 0.0056416854540551 0.010819631750297275 0.14258261563174218 0.29333352486930353 0.2772065985398511 0.09746677367653801 0.01229580784512097 0.007311386477338596 0.00566711218953342 0.011636585041104994 0.01004245562584019 0.007323149056141562 0.010421471330986731 0.012252404259446466 0.01562390941339443 0.014485937918328405 0.017219588297461164 0.02078411673661596 0.0330621482284054 0.08277094707668471 0.11251495966998445 0.17452608019078555 0.2020543419532166 0.11782228692446346 0.11145976284324441 0.06115092704392212 0.018784263801685203 0.016109056865186266 0.02552630816485393 0.014740709477157499 0.00963236495424569 0.006365621959827522 0.006932305214055072 0.010601031151602176 0.010386373224241421 0.015197206132911032 0.015218187481100072 0.023078710771950103 0.04805293995803072 0.04104640952332718 0.08330164593455784 0.04168377588728808 0.014573535421558368 0.11281618090695543 0.06602736119697253 0.059626046973836874 0.03832737418266671 0.03617802905447094 0.02984448713242406 0.04509774842699655 0.04348544989320409 0.068553823772826 0.08481246719302854 0.021132340183941986 0.03168829860383102 0.019682580318722692 0.08711403758448776 0.004516897815478987 0.0061716933641427826 0.005038296045339814 0.003652086655727999 0.001681280839766953 0.001500219833757319 0.0020134481555851317 0.004521937809523667 0.0042698310624046205 0.003009708460379248 0.022542106423955644 0.07345101199299148 0.06954672473590198 0.1744821369792113 0.12031642891560358 0.09781112252179704 0.04053433672501956 0.029330672174373164 0.038324479758051914 0.05581753199855512 0.06769077213589086 0.03530724538559849 0.030977751397720694 0.019097131995819742 0.03188542174602409 0.02533949497767367 0.00934833406230621 0.005280871270217869 0.0026311320098462245 0.0034478204742176694 0.010657945016969336 0.018891134302724308 0.012583916818801366 0.016815727844680026 0.23274335490191325 0.0794292167026164 0.0417222555845474 0.1201323516493048 0.21802132481514333 0.08952494348558472 0.04161838210403174 0.021265733536863556 0.016797244773965263 0.021294413865121493 0.08669864674664364 0.08139489885227204 0.06278738403500765 0.04043133760286101 0.024576498798965434 0.022466271502150432 0.04654166989899782 0.0689133394039368 0.13601501964110754 0.20187995599093522 0.1398404446477452 0.07876585469859201 0.07673329977776193 0.06421230791935519 0.09776136433781346 0.10302376146218259 0.21822679757220226 0.2226631202818068 0.26520354992565026 0.1687160575276004 0.037732023106649165 0.02524561202010232 0.040906314821096315 0.039515463615164975 0.04351459025216294 0.02285269189790149 0.06128052862924581 0.0586611006178106 0.07118805671429762 0.06544949021271948 0.06862626527669356 0.08157435774278463 0.055893939539679915 0.03381501641148071 0.03527299772347318 0.04910363993440685 0.031683365057003074 0.05869557682022026 0.02437195259862797 0.021104520869788045 0.025418959276337163 0.028082353172730935 0.020832344327733954 0.017101251687467973 0.02285644530678119 0.024251869876857894 0.035003481542350154 0.018320218449089265 0.0424990624649092 0.019435480159147672 0.027659873699477578 0.06122368471346095 0.05302022482143296 0.164037912927748 0.15499827997793414 0.1676691963435102 0.11827758403638246 0.06341082946824214 0.028406074896997917 0.023000313852777118 0.018024031120518095 0.010095663037608366 0.006812585587982308 0.007660324072557948 0.0051703389400468164 0.010310517548612824 0.008987344749236148 0.005039211083463574 0.0065211389741173156 0.012957193609809617 0.01792788939140121 0.03428036940479859 0.049270594727399517 0.025873130300200532 0.025813517844555763 0.018889949841895407 0.034650986640956546 0.055755795739728366 0.044610324343499395 0.011180032108392041 0.0031806653046921388 0.009879620475404728 0.01679140498643241 0.03107646106469428 0.028534069064704355 0.03164514133944704 0.02122231435845017 0.021099920105450715 0.010830314171590085 0.022164192182319735 0.021395339552275783 0.024108956468584027 0.04878069659648136 0.0476296232795291 0.03962070663490901 0.03775141016317302 0.057236601132371896 0.047128144194994115 0.018650249769231696 0.00853090965206247 0.0031198235699803215 0.002520292713880812 0.0021500398831073137 0.0013421701272189636 0.003912680436135252 0.001791474477329884 0.0035997739428895127 0.005061799943354957 0.010287365317924168 0.01432319736757164 0.039560655827350986 0.0862788618596735 0.05369542470387051 0.023585713408738142 0.003616167374170318 0.0013097427816737151 0.0021421730934557967 0.005607093318925206 0.0073279000688178265 0.005998206297956788 0.009860440474904263 0.01115079968350489 0.01604553240113329 0.03081083317754625 0.057473009696035075 0.028075473602105706 0.038801551770415686 0.04034144870705884 0.02029787949258208 0.04415729669801707 0.03720924020725939 0.036391875419024555 0.029620092661333693 0.031077636532583563 0.020085165100546167 0.008271735971223266 0.0025128208940817715 0.0032260940024485987 0.004511043680225697 0.003604451929642615 0.003659776748680708 0.004949773111575042 0.05464683330633189 0.07327444762910619 0.01876853124920975 0.011826753255613304 0.009827813446776157 0.009522722728685026 0.008252034511417584 0.005037153557897788 0.001546595368677161 0.00024159924580748987 0.0012517178820413066 0.003414462622530516 0.016563610139804896 0.039669033085942135 0.030500340162186577 0.015596928291777836 0.004359297137349078 0.003842977384542154 0.0026657079965707693 0.0033189603790357214 0.007418278122611333 0.014638121954539254 0.019289608375969814 0.03564554674240573 0.05202403542876857 0.03569900758383566 0.037056235273539725 0.012170727921863633 0.005311558826328515 0.030636266111655687 0.08513152239592886
0.003836031860893689 0.0017902212386203932 0.001939017600825071 0.006351332489671383 0.03391228982378861 0.047250710630392455 0.04889966305047074 0.06011078250967106 0.0924912912549394 0.07435200530600372 0.052149202093225 0.034087045585951124 0.022900484943143663 0.029435107812775207 0.0023314460079090042 0.003378382044381784 0.0054550525841269475 0.02225222782383162 0.0290481318140968 0.018594185376981324 0.015490663673997625 0.01770794242201257 0.028906418919514894 0.04415125263097589 0.05198621911239746 0.06004574130339407 0.08327744700789781 0.06745033550527624 0.17568273854178448 0.452043843572363 1.0 1.4612748816301044 1.5985392722308882 1.1170480950121986 1.1749829139127244 0.8705121690238113 0.665223324252614 0.2417391483430418 0.10508283713772468 0.06064083681479742 0.037175076367464976 0.02489975783443657 0.02539246524685794 0.015187144583295417 0.02224923329558296 0.006641974254676439 0.01989073333327987 0.054044776046969174 0.07413875581064858 0.052969817102527864 0.0338648931383425 0.005897416678320422 0.0066017020353698 0.004830795945276641 0.0031261728881193905 0.00218189317419921 0.004194396521848668 0.007941466605184445 0.0026111455721727797 0.0026170985792076753 0.003317842462401123 0.01064459166956826 0.02165085470442601 0.035305089457820925 0.018017770337420018 0.016528776471854783 0.011396961439642328 0.011937516824519706 0.014660197056090382 0.023826458109425557 0.0209098946550621 0.04069280502534849 0.019515986936765217 0.026632492768789085 0.051612838037065296 0.07446921097090717 0.06732559811452232 0.09975386533764251 0.16841578798776624 0.21418387476731873 0.2325712015891981 0.054880807286688024 0.01595982326023906 0.007843050103466176 0.010077430379969235 0.016716486681124895 0.007031630162876049 0.006180886101430511 0.005766265957973362 0.01078679944485567 0.10939455000322786 0.21518060644901393 0.1997401530324323 0.06734570894684214 0.00969878463116 0.006182127924622789 0.005080159877941702 0.010194900605161088 0.009523070761034263 0.007160632151093218 0.010492044317237194 0.011870619269844986 0.015894088298486327 0.014212641720483978 0.032074763708093965 0.01208243737251055 0.017804183711013034 0.11376372892003953 0.3059942709717974 0.4283457179668114 0.39934528714617495 0.1392982659369086 0.07749073934065037 0.07534291178452138 0.032050521680257356 0.04191888152427909 0.023003767667944208 0.008640248511533017 0.0057594882929740375 0.0036502432054633205 0.005178253459899385 0.009742580314526319 0.010512172318831024 0.013313367584960052 0.013342562837586272 0.017048425004596 0.02780252406425702 0.037097766172708595 0.06707385510623223 0.023996201060594247 0.032523484185104395 0.07444762095043905 0.05000942797278085 0.04906907556615731 0.032826501982856485 0.03052489572054607 0.025580495204999037 0.03698410633702376 0.035015280964456226 0.0490919645466113 0.05712453318172252 0.020216754073094905 0.025275667273915392 0.021361205030853196 0.07138012117765728 0.005700020685402954 0.006905018463985183 0.005181783977538205 0.004992144536725272 0.0025214265995102936 0.0011545173147140696 0.0024150481771186743 0.004218684330991521 0.004034545518997817 0.0024485076707148794 0.01485062685173163 0.04816224111502318 0.04523278379879267 0.10561441588328979 0.06662041205414508 0.05534800627856105 0.023901814204586737 0.017825673104430718 0.028131134604913902 0.04767645930403104 0.05211000830166351 0.023480682624421746 0.02058738261205606 0.01436141307420603 0.02252666595340936 0.01895686909251666 0.007511063596516047 0.004207036691591813 0.0025562488640813513 0.003704373810572868 0.00869499083618 0.01305046719605136 0.008490891973381052 0.024587215864439457 0.20252216415215635 0.09076916687997742 0.0341452749174038 0.1128518503477159 0.1831930813944028 0.07945195066437426 0.03390175334895281 0.019255619497312283 0.012379147827921488 0.013787448008048138 0.056568089945474506 0.059202642588990606 0.0446723334521631 0.027856862819988323 0.019577149961546837 0.020950439171146647 0.03853652698126894 0.05461908995159541 0.0943045080834894 0.1300396401632739 0.08713270677995222 0.05400678270959091 0.04744237863995472 0.0432747824848169 0.06501807522094108 0.0675477552721717 0.14235448934444558 0.151882437510891 0.17459993379505812 0.10280424169637255 0.01980635652702343 0.016293233116735133 0.022469003333302737 0.024345533516446183 0.02373043955589785 0.01351581058607321 0.029312935799414797 0.02800686613351097 0.03444232975645808 0.03088978456978293 0.027543705761777858 0.03860038552936909 0.021057150065606146 0.022186369424821363 0.01613897293417967 0.02073917308437142 0.013368818782721772 0.02161439757623746 0.009696531533887942 0.010718898296415093 0.012533036484363436 0.01175227663484721 0.009623322854732096 0.009966231993123539 0.013313331307431484 0.012952326231409506 0.02066635676033024 0.008632961486626893 0.027385248327587267 0.007894916086511753 0.010460712646351174 0.02863336512603208 0.02816035717101348 0.07145230609646941 0.06937347635948643 0.06801614987642196 0.050088117873457384 0.0263454643949497 0.01152802474073713 0.009796073872280273 0.00752984061597158 0.0044398363053591945 0.00286561909333982 0.003933433268981929 0.00374566555535758 0.0048575968094625175 0.003998208811377425 0.0032193318272386896 0.0038548811309160567 0.006166488430885877 0.007422492205008497 0.014447352926485446 0.01970629597712511 0.012609611928174311 0.01559400124040979 0.015931877488389024 0.02755001743940118 0.03655661863470778 0.03178836708082722 0.01213016062516417 0.0035175519507661557 0.006776305278543677 0.009766671646319077 0.015687719083733332 0.014246696635423162 0.015933710244527506 0.012013046524790905 0.011522260895926378 0.007308454987293909 0.012021516150810261 0.010623097695173899 0.008309073683416898 0.01981208224961572 0.037818137220949496 0.022202425629962864 0.012568307647113452 0.034730815482550276 0.01674443477714765 0.006651980774953159 0.0036789914125891403 0.0024678614803133225 0.0028019316327069907 0.0027310343162663393 0.0022451979155331033 0.003607200464984261 0.002025429808581942 0.002703143795731841 0.0034859727831109823 0.03397171780148294 0.018779140737173586 0.017858727030777198 0.02979465684053373 0.016165447451124793 0.009307544420235654 0.0014927131197647568 0.00157208370293001 0.002452255400293528 0.005042401755537389 0.005604500609027675 0.00461536594710485 0.007005604956573137 0.008424957299757322 0.013853369483417375 0.030643991308826255 0.05096862045252845 0.05314592290222557 0.03268667782736515 0.0285530816243653 0.016559730073632713 0.025218256459797615 0.01858865693323374 0.01761391013779853 0.014798373753932522 0.015341584082213125 0.009411149233334007 0.0054456073862789705 0.0038346964471666733 0.0063436327686603716 0.010777805827559106 0.010669566151136635 0.0051151072261687485 0.007034910341445196 0.036579829335871526 0.03909493257327665 0.014803699353724867 0.01261077998654688 0.006077385704643854 0.00536802015858892 0.004243175525633892 0.0036543272851867455 0.002124413800714152 0.001397544858946479 0.0012378845201309059 0.002276576813760176 0.0058022897838677385 0.011005762539552435 0.008862185992678673 0.005894693383127172 0.002593772544470116 0.0032031874387056613 0.0026745238595409196 0.0021935913167518053 0.004415093326884224 0.007293150487794007 0.009859504278191248 0.01687332641386658 0.027126709880536812 0.017052313689357147 0.019239210598915705 0.008795299140205383 0.006692927832848388 0.014781367528794184 0.048172615591100906
0.0024023640140252165 0.001503402261087265 0.0014950594769176392 0.0042380355101278395 0.02383006565720999 0.029603467715263412 0.033278925451382266 0.03738832237049996 0.06052708413989059 0.05742835064797448 0.03499727754485732 0.031930608729319236 0.017216764278356195 0.02282871439940948 0.0011101434494843654 0.002019381547953181 0.002912192454806396 0.01240900674763424 0.017177349734542498 0.009463122769628185 0.010307463913517926 0.01390425825059174 0.02091672038391547 0.02823479806943978 0.03230515449503576 0.035429286519757006 0.04271599045995106 0.03339593096025589 0.08669654009368821 0.22308810602536105 0.4828063120733686 1.0 1.1605302794001786 0.8627147339844933 0.8835999126890757 0.7037522742073454 0.5562977310048396 0.21106181130830465 0.05164447181427433 0.03319282926554241 0.02244121135628588 0.016208731987193928 0.015570114421333494 0.00852398047847554 0.012390719359535491 0.005261078947449 0.012050652150451637 0.027680704297548986 0.03509164155513422 0.02542197427444473 0.015824975151379983 0.004101069355983291 0.004507638776668034 0.003046824175621374 0.0019328620425873152 0.0012564614586736875 0.0022365811692812818 0.0037730121535332513 0.001533186324992511 0.0015481679770008592 0.0018449781203675223 0.006837392206720287 0.011670088381935296 0.018626029723639116 0.009156287742763999 0.008274049474591037 0.005738764905441864 0.005838094091886537 0.007228994155097142 0.011724382065290822 0.010439422404593312 0.02006923536890321 0.011321250004050258 0.015409272433999718 0.023513319598186897 0.029358835697397168 0.034815914360613626 0.16444377698399573 0.30432533829582475 0.20929092621761472 0.14986900809695525 0.03972494678498098 0.010957776290540917 0.0043645482300127955 0.0044066672393754235 0.007146399109696849 0.003032617906491032 0.0025405453685252185 0.002392153513377854 0.004653090205836482 0.04732550675064542 0.09484933647301753 0.08982316753661806 0.03267824655030612 0.005122505067578411 0.00211212639295663 0.001875035129044057 0.004162555226048452 0.004019046773585371 0.0032004017932559564 0.004981032807233077 0.005458236349085891 0.007646002579512958 0.008066055497562901 0.014778881189364216 0.009881453355317359 0.034865605913342486 0.09319142437585451 0.21417488772697602 0.2688584938825858 0.25982520979603063 0.09118173483007398 0.04054901274869941 0.039351140432757316 0.016435403868746475 0.029825378147581832 0.032764176177358995 0.009495953681840986 0.005547901622642386 0.002526468219420944 0.003077647318936093 0.004720710236884897 0.004930075085802428 0.006003810320134972 0.006065602546797289 0.007915880477000512 0.01728148403543275 0.029746326781360025 0.04640943249357001 0.037246640512152464 0.02106132949700303 0.04015282366495035 0.025068244046935702 0.024328696393979322 0.015688785502970915 0.014944667869281312 0.012484988687920834 0.017896844370515762 0.0170310559845623 0.024419085868939344 0.02836831000854504 0.010485237796368821 0.0114590639710219 0.010326430172766028 0.032628833620171944 0.003321452320781604 0.0037466243776388035 0.00254869032250495 0.0023344795732234084 0.001329912032598384 0.00045043345964607313 0.0010945979792624668 0.001934149088998636 0.0014970742215470974 0.0007356028393809651 0.005917017089896957 0.020429416676148608 0.018444077490926324 0.04701880966930074 0.03184325610971914 0.02549598067013097 0.009434254271723556 0.005918413476726674 0.012775382543825544 0.022479307708612627 0.024908949950609546 0.012501282802299948 0.01158928935090025 0.007535599491032052 0.011626804442743222 0.009195014281976098 0.0035869925424623474 0.002150375314131468 0.001545438816387746 0.0023855352664605882 0.005227164691963899 0.007988841495602639 0.005971051863712175 0.017574736118155198 0.09782934131246813 0.04895721058284583 0.015118632874025746 0.047889956206103604 0.08062449429453583 0.03579712021047137 0.015709875883920848 0.008858057366116725 0.00678456628810793 0.008022264843114574 0.02750308305366093 0.028589508823040156 0.022719577917079535 0.015120800994392293 0.010593017822752574 0.011534352641601572 0.019397359223443048 0.024963351932398896 0.042969505303606395 0.06406264818508836 0.05052378653314183 0.045289038907025486 0.049882455584372105 0.047248848614923004 0.05261054139139138 0.03673647239369885 0.06895553799295617 0.08257180095284775 0.08926737614225998 0.05234702150995008 0.011160684438469893 0.01540031159479707 0.024301188016695546 0.023864175356675798 0.026416137079688033 0.013345911415531755 0.03169248260429662 0.02514914646054849 0.029074503569126074 0.02676452770225178 0.02721762362709148 0.033252689288721785 0.023681964282953827 0.03278119555615731 0.018966114745928308 0.01723066264456743 0.013817923328445881 0.024770160273323183 0.015013741759756153 0.01725212772996688 0.015200084365907012 0.010585398364604068 0.009774911099717211 0.0067353371628344144 0.008266727356469565 0.010773643024073696 0.01472544475243432 0.0097465464522534 0.015553025373595713 0.009488793782803972 0.009491937992837433 0.02016255935209168 0.018057694719958856 0.05555830597930046 0.05462269721093504 0.05327541137951659 0.04002065970808467 0.023137763170462754 0.010417683091025507 0.008160889806849774 0.006087076815563264 0.004013660176182127 0.0038457302474733113 0.005799978922058161 0.007144661833453247 0.011916439655505085 0.0075935698471847396 0.003943662430412993 0.00446314415920595 0.005497871401368339 0.008340506602869923 0.014595739935985633 0.022281974307127906 0.010497482710469363 0.012400863372383001 0.013493170596218981 0.021135846371949443 0.020383221591573828 0.01493768325715516 0.005905775864598668 0.004007229136020635 0.0058056140183750495 0.007907869840047042 0.014036001150042285 0.01093219818063395 0.01099531235907381 0.00716461450273774 0.006424520158574741 0.0039192791764831965 0.007274125212981324 0.0064489292460642444 0.005343206658923804 0.010140336819410586 0.021676268106358424 0.01242136268641891 0.005766407543553037 0.01458007432519327 0.01247576333835519 0.010090610209410395 0.006032771262501425 0.004752455333930362 0.0033406312981120742 0.0018340219841878553 0.0018365648109863566 0.0017441846726986895 0.0011467866134876313 0.0010325690511357355 0.002953662484867081 0.03207288755052174 0.009243460206624123 0.012759996327512416 0.03138921348629471 0.025501118753640195 0.013308299907423219 0.002911643015343309 0.0036582025197034536 0.0036943546659703825 0.004453029567112555 0.005148321241074719 0.0046070379476759364 0.005451306411488686 0.007054250768393106 0.008683410082962516 0.032594923242232655 0.043045789755491254 0.04384946864831262 0.015012941885522588 0.017242898035717415 0.009750434541738243 0.01591727738245338 0.013192262807409923 0.013760503240648463 0.012572503966404212 0.01504982665853248 0.009872503459880298 0.005513444019985105 0.004076580169179106 0.009921202594266824 0.01751826597180959 0.01386029010088546 0.005505883634702193 0.010814840237802954 0.04196042732200155 0.04734770903580155 0.012089523210678552 0.004665798087250494 0.003533893341077978 0.0029268524642927117 0.002685166571408713 0.001795481220007283 0.0018008312247410761 0.001771680879223698 0.0038606518551629852 0.008773749019430725 0.02401625956514877 0.04072059735233745 0.03218327529030698 0.018079584226183016 0.007168706454140852 0.005111119392555966 0.0022526643670602747 0.0019185725923867953 0.0023452510610734584 0.00470729609632826 0.006305802730678888 0.01198147351918336 0.018885493766547273 0.013025249361566474 0.015585959582666595 0.009999889239059154 0.008763727198839664 0.008342445365099206 0.037326751392265996
0.0020689940954358396 0.0014852960180243746 0.0013394090163747604 0.0032745478726599574 0.017815569548065537 0.02300590964770978 0.027118757126664055 0.031073047852141426 0.04850782400244035 0.04650768905024638 0.029289964063866056 0.027965562938866317 0.015183344354149858 0.01932746948484835 0.0006806037284870352 0.0014738591397451223 0.0024153345196677497 0.011107186833464447 0.014928813407864354 0.007433937829071406 0.008874386243050482 0.012677087793780508 0.01822150434867848 0.023803192053670236 0.027100876543861358 0.029382158807550986 0.0339895871117298 0.027382546971272643 0.06994922968556812 0.16813405082017097 0.33570058798711777 0.7376396405744549 1.0 0.749808666914931 0.7469624366297664 0.6052208822324713 0.47976020785637546 0.18445077874196086 0.04158150899417986 0.02699203108091982 0.018554726106262465 0.013778558203561081 0.013302400906011765 0.007293974939252055 0.01095670973829503 0.005158499073185911 0.00997105633938541 0.022832282599905294 0.028568941843049544 0.021003569691043885 0.013091340722229939 0.0038594319542300842 0.004124977052747139 0.0025573511816263505 0.0015734790643142595 0.0009111649359604362 0.0016664671155611711 0.0029776830519512056 0.0011339300640583509 0.0011343529975601304 0.0014190022627087896 0.0053883197883953585 0.008717565679226606 0.015671095015203276 0.007350887947640372 0.006350437890860046 0.004376509205502645 0.004263942015286293 0.005290801015652238 0.008811105006939395 0.008036980588605249 0.015541182720854238 0.009889737661342615 0.015445243883037826 0.01835894952688837 0.021720712550574835 0.031096204550340085 0.1582803533263176 0.30297315150111237 0.19093684227984747 0.13258388595582762 0.03834960036187384 0.008663135930988731 0.003254923845223098 0.0034190610330166373 0.00533142076767321 0.0021590252703955802 0.0017585962599061585 0.0016908873932596593 0.003556085160012101 0.03644845753784279 0.07429080574555096 0.06974810895752886 0.026389695965056418 0.005003985111696853 0.0014034153452284564 0.0012805797033959981 0.0029321970674713446 0.002819371811001625 0.002225695625584269 0.00355781827457495 0.003991720005293229 0.005525800621847181 0.006239161159016177 0.008262419240724357 0.009784669933387197 0.045135652737226785 0.1023836121725048 0.19291447631580982 0.23291257898354262 0.2353144763513873 0.08401698964706213 0.036603627853334465 0.03138125911855166 0.014324642206235944 0.02996451029968257 0.03481605548653821 0.010554152918169394 0.005521032175117223 0.0024014663001822316 0.0026562933933253143 0.00361772811387856 0.0036040129409165562 0.004429803495036461 0.004500878279979773 0.005779994515479096 0.013620450102652207 0.024886667170274327 0.03996979844575641 0.033938607384815626 0.017851981561421825 0.0325977824879733 0.01925332551553722 0.018487394466394146 0.011548176110371004 0.011206816105546939 0.009257585046052492 0.013576419743048369 0.01312630220125893 0.019021019118476517 0.021653482749168167 0.007596801911162332 0.009115054673728267 0.008482464350685637 0.026222708974582454 0.0028541412229855256 0.0034731936027374544 0.002186974448975275 0.0016398604855487999 0.000887470935866297 0.00024554071639379675 0.0006688614911942936 0.0013945290945099995 0.0010733884022773436 0.0006728397258349287 0.005096907876818945 0.016782288866176217 0.015146566187367556 0.03842360795008374 0.02717823217989972 0.022642106503986837 0.009794570866027962 0.006087088148090274 0.01201765008523117 0.018892643772973602 0.01985624346269791 0.01013744685668662 0.009564757311329082 0.005946532492169086 0.009073067284691703 0.006806253130979559 0.0025305945064335333 0.0015807565062085692 0.0012578892583061695 0.0021086886835095936 0.004538823128848196 0.006637858055673103 0.0051169335579414384 0.016703008129776868 0.07629038852165 0.040466099728654885 0.010713339082841949 0.0346079289994622 0.058499895105742716 0.027470254123258216 0.011547353799507505 0.00591805089433565 0.005240687082934216 0.006317570116686666 0.021940424292641373 0.022037507007715854 0.018271720591584557 0.012123458944719312 0.007621304033307954 0.008753431440739127 0.015068938601644793 0.019160313911357935 0.033295363318871084 0.04953939790702893 0.040164988455655366 0.039357809308538654 0.043697915751145275 0.04276046380511139 0.0449017851294688 0.02765428711782758 0.05182567998781511 0.06553456584265632 0.07103939674438209 0.0414782255072237 0.007952377370298554 0.013864328975825294 0.022798475286083898 0.022389665675945813 0.026456432249003906 0.013451302080744795 0.031231898895774997 0.024236136836839745 0.027820301809040368 0.02674857029119871 0.02933701763224941 0.03594978042301504 0.02711067891244372 0.03757081261308568 0.02319497764520007 0.020580323408510032 0.014083830858323784 0.02407382010063339 0.014798020552097769 0.017365914432212064 0.01452799691149527 0.010289951391622119 0.010266207595079789 0.007953290234308063 0.00825342170808125 0.011023923287731987 0.013742988554692604 0.010207506753081188 0.012017867537868213 0.011016780451199549 0.009783351809125308 0.01800010745550957 0.015338664962395337 0.0517540586718185 0.05409631381078185 0.05354666730882275 0.040758803517805794 0.024379077692536753 0.010838493789823196 0.008323789982059385 0.006277993413833618 0.004576142740587936 0.004832119791833287 0.007124206679925775 0.009312030733215813 0.014472728751194522 0.008812152528153296 0.004535730424464774 0.004691943813370871 0.005329945772893099 0.008079565256397088 0.013626228478396342 0.02112565531491767 0.008871078591593841 0.010522261067130043 0.012882603122973174 0.02055538860956134 0.0196782003832171 0.01394401026765322 0.0059976537852950125 0.00493751346048503 0.006030948749597076 0.007342443357551659 0.013128063686936706 0.009717047806819411 0.009550151500411004 0.005750401073843395 0.005100486858809469 0.0030790000263753816 0.006352808170295584 0.005955984575862519 0.005226059390480617 0.00959999758453354 0.01492291120271992 0.009090463664372841 0.005553248168095391 0.013046589430344245 0.013291953654740464 0.011571363354360865 0.007150970396857243 0.005817161516495954 0.0037188608958283894 0.0017827093452700725 0.0018471904253031506 0.0012767363675171143 0.0009928201957821639 0.0006976055938025742 0.003085666599633563 0.028388124951859457 0.0076184534108944746 0.012454634848021558 0.03398384900237812 0.02947607507962727 0.01585846733225616 0.003914689054485918 0.004715953220480176 0.00428663924733565 0.004369392671713781 0.005022974154035558 0.004680293148263168 0.004938701456066346 0.006602848839378818 0.007735210971469413 0.02792752312806525 0.03374046849497291 0.035600349222040986 0.012085511996675994 0.012568698252659832 0.0071527933981691185 0.012998353232573824 0.01161970029713409 0.012575309709045426 0.011504855311375607 0.014360387205320482 0.00980474713717096 0.00597150366610283 0.004660728281360608 0.010863309032416373 0.019286188831053798 0.016272536009772468 0.007133506355241639 0.012810571720930825 0.04167865138949028 0.04606285677705565 0.009246926263696722 0.0030886864273983526 0.002516824327711019 0.0021141066718098882 0.002306335812226258 0.0014025828780932352 0.001910140273861927 0.002289074299427723 0.004963236496111947 0.011779964415092565 0.030805566568065074 0.050009447590784066 0.03967174441184175 0.02274780327022856 0.009503082890444388 0.00659059064728411 0.0029152947696546054 0.0025963893718209683 0.0021761517600454652 0.004279710242085873 0.00535787600829301 0.010823576627720273 0.01664349224627177 0.011752394923232781 0.0144890977636489 0.010173976447084796 0.010051404153256373 0.0071892373821340365 0.03271675394616066
0.001633271261480459 0.0008757790600881661 0.0008384288900356952 0.0033912415766003613 0.02174740779826552 0.031514304590351705 0.03739951677408347 0.04006880720301373 0.05513690428296957 0.05030272982933108 0.024137135536554888 0.036402348752287775 0.020365187363987028 0.026049350833921948 0.0007634177713874283 0.0017996390763905924 0.0022966067446269136 0.00898844895660956 0.016786631826139743 0.009683761039206455 0.011878127833564105 0.016327013904882275 0.02444648450343594 0.031040871393852584 0.03543311568395 0.03813646747660804 0.039067499287549594 0.03254635774877811 0.08034958052753634 0.20398261227841283 0.33052911562930587 0.7726166169017818 1.0564757036069616 1.0 1.017772791432468 0.8553296347004247 0.6993484612633707 0.27125606824118353 0.04394925149760157 0.032250514040143195 0.023640486044084807 0.017836938393622662 0.016964698419262268 0.008229137467694827 0.009836243089098185 0.005432941021722582 0.013058680747541981 0.026897446565054665 0.031441935835259276 0.022260006231965022 0.013850629301774903 0.004692843828905964 0.004967349598332329 0.0032129391362208707 0.0020024711316549144 0.0011878381423947113 0.0013217473839301811 0.0017821216132849567 0.0006020730825071031 0.0006061441439062963 0.0014331256663245543 0.0048786997482975535 0.006567125115714029 0.015590021972423932 0.00678470522221343 0.0064131124247274835 0.0049052429034961405 0.005113659912269653 0.006232082823881394 0.010011797836230957 0.00908080474977029 0.017721693013728033 0.012707110020319684 0.019390435992116793 0.021819479370941707 0.02634082872915413 0.0348983721062867 0.2215782427327818 0.4005789807806442 0.20898693886836 0.09923840742987027 0.031603130175410304 0.005338799154757791 0.004389295238894442 0.004133287624106147 0.0055053664388303595 0.002280925463009772 0.0017713959475945513 0.001420150486341422 0.002675029379593169 0.03348160893303981 0.06824898853282821 0.06515980062388264 0.02365143698781191 0.0031309305573529638 0.0016518808265166237 0.0012779866484566055 0.0029218972434322354 0.0027585883734782507 0.0022279042231970205 0.0036700591933896826 0.004284162513060773 0.006703412250624635 0.009112335101858023 0.012046024296684476 0.014381651702611194 0.0505283552003295 0.07284239523201531 0.12959158902210288 0.17495321610031855 0.2047928079715113 0.09649765008299331 0.043435045802480546 0.05074236278795848 0.024628123078580037 0.04480923214976085 0.048167626063907905 0.013698568960037441 0.007444267558488176 0.002998015168986858 0.0030376281529147465 0.0038230570381546113 0.0036807152488687734 0.004883050088094164 0.005129129004535274 0.006866891755443888 0.017172091806683103 0.025129694992389418 0.03920663757399498 0.04347559623255025 0.01193616522131447 0.037551512998954116 0.021996492867206893 0.01986346755061213 0.01250577311230583 0.01222720842880096 0.010027388158426322 0.013994662220015348 0.013158992235623305 0.020078424543008774 0.023033178554022787 0.007046752976807281 0.006894996495447008 0.0068015104827243945 0.020857909305289017 0.002151106598545789 0.0029265844715122935 0.0018751764732616387 0.0010253692431617804 0.0005427646772867638 0.0003474810067462649 0.0007796765053432667 0.0016962373915461236 0.001229017929496288 0.0009576795103773062 0.005199838384387729 0.017091724534884403 0.01520939624705463 0.04093894624919753 0.030588352648929583 0.025443819759558128 0.012736558155584924 0.007935799731917386 0.013494210623793705 0.018220261405540776 0.02034177725756035 0.012619320939019723 0.011966413396589015 0.0069174238815404385 0.010410984686999324 0.007916190512422622 0.003092225320449545 0.0021267209734374586 0.0014851168761973726 0.002024934683109143 0.0046573065982897805 0.00808355057215492 0.007057291217751973 0.01791571287823495 0.07242376531596376 0.03498736361132912 0.009678437600282693 0.027268450655071313 0.0549201746029613 0.020819392699705307 0.010531172336581475 0.006745924434232013 0.006596689900611358 0.008447753483598143 0.024063102775424172 0.02324156605825769 0.019168934941115833 0.014316608387496162 0.009143383143698698 0.008964415455679782 0.014320095342802356 0.01850693817278161 0.03424853292109835 0.0566492745634228 0.05158088844887579 0.05063055899154294 0.06296776030319168 0.058095181809482976 0.060289348416319805 0.03608955016032445 0.06024673088875011 0.0712865269976845 0.07293010456185865 0.046059262320299006 0.01238143492173035 0.018376251530879864 0.03251566045777517 0.03191102200784662 0.03784215767962448 0.018469406041084265 0.044311889783757274 0.03350423776098586 0.03815519776516212 0.035331290869159766 0.03747965774685881 0.04169447348015942 0.03122803613876814 0.04671348724504093 0.025160290491640484 0.020623157124136607 0.018640657509735866 0.034418386413068366 0.02122400175605946 0.02429558862699621 0.019758431405245493 0.013582101013407627 0.01416201964627048 0.011109034128305665 0.010782541490211236 0.014536450169410546 0.018189279031635117 0.01503401437918372 0.016103343660260824 0.014668701369002715 0.012273058083020174 0.023630641466399673 0.02007023060060443 0.06641500546163544 0.06300441727331746 0.061467097472135586 0.04726960571469616 0.030414287973562076 0.014158983434172078 0.010910910558860024 0.008124173716104018 0.006129778504067155 0.006795576784683218 0.00988270070474647 0.013459442788049114 0.021001922061734422 0.012538495555005634 0.006233019747577198 0.006566080372280473 0.007238661411366845 0.011551843852358695 0.019606195404852495 0.030834127572838405 0.013256952212168806 0.015382807694030488 0.017458029995312138 0.025084777577765248 0.02092582559166406 0.015069949000587089 0.006429131361118109 0.007059380278842544 0.008541217383484886 0.010409020365411734 0.018742474694874833 0.013548342242309774 0.012793699680141777 0.00755846236500457 0.006394467317805587 0.0037168954075520594 0.00718534714266106 0.006379191125870199 0.006432156131232885 0.009902983958530754 0.012982640072538337 0.00913413607022511 0.00508969889157438 0.011427576090097678 0.015958316900299294 0.016183585576709625 0.010540715833352672 0.008866779562055857 0.0055183089355616425 0.0024253403795322765 0.002649840383026188 0.001762036336319403 0.0015998533108283833 0.0012756824959245993 0.004485681080250767 0.030191564512496914 0.008283982411422431 0.015935151519417653 0.045636860023622876 0.04144370909276869 0.021031736207944858 0.005790324636832262 0.006948705440795048 0.006154060867992466 0.006112212494508665 0.007072147855047583 0.006482098998144164 0.006658649745562239 0.009135422385032515 0.009515809108080659 0.03857571117162832 0.04418944129631901 0.04440218865161201 0.014508135211667939 0.012828261597780758 0.00968614318981493 0.018146226051684766 0.015585028230028058 0.017073802571336418 0.016058391170021932 0.02045417266714878 0.013674938772617355 0.008395687488957563 0.006201792308963551 0.01337533180379161 0.02380975963386582 0.019376577655394828 0.008846400953043627 0.01637796927429989 0.05786299074307541 0.06630453139372826 0.013486829788134617 0.0031949556017371295 0.003986606439473744 0.003159406560699753 0.0033315707732540297 0.0018032871906348783 0.002644254883160141 0.0033493175139397272 0.0074625240483636186 0.018114997306304576 0.04728229039496601 0.07531728277189531 0.05923361560779323 0.03408586072491725 0.014128640159191717 0.009766985643518777 0.004276567907947767 0.003598230174221512 0.0027423184811975914 0.005342753563325369 0.006885531436297321 0.014133161425239828 0.0227595196772952 0.0161582062918501 0.020149986757376545 0.013926939381019115 0.013032328117360891 0.009628211500334303 0.0410521085555135
0.0013239749819319096 0.0004852185986882044 0.0005737695729156968 0.003284878972220278 0.021619458545366666 0.03241608135940035 0.03783099327085886 0.04057165842964019 0.05473548528610937 0.04819583631368053 0.02099952162313354 0.03565912991067692 0.020280859841110416 0.025691012335257505 0.0005537832254866676 0.0016282679217573327 0.0019778151253008326 0.008252969951637452 0.016305381565599675 0.010102275997272576 0.011933335305775821 0.015609590133387464 0.02393834676351955 0.03105601016116 0.03561513063566223 0.03848139414372854 0.04084445880981191 0.03190450622563294 0.07545804928744414 0.19452941826478246 0.3141822573365047 0.715096658133196 0.9510866270425177 0.9197358002728211 1.0 0.8365137345554895 0.7054664906606524 0.27631133360754884 0.04389259492821572 0.03230163672561258 0.023767352998659053 0.0177671539310813 0.016763889807100994 0.007819711773682798 0.008269210754550794 0.004157405654076162 0.013089629300909627 0.02728585440012514 0.032141933655907014 0.022486248028559582 0.013553223441415027 0.004163029158038734 0.004556367277354996 0.003109367418823282 0.001876360886315271 0.001097020983963748 0.0010159178861164977 0.001073883723173405 0.00031259089034238794 0.00035555327797230434 0.0012693468883543868 0.004491533795825179 0.006255246890196102 0.01561920234711437 0.006815445057370342 0.006806029510446644 0.005299092918427976 0.0056535812304128056 0.006766536506529844 0.01053866161528651 0.009508006575944092 0.018283245636687515 0.012415003161025902 0.016806035416306476 0.022096148709235836 0.02560594176345293 0.028917870284039516 0.19245115098200394 0.3512589551573149 0.18253722202681522 0.07182843856116795 0.024776715289091786 0.004511844816409753 0.004474129970546091 0.004386268678322497 0.006233315608650815 0.0025718125616626267 0.002007773529191871 0.001544614044258301 0.0025603585102026787 0.03175904420003073 0.0651555353095001 0.061339054646674426 0.022254716619051106 0.002473900222813528 0.0017229129530870807 0.001320567600002572 0.003065962434638731 0.0030004375025273963 0.002478340802784992 0.003930471914075156 0.004405733081274275 0.006870540424908418 0.008991599235642436 0.01325613643253916 0.015779499097077546 0.04458849852991211 0.06318330351266072 0.11294598864992565 0.14422078434243002 0.16682876894005183 0.08761183110700908 0.04648779657922803 0.05526982902079533 0.022373858284512917 0.035885419198622696 0.03743031568849627 0.011011164813935336 0.006455684614608501 0.0027582245518003035 0.002811631598938981 0.0038235404149095944 0.0038074916972232215 0.0052367609327418725 0.005431633818840166 0.007528726985420519 0.018258424408521996 0.023242669062518265 0.0363844810646505 0.038957107993309606 0.009216159945614873 0.03865658455753978 0.023385096944687114 0.02145942484531626 0.013400846896950586 0.013110809185308154 0.01088523659685097 0.014982962689854142 0.013761139833726493 0.02075760613278354 0.023491928684103856 0.007598440551924565 0.0071084754374896725 0.0050928041839951865 0.02159645304786294 0.001669326023351227 0.002239137085489269 0.001555418772779913 0.0008651328383585713 0.0004391829453312857 0.0003531401546930468 0.000809900366299241 0.0018482336097794647 0.0012827395576025 0.0007256890441792781 0.004564901455644562 0.01654138853695995 0.01511325410373547 0.04109728519174498 0.0304141751850348 0.02552932501766319 0.010663790369435332 0.0059920749524359825 0.008840000303443247 0.014643479205099945 0.019210699089682315 0.012378404536599268 0.011982109078592856 0.006962965458752235 0.010723171063068221 0.00814709554677076 0.003314981209644163 0.0023366921548877853 0.001556325863968429 0.0018586795736323456 0.004308144546987603 0.008004010774397925 0.00712513516177628 0.014824188164944081 0.07045616534417969 0.029433443133378832 0.009428696716780295 0.027398619429050884 0.05936279364055169 0.019607655168106652 0.010141435499644753 0.007211704420480871 0.007013654434236228 0.008816341938694376 0.025578340630392157 0.024914977682332577 0.01976170102098655 0.014769492616857423 0.009436119425757587 0.008633351336152456 0.013729414920309524 0.01772289444809805 0.03352637379970874 0.05755742408947883 0.05317274219210884 0.05029277584534786 0.0642463143654272 0.058406556865623155 0.06187162582810196 0.037898496084406826 0.06345672938297965 0.0722976617588359 0.07347752850882154 0.04633276250166318 0.012595747574659744 0.01729030751626966 0.030736333090122782 0.03021555170126828 0.03485513832855439 0.01687131153915723 0.04113010721606778 0.031137111766043158 0.03524537930817038 0.032442488119015025 0.03239508706042746 0.03627807197068641 0.025611088108592826 0.03644220703486632 0.019368181114335317 0.015817154735880672 0.017067284840091568 0.03193967634471116 0.019364378083565923 0.021630059796235147 0.017878523422058194 0.012619674790919804 0.012312284069236254 0.008946383106123277 0.009383399304345327 0.012700347327251836 0.017072624880344292 0.013432384370415702 0.015847605543968087 0.011622578873834697 0.01011198879877934 0.021932120880150643 0.01940046264333282 0.061818999337922405 0.05783372890204893 0.05584554413976601 0.042522842212817054 0.026666160535012393 0.012313166216729714 0.009539370907938886 0.006994192724873954 0.00500839462882422 0.005343084887681622 0.00778908324960764 0.010317653305912739 0.017149620202309968 0.010239275021124927 0.004962513438620113 0.0055262515307678345 0.006568340085261951 0.010620335959278011 0.018596963707918905 0.029041716721015968 0.013177626962815537 0.01545672342274825 0.0164978192739733 0.022522595759643414 0.018289388718204402 0.01277624317353876 0.004660038135366918 0.0055804227443438156 0.007542202026170676 0.009832432902374308 0.017799840482759875 0.013132314587571947 0.01243366265973435 0.007564072984393028 0.006362650976909488 0.003509826686051703 0.006134904274170878 0.005209571916920053 0.0051127971087152006 0.008672585512602686 0.011722662552382242 0.008350103795850442 0.004322941750883056 0.00957526439644617 0.013433670474623433 0.01354688574803713 0.008582675641186283 0.0069045882323730675 0.004309951616186893 0.0018798956119182133 0.0020560923311149963 0.0016462192855743291 0.0012799182095952135 0.0011117811592460214 0.003319254804679458 0.023688502412335073 0.006544084962846347 0.01548006332085032 0.03948813002723402 0.0349990060711371 0.01703135352306939 0.0043062178649064895 0.0053040470087003305 0.004929319588669352 0.00541284067899722 0.006266816527432124 0.005531834886123851 0.005901739247448803 0.007701478407411117 0.007946144042488775 0.03305250239355101 0.04349549472240352 0.03898771519133805 0.012320657818614406 0.012662178995789714 0.0099750690004916 0.018318290986664407 0.014971522820947354 0.01620334173299395 0.015330098279956506 0.019177560794551702 0.012583319392464515 0.007432119184050269 0.005221303180160074 0.011191770961789475 0.01981465759859728 0.01565864112737385 0.0072639708658843 0.01346575337087615 0.05219992977950874 0.06315768301306075 0.014029847795871382 0.002979902027534625 0.0040251437727283354 0.003270846508655124 0.003135803129056884 0.0016830305848064312 0.001990965464330132 0.002404106097265656 0.0057026909099519895 0.01374656582616346 0.03686019870442759 0.05986795606172237 0.04727909191217519 0.027364646037076217 0.0111241970818322 0.00781839469628033 0.0033458467495401487 0.0026116557563454633 0.002271540257286175 0.004770620977460061 0.006583830019597402 0.013381334124766012 0.022005006830743676 0.015578860536366125 0.019121038232457747 0.012013746632949233 0.009825728325764935 0.009040598417128318 0.04010871439801587
0.0013729567420252993 0.0006449809959847915 0.0007490201404252101 0.0037888281244187433 0.025251500236709173 0.03645378493885618 0.04311294544251966 0.04448201627681755 0.05974086900049038 0.056032975975002876 0.022120898745892983 0.043262687879255836 0.023612934039268462 0.029517350787303526 0.0006326449442355065 0.0018143266846749378 0.00219033637132987 0.007996383479080103 0.017551348036931876 0.011767830506679084 0.014846363077380752 0.01912930083500157 0.027675401037192463 0.03511102558326013 0.04017607154554818 0.042695475042245294 0.04334547292969613 0.033232950254001525 0.07392354785698035 0.1947534897331067 0.309943167145609 0.7583784979476704 1.0261062493984563 1.0292073759425284 1.113858931445735 1.0 0.8325406764983616 0.3265178015273298 0.04782541240566574 0.03497995815742282 0.02649410651089707 0.02024648181739137 0.018633582176704445 0.008518743947743657 0.008735541034144076 0.0050381014251835 0.015286374598495595 0.028978909598082057 0.03276343835530783 0.023200260473685855 0.013906414785165744 0.004993102102046248 0.0053067024607921995 0.0035740832886413973 0.002140546210404463 0.0012603393108486182 0.0010475878633134951 0.0010090077411317188 0.0002624499512350404 0.00042087364677730814 0.001538663451987802 0.005406477921452324 0.0067662278674103125 0.01638880313256903 0.0070874506229463615 0.007127367058088704 0.005686026399946645 0.006097756871242699 0.007142375597274686 0.011081352297035024 0.010084640570382069 0.019139391924854452 0.01406019552088336 0.020753769094180873 0.023670349856720174 0.026734539659915166 0.03356496979574399 0.2634263465632412 0.48246801942813583 0.24397409517302748 0.10352880280214741 0.03409982808980622 0.0060127076995986385 0.0049134107777192 0.004619280349497724 0.006210449440007837 0.002698393301187588 0.0020638385286924016 0.0015222788856765208 0.0024348383594444303 0.030116316446595674 0.062005760873984475 0.058829011293075835 0.021594641720712113 0.0023930742912328636 0.0016686568682658985 0.0012676679113280355 0.0029778508096243088 0.002984468818745759 0.002545453490699297 0.0040478558514693485 0.004420076409453172 0.007142882064491041 0.010091080324699605 0.014305241858120411 0.02110785690830964 0.06849054610288276 0.09069701802021023 0.16326351277169857 0.20703183775458492 0.23259142090083515 0.1173479946329312 0.05632218174610625 0.07568727047588943 0.034488799313707165 0.05979123224029928 0.059034591324672474 0.015208961927159185 0.008249843260343503 0.0030582248724944747 0.0030099493462475936 0.003926659409802713 0.00395653859540806 0.005406723855990456 0.005674128540924712 0.007627584349221359 0.019672712149371614 0.02832699471461074 0.04581059898303458 0.05339761546631867 0.013937280108350186 0.042061180928842264 0.024865034867121567 0.022654123204593764 0.014108203580587338 0.013790332913469101 0.0114275154789418 0.01538419476664111 0.014015166611741911 0.021225631436289104 0.023778894057461083 0.008222259353935028 0.007122723738681536 0.006136927917276896 0.021010339959360854 0.001955468471130887 0.002539589325114211 0.001566709749780696 0.0008136865101923123 0.0004644363739926783 0.00040855027341438584 0.0009287562605191722 0.002073094780929059 0.00142322176223478 0.0008801845902635914 0.00458332970021467 0.016222979845894075 0.014782215114657903 0.03999810559580929 0.03037981310306889 0.026224705707207727 0.01295465590914485 0.007557251291898569 0.010395314527754438 0.015650763625898557 0.01908890548796634 0.013061541896325812 0.013065588553348247 0.007542402846785082 0.011459225986034 0.008589846414965532 0.0035228150146672643 0.002675859863254711 0.0018804747591809694 0.0022120035694247367 0.004826968999459578 0.009044927039957502 0.008625398097286487 0.02119548860544297 0.07845155936378514 0.03741815691895587 0.009590699725226613 0.028312602561190302 0.06117550771866115 0.020107703631090917 0.010566793457346197 0.00790608419542359 0.007902087238314542 0.009966574670373034 0.026667664874407537 0.02595725507623754 0.020959497767728368 0.016416178960269166 0.010500342291164153 0.010045642132672191 0.015014869257378662 0.018947674316085843 0.03517900540201269 0.06305344422816896 0.06223075201179907 0.0644448829255917 0.08485766031079015 0.07844849632899624 0.0793944342092051 0.042821767508137785 0.067169851132369 0.08048827733949401 0.07780547891983196 0.047311589586993004 0.013870740435827453 0.02242667002495035 0.03943202095922802 0.039158721229254595 0.04504782629915869 0.021671004631695846 0.05096258767459243 0.03726619373196532 0.04137425308258644 0.03786530175896584 0.03878664423266118 0.04284350824573607 0.03106272755209959 0.051847902798770155 0.02595138180676961 0.017991465511464043 0.020847373069883133 0.03857869430809527 0.02475434515510507 0.028683412238609134 0.02291782699275397 0.014846263967504165 0.015901587293936304 0.012642868452537433 0.012015069743020865 0.01624345653683252 0.02152856389076813 0.01832716864773161 0.019558704340061954 0.016137107764841025 0.01187160744139258 0.023967758046906523 0.0210166239480234 0.06908249734092672 0.06458248667056742 0.060474616913061933 0.04673525992183643 0.030912253709497853 0.014702176221779925 0.011454224200651637 0.008338815306869491 0.006586981298074054 0.007690243607566969 0.011369211447368447 0.015495140121819372 0.024579439994743282 0.014513685280385597 0.007219843950528897 0.0076305647575861555 0.008133329464192285 0.01327639864767352 0.022496725833356785 0.035748129993533245 0.01615374964727839 0.019435062804663658 0.022571824287819554 0.030101392780841854 0.022158547009090406 0.015183949606031826 0.007008580768013295 0.008468683630049786 0.010154594937620881 0.012243488727354052 0.02156537045160977 0.015097594444469991 0.013763301750695863 0.008083064541299744 0.006545409722708339 0.00400042741542582 0.006543922893523523 0.005808556768126752 0.006450500768991861 0.00952394481848832 0.012292468079253584 0.0089708839250085 0.004426076830927645 0.010598547710666676 0.016950445754247284 0.018786590125004735 0.012170230728785952 0.010306464329060495 0.006411619641777611 0.0028459258312465703 0.0031974664303015135 0.002169125921505128 0.0020288389830370544 0.0015588004569650883 0.005030603670774017 0.036000063592285005 0.009249001348377795 0.01725283885000087 0.047406923062425214 0.045073666815831276 0.022927136273996777 0.0064666057457454205 0.008199529354711011 0.007359263633532741 0.007379960064072631 0.008331143523896705 0.007572230933086757 0.007613587075816666 0.010320253344392155 0.01056894199046552 0.04561790066349669 0.05635619139226495 0.055000454805820026 0.01320213428131317 0.013692771882285336 0.01083689078587247 0.020299290300063822 0.016656156733787435 0.018604169274859892 0.01805132904933435 0.02345677837035341 0.01578918265700865 0.010235350731384789 0.008011605065798478 0.016924783772355245 0.02993826701774624 0.02473062240693494 0.011626594220487747 0.020460656548211904 0.06990476739050576 0.08077013272547834 0.0179015653899336 0.004072483935759275 0.0050212963179933085 0.0037842558784091027 0.003725703100914286 0.0020513442903389 0.0031302770231357753 0.003947697131762785 0.008725484895635028 0.0209891595775412 0.05444739729886047 0.08594266576172836 0.06781427312819835 0.03949272253818712 0.016486977659533764 0.011475162705399463 0.004988725030720318 0.003933549487696936 0.002757550969204793 0.00540468677275788 0.007210913416887429 0.014892751250843092 0.024801952901019147 0.0179212596568058 0.022854046948926628 0.016390777688140876 0.015071770916804516 0.011367720406205577 0.04957709351790479
0.0013296867073342247 0.0007116848138376064 0.0007816526840755336 0.0044771153837159915 0.02840918855712139 0.04226765460630687 0.04977549488184197 0.05310184115238954 0.06943531769027793 0.06362841323547504 0.02531403902223897 0.050679279823336185 0.028083417214810162 0.03408825522099374 0.0006428823085677503 0.0020271019545994857 0.0025610745073730524 0.009337066809163718 0.02008456956436056 0.013295521832085622 0.018033508155051333 0.023306085027276165 0.03181368129478552 0.04028493327803459 0.04617242022701141 0.049195835536707685 0.05017061248708385 0.03699656588083445 0.07794046438311641 0.20209473264615999 0.302965474348732 0.7668173660504332 1.0404497345476562 1.0764192249113913 1.2015779686717063 1.0649369916749012 1.0 0.40194188692774135 0.05260467765631121 0.03984849000586004 0.03036928136035037 0.023329229513306605 0.0214276835896424 0.009448988490778304 0.00833139285633989 0.00550959497945678 0.018985382335120204 0.034004529215387894 0.03804749572126003 0.02703831518702006 0.015548694827228468 0.005754987956280232 0.005851428239321266 0.004178333779919797 0.0024940119030824595 0.0014639107906641627 0.001035045280299077 0.0005424956690579845 0.0003020858253501041 0.0006306753446956168 0.0019163451635396474 0.005684434284648447 0.006187600449523885 0.018109823332289686 0.00763568471961316 0.008077258769984554 0.0065959581456699464 0.007224876559069998 0.008175665762322723 0.012284185674051344 0.011425594371001388 0.021534781254094627 0.016548932964367963 0.0233180078446672 0.02724445271805308 0.027078515217820558 0.03748061392020869 0.27566530988004123 0.5122875767312228 0.23781017240877575 0.07056975007443049 0.030759398227593604 0.0035914909500701646 0.005958778924583077 0.005673647735655134 0.007466748424039203 0.003150734975358259 0.0023743549537237818 0.0017374138249099636 0.002606535788732939 0.029474638967405507 0.06038532044178142 0.05525463657417748 0.020670247183273132 0.0024618563856804642 0.002371599275880054 0.0015957149936279803 0.003368907472564931 0.003358976808485155 0.0029227131968068846 0.004609400946139468 0.004866175661891724 0.007935903018533325 0.011122234392452522 0.016494367836339167 0.03197083692728477 0.09036174783531509 0.10882141205590193 0.16557097726932493 0.19310564210974682 0.21013234405440984 0.11931678410054006 0.06679787066119605 0.09175077949069116 0.03892643877368971 0.06952030095951306 0.06631457589679751 0.01720862943107503 0.008905039092272738 0.00357051633007534 0.0035334755009519382 0.004406676589903496 0.004265267122007715 0.0060984389537268755 0.006506722822276601 0.009628714454360164 0.02555461692010866 0.029853525219149944 0.049313437137090015 0.05713268837910858 0.009484939322217431 0.04690366345481573 0.028528454842032522 0.02568784499980652 0.015553502576545702 0.015534460734476877 0.013023429304906268 0.017105180210996947 0.015235869935343333 0.023123794559532153 0.025286428532402427 0.008673178443897646 0.007348792411485946 0.004429221390163663 0.02205567877384746 0.002144401517160604 0.0030308488731215924 0.002183480059775685 0.0009239557656556019 0.00043603191042191995 0.0005402167901399312 0.0010173931867783696 0.0024538919910591936 0.001769091872929289 0.0011125971763424603 0.004830217409227941 0.017712958892123737 0.016881329719530692 0.04442551540909134 0.03588092941867245 0.03284046893693411 0.017903016349110054 0.009851363004051964 0.007795914189234852 0.012897687404658345 0.019058941589383302 0.014616963548818255 0.01498312455106191 0.008300037513206215 0.012867753944898433 0.00923139875717537 0.004040102025005759 0.003348807295282727 0.002393836351270819 0.0024610746748049976 0.005129609200965831 0.010364483034712758 0.010533223085764636 0.021078088749632337 0.0764245202910326 0.029921822241307298 0.008433469982408051 0.024158182993846887 0.06583006533698693 0.016369803169954157 0.009827373641328544 0.008784061228428832 0.009518347974371521 0.011702209871856023 0.0312115403510789 0.02960472979565471 0.022877963512592782 0.017953956760591902 0.011115847519241374 0.00994287424594277 0.014124279349636714 0.018031293565087744 0.03566900060608466 0.06815375140837501 0.0702548286362259 0.0723000594124775 0.09885550661199068 0.09085823965361177 0.09189719989676469 0.04788818313606889 0.07517796124717176 0.0893062561931796 0.08275255128181626 0.050267229503646996 0.014851021361713204 0.024474167131984515 0.044340695847161986 0.045278913008122576 0.052014050252031 0.02514254870505754 0.059843133630286705 0.043428321711324554 0.04830257657611863 0.045651283328090715 0.04686528725335588 0.054548703716944744 0.03828484234874825 0.059177000659462776 0.030947149415636466 0.022053206523367393 0.025090173782845678 0.0451264582118576 0.02876557320727366 0.03211773756372312 0.026438454317474356 0.018229692140031267 0.01846645190840938 0.014727208971917831 0.01414492622583421 0.019196487363773277 0.026769246808607483 0.023564135361906723 0.02208788790681164 0.020047448815768296 0.013714280548414493 0.026730010016847692 0.024068965799623993 0.0792277554925712 0.07516079541128975 0.07212702487787949 0.05652576697095888 0.037166406405829994 0.01738180008040483 0.013591434458644648 0.009717098152648648 0.007536252879501519 0.008690278997012295 0.013210473029283284 0.01764214861809719 0.027201736972118352 0.016118164609255498 0.007988357378057243 0.008555597738838091 0.009575377609843465 0.015524182600276602 0.02615160035228637 0.04109059270066251 0.018475487184747844 0.022108051514362105 0.025809149425677712 0.0327479894288527 0.02269036096508593 0.015342544870723273 0.006712970825609584 0.009869275612033372 0.011979297010396621 0.014339982390117923 0.02539893592723015 0.01791164742317794 0.016286457096490282 0.009307775114888188 0.007464720173966402 0.004086721408935386 0.0071454944804589145 0.006354024322496304 0.007073337308172467 0.010373011281555768 0.009871147081929049 0.007472123503052272 0.004345716263181076 0.00918016475613748 0.018004023814724747 0.021292565492139356 0.013236671561750431 0.01108477552845574 0.006762094806562244 0.0028718295077996597 0.003418755729402115 0.0024321967971618484 0.002363065109400728 0.001927909963293305 0.005438343020855104 0.031057086814819654 0.008920179647277099 0.02144407257088559 0.05313376181085804 0.05306533964683385 0.02663429429938817 0.007593920937802435 0.00950336080426388 0.008491141899224097 0.008562050767744153 0.00949771030678637 0.008404746314245704 0.008118517097099927 0.010612950607688666 0.010059647092845557 0.04369510332403741 0.06036730440916754 0.049353743300359826 0.014868964923935196 0.013924817347245185 0.01214758755431238 0.02372525010426406 0.01949103416531038 0.022017953912033237 0.021370868896762096 0.027800319081499436 0.018777975559158003 0.012548341481293437 0.00949488924075702 0.018973979909429547 0.0328181372981146 0.027602357672494686 0.013884071610312231 0.022732803290721557 0.07745016976674171 0.09423946735437173 0.020242406466309024 0.0037602461426843497 0.005725700799701011 0.004433860289887793 0.004314113372526637 0.0023848176851959686 0.0034061183195103224 0.00424742760249746 0.009720947332814655 0.023104796485829367 0.06100310733031598 0.09533058179027465 0.07541889747446821 0.04400210391023939 0.018349992675250355 0.012858706213589059 0.005689509010164232 0.004253472068559429 0.002839761569154244 0.006091751028689512 0.008311640245125767 0.01757784792204611 0.029146750503691993 0.021171439713871774 0.02682758978047955 0.01825271823732543 0.01584147536783887 0.012347416435420968 0.05660907998247508
0.0035377225520536386 0.0026499708561134134 0.0027644953659528952 0.012245342759236374 0.07368639542783482 0.10133488491266475 0.11620528195202508 0.11988409287398706 0.16413856606570737 0.15681479016129257 0.06452944876976487 0.12183885844589609 0.06518983605995433 0.07900965644489404 0.002802167928484591 0.005367911489165082 0.005735408143648485 0.018814173798915836 0.043511797091968285 0.03102278230156313 0.04161990687516476 0.05074743803672851 0.06849860069783369 0.08833935239282159 0.10107094166641463 0.10696076703524528 0.1047797344906687 0.07833722390616658 0.16149408004909588 0.42279271315444866 0.5947909893986266 1.5717592816290487 2.161071293591808 2.2555840045121096 2.542529423796339 2.256404912966171 2.1714757741808537 1.0 0.12377874815843921 0.08714435943044613 0.06651615705174706 0.05113930332012557 0.04563503460465555 0.019052894982396925 0.015553126153628844 0.012380413912825718 0.043399695701095246 0.07128373844884527 0.07741671016289019 0.055287030944469344 0.029970339024001348 0.011620307453151494 0.012483809490602365 0.009184870254717693 0.005670433409636268 0.0037603843122824988 0.0032148611780755277 0.0012956951148423356 0.0015026102796150663 0.002468731167760536 0.004885888050708009 0.013600242731110357 0.01130595823929523 0.035249956712478395 0.014911700455163058 0.016741044976665537 0.014088687372448479 0.015537908067507836 0.017146533916871355 0.02534130913059158 0.023089110771180605 0.04310192706358624 0.03409545324056405 0.04787605542431042 0.05938206328799153 0.055831142572228085 0.06853599521681897 0.5542720742695632 1.0911180506722844 0.48197564748205085 0.07396733873153818 0.06097457957468148 0.004797085688114491 0.014109675060261886 0.011609159226162402 0.014937275288040598 0.006153246560819493 0.00462600028278261 0.003424284886941124 0.005302990560946046 0.05617450012902919 0.11281655766303961 0.10331114000293282 0.04084416522504494 0.004489158684089841 0.005003279989335643 0.0031953039931255527 0.006839968240504758 0.006693353013480712 0.005991819506259484 0.009543522892487388 0.010113190330753362 0.017119800663076046 0.024401278780393786 0.031617147389860836 0.07825684549260414 0.2306748184768445 0.31340721718279013 0.414744368429493 0.30713844698134285 0.33646763196490137 0.2223515004151159 0.16240788324735728 0.21862810967266366 0.051114862758708794 0.06750433873624681 0.0877354779170864 0.028444400547901042 0.016792864423672834 0.007400857032109606 0.00716321277708625 0.009160335294252786 0.00847550366089273 0.01262871294172079 0.013556514372233933 0.021894823357349668 0.06542909659419692 0.07870532912168986 0.0949579099654509 0.12818082950906912 0.014141289308458732 0.09810111494506267 0.06017529106328319 0.05168460802872332 0.03094883361464845 0.03110562614199018 0.02657866762098182 0.034297571891822476 0.030064535064753862 0.04735002418749604 0.051974556894441484 0.016220248360997537 0.014688835943873668 0.0032366121827390425 0.04080685959367513 0.003830338082319939 0.006682070817235143 0.004672966436562325 0.002506157710093601 0.001120179576562565 0.0013715768763945375 0.0019070630419468972 0.004732392296904193 0.0027709817697414768 0.0014426302031953252 0.007762005718998959 0.032384595826493105 0.030401643326012282 0.08193229153865897 0.06732796718962067 0.06345999607049582 0.03703301897874249 0.018222465811680372 0.010031347909336814 0.019470978993126692 0.033928437563945466 0.029843555501645736 0.031598112261569375 0.01707161422203501 0.027416060802375023 0.019582311594774304 0.00858541025778828 0.00784656927011731 0.005825865902229198 0.005641923080433978 0.01080401290251091 0.022651263139822613 0.0239608222232485 0.03281618933649994 0.1298856210994283 0.040401872060532015 0.014604126419018227 0.033396996570206235 0.12995426329853385 0.02471431599835807 0.017647783901264348 0.017743255853566498 0.02138805469230305 0.025484153698056424 0.06654408965794435 0.061893619917123735 0.04800652036803484 0.03858223704039747 0.023189028175274178 0.020078368279921533 0.026591744781688516 0.032083155171476446 0.06971276676834069 0.15218751664867153 0.1724604647930119 0.18755019241586438 0.26580513925166094 0.24697180218350903 0.24215106373607131 0.11057809392823341 0.16318131337581163 0.21089605911232218 0.18213766103088624 0.10818393319276869 0.03425630489917483 0.05954555198009671 0.10031674984799432 0.10172072544078414 0.11204532827993065 0.05416570293042836 0.1275224770464878 0.09053714907478655 0.09805201264487394 0.09088374770656858 0.08306737965613537 0.08997166655834765 0.06307495423884656 0.08154728093314155 0.04412982686903781 0.04219385866088916 0.05667209299110462 0.09756412256509815 0.06063249992046679 0.06534472563465725 0.05531879654313275 0.03827810561965601 0.034707563572068265 0.02048277558695971 0.022379565744400514 0.03403660850702059 0.0483387840873261 0.04166603685217971 0.04316734847819177 0.028821990398447378 0.0229110096896784 0.05432148766551028 0.050153967670080984 0.16314807428927106 0.15312058849175006 0.14572987861717626 0.11101621355568272 0.06965748336661041 0.03174696749252367 0.02412103032318665 0.017838503352348413 0.01282821586946941 0.015780357527272016 0.02349061813928326 0.029026655775505412 0.05276823950688382 0.028950235466488023 0.012228990941042196 0.014127114155761006 0.01794303358401596 0.031540675492066156 0.05598398471741093 0.08916239514077291 0.043702243535795125 0.05375876407078113 0.06299306595255448 0.07298051647775675 0.04876164385872534 0.027409860615534753 0.011127327453943552 0.017163958979676985 0.022698518980663804 0.03032921890641905 0.053679166316900284 0.03812219788480584 0.03455703246130294 0.020002789791071264 0.015835779689368477 0.007979362032894049 0.011816092272086635 0.009405709329068262 0.011825671644178871 0.01959442556308947 0.02094130590375863 0.016740343932970702 0.010886136289896256 0.01141588155216193 0.035680729439053344 0.040837377018183164 0.024661715921535834 0.018287693227044176 0.010522673945373184 0.003585382664083232 0.00456131804292216 0.003854286601324426 0.003094648313891214 0.0032911056169000995 0.008613326251706929 0.04392694810150504 0.0092332080474005 0.050677008149243946 0.1028754450440064 0.09398093742739569 0.04555075035175542 0.011829829388426135 0.01529022087876793 0.01448549476103206 0.016318940157094255 0.018042208209282474 0.015029165531830056 0.014554832142098616 0.017770385179306337 0.015426510404449303 0.08959027845588342 0.15184708927281254 0.10377125775450285 0.03167491608231925 0.031008625002750614 0.026628358234818964 0.052990118484758375 0.041857350115119256 0.04618971090213846 0.04516294483865157 0.057367005526928076 0.03849745795442105 0.02342021021725829 0.018670051396127225 0.036844065909504835 0.06702080026943533 0.059997195144996567 0.0342930535554736 0.05223971134187473 0.1706092718640357 0.21412500086763436 0.05052284558028257 0.006117080865383177 0.012527096127943381 0.00968432008149445 0.007958485681957927 0.003338137151130013 0.0037525756105241193 0.005179517522776038 0.014937703186783183 0.036426413605183394 0.09756178829976088 0.15673436480089492 0.12530287161624862 0.07885168947624538 0.032386130963917036 0.023988075895141604 0.010532608409729435 0.006872727924370863 0.004362383283280545 0.010588203464663612 0.016486236195620386 0.036016410762765474 0.06196925349400829 0.045365611662936664 0.05664626313279611 0.03835307428393365 0.030977661045285338 0.02985742803777726 0.143289125388594
0.02300085008617111 0.00952332605083071 0.010105728159185671 0.04336925375674808 0.19356045052166923 0.3167983556747961 0.35768476087694195 0.5026969911000478 0.6577989777371237 0.4814990291935588 0.30205072565260177 0.2554480821473702 0.23282410628779074 0.24265672742796654 0.017856793111455087 0.02494238957756841 0.04711560896659681 0.16167346336084557 0.19563786802076313 0.1475166489985375 0.145929937451633 0.17739677101495843 0.2563509733734048 0.3686825362096059 0.45224283505405366 0.5058327670878044 0.6001326205888752 0.44599215885265303 0.8024627467217883 1.4610915263782236 3.025861196151914 4.500906923763203 5.701493930955252 4.276917232185906 4.726703548321424 3.8678419187109756 3.325951443292398 1.448591409239043 1.0 0.5442161993307155 0.30720737740548454 0.2095632826880542 0.21057471998149607 0.11848947214623362 0.15573791267504766 0.06177433340229156 0.13530231758799646 0.2796540057400618 0.3910483255047995 0.30312012712752057 0.19265461850876908 0.04578604449998281 0.05027947425419549 0.033362825569250874 0.01988593178044872 0.013621115190158264 0.03597529321245877 0.061797810864109105 0.017804495497249006 0.021149072674618845 0.026046895228669504 0.07614096918502833 0.13061004882599092 0.22517416124353692 0.1114592759325333 0.10871167672948628 0.07318606608574058 0.08730180094903642 0.10163677576952367 0.1735767042913622 0.16619596727773595 0.2936840777696923 0.15524272723297056 0.20091059095937058 0.3157551080685037 0.3422261245889984 0.3786930080923736 0.6610209394836766 1.1699742667804118 1.1402866707878148 1.0709845975559633 0.2943498963221742 0.06501859979037566 0.057579201894042996 0.07438147101688879 0.11768275723480869 0.046980148980844606 0.041936446014943535 0.044803280008527395 0.09536348765538137 0.7587667002924366 1.421260466780459 1.2856680295277125 0.4732982176760728 0.1040879549974555 0.053378611229039113 0.04162422096390604 0.0770313341995258 0.07147854407824641 0.05387991144321784 0.07666799729434429 0.08177753221504655 0.10284699166431788 0.079959771259301 0.11197242779336511 0.08924862121718745 0.2162428957821657 0.6600271956616472 1.3002158165063433 1.6684158077910614 1.7884624426244964 0.6938988068348416 0.45114555306354814 0.39982853025359055 0.13956221554164633 0.24023603706539057 0.19298898747242338 0.07699800692813304 0.03774241824972645 0.029343348551495885 0.04260323131818012 0.07109415821722592 0.07347307138939622 0.09901760272533883 0.10108449753173267 0.1423547396015408 0.24063578686901393 0.25794514985356515 0.4704987621508958 0.1445862027531929 0.18600298574024046 0.5596012453821275 0.37752011190620893 0.35736135316567286 0.23687017897492998 0.2138020253217256 0.17776161322305134 0.23238830032582747 0.21324466296223016 0.26922627111317 0.27751455804347036 0.07934358319669822 0.16901915481683455 0.08840773929412145 0.3944846260277613 0.06685204700025228 0.07104162538029492 0.05383383379741962 0.044991096079150465 0.019816627951120002 0.005873557784938519 0.00821682317805545 0.022622947709785395 0.025700802787891705 0.02081874975117017 0.09246245164752365 0.2647590353823524 0.24405883889486335 0.520316952779364 0.32883729781455134 0.2737139066186694 0.13014433712588006 0.07917744019344751 0.11675770575215727 0.2517692726586289 0.30285519756078444 0.1592559084667306 0.16317406794196898 0.11570094389408468 0.18202689297661634 0.13702589131043721 0.05314235029325214 0.03361166758514853 0.018193508935049722 0.025861499119531672 0.06011587566616331 0.10160630896738498 0.08095587274258177 0.1852939836544962 1.2844670364787578 0.5629390699749968 0.21775755982941658 0.620067016038101 0.9973295208129157 0.4609065522543943 0.2252401232235635 0.1365744185398683 0.10161778192033942 0.10041361056218583 0.38467721883182693 0.3853054038968523 0.2984231789249008 0.20035076522090292 0.14373407302597355 0.15624852103096162 0.23121652656045755 0.2909735121169058 0.4621137448765752 0.5736586170377485 0.37393609933668315 0.24828413969143726 0.25159021109151325 0.2802604552854448 0.3599002875945803 0.359374345329179 0.8316421886796997 0.884881304114862 1.0406715242428393 0.6385317943129439 0.08864488915074514 0.13304090901539226 0.21496955791981712 0.22547623707051906 0.24497630935102999 0.15103995180519922 0.2707560456750889 0.23357288474491605 0.2734033408314026 0.2615902610197466 0.24909100281847776 0.31137107715614337 0.18978385427075614 0.1713420049651354 0.1573214382009507 0.20915361798152315 0.16240556277271867 0.17970201396811963 0.1077777700598427 0.11608634084646677 0.11313170346080222 0.1115906590547194 0.09062655750078137 0.07821476470481174 0.0929563780831694 0.135490641519582 0.1918118782490638 0.10932516634504957 0.13638944979027542 0.05185573263709528 0.05142527021380765 0.131513138619865 0.15093725093529223 0.4624623883286795 0.5746629165203406 0.48270118285649327 0.39666486250639993 0.22298495418535783 0.10277635954217491 0.08380807613958825 0.057716488028480874 0.04063116404183898 0.04763751056444544 0.06823677812433802 0.07448572913438402 0.09150090999937643 0.05499578849537002 0.03294015095462133 0.03507360469955322 0.052394061748169754 0.06354526749415058 0.1109256643745817 0.1555281206063356 0.09687334909337161 0.13022639949531564 0.1446508487922134 0.21445331344202023 0.245679691793835 0.24447238361578155 0.11245396694239213 0.07056411928742236 0.09269745552934733 0.09727603753138393 0.14264893892864042 0.11251973412404223 0.1128370068245046 0.07077601541007794 0.0591864237488771 0.037864237402047835 0.06097489450947973 0.04963196879974755 0.046726677187130396 0.12188507118680925 0.17206372149332247 0.10516459067856819 0.10204036123302905 0.18703334209805703 0.16077764726597993 0.12071217326353514 0.05315631579983872 0.03345430500503836 0.02309231990014888 0.015410551063680607 0.015494819640428512 0.022081065645275802 0.013961167648054875 0.018155384238232455 0.02347893843743186 0.18785534112350527 0.09115483247311676 0.13470978908400003 0.21333103488414185 0.1733928708684978 0.09603792498372524 0.017751839111211885 0.026719532470521837 0.034208776839380305 0.050969570106912346 0.050842238075435635 0.04522603132452295 0.04879690838399605 0.05634441411360961 0.10095928332195167 0.19294878088558584 0.23177907246972151 0.4418996931998923 0.25989561321933907 0.13727954554959287 0.07784527508998935 0.1482623917906334 0.1272758786337143 0.14240575191047927 0.12271513584791267 0.1502521165970101 0.10224013689664815 0.07985286355887485 0.05914097234370916 0.08212659357626399 0.12088807241974896 0.11349646867314109 0.07381334276869851 0.09847991816363558 0.2880964674489562 0.33425865854547643 0.10190335933759313 0.10684992585478703 0.04647360417938249 0.035611546713031454 0.024873546186044412 0.021134729533842583 0.013131296981035809 0.013379594212145126 0.02464019650195279 0.05749202556158496 0.13335935904627944 0.20906372753200286 0.1811537370485524 0.14406089987626192 0.07054803150281995 0.06654568554036294 0.03703669851734947 0.023785586327787614 0.019277652852197253 0.041868607549281935 0.061779762445221695 0.12420312940695803 0.20238218353867146 0.14191821544577737 0.170776968126414 0.10010764032420928 0.09241764311905727 0.13912590202293296 0.4049214462778465
0.04984624775642035 0.018861663285564857 0.016493271910038486 0.07265766575797873 0.3137091106114427 0.5806054656737777 0.7029547159061358 0.9408003154410551 1.127048370081873 0.8093025475403673 0.4615828571273644 0.4837860812442401 0.44351422433590443 0.4719117590288756 0.021347096008627674 0.04052934942770633 0.08288866061348284 0.27204683974023963 0.36454502053129084 0.2972461594529993 0.3268662568939312 0.40057905627067636 0.5533997683218652 0.7409625840134091 0.8949894995865081 0.9611546668232023 1.0513794636042453 0.7786934567955273 1.293184406324716 2.391807821524268 4.373808499348442 7.24599166818175 9.270461447360157 7.861281905429076 8.713025854088865 7.086089675977374 6.310747097886729 2.554562116441618 1.363166269611229 1.0 0.5986435501337654 0.4221798847170973 0.4211620044196795 0.2346778821710803 0.28416266952366337 0.14500880099910798 0.2941059412741582 0.49917842556350656 0.6186640166303916 0.4869674703838248 0.2814274452594801 0.10485414267744742 0.10628037055376831 0.06758943157314355 0.037001269700228975 0.021163037753811724 0.04917331207220109 0.07440368389797426 0.02397418278379559 0.03993799265430734 0.05362868980948422 0.14033172013678671 0.1985565206593064 0.3914277124490429 0.18903016422518099 0.19440929284586977 0.1330783858430675 0.1606306076301472 0.18034799924458317 0.2990850777614983 0.27948593192408294 0.5000320343744517 0.278096644384094 0.319491863289599 0.5084464671276346 0.4977583631543548 0.5921921134520484 0.8677159863369005 1.651282464094361 1.2302010306651707 0.6584302521729175 0.3065187062037153 0.049934220745223815 0.09636200699908568 0.1079128310513052 0.16264449728800986 0.06453983989897843 0.05377959736804546 0.06273418995808551 0.14344461280787205 1.1398639072646328 2.118969190717937 2.0210686581139914 0.8295057407511175 0.17759021228434532 0.06511003473011363 0.052662314379527814 0.10528826830974082 0.10044232272301482 0.08143403624515538 0.12428393940895095 0.13000411814995877 0.17260206044089468 0.15487277852658302 0.21688334746139518 0.1614297800007864 0.25934069160272794 0.5504168893595546 0.9929197168023629 1.1429853266044423 1.5001836309103307 0.8942152747833795 0.7724956938211844 0.7628514858206183 0.1996317561861817 0.19092496459809888 0.1911664963749318 0.10597428894392462 0.060688369307463165 0.05524025554981668 0.07632506129432948 0.11538931031889423 0.11201299018487759 0.14964734131262283 0.15675938511135 0.21359868264479484 0.32717027817644023 0.27825767501866117 0.4310435769704276 0.18448252757375352 0.11087042549757699 1.0000909441095038 0.671226575836596 0.5891184204203682 0.39584924618434925 0.3608859042836615 0.3085809163344228 0.38505811786870003 0.3522015211464629 0.4401525058821743 0.4227862644729826 0.09854141196387772 0.23510567771383714 0.0776988961045474 0.5474932003196865 0.12736345921850534 0.13910326637634748 0.09813448425762052 0.07286706280708967 0.02779880580036501 0.0063648824522328906 0.008075369333026276 0.03180480703717049 0.026231932936702156 0.020838185552149866 0.11250763952107899 0.35036575700975314 0.2967394010133835 0.6922074072552742 0.47318194004383296 0.3747966325204656 0.16363114963303366 0.07229949736823231 0.1393131347306567 0.33721580013397323 0.47909594802498373 0.29366492599685884 0.31118174658234254 0.20708914167074943 0.3181418332227246 0.24077558088508208 0.09603677252320178 0.0681790269787729 0.04091204852167119 0.05758398162083895 0.1253547538192644 0.21743436563070567 0.18583166712154672 0.21105911913745137 1.7620344417614753 0.6460077349092357 0.34064947976028276 0.7722451820987469 1.3391678628452608 0.594447003511589 0.3507407827790641 0.23453850974799176 0.19883078166714985 0.20281596638311297 0.6578512440223271 0.6546435970460118 0.53631323135247 0.3984702478346037 0.2873072382985095 0.2737586340677435 0.35923828445322903 0.41090834685686267 0.6630428212243639 0.852944096030076 0.620783914755172 0.48881053696734844 0.5326068460055219 0.5385247919322409 0.6438909531770924 0.6620672674964875 1.375943477505313 1.4725402554870475 1.6375723875142136 1.0787121854529957 0.17104004271995715 0.30552141067271715 0.5072933154458823 0.5298654607016388 0.5829210139639911 0.34146283755600115 0.6214325827462157 0.5086556641206075 0.5985815546279476 0.562379055204834 0.5332989412782138 0.580636142949709 0.4157886037661352 0.2825615746903767 0.265667482348961 0.4360435635788715 0.3717194144214675 0.3957175608451407 0.2409652943626994 0.24964908569775066 0.23173363305660682 0.22401280278530994 0.17828542788501128 0.13431464610438648 0.14423192780897937 0.27700058254729276 0.3986461960758605 0.27821959697601734 0.2820832850422819 0.12905706186818533 0.10058272270032122 0.23859584526703587 0.2738007334058069 0.9224067052618943 1.0343780008833512 0.9290028200176124 0.7861046889466272 0.47374007386098677 0.2246192287610933 0.17317617056867032 0.11546337258247107 0.07827689571462042 0.1055166735938286 0.14505191906656162 0.17049318477758027 0.21443383287575438 0.11871788098247635 0.06129667170050601 0.06553168127711992 0.10025614161526648 0.13126176993284067 0.24184543539052572 0.3495758282660442 0.2200187158804725 0.31198680301964204 0.3565505898863868 0.4259948361151443 0.41752687831622876 0.3998284469172768 0.1812240135162239 0.1645281531581087 0.2062008240355761 0.20938417411685878 0.3138176707918576 0.23539667935532144 0.22394279124303068 0.12793062920127768 0.09368574408546014 0.04638888657588314 0.0671575064715931 0.06222946950244611 0.06154859944841959 0.16088903919650005 0.257283440686659 0.16662892488676795 0.12920934591907168 0.1825210712216179 0.2758564247233962 0.2900904380440889 0.1286948824576755 0.07429285824484867 0.03868768443576367 0.014522843969195804 0.01883067417781247 0.03356104242383953 0.022075493300743352 0.03537936908822625 0.02704616102191499 0.108993930549516 0.08845864875204587 0.23419592022141583 0.4330255608672792 0.3075008476452462 0.14493104488574216 0.028638663965552244 0.05784253636736755 0.07613069133944242 0.11397128347447612 0.11089208344744254 0.08485031572881956 0.07145817076218472 0.06363826759344696 0.07588524972087285 0.0668765536279307 0.20104244482318126 0.2946599439957746 0.2584410807318584 0.20552934263766068 0.13287066002958817 0.26735446484028197 0.2569213578163561 0.3029972381801953 0.2675922147690942 0.3450250717354619 0.24023503883953584 0.19445854332080192 0.1434852957187366 0.1985481843564152 0.2880613408160382 0.2618332627736947 0.1960036048565332 0.2479621316856275 0.660552724568885 0.856767556627851 0.26290835438186694 0.1621721556178158 0.09278455493100629 0.07122590870526302 0.04204363271880076 0.026604259539473936 0.011742244199508301 0.017315834529344692 0.05414320850293172 0.1275069342694283 0.3186046813693461 0.5164468715531308 0.44810812503915726 0.3603723577802556 0.1789363210000501 0.1679643055937857 0.08467197034357246 0.04533732713289908 0.020614682710066876 0.06681680815953915 0.1096292849374281 0.24810745164223183 0.4152000876079138 0.2977111119981496 0.36778671969906923 0.19515544220759926 0.14746206024495423 0.23282121555903038 0.6387209533925852
0.07979276043905655 0.03368098856579047 0.03282264360816046 0.12166248649446207 0.5133554854107055 0.9469635757570434 1.1562498070676388 1.4475511220227821 1.6566631497303501 1.2618875582045126 0.6566893078318479 0.8081332111265187 0.6767524679136719 0.7291010296172866 0.02370774329764228 0.05917492189343535 0.11578950793966476 0.38273580108029104 0.5710421217124385 0.5003259598419229 0.5580440249591416 0.6613873300811006 0.9307765763869659 1.2086793659687654 1.427711721302372 1.5051227102085805 1.6114772388985108 1.1615428345398462 1.8542429801794624 3.6004647182001244 6.4492223805299265 11.783132435681681 15.327849918551756 13.860344825979054 15.420064673412096 12.909146844109534 11.56816106892225 4.6899179000645095 1.8508444105615378 1.4398896577879734 1.0 0.7168002418860607 0.6911349242065391 0.3795401846209397 0.4324922299646426 0.2504995068462189 0.5231181990085151 0.8359815140150882 0.979964102305236 0.7625783258452408 0.4214671874118583 0.1830681344833156 0.1772501447749812 0.11346813606107284 0.05877008387234256 0.030185706647309463 0.057935405098129576 0.08540233335618462 0.027380644715048093 0.056197721967190736 0.08706085828328326 0.22940653555521104 0.3011305558007632 0.5985681577773653 0.2890737559483457 0.3014963875841656 0.2130032487942727 0.2584283357966126 0.28661995375106264 0.46878620872831245 0.43798912988912686 0.7867242919597046 0.45945211238725253 0.5294315839334426 0.7917655171052147 0.7054854834580884 0.8434287504495702 1.8669371777424308 3.788190616369086 2.2812649279047874 0.9120206816281529 0.4914659876536529 0.05449309616290976 0.14838902621744476 0.1652074812367652 0.23641847358169885 0.09671705094903771 0.0756476955227996 0.08423592478884169 0.19053128613709136 1.5485873332390436 2.897165621311919 2.8333133288273054 1.2027482093842963 0.24506356705767215 0.08797768194545053 0.06851135269225107 0.14178165956622005 0.14104803753846054 0.1187903094055876 0.1866703207496594 0.19431466624401952 0.27360281594860186 0.2731918610928612 0.41935210817468466 0.38601569726868445 0.7281266190787664 1.0621627505935496 1.9726615222353585 1.88236521019987 2.3665057322113383 1.5541204453025323 1.3277044112200533 1.521713295097633 0.3620420110046899 0.36578750135220334 0.41506315136620253 0.17427761221346955 0.11062007500758132 0.08470090203166798 0.11419586598206027 0.17222709871625108 0.1683161197898024 0.22558653401440792 0.2413105518582372 0.3223695023655428 0.4931662415969899 0.41906667811614845 0.6496330960869371 0.4513238146916839 0.11903894475741539 1.5554737471418332 1.056667573884179 0.917127404439924 0.6153509231624451 0.559370952459234 0.4793283414492892 0.5848232056326879 0.5290341040215037 0.6640794474567926 0.6300954268204234 0.15827540261995893 0.3006390176988575 0.10274742238811242 0.7610836420309133 0.18324282092957395 0.20419359336728185 0.13522563133604676 0.09674201122393125 0.031460910855589004 0.007469012698572794 0.01328448293382907 0.05414168588744073 0.03928546589715217 0.032320824333796495 0.15716955432198004 0.503989837240856 0.43082009799112575 1.017948434572689 0.7307653281394433 0.5972318407561286 0.2857347462751706 0.13123780907933816 0.20625772909505954 0.4773202449339113 0.7066170916959568 0.4702791070465751 0.510116223577477 0.33870200702047604 0.5006081610327906 0.3806628025395525 0.15556209212915492 0.11821515780991863 0.07460531509368029 0.1003965084513288 0.20590838350214655 0.357268526560492 0.32618150491961856 0.36741680535522986 2.544317287241979 0.9027023198640025 0.4875590988398215 1.07551261342464 1.970123992727893 0.827481386594186 0.5171703167566859 0.37638184623653914 0.33051652910158674 0.3453211886289244 1.014905514693359 1.0112933546711145 0.8421908858866478 0.6587802925016855 0.46722752533925455 0.43948099986615335 0.5568303340477407 0.6310400177752269 1.0209618363740198 1.4138929026508038 1.1626267930621785 1.0884932761214932 1.3088975789088881 1.2710054472149726 1.3646480203074969 1.1374088759918908 2.147271610255609 2.3620570749082423 2.4781027572834846 1.6264435422101025 0.29985244285995327 0.6044298082207356 0.9675990516298115 0.9960779365803291 1.0822465797963383 0.6072335030671238 1.1056145116497853 0.857645297524967 0.9922056016844409 0.9119743231098324 0.8372248514155596 0.88822145710475 0.6461329223560999 0.5937803483206338 0.4313296609148004 0.6311442632774521 0.6247611920284066 0.6815978644841565 0.4225028765712904 0.45124181865515667 0.40397125458531497 0.35231529786369203 0.30114047926148785 0.21555027344648717 0.2159917950477061 0.4364359555669329 0.6288816930239355 0.45502204379161937 0.4728009624213964 0.20867518173387142 0.1523653018246178 0.3901711775975029 0.42584903024639786 1.4312296943508949 1.4836227726813613 1.341147559971778 1.149235096782198 0.724120702835875 0.347175387052784 0.2647585591661809 0.18050223975011415 0.12943809084060456 0.19162794717239348 0.2532266838328606 0.32893272402189094 0.4434570759266741 0.23039265350169597 0.11484081752102995 0.11743128031220253 0.16323285045683264 0.22755930369081823 0.42585715749357816 0.6360844337014312 0.4050544088304968 0.5988174636934638 0.7253004860663596 0.8221685001288074 0.7391030814957931 0.6467417968376444 0.3092364883925529 0.29678670455408723 0.3524214517969622 0.35978159797077125 0.5312022232411062 0.3807989546659835 0.3471750587243994 0.19837064012583014 0.13930738392994502 0.07242000322078222 0.09641174482249285 0.08512409835053235 0.07790134186752945 0.19394137898575856 0.33015470082851844 0.2220448530488675 0.16707969131721992 0.2391668844494897 0.4244518422845457 0.5038225074143926 0.25106733572536927 0.1568317619037163 0.08384792135722627 0.030421066991270982 0.038951789003966626 0.056054543640466935 0.038469682576317984 0.061285232662931434 0.04661089381118643 0.2322092978969053 0.14072484149613584 0.36783605093062494 0.7031770682893452 0.5192602938678091 0.237390945445121 0.054199785810496684 0.11537612515521678 0.14357706918975047 0.20586983973861217 0.2002785220089721 0.15493579918534767 0.1262898976260713 0.12309401897314343 0.11327118127184566 0.18048367177718627 0.45508632821355904 0.4631353779926783 0.32434950895216946 0.3361313409540723 0.2409752778798186 0.43481956127326077 0.3997904076742583 0.47605677032055876 0.4406326196153644 0.5829197184825669 0.40970568847899985 0.33742617142088266 0.2738709846628753 0.4032070961289739 0.6302026606559121 0.5718511985522405 0.40683229611439214 0.5428326783397712 1.3900935558588454 1.735852474685911 0.5407310677699593 0.2500889915849043 0.1602618174985919 0.120957577862714 0.06620244803328267 0.038833447847796194 0.023561408577522095 0.04063948363970941 0.11384387801604348 0.2704353772755348 0.655414938439021 1.0414074174540673 0.8940520021325206 0.707627908676317 0.35332822926694496 0.3257570266085979 0.1660940354413597 0.08980746188090302 0.03400218106298715 0.09527696013468173 0.16324529016550676 0.3793360333125728 0.6678145228755339 0.48151148343024136 0.6162147816867916 0.35507586967884586 0.27900892233926133 0.3858746698377166 1.0935908714607812
0.11926477631764809 0.05623992013644641 0.04785591476699237 0.1541906748366245 0.6489120371504036 1.192977730452013 1.50968435540692 1.8551651639903088 2.10663397465454 1.6655505007231406 0.8469564727839737 1.1417967775705673 0.9179168765313184 0.9789684023151177 0.02965020546105939 0.07844493468065006 0.16270562619863713 0.5137066169094463 0.7639154856499655 0.6830897484842535 0.8063400456351733 0.9703869340261803 1.3017108158896293 1.612226066280322 1.873270323041644 1.9446866507721645 2.0482988274568785 1.455250638312554 2.243931219287131 4.323758399084325 7.688101650093532 15.147187958489775 20.258112425531767 18.612574815734657 20.51595577140698 17.557648136229044 15.816075077009534 6.417433954620762 2.247097797931705 1.8072862814027595 1.2757531625876302 1.0 0.9542596466375207 0.543012765230272 0.6244588580386436 0.39035268078797114 0.7415293054595794 1.0783444464385512 1.2073211186341655 0.9618310382355952 0.5144622484817726 0.2767404097809578 0.25950068387297553 0.16243393072128617 0.08406820472013846 0.04187441697010127 0.0751585944367094 0.10518496612313076 0.0390936880139215 0.08346073790901132 0.12453414470047161 0.3240903739256832 0.4009182180155253 0.8007578021330182 0.3830012419996168 0.3908369498549482 0.27189033025502435 0.32520226083999487 0.3555217246515925 0.5818824341560197 0.5510184933159691 0.9956239070504744 0.6177362975496195 0.7143442019573264 0.9484763268292209 0.7630191886146911 1.1131373258406378 3.0682916668827005 6.32215365204661 3.3908622381900972 1.1950055779946298 0.7337566102180663 0.06251212320941292 0.19055212924244527 0.20390815068021095 0.2751096847522301 0.11376274890262922 0.08493269599239957 0.09994560793019355 0.23874252046992647 1.8581410738255222 3.4659716184274054 3.431592238159453 1.5262798497463341 0.33225590337911365 0.10338226770976813 0.07559864864531395 0.16179464050774447 0.16447293598065219 0.1429201179928372 0.2328252371851773 0.24319107222287123 0.35124048276296804 0.37466397141156216 0.5751550272869886 0.6310283280486785 1.361125280767471 1.7423350131080095 2.8653016903545816 2.789831308785084 3.506412982203533 2.248436729229303 1.8443428640349517 2.0690882722743718 0.5444971983645518 0.6667769889924875 0.8091368448832108 0.29275157542441893 0.17203653366200453 0.11793480253394689 0.15141003144562673 0.21763883452991148 0.20652835259500255 0.27159238188918805 0.2966026009480436 0.3844446335933441 0.5790582263093953 0.5126512261043918 0.8129112111605147 0.7223970184410021 0.13780620492783524 2.009186555100542 1.3384140458346798 1.1443719395506342 0.7636557196585737 0.6993623222658039 0.6028519713221757 0.7294191489095622 0.6670817606342989 0.8326986738895868 0.7748476389949596 0.2059817767594473 0.3744054958978069 0.13717891071410426 0.9390567682435791 0.26190100536351374 0.29383587715357085 0.19157624290253913 0.12900100532100528 0.041277933174226955 0.008482681776971514 0.0157911069257636 0.0687706292824998 0.04531103396752988 0.04284952483464082 0.18157628219285682 0.5848025973852059 0.48522908100991324 1.1544752360491621 0.8645819002159475 0.7107165448307146 0.3742511792905168 0.17481253439817435 0.2829370350838445 0.6026036045995199 0.8996712751098779 0.6238801062010405 0.6875195000046453 0.4480560811151249 0.6338001331736349 0.4686773029780252 0.19076601743051627 0.15042040127632214 0.10132812032193637 0.14501861426599025 0.29110487479577885 0.4931568624757942 0.4617422596695901 0.5280539311620501 3.08511155490222 1.1064476129717618 0.5945995350745954 1.2228132868396673 2.281098540272208 0.9599317964021359 0.6338785090452581 0.46929809820993973 0.4345423931070307 0.4575681416081272 1.2987540682198029 1.2821274720228582 1.0932503827179276 0.8798365597215649 0.6186390744780569 0.5775851757773596 0.7097542850753447 0.7759594837415384 1.2599137561833305 1.802185270838127 1.5864575522169508 1.611481187401682 1.9635105345421533 1.8830639996078988 1.9646869878932445 1.5047566032708801 2.6846989673411956 3.028315531624969 3.097882179409308 2.0346397792201185 0.3748533040847364 0.8580811329152502 1.3988350946911783 1.453836327235244 1.610429408473139 0.8883550402049828 1.6231891870383368 1.23737928132702 1.4312135336996896 1.3252702796576505 1.2828244379703597 1.356604123693245 1.0356980626113548 1.0956218930500594 0.7358480006845542 0.950724147350726 0.8951000978325847 0.9855671308977823 0.6265572940036487 0.6898227651981361 0.5973364926801737 0.5012173499074158 0.461596691511668 0.3580181469069563 0.3300210420465166 0.6538084226530565 0.899756549728447 0.7048758262274699 0.632087700334213 0.36769386916842595 0.24002575517141161 0.535887526430008 0.5641292570513357 2.018139105862814 2.0736501712548945 1.8777570036568976 1.63341376415836 1.0771103068783985 0.5219917867954608 0.39586772298693196 0.2746594200777821 0.2116221977392222 0.31852816651953475 0.4300472362800137 0.5659601462842152 0.7506000033571135 0.39457423892018983 0.19907649135461103 0.19199312592785983 0.2360381689546412 0.3301135345602872 0.6015120600174991 0.9139800868159716 0.5509389541642034 0.8305053975659348 1.0523218843293436 1.1829038283781443 1.0026860652333422 0.8650820262491876 0.44201312233732526 0.46902056681771204 0.5251271385975061 0.5126834776920505 0.7593672272134927 0.5271465233714171 0.4706475092041315 0.2535790669738974 0.16920036925921925 0.08670390593440343 0.11578270287377646 0.11276013447145397 0.10222717033430669 0.23670860420659576 0.4188503218868845 0.28048877340738476 0.189134265755501 0.26182259481224457 0.6107437637061526 0.7953790469374962 0.4128878324359403 0.2782878491613214 0.14618775734172718 0.049201337327017446 0.06475632085350057 0.07237803886311214 0.05741210639654338 0.08072624629383807 0.0750539952648164 0.3783879523133488 0.18971747931090582 0.5037404598700417 1.0833048028875596 0.8878029359432676 0.42662604301225837 0.1141621037082992 0.21303011307039538 0.24117924992409537 0.31074935678653876 0.30164403031095094 0.23436244421485705 0.17629371582045592 0.17807480740366394 0.14070156180580148 0.2881264130377187 0.6129471590777554 0.6555309410448882 0.36872678345196175 0.4570312458806403 0.3232287010484692 0.5642861312772616 0.5461242493254358 0.6688438004845607 0.6237468952750173 0.8473369396310673 0.6084444138161416 0.5168959642803195 0.4243444767028776 0.6517860402585984 1.0224186160943343 0.921161961987883 0.624855607424377 0.8502591855056135 2.0879506021888457 2.571866769726009 0.7454129670978401 0.3051862512221195 0.20510431143356722 0.1519752746435594 0.08491521431874416 0.047112226289819883 0.04717691917894916 0.08436621015437049 0.2159813834046477 0.5000416076305403 1.2008600359717856 1.87970468966783 1.6015077437213174 1.2044723425196917 0.601320868593557 0.5304379917915932 0.26532753698537925 0.15456501538360323 0.04962037984326174 0.13195781824903557 0.21591154048963318 0.5239870216030474 0.9184259700016668 0.6678315836541042 0.8724803828853749 0.5351303421192107 0.45642044481492194 0.5266688233933053 1.4668129129819132
0.13238215454736724 0.06149905995273783 0.03771925198947079 0.12315282042955611 0.4812978396262647 0.9829630479987927 1.2869059089297041 1.7016358202448878 1.9188373829126624 1.3917894958147732 0.7806711558582492 0.9244263774645931 0.831845909002151 0.8633759482519925 0.030052993918187918 0.07571232762182338 0.17839554367171306 0.5627448505771194 0.7524786113252465 0.6185059586211163 0.7445326917030041 0.9493073595512045 1.2730858700894867 1.504294429091634 1.7714227826136226 1.8817222169833672 2.063849687646156 1.4757871633911213 2.2373005442004272 4.093759796670066 7.440095722124076 13.807798487608464 18.55986859823992 16.798942772471946 18.36954289209786 15.334258825275173 13.785521812372354 5.43443811537029 2.142706445664232 1.7109143222094334 1.167296040607829 0.9055578961064686 1.0 0.6175318622157868 0.766963473184704 0.4629440431531434 0.7491359247115066 1.0833850507932388 1.2193528448285922 0.9757973577023401 0.537277854296112 0.30431037795877236 0.2668681351434471 0.16066320987105792 0.08750172565608874 0.0446107898004935 0.09266904023049874 0.14208133274978668 0.06071123770096491 0.10980986819254575 0.13569698510600864 0.3318038168875929 0.4334831785741491 0.840863660950207 0.40651910867147206 0.39626965715144513 0.26655594758224466 0.3107236756228171 0.3401375938555512 0.5623872153386474 0.5453768207820218 1.0095813515044427 0.6430893947588251 0.7451507941314883 0.9134908152761122 0.7356928186071197 1.1716479000890436 2.2822735169980453 4.736845429050393 2.740265627896128 1.1363208984803705 0.6575009548768928 0.06967491738582987 0.2158238864251142 0.21932123948175253 0.2818876627575408 0.11453800250968654 0.0905816778270886 0.11240867564699687 0.27063716695490725 1.9643703859647776 3.662418861518086 3.5841448764271187 1.5859635691524843 0.39217727029060645 0.14763982576137893 0.0981328901317326 0.17907384685687763 0.17405754127191142 0.1472966340456195 0.2378440426350895 0.2499534066208159 0.35789858852191475 0.3748074091012475 0.5892975444730335 0.6120749974950817 1.1178271693385626 1.4450596388321488 2.040382134178211 2.221620578347203 3.169913673367186 1.9744479977071208 1.5968664661365173 1.6897867063228156 0.5026949389829802 0.6922806243388541 0.7927338890076928 0.2970712108691285 0.1693267873110349 0.12488525715383877 0.15888234143120727 0.22496085003376512 0.21029259743133522 0.27571376396986674 0.30545180872976213 0.3919750144871154 0.552936779874417 0.44379150817313867 0.699638909070984 0.4783124452704112 0.1230822025351068 1.9587635079091645 1.3132819544923762 1.1202404027641593 0.7503013629612134 0.6910250057101237 0.596663374364507 0.7322587589669054 0.6903577353570027 0.8502641458191383 0.7912517538844678 0.21682331734081833 0.4025220915014723 0.18614939231725522 0.9773855016259528 0.30573713853395545 0.3401301457966835 0.23552612593547753 0.15874538319113454 0.057760299730157574 0.01364605722936378 0.02052908199786759 0.07002561474339326 0.05835827967853871 0.06731465761790793 0.21835839381658764 0.6374687262343028 0.5418501639711784 1.2564095973295892 0.9497890197810187 0.7574610809915127 0.39341054651691915 0.22600001310570747 0.40316414967801023 0.7401123221198637 1.0444641151057963 0.6834509839635838 0.6996718540208937 0.4334193232896306 0.5915701472670732 0.4338868945579103 0.17529854331501898 0.13352224679903354 0.093651806539125 0.1484808746416555 0.30517927413318546 0.4943946668955179 0.44944293304202687 0.4981972431420423 3.0390764494007416 1.1053911074066118 0.6104614513820162 1.2218862270512414 2.191550504055676 0.9921975764394485 0.6446538126566188 0.45265057667072667 0.41387163122445964 0.4326551661836404 1.2485276729463222 1.2335305609289915 1.0779204601174723 0.8617704162260147 0.6125450891586703 0.5755004076813052 0.7138025977107011 0.7873057049476492 1.2622038157058575 1.6784238500536774 1.3729261282716652 1.3155127725959812 1.4858962490626264 1.4254015782060474 1.5646825650406548 1.376886126639392 2.542464626879726 2.813909014680569 2.9736779939314673 1.9751389804654484 0.3392134553941689 0.7437756767188053 1.25372383351103 1.3242946776698874 1.5031032614593882 0.844571549229488 1.5278390083030478 1.1967129420677844 1.4265939162130055 1.3361301950714946 1.3393709485646967 1.449526346232577 1.0949275526714202 1.0972454706597141 0.7736052912767172 1.0236438768692875 0.8431252614621287 0.9027382249557989 0.5591321852604544 0.6027256559734508 0.5353953026551967 0.49176689673291374 0.44514883181189724 0.39043514762090675 0.3555174039702398 0.6653349271630187 0.8818031595869023 0.6906083610449338 0.5752826625538686 0.37033521521341217 0.26114294338524574 0.5365493842757403 0.562491580686816 1.933784936799513 2.058772904590957 1.8547988064546215 1.6559093339510453 1.1190681843050019 0.5506172929335933 0.4195350789060136 0.29996046660873127 0.23390117454774983 0.3415252172883578 0.4547863493513479 0.5800741611906063 0.7113078211718605 0.36834734464032876 0.19395772844264328 0.17917686798391647 0.22345599328667307 0.2934918740785708 0.5383092509247608 0.8033211420593145 0.46910787517068064 0.7316296571884583 0.9338972575158824 1.0672499628391863 0.9644234446158719 0.8850194142506616 0.4519610839044135 0.4811353421090348 0.524347689959535 0.4923128265291135 0.7289607138616844 0.5143366291635925 0.4695336634826597 0.25553442466666104 0.1765292967139601 0.09137473085760797 0.13234758395575977 0.13111122281975574 0.10970704533262221 0.22376149890016803 0.45531650639797894 0.27550179116192286 0.17054102817336034 0.28405530649528066 0.5498218071228708 0.7611904321332129 0.40203396255964396 0.27953429007653874 0.14856196355410745 0.05318755147066209 0.0656244873709434 0.0709284791062891 0.056049428618728026 0.07458300191444305 0.06178167659923571 0.27906034231923066 0.1547483151178858 0.4473460958344883 1.0197817889479568 0.8384594350792255 0.407893251762454 0.11113836772098526 0.2145143603643768 0.24105429347671523 0.30787448980375687 0.3007379606775143 0.23354490382580217 0.17708660417471198 0.1829114079142269 0.15221847151425744 0.22109456811235767 0.4748490868870187 0.6345461781004849 0.40129906965946344 0.42498437961021235 0.32173174171117 0.5473445114932921 0.5356802594354291 0.6594811454888952 0.6053919194262457 0.821371209632428 0.5886971918912032 0.5160640769288636 0.4115761432093303 0.6033152093896688 0.9137949177227181 0.8259301910087611 0.57417628056432 0.7661508210787206 1.8412014891183988 2.304817456027557 0.6297092804522676 0.27777713098620305 0.17191852165192867 0.13222434527656948 0.07455757744416894 0.045660980367546095 0.045976463654462896 0.08912977724672896 0.21833241982838889 0.5039711948662831 1.1768733518922325 1.8013453594464488 1.5334611041083563 1.1697817643037083 0.5987266448110488 0.5371008669469504 0.2832054440731663 0.17794598889998178 0.0680824097894412 0.15009045702445986 0.22510101090672602 0.5324614595914499 0.9134480483192016 0.648165688348973 0.8439896072078401 0.5141070082701296 0.4579771635015953 0.5126745806205804 1.3251116120118327
0.2398677480077972 0.1547338823354747 0.0822990450119443 0.13349141368748926 0.3519424719830581 0.7365358700562081 1.0542739423797907 1.5343421927533132 1.6967953448733868 1.205886746764846 0.9647794264555304 0.6593935830616939 0.7271659538370289 0.6748657746597316 0.04870377593751943 0.10269668715037501 0.27649486629577774 0.7804446949823458 0.8746346653291341 0.6780030554504122 0.8923898690729002 1.0869843561770862 1.2972608505220962 1.4455847022301944 1.68885999086295 1.7944884324447448 2.162931186740538 1.4583779631361027 2.1421108436816025 3.55550714304244 7.944420248194904 13.495454284465902 18.16860392185426 14.547975133745107 15.297720559966685 12.515679313434179 10.852898235398884 4.0506961096105005 2.1525271341226095 1.7020161002717151 1.1444277067040838 0.9199667430619883 1.1024827326773727 1.0 1.5044925411353793 0.971868536171534 1.195877416172923 1.2987391183919055 1.3886714282032162 1.1703543616976668 0.6497263259019639 0.4826561505860023 0.3700808006212183 0.21684952237382135 0.13589484674947197 0.08138173930224128 0.1836224886369943 0.28541225279290033 0.16681265225161604 0.25182109428228283 0.23265767208020602 0.519418902119485 0.7063362031478462 1.1075531762667599 0.567065214192087 0.4892704203496901 0.3011239143749912 0.323808289559236 0.3509849427564605 0.5947720566139603 0.580273139760685 1.1094784038172794 0.749155695554534 0.8617984022775186 0.8612081558444636 0.6819676716515645 1.5874002385534218 1.6752871392170174 3.7908700461279308 3.035862868993592 2.3163820652647837 1.0208746449081068 0.1971148630037585 0.2670958249812798 0.24886020601206585 0.28084407273357204 0.11632745523999766 0.09969294583094987 0.14905967644878307 0.3847911312078304 2.2421515861379384 4.182070070510988 4.121178253349763 1.9162610468381591 0.6242521940121317 0.24781644393390087 0.14545517966893196 0.20635280563235722 0.18918008770041128 0.1588412080796342 0.2591571963047595 0.268241703447205 0.37818374727605714 0.38838472313604483 0.6961281805995897 1.0455746588428447 2.269274833637514 4.151685182377308 5.9857477160413195 6.816963154269514 6.438432121491747 2.5999860098458245 1.837370973321991 1.8514283538935037 0.7247612518098546 1.218853787820736 1.332179077838549 0.39260309312730424 0.18100074889195253 0.13248131626141138 0.1759704917461302 0.2497626022267463 0.2290508727222091 0.27944166205410303 0.33238138278292434 0.3949932141463889 0.4744571091027862 0.5121839888350205 0.6956023054000979 0.4830128682957309 0.3691980948163121 2.1144967770789376 1.4202347980145575 1.2058302934772382 0.8159845388143663 0.7563074779994665 0.6628332546431372 0.8391867084553567 0.8512712161259604 1.0072317186705622 0.9707904762272672 0.38136540453615203 0.5520034814771437 0.39579632934555764 1.2592967359494716 0.47896416793847646 0.5418361196034046 0.38391274539590814 0.2790651179580196 0.12444913589738098 0.03686502752785487 0.04472632772898215 0.08701465486598242 0.09310799101156583 0.1334097574942599 0.3166030317781417 0.778940689039267 0.6654011209031439 1.3977657753025947 1.0573279112980605 0.8165047831600282 0.5537720263018184 0.4532330343680514 0.7798604993262557 1.1798471126099663 1.470540864699479 0.8439643832443643 0.795070949374192 0.4880912603374389 0.6092042257417031 0.44826628417034947 0.17373868055024533 0.12899319772723802 0.11759386552811815 0.22515669281507106 0.43154923889567515 0.6004817753095256 0.5212867883511411 0.6179698926745836 3.3208227189383446 1.3985785775695578 0.710474793713262 1.4437088052785263 2.32985681390922 1.24257683196011 0.7470365998383509 0.4779480527327315 0.43442637701116715 0.4516562605664975 1.2840268644129404 1.3051030175795382 1.227837302706955 0.974647681521908 0.7019465956161233 0.6892561650554819 0.8599497016170708 0.9213570219641977 1.4142115114869127 1.7775153057226647 1.4725559588743475 1.507486037422667 1.569477098362868 1.5355691363055128 1.6690831305140372 1.3914963868063666 2.4737393267852377 2.952286909369788 3.125096041367612 1.9971271195740619 0.2798440520884508 0.7882860954571616 1.2967116878133569 1.4714720757518478 1.6363813017168576 0.9396837125224234 1.5976550244635301 1.293594841228778 1.6296614460930887 1.5644246180471335 1.7559217570602492 2.041086142513159 1.6373568724797218 1.7419882856959683 1.2700166006934202 1.5884161520245355 0.9212116410664378 0.876009443738379 0.5320058511360741 0.6034739133427873 0.5439468346861875 0.5651802035572198 0.5418795410896785 0.6282665271224849 0.5358067222336973 0.889553615948575 1.1140731121864156 0.9415453284156299 0.7036493364259842 0.6310675724322302 0.39587409425013126 0.6234008916676617 0.6018381085732786 2.0781251973528154 2.48252695909449 2.1823155967510703 2.0468390740339726 1.4432744849091392 0.7270338602592133 0.5621921389823853 0.4194739203627163 0.3519375515590937 0.49603072018634037 0.6814297031268552 0.8352053674576115 0.9128940386251047 0.473630609223099 0.27040648574245946 0.22423818704975876 0.25897397700221925 0.29780903704469736 0.5288463870675402 0.7790152903922773 0.4713491851488501 0.7638207635030551 1.084308377581302 1.2327158994027767 1.21467845830307 1.1188916738831636 0.6159505874969939 0.6537378406459632 0.6409893394430939 0.5378306813628565 0.765211315206849 0.5373746316258364 0.5024347999823278 0.2608746846505088 0.18793244318816288 0.11563049263377677 0.19704737144604775 0.2228436857202952 0.17327035786734832 0.3135857307806591 0.8723003743305426 0.42618299673936516 0.19805801913510077 0.3860228911181939 0.6187272263717738 0.9486429425668925 0.5208710961141673 0.3763813365176672 0.19673731047786766 0.07401023856029529 0.08277218753644479 0.07453900685347271 0.07089555154013423 0.09227441971384402 0.08650030700975637 0.3808572127699559 0.2628008747010997 0.48180623015346746 1.2551600272024777 1.0500520304629255 0.5290713421316581 0.16700890244603575 0.2960168948226545 0.306426493589836 0.36332279286109864 0.3487056530871638 0.26787621056211 0.19303235985450304 0.21897680320307544 0.20374650340012673 0.3128420407017263 0.5603227554979889 1.135696135660779 0.7488226920657952 0.5917864622565963 0.37336413895118725 0.5140319276643331 0.5706060838926494 0.7197003731360365 0.6406426900777011 0.8931196561488465 0.6664873077304513 0.6643484966345241 0.5561216819163121 0.8117670484439458 1.1733414791184642 1.124347937805456 0.7793295907013036 0.9744280346336153 2.0330797531735065 2.48154899978922 0.70665278239498 0.3104139391647503 0.17438047161814768 0.12991520669242473 0.07675497480952065 0.051914524399414165 0.07092905350117518 0.14386095517485675 0.30278262093678554 0.6949084681029557 1.5698230156645747 2.366630652806617 2.0315438658134366 1.5084081777167055 0.811536311143214 0.7388663083900427 0.4156117099722004 0.2938759854954359 0.12591652653817706 0.21137747013047292 0.26052730001731894 0.60646125857292 0.9911626974409266 0.6794043851744286 0.9036777514213762 0.5887383264320264 0.6185716476971282 0.6372747491430891 1.4651452770468225
0.11042325440324802 0.0905023189512636 0.059469666783101505 0.06967036826410736 0.12799931990963984 0.16778030439105834 0.2528618524085792 0.4322439702923079 0.5336169501431788 0.41857817056475194 0.4663296881182523 0.16418651646487875 0.20017561703172448 0.1635188562908681 0.02395479416389063 0.038182484084414416 0.1077123483978815 0.37112004649827873 0.318398463789029 0.15234047113916388 0.2804569749502307 0.44089336840919624 0.4236016323026417 0.4362131787974571 0.5039597161711826 0.5326768319052351 0.6946865675554975 0.4832821752813197 0.8133834375191469 1.2339651424637297 3.078524771064904 5.188993217581697 7.219032010654833 4.599588785415349 4.278992832378345 3.3947687109558387 2.531159685695366 0.8746371184116067 0.7483499604920666 0.5451299561328187 0.34494545650954717 0.2798384841390396 0.3621834716651163 0.3979527951092528 1.0 0.7219996187935129 0.6837604257865494 0.48409523144223293 0.4937733820291383 0.4182176713394261 0.2569448075816713 0.17523997377257072 0.12750528521141813 0.06757146768232046 0.04639567441699504 0.03263403092079238 0.08409722568885936 0.14481853370659514 0.0891591016814889 0.1215818654359694 0.10558366274348555 0.22802902493471855 0.31836952307257177 0.4197292177448254 0.2294166643538825 0.1754076137917987 0.10241636069495663 0.09568129987546675 0.10443953481413494 0.18661876069923025 0.18651934036792006 0.3616134030586814 0.23899220760429934 0.2865621520532215 0.2586868686296135 0.2499441644253134 0.6501016007625358 0.54261601859769 1.3559270200663236 1.6061849937249637 1.7572089387388603 0.5778795740183681 0.08273589883080947 0.07970479102986149 0.07476278919991543 0.08617462781572353 0.03500299192807752 0.03405221378644846 0.05657764822321039 0.15077183239357858 0.9029075293489426 1.731350427142725 1.6447632180464715 0.7253728875564347 0.22513345349896174 0.0957773701358882 0.057150959659029874 0.07856330380245853 0.06714844309416737 0.05392275414811595 0.08477550042949838 0.088572421969591 0.11799212843094127 0.11169697996187024 0.18532751118748508 0.33537062821351643 1.130470674020301 2.687846344698684 4.122198526840986 4.285102915656278 3.538850047346916 0.9899042657471222 0.5972908869938198 0.5711619936490194 0.22002447943689316 0.4517329644083365 0.6336405215719472 0.17204422397011745 0.06122426861752014 0.04667768095049106 0.06296036029701635 0.08495661656516156 0.07510153840588167 0.08354451120610973 0.10052923751620076 0.11117204177376169 0.13241841890458103 0.2793252390062516 0.4023527079957514 0.24625373260326047 0.27836589865036754 0.6752418967257712 0.43783940349444467 0.37905244251186504 0.2580742527757646 0.24070270292027848 0.21326868001310473 0.2893805774113794 0.3143171315844929 0.37681146827216555 0.37039283649980714 0.15226346675632013 0.24237475357531027 0.22907732354208798 0.5181261143374619 0.21032267264497068 0.23805253517667704 0.16152948572564357 0.11923495286272794 0.05546281689555394 0.016276379823130304 0.014967624184864694 0.023565581452948754 0.03241700887190386 0.05168551173314271 0.14003944879821154 0.3264080296576018 0.27685589768476426 0.5782469364918104 0.417098121106933 0.2911036298296675 0.22878345042133236 0.2551402256975016 0.5300125806461228 0.6699939861711048 0.6838540164569774 0.3002954978418272 0.2558122267415094 0.15973196979206655 0.1918558463309984 0.13980614053263413 0.05112666385856015 0.03901182483323799 0.04824226130272862 0.0997664637889931 0.17580523863784078 0.20697768865977528 0.16881117892968497 0.25691398622394707 1.1904278695286503 0.6056273622237882 0.247795173527761 0.5557837246651653 0.7859174790017266 0.5421937974476594 0.2715201208815852 0.1439442870414657 0.13188743693284402 0.14225400708817976 0.41737749592473855 0.4208354224137924 0.4325275648575741 0.3208812814632556 0.2148147175384255 0.24065857858743744 0.32058979743344834 0.34874203167725343 0.5097817592790755 0.601830868457748 0.4936596287241269 0.6127105709294323 0.6098558779783128 0.6596489053059456 0.6562023157352078 0.3899392857863607 0.7029501873991877 1.0250845748940087 1.0869552204536375 0.6122032241973423 0.06290382680704602 0.27271469003629617 0.3805505754536292 0.4415518401555876 0.47173212729232994 0.2879886977799969 0.4801183425243899 0.4119645181083362 0.549047349255081 0.5533839437753573 0.6892321240392948 0.9037959872917372 0.7453378911670567 0.7872624168158554 0.6440579364056664 0.7295173616242624 0.3147662927713397 0.2710742230591863 0.1560339797305123 0.19210001308965033 0.18386579803182218 0.2071644891306368 0.1848536892120636 0.23145049364700016 0.19451645393244693 0.3173353007059798 0.3997711476489007 0.3598108772378168 0.2821130660184464 0.30610101114101096 0.1902952637846199 0.23397805696417465 0.2092272141339324 0.7040105362511733 1.091189398999295 0.9162815109271301 0.8433730753989225 0.5671724643612935 0.2791438882426354 0.21282929038481366 0.16202341406074383 0.13368774270756614 0.17816612915447094 0.2395495826910634 0.2833511303028892 0.29967173738520214 0.1537711471923328 0.09192519378875512 0.07328906378939351 0.08855996904246467 0.09254444215685664 0.15861209755285807 0.23695285576516284 0.14871461621900917 0.2304562990375111 0.3712860813600549 0.45512964770665026 0.5235055898204435 0.40790397425750125 0.21821048987400024 0.21681702827504193 0.20342902750042416 0.16135136051335924 0.2303349247915456 0.16945058646497713 0.17243406716786616 0.0902662346891892 0.07632333286099369 0.05672861582116204 0.11136326496822162 0.12832249957253708 0.09857698079535443 0.1656487266571465 0.4386179311444614 0.21392227079525555 0.10880874850600308 0.22072054528671023 0.21842387539626174 0.29876166649881164 0.16986804864586202 0.12450290586212871 0.06823231912988291 0.029300150891694025 0.029195571863683465 0.022669084911421746 0.02215785674923566 0.029802878082776162 0.03660898617782388 0.2251759490622742 0.1278023886706654 0.16519108058113466 0.46460725562379684 0.3797945688986993 0.21151714471954752 0.06348527362377143 0.10345042105732945 0.10121004246247285 0.11559874841524583 0.114299422399307 0.09170907276525689 0.07562331903528151 0.09446215024825916 0.1144819452949684 0.25441109497194453 0.2827838417271442 0.7436821270349521 0.405776603690409 0.2808514731746049 0.1286608817920387 0.1523719059530326 0.20191212582647008 0.24759904940570626 0.2077462796243508 0.2876043490737941 0.2222115941423264 0.23036865275642046 0.20224945015466228 0.3333745894062869 0.47917086829558647 0.5039026930474035 0.33034523583762093 0.37819355364552004 0.7122014427146429 0.7913002440717144 0.23695433192963544 0.10135597273170369 0.04884323023749359 0.03569661609716667 0.02572997937723733 0.018873103854069324 0.026008363048626863 0.051826593471664524 0.10240575524001508 0.23606408006273522 0.5311996321572795 0.7807373954877385 0.6666899812072851 0.4967102830944963 0.2688966366441137 0.2448887197071372 0.14655118810000756 0.11459963362576345 0.05876975052006143 0.09155160569130529 0.09657839578950272 0.21302231741080146 0.32123876952770436 0.20986127281417782 0.27395221291274313 0.1879826525490193 0.21913029111264853 0.21296806338647456 0.5047910849554953
0.08520938320562789 0.06634164163291298 0.041826637916805534 0.04821007114340427 0.0761102320838743 0.09686010957076494 0.14203973128255995 0.18939817819778668 0.17064452301792538 0.1804599218495952 0.22596095987669212 0.10135104345659655 0.10421282242065066 0.08348594343178226 0.013741172068583342 0.020450671229341442 0.05568460014492807 0.16831033914183682 0.17287437159081204 0.14948993408677844 0.24373136445856028 0.3277883662724704 0.2438276090143099 0.22679430256437347 0.2555598583105787 0.24204871021721325 0.25667023534113065 0.16224913761919244 0.20607710592052064 0.327237913390848 0.7730149683730531 1.85320948489605 2.858809922925467 2.13691799752942 1.8095184419689634 1.6468361888875565 1.407941850995692 0.5856100041961918 0.24967874412850408 0.2339863370505995 0.16805138953028467 0.14713767472150732 0.18388468475012182 0.2162281117395768 0.6072955255507729 1.0 0.8625039935268752 0.44503820537689104 0.3493424291536358 0.2936204299574527 0.16496195067910763 0.140061984916757 0.09177844568545729 0.04215267718330245 0.031489536301385214 0.02324633214000587 0.04805066444308601 0.07582676009520727 0.06275486743182716 0.09744391507044253 0.08364583835354646 0.14995174225624394 0.15259855839350583 0.18559889801855364 0.11235672206525084 0.0856378654472281 0.05129260355319705 0.04896357530791012 0.041914333998880116 0.0708523064805725 0.06408277868151768 0.1277430802365838 0.11358438701347423 0.15576171494231375 0.0973059957309479 0.07841612032480426 0.2539169040740855 0.43887697040540724 1.0953981592957283 0.7257425614024697 0.6735858825149745 0.36638052335569693 0.05992117966790319 0.042696918501241715 0.028856650563002493 0.010414962241641963 0.005981859908604307 0.0096135719194894 0.02846547490343379 0.07866213663770984 0.24647900184172736 0.4873760532468195 0.5389530538158314 0.3221669201551868 0.1509178245643229 0.0809120497794727 0.03876751139208353 0.022883413288055345 0.014712086365198601 0.015739818252537507 0.023552384068961082 0.0203817998043674 0.03504568073838374 0.049783156171017674 0.06766098137188745 0.2792818178968242 1.0054265515816163 1.9024473941345195 2.8119844384035373 2.5771478748156422 2.0185424755988133 0.7936803823081547 0.6588656870871172 0.779862249092902 0.24501969412368343 0.5084428433649245 0.6129159616549125 0.12343909706950322 0.03993118322708321 0.013955293948458373 0.01871896486335535 0.022300259519649167 0.017813785109609678 0.01810586339239103 0.03528204071810091 0.04017321008430573 0.06911263689896083 0.12924521268358152 0.17937403839980948 0.2294606807695468 0.07990902139240111 0.2542212084630388 0.17089681760737307 0.136493601379828 0.09493596677692495 0.08343618528504292 0.08409671985561289 0.09514336624825508 0.1104254454866192 0.1262878205242181 0.1072202668643983 0.05947650781376878 0.08194706883133415 0.13498840014138683 0.16878052157724682 0.12749925591227837 0.15836759530189878 0.10157713815089293 0.08233560623111981 0.03933958987321237 0.01583960736996427 0.011842030578411647 0.010157148118850648 0.019215715397492127 0.04281960344332647 0.10110257358851184 0.19416466573307567 0.1937646436220314 0.2721023366347878 0.2786077963962177 0.30874169435784343 0.3851920824359169 0.4040170094215784 0.43059670528517907 0.304413817193178 0.28226955876510146 0.13410937268125855 0.11627947513288714 0.06792252721862593 0.07973532232437457 0.06259862435139671 0.023476290261604055 0.03358584362751524 0.04086590568235351 0.07373622052740533 0.11405060131020875 0.13735660327885768 0.14099604106109023 0.19261003682103464 0.30864565976400493 0.17739693266066509 0.085809644309562 0.10268038041432569 0.14004691581072992 0.14313384577178484 0.10688507797736815 0.08012304262278468 0.09379887302735171 0.1058300278965615 0.19018130595028182 0.19943004246741675 0.2337122234788568 0.21406202353953252 0.1368495971501104 0.1482424072831214 0.147356704211906 0.13498222682920613 0.18738800987736312 0.26023198963011995 0.33821006277638704 0.5093383995909442 0.6426288723026987 0.6583324974660334 0.5835958825582173 0.22193818911830662 0.2291095918073404 0.4392356716666663 0.36276771724705814 0.18922844596893623 0.034110623294494026 0.2594042285223231 0.3331086808247995 0.3633755560163967 0.38405946476093533 0.21565698668977532 0.33810141768951796 0.24849574751744788 0.3192873595349484 0.32467600503660826 0.46911118026276294 0.6226958891610798 0.5483874520494368 0.7428852199601351 0.5043755398190206 0.4927580307395617 0.23308013510438472 0.1828624727357773 0.12282963945952541 0.16810049239746772 0.1432833598379755 0.13553904199722783 0.13665386296078125 0.17638005063857115 0.1294928254455644 0.22852622502863867 0.28969596137894993 0.325861053293549 0.2451112587934061 0.2903009521743523 0.1452016121234803 0.12951111094149068 0.08715063929103992 0.35268345260691936 0.5422010254824161 0.4193094822472715 0.43392606739598566 0.34659866540295914 0.18456688137959407 0.13983825733248986 0.11757034103668226 0.10699610280532557 0.1589129183478699 0.19698172204648395 0.24981430253546336 0.2736188336550541 0.13279826073243242 0.07841002362400093 0.05524504982371249 0.05726807114009657 0.06575902055375993 0.11096162798419791 0.18315828459684905 0.1371168980460092 0.21081380842219968 0.370292457437368 0.3961650920300446 0.4228267309374005 0.29863922321298286 0.18857375493469908 0.19800003297360874 0.15350951845383612 0.11144538046098526 0.13942346998243182 0.08482023342949063 0.07792305971507144 0.03396080508673371 0.03066497273071266 0.035234860247872014 0.08110402433212055 0.09592413277480769 0.11571955818791026 0.12251690765693879 0.24776239169268588 0.13816629303887532 0.11156191111721094 0.13987539829729284 0.17925903394104364 0.254100307021692 0.15748550723977064 0.1157644111751747 0.06375589133577694 0.02366918983451359 0.023358911277807908 0.011332330017877682 0.017799707703402383 0.028283059189710396 0.03446073077955448 0.13946206335727976 0.08008111839975371 0.07442089681561344 0.28486072437270493 0.28005211289867143 0.1535409733504617 0.05760942399613782 0.09512911892825064 0.0856308146983532 0.08807168637132069 0.08278364777182498 0.06756389789838879 0.04541540026769104 0.06961754817684228 0.06729478404232235 0.1679907757662972 0.15745175678433398 0.34971753204820244 0.28365346177101314 0.14309378326085026 0.0674952974912301 0.058951751265279156 0.09442334136981653 0.1266795627702009 0.11439339156767482 0.17952835815877857 0.15892991798707368 0.18536261185389297 0.19768679636518957 0.3254977072358077 0.47500879354889614 0.501999744203 0.3449260604790046 0.394582466286605 0.6880287910676974 0.7412049701710408 0.22927210304975051 0.06493508326678119 0.041465447595092506 0.025634752009441174 0.014354429972187211 0.0061661113203891095 0.021286244679262167 0.04793447599753578 0.09208398000439061 0.21542148059411032 0.4715973158824762 0.6664649869608492 0.5702454761147978 0.4323774407834557 0.2422742105492727 0.2258854503375189 0.14275124744221443 0.11183823787770578 0.050883044088364554 0.05711458411851809 0.04488880579037462 0.10842685416797046 0.16016719876538657 0.10891182348283698 0.16470170057829434 0.14360490938363424 0.18247801173670689 0.14018306868119082 0.24685359000401194
0.03604330774031883 0.03063617164314586 0.01755719805798972 0.02826709260638685 0.09711532155231944 0.1485330120351569 0.162247502528944 0.17505826120756474 0.18269554218850975 0.17201296796703855 0.14289474796084156 0.09123470151848521 0.07991398569643403 0.07251599010292188 0.005296419296147689 0.013724792252819147 0.03765120851167048 0.09373662138623001 0.12930881626666066 0.1090613601920507 0.17167995861449947 0.20155728460936378 0.15593254113408644 0.1707314830046981 0.1949298452985897 0.19566043028803093 0.2278199888708595 0.12520604132090463 0.19011578937179846 0.48991689081299994 0.8704611388469534 1.5961294924433427 2.0778345844957298 1.9313458347573254 2.1422780361992033 1.8788662705289974 1.8242832401973104 0.7719121619666826 0.20563006632487166 0.17844640845681298 0.13196019181617805 0.10510004881247728 0.11188852786887916 0.1000458721099805 0.2162593786641998 0.32431646007195625 1.0 0.8921362344519514 0.5650335061344731 0.3439056234858833 0.15347665695443527 0.0904810648891465 0.06257842729219475 0.032389715310338525 0.023222742687177573 0.017361035442924215 0.028179969758796396 0.03466521203280205 0.03308224680704513 0.057628741394409454 0.054130402564874405 0.09498221456695513 0.08536390447722021 0.1269423965079799 0.07226900645119455 0.06979437838786393 0.0475234345449864 0.052500957320696894 0.04814087234457028 0.06838118665980192 0.05444409949040358 0.10272112692857234 0.07366310671295839 0.091562354321311 0.08824035347123971 0.09202520227243118 0.21874352556050655 0.3468238175081455 0.7933500928032892 0.40211915020791816 0.1298381023458884 0.18836742795988012 0.0496366207383233 0.021514128926097206 0.016893980371508098 0.017132028252765448 0.010630726617321397 0.011519335891213211 0.023447606030400615 0.05167843374413997 0.14901274485892987 0.293480406327634 0.36609062615099086 0.23240001326031015 0.11439610763762689 0.047895636446175054 0.02371113093618971 0.014850771917685324 0.012499953065617844 0.01477084359183846 0.02028254918411447 0.015923078067600585 0.02589953033994174 0.03561528704783428 0.06172012686613256 0.23146616026268624 0.706948264990174 1.3263141845719542 1.63719226320865 1.5954920875246874 1.2093904105658573 0.5722873961537089 0.4755097745147159 0.5602305552194458 0.22901263281440162 0.34534338216853844 0.2885200651211566 0.058135157853577216 0.02172291288801469 0.008402546581640854 0.012603691070421008 0.0163059232631095 0.015638619021145644 0.0178078496584626 0.02604064721177137 0.03427907989048179 0.07571061457292433 0.09180672970386926 0.07747829803222825 0.13965561044833869 0.02573623790615194 0.2477219754982305 0.1654523856519045 0.13413695671436654 0.09367896583891484 0.08730310294907229 0.08483263221591032 0.09697539717811306 0.09282082965862545 0.11133786015677101 0.10982162404230694 0.05392352430513191 0.0724231557409795 0.0560268303099223 0.151156232640186 0.0716825076671125 0.0823296813879469 0.054067888384010894 0.04705699305261629 0.024523356942794363 0.012680263560095651 0.011410247358494597 0.011976927417151019 0.011228641185234551 0.016149100934603356 0.0629506166434949 0.1670166211490647 0.19000446430431017 0.3577896489530231 0.4506138278958396 0.5073096803706516 0.43508685136724545 0.3088483143557567 0.14176281576924832 0.08608647845030414 0.10983385074492615 0.07355185944764907 0.07727510665067605 0.04576443515388769 0.067655171732101 0.05879118374276655 0.02609033900645514 0.030905953872241286 0.029436467337244168 0.0417994635505035 0.06395320239524091 0.09596154726726465 0.09535140163788204 0.11131155119961202 0.3510827376503336 0.11736623954907235 0.06810654202235572 0.12723310069009178 0.25653833179809044 0.10596974664883671 0.0807734582933766 0.06886637811135293 0.07313717411634664 0.0872471740132269 0.21172588933020436 0.2070939254756351 0.17116249739810152 0.14186810129280206 0.09287613071261204 0.083893817294822 0.09584500572381476 0.09929842801698903 0.16823441517314566 0.29145543021523246 0.30949883561213115 0.34390729473281156 0.4572099613511469 0.42854639533732036 0.4164311104644986 0.22121996457551307 0.3114532803990033 0.42843769826462613 0.3684797528415949 0.19363048716295095 0.05157248685195342 0.1581059864343125 0.24015788217559572 0.2913298992245741 0.2837062976704758 0.14792544229968985 0.2399010401278134 0.17139127824868003 0.20487398253656242 0.1940048231849159 0.2375663043982696 0.27540488258970885 0.24278537593048857 0.3013933140856343 0.20533774662454954 0.23344090955262467 0.1227253145726233 0.10715019567099164 0.07589410396359403 0.09376847267655182 0.07764404280044358 0.07570570601063437 0.08417404194830712 0.12573745851855228 0.09694175847476338 0.14483996269629415 0.18400740983695402 0.19537470990896963 0.1163535979429897 0.13888833433217818 0.05203665654141881 0.050137315863405585 0.045440264943437066 0.2053833894293187 0.22970575349065073 0.19468447825548452 0.19568940848167168 0.17001414059799627 0.09518041367518172 0.07903031269567352 0.06344093457738116 0.06395992429469013 0.0983622319672177 0.1277765267758311 0.1584345722263563 0.17544550219806485 0.08450143381953312 0.04780162916990925 0.03580120253638219 0.03426735162192751 0.043281946029806374 0.07827695324133511 0.12323803629844023 0.09447436714874792 0.1579929173293165 0.24209915809257174 0.24122535351226457 0.2100392477638218 0.17928022990611678 0.11274242930321643 0.12788693784394287 0.11131290923446999 0.08634042234328763 0.10887684738913285 0.06613882031708007 0.05274527939973854 0.01976897156920766 0.011210682341027282 0.013508189126365385 0.01956704859561792 0.029639250820763272 0.05271797513608386 0.05386910163283127 0.11965692850169109 0.04753745538357217 0.040249315416546076 0.041409402310116854 0.100877156979967 0.1723225938219624 0.10096886770298007 0.07231199222285323 0.03660792332409674 0.01227524811868116 0.014592358991655771 0.012497302538929365 0.016723011642814038 0.02427827622471895 0.021780806589849103 0.06732987893632116 0.0702820374035549 0.06228518620179738 0.1701247936318529 0.15676701855678743 0.07790092030868208 0.032371741885583824 0.05954580759879327 0.0573151591348266 0.06542467324039375 0.05715704573456308 0.040265457557655496 0.02190879302398722 0.028442004581056998 0.017420037528856725 0.056324558717912004 0.1718287015077478 0.12025331659362408 0.13580013753288112 0.06769626231428393 0.031589440436145144 0.03895979010790179 0.05691180300686719 0.08392878148899242 0.08241707811610098 0.12930071640142232 0.10795634821326959 0.1248628027737785 0.1183862175107718 0.1761710172520363 0.2546683581769536 0.25966041062324 0.1821216411696598 0.20860090661023986 0.41802410182933086 0.5186760689163473 0.17396615180544314 0.05742363068172852 0.03746994466901573 0.025347557292311647 0.012271654021837188 0.005390437736199403 0.013152657432962622 0.02837283051197474 0.059550448101705455 0.13686848515347802 0.29594026953848657 0.4211329222718887 0.36589252157191515 0.2814451539016957 0.15908146139003618 0.15082237027150056 0.09211661132925034 0.06727489619432901 0.02762319400104725 0.02827004284616569 0.02484100242119253 0.06342496897924964 0.11262879140402672 0.08523213089136135 0.12634134507346673 0.09519905461545955 0.1061268178756754 0.11261890543586264 0.2512476867049299
0.019985786137692113 0.014811217236456408 0.008027325554695614 0.019682570214203915 0.08454650784601535 0.13956859844993694 0.13908040541431987 0.16048379364832666 0.18642644228614624 0.12116268693499961 0.08271800542293505 0.059892929809848366 0.06031185096705133 0.059262968371461285 0.003991561962461026 0.009155006136945079 0.02029800741474152 0.06447093327158876 0.10861261989672409 0.07712716945452906 0.10081933271229007 0.0983712627948054 0.10678009502997172 0.13532411316180326 0.15761984743053403 0.17017757193762056 0.22458610796440626 0.1420635816171785 0.3016396802370478 0.7543511874784318 1.2287247080751502 1.9047456292771723 2.4718459968805315 2.066683984575264 2.320001805846839 1.8504429068054087 1.6975085291688528 0.6586791934161011 0.22080286401286847 0.1573483156728008 0.10955748672566568 0.079402537660819 0.08406400021306136 0.056446459863914174 0.07954338562207987 0.0869375605727436 0.4634826235395823 1.0 0.6471963719578396 0.37612590804609325 0.1705809777435512 0.05475966797891949 0.04206058892192457 0.023238716768706206 0.01605987340904397 0.010974659126017158 0.015442407079757864 0.018773287863048813 0.017924626963800424 0.034218144176037725 0.034771563487739854 0.05974377845284772 0.05715093636980056 0.09837234005641905 0.054132877468861064 0.054352769893216614 0.03909999238306168 0.04560409700593687 0.04540647397289086 0.06549087938375958 0.05300978156295239 0.0984204702748084 0.05893866693413603 0.08607685449905858 0.10134828847663631 0.13103559196010228 0.1906503937683244 0.2442786859917939 0.504923679104538 0.34691011665981203 0.23761152697211707 0.1322476789796344 0.04905333797178152 0.014149284927247678 0.018683939457776546 0.028657199085979662 0.013957069854945374 0.01301004576239994 0.018143763826041423 0.035420102988310366 0.16991364154103897 0.37158391385603323 0.4197838994329813 0.2124718413451034 0.07547217964595429 0.037995201589231 0.01856146620078044 0.014295937240579449 0.01297669093065205 0.013759794100385908 0.017106155139338115 0.014007124977745021 0.02021811932226183 0.021851728241568825 0.0389098482658774 0.08188216181007428 0.2468902591913328 0.4660494525485319 0.5182393766781731 0.6943042589821977 0.7875063603472697 0.4462067256367538 0.33740625521354123 0.26321287301718177 0.12714622532026285 0.22693793269477563 0.17960821398111035 0.04062217102808069 0.0181628247097752 0.006669224104046664 0.00911935785892003 0.01382548615510171 0.01545234910517191 0.02083092675816956 0.0263132377894076 0.04014666222545663 0.08860950093936669 0.07620412032354794 0.1512265246236358 0.07265441771291205 0.022296400273108884 0.217101896931814 0.14473105882475437 0.13054574682636383 0.08899544896685682 0.08199277427399344 0.07471448139895315 0.09272869691109943 0.08417828646744406 0.11235710110892895 0.13305029849537772 0.0571753509905228 0.068139908246169 0.059465054461466535 0.18007350375858883 0.036775349085295395 0.04445064291259508 0.029478679632341458 0.028256656103797424 0.014340314041644448 0.008131057344813316 0.008501806723994748 0.012248444994386102 0.011777363067307976 0.013367430465355044 0.06781077840487199 0.19943533463923904 0.24242961877895458 0.5145861059739008 0.5571990504296374 0.5870199203808093 0.38103212539397435 0.2135465342031456 0.06220046894830256 0.05970605329224372 0.09056774108875468 0.059185000350517124 0.061095245049760466 0.03824333482094707 0.06183086279386449 0.05449157681356368 0.024601746691380533 0.02484360994114956 0.019928028751207996 0.024933318334194994 0.03954984791966961 0.06578458346396925 0.06698621275997944 0.10642272322232695 0.4424337920285927 0.14763716685590397 0.059649934309950386 0.1949141183445248 0.348991550671575 0.13607885093359692 0.07793998795052257 0.0612947917881308 0.058638942009123646 0.07195624161218007 0.2309540084363677 0.2152306507067239 0.156751169786697 0.11298620015627149 0.0640391395797263 0.062388970133255416 0.08706278245957627 0.11979837770178985 0.20522658725459153 0.2931260531312973 0.22901782092358444 0.18412110738686127 0.21277075682211866 0.19646607314143447 0.2176001250904198 0.17958582185067068 0.3364448005211092 0.3510178683014836 0.360347961349513 0.1993097563336166 0.04073880479152121 0.09858762515843439 0.15677808690363165 0.18532952150247747 0.18588772822997096 0.09676003465625603 0.1551099776886934 0.11349841456440778 0.12978519525070598 0.12111178860106986 0.13361283741725902 0.1665784236752645 0.11012172217045442 0.1761379525984425 0.10560494782620856 0.09975253093414542 0.06879094257609684 0.07324480577653579 0.04738125463535185 0.054117845083196475 0.05146876041486296 0.05087251822538529 0.05644390563416928 0.07734792521447433 0.0625103226682536 0.08392616888675698 0.10208080808671681 0.09344634564359126 0.04371920988071931 0.05725515309056597 0.02452398565242479 0.036079363961670885 0.035068091235820636 0.15301828018249133 0.14803390943297878 0.13803343501584206 0.11808534454609428 0.09249491347443951 0.05015182419564916 0.044182836183228894 0.0376752508645077 0.03885125921367434 0.06011941806456577 0.07723042908490062 0.09606553914322309 0.10721594586166414 0.05202233249079467 0.032299299169384385 0.02483684946742395 0.025282546014644476 0.030967001009002924 0.056657617774084304 0.08298403880667074 0.06155233884185762 0.10380364650122066 0.14792928162909963 0.1595950719007827 0.16079485799985957 0.1478191441877327 0.08415261864801309 0.07658218399547037 0.06879151522831489 0.05776928666506633 0.07071288312270865 0.04432701091100038 0.03517443249124144 0.01604328028345778 0.010802603195202947 0.010615962479813765 0.014659037161508072 0.018872925991340023 0.04109329548886079 0.03994922552174684 0.07005975055063186 0.033694521313796244 0.04043795668488435 0.08080081017695145 0.07851106520681297 0.1039860168014843 0.061040958491420896 0.043481001455690046 0.024082341515020422 0.0107297717249836 0.0122550438096013 0.012793535507612372 0.01392581359711418 0.019199192508471005 0.017370005138236257 0.060919482822079686 0.0547506813837066 0.059271609558438285 0.12214553153053928 0.10221684273211307 0.058971426700021944 0.02297526749643734 0.03801037764834334 0.03626004844757047 0.04368959220934481 0.03740765081958686 0.026845109026250154 0.01816425470958211 0.022156628734259654 0.019081619005756698 0.013869545569224427 0.06436234252478717 0.02583836800771258 0.09102834392887703 0.03504333296147193 0.016295648475830777 0.030477807076928872 0.03357985378332597 0.048711084134114915 0.050818448555148735 0.07553604062381948 0.060834012242157925 0.06955571528638053 0.06743082198561572 0.09030187848113119 0.13557867458973133 0.14333850838475484 0.10136131847448211 0.11759892229293763 0.2591772826364649 0.31598189703733787 0.09562531375774197 0.04928245288267975 0.027470391735436913 0.021305622113164557 0.012506586656874534 0.008575800903911782 0.011780533838446166 0.01879750074414301 0.03542433924245711 0.0799964991756472 0.1649116687065531 0.2354535459565347 0.20654185499695452 0.16522060123618845 0.093407716507308 0.0902168650428355 0.05662947834707237 0.04133941683509484 0.01854282932879612 0.01731540839453886 0.01804240034672035 0.04141358384283868 0.07865747409899 0.060607357727959825 0.08643109783749019 0.05935256625121094 0.06615203374520899 0.0859146466143067 0.20560674683483074
0.02659214760774481 0.017471920892391433 0.010552354090903158 0.03319181066232245 0.13801093248491392 0.23575147675840014 0.2356556401329812 0.2962223809490774 0.3552134808893805 0.22257871759924325 0.14851637783908966 0.10624726161299257 0.10398464961448815 0.11440616487796997 0.00869375879358164 0.016597039040035864 0.03291831796076875 0.12223114190531124 0.19671542334851821 0.1376222564412371 0.1495112910712756 0.1381404300388594 0.16625471612202342 0.2289473522894834 0.2714988938932544 0.3049840741798049 0.4095920406203225 0.27567873948672095 0.5560756518154788 1.3573830621650256 2.5092067551270905 3.5946268917126236 4.604224780301534 3.5963552274770487 4.068300748141763 3.114392946078894 2.827428036318072 1.0648991333173283 0.4596257726855225 0.29030293925525674 0.19118148847759875 0.1323396429302172 0.14084677070964863 0.08984720520695628 0.12077894356927107 0.10159019050489725 0.4369852363542105 0.9634437388002227 1.0 0.6594826672269712 0.32418528287212894 0.08117219229454109 0.05855561784166131 0.03421114422764445 0.023965233970924912 0.016820011037304447 0.024496731349377295 0.03500005765667167 0.023570400617796236 0.041458612197030675 0.043555937679599095 0.07791243163376478 0.09316599596575231 0.1675160546057463 0.09064513904738854 0.08897150420740614 0.06446395235209765 0.07605340553072881 0.07998862206653204 0.12056864204535662 0.10338360042790241 0.1918377648384983 0.10822589780126708 0.1648257822350916 0.21831749162266698 0.28088724195935394 0.3469934448665366 0.30821290729771317 0.6059566783533475 0.6212598546621213 0.7030520863922629 0.22521380134186203 0.0708179702945741 0.03155373710101492 0.0472540958468215 0.07193368192964554 0.030693476827704902 0.027904377084018238 0.03230043798362596 0.06303584328666831 0.3894630568432945 0.8152154789145876 0.8424046772394848 0.36124855986130266 0.11249681241066688 0.0666962564807212 0.035352002472650294 0.03582632685433021 0.033093067800092114 0.02897690858892314 0.03805818003949528 0.03420788243088152 0.045471296344033726 0.04737495183705178 0.08768018990427814 0.11782658770140118 0.3235495652803006 0.6580704538719788 0.9239670337148619 1.4144412788617486 1.573265321951907 0.7647242334379355 0.5254922951517004 0.4519855579197406 0.21730724544240546 0.3846317980734008 0.2665891602733854 0.07185169020873265 0.03551258767404938 0.014232493174457263 0.0186519362752328 0.03139950206556291 0.03709339320408039 0.05429137835187124 0.06290316308549523 0.09647404048580929 0.18610757338305137 0.15562393935838853 0.36439457442625267 0.09528498222949404 0.06213962147837899 0.36803585469315253 0.2578330817122675 0.24612579775154356 0.16553161246619827 0.15049774298271654 0.1323724281943311 0.16794787003560727 0.15203626252197228 0.20451529033913404 0.24168656671313338 0.09552554858300367 0.1163359803092367 0.1123036611336596 0.3285616619030318 0.04806274042720807 0.059496467854442195 0.042186452095003386 0.04054399817131975 0.019978256240271428 0.011471822895322146 0.01410983911371132 0.022029027483925694 0.02574569201959015 0.029971120432258594 0.14550563015292028 0.4127750247421262 0.459508975352964 0.9265504561022458 0.781631466150795 0.7393053099812884 0.4836961880289757 0.3098259831722877 0.13531779156465928 0.1460376528401042 0.19022989848360639 0.10865136984178264 0.10666587901430638 0.0707878135850858 0.11437962897382353 0.09874928410385668 0.043108835305078225 0.0387456523643878 0.028201334045754617 0.03410029010883156 0.05738243179227941 0.09531806850124637 0.09267933336579404 0.18958219810817104 0.8750442503862383 0.3275099519766513 0.1210787038685035 0.4277191496295623 0.7433235413101 0.30078665997637727 0.15041070080462127 0.10863483739882823 0.09317583137796197 0.10374903819350399 0.36056417898441734 0.35046276618243255 0.2571770895188667 0.17555914242145385 0.10098051173985341 0.10803859067438577 0.1624009627553747 0.23705070999963934 0.3954191910081865 0.5119626040365545 0.3383115044516888 0.20961752186737084 0.22268752542445316 0.21369797764768966 0.28011287006639435 0.2839607959109494 0.6173989170097851 0.6187100361434584 0.6828437167310153 0.3926635836475466 0.07351078171731903 0.1355644486163274 0.21619009907441336 0.2564229519531191 0.2624571154884344 0.1389801751844183 0.22811139223802665 0.17607822710811924 0.20540464617019424 0.19602871986691878 0.2200601897780873 0.30424230876841285 0.1781747891527323 0.29430815159208595 0.17956933835156452 0.14474809982287357 0.10050016735394801 0.11317665614677883 0.06721356137866315 0.07873272720400984 0.08125062124155964 0.08136475328948407 0.08555203132824638 0.12262666036618626 0.10763215884738338 0.12585129479866664 0.15357424799339817 0.12330588566456863 0.07901905718321042 0.08585362200634011 0.04505211967276563 0.08003516657508596 0.0784421013572066 0.26648521801720093 0.2744141639402138 0.24960600464256466 0.21506358850484822 0.15740969079645167 0.08143955681614261 0.07269472277373722 0.06231098112000997 0.06227769263729438 0.08906328784131094 0.11561663452112704 0.14204595298420986 0.14619234282228452 0.07576516919941632 0.05170448913782508 0.03989643274131808 0.04283378451046269 0.04745063965201194 0.08420516885625429 0.11709017856006673 0.08519571988964268 0.1399042350551945 0.19767209500862787 0.24294124476013637 0.2797495225775076 0.2675214216913864 0.14298223779100983 0.11278624326277638 0.10203879028668175 0.088281949682498 0.10887502057263786 0.07315972654337918 0.06380420443405355 0.035261623481826265 0.030445539735798055 0.02590682303200965 0.03859007960900937 0.04259197296430802 0.07456164964610526 0.09284328589438247 0.12117963643307436 0.06396406022160285 0.09166967315225756 0.1961178733298279 0.14807345846122705 0.15195367109145644 0.09069793337728661 0.06642380625918629 0.04047621750155759 0.02240320941236034 0.02335321577339022 0.023571937351182314 0.02335108753907814 0.030291233480062345 0.030645927425859032 0.12795733556948502 0.10808342730627903 0.10204905815623957 0.18732199135678104 0.16886199224127327 0.10773082590363496 0.03935307289798012 0.05838437981194763 0.05592996957774924 0.06599235032426379 0.05716169365679586 0.044881500096883784 0.03507322804082287 0.04469792550126501 0.05144617656170912 0.03455135951773839 0.11132221497865662 0.06623437296489969 0.1646037750649823 0.054921291833060056 0.03453201939582016 0.06915130609911663 0.06253509981020147 0.08147776458829165 0.07943521217931988 0.11208733759721215 0.08772285771165736 0.09835866130773249 0.09581674250286108 0.12675741290449916 0.1887863570521548 0.20648100573695402 0.14180106166578224 0.1637496389779852 0.36660228521828253 0.41994562595382023 0.12378000561243349 0.08595773925871981 0.040297740968583795 0.03303356060238768 0.022200059672214754 0.019081703024581117 0.023174040807490325 0.03247819271615827 0.05405181807213779 0.11764445906029597 0.23633302385399874 0.32907827444870463 0.28691515064343726 0.22975766500897643 0.1331249784911949 0.1292468842861651 0.08448824709331351 0.06381652914311285 0.03475838253305444 0.03454481585620045 0.03679076805721832 0.07389843272104978 0.1318297124374394 0.0973513355753054 0.1350457538138277 0.0893303939337236 0.10296371503682718 0.12795746522495138 0.2930843200708951
0.037089319134233176 0.021470279052814196 0.009778306396676142 0.03325861474148652 0.13132096981199803 0.23973703447692665 0.2586452368572459 0.34665279110979785 0.40815853484421305 0.26113961990703605 0.18543528940234297 0.13017002808689357 0.1259205885813024 0.1383366586978597 0.009633431437166043 0.02111271110150057 0.04465574128730743 0.16374400243118917 0.2448740585283143 0.16700422396445488 0.16973645589269304 0.16170347519997777 0.19964587050511762 0.2682560318514193 0.31701095378405464 0.3500631862359842 0.46849699289484653 0.3042694643958058 0.5663817309008621 1.310053543827115 2.676350812452915 3.887611166527904 5.053344272255983 3.801036136077676 4.248948415419204 3.2923061027208314 2.9996357514656347 1.1353256271078203 0.5318781242002101 0.3411300193325305 0.22209743381932334 0.1573944304265642 0.1682676182767991 0.11304356938919138 0.15271768887360693 0.1274706266496424 0.3970591892748299 0.8358857960809519 0.9845251104195024 1.0 0.4165642588034622 0.12440284014840788 0.07541834705442818 0.0412046394130209 0.027257404621978506 0.018052710371482622 0.030081209602648706 0.04289265301730433 0.026737689754433365 0.04575186545444794 0.04711377714271018 0.09160180112665288 0.1163190481512947 0.20986196892151734 0.1112563486317086 0.10883663778574416 0.07572895716896726 0.08846435913646596 0.09251845941069153 0.1389811267401154 0.12005466781130861 0.22179102431421743 0.1313860147549195 0.19569880344361296 0.22578233243011475 0.26414442035018776 0.42021604292205167 0.3791443071743115 0.8338735817826122 0.7846206447823543 0.8488496177768218 0.28310052417488035 0.07831758639875673 0.041107360125975295 0.05494889636385114 0.0802063104310888 0.03356036796574313 0.029376170607704838 0.03637805186789732 0.07799949495292197 0.46209670965839844 0.9201972151367549 0.9491382690400383 0.42431326919433837 0.13578260229938752 0.06962294251433512 0.0363234415493874 0.04062313162655062 0.03958382568703782 0.0344245184578751 0.050888039547811216 0.04700484778020892 0.0631872585072359 0.06650985538854733 0.10998060943455985 0.13759916444034834 0.3433270369523685 0.7910875504774677 1.0617980602647594 1.616818850769601 1.9398167576324272 0.9227097884097833 0.633910538101125 0.58928925300027 0.237669708740577 0.424189352926272 0.328833762510719 0.0987996774501333 0.047639146380442504 0.0213562006509457 0.028567963029076788 0.04377461527139625 0.048775883880084296 0.06782222935595784 0.07944121401397963 0.11508023946303499 0.20254721903457257 0.1796070221936834 0.3854202011953244 0.1153873875923148 0.0850524692173902 0.43735992667043794 0.30672695268902533 0.28881117025656505 0.19348329693826652 0.17949733690182015 0.1596347563905595 0.19992940332619596 0.18367464143108575 0.23500386095671416 0.26404113783540084 0.11120588644565599 0.13498875421592127 0.12066837388397175 0.36718655342984796 0.06494931242767113 0.07350579756274998 0.05283115079590569 0.04835685883683644 0.023222914563711665 0.01034716610034668 0.013406556733623285 0.021615143663599557 0.02497747385376331 0.03326842776582339 0.1714467654617942 0.4703244561644258 0.47222785896980235 0.8805375985416977 0.6710717052849603 0.6063273224371454 0.4360669572911812 0.2771904636004563 0.14330781344134416 0.17025442695540186 0.22271002391729997 0.12744645835389337 0.12721496005721264 0.0830701409073812 0.13090108121511418 0.1112588542792171 0.04826530585606381 0.041688381579028135 0.030961119130746728 0.040886643467276725 0.07137213467802413 0.11681432850578294 0.10811490932811858 0.20618043507218187 0.9734782795167123 0.36979696028339987 0.1448862767874486 0.4729966309304095 0.7989065506580013 0.33901056732730267 0.1728905591559261 0.11813837761436984 0.104638699324559 0.10934162160803654 0.3809620124156769 0.38190520983717013 0.2838689219831009 0.2014434031810284 0.12038360880621106 0.12683419433427803 0.1833238582124233 0.2505720730175192 0.40769766999484475 0.5220179532861533 0.34384154303084136 0.2139235113796198 0.22781666531612998 0.22171358097843247 0.298113414949279 0.30650065094401946 0.6725118020568887 0.687079005047666 0.7634712786453526 0.4348314609456673 0.06857917138237059 0.14819291656719102 0.2610873058446042 0.31667287222704993 0.33585312870420736 0.1775543068717934 0.30487375655869475 0.2333401505739155 0.27936485896661617 0.2691907132956547 0.31042482646971875 0.4070870602617049 0.25044849807654385 0.4110105314153913 0.2497447905143123 0.21794203090435382 0.12784088321436746 0.1448775761180165 0.08724100752019834 0.1032253941064789 0.10337595287941595 0.1009333063099462 0.11125321223072997 0.1497113281922567 0.12859728205989573 0.1632736014940716 0.19439276923512266 0.16271146003154516 0.08975204277141198 0.10201646975365683 0.055411691189264374 0.10101150699987387 0.09778583112772547 0.3764116018495472 0.4084070804218721 0.36054446113006744 0.3212995083193938 0.22508528258398922 0.11167942910548612 0.0930078672676929 0.07542670601891924 0.07561643394748918 0.10913558251857364 0.1580332645425864 0.19144278717882862 0.19630381965125016 0.10325848439022534 0.06597755010990043 0.05179218674979164 0.052165685645430525 0.05799755403648345 0.10094018222055082 0.14026334162610082 0.08781935226796272 0.15292733642793938 0.2204184335830965 0.27797102786123856 0.2942900420112301 0.29645274314820474 0.16266777510026711 0.14319665797302422 0.13069472685882907 0.11047605813338998 0.1429029452561944 0.09367450486306392 0.08126868776601628 0.04084882119787949 0.03026344827518364 0.02501294559494652 0.03735071527805449 0.03963604792464061 0.07117496573815599 0.09379340943973216 0.178818654666572 0.08142664768894665 0.10037093463912411 0.19877004305487686 0.18143201495345826 0.20548554822526416 0.11968972567780368 0.08789131305374803 0.05115700093420501 0.026128107272281313 0.029094104700688794 0.025906632924539548 0.027176883100417683 0.031343205634312823 0.032936477077987025 0.13822918531252654 0.10702353979402275 0.11532036078555767 0.24937337919457914 0.25147373708159587 0.15163628022212747 0.05408749739149939 0.08083702524292107 0.07633155279243485 0.08480655663174622 0.07560511170890942 0.059263202611478785 0.042143699045191475 0.05305662060028889 0.05869431842673469 0.053149606323280106 0.10362232540014554 0.11796649770232816 0.18614500158008876 0.06047611550435516 0.03674945495997747 0.08161053344993718 0.08613323312933813 0.11455983447084622 0.10713956860772045 0.15409160271958997 0.11820734687721994 0.1266514432562848 0.11674275878385047 0.1580268808753444 0.2341312586693488 0.24749223579343282 0.16498554802656515 0.19797574047202604 0.437205911755311 0.5223482947830909 0.13062646443832976 0.09113714954701992 0.03992804018477609 0.03270835707096802 0.022893953470909188 0.019655574260241653 0.02870091536547707 0.04174656177831507 0.07373453440355728 0.16117431020076112 0.33142967156660963 0.46950086297299576 0.4008633793306471 0.3120330810490885 0.17720795164054048 0.16390068959772813 0.10011854074517547 0.07242066462885076 0.03353198586052515 0.037119597594747006 0.042767128229228374 0.09768407352748863 0.17135697077030831 0.12268821652703688 0.1731042051854157 0.11560380577999829 0.13153885835826992 0.14878562286358352 0.3186515243460664
0.06512514717333245 0.04462491006259631 0.025149323529309164 0.07754912955063036 0.34100056583778326 0.5439741711527963 0.5383264846507493 0.6947077431131707 0.8870550208933489 0.5672488457015895 0.40019443198695714 0.28752325543305807 0.2654480431918428 0.3172158634297729 0.030540862010467944 0.045086423966917956 0.091590390788032 0.33503093175840437 0.5179433959697815 0.3373050269872841 0.34484795469144686 0.32256673109830203 0.37827761702926355 0.5229634358305325 0.633517029263093 0.7197348845148878 0.9519171100415079 0.6781153797981687 1.3415612428721522 3.162601871810742 6.071789982026953 8.58754544455759 11.17692576199709 8.392641812872245 9.087816006643715 7.002852688763245 6.121182108305029 2.1839429760489044 1.1995800774814844 0.6995824427538555 0.43558740908249094 0.2987421827090387 0.32877010128141887 0.22269548581216234 0.3329501960342963 0.25413243611490516 0.6287974480457499 1.345230672958693 1.717390959309374 1.478204330839142 1.0 0.2537517899178705 0.15934544649465396 0.0853979046857277 0.06418622137959819 0.04701854060358261 0.07725134584661233 0.1252491216215994 0.06507206875484324 0.09507184306613498 0.10375852272108411 0.18381789224142428 0.22886878620115472 0.4010932326059401 0.22044341605037487 0.20080249549222262 0.14256560069630325 0.1651910055640502 0.17283665599372458 0.27505822594585577 0.24606088946788734 0.46675618252517903 0.2873395790815454 0.4944747825529825 0.5737332003080011 0.786336636917052 0.9960422561847019 1.283980321173542 2.3724969800536195 2.3478000152118788 2.949223089685263 0.6734450513453554 0.1492600011155692 0.10479172456388193 0.15074274488840828 0.19463759541403372 0.07846380452061291 0.07574964473618695 0.08632229491636867 0.17507162877947172 1.1497854577604005 2.321579276203592 2.239067452019757 0.8696542600961978 0.28519039853102485 0.1886475277311502 0.11025821595862473 0.112606689733943 0.09516043965423704 0.07374432092172592 0.09664056410500432 0.08706425039864556 0.10805373875052228 0.11684277078878604 0.1950966321587549 0.32433110931744935 1.0042371845505298 1.9499258218112918 2.9995477587559956 4.935394091451789 5.1776286677465535 2.1174473490289976 1.0935380635303384 1.0243703101641548 0.6433122304631839 1.3593450563342824 1.1029799421107531 0.2697109836266932 0.11251276011126735 0.04269970844446223 0.05865465677753435 0.08564980875160565 0.10077757120476788 0.15471835442969978 0.18286184074434483 0.27882676348300706 0.4957445710377927 0.40458777972150656 1.19897199374025 0.31629685957655324 0.21953266142626823 0.8274568774200722 0.5830040691468572 0.5712752833235498 0.38217692486445703 0.34451131249577116 0.30087227634938285 0.38132978407231743 0.35114324686067594 0.47370280945498267 0.559016051793128 0.20464748310814163 0.2857191852763255 0.2927642548923655 0.7707891994313957 0.13518582306033158 0.15844080173648045 0.11876628555354099 0.0996589635359346 0.05324353035831924 0.029823342296324332 0.036918305528182274 0.05121921015078391 0.09051150516048569 0.1282688671570559 0.5062662122714762 1.204718158254523 1.1884292075117036 2.15726249034939 1.538931678147052 1.3966120674792943 1.0677867263570788 0.7557329902099922 0.5204349078865733 0.5288037484075128 0.5388484857209007 0.2732459042814933 0.24983834839785765 0.16711288700947785 0.26029115362324495 0.21834629797015087 0.09129784082812889 0.08071603804598401 0.06015647773093427 0.0799327081420243 0.1386252375094588 0.21983207629472717 0.2096477652458771 0.588025464367762 2.2911827718610827 0.9803163023704412 0.3115401234638041 1.1075075510932533 1.8066022942167264 0.805438641011777 0.3904195390563889 0.25763279095825226 0.21185634784681956 0.23254935673729454 0.8049846068607047 0.7904723353431156 0.5825297292249036 0.3901986150373198 0.22744638585350038 0.2769235054929278 0.4077951664800522 0.5969147038728623 0.9696962767673087 1.1673438047750717 0.6967820419885502 0.4168332340243344 0.44031773182518263 0.4908041234356489 0.6127291989407069 0.5902382354693697 1.413844846769311 1.413280460085602 1.6566876735340177 0.9514891521444921 0.15884821878058414 0.27539890087889496 0.4733640262325302 0.5878587673214304 0.6476046021949882 0.3390943122594392 0.5859427115050995 0.45671121622523275 0.5521549795492873 0.5510800444049904 0.7193612846670848 1.0345767055488246 0.631618295502626 1.1566680461954044 0.6781530911156205 0.47214192109953523 0.23507468375270324 0.27962474720506425 0.16626503055072792 0.21858517925024187 0.2249374665288515 0.21338045894745017 0.2527980586056932 0.38326263906825886 0.3195923497030026 0.34286791297151614 0.39048337339390227 0.31407328096068443 0.18735930087285085 0.27831233003790945 0.15969552553296268 0.2442071764718329 0.21428168565024092 0.7799124701446521 0.9401717827342557 0.7957128229121645 0.7000388084509369 0.4931380541946635 0.24505161464320477 0.21028400418303778 0.1794960861267247 0.18632007438693168 0.2545240392176342 0.33405498751361895 0.4386267335273349 0.4554464725686674 0.2507461101325357 0.1742828201857059 0.1341222788382255 0.12280211090135643 0.12469417641859543 0.19153851434575891 0.26232393327787873 0.14979961800128105 0.2691910469864479 0.4198708186487718 0.6072965982880975 0.735372662461168 0.7103991644764042 0.38482710182483587 0.3086391768044593 0.26962799396628584 0.2213826724506064 0.2749657599794505 0.18059995692185254 0.1643508972997295 0.08793645813377476 0.08220144633195743 0.07781899856309851 0.1429213937313833 0.14026225879739176 0.2185760604967736 0.32378859898625945 0.3703188684025675 0.20776619968961857 0.33996222789986036 0.6785343964350862 0.5127103337421395 0.4403323654168938 0.26950118602885054 0.2179484209763709 0.14317211463035848 0.0852577187728743 0.08879570478397264 0.06719327412757287 0.07168476043840688 0.07452015846925168 0.10634167243413879 0.498065512338131 0.3136656404328923 0.22999375050788318 0.5442750428784188 0.6337423652769436 0.41585015394801866 0.15671009650377116 0.20879590918249152 0.18114107009426791 0.17850586638333782 0.16606294646991296 0.1523114779717051 0.12509975212654129 0.18062112495426982 0.24089091356568984 0.26793121931956027 0.28825700227204276 0.44558482130322097 0.6934466778250041 0.15432030615719386 0.07017371010779377 0.1664885759556017 0.17057767763198123 0.22365060709178994 0.20787380677947057 0.2967943256281628 0.2390342917613403 0.260670625613689 0.24304628169784442 0.35117458054064365 0.5403284396333272 0.549042302757712 0.33194015745658495 0.4319276490053498 0.9317901563227349 0.945740299516586 0.23320839089667125 0.20407275003078237 0.07404895179374399 0.06285147377247748 0.05704787143133459 0.05841372563276268 0.09116089491867138 0.12232090863243061 0.19440293361302943 0.42251394340538184 0.8851680354717516 1.2541366678340113 1.047123796107835 0.7357833269432943 0.4077489127950903 0.3591593128633079 0.22911262466374135 0.18577503525249803 0.10381316374114569 0.104905922681818 0.09991312829328672 0.20267208603528825 0.3318426318625633 0.23558712491158987 0.3317263403254446 0.2485069833320932 0.3193013868854225 0.30074030168244686 0.6701403946017489
0.24146313675454814 0.186048226079065 0.04847266277253611 0.053489634082014625 0.16866749380391652 0.3561092001267763 0.6277082210980985 0.9225350587704052 1.0138800801150385 0.8019929134407952 0.7841652581009763 0.475616962973063 0.4925562763984755 0.49273912814885873 0.0626107904201377 0.12556066966936041 0.36329704286192144 0.7069365371112767 0.8325809302929961 0.6354218254715444 0.8279872841570635 0.8605719401422071 0.9067991407124606 0.9444632214023575 1.0904164731074895 1.1100660496163193 1.3422785676457407 0.7148632873045104 0.9151055141642247 1.5949137447781248 4.022728297922775 8.466715771271355 12.535841244522105 10.818253136622143 10.619846396655985 9.56581800166941 8.619411891401667 3.2215072481803224 1.0846129881463145 0.9916305593779066 0.7198071558030489 0.6113747145720022 0.7084382375909576 0.6293766835462289 0.8639019689260203 0.8208965831546543 1.410321082340172 1.6429291044323635 1.635968765978769 1.6794791484164013 0.9653859401786539 1.0 0.6507684238577582 0.3044696654829818 0.2156226821779694 0.13778007205530002 0.261327753606785 0.301268072898174 0.23262893194180773 0.3543034271702874 0.27749705259790997 0.5523942332047858 0.6254624259698353 1.047835453620621 0.5263117312392761 0.4309058758452504 0.2362185750042789 0.23750358991797318 0.218816739024176 0.33916717024131127 0.29804403125555345 0.6120078225714678 0.5725294475158359 0.77500726691035 0.2934530838473205 0.1534608062021248 1.5708416310636408 2.81937050574093 6.410059567843358 2.953591452813114 1.418543420977355 1.463995463405426 0.43371518650844265 0.30245069593989077 0.19443092463046777 0.08882670242208184 0.045454630295317794 0.04218292511559859 0.12448192330791986 0.3697111683865689 0.9464544631334215 1.7823897948604157 2.234320875783956 1.5870188535586829 0.9236107223628156 0.3174559862895774 0.1479049251691223 0.06524753691390837 0.05660505642555366 0.07167031753083594 0.14471336717086955 0.13961437521570497 0.2328782785596267 0.32097582926613955 0.4884328443165937 1.347514438896755 3.1684199890912845 5.8553785212906275 6.010257697804844 7.322097329838201 8.310388593158196 4.10174043378587 2.74204744131976 2.0800387373116687 0.9449902096867308 1.919561587868659 2.105881667865314 0.5358145582535547 0.2311451153146545 0.10759392415873684 0.12654741618400242 0.1486619484434323 0.121525875125042 0.12371831085201968 0.2312941187576262 0.2645185953889994 0.37458587547394706 0.4990256917875176 0.31882643503583896 0.8450845819512857 0.28711082527455434 1.5207717953361901 0.9413426562081745 0.7397012076090299 0.4866444115463217 0.49642602661902774 0.4723858383535986 0.5653262213743968 0.6213133707370172 0.6839274103227776 0.6784383054492497 0.4750743041627437 0.3237307445754158 0.3177339072542325 0.8871417882964735 0.5046197724748442 0.567900588196838 0.43282216473639046 0.3235400284816849 0.18064506613158202 0.06549402885358982 0.08144438994055464 0.08838746375490186 0.13242474243839725 0.24867242688307686 0.4995710443393231 0.9251691150083934 0.7898776632559027 1.2135861811753268 1.3026866028601591 1.4764267346520625 1.6966425533873257 1.0753473235956479 0.6363582523023961 0.5150702143918384 0.686423059148095 0.505782781226084 0.5033545285508348 0.26610450796026286 0.3333001997401935 0.24439182588304117 0.0929089712041341 0.09377039256089667 0.11540151782067512 0.2494459693596501 0.4563511511258105 0.6276525377109364 0.5611382739335019 0.6918612335093233 1.8483403360469224 0.8492571183920413 0.42697609634025785 0.5194147297701588 0.8503085176566759 0.5579765060031902 0.4727471742702533 0.30991755378859187 0.3698033736289552 0.3931837754866475 0.8996424131448736 0.9437722757131791 0.9207932203426308 0.8386550750771088 0.6044046472520176 0.5641512812645872 0.624744618316548 0.53648907686733 0.8401610584724031 1.0917580129328468 1.091346538022281 1.3068781382403223 1.4610875272992543 1.3172983101763998 1.3025476196903607 1.0196172938635493 1.4393417985518762 1.869215976009347 1.8759358661481957 1.1111441621201918 0.15453539315802903 0.6764288556166169 1.4026865663197965 1.7188530149168268 1.980309488298323 1.0394882430976011 1.8104769155567078 1.3557240681314398 1.7025002978280068 1.598537339011681 2.018756630582064 2.1863804283312085 1.7922146320509051 2.44239127547953 1.4251707545025611 1.718669482255256 0.7535838164300139 0.8121376124410419 0.5139163341412166 0.6248191210929113 0.532965884656873 0.5219656737379079 0.6467167481091457 0.8570634232703214 0.6671048701148521 1.0032295245682536 1.0271660010584294 1.0246286513450957 0.35337494007747566 0.6158539082237915 0.34764488413908323 0.5044955316104927 0.3838394939832414 1.9709343745433394 2.0909402140513564 1.839759122729005 1.849681032215714 1.4797426354534835 0.7651266347154208 0.6027541913157334 0.49872618259310864 0.504778698012487 0.7798964292031392 1.0528209290485981 1.3381549717232502 1.4613321727348862 0.7217571996284576 0.4067205190203481 0.3022013504827366 0.2474698361524864 0.2812385974657693 0.47937968553733096 0.7299099738884657 0.3162721863287548 0.6731775426528624 1.081206782968351 1.215869002910491 1.0335633648391889 1.1143993895179618 0.7218622898513937 0.8822476305087338 0.7489377496352835 0.5606740724503434 0.7778547918099753 0.469761653411148 0.38098053584390024 0.1263303438290698 0.044956553081314965 0.047714776694859934 0.0953155544554614 0.12064006888215033 0.17094148370611117 0.1855310823139492 1.047727229722503 0.44169371521722833 0.24741764186123244 0.31574642876965814 0.8442014863123349 1.4420562517875013 0.8410553797573439 0.6244258060927392 0.31920001231094813 0.11281281335529848 0.1262559207826368 0.052649733065911364 0.08696694341915298 0.07815766178046683 0.10204567200037905 0.37582258541219354 0.1954439485327055 0.33528591794227924 1.4793018150141772 1.5673612810974356 0.7930888115278297 0.3073241697704584 0.5036619056816009 0.45359148379939057 0.4455014159357459 0.4243876979983548 0.33099882946319564 0.17683098008752834 0.2438322298885481 0.1554886543049475 0.3010287519772921 0.3914651092488015 0.868244640863744 0.8678783183511958 0.2851925025651872 0.1711564333250995 0.2551679234299914 0.433929918952171 0.6525470164899522 0.6066773544119036 0.9312236124569407 0.7374409234662987 0.7654475755392578 0.6579041225146727 0.9280009858726473 1.3801078889206608 1.287676683494046 0.8564067714441151 1.1541349520468505 2.310331097585139 2.931980393202546 0.5566297225038057 0.14681541938623605 0.07387819323825298 0.05394400667179573 0.03437299647972819 0.017811591394709333 0.12418761968876638 0.26140315782750717 0.5349724632459247 1.212389638273954 2.632035418508915 3.9094536556273902 3.326378322083955 2.3750261389460685 1.3083445897920138 1.1528739618265487 0.6481757414119323 0.4795007941647139 0.16229553601426205 0.18609281037180644 0.17932431853203398 0.5198713041565615 0.8872036829775906 0.6110362380868166 0.9196616212071018 0.6881422324173685 0.835957860968181 0.5975349524220337 1.2368436496079231
0.2274001607633893 0.16873445495104672 0.04901279631346809 0.0796014777972964 0.4368505528191668 0.8114619225817581 1.1750927305052667 1.492316196264725 1.7899447529066923 1.39207730804844 1.1852731564043801 0.8186952155533845 0.8161688475404778 0.8976228674197333 0.0838397319445924 0.19055742105624443 0.47682956451949066 0.9301417407645007 1.1369353419857655 0.8497161938366337 1.0569429596650814 1.1494679150392695 1.1958960717690983 1.337335991717237 1.5369505611729442 1.5737887199392986 1.7994550680503079 1.102369387128326 1.9167735729998403 3.6551172607223186 6.535986326203191 13.507136918267172 19.44679165940663 16.62042378728635 16.870340027464124 14.756138887669072 12.720126434951132 5.0232518830063295 1.7287362222786873 1.4588602720392294 1.0115476178562257 0.832088901519954 0.9017336585032019 0.7004315321697397 0.9123380766923731 0.7807377863357692 1.4157327167151446 1.8315960384650511 1.7129024452337107 1.477806797059919 0.8798889058009569 0.944545322162643 1.0 0.4754705292102798 0.31682509057903413 0.19046361100541467 0.30610849479503943 0.30759455221452126 0.21790584398220197 0.3313236879493944 0.27165858112723534 0.5813202136715114 0.633740386908451 1.1662775532018594 0.558769084589682 0.4861506708170807 0.27909488030441193 0.2900136649138139 0.2825190380183779 0.4474252377058702 0.40371041503978544 0.7935614984674593 0.6269844196976767 0.7554273217415498 0.4732844781614396 0.45266369494048375 1.8762185198311987 3.712129780443732 7.767594200985658 3.70351333066818 1.2328005720548958 1.578665111686561 0.5025972404951488 0.29918381405942823 0.19491289634592662 0.12739207522041796 0.06678345297504701 0.06087723043458968 0.13948723440330124 0.4198757687542119 1.699316983011799 3.3249663421769857 4.055033985701915 2.5724240748502942 1.0959594615475983 0.3018674853288862 0.15894462904526113 0.08780363223356435 0.07555377312731633 0.08889909581389924 0.1650210723822768 0.15607189594916837 0.255069654035108 0.3634845019182686 0.447912809186371 1.7654324056319448 3.9036356297764403 7.714738865903179 8.152196607544221 9.511129056827878 9.098243186557328 4.0861363648220355 2.7056538978884124 1.6197184723169247 1.008535905404253 1.8815205590780468 2.027043516096503 0.5759122672025101 0.2669713855639477 0.1324686802183449 0.13808706824534203 0.16314088126745319 0.13544271134216598 0.1443087320334875 0.23199221532866945 0.25534692460714215 0.395887074788572 0.5600041419878042 0.32250696265532786 0.9174297802516242 0.35635911659365865 2.102693118153549 1.206904428298427 0.9428599347483658 0.6136712008529691 0.6156716457979313 0.5686699559906448 0.6960451233024112 0.730162400208668 0.8671546837400438 0.8528253808968026 0.4284117026680341 0.507575091211154 0.2643308790108514 1.2220193218464863 0.5233170331694784 0.5617465846574957 0.42624556389841894 0.31644283764902226 0.19015480167376575 0.08004021544951145 0.1029425851381632 0.12946024410926874 0.1424615614869473 0.2205604504152717 0.46289781672038693 0.9034107708332997 0.7117639574704171 1.3838998279952759 1.455474053707831 1.499079143212905 1.4878025872488212 0.8817175340306079 0.5710777446555501 0.5645199354332707 0.8118796495276241 0.5970875336849282 0.6342312256174557 0.35699108349481595 0.48173257764722305 0.3471987247337921 0.13648253799743307 0.11566092394686313 0.11776965041094437 0.24943802206735521 0.4830913133680601 0.7293295555053502 0.6427858309476033 0.6868832089243554 2.8996072117441134 1.1498999388905797 0.6465553999907419 0.9068140014376184 1.4866783299477349 0.9113304093825795 0.6886993762666854 0.3881314017386924 0.4590772987801594 0.5262197026993873 1.5199402135056204 1.4351764096476507 1.2824963818651307 1.0833931811168278 0.7388975889051387 0.6529300804133285 0.8022890158900537 0.731725288647733 1.2090232668107184 1.6131777656659325 1.5231781052349849 1.7521567618447544 1.88843110423826 1.7006269117314503 1.7835831158165103 1.4564253529257098 2.343818805102134 2.896326472181826 2.987865803242179 1.8506418950534795 0.2609589834912392 0.8180079661298798 1.673683536378963 2.0043961333079934 2.275681060541523 1.2099536145586665 2.1561425713791893 1.6564841730620143 2.0145348629120288 1.8965421271005725 2.3312215897976842 2.4710635737726108 2.0571949851709275 2.386088708579627 1.5142427257362419 2.158299856668912 0.9477012710622003 1.0810222035475858 0.6866053513705468 0.7920212482068366 0.6536344399430165 0.6740691803695089 0.7641847281846373 0.9551458695122123 0.7807047995691443 1.2114736517139022 1.3048854496668647 1.2013749716551319 0.4245960637482108 0.6708796103448169 0.37028677283733474 0.5555230166399308 0.5087962976451869 2.618110084800085 2.7504458282453492 2.532819651438699 2.3512935577252994 1.7826231105349104 0.9290447645774594 0.7461995663050973 0.5734057838324383 0.551676268237341 0.8272886587115204 1.1170975902500284 1.4119465739845987 1.6085114297394267 0.8088687607317848 0.4463522427363946 0.346481594459314 0.31538076354170813 0.3825636426976625 0.6579118372208428 0.990045080558896 0.464385727475337 0.8631147466013205 1.226122052253691 1.3401083642621405 1.1243353549390935 1.2021064815872362 0.7037426706739337 0.8746040085670674 0.8165792357673362 0.6572110562525934 0.9478231525617389 0.6089780854289555 0.5201005243228715 0.19146296735156285 0.0759698664852438 0.032924617742196356 0.06907845821145925 0.1099137085981074 0.13198069364439066 0.33310177414669423 0.9446937170695532 0.4314826159347065 0.23193053726256943 0.24797530900550643 1.0946437947115653 1.713131531136617 0.9159894773836462 0.6444211935638524 0.3032424598010911 0.09234551493948581 0.10391569577140558 0.04854915652693497 0.07434866952846754 0.07309338680895994 0.08533707996745744 0.344676310331142 0.18751297048513232 0.5842584432224224 2.0216304717792193 1.8337557068171857 0.857094171610767 0.28567704714734415 0.46311017005916266 0.4391433004316454 0.4544371553108633 0.4389283389152863 0.3220028809169903 0.1622056243734943 0.18686089180667703 0.07998168153521557 0.20512243132519742 0.5663126279984148 0.5989375363386662 0.5938085243786116 0.3400521147703027 0.17878361620655908 0.38060994562433836 0.5520560083860858 0.8179887178857739 0.7481193408997802 1.112394932824676 0.854864554010685 0.8254435664096039 0.6472993091602065 0.9264186853868415 1.3932827466759559 1.2105129727687403 0.7943701878994958 1.1390381919036494 2.52593081377291 3.270984374792405 0.7220189492942026 0.19417320960057735 0.1310149008386242 0.09927649150820239 0.06275229678144856 0.02675021257306453 0.118037744220586 0.25614347525351727 0.5500305753739534 1.2488495134050435 2.897880771576284 4.502038174771367 3.867677402916542 2.6832349580164783 1.4442765725780817 1.2351841479926606 0.6386203470529921 0.4653263726328331 0.1483995648137843 0.22004082665583258 0.24898908396093217 0.6798876823963363 1.1030287354497423 0.8037477826493363 1.1292618464781143 0.7316097877597959 0.8142968447985277 0.66364015155591 1.8397630655421928
0.32254987757639886 0.33167012451867656 0.16670040349298793 0.2654657185456938 1.13302234891535 1.6016994293118394 1.9881757218120057 2.530229053370644 3.2637536385228914 2.6130887365977324 1.9441073015872479 1.3399394384462522 1.333816131921675 1.5153785885168363 0.2354916262345852 0.43726074847914265 0.9316748548094618 1.6376817628844789 1.8490299245164468 1.4381123965709057 1.691343335809605 1.6999119270246732 1.7692170168145085 2.0761960239218573 2.3756721621963104 2.4927534691583637 2.9445244649893847 1.9094276581509615 3.0970719776404487 6.246542228298107 11.898219966073341 22.712747520930154 29.99334336442014 26.744097679252647 28.64080627036861 24.724114681586002 22.59647831234459 9.194305571939296 2.853703929106289 2.3080622405431503 1.6109488019242215 1.2957346149056426 1.3505357459417062 1.0210233831603268 1.2028155942703886 0.89206756177503 1.8229377528112602 2.51752952988127 2.4896583030589663 2.008606446685116 1.1731228222362866 1.099381548461982 1.1828554843038757 1.0 0.6972391436289049 0.46966978613744254 0.6547560847499798 0.5959589320155473 0.45498841630524733 0.5986536090445513 0.48966679339457814 0.9582712860104696 1.137012734927462 1.7341008215440004 0.8814873263285435 0.7528011169950872 0.4591932014221755 0.48159220468059727 0.5023721448704203 0.7594914989006691 0.7020838422896181 1.3207676879970656 0.9859521332348312 1.268583273558253 1.0758836593544883 1.2443835465493547 3.453383115777995 5.493350594111067 10.942987103949518 5.367346960855673 1.7473457596154363 2.2406300460080653 0.7188950859319174 0.47645442423115103 0.33729031657656844 0.32111204335987625 0.17098804858236719 0.16690214219943864 0.26225825272338327 0.6503930578844259 2.6665779330069004 4.975825969065692 5.797483606502265 3.2702889299861178 1.3791434796807196 0.4611291369437068 0.287528858554191 0.23187821252393817 0.18896453925942483 0.19189631133129414 0.3158370147886479 0.2922807093703733 0.46925180144531486 0.6725736367231561 1.0987847486003948 3.625777051568216 7.840763355255948 15.708379392659495 20.53981544445362 23.200188501796685 17.220505450405955 6.424092740407306 3.7786671323103427 3.458490500499603 2.1307906893622826 3.223172331122979 2.5027696976072207 0.89988860286732 0.4413579401014835 0.25551956709872353 0.25647344928637633 0.29590937523193056 0.2568934222510065 0.29028977810357925 0.40336314355739217 0.5333975284271562 0.935720454710349 1.1760003752235253 0.8599660820721012 1.2753277808581678 0.6069822659291693 3.1004761312953866 1.9086180969954871 1.555738481093293 1.0118769366938143 1.0249058741614718 0.9264636096251333 1.153410218420981 1.1876714083313942 1.415434676288585 1.6022755772343549 0.9392961587162988 0.7983730608237896 0.6932495498439442 1.957193501693754 0.8644028334176296 0.9105695106765869 0.7254110935831692 0.5344804002937991 0.37048429144138345 0.20702263588063144 0.2492219353923952 0.29948874727853075 0.2623737333830932 0.2968022950906436 0.6020459956767146 1.302549539592574 1.090809995467647 2.2088166565740392 2.091482839371683 2.2838606971010207 2.294015842700041 1.368129330951269 0.9224395497436001 0.9103270233104384 1.273132372354311 0.9429398046269135 0.980979964536135 0.5908446194764487 0.8207931810584326 0.6156612506389365 0.28048069905181083 0.22042672004358094 0.21756058677978504 0.38143863784759896 0.6848281413826085 1.0023251326226803 0.8570580711814668 0.9070492937198925 4.4487954622252595 1.6385945959760473 0.9201810645866086 1.6207165546930649 2.995346283691441 1.5246941016755708 1.0131433411736768 0.6430650905915616 0.6806399182943689 0.7166174766368525 2.1263472275778046 2.065110665271246 1.759137269516186 1.429766479662248 0.9940655325362066 0.8826332007684853 1.0693898383185763 1.04001106145971 1.6925698993162979 2.3162412137562844 2.23513054301386 2.6249978439367463 3.159428157906342 2.9495723577583925 2.984234354158884 2.1102207293843565 3.7268574078195016 4.80033255600509 4.66155731732501 3.001689031013357 0.5570884852937917 1.2960723901409386 2.3642221313133263 2.9713335225238247 3.145445841829592 1.6853670497441422 3.0582144168406127 2.389528484494319 2.867147968417837 2.7757926808725433 3.2502796313564897 3.5729402797582623 2.9055195808042265 2.974228034109067 2.0985943535649425 2.999643724043742 1.4864125834723079 1.6528872924911795 1.067760769248775 1.2046894766567713 0.9626206471969446 0.9853036926860278 1.1040510657904583 1.4986737031961272 1.210928467965721 1.74555086439702 2.099379187638754 1.8706239959568691 0.9326925570316202 1.313192808883926 0.6459609881597 0.8696800739475631 0.9115128416160039 3.6479843111966774 4.078427841478257 3.762211116333835 3.5173977834141135 2.611962548905529 1.3548800083054386 1.0874979046796256 0.7931934403169323 0.7361934222043023 1.0186603935646557 1.4905677152810435 1.8290118759570995 2.0265102997604494 1.1112318138484742 0.624561225006381 0.5089026835711412 0.4832794990550383 0.6062926373621264 1.00131638548329 1.5075238418376626 0.831803264383467 1.3362188635896124 1.924039199021108 2.0026986780951357 1.6551098270644684 1.7007697199253267 0.9607325279721102 1.2189966498568114 1.195276542845063 0.9852309771846302 1.4277115589449418 0.959243729712146 0.852572078139502 0.3683325288612013 0.20428612429593973 0.08684351612410621 0.17216590502591006 0.24610845400314693 0.3152701198136962 0.7546938438240838 1.4887774823324496 0.713444806200788 0.3958235930760355 0.5030934246162896 1.4813107124681537 2.2190070331240883 1.1709273476740454 0.8711170080336299 0.4201129183667791 0.14352392510754775 0.1732553210582425 0.12384694747262426 0.16982443592577984 0.19873656304063306 0.24588024443846704 0.6538313178425463 0.6747041164421461 1.164570710390945 2.8372088574584953 2.654868653555008 1.3785307631842056 0.49793042028102197 0.6806640017332506 0.6468239300673712 0.6700102933709953 0.6408524943576603 0.4631538371783047 0.25999133275207204 0.2862392133595137 0.13013756471064436 0.3992125747337507 1.6656948605390265 1.2774928330856776 1.580894286986071 0.8967230273652923 0.5215837982740369 0.8061320440473905 0.9518817531864705 1.2974466549226236 1.1782901068618987 1.6992451102606134 1.2876601899443803 1.2816815389553833 0.9935651770977442 1.4700335858955282 2.1415307688552434 1.835943776885174 1.1891540695399188 1.6553980812703215 3.6192386448539295 4.526998620483507 1.4360836486766062 0.39291581276013254 0.30979105340112156 0.22756468884001435 0.1612709283738123 0.08816216972040099 0.19951573848054366 0.3720247609800922 0.7788550592522968 1.7545560979924024 4.06811566787911 6.184705281794714 5.202665298438664 3.482859414271228 1.8442081713497678 1.5340986896238893 0.7958633790404003 0.5790828342155213 0.21068174207933407 0.3539527169444822 0.41182343002782346 1.0298523073445895 1.642986656755184 1.2087262703364017 1.6488544574177533 1.007693758295408 1.043415193992755 0.9656411626447052 3.3424331946941868
0.40530475568107366 0.5090244345604598 0.25556366839126443 0.3236488173296006 1.3237853641510762 1.3923486895017312 1.5203448679284415 1.9033653527744556 2.9090013838618147 2.586073384224145 1.9928408366195427 1.152070396815956 1.1892225817975024 1.635879781710636 0.5487604230114052 0.6776073887700773 1.2687593269002773 1.848868495306546 1.7427434806747004 1.2379253503793957 1.5944386674348228 1.4654323795115936 1.2514268709703105 1.4343830438569933 1.6687208434461174 1.8488050145278883 2.1205252060004747 1.5658759545340544 2.630135038054044 5.526291994630464 10.031517468986916 18.772126786294443 24.042842899073765 21.716111155308617 22.51748636151482 19.291723526831557 17.572214338406393 7.395243922253803 2.2160643869608294 1.6461738183238137 1.087062386288398 0.8736981600009426 0.9582892208496366 0.8336246489290529 1.075978345241256 0.868218811354966 1.7028192827998907 2.2667044079353613 2.2721874679762952 1.7311056600723165 1.1487576574825855 1.0143531882379924 1.0268759746116551 0.9083894919519437 1.0 0.8452002936464905 1.165533371700642 1.0495673947053386 0.8374319865302193 0.9517686676787681 0.6835556369670752 1.0694198509149768 1.185563947192202 1.5285589579539234 0.8538443256572108 0.6387132040363744 0.36017903472734225 0.33214995264119407 0.3237132150125775 0.4778369317855142 0.4423384545668622 0.8743938532764491 0.7660735654289778 1.13820613171085 0.8773469634343966 1.6066234436974138 3.999380646369466 5.303619581275464 9.274845186086617 4.693908161738197 1.9510575262661614 2.3181840078120137 0.9951547523339642 0.5969392533484023 0.29862524191203643 0.23070459929138742 0.1395669813203069 0.22764595986274455 0.40377791777890837 0.8920554955668402 2.5748842451694745 4.35752244735433 4.9790357079014225 2.63982546725349 1.7116600096796515 0.7871120153336968 0.5171377110555183 0.37553618323702515 0.20522821158869445 0.1808120193055015 0.24984769698376488 0.2415115959510906 0.42843322885290264 0.7091226304744778 1.0949051503195246 4.879306402602366 11.695554934772293 23.417596326889395 30.067194831789134 33.87599764036725 22.798180090760642 7.236752946159569 3.701870143004491 2.709074116105501 2.4411119504066368 3.642718930014671 2.5839650393066544 1.0769243266336108 0.5211445433822444 0.3046932352970172 0.27523639088562457 0.24561770550392378 0.17700964269415756 0.21498429611213365 0.3352706403889343 0.5780690131853099 1.2047383259044362 1.5947857130210192 1.2463044149119358 1.3818986288717356 0.8384212463859028 2.105440693307814 1.258174286230212 0.9575315157314567 0.6274915378209723 0.6736834615646612 0.6532188313064206 0.8157005640145459 0.944031252438016 1.1395746631428048 1.5627752848342418 1.0755519383950265 0.7679939569898969 1.0705301618168093 1.6245776205641158 0.984576288169291 1.0995823308201957 0.9978231824710191 0.8216997552150442 0.6659795707232424 0.4224872997279924 0.3857644011100937 0.2819589795298418 0.31036132598892313 0.3963196497565194 0.8174389751982999 1.4941484372673375 1.363484434763159 2.33997491428472 2.172640967295837 2.664584763580153 3.1408606783588024 2.011930395344372 1.4023845774040697 0.9361271603589808 1.0174084582650458 0.7461583508046735 0.6880204404932656 0.3855592624399376 0.5304502521516322 0.39818345315390413 0.19862994790980948 0.18032350395152152 0.24546938951467862 0.4088570729822203 0.6486189313763664 0.8440918472206597 0.6608388214904 0.7708169254783914 2.9732281704092696 1.1972381487426402 0.704255243748445 1.0369338171176719 2.050121394294774 1.2462864037286017 0.772171165530896 0.4476416610699698 0.4830708976330277 0.4889742700978587 1.3927922610956323 1.3478839757958154 1.1341081724307085 0.9272943877902777 0.6919165103554793 0.6161310225174368 0.7287804018349444 0.697815028946032 1.175058148645055 1.6186998432236426 1.7535367308631307 2.173323153174555 2.868392303367508 2.7172319453585376 2.4895829954996813 1.3251530039504475 2.3488294256615347 3.816428694929709 3.500678630936756 2.3554535053039842 0.5037252444183604 1.0061017625161752 1.8050211126394529 2.621258710776636 2.5756935616498255 1.3428566826114483 2.4722657901362624 1.9990839295407008 2.4912116168192777 2.4529606303444207 3.289000608201641 3.8384337260369064 3.147966087154411 3.134813892463238 2.355189280570339 3.193081518805663 1.2189069439506557 1.387915284423632 0.8855993934727876 1.0151811775680204 0.7937321291710071 0.8701082849153452 1.012245621702791 1.6502710639841824 1.3071333215179264 1.650708382618143 1.9268334011667145 1.8950306796508736 0.8357130330616813 1.725922975586624 0.8432462463141032 0.8890833977404938 0.9136157997593577 3.276778505815801 4.061297049284824 3.6937610075018816 3.505060780431503 2.6574565816655236 1.3874605601598822 1.1118949362623622 0.8249834643261433 0.7709064983030963 0.9920886164091928 1.5511381425295112 1.7816805144586894 1.7895521489328368 1.0546720818627038 0.6301815032064717 0.48667043668291815 0.42868775601929837 0.5235375973979295 0.7962896956347131 1.219562619528221 0.7016039986417208 1.014960905312342 1.5906402842306882 1.5594284384882098 1.413441260577521 1.5484307242176876 0.9168195578308682 1.238807197256508 1.1511951080377578 0.8715943416049791 1.2510208216478444 0.8572167292322963 0.8040978378549754 0.3350172414849477 0.2383855046825669 0.11656290837575527 0.3031019888587227 0.40238095571437343 0.5372482938973753 1.1327527159153448 1.8181320736578932 0.8333838651843882 0.5725697737045966 0.7273759414018045 1.489560595094177 2.070969916751566 1.0917918551322705 0.8686102560346779 0.42302995993992054 0.16206026119771064 0.19464910273778094 0.129899365943403 0.22551620333295297 0.26827281837441563 0.37446667484419655 0.6910593929578998 1.0280339272450525 1.3022873407438946 2.8529152793827177 2.967641798918158 1.6894487597411636 0.6798159935358012 0.7850224842756205 0.680772204376491 0.6182089377429666 0.5751014996577593 0.4250750506951469 0.22413528453346288 0.2690696953968813 0.14474953791450568 0.5402930676808323 2.5520722862568572 1.590577595436443 2.3569408001192174 1.0306814525487158 0.5641697658607905 0.7824996841802412 0.9291906947162724 1.2424463017386367 1.0810843848414944 1.5708027641453068 1.2242629531034637 1.3100200895393064 0.9942267476096384 1.4802833871778651 2.051654069285641 1.772842882129616 1.115210933769811 1.4968158812225862 2.900366725255176 3.5449553941239413 1.4900960508159318 0.274347769926145 0.2804436908171187 0.1991713632759464 0.17469971368095294 0.09570051228783558 0.24281809583715952 0.4252748138741206 0.8299001493850796 1.7997110719038687 4.107543775035018 6.156657471107823 5.10085706999636 3.2525575447898243 1.740596901183053 1.4255358715131246 0.7762166585283886 0.6210582106660939 0.27865893023931587 0.4212594264067529 0.40598702733077363 0.9504930569436386 1.3948979064440494 1.0208019842773777 1.3830473490040942 0.8600416772215216 0.9863399223382628 0.9255600405417951 3.6676905837830853
0.4560662375712532 0.6529568927575409 0.38461965878523724 0.4333715172171702 1.473372430258862 1.1363211452170248 0.9748053682894319 1.0516192075682276 2.014354659726404 2.12448196171834 1.5174364517855992 0.8973274210302202 0.8574623877532304 1.4137099743729609 0.804611145392468 0.7563433541587175 1.1819543064960547 1.394031845867253 1.0937126655182514 0.8276468331559792 1.289272357819234 1.07804486269582 0.5761492643625524 0.6715832942526689 0.8123264496644443 0.9761613809687807 0.9780688924743436 0.9601885946413584 1.5640779738956585 3.6219551628552784 6.318127753123406 11.011920583397481 12.563861101239835 11.62450147204631 11.880090527238437 10.250267090148489 9.307731787910907 4.425575546406637 1.3697785874727217 0.8496466466958438 0.503849443868111 0.3927169979841815 0.4408807890580902 0.45050104711340166 0.6829643547458271 0.5783871590388068 1.1487669993979868 1.397800171563227 1.4390969122121715 1.034624522817637 0.7593762895097227 0.5849011027055018 0.5570724964348113 0.5521845384114493 0.7627125935238469 1.0 1.4238609715009394 1.2736204453092215 1.0452294756761042 1.1080194221390116 0.787807099010316 1.062533244718924 1.1128933088368496 1.027226550502503 0.6953393428073382 0.43229327757261465 0.23872787661404374 0.17209566349476751 0.14567551950232338 0.20089184582205558 0.19975047433009496 0.38924740787333123 0.3902671221886524 0.6860025416172723 0.6578456524484225 1.6020105279477168 3.030283123358535 3.1955254308564984 4.566042590292822 2.7547368760851536 1.4891537260446643 1.50778434661744 0.8577601692655539 0.5233731775758773 0.21451770252995503 0.15669786692815202 0.09987254407349337 0.21294417558060177 0.40992599813298297 0.8247096398162103 2.1351657486730935 3.0484200205172787 3.124495094364503 1.2439656540053812 1.1912922475545187 0.6973434456983134 0.4789224309619559 0.42514984050823945 0.2171405014236035 0.16345927398979038 0.20195810527383407 0.26893829069764724 0.442169562886486 0.675718349522864 0.8981165878727645 3.9724048796531766 10.42987195623393 22.22358155290683 29.8044208506943 32.38942828951792 19.747902785747453 5.595217482046509 2.5087548836518803 1.8420502902332752 2.025827254308771 2.712429301058792 1.8346994991706302 0.9466243285960217 0.46078661197273535 0.3043056644982529 0.2760751708144929 0.2279031824446667 0.13157925604947887 0.16961633178124425 0.2595673140287288 0.5569562009383199 1.2174922438689186 1.6487488227311988 1.3403503962788503 1.1549916589075562 0.807591407836204 0.8152471965536717 0.5156313493617575 0.3543096036231233 0.24879521344346606 0.2740890317033113 0.31591280389927917 0.395663284576844 0.5463981162194395 0.6884430762098237 1.242992727322466 1.052585830835327 0.6272069155719825 1.2220488483384213 0.9956416210667149 0.9238138005133374 1.098386316149994 1.061990146091677 0.8998681309066426 0.7542260588117531 0.47048241380005723 0.3404309038868678 0.18604645116903276 0.23846471594093607 0.31652814093804177 0.6488606722931302 1.1137255838444802 1.129644901172419 1.705720539030479 1.513777877813513 2.0123032457852568 2.644888711620395 1.7798563825430778 1.2365692684345102 0.6950653841594608 0.5833226663956982 0.41597992358604036 0.3220538935144753 0.18446801534833868 0.2546148787797221 0.2109874091049328 0.13252678613506816 0.1641816419529027 0.2742651898816597 0.39989437972915093 0.508071033839366 0.5138781455241055 0.3488070109579291 0.43068750435129255 1.405383138079966 0.6868160736858261 0.42012496485176665 0.5013906727994084 1.0902588403329059 0.7664194593148689 0.39937660366049704 0.2278270159239542 0.22594494747686975 0.2179451202973793 0.5414920105593586 0.5006497817847645 0.3338786390848398 0.27783666880274077 0.2838496415729535 0.2792200770057231 0.3205759352983511 0.3172572365979149 0.5560122833197819 0.9655982319179925 1.2690052234618618 1.842953547542394 2.4850619237871827 2.404344780492612 1.9206797235534427 0.5939853319105912 1.0340048884050497 2.6772044352912876 2.0969206734503696 1.4685253128056326 0.3819457375051203 0.7354921307420378 0.9439827594889634 1.674494605582073 1.3295822960768966 0.6648324018549063 1.2000095785288316 1.0529121647771065 1.3955775011668978 1.4020525457049104 2.2688699857703933 3.01182037019598 2.5548207404412935 2.4823477308502047 2.0223109825617116 2.490903935267808 0.8185889538063954 0.7623830561405298 0.47076307615642965 0.5555919288833185 0.45177028868927527 0.49230137453493655 0.5956506634533976 1.1779201506724042 0.8981550545666227 0.9868486561792231 1.2682551085556517 1.4363968362929722 0.754218454034833 1.601019012348715 0.752517344879079 0.668209795219149 0.7095453554526386 2.0067606487853666 2.7517909299037893 2.4533801168053944 2.3582094236093787 1.7737266422386384 0.9085997093201865 0.708117217396668 0.5111479912540301 0.46707632987390346 0.5451808880530582 0.9924445496638146 0.9967731261732633 0.8756077144944212 0.6103484714076381 0.39750870856650816 0.30101682450379563 0.24594811414179338 0.30366513064382894 0.4192406467057136 0.6979110496347274 0.5798304536522751 0.6847859173279706 1.1609854321724906 1.0128599643729952 1.0295257721972952 0.9765308294274215 0.6181816418886865 0.8627016500737132 0.8026094079828968 0.5749191364521333 0.7796984974171739 0.5504443392387893 0.5547245452646459 0.24299329055258295 0.22637537874363303 0.13558265726968305 0.3433589632958982 0.41623417584352984 0.5430523909225936 1.0937992351696308 1.5530786029475672 0.6773767940529174 0.5586961550522901 0.6895914412924016 0.9996065008740597 1.1967734859121715 0.602684053214304 0.5112675774338776 0.2633503689677245 0.12111203468727592 0.15456686000304598 0.12493898102090116 0.22865672737349846 0.2907047194821307 0.3873619786582189 0.6553378559437422 1.0932716436473282 1.0785513606356856 1.7625529801990734 2.07878980189859 1.3261828970433527 0.6075134619164395 0.6192498931273307 0.5093890520440306 0.4208470076035188 0.3758384073647176 0.28728599016295586 0.15711702959115506 0.18998787572701906 0.12733099994517294 0.5674645751467837 2.6962652282746715 1.8677298337108332 2.848242763347997 1.3165283748625793 0.6566515798458828 0.6489019124855632 0.7269225285582813 0.8986730188691233 0.7524444797168469 1.0843845547653188 0.8911855398708697 1.0142933909455096 0.7829667968138708 1.2354604869875507 1.6477325306229855 1.4843450918093242 0.9198800072033595 1.1067458756496302 1.7636688162995364 1.9453242201346421 1.454747913496809 0.22522431141780164 0.2703453667872719 0.1742181885795438 0.1514917368842077 0.07919705337816822 0.18990157863337107 0.29384179745228417 0.523919293732116 1.070413752156166 2.498422765916689 3.6349449289241096 2.9195189967155706 1.7959442751704144 0.9518448603037724 0.777975702477014 0.45414039481372687 0.38229575677925703 0.20700761010925445 0.30921401494786516 0.2652109520034191 0.5874632650070745 0.8161252807128174 0.5733626550642373 0.7725861773333905 0.4954022316117856 0.5912960728164538 0.7465651852134862 3.1031990613065044
[truncated: 2,166,605 more chars]
