# Supplementary material for: Dynamics, nanomechanics and signal transduction in reelin repeats
Source: Sci Rep. 2019 Dec 12;9:18974. doi: 10.1038/s41598-019-55461-8 (PMC6908669; doi:10.1038/s41598-019-55461-8)
Supplement: Supplementary file 2 — Dataset 1 [file 41598_2019_55461_MOESM2_ESM.zip › BEBs_Maps_arrays/BEB6_CrossCorr_array.txt]

1.0 0.7990559084950895 0.6325420681651732 0.3392632282676852 0.04540757064497818 -0.19299037527588758 -0.4149693318388536 -0.3425478768718985 -0.3257437501357025 -0.2649000759899058 -0.09850913224200232 -0.07664295525621516 0.11279830813802862 0.17383266777981501 -0.02348278493059038 -0.009193000262083266 -0.041684019243789464 -0.1420620281512566 -0.4535953162925002 -0.44356398331621116 -0.47772979110255703 -0.5342592363746361 -0.40163705816355166 -0.48206017892975134 -0.49241329725686495 -0.5235498005870317 -0.5410120959778565 -0.504540179017289 -0.4483675890561406 -0.3331179227044684 -0.3843637460016649 -0.3744808035862783 -0.33365878960301504 -0.4028595686746744 -0.6592961024986584 -0.6523295478880727 -0.6831456445925684 -0.587849831284317 -0.5092812362385555 -0.4708307854710391 -0.1512106628116387 -0.027788417778694147 -0.2650562347035746 -0.14470767713255264 -0.1335785720425064 0.03188121246533763 0.2311487351921489 0.3106824639113527 0.39714631569319814 0.40207629698028124 0.6403374538681614 0.6366958169424384 0.6837816828396469 0.6561277401659482 0.6278836732100309 0.6237931628584463 0.5675791647444838 0.5030617536781591 0.33391434850387564 0.11080050309457101 -0.13983684060293225 -0.3212281967935646 -0.5156200158783003 -0.6531369315525978 -0.6322855083477035 -0.6205055736702512 -0.4747756855813472 -0.344248955468695 -0.017707974987392492 -0.08803631381424305 -0.33769810449156523 -0.4630704501945304 -0.509422930185451 -0.40972538540278036 -0.4196797564646388 -0.14639754112369177 0.12197178779928144 0.2199600341001086 0.31562519782241194 0.3706432116739007 0.34423471963825064 0.3664123006757409 0.22879817656962467 0.14350951116648375 0.20377007938737476 0.21325997265105595 0.20009555951848468 0.18137860104992323 0.14774033322509078 0.28761953797506107 0.27014696279014316 0.17193616437647383 -0.0006384903560519702 -0.023000474270849884 -0.015859738894638264 0.039415068730373086 0.018470346039375567 -0.01206503262269385 -0.003989889166603416 0.002640120920705937 0.06388853193734305 0.13963266618558284 0.13926601680466472 0.015399041176931286 -0.02877012963973724 0.059213809087129976 -0.02426581224926876 -0.05939500357534062 -0.07210430458007391 -0.22743464913423767 -0.3358593573215539 -0.5295769150522882 -0.3717966225707713 -0.27403682570047994 -0.4288843385403716 -0.5580115519157438 -0.47613655799659665 -0.38643927306075593 -0.23370458506028916 -0.0496342477735815 0.08674124795821525 0.30840814518548626 0.41228543884938085 0.5459689868890922 0.5906724185263125 0.5561503589083027 0.6072535797597919 0.5113645872928748 0.47816441349612 0.5904550477541382 0.584545898645275 0.5751076750733791 0.53447942096705 0.5047274496418578 0.43476602530796454 0.3711985315344262 0.16215224694027042 -0.08928600450447927 -0.19074837141303022 -0.46821713123457287 -0.4515400126078276 -0.3909168332859438 -0.38848041493166013 -0.4709945884136858 -0.43174109922660986 -0.455446772618314 -0.5975333590886438 -0.6289248319689085 -0.7141363802794086 -0.7228947814014702 -0.6676226635311061 -0.3560472677044124 -0.19343528188402068 -0.027036900269541045 0.12050502690807159 0.4237223543481008 0.5847471874127527 0.6200640908757968 0.5506575580398344 0.10803131834369699 0.04138915429681043 -0.003540364515099244 -0.12120014304000229 -0.5056802053054581 -0.5172620856744992 -0.530034122145629 -0.48729839523194884 -0.4052639542799696 -0.31183954911905787 -0.30027722407238566 -0.39041285294567896 -0.16377939441099645 -0.3429297558968076 -0.4186523888060056 -0.3189311920226236 -0.20284075054219636 0.03442219121701274 0.08981897127227294 0.2143688863928779 0.26114398338242273 0.13919669119413558 0.09632854402249152 0.19155864302238718 0.21436544939933488 0.1505927980554386 -0.1336604567792767 -0.09707521342636354 -0.10749264707394605 0.004239020562997635 0.13152839015818366 0.31085351605725775 0.2685056441546812 0.22002808230262122 0.25753109349948655 0.20762020192730585 0.0671772116138936 0.08368428683630633 0.17390022218435577 0.1189590885009928 0.19405486716003315 0.30133004635776606 0.4164525356060382 0.49618745326167923 0.5466764372581291 0.5030321980905049 0.5168770325081445 0.5051429918848752 0.47506834885769306 0.41289697412702275 0.36406921498926076 0.467618702437046 0.37408580541097575 0.3343130366113363 0.45490632336289016 0.3808299376393417 0.4545312184057549 0.5769177382310167 0.5563260275319394 0.580966363365157 0.5443104042650848 0.7408423247581823 0.7653609808650081 0.7039619851036262 0.6411052701527581 0.5352157126575225 0.42373062889030105 0.3290714555918413 0.4077675989597901 0.48894047938077495 0.584966225748086 0.5536276128255655 0.5800062657164842 0.6426755749034052 0.5395933162642012 0.5647856910221678 0.43209926390691733 0.4687424455159895 0.2564770215597817 0.17799050908748465 0.24741956956430927 0.22405555878476777 0.34805781897132476 0.20012451324629812 0.20265066345241856 0.1610285232622399 -0.009094234170432624 -0.07553763179063602 -0.1148582304955185 -0.16175036134987555 -0.16849642232995066 -0.12839793794440146 -0.14700168446318349 -0.24018611852376281 -0.22843541373979126 -0.10775692556129288 -0.02104481147972205 0.036219737779896434 0.17237225700405068 0.1875879331524179 0.27921207271395826 0.25790444689651787 0.3726635243787817 0.5757833607653188 0.5007721518713324 0.348706064297592 0.15480332058713914 0.026613294426027174 -0.08746637487348716 -0.23472182878614328 -0.2881645047809897 -0.2790200982582543 -0.17574704482020598 -0.20638014762053836 -0.19238451926551325 -0.31605483410414137 -0.3744323028785048 -0.47266655659969115 -0.47368466984960417 -0.4609702758157354 -0.43157337468904483 -0.39259369655528825 -0.1633849401779789 -0.2525057191885251 -0.3507216149638959 -0.47271594218900725 -0.5142752500214819 -0.5934012943831338 -0.5681301788913945 -0.5513678945437581 -0.5001840073348236 -0.43760675525762677 -0.30055256285014165 -0.37540017341276816 -0.21715325037652816 -0.36394496676792276 -0.3116188377665681 -0.030778924815955497 0.1345110352593289 0.15428574789849375 0.21524129381905296 0.09903252888280323 -0.059313429862717426 -0.17448487698661652 -0.28811407983779225 -0.4031854893356083 -0.4514866913423617 -0.4817220269417082 -0.5769810952922415 -0.5350291082099653 -0.47874879959926364 -0.33455981878858726 -0.314356754144282 -0.2064270338368447 -0.3163970685152558 -0.14422052124483425 -0.27954990665860446 -0.2597901408104319 -0.22662566256390163 -0.11469064398306178 -0.020252257338968255 -0.014693930334886397 -0.0667982344012493 -0.17411937351591278 -0.15834928359877473 -0.17602578583019965 -0.11884419169739235 0.1592842140063117 0.31772204303757795 0.4123984422323439 0.3398003230801238 0.2513339333935887 0.3965589571489759 0.4070734362745632 0.4979320508921348 0.4094671690045221 0.3328971691443995 0.3660446951353793 0.31978190804389534 0.22388875433353944 0.14110156951219843 0.10670147730906593
0.7990559084950895 0.9999999999999998 0.8775882710111121 0.6318813390781186 0.375175114331678 0.08925624170126831 -0.3068608019915778 -0.2460422704685985 -0.23817539222362644 -0.21378280660503965 -0.010821512219974554 -0.000903641076881354 0.21000269054034423 0.293616819475918 0.1076707209158085 0.007563977222252568 -0.0551287497513854 -0.09359554771329591 -0.3974083924959115 -0.46811274787481144 -0.4529068649416046 -0.4858055067318141 -0.33820187158578374 -0.3613235085689066 -0.3267366296990272 -0.31959974676874636 -0.382315167780967 -0.4413092119178775 -0.3742587239260756 -0.3265501785404952 -0.2281174142661908 -0.22169412924671272 -0.1540008275442043 -0.24464436571715925 -0.5641870991225529 -0.645638558929492 -0.6872946140314552 -0.6185663283802357 -0.5623297043733262 -0.5106604778944391 -0.17015704981465918 0.004425483000902962 -0.06549883760479715 0.05398310450416289 0.01628881246057366 0.12802060176414198 0.34438296910305716 0.36834694282970626 0.44996746255239695 0.5313667703425212 0.707110658576879 0.7707459178938912 0.816272117425299 0.7867274511644217 0.7960007101294047 0.822893557401034 0.7802568372127924 0.7445690687831201 0.6130451362367375 0.37569656103984544 0.10043696491172208 -0.08795977478143793 -0.33678135604952064 -0.556816289722416 -0.43970402461471014 -0.496372389432348 -0.3906884706617269 -0.29089013752470405 0.12025961718224044 -0.07569941926951439 -0.28166630800331377 -0.4978680358145847 -0.5972723576389184 -0.3564396977837652 -0.31962039063284114 -0.061523323854590216 0.16492290745614527 0.26648327656798215 0.4052962109330995 0.38714272876050776 0.455784921545079 0.4107959546579726 0.1766764562763665 0.03160271129433379 0.14055694533289473 0.22292314466236704 0.229194971895426 0.18746696352165612 0.10302025516367298 0.3342041245850535 0.3391931668469297 0.25750727250943306 0.10247218176840685 0.06340388870073645 0.06830916517593982 0.06368096566841007 0.06385566566139751 0.02092874480422291 0.03729786568881806 0.05776005650293862 0.07081058498185315 0.13691945710974762 0.06412081129468697 -0.03900616565245735 -0.023354083414250826 0.0721482806592799 -0.01948768763023372 0.0492928792695264 0.04747178316238454 -0.06686748112651472 -0.25021731514364953 -0.4784612722829933 -0.31556549208183104 -0.04671643781203423 -0.25735149235437266 -0.46083193320759264 -0.35620113932615305 -0.200768476117247 -0.048831493338470255 0.13007609738627907 0.28379954127623586 0.5301714178050151 0.614676996256426 0.7072390588243717 0.7139383926761456 0.6472425706989244 0.6994332226993248 0.625809065324792 0.6217856147978785 0.6910057812145644 0.6477309683017013 0.6398193690388805 0.5875651812410267 0.5607136070496531 0.47772115921990227 0.48484320983457574 0.20552522466323914 0.05316959364795561 -0.11725420742706125 -0.390197096030719 -0.35420528402660306 -0.28662773322150337 -0.30261008759972774 -0.41938858521613837 -0.49635783420465146 -0.5381765079594322 -0.6487929646126921 -0.7030112013975081 -0.7380653918387531 -0.5971433004090383 -0.512749879460823 -0.21499297061635492 -0.020201471644732395 0.24148553710297793 0.44129806015866274 0.7380067653234332 0.8569963353245121 0.878507000976715 0.826391157046883 0.4832015546604154 0.33907306125961034 0.2585957710526875 -0.02554157932205757 -0.4666790084775414 -0.4920561522258404 -0.6137364320238501 -0.5804665331504666 -0.24741024415132695 -0.13460266393200973 -0.06471630564892053 -0.14300846900442024 0.18437852598449433 0.0402597704760864 -0.15757397449701677 -0.18434075222379287 -0.1423485833755218 0.14156540537797474 0.08489094898213694 0.21789425364097106 0.2918283478953259 0.23809927691023358 -0.06723463162251496 -0.13134772623722357 -0.16494931868634705 -0.19187665746086366 -0.38685750236840133 -0.38171098790078944 -0.45953703969740906 -0.44021507123054765 -0.2799256682270586 0.012302260902245708 0.021737918083562183 -0.04219934822565168 0.030345102104937235 0.002582620653603409 -0.1552387956945979 -0.09399104439072728 0.06667037784411087 0.14305614508855588 0.20604973433422621 0.20704911003361803 0.28833421180600854 0.3267513438181773 0.4203453137238504 0.405149254769402 0.4539929668322794 0.4837518048375468 0.37974209881027665 0.1981856010900565 0.14794363056827323 0.25807964994004867 0.1637275668361222 0.1761214577102227 0.321102101394197 0.294511638134658 0.3751408461912159 0.5108578989428425 0.4359542375009883 0.47337617533327336 0.45539685925001144 0.6482530906957696 0.6918739568336103 0.611394696018952 0.510390038848015 0.40997869064136944 0.3681472380928599 0.2951170007711251 0.3088621252810019 0.3035025976639057 0.48838797099131565 0.5129472760647988 0.49383357140129225 0.5726284191587524 0.5095464862369031 0.5804207301338304 0.3804886283461883 0.4986910966924163 0.3153730777390671 0.20075119074765094 0.2269096021776489 0.15690588577955863 0.200709063166987 -0.014713865311087626 -0.05222505553615744 -0.09898866803603906 -0.2735760079428433 -0.36003229155133665 -0.37306683251394634 -0.4057123447226689 -0.41339556643943315 -0.38385994904466475 -0.41994147143381694 -0.4909455906208218 -0.4695719004000689 -0.33821805803098776 -0.23227955869802142 -0.1340997400638002 0.13098314069025607 0.19201312501838175 0.3171309576697734 0.2892747101827448 0.39199797177555706 0.5543604280590101 0.5361454177191352 0.42158106609023516 0.2598483702830012 0.11712846203174905 0.015059491693517495 -0.10098593792174851 -0.1853478273866542 -0.16793057396388764 -0.08128907655408012 -0.1302452469774406 -0.16176452949842848 -0.3199233476395863 -0.4538926170559803 -0.5614207713331503 -0.6338274005039666 -0.6285566313351875 -0.659531589488109 -0.6066917606419734 -0.40521521520094467 -0.34651671405603796 -0.445969721077145 -0.5398609117745775 -0.5733338155665272 -0.644417336072701 -0.6072648535017577 -0.6053537474625891 -0.5437966600447206 -0.42205973223655585 -0.3052218017268487 -0.3452881342815192 -0.13414479051129824 -0.3374707564705085 -0.38505841794947737 -0.16304713369780918 0.03521908738679853 0.14652525428378824 0.2247799473926081 0.14802458923957867 -0.06103925154294872 -0.2857643942936682 -0.4204058682958922 -0.5283700193038167 -0.6036832354294551 -0.6279688755949856 -0.6527529013425576 -0.6602718030155711 -0.539828096263212 -0.4142205132872917 -0.4563643225803686 -0.40885398982410276 -0.532612945406194 -0.4431940167606082 -0.5351254170240305 -0.507469474737973 -0.4548788429107264 -0.2927577799145585 -0.14500974462165847 -0.0191879194113274 -0.030820893625669928 -0.1036928956286316 -0.0629921771943163 -0.1298768118313187 -0.0758370582330243 0.191693042503976 0.269763734693855 0.3495869691591997 0.3259027153323437 0.3201728707646672 0.42123723168578797 0.4094399499304444 0.45436406243922817 0.350947138411518 0.2928337528653732 0.19652178379736943 0.07853049123564919 -0.04045645579071436 -0.12898460650916824 -0.24751229974910124
0.6325420681651732 0.877588271011112 1.0 0.7558306712229419 0.5664675271792529 0.22148028574307052 -0.17378689884905385 -0.1823841623689374 -0.07480540535897344 -0.00882042949918662 0.19970926502285163 0.20969661530733436 0.40711442543911086 0.534948469756144 0.37799233395965914 0.21435638825629774 0.1367587273952694 0.13395363462305143 -0.18154756081779383 -0.28625218095736543 -0.25083216700410915 -0.2748786772398339 -0.17128632974233343 -0.22609133122528102 -0.22440259011763294 -0.23274665873238323 -0.25921973049212566 -0.3058393324104799 -0.31143335904920033 -0.272771602977913 -0.1642420929438836 -0.12813487337245005 -0.02027826812432897 -0.0773677674237676 -0.35762207523695444 -0.4234610992877221 -0.4734820537715527 -0.4373622866713935 -0.4206812570191917 -0.3313678777175304 -0.037060070135254856 0.01939241332307685 0.08253943676016012 0.23410178608096385 0.2480019972056338 0.3837763377470352 0.5811349459875458 0.5808233563254677 0.6294790751172525 0.6852788273103754 0.7633399003034355 0.7930538305595034 0.7762277843461014 0.7166499066469934 0.703761758558311 0.7492159638061843 0.7111377162985094 0.7055368063951749 0.5834741538292861 0.40796295398990773 0.1419880181083182 0.010197747712540478 -0.21241237622468306 -0.3807561051352328 -0.27080511871091745 -0.41967515338315964 -0.3266679418274078 -0.33197207820587704 0.08069198637245276 0.002062711965221195 -0.21871959866985963 -0.44971501006914405 -0.5212580566905631 -0.25116508062313014 -0.15174354085994968 0.08290006220660656 0.29083204263486706 0.38666225779443725 0.5175074317028405 0.4960144033168099 0.49458877594371686 0.4743663093241734 0.3351231605816524 0.23646759457896446 0.2681319176952532 0.31149671713269167 0.34712347804462435 0.2893081684784523 0.20163837964650036 0.3922988810289882 0.3950884025593801 0.3010902812918562 0.1416135273317695 0.0883919300509676 0.10616422711991039 0.10983348298973472 0.07917391185428371 0.022281554725799443 0.06136330375343353 0.07978266073398486 0.09103369707370178 0.18353352712839982 0.0410345954837625 -0.09718873135265826 0.000438807835182133 0.1052648663790782 0.022699165375649824 0.08567075631071655 0.1509241214814899 0.03338724443931896 -0.1813736762651557 -0.43358257899245106 -0.24576765659133493 -0.03563208510532849 -0.16164107027312588 -0.34680886186448057 -0.2835357502938561 -0.1460197218881165 -0.03632619375595338 0.10104169975489839 0.25203890465216444 0.4668085320015358 0.5607167789329723 0.6371952806570534 0.6454082564923489 0.5967969028559519 0.6366960079305608 0.6034137525351914 0.597305814003907 0.6510651247970298 0.6185031774235201 0.6216833574464932 0.6552044559800929 0.6320899007739784 0.599906470224699 0.624585170702802 0.4230683063384043 0.28921250518646013 0.09944682584245636 -0.14540112664037697 -0.11946025140016107 -0.06755244566435609 -0.08874780649477242 -0.21800999205963453 -0.3061714336991061 -0.36018569012487295 -0.4914020558047647 -0.5448027270141421 -0.49679013808705363 -0.39196033869224206 -0.3111954815414477 -0.10390096444508407 0.03440131978696957 0.32211611999221523 0.5510079962026052 0.7493917537879152 0.8593875213075866 0.8188542007104778 0.7261339899348549 0.47547059377971107 0.2771263181223407 0.23764833367234803 0.040780555759032444 -0.3405501548892354 -0.3506740698761527 -0.4921993224918857 -0.415758026978626 -0.18114859463692062 -0.06219549774216896 -0.02918969167888626 -0.08723159325843302 0.14060208173140396 0.07898732339887558 -0.06933951969430123 -0.12615809291304902 -0.12459863593051913 0.0939104951593902 0.07560827602956184 0.18376921041600322 0.2941032658275873 0.23065211495127513 -0.10053247642543582 -0.14334676425440518 -0.2587516709047096 -0.2923143796398265 -0.4218257292750083 -0.36071593972883353 -0.4274749108381493 -0.39588505756019804 -0.2821990866728256 -0.0035322102586966596 0.010874707405357528 -0.1681279632800695 -0.09198634281246183 -0.08647879964993338 -0.2284592053487532 -0.0667065797775338 0.09729464024314824 0.21218821455827136 0.20063114864495832 0.2585675763169283 0.27700246257835315 0.32784341744680684 0.3382398154189108 0.3057110691070053 0.3399012237753024 0.3311371391168891 0.17823557991494923 0.08015327194743158 0.02471938002040576 0.06160226868349031 -0.07000648145694612 -0.07561824936299279 0.04319435470385949 -0.008082935039864118 0.07194345278846186 0.22861156092031876 0.2202342284856987 0.2886441219669434 0.2340014743781252 0.5094979037816472 0.5155039840558207 0.43494210517019266 0.38395800138702907 0.31483425769119644 0.29355970316200336 0.2648417591070366 0.2421326450900867 0.23427625534560792 0.3666237092479238 0.3754652624774217 0.30233037242306976 0.328943513942648 0.22341273598912548 0.34804065483310087 0.18221861194028718 0.28713085942919137 0.031152516941585294 -0.08521990643110508 -0.06863909655992155 -0.15854298363318656 -0.12881697372457143 -0.3236873286384969 -0.28700049528812355 -0.31629100599325033 -0.47493047261106336 -0.471953538315792 -0.4645318908118221 -0.48234262141815026 -0.5374646959854631 -0.42023380125288146 -0.4227488845787556 -0.4254147576385284 -0.39328911472239964 -0.32645540802042483 -0.2149524017491514 -0.10061966473500383 0.10994804662782502 0.12088966609413511 0.20359995348089574 0.12181777162908398 0.216829412829079 0.34642969461579626 0.33664610715500076 0.26665386955254267 0.1503048409604829 0.00516019608689198 -0.0655598795335702 -0.15202366399629502 -0.24501743712393365 -0.27923242815169336 -0.21642332186046914 -0.23987886240543635 -0.3089450243404888 -0.4521213383820537 -0.5878750092516981 -0.6785958244136199 -0.7426012114507688 -0.762532689963602 -0.7382974233876793 -0.7334248773771095 -0.6283108310180284 -0.6043088213913563 -0.6421825656861758 -0.672816386185792 -0.6959885611545875 -0.6903892932882425 -0.6472747548054506 -0.6139725723485999 -0.5627154281326806 -0.438832570793035 -0.32038939503926606 -0.3162309116215212 -0.16721214906713736 -0.2699414736549486 -0.29223538281178696 -0.17247931372253425 -0.055316452464584644 0.09750178802767136 0.1961271953435918 0.14122727329203763 0.00936389508254817 -0.21241380702662152 -0.31206487471116656 -0.4098411668688258 -0.4837657378740912 -0.5564403863649351 -0.5726763976318126 -0.6100490031074949 -0.5124673191587907 -0.4372320925491153 -0.4722760569037026 -0.4133264158692005 -0.47659491860933345 -0.5560833005924902 -0.6525408752581466 -0.681968260805665 -0.65492229114927 -0.5828985423268681 -0.435854146245765 -0.25489024034212193 -0.25008306285130233 -0.308319359426096 -0.2578014038898661 -0.30188418583899024 -0.22322128965187754 -0.04467304920209126 -0.0029602195710073855 0.08379159817244045 0.09424419764803117 0.11613212094996901 0.17288279085573266 0.17198381760210077 0.24476799465419594 0.2069405664239591 0.23111745041669143 0.19047177658313078 0.0016211427409519737 -0.09928090759509577 -0.18862892306469736 -0.2719781990672013
0.3392632282676852 0.6318813390781186 0.7558306712229419 0.9999999999999999 0.9046613648524017 0.6093773634153714 0.14871013349106932 0.05724810577700806 0.004156100701599667 -0.07827990133347473 0.008604226375939389 -0.10438649533649715 0.06806018538610185 0.2176122586483856 0.019171011988370377 -0.1983991020455671 -0.18668467666543367 -0.11268818178288463 -0.2832568034115532 -0.4307968875966226 -0.24692737765182207 -0.12225905590038137 0.008523954308155874 0.060190664618987935 0.1520044083315432 0.2063099371987851 0.05438584027515827 -0.18367794826985978 -0.12398944313809941 -0.1566248424487082 0.17646299974611296 0.19291649906012984 0.2929510879714958 0.13027556525436837 -0.06470347594788071 -0.32097825193421337 -0.3231658075836749 -0.4071185061845567 -0.4265636628090333 -0.3268564208465948 -0.22905654298110836 -0.18356342917381716 -0.13429174751074088 -0.07436042338669849 -0.0639047011828141 -0.025206946618697008 0.10072621789697442 0.08450336119757275 0.14409460716899397 0.19524125493107425 0.2886118428814762 0.3778531694520103 0.4199700691116923 0.41874164826342697 0.5252977834414784 0.5410287514890169 0.5746055099490538 0.6054092025268261 0.7293940699506871 0.713788578848195 0.5952776093275941 0.4828196219119899 0.30878121761303384 0.058082370688731524 0.09753806665913507 -0.09703094456205154 -0.13636334701861247 -0.10821316533128648 0.22471764520924611 -0.11690909606542466 -0.1906558070795737 -0.22469534515005044 -0.4401534644105579 -0.2943124515280966 -0.22642872157784022 -0.15956610053353387 -0.04311957086751656 -0.08023601863115079 0.026182548308722728 -0.06393633783504589 -0.03391650192971862 -0.017167387246897276 -0.018088783059448128 -0.09312204975527703 -0.1473405366609521 -0.10383270895646546 -0.1314920241953738 -0.2398228782161974 -0.2579759119005616 -0.012310218458738016 0.1256307221690406 0.0986322281411632 0.10710490233782527 0.1037943878752342 0.12528815175829827 0.1319191960227559 0.11175397460242525 0.13290467538781203 0.13296242810342213 0.13693624341124208 0.11483213295415276 0.1719358402907035 -0.00859435450257211 -0.11592261436340315 -0.031557609874514676 0.0400317117057804 0.00023597737901540097 0.0891647422242847 0.16354217954882352 0.16668315859129798 0.012273430351787889 -0.1338538494376086 0.0850817176938526 0.2979732698278316 0.24885723158817472 0.1301477439642133 0.28161403668332496 0.41926575164520297 0.48531055778765936 0.5475651963080849 0.5236564222501392 0.5894644921777196 0.511986619744431 0.4829317003252365 0.40113825092812705 0.3628334144006347 0.27754944362698786 0.16501157356610113 0.1252660001538859 0.12654066035412675 0.09955324556024382 0.1690661533307711 0.14433346888024776 0.10170808950398971 0.07331257477707541 0.10872383050437905 -0.02744902492393755 -0.04868944514316757 -0.21131612598826746 -0.27904897733864004 -0.27550981861048307 -0.20481485070181327 -0.19350426662026826 -0.2498437120143469 -0.22719197243126538 -0.21623202587977006 -0.2638680695437293 -0.2803387227157687 -0.19427871152506435 -0.023793820089767825 0.09619431506373259 0.2681893542380924 0.42640867442096503 0.7342287250274062 0.7838279539069166 0.8590189363772933 0.721375967608786 0.6471651127371337 0.5877495279586803 0.4754888134603174 0.38401798298954404 0.14004402427115048 0.20364418083596397 0.001431219081157043 0.08755851955794496 -0.05223468917932498 0.009030337283294863 0.23865878459562603 0.35143402043241145 0.38223836699030556 0.3239670179583314 0.44664947078412676 0.4202690524658262 0.27011559843408134 0.2879021463174716 0.26125001577189866 0.38445947249550794 0.3742660139455951 0.41998686617773956 0.3295474527960773 0.20077118704257688 0.07956093937566389 -0.025030892696753636 -0.14798579978862367 -0.12606313256664936 -0.08436048104552649 -0.008716422543408974 -0.16167630525977517 -0.25317204945358646 -0.23528045481358748 -0.2308599694451148 -0.2730049199961109 -0.43616265623603007 -0.327126311550615 -0.3764678886178586 -0.5070759916167237 -0.3537761580030749 -0.2189203286878083 -0.12768314370745085 -0.13659228266372414 -0.14417193660479233 -0.14764949872325264 -0.03280257189208815 -0.05338808209058758 -0.07918926082839588 -0.026514377656922643 -0.0007150844139234256 -0.11841741889565317 -0.3168813557913431 -0.4205407723474942 -0.34755548514617746 -0.3344479958648009 -0.2191487852428596 -0.13428727523438 0.02484223366865459 0.10445560042445186 0.10612712275945776 0.09369123004997044 0.1278928786030544 0.0798713642475297 0.24144464614459343 0.3649467651299206 0.22643014208235412 0.07931628886064519 -0.012156006916879788 -0.02669216876506566 -0.1045098342119974 -0.13538240388014244 -0.07872417399349442 0.040357277669693374 0.0739654212423623 0.08448218387688154 0.21385341321736345 0.25451310043807546 0.44772417665618647 0.36234813942733535 0.3856100030441342 0.2619855488582864 0.1395200945344196 0.11087356281510281 -0.01695692029579721 -0.18609394500371249 -0.4249075726572773 -0.5854135786421464 -0.6414127434732014 -0.7440061856726543 -0.7019232699682262 -0.6462886994921485 -0.6133336587480135 -0.6490296394004353 -0.5690038178979989 -0.560545556654934 -0.5585082250272412 -0.5125789290687073 -0.4814718150448921 -0.3968633228829945 -0.34236566988157424 -0.11492625831953233 0.037823960623663805 0.19795604383829424 0.27890029187487547 0.3568284504073375 0.37178216844678147 0.4333789146205254 0.42930873677301656 0.4200762326861055 0.3472901968897506 0.3430788494031572 0.3059834937202115 0.21857046583254788 0.17603298136913334 0.24203005129755648 0.20862632331947342 0.1023694102864736 -0.041525225853112 -0.28845558796128423 -0.3504396311572338 -0.532259370135437 -0.5687707774374152 -0.6554869939220478 -0.6366250468699457 -0.638608572436002 -0.403835957587193 -0.3242862678481232 -0.3117201667360054 -0.3051964367886726 -0.32118768475127635 -0.27182854300527665 -0.33500797336282634 -0.2816830851833069 -0.07291580234290763 -0.013280101889907546 0.03176969924019278 0.174726988148509 0.035139856087312134 -0.11190658644260285 -0.08427597493517558 0.06217435243709538 0.10764810544305217 0.1249852495270435 0.0597932677218493 -0.11154344792401855 -0.20270073155221588 -0.320679607394211 -0.355509911066626 -0.4299659652648561 -0.49931794765289234 -0.44237781304649465 -0.5186950367229453 -0.4010406471575956 -0.414839735163686 -0.5491353439616612 -0.5670437424219811 -0.5730264937389199 -0.7124278585850093 -0.6992219218837624 -0.7634788577867347 -0.6439955224577663 -0.44680641814804417 -0.23612535654028438 0.03426979611749324 0.10155865201384084 0.07041826341960677 0.06569998111007583 -0.07020209719469334 -0.0019939180295361182 0.217707489673852 0.09751326446553882 0.1716838200254098 0.2694080558235855 0.3579805851981423 0.3687488944076798 0.2779927745365716 0.14014993162185055 -0.022389561082021968 -0.0853980661930299 -0.22332050074042462 -0.38463218461628146 -0.431999039088898 -0.46192501714277046 -0.4725814460599797
0.0454075706449782 0.375175114331678 0.5664675271792529 0.9046613648524017 1.0 0.8142817188597153 0.4251183513297207 0.2991514334576602 0.2224480733666001 0.11953218113729254 0.14430504274850403 -0.02680369054654927 0.06343206217362311 0.22312054816706778 0.07948324966642994 -0.14850722312003306 -0.18891028076487046 -0.13006912077252641 -0.1746482406843845 -0.2155479406320281 -0.004470019634033192 0.145400662457165 0.22080635616870792 0.27628847801387485 0.34686107201866284 0.3937417273755704 0.2486163545035809 -0.020575704651413777 0.008305001829276392 -0.05144183446065886 0.34111439394069165 0.3703928078385252 0.4573676052576554 0.3319200346977202 0.21296442001260865 -0.04862672221474967 -0.06755171973688213 -0.17476824945959396 -0.22954789757318916 -0.17023826321712565 -0.22495082031746483 -0.23654492341964914 -0.07379375319093853 -0.06567513777857986 -0.030024724253618802 -0.037101427444334485 0.04893208927836199 0.030010972785543304 0.043779958577663626 0.07061833443771041 0.06365273417209595 0.12098594697289165 0.12763499249356935 0.13017300076187457 0.2556142560820138 0.2712807990669365 0.3314647037986392 0.38744030288198555 0.5656144519303924 0.6492153320659374 0.607720687940102 0.5446488553687996 0.4483252337613868 0.2559699216690051 0.2730222968119384 0.08056742491261522 0.0037932455096498278 0.01683897368033598 0.24513248826965298 -0.19508832145416038 -0.16739003577996173 -0.05630179312232755 -0.29900581493426764 -0.22794939577983436 -0.1788908785352931 -0.21577223442714105 -0.17182378342936822 -0.231588013156027 -0.15347115021195465 -0.24445352870250106 -0.2449191395764638 -0.15554724858664462 -0.014278877664738551 -0.07586102566892572 -0.21389731581715607 -0.2344430069473906 -0.2602984103178997 -0.39801399094055256 -0.4025656766640834 -0.23139246465357918 -0.09086480740686674 -0.07987589933965548 0.15469762341952856 0.1725354549340052 0.20634547273205756 0.16676774607625527 0.20249541689214215 0.2368708150804062 0.25655292857503686 0.23483115681586594 0.1420734506256533 0.1426141121391766 -0.11885243706069189 -0.17752675454857214 -0.14387848777142875 -0.15684209640336785 -0.17179783727568373 -0.043984551432807086 0.051862747132190364 0.14459543584865278 0.05602298854096553 0.023402287332795625 0.19088088469247108 0.368707712498347 0.3420359987409254 0.2656396243148882 0.420846904653273 0.5205820424570089 0.5130544613040902 0.5120023901329285 0.3917494699634383 0.4000797845844283 0.2889555279457439 0.23049412310537068 0.13374096823591705 0.08476149296220599 -0.00013728666770164175 -0.08915416360966663 -0.11166858587964659 -0.10841124824233242 -0.08362269814218691 0.03235366631537838 -0.0421763936066632 -0.08289238612447515 -0.10589471071782676 -0.058046047572531435 -0.12412519366023385 -0.07647210963158775 -0.20960483511557082 -0.19179797168007567 -0.21219330217083032 -0.1614706085738643 -0.16042292214212475 -0.21064775991212448 -0.20145865949191774 -0.1277589687011235 -0.07605484386136642 -0.0695186812270547 0.0505358909658266 0.21363745403585052 0.3395703410635998 0.43534389784998434 0.5169593303063702 0.8099224081054031 0.7918441915962564 0.7363961102441037 0.5179028204463788 0.4315338720940295 0.3827345679892772 0.4162034906629238 0.34992442344185964 0.14938080724171482 0.19929653597446728 0.08776383463936868 0.22738868010222973 0.11464421069720163 0.151139458252809 0.25338744856466555 0.3622153151745681 0.39640450664409216 0.3720214692692793 0.3999746974193389 0.4498297023155421 0.37797757496981105 0.3564372233700765 0.2870849188437622 0.31552907591140483 0.28942940999555195 0.3049938999188352 0.20855741214063983 0.08856967621848313 -0.00827122305685837 -0.05692465522670433 -0.14118311619089002 -0.09071945716771496 0.01206614738657074 0.022989549460126255 -0.10454804209982324 -0.21322619840550655 -0.262910126398631 -0.30606734899747745 -0.39009994585894536 -0.5289299968868652 -0.41749112731929744 -0.4642329902885731 -0.5526197666299072 -0.38738228587220985 -0.3139501314573956 -0.21813062436134054 -0.26529596153952406 -0.2454396477854472 -0.24857708952849322 -0.11110092808280113 -0.17182191301611213 -0.23256567220360028 -0.21216508458523484 -0.19553925848366582 -0.30532023838041666 -0.4607701507943004 -0.5964595090696857 -0.5389198423780085 -0.5004251390821913 -0.36502481245706103 -0.29889950628488066 -0.11170003508251815 -0.0408437679466827 -0.09687641026519625 -0.050492210471090065 -0.017589302676350487 -0.07984150957837383 0.008189789625701617 0.18340930343888082 0.036657803189125586 -0.10259854838990366 -0.17158189444830385 -0.1653682599589351 -0.21652863654103807 -0.23973123728312765 -0.20283616045904748 -0.17512929725823465 -0.13130931964812456 -0.10239599323651306 0.018217776633062524 0.09265633029308715 0.2825173249372117 0.2422462663627324 0.22366647661410435 0.18068278024827156 0.07576770201596553 0.022222253900732798 -0.10834069845958195 -0.31419536628408207 -0.5354639718525446 -0.7051956688206953 -0.7604960025895564 -0.8041909411639843 -0.7184676285904439 -0.6288823809992912 -0.5403097025521276 -0.5769986156678252 -0.5480298398081347 -0.518136347468261 -0.45662483537806003 -0.40555523455540454 -0.4259640188633559 -0.3527679450897521 -0.31482891718873607 -0.14975590392463986 0.003691039223558706 0.1418223401937835 0.24166543151275074 0.28301526103090613 0.2407311804268341 0.31710863323438443 0.3500026347412102 0.4322868062416651 0.3953334275331653 0.4314099858670293 0.42638574801083207 0.3593568920717763 0.31330557872295145 0.3420041260430118 0.31773327826850933 0.19477852876832152 0.08639845710182661 -0.1549272410508887 -0.2061881893698596 -0.39890834946134857 -0.46303697901549523 -0.5603816107671278 -0.5597213059113448 -0.6657274142779215 -0.3946769499161856 -0.28051091311161347 -0.20781707809323363 -0.17362688045337193 -0.15007866844812462 -0.09480872091166204 -0.15440607181235966 -0.10722903157687327 0.1024636782606109 0.11076567955101708 0.1833222017099866 0.2621856677339254 0.21797344214910636 0.08347501386210998 0.007561767187475328 0.09700623150645135 0.12432382802417638 0.1029115506950847 0.052805735494260174 -0.05579931673418214 -0.0830264742209159 -0.16563589521822877 -0.18069591544257377 -0.23954732829397363 -0.3177210631334879 -0.2304112727296379 -0.3333128958442564 -0.2527761255025874 -0.32166373975463314 -0.45750774939143685 -0.49107455312810483 -0.47805173178050847 -0.7007147403059585 -0.6501910113758369 -0.7361254315491046 -0.5892323447352498 -0.4299316546284644 -0.22291680301420924 0.03492913663075878 0.12996991192849638 0.1508923053816215 0.11269774005286619 -0.008468391948763143 0.06518767425050263 0.18654441233892252 -0.023993319220253197 0.025160936265180366 0.1667003498769669 0.2957301406181599 0.26870049308576216 0.17145921475366097 0.0072531180822302125 -0.14264662095139438 -0.2039047424957752 -0.33042894326614114 -0.4805307470748851 -0.4876532693956316 -0.4924424862638079 -0.49140052438446036
-0.19299037527588764 0.08925624170126824 0.22148028574307047 0.6093773634153714 0.8142817188597153 1.0 0.7288374685098742 0.574187412170672 0.29250262804504934 0.08316477473282892 -0.025598509069010664 -0.29293002760385195 -0.2625997179643589 -0.06015636012985089 -0.12842963617132333 -0.29059320181039794 -0.40430713286822473 -0.36995208197310564 -0.2889668015648543 -0.13131042838422474 0.12349901250106322 0.2542324361506412 0.30077706831469636 0.40744467616686997 0.5037819509590317 0.5829726896597982 0.44365138706050233 0.18578714752970607 0.12182047900741787 0.06092442247120636 0.4839451746317644 0.4766595155415388 0.5056773908254041 0.421418806010979 0.37005330523101126 0.13246604496163047 0.1045552316788813 0.01596322711163395 -0.05036231784789864 -0.07487447981861516 -0.3367951172250671 -0.35653204929912036 -0.17495991051736232 -0.15312008115368478 -0.1548317731139944 -0.21010203931947447 -0.16085271582236038 -0.15775221256088867 -0.14081145606639614 -0.090035538493656 -0.16307849310255504 -0.15146694505733263 -0.07632385944307155 -0.01945424524787558 0.10013315045510846 0.09171377767006719 0.19922607098360343 0.26517287542177664 0.481312043867796 0.6319290643145411 0.5963821541209648 0.5599450733348708 0.5160705456338784 0.34929526810008565 0.3278692446198921 0.20686283722195764 0.1238220588590806 0.11180774581335273 0.1894062030241636 -0.13757219850955624 -0.03408230866480974 0.16358420530146722 -0.13010038709903024 -0.1287377545052662 -0.12448140896793347 -0.20822340838232037 -0.23253702701802917 -0.3303470366050028 -0.28416548078675885 -0.3947844689062674 -0.2770912358278689 -0.25634511470995086 -0.20101057630536176 -0.25508413097101756 -0.4094321048562509 -0.4147189773044177 -0.39995968098122436 -0.46231715997631717 -0.453557697232543 -0.2833875169661663 -0.13527830279614628 -0.12660210693709362 0.22980248079264728 0.29762493968308934 0.4007183628132312 0.35527282955933476 0.4091716141748767 0.3849244018255268 0.2892056706271867 0.20362905565782807 0.09734903896436864 0.077113366189067 -0.15719308128252882 -0.17625712005524727 -0.1747361872727904 -0.24239500661177915 -0.22906863766491067 -0.04537490196266833 0.053259407191805073 0.18357126192673123 0.12299812900523922 0.1983887785860652 0.2745211645420471 0.42977118841032286 0.4099909906081062 0.33457044709231076 0.46598969186067274 0.5464570416230321 0.5573013505442699 0.5383811929998874 0.37412110240599483 0.34217346324188447 0.21892577313014522 0.13066069646933198 0.01404730697935502 -0.051802932213105245 -0.13618648402001163 -0.18314203238345203 -0.1625580474066769 -0.21208571727257652 -0.17915338612956866 -0.062029428497498 -0.26313777429519947 -0.25848712020452524 -0.2847597055411073 -0.24195189860573363 -0.3071044354311737 -0.17766316638216417 -0.2684124440376521 -0.16138770336858152 -0.18330455107357393 -0.17874093735557672 -0.17742987814107808 -0.28069475267878524 -0.269258664924172 -0.15036990724174093 0.01724692848659108 0.08394789148788476 0.2098023651059403 0.35993430273686644 0.4716497267985851 0.5404851129705688 0.5561834390781664 0.8257892965021125 0.7743408962775475 0.5944889960532426 0.30937238954390955 0.22255744734574254 0.24246234477751602 0.425993767739769 0.425115248700783 0.10259286930949951 0.12469476956718233 0.2179314511116275 0.45236792054082475 0.36964721125740696 0.365971171203224 0.35752043308406845 0.45580433533994397 0.5122967560266595 0.5305608573672055 0.5173420113487686 0.5469293491590724 0.5519449536642785 0.5309442983206777 0.425711355278426 0.35003334117691204 0.29090441619522633 0.2350969451994426 0.07391051439133423 -0.044611692110978075 -0.04239380156879045 -0.02741974296445523 -0.052461790863172465 0.05783054047006556 0.23864354602829219 0.165355505705949 0.04276563539833916 -0.10934720626597268 -0.20093140386288033 -0.33032167454656797 -0.3829319984836555 -0.4979359864868252 -0.400337908408937 -0.49568993326364136 -0.5041182872471877 -0.37569186345263733 -0.40302689311836926 -0.39480795659835677 -0.4546550446018369 -0.4378984659752789 -0.42443405394805245 -0.31205064604646454 -0.3017471458003805 -0.39571616957277567 -0.39046292866169235 -0.3412009299464771 -0.4611423640200541 -0.5221490278313425 -0.5991502468722882 -0.532643672412134 -0.42540535873966456 -0.2801866309221181 -0.26037808646869387 -0.0745519093414097 -0.03975581216834931 -0.17564786615393205 -0.07243387283284512 -0.10018116276902804 -0.2856368924785246 -0.22038162535624725 0.0188179654514606 -0.12619715106334792 -0.2682157079335209 -0.3404915963748836 -0.3303684971117297 -0.3559313341503797 -0.3549259151964195 -0.3130698597863583 -0.40027441783964446 -0.35937595860362004 -0.2501335958621887 -0.1304138170709956 0.00042214398521097204 0.17904280433831965 0.32225733033786375 0.21818025487370413 0.25094441010518304 0.1695634502340833 0.06918192408738318 -0.043376843775231745 -0.26891578555258894 -0.43696935257111064 -0.6145426080712532 -0.6697483121509257 -0.6775917450241016 -0.6082227536841278 -0.5236400230568509 -0.43269564401118016 -0.5133306178926759 -0.5814002200409392 -0.5360861338508255 -0.4385862369442593 -0.3943712246804767 -0.4729815498635627 -0.43453575441522396 -0.4302354519637337 -0.32854003982437757 -0.18867409064295 -0.05885276699169107 0.10131426946623401 0.13797972498898275 0.08031926874429018 0.1997377922312746 0.2321984915427413 0.3564994049612353 0.35857884565533743 0.4430417941262728 0.4664214418578103 0.4073635303657096 0.39186883479626117 0.41429492463416223 0.36063877712431536 0.22862699794842023 0.15754480526848078 -0.0726061574645921 -0.09069621381683624 -0.27059609907997983 -0.3224538093622623 -0.43220338559116644 -0.41131952232989405 -0.5233913833243322 -0.24103294335844638 -0.13382092948347887 -0.08062507625756085 -0.04026250175091581 -0.02990753510843088 0.011648723446168165 -0.0653987273028804 -0.03633326876411478 0.1577594466036363 0.11592321958966811 0.21054510900827716 0.2625727015852159 0.269651177845791 0.09896940116071601 -0.05800776295322748 0.006659714770200479 -0.04944676559090566 -0.10729820601304521 -0.13750173941044092 -0.2127285156661838 -0.14239562258425398 -0.17672169180711006 -0.15346168219117134 -0.17019635025874508 -0.24532995022980786 -0.13142684586490724 -0.24357594413125225 -0.18969667143903193 -0.2586104811404411 -0.3735914420903726 -0.37321523700125586 -0.3702213924450652 -0.5949773614160879 -0.5420467136249332 -0.5905874421005101 -0.45823039264732884 -0.3125232499993391 -0.1452498721281596 0.06288216939746955 0.18049902235499865 0.2698598792494045 0.21636929078675432 0.13219745797792914 0.20290898694081186 0.2703793758670163 0.027915302535385936 0.011048216227535579 0.12480928278331867 0.21547966123662607 0.17670122433658317 0.03221497863239817 -0.15371011615385768 -0.31430575347482087 -0.3727033247236195 -0.5236130955183023 -0.6482623367861708 -0.5788506312930429 -0.5760511079585643 -0.5238522693254204
-0.4149693318388536 -0.30686080199157784 -0.17378689884905385 0.14871013349106932 0.4251183513297207 0.7288374685098742 0.9999999999999998 0.8867756754321272 0.6828526530829895 0.5243899784706623 0.28816141319495253 0.0022664427722479587 -0.08034567800546245 0.09126934408969703 0.12825700856699224 0.021263890107412024 -0.09030591039891836 -0.13360960492782747 0.06811217057970241 0.07612061148525276 0.3170934726515815 0.5148590374781878 0.5488372781229501 0.7133201097440222 0.696986969106546 0.7313148435622601 0.6921136608783347 0.4291539089556151 0.35084018331567646 0.2641769704761194 0.6224155211259996 0.6319144799060642 0.5383507598162838 0.45293809041791017 0.5953828267368206 0.3492675328518347 0.3597348112081052 0.2691516481398648 0.15532893984714974 0.13408534492110724 -0.04866832470141516 -0.07680353857519817 0.047918381039163314 -0.00739563999235951 0.11288565613460626 -0.008899718355370734 -0.04434163886363156 -0.09020179685302647 -0.16705361363068932 -0.18337966203673514 -0.3906805649183779 -0.46976596103966634 -0.451433740247263 -0.40429101836839204 -0.23692828974754326 -0.2708856851340732 -0.23771610999312884 -0.17013249685624462 0.010814547641002356 0.2658082109260252 0.2809157061403515 0.3381176456288495 0.43843966055534356 0.43007926990372314 0.3876774774487331 0.4154700046369352 0.19596115417241958 0.015970656716801847 -0.04513236469078723 -0.26092305944224536 -0.12546333359437098 0.27280112911805804 0.09267177811874006 0.010482647350559728 -0.005960373622590253 -0.10923585927109872 -0.2264341551171367 -0.3009301649802815 -0.3254295293530212 -0.38633788418612847 -0.35747097053167887 -0.22345878589236703 -0.08582812935630316 -0.10209266023405666 -0.2561018016397151 -0.3611411536530472 -0.33699242652035283 -0.3675280280043304 -0.35893854247393064 -0.3929989012413083 -0.3230654801257819 -0.29054426901110497 0.1053811406751668 0.2325796127969692 0.3837599727819879 0.3185491417143247 0.383143413661519 0.3489532823242249 0.23182848217880997 0.07518958368822587 -0.04997775871831148 -0.1075041433512586 -0.2640465974181604 -0.25298098680233383 -0.2679875086789547 -0.3617039593540995 -0.35911264111940244 -0.147912705577072 -0.05083357458032024 0.09127304324773369 0.12240166000759646 0.26616818358232963 0.25065455242141205 0.2924869839890583 0.3388870176781106 0.33434461782244057 0.3716981108320262 0.36360483885181133 0.30316387204225553 0.21318514318644413 0.03807151276312977 -0.09279906373840344 -0.18502066662926467 -0.30956826604106025 -0.4024306680055874 -0.4105493747747856 -0.44762641615068677 -0.35465536328527303 -0.28595046247390943 -0.3826588955006817 -0.31026869836854015 -0.23375327356432105 -0.38107442200829783 -0.3661719362462096 -0.3185697170385815 -0.28799698283007036 -0.2004160479698929 -0.04715126741244006 -0.034197438838214404 0.12840483207363276 0.10418848548558185 0.07946348943652863 0.07033809773045732 -0.024661395631593256 -0.08962159124164759 -0.009813458884128073 0.23839348033868257 0.35682637920326926 0.4472167277248291 0.45947589952825846 0.5191935369367079 0.4737537937819926 0.4520450970062584 0.444238606737101 0.3916237660096698 0.08801272394838199 -0.15289954993654753 -0.19693985205039077 -0.2566540259928453 0.012227137182096885 0.041522333865829104 -0.19534231471681998 -0.11818118703622742 0.2640535437474989 0.46832165424333705 0.4512668095316072 0.4239281060243936 0.1742622988284392 0.26508438638192977 0.2978678486235539 0.3620848194708329 0.22410482267169038 0.26720794752444915 0.40204781854633737 0.3881138552347387 0.3170960226075831 0.09626855901265817 0.04711795483246223 -0.12090690806578087 -0.27953383171378343 -0.3252879695283657 -0.12208288341655867 0.05966207672700092 0.14283772368609446 0.2595130448486059 0.4487928596519533 0.3015233019979945 0.3159880364480478 0.1745569397830423 0.03234397290187788 -0.1628970531859795 -0.23560917759332084 -0.23329287144296598 -0.24761558477649956 -0.3072775544222701 -0.19332558162293148 -0.17395015282963178 -0.26220308661244074 -0.4428367566248414 -0.5071473066978426 -0.5426888334249111 -0.5221863323829674 -0.45469213236454553 -0.500140143217122 -0.5762810890902406 -0.5704157038361996 -0.5163975660225697 -0.45196123695284807 -0.4790814099134322 -0.4563216993048316 -0.48495861971870796 -0.40308642051930416 -0.36076410611528237 -0.3989522694720768 -0.2749797020278409 -0.2763655233222971 -0.39852879238180167 -0.25270503072625294 -0.28503873255196804 -0.36994667121548197 -0.4226169966406815 -0.27967532742067575 -0.33363792719331486 -0.4013745289123109 -0.41177620639504925 -0.3949086844113612 -0.3938177977604283 -0.3993220165273203 -0.3703991763227658 -0.5397994838086735 -0.5336836131824285 -0.4530734603973233 -0.36985940651058435 -0.2654996442796587 -0.08737612895301407 0.1204422419967095 -0.0760755688389176 -0.007453108213913396 -0.04422573939274528 -0.12557578949936618 -0.19431641929789858 -0.36234491356714704 -0.3902991435168506 -0.39915461374429295 -0.4029501426960118 -0.29240665218618656 -0.18514302404081698 -0.09962609455096752 0.017410737311181913 -0.11103012666081798 -0.18545505099768625 -0.11486507117855968 -0.025134147569195697 -0.024606870558680327 -0.09645285862211336 -0.1009617386489858 -0.275913135467854 -0.32279200098870564 -0.2613049822898296 -0.20060619651014935 -0.06003332490296301 -0.058652689025258706 -0.13430786116627227 -0.03086692963419012 0.032032206522836705 0.1391638870501997 0.18894364651846957 0.27742788155864373 0.29943225648618327 0.30239680647863143 0.2632049687786803 0.24531772202695284 0.24717512392964452 0.14866871321049 0.1591180419270018 0.0751088867518391 0.09103021464058321 0.029584797483868146 -0.025639889386866368 -0.06679276638828857 -0.09509758550022528 -0.21726760689853375 -0.12337639770862326 -0.05177297039324827 0.04057914927448574 0.09503580696088561 0.16057872703085 0.18764346931443512 0.15518591491685108 0.15274729888692645 0.22566519748728192 0.14365012292296614 0.22082550055503591 0.13122900149030023 0.2648672654185039 0.23614663609089778 0.037918083545974646 -0.006079728598853077 -0.09149701525177986 -0.14838576483097046 -0.13022418797765797 -0.1510807984199236 0.06486360733747168 0.06491771105412905 0.11851424738731663 0.12523068256449793 0.07337055799469844 0.1035926061241623 0.10980390737338591 0.01567742614868117 -0.021837445628475994 -0.03984793682285466 -0.059346781946705986 -0.007117660478046046 -0.11110936855933107 -0.07160007768196429 -0.20280098839271765 -0.16497115507811252 -0.19860324009604555 -0.13560016075592216 -0.03622653433872713 0.03829848838520018 0.13217964506336863 0.08565920957172983 -0.03995006457711224 -0.016473495785680733 0.03850845452150617 -0.07682159053620397 -0.08938499030781878 -0.019521941768124107 0.010468490210234403 -0.06613529370552243 -0.20173812316770343 -0.36971341506515387 -0.4463786321093664 -0.4635772933129303 -0.518167684626308 -0.4839404829457027 -0.2202367459572214 -0.20006484117012435 -0.11218115008621606
-0.34254787687189847 -0.24604227046859847 -0.18238416236893734 0.05724810577700806 0.2991514334576602 0.574187412170672 0.8867756754321272 1.0 0.8532760022736114 0.6341457389673548 0.4484704091150668 0.1271705764143014 0.0414653974567886 0.1788102382207564 0.17337317274453531 0.08789913542058578 -0.01700743661244264 -0.07061241825848663 0.09434837697993259 0.08129042895229453 0.3773142265606433 0.6148854942551235 0.668182802865266 0.828555103868585 0.7746099208404906 0.7185983319326923 0.6992616119642446 0.594825984723978 0.4889751245360774 0.39278132300171753 0.7077606126308625 0.7295248933833417 0.597910307302909 0.5076056555032366 0.6353422658256599 0.36065877736138746 0.4148996164645562 0.3076516855614025 0.1327056958418019 0.14302503822837737 0.0379102244181334 0.007546114680751455 0.09194954035669865 -0.015321105466827658 0.18790529509553683 0.04730126027808322 -0.013938066137078261 -0.08077291282738762 -0.2128094980168055 -0.2356319338019748 -0.4268117617329606 -0.5261633849850841 -0.50941857242195 -0.4842429631188837 -0.32672077610397615 -0.3681395618593826 -0.33730493204119344 -0.2801998918856925 -0.13470962062771347 0.09071979945043315 0.08166314750406531 0.14976745113107465 0.2851327444601488 0.3178890611940346 0.3045980179565181 0.40704333706471973 0.26837534207041686 0.1648800310177045 0.07596435059858019 -0.31222818737939767 -0.13325524467924396 0.20470132754485038 0.041421351009217615 -0.10394465245012084 -0.1656156989118005 -0.29411803001516984 -0.3935268399596345 -0.41047054772238367 -0.4176948259891644 -0.42016168852504415 -0.3577118032004959 -0.24677715812799336 -0.12706424793716528 -0.1185631407479085 -0.3194410062241884 -0.4190593723176324 -0.42275390153615044 -0.4351736327942708 -0.47164959425703623 -0.5324318896292611 -0.5136358958397721 -0.5600124843589676 -0.17872394584829646 -0.044529281193999216 0.13639960413391347 0.06897077424049994 0.1346060843089853 0.10830445209391594 0.05642334296295357 -0.08275107154700573 -0.2310645444208682 -0.27674382489884036 -0.3394207878262205 -0.2593266795527336 -0.38091935987079956 -0.4959532478904973 -0.5756632140553972 -0.38367085221820235 -0.29455634723742363 -0.1258821878803898 -0.01760986773236361 0.20601827138523013 0.2119788828314661 0.20604362408735385 0.18370691991807564 0.21154106854287766 0.22891685896277672 0.19942134170470882 0.11296447226515595 0.013214506283582984 -0.15026911795363124 -0.25377410900818853 -0.34136989610817586 -0.4300600578866148 -0.5259882313974527 -0.5759734475424299 -0.558972122895473 -0.4634348065775838 -0.35337511530181265 -0.3717811758288196 -0.31018131158268847 -0.26769447907954436 -0.3553525385992533 -0.41118710718040336 -0.36042449583928554 -0.3335535109064853 -0.2562551333271403 -0.12317490939923142 -0.09629013385508037 0.019990706698275563 -0.01931563412560612 -0.011869177938230628 -0.022361391074460963 -0.02886255362587967 -0.07909381620616521 0.06825664819216415 0.2922844771714753 0.3307688720098192 0.39663438835408393 0.38834253665491436 0.43578912729479535 0.31868890510095005 0.3005434939215766 0.29796600432249015 0.19996302838697744 -0.01901433251654702 -0.19792042160226592 -0.196070321898726 -0.25396775216070927 0.003697766148493522 -0.0539455618525721 -0.23304098342658366 -0.2360568201124083 0.07979849319311975 0.2561071461876342 0.2824929742330964 0.25525349692792654 0.05001618162964737 0.06295276451334693 0.09149161662093065 0.1633310823435147 0.08047544332717736 0.11987125570914954 0.22697732532687936 0.1729731895796452 0.10252533105997745 -0.11807893548752407 -0.18471269637378304 -0.35864224731112326 -0.4756550690778873 -0.4429852700330158 -0.24933777953309344 -0.08363108642273447 0.06571044718933819 0.17717841639648352 0.3196223811055635 0.155115868032596 0.23287206425123214 0.07703875188177267 -0.09537322028419837 -0.25828280557326266 -0.33320446272926446 -0.1591135752977199 -0.11767503337614864 -0.09034014147841361 0.045537431354293244 0.0443377833006812 -0.020557819829359794 -0.28971572492847636 -0.3269279868007061 -0.4166197837112351 -0.39184766373261326 -0.4332131851376129 -0.5326163876032443 -0.5999104977534874 -0.5974988675045312 -0.5357195799389166 -0.5151706850011926 -0.5179008115402305 -0.3380673263977104 -0.3985347090133867 -0.38643521162772254 -0.37614085465368846 -0.3647414762944694 -0.2745216717490569 -0.2380063358094852 -0.2983094485303759 -0.2385871311537954 -0.2726254574832729 -0.19376090482182498 -0.3922884033510358 -0.23274696606241718 -0.19562252059294663 -0.25307636331587635 -0.2439258001086477 -0.20502553648163568 -0.2097121596169091 -0.2303356674905525 -0.26151633380123185 -0.3820228316222989 -0.357565490972054 -0.31560023222805367 -0.24149804293043753 -0.15292249654126114 -0.06891731902584018 0.10325264366411098 -0.1715637281842424 -0.022542312017054218 -0.04388338797384304 -0.07619798572960132 -0.11992241139096749 -0.22909464273293806 -0.25307806160702534 -0.21732061772913128 -0.2720306280466627 -0.12564018218980255 0.012716920842781757 0.10133039021117368 0.21764078592751096 0.05450216950332577 0.005013218125483318 0.08522834832836856 0.16287013301081668 0.17854438069056616 0.13649418260865123 0.1494085120901267 -0.03845625172471222 -0.07072094183997736 0.008109872738187154 0.04558751074246482 0.13973527405199562 0.09270886401214751 -0.0008792391787325041 0.034169802071445675 0.07398179301574287 0.19347239802812174 0.2612930814696824 0.331260683302317 0.3569783784515481 0.37764961647790446 0.31649904455587613 0.3036931593811383 0.35859390249363804 0.3050516869776538 0.3127777495878103 0.3055046083546956 0.2736215779795979 0.22141909698701062 0.130149287964429 0.09252217892121056 0.011613411203600026 -0.1069158588307939 -0.0427870751908168 -0.009681095819361132 0.1221774203103652 0.19023709531060853 0.28075937372488785 0.32011431809265967 0.3400313660626814 0.35182175937097576 0.3780234151087782 0.338016044675209 0.3806407024755859 0.2932809866318933 0.4074538289302044 0.37233706573981024 0.18920861425975433 0.15893311054824472 0.12209302446363843 0.1118736696484547 0.12216105538992714 0.11437757419162116 0.3322532166152108 0.3071685794527948 0.31748654175824453 0.31765951910838475 0.2802582174689298 0.3062577048047374 0.28062523431408254 0.1335163603330522 0.02807553801888649 -0.007564861693661389 -0.03812601849692609 0.15385440483608406 0.02094519192363448 0.1194564240865605 -0.0068604481223117145 0.09793510845185636 0.01754056193341681 0.08776028573329556 0.06783681104131889 0.12036846051880515 0.12698462033619698 0.08457563581450807 -0.047503896903033485 -0.04357568124900852 -0.011940294406974104 -0.07583117476258225 -0.07465245186134112 0.005429428065178195 0.08942007083529162 0.038851093964674274 -0.023702471807028513 -0.16358062242779334 -0.2057154978850423 -0.26355738669921186 -0.3448560843596331 -0.28402435321895014 0.00013524780466722368 0.02074637940296954 0.09777319560515131
-0.3257437501357025 -0.23817539222362635 -0.07480540535897347 0.004156100701599688 0.2224480733666001 0.2925026280450493 0.6828526530829895 0.8532760022736116 1.0 0.9173010358426995 0.8188652131657033 0.574132391190406 0.4645768386587314 0.5428562588592987 0.5613355274198171 0.44862534596285536 0.34203261399590257 0.32439383943727035 0.4667923969095067 0.23277884035237692 0.47315914393719966 0.7209216528569756 0.7504056998708486 0.8395902142742694 0.704204897910123 0.5768824590310886 0.6211454213402656 0.608300437789308 0.5269643965530753 0.43530618250310354 0.6392559748213058 0.6997727538879162 0.5785802851450081 0.5179802831526062 0.6568872745750873 0.41640833683511463 0.4794691622267837 0.3781674670538739 0.17474787039746645 0.24017824109997418 0.2887568023141483 0.2420120698204952 0.3778819729416959 0.2156902169292924 0.4970601591011335 0.36537857041442223 0.2897562739012824 0.18851979242393935 -0.012773847892153424 -0.08090793713237836 -0.3261594849057663 -0.4349507176786035 -0.5130589105106216 -0.5670313082193189 -0.47270667549041545 -0.47830003953160605 -0.5025372852087494 -0.450375868589436 -0.37036781530671764 -0.148295948513737 -0.16383617775562165 -0.05630271629081575 0.11235420415478922 0.2373756734129032 0.2769388730518593 0.39022882394070824 0.26810843057134154 0.11071695675702194 0.08004874612648522 -0.2709485718822169 -0.14356724837672202 0.08789416377669476 0.026306789358097903 -0.08355204325453552 -0.12703467610133234 -0.22286955590736063 -0.33026805221523764 -0.28003006792770296 -0.2891198723789921 -0.22333148026748467 -0.24478234887815264 -0.09203688604727932 0.08386368561083972 0.12088566170250108 -0.08246924314216719 -0.2257351356310113 -0.22855787219836576 -0.26050965464456766 -0.33361897041491567 -0.5045229467047412 -0.574689445076268 -0.5851191835642373 -0.2979085386732565 -0.18232587429602334 -0.025732922693671584 -0.11731423753989885 -0.08888751729114748 -0.12147399157541305 -0.10512631566010662 -0.2146699040210451 -0.3350130938170449 -0.3402743095415443 -0.3704412407908188 -0.23698078915115692 -0.3576979630958338 -0.4686075169426455 -0.5938920233911972 -0.47330474869843364 -0.37951122720016495 -0.2403855125807996 -0.10230773498213228 0.08792654701882935 0.12576109520337592 0.07416022370748152 0.04705324623023585 0.0851707401473759 0.04861440366992245 -0.016928166962662087 -0.16043961275278465 -0.2925616522641471 -0.40194536608135983 -0.49964658926913097 -0.5399173112411383 -0.5853030213398512 -0.6326264781673665 -0.6548795412681315 -0.6032009633315731 -0.4628729040833834 -0.3480222029247722 -0.33487838393409064 -0.2760514146306871 -0.27467741130988244 -0.1944980841250848 -0.27190729475094955 -0.19116777733455867 -0.15542812773350595 0.008409215923522033 0.0981200818224494 0.13538172367634102 0.20480585559353917 0.16485510921722143 0.20626789659941897 0.18983667595788525 0.25245503806894637 0.17340799801523699 0.3091304402188666 0.34600412326172303 0.3096641481519393 0.3761384992254815 0.33608223976369495 0.362486621620053 0.15966985792997093 0.14615854611676818 0.06495967452160334 0.030257665415030967 -0.18358776240410715 -0.27713835200276515 -0.28599473396928476 -0.4100230471211823 -0.17086381855728974 -0.3273102045702915 -0.2559005911795376 -0.32883293889471604 -0.04771248805932675 0.00869898640940658 0.025484980561560205 0.015304393174243517 -0.1771459457844499 -0.187806342168655 -0.1914204144903835 -0.11710554291961117 -0.21955766920269607 -0.13310943174416734 -0.02404245686455202 -0.11464926079715067 -0.17015399421013702 -0.3774064213512249 -0.42543965019826185 -0.5766981738100883 -0.5630640391201782 -0.44109306928788317 -0.37596031194905044 -0.20161760351740796 -0.06754655646748094 -0.00530945422797513 0.06620580034274029 -0.07222476550650796 0.062349717163013366 -0.010759645320592377 -0.16463611543851064 -0.19199124897700962 -0.23742056881361093 -0.033827331898722356 -0.02467934543691557 0.055931700945631414 0.19576261586176938 0.19336813198914957 0.15962334359750846 -0.06024750216520569 -0.11577323798824311 -0.20928776283863856 -0.213653316399978 -0.30039768211244644 -0.46153055165102336 -0.49478472785764627 -0.4873235882158982 -0.46222399433250194 -0.41264213369687713 -0.4040983019308367 -0.20923982066248897 -0.3325574482899249 -0.4200070087112678 -0.4758076277199476 -0.4560143167032742 -0.45588009589547657 -0.4132160432322767 -0.3693319857814179 -0.3453105632116301 -0.33143125495296977 -0.13506096012157598 -0.3389980441322473 -0.32754627831181343 -0.22674426041104723 -0.220111737554035 -0.16268467867009725 -0.08560632963513196 -0.06792931299819292 -0.13377210180257176 -0.23580908117096655 -0.29059771919255994 -0.2539909191465815 -0.3059088406312454 -0.28229298214716464 -0.26215525895846303 -0.2055798670288435 -0.1734753094872746 -0.39307154679135586 -0.29152290804175895 -0.2827054450982531 -0.26794831587990436 -0.2843386038211073 -0.30382543377510923 -0.2769280609864926 -0.1279002302534964 -0.1670220183362608 0.009422143993046878 0.1834271324980053 0.2691854352099942 0.39107896280093174 0.24204957055411386 0.26417462375691547 0.341494389558622 0.4116573676380249 0.41894675200898945 0.39433287301638587 0.405040308775723 0.20407558229214917 0.13296980238863876 0.15993210715459774 0.13137836570199307 0.13059458681738964 0.044751299590152505 -0.06856931986869647 -0.07506545116200601 -0.002909825549002646 0.11585590631781412 0.16744709764758164 0.18593227491745412 0.21031240276402502 0.2402816412958613 0.17573824889292683 0.1429917441458764 0.24204912201363096 0.2387874754536323 0.2710999709672065 0.3526508896944544 0.3125378171368053 0.3164059534791953 0.20785153677693866 0.22099595215584636 0.09466153208741934 -0.04109492981182988 -0.09897476295225519 -0.0837494037780632 0.10055458100167916 0.17258087170111192 0.3157929061722148 0.3571595543675788 0.43896219621444327 0.4443637252051116 0.4008429059693562 0.3871883299349891 0.4047773789740655 0.29242508998800126 0.42315402196076457 0.4567619934423784 0.297365793985498 0.2148239613015208 0.24479788136649508 0.2747624593327357 0.3094622021802817 0.3452472257009312 0.5316581178318964 0.5089421214032198 0.5056627233556302 0.500148919359362 0.47269736626290715 0.45739211841677646 0.4514183741861228 0.28422628374972136 0.16695760355029196 0.15288030373794442 0.08268994926915384 0.2950931613116624 0.18029913806577652 0.28445914153503005 0.13395127062208176 0.2142525086253674 0.022755675634605076 0.057533052020058255 -0.008100364780795993 -0.006720050341491129 -0.0504817832062947 -0.08730541869124504 -0.18412237905096335 -0.19710501990615967 -0.24981874645844435 -0.25488723929325735 -0.2209072266567106 -0.12367183397398955 -0.006528576585942296 -0.08465078623888075 -0.06480396224247405 -0.15493573011238537 -0.09702265267002864 -0.12040230148463843 -0.12477867835799158 -0.03668632643613388 0.24624838769353116 0.27315570523837696 0.3249218473435041
-0.2649000759899058 -0.2137828066050397 -0.008820429499186586 -0.07827990133347469 0.11953218113729254 0.08316477473282892 0.5243899784706623 0.6341457389673547 0.9173010358426995 1.0 0.9263687583687038 0.7948031314785545 0.6677680037454314 0.7042857600139469 0.7796048366817654 0.6897530225766637 0.5808311816903869 0.5362999742409902 0.6205452080964474 0.32591873517316305 0.426697950124461 0.6163441888492399 0.5917800064424265 0.6414390511289989 0.45754874164846704 0.3500245245555055 0.4674275209637915 0.4451411629141289 0.3646517580838924 0.30473223834611324 0.38831674916317427 0.45734846239041854 0.3524195987613952 0.32969012868060565 0.5138384049288895 0.3913234063543065 0.44563602817491116 0.3978557021088144 0.23874603173401637 0.31793252234261044 0.4590384922138008 0.40047420259744265 0.5590013421054258 0.4136942549088739 0.6588360987867137 0.5631942128366476 0.5009402385592759 0.39146787550510564 0.18046433089124414 0.08857852128030246 -0.16436864439226448 -0.27315352308046836 -0.41821431224175293 -0.5055071828920181 -0.4571442764189201 -0.44286684319071457 -0.5202832987564987 -0.476413663060561 -0.4737625018796481 -0.2865946198698806 -0.31812729333116746 -0.20640869851093294 -0.0484509507793511 0.12903827094772072 0.18422586041853634 0.2978807172854155 0.16600908369696027 -0.044708065269326865 -0.0402515706794722 -0.22420106839878848 -0.1913283595497943 0.015238084248103658 0.055985964087365114 0.004611736028757939 -0.006624030154789106 -0.042693270120526795 -0.13344704354837844 -0.05218641605560067 -0.07495041285778896 0.014013149821363386 -0.09878823366386226 0.11734288596570534 0.32168669234114755 0.3586706637523899 0.20425400303117938 0.01355156645637436 0.033477772880884264 -0.01597114370472203 -0.09161517620055945 -0.33970416113938207 -0.4663023356445232 -0.41578068728298917 -0.20517408207414164 -0.1308685639660531 -0.01955655202362226 -0.12148381083405889 -0.09226224483794193 -0.1299195096303252 -0.08511071862569845 -0.1797401301261477 -0.2783146489799173 -0.28214768930695705 -0.3132845584001644 -0.21139612242481598 -0.27496155100115943 -0.36231308439921106 -0.48222020930064885 -0.40682658053380294 -0.33956803410095177 -0.24781582158787643 -0.12671101974593266 -0.008053613433077379 -0.002230026037493349 -0.05118514472289714 -0.06166473046060091 -0.043596289152739165 -0.11096671068143216 -0.1870634633672473 -0.3398631079519308 -0.4618976580255383 -0.5121859127717225 -0.5783279381334236 -0.5562602901657309 -0.5698068987170384 -0.5720114804410737 -0.5638027578684199 -0.48591833652751126 -0.32005437570667844 -0.22470480295782944 -0.21007804078254985 -0.1533520474459234 -0.172195324059022 -0.0294826053916521 -0.06781562886609215 0.019202651874688486 0.06433320100802183 0.2498653019659779 0.29953478124507693 0.3494058283501949 0.36378233129163573 0.33436942528607855 0.3771877923869047 0.34638023174489013 0.3955343248944777 0.25609074582123587 0.33752105491564416 0.2895636826908832 0.25016117810157257 0.30447053911774963 0.22326321963579338 0.23106054314060048 0.027358019261644752 -0.004235671593024822 -0.11818318281528864 -0.07512561363717053 -0.27196660392341904 -0.28748991027279475 -0.2827629404587078 -0.4529091445029526 -0.2891952267577243 -0.44627320639944956 -0.22095964858949432 -0.3423186533156879 -0.12192098798153073 -0.13835943074923204 -0.14117825912764997 -0.1464378803874406 -0.35920277892595887 -0.33013695306786456 -0.35077389211987225 -0.29621604876306556 -0.4084282669138465 -0.31863779162255973 -0.1850531952882986 -0.2760277490323826 -0.2932744609095366 -0.45338016969949196 -0.4690980985845736 -0.5825611990764306 -0.4775125812467725 -0.3408671241553933 -0.36254616719371313 -0.16090961113426547 -0.06096560635259053 -0.04375250344338867 -0.04478229175168234 -0.16200024359739534 -0.015455673777191046 0.0054867939313442355 -0.08461325760800949 -0.0016986773966338035 -0.032934688629130335 0.10222638126499722 0.052808818154896464 0.11557366101665463 0.2387965467622876 0.236620709116794 0.20062528787633538 0.038875235196513334 -0.03492521858386304 -0.06599020339033114 -0.07993623853592369 -0.1352968382450838 -0.30252621624905573 -0.32600264356752495 -0.32367082534733466 -0.34616242283279136 -0.22286079617219545 -0.1890446981453195 -0.06883472658094204 -0.21318469582962632 -0.3458607153055446 -0.4505658559998952 -0.440707445886165 -0.5158678415388431 -0.4947728796387502 -0.3948798251452053 -0.3557957699393942 -0.31076977440716785 -0.1417790985161013 -0.2509346503901126 -0.34232449234379 -0.2456199266878075 -0.19340911604244407 -0.11738424544299676 -0.04034467774844824 -0.007351199160855273 -0.08075748531762178 -0.18859486368180925 -0.22667109190765752 -0.19790789800201117 -0.2927600849889925 -0.3140163439636719 -0.3488081271312633 -0.2898829925709251 -0.35300594692492865 -0.5082324695783459 -0.47079167422614254 -0.43494827837002625 -0.39982547956772585 -0.3976685534854291 -0.3482631545115651 -0.2833602353683919 -0.05965664450959632 -0.057241144038367 0.10550553532364775 0.26094068814232557 0.3235264584603822 0.42494692637933923 0.3262623485440086 0.3754798538043432 0.4425595053056163 0.5085055503479281 0.5004305506718271 0.47943468198882383 0.4888924993204822 0.29913759876192697 0.16654308931738265 0.12285099706830824 0.054129689937485174 0.003163611979172261 -0.07143870169313224 -0.15306068440014312 -0.17046710856096584 -0.08757746629325237 -0.007412289636465786 0.01415421071467831 -0.002240404662017068 -0.0069144790436616215 0.03119135852785037 -0.02069670737812723 -0.06787704643031307 0.035522434871218284 0.05053026683754116 0.09766373733599391 0.21834511071120713 0.19331621592200784 0.2570096223798132 0.16251727654013112 0.23416501099678946 0.09734716777963881 -0.0217769559273864 -0.1790965634950266 -0.1943717611879064 -0.020774602528435614 0.04967744615482015 0.20618034013048386 0.23789553186520748 0.3357998809439821 0.3273883802695708 0.26424416943460655 0.2527149001090474 0.25656960621935615 0.11585046072279437 0.2737215621461096 0.4075752620665957 0.2937348196547426 0.16097539223485957 0.2082802797805935 0.2350827558228677 0.2689016470227149 0.35120764291617196 0.5121135941358973 0.5095356318714709 0.5078132486610403 0.49572970726450316 0.46179124896617113 0.3924388697654673 0.4493056574062043 0.2437906352930772 0.17491085874772294 0.24419005438294103 0.19681856601297673 0.35872870744636753 0.29385790743536055 0.33653875379378273 0.17392954716899808 0.1852049498623586 -0.06261286338555774 -0.07119420366240668 -0.14281555390168524 -0.16722997066526724 -0.1997855029422404 -0.22588038210582506 -0.32102267865332934 -0.3381026787712842 -0.41486080163272443 -0.36147281480346577 -0.300627572136446 -0.22383910309384777 -0.13544152696825826 -0.221634162077047 -0.1755006421587692 -0.205177841465412 -0.09301396919963158 -0.06949488767409119 0.026393162254480802 0.1356353767433251 0.3840567521005567 0.3936961246427938 0.43149343418651404
-0.09850913224200235 -0.01082151221997456 0.19970926502285158 0.008604226375939368 0.14430504274850398 -0.0255985090690107 0.28816141319495253 0.4484704091150668 0.8188652131657033 0.9263687583687038 1.0 0.9158282766311847 0.8640786420521877 0.8692366385130164 0.8581131957191414 0.754872033013137 0.6127460739712198 0.5747249484742842 0.6278715373996375 0.36226097001118146 0.4487350833502721 0.5814264397690337 0.5707445538168634 0.5356366522735377 0.3530417670329062 0.20029650718312672 0.33403334318448186 0.3985867831568458 0.35423841789695104 0.3141229170820052 0.32799205839429707 0.4057162449481249 0.33482767289573406 0.35511575775820964 0.4162873525253794 0.3174830271839618 0.32270364378540356 0.28845695583884584 0.14273147218547078 0.20721379780572996 0.4165551040572665 0.36086309491277596 0.5356459142218823 0.4097811052205789 0.7049937971683025 0.6477749131748142 0.6221224906113041 0.5231867019946311 0.3132766087537704 0.2338757727904379 0.0185329980655223 -0.08921174549133637 -0.2450345655246505 -0.36552114593634133 -0.36724602961807007 -0.32833952644592307 -0.40861630045896696 -0.383506456926381 -0.44458837000487617 -0.3451912893970676 -0.38934356376313267 -0.29907739826883234 -0.17943632127121256 -0.016364797526574874 0.07396421905614109 0.19626327544231523 0.16387606204406535 -0.020080938591883295 0.05465136331493826 -0.16750384396920423 -0.17281672593731667 -0.1620292709945898 -0.09505957104071044 -0.09520170656260081 -0.07781002287822879 -0.08796846075854975 -0.1211805176184875 0.008872440971290313 0.029946592034438214 0.14563318803897193 0.053533113661184954 0.2020921898493843 0.3693972007046566 0.3862521833863878 0.25045322374108403 0.09358079503748189 0.10493079585380609 0.05756651975626818 -0.04828259624896456 -0.2607037215255254 -0.4057458808197153 -0.38758550676663667 -0.25860690987143703 -0.21445077212796743 -0.12524224998001543 -0.2099122872878843 -0.21365819051922535 -0.25923471119799246 -0.1703199919702251 -0.22416255651484393 -0.30031754142145756 -0.2860609564968676 -0.30312673464702505 -0.19419978407986577 -0.2751075985771324 -0.3383931422922067 -0.4797532119046987 -0.4392937619453471 -0.3743688413993467 -0.3247844150115645 -0.23955450198010814 -0.17183999701315222 -0.1319825166139707 -0.1746980437327981 -0.19116626965119385 -0.1817994970874301 -0.24189567732672532 -0.306294855394513 -0.4559850331681811 -0.5428678395682206 -0.5442642575008215 -0.5542436103576888 -0.5015252703584085 -0.4719094203109937 -0.4471728169423126 -0.4481577233964161 -0.35100220644311314 -0.20409041660390187 -0.10788432707777157 -0.04197919033443339 0.020811700587726467 0.0076928262911614975 0.14514005221652365 0.08443365294381432 0.15967742221813308 0.18976789932226643 0.33830783643746626 0.326196952482435 0.32997185040950094 0.2810810010760686 0.24747066387662547 0.2961240447167701 0.2644804746641307 0.3208251071651781 0.20265611399462838 0.2772053478835387 0.19613487763634518 0.10922379025354026 0.15742028251178622 0.10012199071352433 0.12124614341431704 -0.04460159111162516 -0.06574540670815184 -0.1678216279786065 -0.10563771783967502 -0.21003568257609745 -0.16004417805619686 -0.16888186466029176 -0.3227210046172697 -0.21657914904547426 -0.448663772604492 -0.14423385858878038 -0.3354738939815571 -0.2748566491505749 -0.3574330919437668 -0.36779076357214835 -0.3435315104467791 -0.46879502438920134 -0.46519621823782553 -0.4803786272557609 -0.42774555959554084 -0.47059662073068304 -0.38168447881426637 -0.3166813299341321 -0.432596766639748 -0.4539811021735336 -0.544194496934206 -0.5659703833903574 -0.6084517167556346 -0.42908346705859807 -0.28962856965165623 -0.43736121805470257 -0.282710911813992 -0.20336788736788056 -0.21435569734278745 -0.2785433422234286 -0.3638964850705771 -0.19977542585643562 -0.1471468891255255 -0.20781486677225838 -0.02074795389151382 -0.04287275139911494 0.09126730637399373 0.0893279466312997 0.20342712125960477 0.27346460948127604 0.29748250212871946 0.31862448291725903 0.22025090672163 0.1559489183725294 0.09495751396793126 0.08110849736510121 -0.003995305825765834 -0.1577816932470297 -0.1478674016460835 -0.13362429529498154 -0.15943092962527294 -0.11464917041913407 -0.13041467779080326 -0.0076788032734837215 -0.15531682093617186 -0.34866394032124254 -0.4592670241313146 -0.41062128164336553 -0.5185951553504622 -0.47034738962195294 -0.321768294061966 -0.3118422737995138 -0.23773950737818955 0.007694533435722458 -0.12292265233755682 -0.2080463743702612 -0.08245432579055299 -0.003673466766303578 0.07415272930483784 0.15065331071615687 0.18944585401541442 0.09948223551891865 -0.05454621110650749 -0.04833130501582157 -0.017422456052664417 -0.16355333019112475 -0.20219136887682204 -0.29078650600914013 -0.2655438449911243 -0.40735072880650675 -0.4369469826054526 -0.475299217920128 -0.4760754847819427 -0.41572602657301994 -0.41485202991606307 -0.32795664790484225 -0.2938958764826398 -0.05606979045916878 -0.0665312316400409 0.06816307474275478 0.2130669689837039 0.2823912549575043 0.3741531580223915 0.2710651246048954 0.3620250227375659 0.42491385590278913 0.4811999611879758 0.48781921993556665 0.4956857261262202 0.523422305159292 0.3975643934562876 0.3471317161856326 0.301944505147261 0.22538594440488538 0.11233168886755929 0.02163354081530752 -0.042996742058058667 -0.10521488383492494 -0.051919609281419914 0.01859187395900991 0.02123865725277314 -0.007277611172509833 -0.02537189342959417 -0.005492097580977561 -0.07116473513471715 -0.11674159798192452 -0.007445979909881358 0.014924347584432805 0.04292214691922665 0.16827465883742912 0.11021561420364967 0.1731185591553235 0.0766900199439434 0.15280129872224457 0.02553247626698231 -0.07423118782050966 -0.23850445816983576 -0.27602081163253334 -0.10728176539619935 -0.051835966102039145 0.1059701366759233 0.1472715011507403 0.2823201299426369 0.289833196820089 0.21808069280829173 0.2492616377814858 0.2407674967454845 0.15604334845809045 0.2858096336746107 0.4088271039374832 0.34222467269675916 0.25203362055673334 0.36106293875411155 0.40589384413908813 0.44226647374214206 0.4925685928118027 0.540915930110665 0.5175482962485104 0.47591603663188975 0.4592921169048823 0.43525174332574723 0.37225531606115436 0.39738553762540885 0.28332928341469765 0.2346159646416095 0.2622661592156348 0.1986102609627674 0.29469451609201824 0.21652855659683395 0.2524010945945549 0.11267099255063072 0.1423809808674983 -0.10598009956064086 -0.09388639774551215 -0.18106956065462343 -0.2120953315919782 -0.2774619390188334 -0.2946941399942667 -0.328034912564911 -0.3253341658522673 -0.40756963324240986 -0.35884289113532036 -0.31341489692769586 -0.23121549044177758 -0.10769048764722819 -0.17688856024125432 -0.0754187853130278 -0.04963431323489555 0.08983572631161897 0.11727510443090333 0.18584339014750215 0.2510931332804048 0.4243887112405537 0.44299085409053374 0.41471718914175093
-0.07664295525621515 -0.0009036410768813592 0.20969661530733436 -0.10438649533649719 -0.026803690546549314 -0.292930027603852 0.0022664427722479666 0.12717057641430138 0.574132391190406 0.7948031314785545 0.9158282766311845 1.0 0.945912469244707 0.8787085165162688 0.9204956788223857 0.8623145561519859 0.747023571446597 0.6911335168551568 0.6792308830813283 0.4169730630314092 0.35591511987473523 0.40158297526093456 0.35087190888997377 0.2644234561405649 0.06706726045325298 -0.07858294618741238 0.10363602528380808 0.23822074021807316 0.2056129664234007 0.190597002238911 0.044893998313795 0.12914309942819152 0.09799334522639641 0.16358698181910766 0.216764177987482 0.23898133540755032 0.22763665049413975 0.24161196007850394 0.15990180962505343 0.21736586512139233 0.5056690194527181 0.4533408390014609 0.614481987324385 0.5331477167740689 0.7374122216643645 0.7388131396582012 0.7251955265710246 0.6396563686480057 0.462123816355716 0.37356266385262615 0.1919302338376253 0.09898310351897446 -0.09927043330021669 -0.23240280095722027 -0.28717862496954677 -0.23424890137561313 -0.3442115031032443 -0.33261269135529536 -0.4799420915917731 -0.4488798843723235 -0.5019896662050948 -0.41607514370619836 -0.32256759721487005 -0.12455711568165957 -0.001511907218468152 0.05457398491325751 0.012457153062145027 -0.16342661851107174 -0.1086977487773201 -0.10942390493063521 -0.20245331316461587 -0.24657579880661445 -0.05365042735832709 0.020109833459890477 0.08145928332998509 0.12079656099743322 0.10325970673666966 0.24529542180710925 0.251266085614346 0.3699752999984846 0.19683771079436962 0.3586805509880216 0.5262851197563235 0.535555490055038 0.49851077331859045 0.354575582318993 0.3629108803525476 0.30673815571392793 0.21653065626467813 -0.0322455491495495 -0.2118290534593942 -0.14980141478008813 -0.17009744391310397 -0.16970764635772695 -0.14756529887502917 -0.23035677018004794 -0.22525490075673416 -0.26402368343370053 -0.1533909522647269 -0.17505973400127556 -0.2183031766247824 -0.2193632472855055 -0.20287906425940075 -0.15853435843292413 -0.14996283616695957 -0.169245252770114 -0.2564008896099682 -0.2698014475236566 -0.2574099754017311 -0.2745504150874558 -0.22838200526698055 -0.24791482143602941 -0.2645194823826148 -0.2988434118051379 -0.2853152123284736 -0.2783582417981821 -0.37297162211222024 -0.4434254825086441 -0.5756481262532612 -0.6426075790636936 -0.5684120393445216 -0.5420865363504921 -0.4261653488033181 -0.3686876039810642 -0.30266827196213514 -0.27126744769678635 -0.1634254893092588 -0.02079361616496002 0.04155207051912856 0.11338013813807846 0.15252173042069717 0.12582561692956096 0.30326843853327734 0.28762365501106685 0.36088733303285503 0.38047124688824596 0.5270387218936455 0.47638755114731113 0.4851226916092527 0.3947948278250334 0.38652041958836164 0.4210732889771051 0.3791059946800156 0.4208135156539608 0.26944168998600126 0.247122774456218 0.09927438825464377 0.020462354350675106 0.049315618077563565 -0.024945053644755702 -0.036775812211051445 -0.19354634182586533 -0.22861549628813896 -0.3588500295334148 -0.24061523056505177 -0.29041109469246623 -0.14071038424913906 -0.13764475887125005 -0.2991579444930876 -0.2856872461092249 -0.4912762358023402 -0.08457280829880118 -0.29486239367030537 -0.3250766375377487 -0.4662593701369177 -0.4607364605361208 -0.4165774211535894 -0.4972284000957202 -0.5488666934577302 -0.5806628867811381 -0.5395290470370441 -0.5710745786618191 -0.46094625056853983 -0.40276574684248895 -0.5473063528457205 -0.5628783879869231 -0.6035811035324244 -0.6063450331911266 -0.5930196981244986 -0.3385157707812327 -0.17033893110575013 -0.37825750619939613 -0.3101299906346006 -0.2806131944833288 -0.3334301346418576 -0.4025798996915102 -0.4368371356240039 -0.2530752563251074 -0.15881905285914344 -0.15592218159340884 0.06918669971155568 0.10812089175153067 0.21218260891832338 0.1813773142614675 0.3265447860954458 0.36812493988628175 0.3951320966569936 0.42513336987272315 0.40020808463901175 0.3377833603944181 0.28914715885487297 0.2686324359335787 0.18972040127508277 0.040227832620472144 0.06735610197238445 0.07252860000158107 0.010828126180580324 0.06065255036849241 0.07631633368236677 0.17128192965138708 0.02071384800959077 -0.18366548830252083 -0.3319688671270308 -0.3057561954394396 -0.47112866142711507 -0.4529921514281199 -0.27149039683910425 -0.27027370093229336 -0.1909101391928426 0.04152595673239821 -0.029845980434852336 -0.20450891024285853 -0.08484722129809852 0.045484409606822665 0.1424790213822202 0.2089853241579552 0.2597982677916162 0.17426795860360156 0.031098333975436716 0.0655660252453488 0.07843489070435247 -0.09498355975945538 -0.19620502687856436 -0.33461915415596155 -0.3509577858048579 -0.5251473597291646 -0.4776146232966595 -0.5578158934912274 -0.5349668486342604 -0.46573080114284515 -0.4308122611526186 -0.28139395530978306 -0.19933890218730577 0.0765944770238275 0.10549735273674993 0.2116365589889342 0.3012078385273795 0.3353973980404437 0.38195295645942884 0.3516063010779719 0.4535026502966192 0.4768285133431629 0.49923120018609374 0.48174718183661386 0.5036144260912728 0.5186848718077974 0.43220989171889934 0.35010178213820725 0.23418959908927037 0.11316051051134561 -0.060233711678638044 -0.13950202877819864 -0.1588131508000058 -0.2393651492198284 -0.20968929425315386 -0.19275796914880172 -0.18582895402763142 -0.21452290381534161 -0.2323166765799257 -0.21032718392327981 -0.266159086806029 -0.3257411335841951 -0.22633583954076858 -0.18268891264850676 -0.13407138706642457 0.028824934536237547 0.0008576142710206844 0.11920584433191804 0.06415042546424356 0.17594046438454497 0.06675768360112827 -0.0020231961996632487 -0.2172041992437589 -0.29018924911626376 -0.1632972299949487 -0.12873129861007054 0.00639082590517914 0.020805641716820897 0.15813022303680832 0.15247298672860932 0.03378373109619623 0.05810232897467539 0.03642382020382836 -0.05345705005054881 0.08637145344562769 0.2562673225553545 0.22184286870594455 0.10727519832916516 0.23009571077359312 0.29350068000559904 0.3543403749981108 0.44711414916178555 0.43091536152062454 0.4382140661684219 0.40263772208692583 0.3885591686019009 0.3841351200307333 0.29476017748113525 0.35557929217646433 0.242823689469948 0.23035449374712832 0.309713134927137 0.24811507889858606 0.3155679388453916 0.2976496343032248 0.2969248845492045 0.18388108383429588 0.14376519571032648 -0.12549350096862616 -0.17941595333713206 -0.2800290626681593 -0.3409245363429055 -0.40187932295531886 -0.40904220718608014 -0.3809595344012172 -0.3989206924222588 -0.4849950873457453 -0.38064452018550954 -0.35280652440109284 -0.333533658670108 -0.26213409689755773 -0.31959932228374466 -0.19390297602558235 -0.08404329491403582 0.11013446837792058 0.1966679777270117 0.33531648781351286 0.38365963195860314 0.4863316836357282 0.4870388709143762 0.4281102738032031
0.11279830813802859 0.21000269054034423 0.40711442543911075 0.06806018538610187 0.06343206217362314 -0.2625997179643589 -0.08034567800546243 0.041465397456788594 0.46457683865873145 0.6677680037454314 0.8640786420521877 0.945912469244707 1.0 0.9540342981152432 0.8801852337742324 0.8101742815450018 0.6757931190920693 0.6101639709719979 0.5618545991300673 0.35360905317595803 0.31566189289453117 0.32888984030734336 0.30616623156316936 0.19687018370145845 0.02353016932128556 -0.10324233789162694 0.07930721169940821 0.17692613470734023 0.1651370408362457 0.15635383719902649 0.01574426699348774 0.10060920739111556 0.09299851480588413 0.16153755102955042 0.1409986182113546 0.152540444896961 0.10768883778166091 0.13116304538498405 0.07366087776826588 0.112630938345573 0.40683016834432467 0.35727497657560986 0.5284005551747467 0.4928796365653435 0.7264210204362289 0.7516941407908715 0.7662451646710469 0.6829314909613229 0.5338935462522402 0.4628183960205643 0.33502933583424177 0.25222178125899875 0.08107888720719761 -0.05638815861062765 -0.1165095622135717 -0.05495820328423703 -0.16704280703361524 -0.16263398696027365 -0.3194763716977619 -0.33273537326981456 -0.42004494348838667 -0.36216525296227514 -0.32332302549140013 -0.1768947274617082 -0.046592665474736325 0.0158569327241753 0.00018759585283081786 -0.20337284851645587 -0.05394523919990333 -0.04854579130213682 -0.220902170720825 -0.37093445146124526 -0.18120260593969773 -0.0495906498861659 0.04827249009663052 0.10624117124205269 0.15354547420395012 0.29914121202245636 0.338048665594443 0.4508442706053575 0.32142484905636454 0.42640511739203996 0.5139327242328274 0.5016192299139122 0.4931372775114832 0.3823227937403355 0.39562399724309694 0.349079223886225 0.24924796358443704 0.07173110035592291 -0.09194657793668631 -0.08885806793996245 -0.21946808269946544 -0.20576635586496622 -0.14747539671275017 -0.18435392868191378 -0.22632597793994863 -0.3002118954350291 -0.21232736330715676 -0.23248033444300883 -0.26602787533498995 -0.24970503859662632 -0.22748225283288454 -0.23151353616373302 -0.19183423018851084 -0.1572851920164636 -0.24250811795789542 -0.2232981730275792 -0.20032758039171453 -0.24417023020953132 -0.25606304509556327 -0.3441152195449993 -0.33020111194156093 -0.3242907304216217 -0.29864386571491947 -0.3241201310136684 -0.3920419816810906 -0.4286466797683909 -0.5267973562338037 -0.5502514611366619 -0.44336586957169655 -0.39110023079534584 -0.27202721241743205 -0.2080331258109975 -0.13861788768118338 -0.10918589597331886 -0.008623918054640864 0.11529231926641736 0.1754648750370297 0.2569895153375541 0.28987453451926565 0.26774151073228275 0.4122919469880582 0.3945163043756382 0.4639289178944598 0.47018846550175547 0.5708980070825832 0.4847935625300171 0.44411338735223793 0.3094812216253126 0.2869937162398981 0.3155322739205076 0.2786742783008781 0.29768310638580964 0.15725685729627123 0.11808821567889971 0.018349993505691803 -0.060751422562612886 -0.043823460099281085 -0.08073936584101102 -0.06768195998412785 -0.14495277041760601 -0.18416809724034722 -0.27884818692573865 -0.14127507217959068 -0.12740140946230558 0.027837646663130097 0.012997022020023926 -0.1353334046912793 -0.18540436835707202 -0.4059656842817862 -0.06877176064809232 -0.25972113847748507 -0.3984010150660872 -0.548058872137859 -0.5788227860371147 -0.5062253094787673 -0.505185619993567 -0.5349007106427912 -0.5575990059894252 -0.529770435019548 -0.4885398575929203 -0.4202361423594284 -0.4154357347463085 -0.5377246195541936 -0.5384148361577062 -0.5253667663487033 -0.5232253807921486 -0.4722852155179181 -0.22046769195376345 -0.09046779063345614 -0.32769649418721897 -0.29731523158056034 -0.31116404166266126 -0.37535782552453206 -0.47463593348891897 -0.4699841173538025 -0.31618845394534095 -0.21248977305001798 -0.16698684458047255 0.09764200445544123 0.14762821434406398 0.20091521749477584 0.21210466499353864 0.34782758377158 0.33617343196943006 0.3897697190024281 0.44757276923114675 0.42985673382570494 0.3635436208471321 0.28371465259940437 0.25907368120237195 0.17770064761508794 0.05857704180463586 0.10697915975448705 0.1529168242217413 0.10000338219851788 0.11294156589784142 0.03723301627660736 0.12931216368151233 -0.01191025136892371 -0.23628620137886303 -0.3719058022481427 -0.3216847415892878 -0.4695486532994649 -0.4221572823689362 -0.2348839441252468 -0.25585841650278646 -0.17252646854084835 0.1111139459089026 0.030614149604733222 -0.06845248706328733 0.04538201299418951 0.1666232395706476 0.2371137943827498 0.28240349519802527 0.31859981261043796 0.2338482094025335 0.08343731539882755 0.14003668325126375 0.14111091351320137 -0.052804119489594105 -0.13205596027232067 -0.28559662456864976 -0.2708846999399713 -0.45769511669639973 -0.32905366238185696 -0.498609385577456 -0.5281788012674616 -0.4570779786013989 -0.4458482859989645 -0.3138906502300426 -0.27865993540195544 -0.02048092626628017 3.0409992349965872e-05 0.09414197488019002 0.182710219891661 0.23920226737927336 0.25972469297059964 0.18472397301216195 0.33039587651347163 0.3758225028486089 0.3964523209218662 0.38678871072338 0.4246840261853197 0.4523592902475841 0.38308947033031765 0.37611447746748083 0.28176694877300856 0.19317611909292323 0.028970362519957486 -0.0455411230015706 -0.041521131387486775 -0.1337188640498876 -0.14480757846801817 -0.11775775244471667 -0.1159913494468063 -0.13899544117316973 -0.17604800772177284 -0.17852946246782916 -0.252232452782836 -0.2986442578159997 -0.20781889939680973 -0.1974453205429986 -0.17678500367256764 -0.06297629695409425 -0.10741029623322876 -0.007260419075705992 -0.05864585424873648 0.046975679246086824 -0.05027849257128769 -0.09224357818550183 -0.2797814295181095 -0.35474447498143463 -0.24795681996363064 -0.2274916689296616 -0.1005480684413257 -0.07477628606462433 0.06379901783159023 0.07280423399670329 -0.009249461228200237 0.047501310511217865 0.022312353502072346 -0.016059913316440636 0.060494930730043535 0.20739779587405513 0.23380101879541137 0.1791242295137382 0.30042383714103915 0.3492242062573002 0.4030848188159129 0.43873809255484175 0.37085580380777333 0.35515771852045347 0.30587574519249267 0.2878611931995287 0.27709190302099684 0.18795886669252668 0.24601822293938136 0.2031896982638352 0.22988617668119968 0.2841686090971888 0.2255465494678091 0.23315610031153758 0.18658137643696926 0.1643564849034225 0.04213351596423907 0.012192027648472483 -0.23460341710183538 -0.25179575729996945 -0.3181960243993307 -0.36036907313541655 -0.4237150153816175 -0.4513932757857053 -0.43145575813189796 -0.417664040762135 -0.4199347291541067 -0.33998858717966657 -0.33036424754650756 -0.29928452913701986 -0.1934918511513395 -0.24341458415740344 -0.1219253248848594 -0.01741544469196926 0.150607584912602 0.22499967825824646 0.33217176661884684 0.35549197703110985 0.43811479337935416 0.44087892142918234 0.3596567671713526
0.17383266777981504 0.293616819475918 0.534948469756144 0.2176122586483856 0.22312054816706778 -0.06015636012985093 0.09126934408969703 0.1788102382207564 0.5428562588592987 0.7042857600139469 0.8692366385130164 0.8787085165162688 0.9540342981152432 1.0000000000000002 0.9098274202180541 0.7893925677930078 0.6348056796531885 0.5557926449790225 0.47780610819376934 0.2853380900421976 0.3155203728258232 0.3588776345139557 0.3683391996281349 0.28268478321764134 0.1160811807213069 -7.538550646835709e-05 0.13716027999685715 0.1872790431245864 0.15507479962781487 0.15280896953264986 0.09671103362387391 0.19321171110966254 0.19869009047917838 0.2367303680634666 0.1924034426619675 0.14486674469041907 0.09452341573719822 0.1052195085325978 0.02522398456695686 0.08080055485881157 0.3334088121236993 0.2928951117688945 0.5121908844241538 0.5178369384726336 0.7570370331780419 0.7965941470016328 0.841252459542579 0.7590947676066132 0.6207832330318821 0.5521278072938518 0.4096349634521975 0.32043784333287834 0.16020435439164177 0.03129772247474528 -0.007085753874916805 0.05294871288139963 -0.05097071327620296 -0.030629992174689813 -0.17159815708908277 -0.15922878868816293 -0.29733511489278425 -0.25173918282440794 -0.24592580132250993 -0.13909660811620608 -0.024958888408014336 -0.006742316649061855 -0.0457635047909149 -0.2748698456729536 -0.048008164783468255 -0.0939396044317342 -0.2682991141504875 -0.33667481415763695 -0.19938899434958268 -0.04268693720147538 0.05352580285031343 0.1355320508592071 0.20540088821036917 0.3408371002717224 0.38886729262026953 0.47557170708880653 0.34453167031247667 0.4629614681694046 0.5301357954325001 0.5089073316147308 0.478438515731635 0.36910776672341084 0.40212252144671534 0.350028891481131 0.25198948048005115 0.120090251630937 -0.020799260481794247 -0.06538548455031026 -0.15096500113298653 -0.12030749507013785 -0.025472421071254393 -0.05815219443514989 -0.113638504574033 -0.22199442702614203 -0.16112749224836692 -0.20280316690817607 -0.24593955518986715 -0.2065209998940386 -0.25351282108622614 -0.29134193168982153 -0.2313339735196314 -0.1834291284434496 -0.275925535678937 -0.19319320684467597 -0.1266094304028862 -0.1606194268250408 -0.2045800046173681 -0.32195950507148363 -0.26679424371533583 -0.22803703796316713 -0.22572165047636414 -0.28695330656696993 -0.3433137925611235 -0.3565554979676249 -0.4268961717344985 -0.43605543579903966 -0.34156937050600494 -0.28369326903890596 -0.1641898117600567 -0.1164410264464114 -0.06436135966121538 -0.053801690150748566 0.05195673588849493 0.1888952767162502 0.257086629121726 0.3222650267641643 0.3469077389710181 0.3206218365109607 0.463073117594953 0.44651987984551567 0.5207694873909439 0.5380955073806425 0.6163166018513542 0.5364780654331687 0.4584997146974148 0.3163367842499831 0.28372429265568166 0.3072071269046991 0.2697380488127833 0.24542195150035775 0.10040451516348131 0.07561081049384082 -0.014113095949945231 -0.06548764039653576 -0.029050986242533616 -0.042427113270377514 -0.007208111045123934 -0.03441047201329466 -0.05835102523488728 -0.10227171331020694 0.06323316425214034 0.04572412034503889 0.16951548998441418 0.13299000025409083 -0.039073964029186004 -0.09452748920343557 -0.3347233369767665 -0.0919953754987252 -0.2806877347339209 -0.3949669275141914 -0.470993304458139 -0.5087616670210321 -0.43662869598447107 -0.47609859799752013 -0.4633762021612776 -0.4791115550472693 -0.45562011453547907 -0.4113930869125795 -0.36320912216606915 -0.3506598985378128 -0.45760573785235026 -0.46242463629585645 -0.45687636196122017 -0.45193362018680533 -0.40650265798654156 -0.16859083770975433 -0.06796360219712612 -0.29719495698123555 -0.24195056744345006 -0.28214045526510434 -0.33530675377527414 -0.42340523504313965 -0.4283670039012578 -0.2990814660619895 -0.20391441364659305 -0.1523598095180616 0.12073546662722079 0.16152614298694318 0.15480393366151202 0.1670647251895518 0.2609490138282049 0.24588640289414493 0.3293342965792119 0.38477143130400243 0.357608638325303 0.2698326497207145 0.22541524444040165 0.20259625703592243 0.15416728535116414 0.029870145662299525 0.04330518620292572 0.0952907797723139 0.052666017482051505 0.03954952929118363 -0.041895303687400604 0.0407681683757216 -0.09570327361554704 -0.31617791973306114 -0.4460082104605861 -0.38848416259774693 -0.5234181785218341 -0.46582098282301493 -0.28226761941261147 -0.26493955078231507 -0.1821160549379147 0.04281773382321557 0.030531812686486606 -0.039529007591968396 0.03933738636245224 0.14289606165699972 0.19030791882596929 0.2278269721793402 0.25710691073831443 0.1787998739873775 0.046130031718805344 0.07164035527614396 0.07080682586840838 -0.10826112792866603 -0.16477757173073015 -0.3101121374882288 -0.22206562582815031 -0.38118310254831084 -0.29758775167866164 -0.4948028342988521 -0.5521148698214196 -0.5089931200097499 -0.528658022665579 -0.42116862903351515 -0.42224278575387425 -0.1594060725889272 -0.14283383523178994 -0.06331315114532038 0.06298259869458596 0.13706615649711087 0.16994109735380217 0.04479109358414905 0.1879361393017695 0.2507817092059599 0.2969402044848783 0.2899156582188008 0.31535785444943215 0.35848764193627247 0.2720832002010374 0.28665925748782023 0.20236726244206815 0.14315322097795202 -0.004123557028002653 -0.05626617137253443 -0.03771866022640587 -0.10690537425917036 -0.11864673924420921 -0.07828355612075572 -0.09619486925678179 -0.11744235408183942 -0.1626352389427207 -0.18262057492311656 -0.2546694886294165 -0.2919072034865935 -0.22159048753968397 -0.24785203735154535 -0.24584732981248114 -0.18124856066536912 -0.2355381625446713 -0.15600215562469 -0.21844798510028102 -0.1083351086159733 -0.20531156284959934 -0.24991045823374575 -0.42937824080101633 -0.4830967226972498 -0.37347310237455844 -0.3536362678870896 -0.2131508956490087 -0.1757163860691243 -0.03884954035379885 -0.022314950475749884 -0.07403774583704506 -0.01209140889576671 -0.020314299331221256 -0.04840865850191961 0.022272509817174057 0.14713420840963126 0.1582461684289964 0.1191187725439797 0.24014041760979585 0.3100231856286726 0.3608231329693495 0.36642427570670466 0.31264096545707154 0.2865238030128797 0.2294293201249582 0.20920146105887535 0.17257504090086775 0.09103376570893314 0.13960532319042343 0.09428672315549312 0.1242436734955572 0.16884568706664285 0.13387516999906807 0.14401707044476594 0.057618289538046256 0.017291793735429516 -0.13227760464563412 -0.15995366567073105 -0.40108913092212783 -0.3840853837999197 -0.38062796505094315 -0.4127727080821728 -0.45592399742377043 -0.492351791668349 -0.493261008598508 -0.4587675725041133 -0.4251337034059201 -0.37491392901386456 -0.3504821996041882 -0.3018920262438811 -0.19439352980678545 -0.24850033100602864 -0.1661574277761189 -0.08280342697176608 0.0627631358674325 0.14434066006452134 0.23961564538736446 0.2249984487688462 0.34752136877202433 0.33783039808919335 0.27822421989944957
-0.02348278493059037 0.10767072091580858 0.37799233395965914 0.01917101198837037 0.07948324966642997 -0.12842963617132336 0.12825700856699226 0.17337317274453531 0.5613355274198171 0.7796048366817655 0.8581131957191414 0.9204956788223858 0.8801852337742324 0.9098274202180541 1.0 0.8906092358775997 0.7456165593843997 0.6898825173478657 0.6057387173382583 0.3222057567997098 0.2638728359628217 0.31314259955486623 0.28755389911996054 0.23785358359711056 0.05401412739516533 -0.051546183135309794 0.08429199863332187 0.1651769294480801 0.08823666737551711 0.09631414737534555 0.017162437284961862 0.10349643070049888 0.0982792637334053 0.13367165701716072 0.16191289682717644 0.16507176167047752 0.15306463169793258 0.18120312139047692 0.09966937248992033 0.1824370264358126 0.48877070726083516 0.47038563639308667 0.6875834476997306 0.6935910785684254 0.8245215040286443 0.8563770143321615 0.8865778961271555 0.7970662490437199 0.6514533455198903 0.5774893346242463 0.37743780300628166 0.28907973121249736 0.09937544500587997 -0.01924583755512599 -0.07798144015903777 -0.017368678110696218 -0.12397226082524271 -0.09171066652282178 -0.2633778140687993 -0.23424110328454079 -0.3922591225696157 -0.3259438983688638 -0.2915532642214536 -0.13699485825168964 -0.0056691044019160225 -0.04275194108884977 -0.11333204908617113 -0.3226662322912091 -0.1836594218872258 -0.08363605714670412 -0.21931811455692005 -0.20035717559765678 -0.037210903138933084 0.12580307646550218 0.20656398010516236 0.32682262349117636 0.33189356294846223 0.4645018603127718 0.47260971014741837 0.5419870623912576 0.3629342220117277 0.5223616571632956 0.6081998847640461 0.5969119682462718 0.6048437330915565 0.4932472193884463 0.5399970332669567 0.4832256204052834 0.3923703410151368 0.20192821613598805 0.03386563838773076 0.0667313528226017 0.018915573186157178 0.00835788800927303 0.04246933332324169 -0.04105213383882131 -0.049877835391275833 -0.13044606369406123 -0.074949236878349 -0.12153572837490619 -0.14433795132116722 -0.09891655265665945 -0.15416119954208746 -0.16463361840043528 -0.07717729011092153 -0.06101426843071602 -0.1310856344156862 -0.09313062555236742 -0.04427325774531879 -0.09182020391133422 -0.12697936565546938 -0.23666616000080007 -0.23240139738114127 -0.20348300126803226 -0.21711224350403902 -0.2832290379895171 -0.39267967597379966 -0.4249564145831497 -0.4942573799773166 -0.529651656443359 -0.4095274710240893 -0.3465362850439769 -0.19144190097436947 -0.1458875050905923 -0.08503169839805792 -0.06810432551736298 0.050080369403956645 0.22083518727385254 0.28105037709681635 0.3072369465583789 0.32192721156104426 0.2732810102633373 0.45513059735023065 0.4718170290981265 0.5526111082479932 0.5993318955409314 0.7024564003337084 0.6644370834960648 0.6268855172503017 0.5084247135717768 0.5099930660578652 0.5355715057936961 0.48744120667263807 0.44407484443494816 0.24636021771837135 0.18017550081477485 -0.007254906938914822 -0.039843450419184155 0.008052495054159711 -0.04522909589766803 -0.054321255232121425 -0.152708607436232 -0.15785674868296257 -0.21892110114469293 0.0035521022395164784 -0.07985892091871427 0.07961948467842585 0.05890272517951629 -0.13732972936939894 -0.16183451560433948 -0.37856318669064687 -0.06774877478859175 -0.32483546547383957 -0.3009209991826935 -0.38221555247593625 -0.40848435793210974 -0.36188538348506544 -0.45168089717401294 -0.4480706593413829 -0.4692734861543715 -0.4365305256648942 -0.44492570945718896 -0.3649888885664635 -0.30138351748268555 -0.4509490751103121 -0.4737805413404683 -0.49751619477108744 -0.5075157029610028 -0.5027367030583235 -0.23753949722208087 -0.09433842952314354 -0.3463661666934791 -0.2641383388136898 -0.28416944797839494 -0.3300769009235063 -0.37993614381022806 -0.4159989556645153 -0.264819963225719 -0.1735725423772964 -0.13748894835033615 0.11942550517459753 0.18620432707057796 0.1868321827155979 0.12340333240693384 0.22256860406129406 0.2622841127842054 0.32576182086472677 0.3528042226006966 0.33835121879723123 0.2501648029601369 0.2610698229168994 0.24070423724249748 0.2057248206885192 0.07952416681494695 0.05964403921495683 0.06566488694429702 0.018746089030581614 0.043149511101882934 0.08557635704315167 0.16242718498039385 0.0232721208278049 -0.16942857441312392 -0.32680189727555514 -0.3113962280241443 -0.5001123185484753 -0.4997950601369064 -0.3079571069133503 -0.2512918205203618 -0.1778952056650978 -0.06821220072975846 0.02450126084184944 -0.19726479393224075 -0.1330515650529814 -0.0009356422544604943 0.0705965918976965 0.12919350656676196 0.18473358826792105 0.1021500961895709 -0.006597883890403675 0.0012579188217685096 0.00398210243482701 -0.1534010985041349 -0.25251792008413904 -0.39713970595661435 -0.32182848041598444 -0.4599206326571827 -0.44066845156110807 -0.5772403540232824 -0.5717434282302091 -0.5436246324701295 -0.5350282584011913 -0.39579785306591514 -0.33201046048469746 -0.026231971454402987 0.02422917323871737 0.08456772839927193 0.17353815075129686 0.20031366964117917 0.23738933567740164 0.18506582502269217 0.28046881908942944 0.2989107755724815 0.3324971133527424 0.30470962941960966 0.3085643838437454 0.338710362697901 0.2464916585675682 0.17272899683945434 0.02876171634847199 -0.07055142510095462 -0.2452695817986502 -0.2741864688817366 -0.24902328732601398 -0.280641057599092 -0.25235981306610006 -0.27253170609169913 -0.29895065622981737 -0.32978818735811416 -0.36193488370048627 -0.36726147751174804 -0.40286058037534583 -0.45058632353452277 -0.39315553011945964 -0.38562407851224445 -0.3538063282033988 -0.24149592250814508 -0.261707046424563 -0.14443855372002576 -0.18686655001521496 -0.05550867307069678 -0.14544061654479376 -0.17909116550753695 -0.4130953182164619 -0.48522882028999836 -0.38419891028202324 -0.36243802794950003 -0.2276377893628558 -0.21457135824007573 -0.08615734080257915 -0.0922035386599911 -0.19021053327530055 -0.1671920639496126 -0.16235790645911427 -0.23166781396696068 -0.0973147869744575 0.05628711338294107 -0.002528046444784006 -0.11821730123558656 0.015984759139042945 0.1217924816625292 0.19584865835379364 0.2633272714449284 0.23802146583865538 0.24899462342539133 0.20826425261588677 0.19435133459103823 0.16470673684473894 0.07514199106432146 0.14422232835793042 0.020716852851080582 0.04121765673632939 0.14232267899472847 0.11657148059386264 0.16824724546766906 0.15068553320011446 0.0989593114155123 -0.02461522812808054 -0.11618411398117223 -0.37806569961358083 -0.42222748609103705 -0.4222743968960753 -0.4837131207056038 -0.5100701893250487 -0.49088966582732374 -0.4738305565578842 -0.475554714979768 -0.5249674936314662 -0.40615791004042034 -0.36743428187195337 -0.37168244341375384 -0.35171708983591754 -0.41713516310586507 -0.34735125009577916 -0.23151010300355646 -0.04317937539022905 0.09124252319794207 0.24097550810043794 0.2318921100961347 0.36434132837927097 0.3307892943165693 0.2962107599657947
-0.009193000262083268 0.007563977222252584 0.21435638825629774 -0.1983991020455671 -0.14850722312003312 -0.29059320181039794 0.02126389010741204 0.08789913542058578 0.44862534596285536 0.6897530225766636 0.754872033013137 0.8623145561519859 0.8101742815450018 0.7893925677930076 0.8906092358775994 1.0000000000000002 0.8867128821601081 0.7783386113739562 0.6679162161007429 0.5123500105560903 0.3771161915860605 0.34850001606403797 0.24913888783510643 0.13679523382337064 -0.10080825455319357 -0.22001794283773896 -0.08975698240850913 0.08695881667391706 0.03857201165029642 0.07627462026669157 -0.14309611012445422 -0.056544958018229806 -0.062120992530864685 0.07104999734356603 0.14828022984077305 0.2833971072436632 0.24410657955835324 0.32469397320543864 0.26573359855217543 0.3406677949411633 0.6221823389225951 0.6029139723914626 0.7216811720427811 0.7188234149965734 0.8436914970223495 0.9078745168162567 0.8685087914987523 0.8251852621512012 0.6962812926698305 0.5972236878194453 0.3989209272839985 0.2639519008301923 0.05547670378528087 -0.06914510164838027 -0.17929125333035711 -0.11670948600843353 -0.25796588680701615 -0.23815087034803786 -0.464877871428783 -0.44912302782179014 -0.624281326754314 -0.5199689988768234 -0.4558945679839386 -0.23633696249939762 -0.1036166159675436 -0.171737763455875 -0.19360134977200238 -0.33678138680994846 -0.3450897312592336 -0.10747883834895676 -0.2777286540804945 -0.27694690115803944 -0.006330274862234349 0.13421448194371266 0.2616745286031522 0.4085679265038002 0.40717030592540854 0.5613877386344357 0.5501112354600026 0.6512595031472139 0.4282559606674038 0.5950982495872356 0.65311334752604 0.660790539809378 0.7271747243551491 0.6297196110864304 0.6495370528977186 0.5859505848354062 0.5074214697786784 0.2571570251995749 0.043346688925796045 0.0493071848357616 -0.044987627551361986 -0.05130409089815457 0.03642554192381218 -0.027977699280682018 -0.051176938899126 -0.19058587143971742 -0.17496425777852975 -0.255874066904199 -0.2677870041088803 -0.26262096538472274 -0.20158543937127718 -0.2123330526305561 -0.13942284922068768 -0.10018276140501146 -0.17979336367352833 -0.15696239146728636 -0.16681127899733486 -0.2164323974475816 -0.25156202995574023 -0.3131313637233519 -0.41004559414691677 -0.4420892749467417 -0.3889903089978837 -0.41498911653316706 -0.5570717386736174 -0.6200754955215868 -0.6903073592976252 -0.7209610123425858 -0.5939787405703291 -0.5284699421891152 -0.3187686167415046 -0.24047887512064797 -0.12729409586868848 -0.0757570724183442 0.0524713434643114 0.20225066846876807 0.2278188999012112 0.28992699760745433 0.29784083443234355 0.30150903971106524 0.4904331892533396 0.5428859763789491 0.6292310588433936 0.6425893300234002 0.7770619142406403 0.6983698295348855 0.7236595346912132 0.5816601612509331 0.5966094499215444 0.6153149650836459 0.5653017768435079 0.4996480657123483 0.2896920871167479 0.20364172755768825 0.03147922149707731 0.0016935149489830422 0.03008834089600818 -0.06306698828198447 -0.09679821067676302 -0.20709923095209 -0.2973984958210971 -0.45759427391584234 -0.21285204141063874 -0.2708018932031223 -0.07791043375659613 -0.0723114440160909 -0.26784616286848995 -0.35765418971218355 -0.568041427567089 -0.2846959510060117 -0.5118121940399913 -0.438599662933221 -0.4551247485625821 -0.3509983236324604 -0.31396048804064147 -0.4485379470490089 -0.580328804952018 -0.6137794366153043 -0.5867007180634636 -0.5954955657715667 -0.5202998490235158 -0.4390530502563259 -0.6008973685032094 -0.6044237437874537 -0.657023947584883 -0.6145638975130028 -0.5934047209335909 -0.31565605724823625 -0.1471059518767254 -0.3297502665935141 -0.308220226934436 -0.27254455001325434 -0.32192775702994947 -0.3585430316944724 -0.37388428710112787 -0.1557324609913518 -0.07139273883124446 -0.019760131971125233 0.14276269595276592 0.30061544359177406 0.4465105068718854 0.3928133595609291 0.45770383341180715 0.5230662111651615 0.5387461628423861 0.5844971075884948 0.5269227686046857 0.4364211388217996 0.3317773305439372 0.3308729977371721 0.30377419093463076 0.19593205723048993 0.2304751830709966 0.23077657493850584 0.17690442438425907 0.21864894447876615 0.2413478627979948 0.36939117954902156 0.19061361338960173 -0.05298686708972065 -0.3088578434634047 -0.2881232850350801 -0.5534441065204617 -0.5551471794172784 -0.3071580397106757 -0.2356901950102135 -0.14011739308882634 -0.13603728984129557 -0.017050852255250777 -0.20098115667099076 -0.07807856351168588 0.110188990429373 0.20775195186888643 0.26426915731657147 0.3358163773176762 0.2807188684382776 0.15728386728993293 0.13051111898236367 0.11663568801007039 -0.05655913769144382 -0.2577858981402125 -0.47743784317397164 -0.5181351973271623 -0.5739089417342093 -0.5980542241418411 -0.7158713606213165 -0.7059872999547943 -0.654324761090686 -0.603193395587466 -0.37308527005718245 -0.24219809498526787 0.18039481164315727 0.23694042436788318 0.3339051476214863 0.4609290707557828 0.4897700532289102 0.4819140005915732 0.3850953087335514 0.5031569192224951 0.5341240853762576 0.5488864074199177 0.5148914340767968 0.5346032121054326 0.545939020796265 0.4211366000864012 0.32200772207610046 0.1080424076249422 -0.05622885856306105 -0.3001687943544897 -0.37558944178502074 -0.31412309791909415 -0.4250150461746994 -0.43376902649264787 -0.4410874630739299 -0.497042221385495 -0.5095282446931656 -0.5409365345991266 -0.5144596799472893 -0.5590263855018791 -0.6194355019257914 -0.518586204715219 -0.5033365820759989 -0.4389166496994579 -0.23440920315086328 -0.2439012762787194 -0.041244296426217256 -0.07437286487643667 0.1249339206052077 -0.006530598158041082 -0.015246146845077996 -0.3617855405953874 -0.476130263554495 -0.3959556520775971 -0.3758328996775233 -0.22870870276593108 -0.2284704965170001 -0.05909808452464155 -0.09419459741716787 -0.23370596186332107 -0.2004555395884765 -0.2073796781096733 -0.2983686462834979 -0.1636794092961162 0.04596453917117844 0.024710844944085562 -0.11661639043041361 0.042188116232438344 0.1706259379775394 0.27252596162615345 0.3814874317990682 0.36576362760544356 0.3849656563238282 0.35531200590054307 0.3435188035671902 0.3118803374574984 0.17095644527273665 0.29475511004850197 0.12490123854642272 0.18088485791650913 0.3654947336284469 0.3906101282192499 0.42791660414841504 0.43121456971279803 0.32653618858964406 0.20681509576416376 0.06292467380078187 -0.3175266363643253 -0.43198372993969125 -0.6241917500589641 -0.6708240284695054 -0.6909458729193474 -0.6769070788889129 -0.6388807033353804 -0.6705226108775411 -0.7069922021349255 -0.5293696315377231 -0.5001090032701048 -0.5816027837416952 -0.5752628917435946 -0.5668664634126913 -0.4306944926597685 -0.19944071940987076 0.07515998257491799 0.23633789806703737 0.42963564303485297 0.4556111137513353 0.6162579131738504 0.5825126890418258 0.5305069830429872
-0.041684019243789505 -0.05512874975138538 0.13675872739526942 -0.18668467666543362 -0.1889102807648704 -0.40430713286822473 -0.09030591039891833 -0.017007436612442636 0.34203261399590257 0.5808311816903869 0.6127460739712199 0.7470235714465973 0.6757931190920692 0.6348056796531885 0.7456165593843997 0.8867128821601081 1.0 0.892236812161212 0.7065393284910146 0.445071100162441 0.3481916948829133 0.3243683716668228 0.22607947051408592 0.10955170025154863 -0.13625627554576464 -0.2605425199140813 -0.18850498499988505 0.015301453095884026 0.05627722034025057 0.08846065094263497 -0.17565049797596824 -0.08155565028941425 -0.07652563267015336 0.04245999236630352 0.15503802902161493 0.29298894876204895 0.269438388555276 0.3338238457041989 0.28946344506277905 0.44392968025725427 0.723122481193966 0.7163430466711054 0.7261483141001718 0.7033977300587926 0.7965294569240821 0.8536986339557573 0.7547074917072945 0.696431609957254 0.5631095157730884 0.45534375649265635 0.30900963541677307 0.21379300452670935 -0.004177603858661329 -0.12335809487199738 -0.19467263729148018 -0.1401440700873371 -0.2940611149460507 -0.2762548526354416 -0.4771045912951745 -0.46712209372980573 -0.5338191461477025 -0.4068114056220742 -0.35992843766564636 -0.16744651529050958 -0.11899530477469192 -0.2162149464840084 -0.21790853981233843 -0.2922450387778882 -0.34886320874141774 -0.14651227734047195 -0.2710080963456662 -0.28587087448960435 0.0363721249507888 0.15876568114564063 0.3208041154833504 0.4561184089995467 0.4362026011238156 0.5525985190833355 0.506030736198461 0.5886626547930417 0.2938397945093629 0.42454816255199035 0.5091331140730703 0.60548665382012 0.6720122769851725 0.5915030962874855 0.595544008626496 0.5356828791790994 0.49722342802604863 0.23907153998113703 0.04163404527234615 0.00651328050216347 -0.14414071726701452 -0.19126579351371606 -0.16130973166079937 -0.20669734431778475 -0.22433780507087017 -0.3173489686805483 -0.209129484305373 -0.21344850297149293 -0.19743154617193806 -0.177067418173521 -0.07907550501236546 -0.12135058516823857 -0.036524697156267015 0.01583415370633755 -0.09091104913101061 -0.13815019698995895 -0.13785939531707225 -0.1704420739634328 -0.2119700585763893 -0.2882073469601205 -0.36289259659414763 -0.43270568553451483 -0.3423068482445248 -0.30609328315492984 -0.4292921066063398 -0.4984156856161448 -0.5948343612407421 -0.6353547416308756 -0.5452297016020248 -0.5255271397842312 -0.3456105735799001 -0.29332611342313825 -0.19813682269722105 -0.13752126340649182 -0.021857409257216548 0.11147496707059724 0.10741370741568208 0.15924481747822086 0.08202573848966078 0.06980672394372567 0.34714220311144145 0.43705361171327917 0.5472277753631454 0.5875814260413298 0.7564231763523056 0.6972463653768854 0.7632731589888135 0.6277010996732446 0.6624143529386034 0.6910012382784296 0.6576509795283952 0.6210009632588933 0.45900209436238404 0.3466718139023246 0.09872457696860795 0.055986010625767114 0.07539318371830667 -0.009767528600469165 -0.049285918036226055 -0.16376549178086636 -0.24179444735372416 -0.48706765605850977 -0.30795126717233556 -0.3241208248838134 -0.13998972824388012 -0.11766258972037542 -0.31111671863698337 -0.40362969690384265 -0.6037690803403694 -0.34373901797612005 -0.4234071842622455 -0.3712724348664056 -0.38474161220212155 -0.20592790580182657 -0.186626222677346 -0.2930121751861033 -0.4716220308600626 -0.528827312308425 -0.5433313399922352 -0.5849341936186234 -0.5025425653442445 -0.4846252092249628 -0.6089318926159342 -0.5827474507148919 -0.5950614212969322 -0.49679104166808724 -0.4368002835133728 -0.21735341427864177 -0.008504123899343874 -0.17641318039558757 -0.26243751057987935 -0.28017138953687276 -0.3470785639053828 -0.39049174101870515 -0.31463126867271163 -0.13464329848048168 -0.06690698712175366 -0.006217378323112148 0.09755192306922522 0.2582876918895481 0.4375168561937271 0.368649472973988 0.406045267143569 0.4942844848066306 0.4961727535292273 0.6065752274653051 0.618641073104974 0.5502003026661427 0.43300012411814043 0.34734768415450323 0.3114248510607296 0.1580131204171546 0.2623946001480995 0.28933531704450705 0.23000981333858925 0.3039466763577725 0.3032445399381953 0.41076449305444973 0.16968406985196208 -0.09878235137010259 -0.38223272303280564 -0.350182694158739 -0.607122175069733 -0.5957819046716146 -0.30572448263437424 -0.2779209122017498 -0.14342763852798757 -0.2464447418118069 -0.020313432006172763 -0.25213863653177665 -0.06532090145260844 0.12768979709786288 0.26961527327572177 0.35069876788588306 0.42159776091211665 0.349455616770836 0.22129393005623554 0.23148407768987553 0.22293504177346724 -0.003288804889545974 -0.25113062940293035 -0.49401948321049727 -0.5937628182670213 -0.6813674548403812 -0.7423547060095219 -0.8258167561700529 -0.7986570294556586 -0.7272192397801391 -0.6700861403838168 -0.41778825168970024 -0.2742168132481625 0.17867611275618742 0.2397059691666505 0.32365719890396155 0.5253649360113165 0.5421429798858672 0.531055762553848 0.43927088820493243 0.614183591732556 0.6330868183874243 0.6360431528926596 0.6087475639605157 0.6609636527686023 0.6601847477029654 0.5353236493894988 0.44809640026094855 0.23089189680978892 0.03752853367097829 -0.24552792810978483 -0.35544612760200406 -0.31895866671729634 -0.47903083996251905 -0.4368503978375378 -0.4428920619938815 -0.5622075520609848 -0.586604185877761 -0.6028251243910729 -0.5498752171333501 -0.613728279357596 -0.6871876957694091 -0.5417335121298108 -0.5104764706845923 -0.44731664929968334 -0.1929616704640716 -0.19610997519451606 0.025678953082287 -0.01578575440708741 0.21499302305226045 0.043420513655061714 0.017588156427860404 -0.3829391171702821 -0.4516659397473363 -0.3642903181247424 -0.33771389178766825 -0.16792077782822773 -0.16598221578589303 0.013707892040428887 -0.03815351923313365 -0.2064266003313439 -0.15096185387617037 -0.16826781390027512 -0.261211042747302 -0.15279335558554166 0.052722956740865336 0.060164747950936064 -0.09337281484111996 0.11616710844853459 0.2750608434973123 0.3840331033596434 0.5025527574255247 0.4618578496534418 0.4699424675890338 0.4633902061237075 0.41919175120682167 0.38525023786424917 0.2219443440053024 0.36957349108792925 0.18156682417487877 0.21752023962001887 0.40314995386704494 0.45982214786330505 0.49370197709658076 0.5269971523997924 0.4029942376864005 0.2561080277799776 0.10286077136459362 -0.3083702698271431 -0.4413430102850534 -0.6699247253266841 -0.7308099783079184 -0.7751882749230203 -0.7448961043105105 -0.7401242355597255 -0.8237044338588875 -0.8601109729455003 -0.678035322056706 -0.5843976659689969 -0.6675993296142049 -0.6438844267273898 -0.5927072585561918 -0.4071594122256242 -0.13797592509963413 0.1756104446578952 0.35517538978836277 0.5376448117881016 0.5745382263681146 0.6982016562132093 0.6875513096275062 0.6275394857625698
-0.1420620281512566 -0.09359554771329591 0.13395363462305143 -0.11268818178288466 -0.13006912077252647 -0.36995208197310564 -0.13360960492782745 -0.07061241825848662 0.32439383943727035 0.5362999742409903 0.5747249484742843 0.6911335168551569 0.6101639709719979 0.5557926449790225 0.6898825173478657 0.7783386113739563 0.892236812161212 1.0 0.8179923596442265 0.4350025078565463 0.33511138041013705 0.33372322695876605 0.2442856956705041 0.14159558800728575 -0.07774296751077932 -0.20160122006483436 -0.11454426522853864 0.022756095352826744 0.04880131117579666 0.045120629458285606 -0.11629969327091125 -0.029253914338608758 -0.027264067705665633 0.06969560703733622 0.1900570277842362 0.29877494624963963 0.3220595051532252 0.3486967897207386 0.27392277903710593 0.48077929366639705 0.7721174562480205 0.753899921283043 0.7408053143151558 0.6609734624769228 0.7669185965739839 0.7830948466066677 0.656617223962566 0.5910774889666665 0.47135972691639694 0.3977281770416496 0.22136793255329282 0.16734910787483756 -0.023882459906671552 -0.15543412223187797 -0.24428782977089536 -0.18410121402695995 -0.3074451096902598 -0.28702158439810926 -0.43686655174680156 -0.4049602841299153 -0.4772815401220245 -0.3495216366961657 -0.27507531032865146 -0.08414357895032601 0.03249341237924914 -0.10872392548921972 -0.04792152379023557 -0.1031573171581388 -0.1650938651590693 -0.02834506099241566 -0.05874712102677337 -0.22979078859754987 0.01776928477537689 0.11914724982416985 0.290828932222293 0.42401091701418264 0.3593779968448778 0.46546258893546283 0.43576689299936866 0.5122036847160295 0.313924303623059 0.437119383814238 0.46634582845156675 0.5149959751798923 0.5688182107403594 0.5119401830370514 0.5213706253267836 0.46896994195349384 0.4027911513956288 0.20104972364221302 0.06508057449044011 0.029578359206017694 -0.14509503321009964 -0.19052557125874525 -0.15584926967044832 -0.19766086181999534 -0.2638764740454943 -0.32996679405503476 -0.24294356315115964 -0.2409536058084426 -0.21961448617304058 -0.16772561539721037 -0.07985673729784967 -0.035954303215387444 0.03235699435023068 0.0978219422368281 -0.032964483558926866 -0.14228413128174497 -0.1261872188303915 -0.15668875513045344 -0.1871181819890444 -0.21636006886049047 -0.24325398256637215 -0.3511251497191805 -0.27064587315417205 -0.22351286302832551 -0.3705205369395425 -0.4218979255769644 -0.5247561504270835 -0.5902985643365225 -0.49197325512295026 -0.48833707925830216 -0.346169916235745 -0.2980702619038406 -0.21367197068905022 -0.15795581863642863 -0.06912400171196918 0.04103334039078063 0.02381985903889492 0.08146881149233948 0.03673254206963974 0.0041557613127509475 0.3327305173930236 0.341909774276575 0.4375672028059773 0.49478703462277024 0.6898627451382449 0.6487125682244267 0.7212954027418841 0.6338926524540279 0.660535298145954 0.723667419171011 0.7147214309264723 0.7018846133486938 0.55914171125663 0.4449969519801944 0.21239545607546056 0.10512515983966561 0.14295503408232213 0.06589088470632813 0.004864095732493208 -0.1917193808651009 -0.24560886703040263 -0.4549615785310074 -0.24806659700213182 -0.29817490698552046 -0.14897340728471836 -0.1633567536970645 -0.3395162650685256 -0.381283753261747 -0.5588537505654537 -0.31040311688749445 -0.33423812155434074 -0.16656867606816336 -0.22048266193983948 -0.14286610856369686 -0.13823266812119386 -0.12650646305401886 -0.2526782384281239 -0.3299255791623424 -0.36469318311517857 -0.4386801680301278 -0.38007975268884436 -0.38778773099277747 -0.4933374916943384 -0.4214065921215935 -0.4519605753900846 -0.38272784426145967 -0.4128214477466715 -0.2317961953150842 -0.04377860158067033 -0.21932696456992087 -0.23704245605805443 -0.23208865866786452 -0.2810284041439323 -0.3185123876537346 -0.2563081793695396 -0.12818922906611283 -0.09095130870429499 -0.08832116526313818 -0.012450577406149447 0.09828543653821842 0.2327644385463436 0.11946213764969059 0.15340867604309852 0.27519850824738706 0.270128039595094 0.4105321808323835 0.462890941917316 0.4135660407991461 0.2889239011723349 0.20479352765275027 0.15954199968613159 0.020450170233537027 0.13169788416567768 0.15035730667639316 0.1369348520647927 0.21903881664400593 0.1394298171599524 0.25620720212547965 0.04613294568453765 -0.1907078944384479 -0.4080352646405014 -0.3908936631818111 -0.5971651414098343 -0.5885693216976066 -0.32899774847400864 -0.32225206866159034 -0.19563734919072978 -0.30381660263994187 -0.040655307106545004 -0.3088286108428628 -0.12668273182718365 0.005884101869167314 0.12335635699072141 0.24731111133059275 0.30541655119590255 0.18994504787583077 0.04848756558567584 0.12727382106005322 0.1448854594682272 -0.07958253719269347 -0.27012597060720844 -0.45636176663409667 -0.5236907171125973 -0.6240149290886097 -0.6524072351574114 -0.7351581521130374 -0.7002521926222937 -0.6325346713844003 -0.6052033351338235 -0.4397167059562186 -0.3205067322645662 0.0646679222856955 0.12417361602981708 0.20695282116797445 0.3710980945304606 0.38456216823329825 0.37281723500512753 0.2944209274076015 0.4872571878876335 0.5131560010720764 0.5325447464266135 0.5171316294215689 0.5446755604325877 0.5459197974813665 0.4294596434820071 0.3607815164666365 0.19966434625842086 0.05755532910055312 -0.17084265517001462 -0.25140182796107324 -0.27619397196373113 -0.3800181342616973 -0.27506863789836855 -0.30784096788101145 -0.4388322498349366 -0.4858167599385468 -0.5164640848048008 -0.4658337297925683 -0.5276263492570948 -0.5665806555025504 -0.4202446030577873 -0.3892884315539756 -0.3389347942342444 -0.12621779600596983 -0.13071851811911736 0.021346386542240026 -0.030773369953269115 0.15415823896775452 -0.016228136331069728 -0.037789325033931086 -0.37085962765051694 -0.40451788615785195 -0.29735399514093497 -0.25506650637974415 -0.08998058511818716 -0.07914209515904243 0.0721221561810887 0.038459325132408934 -0.10564700125050408 -0.054195772567009984 -0.046125420298051646 -0.13846890883235047 -0.06544508922201749 0.07525913170998423 0.04663513472301879 -0.10745593254024031 0.10599993704246036 0.24432164643233495 0.3550500753744624 0.44395477120954663 0.41092418202493924 0.4123341168716878 0.40991466766193907 0.37625292947977274 0.3407109687252421 0.21688925508024157 0.32343492870355445 0.1805068917892823 0.195562219395955 0.3334381518680328 0.3563966660455386 0.39602141389286644 0.3821661567706068 0.29589841476455997 0.18298125591886355 0.026940204012560906 -0.3029508320385915 -0.3990549864340313 -0.5569607020526816 -0.5921080816338161 -0.6487540572922754 -0.5249242529244543 -0.5891146239349664 -0.6673527802273824 -0.7832958217393005 -0.5938900377405186 -0.46528906102047307 -0.5066177225544669 -0.4893377382914226 -0.47714088112377734 -0.3275219561232688 -0.15352074468206175 0.09836535666236705 0.2414248482382548 0.38243355110496813 0.428099536441581 0.549397373002381 0.537488106209359 0.5035849893455197
-0.4535953162925002 -0.39740839249591153 -0.1815475608177938 -0.28325680341155307 -0.17464824068438445 -0.2889668015648544 0.06811217057970238 0.09434837697993263 0.4667923969095067 0.6205452080964474 0.6278715373996375 0.6792308830813283 0.5618545991300673 0.4778061081937693 0.6057387173382583 0.6679162161007429 0.7065393284910146 0.8179923596442263 1.0 0.6667705370859914 0.5879108654275578 0.6163996168431441 0.5300874233610189 0.4454680332728119 0.2842003065509661 0.18178419053788844 0.23007063058416563 0.2985886652185408 0.3950920285687541 0.3381582006492036 0.21648862071861474 0.28280723079857595 0.26643045647291874 0.381112049679962 0.5338380353086266 0.5578008507694715 0.5322315249572918 0.5028049763951908 0.3823586085417938 0.4457366480464853 0.5656485989683403 0.5505601648487994 0.6863577616715554 0.5226823834342095 0.7006075541365743 0.6025431189512395 0.41662672161179193 0.320169265831033 0.1965071662720902 0.10086284471446154 -0.1649645175856055 -0.20852606207897195 -0.38125171523727014 -0.48589919192144326 -0.545187451138993 -0.48522576780144183 -0.5566869699823355 -0.5186076856301934 -0.5510998460905364 -0.39240969006352594 -0.331779173199787 -0.1329266991623402 0.039612156095364906 0.2673011539088969 0.361348951380151 0.3147689906307529 0.20881239392030967 0.02213187492317634 -0.025174479643291038 0.05191860671315746 0.15254323333496292 0.12091391346045781 0.3223797170520456 0.34229505222023354 0.4228863813075813 0.3660864897471592 0.18625501598242605 0.22064443716729218 0.14387363370161926 0.20228442470915525 0.05893033947428362 0.13223808535581585 0.18766983513349042 0.22782415859165306 0.32459684209003176 0.30774857127145255 0.2927360814185852 0.25794923268538467 0.2248036817642359 -0.005283628319132013 -0.11317183664138311 -0.12599785474825542 -0.1501249463490634 -0.16450638766600473 -0.07809109032114775 -0.13475886791239192 -0.24049655649660168 -0.3457938032754909 -0.3253622138319415 -0.35806177169617487 -0.36490356777839617 -0.322232648749096 -0.27830376529718776 -0.09750084284655686 -0.037256156381998896 -0.03097131696646373 -0.08066590751029414 -0.0758701332123798 -0.037700624155942206 0.027052095945618262 0.09189706657387921 0.15138582350992938 0.07297111105357504 -0.08580106711649794 0.04069705580340943 0.1129969274001841 -0.06394113906274307 -0.1655773913167895 -0.3299837047455111 -0.46028949338390873 -0.42649967409417133 -0.5740626190754843 -0.5092802003738481 -0.5374924206523606 -0.4788880101353756 -0.4026866846863255 -0.36816252797048526 -0.2256606761708239 -0.23284148090040044 -0.2660294319881935 -0.23757475423618027 -0.25378536408372177 0.005107791933261262 0.005932660386140069 0.10513936379569185 0.16751063068299787 0.46666387242655716 0.5446154235713562 0.6268897781778351 0.7127503713325746 0.6949590066679436 0.7103476653213007 0.7087775716197968 0.7818919720927947 0.6665129477298681 0.5909380228546964 0.4861206973378407 0.44800001864336414 0.43928333098127775 0.41105980203020936 0.3432476908574034 0.1050448138632894 0.010826920179752411 -0.4044746932977311 -0.27587324792036877 -0.4849680420813051 -0.44908294243743146 -0.5123737979385803 -0.6214816751813784 -0.48162722758145476 -0.625638793016102 -0.374305056968102 -0.3598430414949264 0.01253265553459259 -0.0762433297230546 -0.005589290296241932 -0.04262447568728054 -0.09542730827264484 -0.2118898256790276 -0.272205987742491 -0.22531958039367891 -0.371021492174196 -0.2564905557369576 -0.2182885889455465 -0.32307652286834787 -0.2942787383202947 -0.4481651126196205 -0.436026795811607 -0.5275879351567576 -0.3775179247918062 -0.170315418186249 -0.2660991197836757 -0.26233430203101077 -0.23097376152670007 -0.24018690201298162 -0.21028952890471186 -0.22331310611037192 -0.09176232994547924 -0.06977718068535793 -0.127693418004669 -0.09389303552920238 -0.028041914348878687 0.14988604858315777 0.0414512029659944 0.09571646384645657 0.24230007523523692 0.14095281947813393 0.21937498289085056 0.2882692860707301 0.21413648487297596 -0.04313577530827171 -0.11968175300781392 -0.17572581362078157 -0.2513796605433807 -0.09292581610228406 -0.044477973616567676 -0.021541802056043634 0.09827672835842645 -0.05665630395464729 0.011813384029653047 -0.1718266086855932 -0.3102544614569261 -0.47096951336588233 -0.5316624961572297 -0.6616009583004386 -0.6980683578806337 -0.5833881849783581 -0.5777572214796568 -0.49038714660296584 -0.38374391461227353 -0.4193275063470969 -0.6591278437488869 -0.4944479775724631 -0.3347984362289936 -0.19440146357276622 -0.0801066882257954 0.0224169686189725 -0.07775247573055472 -0.2433954709721306 -0.245876774472532 -0.23747776336090046 -0.4221494699783185 -0.5651888813042015 -0.6482489635578264 -0.6692038200029891 -0.7179057741796118 -0.6475986009485448 -0.6454653196778621 -0.6181293917669717 -0.6032089977305669 -0.5612191390145913 -0.4975582885418808 -0.2990159689126407 0.0014591951513447258 0.0852459640613065 0.2699203497291552 0.40878810876107874 0.46123562126528705 0.4905198913714417 0.38988954220135347 0.4943000650026974 0.531747057332264 0.5830978700075201 0.5299708262221752 0.5289441088480343 0.4551112757956277 0.2635536117636521 0.19022088037756074 0.07315234897026511 -0.08148462737135946 -0.21990507135088455 -0.3710235655365074 -0.49481963758806713 -0.5422151931639841 -0.4009251291100589 -0.3079327950707113 -0.3052250261713517 -0.3009201577878527 -0.25855004395508285 -0.19311453569173173 -0.21066268593797755 -0.3033790954315208 -0.20072505540235272 -0.1750448108073943 -0.03791065130433849 0.16213619582786676 0.2158104422422793 0.35520963688932067 0.33009342845151235 0.43284525679615815 0.33546269895944125 0.24136265322658518 -0.010041553751206815 -0.0029215254612942735 0.12904178672599428 0.14661455856504252 0.29982951939709584 0.28851856555155453 0.40564902072435477 0.34420970739890216 0.16846519762144835 0.13046314151163899 0.14870461385644793 0.01759217077587027 0.11060754760457754 0.21783008564505746 0.13401482557461772 -0.009323293481733908 0.08933673787728294 0.12749755403082225 0.29296001195637705 0.3503673327702038 0.3752414263139212 0.41662648037590205 0.4766181774392818 0.5139954916156302 0.55719349032837 0.5085043173486185 0.5868248012898238 0.5540472665477054 0.549924807767365 0.5850285902211074 0.4852466888240337 0.44775831202727123 0.4628649556861875 0.482704061837016 0.4033560424209017 0.2360465239769388 -0.09510033004256063 -0.24161451204357995 -0.37748071088234125 -0.38708044386564827 -0.36529144400312036 -0.3239067453526106 -0.28349378240821127 -0.37164937061468367 -0.5688776660330183 -0.5206910256446954 -0.5154162060785386 -0.5057951954570665 -0.4561557243286181 -0.5555765869955656 -0.4533323731858115 -0.40265848560618767 -0.16075323124619278 -0.03864743877403617 0.05639877008305398 0.1843475826118542 0.3736876682910475 0.45041011246936435 0.4096484209052054
-0.44356398331621116 -0.46811274787481144 -0.28625218095736543 -0.4307968875966226 -0.2155479406320281 -0.13131042838422474 0.07612061148525276 0.08129042895229457 0.23277884035237692 0.32591873517316317 0.36226097001118146 0.41697306303140924 0.353609053175958 0.2853380900421977 0.3222057567997098 0.5123500105560903 0.445071100162441 0.4350025078565463 0.6667705370859913 1.0 0.8690236129724381 0.6956655798677226 0.4892914830477473 0.29122213516883116 0.15416885840657787 0.07709418276999569 0.19403311143673121 0.3250640098169491 0.34188514465022046 0.30517355613079145 0.06296617774557951 0.13538391183855575 0.17389354038310395 0.473797528113501 0.6078679193210014 0.8349461770755986 0.6889556338316258 0.7057102168344204 0.6444329553973565 0.5361184557633328 0.26155125710269117 0.10831345728699716 0.3621333332009691 0.29247824367131736 0.47122850787573733 0.4485183990076602 0.26841925895000407 0.2686984233615526 0.21180845634066842 0.11490323691322187 -0.1273144052925455 -0.23145130433721475 -0.3904419223044615 -0.46641470539660257 -0.5831361932930856 -0.5345653233760116 -0.5730189573652625 -0.5470725339745476 -0.5953852904202758 -0.4721537118610456 -0.33939324695058776 -0.13112493585021326 0.045409869476521196 0.3217111986493858 0.34423503093824287 0.3153877318698125 0.285863496521584 0.12033997553204819 -0.02721198346918507 0.12012348109583124 0.19471605057721764 0.19942847392823446 0.4330014768149272 0.37242899981902444 0.4508111944039286 0.26834507486293396 0.14981998313766653 0.1807682251067827 0.11247813063355494 0.18822938378748508 0.056745537304345145 0.12136778311325494 0.2176548210858674 0.23456089657339213 0.27826625045376263 0.2256469167637931 0.23777433244609875 0.22211155934674573 0.21622382101089566 -0.0004291073524084287 -0.10672747415847815 -0.22025770037011028 -0.1719707432031115 -0.12557273108477973 0.04526600746938765 0.054738715322041685 -0.04138930279698493 -0.22551359813270422 -0.2201643251357079 -0.27689089905367553 -0.37474838751507067 -0.48012623685752515 -0.46851308900497096 -0.3828035722755446 -0.35743508761557224 -0.33368180652756774 -0.26079036426960855 -0.1506433636220974 -0.12964331710820315 -0.015736755364112343 0.0767237180976644 0.23407996381833981 0.0424739742920592 -0.1957015744622732 -0.02119211435022639 0.10595145247750094 -0.06465203014644062 -0.17838094969963356 -0.3492305780731847 -0.4396674382991602 -0.46444936387564184 -0.6022385710637 -0.5288799449880051 -0.5370916249083353 -0.45797268126154883 -0.4160145564903843 -0.34522632075441273 -0.24765839374878343 -0.2530948998625717 -0.20522473451870032 -0.10454316482919358 -0.05261175644161028 0.055320502596519765 0.05061859783639171 0.11475341336422988 0.10269294355934241 0.34594487748633734 0.39176929940466376 0.457862159988027 0.5606420385951132 0.47311870838649706 0.38734163889935563 0.3692860729129852 0.4092364615601632 0.3241743917282793 0.3251361069655911 0.5814884728910636 0.6025384467403962 0.5859753099530882 0.5491348706367972 0.49507647583603104 0.324979630656243 -0.010728522791919977 -0.38217589380749317 -0.3645780478800265 -0.5451338934604703 -0.527189290083559 -0.5773220212165123 -0.5720244822614095 -0.42301861876703634 -0.4718224049363225 -0.30532091303031916 -0.23305726605925764 -0.053360354097778014 -0.04085533847392159 0.09564506199107446 0.05064764812946443 -0.15186340644663365 -0.2800201157535817 -0.31433967135997715 -0.2477704922423476 -0.4050701937712767 -0.2863937798841296 -0.19106744559565955 -0.280938375969009 -0.25822447035877094 -0.4492498165056952 -0.4244811857123199 -0.4501237133971923 -0.29474257452303315 -0.1870951338829844 -0.22466164163971292 -0.20458706185059708 -0.17489341914598658 -0.18370360592521345 -0.14089483462371014 -0.1872609068054263 -0.05484549993205456 0.006553763817452312 -0.0514763319424326 -0.031714701188986 0.0316451644963613 0.1546681886319691 0.1494679943650093 0.16983249782967572 0.2758262373739247 0.22124170977062393 0.21334123247546077 0.3307556668434493 0.20832020524544106 0.018213548358250224 -0.03420784545507221 -0.06753969224333708 -0.11824631298424002 0.0037374479728397186 0.007340078480114162 -0.024349903616890024 -0.007059841796207779 -0.13616692927156593 -0.0999022777645855 -0.25431803896698446 -0.37496979166169153 -0.5065921298877089 -0.5551763776248748 -0.662886212065118 -0.6683968204005393 -0.6598185875326957 -0.5928920425436485 -0.5250832887094079 -0.4336437331271884 -0.6044382075231346 -0.5250530662545714 -0.3859408960655008 -0.19397534685277218 -0.07824485582904431 -0.019354349841034475 0.09964402714974349 0.08758333137214491 -0.08099947723855572 -0.2430780055010318 -0.2745037340130161 -0.4308966952290993 -0.6142933420272588 -0.7042321625920352 -0.8136104340226032 -0.7149297369205504 -0.6187071796037962 -0.6016192512529166 -0.6157260541787422 -0.6190012038901156 -0.5823412752837367 -0.5205749276714714 -0.3464371323775999 -0.10117615420808472 -0.037236593138306 0.17045296113522104 0.34007163371810006 0.4334091332637531 0.42976242431461337 0.2818536229640027 0.34393998490144373 0.44305264323326393 0.5920172611478105 0.5602551537647077 0.4964664843296911 0.4248052152629916 0.3453605580873516 0.25244587067065233 0.10962564462229157 -0.05927096761948695 -0.1964277036344467 -0.3749218666347415 -0.4734322182432786 -0.5792460050102191 -0.5276267786268771 -0.2941916537760414 -0.24075665146418943 -0.17442750724628395 -0.11610157457513408 -0.03290232889044804 -0.07814217610390074 -0.19807622770551092 -0.10655632814383426 -0.15929810610543818 -0.001169527077482827 0.16506572107495016 0.206906566182784 0.336556825834297 0.30007393441108676 0.41464882832320277 0.3081397468603577 0.1308838976246925 -0.031648591845149364 -0.0045098544985039965 0.10964458046253237 0.131647226499453 0.2938099902285812 0.2920712149631594 0.42352970129483525 0.3764995474267794 0.2409559737900391 0.18274498659978686 0.20253756578171317 -0.0034728411609940245 0.14751708836556787 0.3069107418946836 0.23853083886979803 0.09445217085754519 0.15535442602970342 0.12062138356434499 0.2599831530015408 0.39778519325148354 0.3938030103335097 0.49279138058965016 0.550206672580224 0.6239958272989126 0.6412815884036739 0.6314105649108658 0.6484098772423551 0.6484075694033568 0.6387575874913866 0.6965098551106439 0.6613612731437224 0.5820655256058491 0.373224200470468 0.38730839781976173 0.3482666534307529 0.21445053513399387 -0.12557775099462423 -0.2650815847903585 -0.482808158997706 -0.4108334347912301 -0.2975465805774282 -0.3465054273426716 -0.2165884313723859 -0.24067528197974228 -0.4832593955849287 -0.5991616198735032 -0.6730804525891951 -0.6392720752859199 -0.5249961747411694 -0.5935674264123553 -0.4734627778797583 -0.3446621608970064 -0.11203943906087313 0.0024502104998087772 0.11702690365394365 0.19008088647830768 0.2875779076069272 0.35635480632868605 0.29652491809040654
-0.47772979110255703 -0.4529068649416046 -0.2508321670041092 -0.24692737765182213 -0.004470019634033195 0.12349901250106322 0.3170934726515815 0.37731422656064323 0.47315914393719966 0.426697950124461 0.4487350833502721 0.3559151198747352 0.31566189289453117 0.31552037282582324 0.2638728359628218 0.37711619158606063 0.3481916948829133 0.335111380410137 0.5879108654275578 0.8690236129724381 1.0000000000000002 0.9186427588047495 0.790941577163972 0.5999387812131818 0.47204256981139064 0.33204365245048373 0.37790013379973736 0.5443356653439209 0.5970395980054464 0.5221054077009095 0.40032650740195636 0.49971288196974156 0.5201396697222035 0.7743324451831501 0.832218787150344 0.88245109073305 0.7142977614341302 0.6666224463937421 0.5572320085996932 0.48001725042558163 0.1223759235625309 -0.0001093669955387985 0.22803987797396177 0.12422210581800415 0.4111214582612195 0.3516536758618363 0.17439308563849543 0.1754781908920145 0.06994255882478428 -0.018881350492966596 -0.2725905538406403 -0.3900584406081484 -0.5080832086846153 -0.5810400956177574 -0.6275431703449983 -0.5910743379368915 -0.6034783550529657 -0.5697875577731261 -0.5368938869857666 -0.3566272994521675 -0.1694947031584935 0.03184622661949966 0.19447122639094933 0.4017515741863635 0.38192513343647094 0.37166967035679144 0.3494253241988086 0.21468961082532345 0.08717728390647181 -0.0013191549366008153 0.11515095404471748 0.11921963368663525 0.2674902682811483 0.17144924409160148 0.24671324373846887 0.039392049787748816 -0.08961235771837717 -0.07660642092389665 -0.1278295939886856 -0.05155313550674719 -0.12112157838301474 -0.13308529975943517 -0.026864083620367116 0.031436138434386834 -0.047046445658146405 -0.10995046279458841 -0.08308527190962166 -0.06606503801883255 -0.0765201936228508 -0.25347027056225363 -0.31198632196865606 -0.4618743029222253 -0.32630720467263946 -0.21214730762468662 -0.009899755757754881 0.007082566063752424 -0.08776111490659667 -0.2688718730202567 -0.2522898306600203 -0.295982344445985 -0.4053337953881745 -0.49885465350137237 -0.5094177070597029 -0.4324025918286326 -0.46353703845348004 -0.48363599811243535 -0.46411051150953625 -0.3011155648461274 -0.2338230467469872 -0.08402945692676039 0.0026264331864300516 0.2004403387153147 0.09442149145456305 -0.11052156658721046 0.0409747729141976 0.19607225478419846 0.09043756869370616 -0.01271251879644443 -0.20886715803074063 -0.3121909445753609 -0.4282623960841758 -0.604324113149423 -0.6011796833585823 -0.6413850404633771 -0.617627541329919 -0.5991289926297585 -0.5378621693964649 -0.4338490866614911 -0.38427314889329517 -0.3304946196668588 -0.28101524479969475 -0.24225074765134852 -0.1513620269818574 -0.16285041943118336 -0.07770754399090242 -0.09310120920859524 0.15347714724369504 0.23278336330847849 0.2793998342194171 0.41690448258917084 0.3273224049301205 0.2609134010586011 0.26122234967380437 0.2990947630043872 0.2934124988963314 0.3734188327157417 0.5868455571086044 0.5962668402129163 0.6234350149697003 0.653357487618014 0.6572910005713433 0.5278043711395053 0.23711685892970896 -0.1373531385440549 -0.2130683752779847 -0.43597595435670866 -0.5074839305644081 -0.5939462954186892 -0.5892368074802627 -0.3530495130279012 -0.45266761905563374 -0.37533595020133487 -0.23294853655945943 -0.0395489521747279 0.042314131827664345 0.22451058102018337 0.1857838000958499 -0.021890891794675345 -0.1867311591743795 -0.2256096231293864 -0.15756030420538494 -0.3233921089492002 -0.192340159155608 -0.13979700821860355 -0.22178397475212505 -0.22814857946727396 -0.43531519034830635 -0.4019288124513383 -0.40599288872055156 -0.30402233698027603 -0.17106485886054115 -0.19689180812940155 -0.2442106164007575 -0.2407186405799844 -0.22936213752714246 -0.15399528044523916 -0.17588989718426154 -0.06711628790702444 -0.053445687939082845 -0.1392566406461792 -0.1532227388137258 -0.08656112352745525 0.0741430594677126 0.11272472952016596 0.11614787387659578 0.24483540561922928 0.21505994805781667 0.23079651694094822 0.3306580180379324 0.217473274027969 -0.04808443598523956 -0.13105026485349827 -0.2012998763127902 -0.2757736985359984 -0.13445345694036334 -0.09879650839180827 -0.10357373322852383 -0.1577780379347539 -0.35032988681202076 -0.24162822211646562 -0.435304692692451 -0.5666755437811488 -0.6782620972348476 -0.6947921060629375 -0.7348412345444073 -0.6970048373188424 -0.6951044404430871 -0.635039233304024 -0.5650789691530637 -0.4967323848592658 -0.6762654535354758 -0.5006526374002102 -0.3198453000598878 -0.16555359354765156 -0.04388080029835921 0.035118021225795416 0.13119422092550273 0.09868835872653621 -0.10066400206520139 -0.27481280881612297 -0.2882310108624543 -0.4543464338565175 -0.603911121883377 -0.6707517820692199 -0.7553107172073064 -0.6131342152109128 -0.5839235988999204 -0.5478705167272767 -0.6056168400679169 -0.6231872688505414 -0.6100676563771518 -0.5868211178284561 -0.46764877726121395 -0.24509281808609962 -0.2262247486100648 -0.0051461752776088025 0.27604813159184594 0.41434325357534646 0.4680521559460827 0.24121491367410003 0.3131277039892136 0.42566434543494863 0.5780554010604496 0.5705121162264888 0.5211327265151927 0.4545632869390929 0.3454533494651405 0.33771858990041737 0.2639449505650352 0.12259227925810744 0.0027016475793495225 -0.2143572100784105 -0.3570405525345209 -0.4803869148108148 -0.40551938464962484 -0.10213168058778416 -0.06911992555902774 0.014498987921480177 0.09620413448040935 0.16378066248721534 0.08936686642798648 -0.028891015348394472 0.07978293429846472 0.01431801089340862 0.15020053400736605 0.2902737408372279 0.29979104541658275 0.3833190476972278 0.3064671412216445 0.3947363457696364 0.2690980250499947 0.03753262367396112 -0.07812894175851991 0.0029715237852768013 0.15470306730684752 0.19146208090388855 0.3837657270019814 0.41104819880547294 0.5584367517475383 0.52405200523437 0.40484964543748647 0.37041325141312775 0.39451172393007283 0.24013897907473716 0.36584499979827234 0.42510853084349876 0.3298204460415339 0.2378095851082641 0.3152882020630091 0.30434495189470184 0.44981579114935377 0.5281835664381979 0.5310786485628022 0.5882666370820486 0.6472228824249279 0.7053244278348414 0.7135977698194315 0.728898486986576 0.7038486520104971 0.7470897076013964 0.7020285403964105 0.669979035723565 0.6176838949263954 0.5351219898631426 0.3009511869877461 0.34820353956948846 0.25314812327891273 0.21416698131707143 -0.12560567477905077 -0.2037051650826288 -0.39603418493541637 -0.3320401578494603 -0.23919577547733006 -0.33661219855174146 -0.21776907011170013 -0.23768626676062837 -0.4284271026282769 -0.643205026391175 -0.7040965357439884 -0.6129504495345192 -0.4194016375513984 -0.4771118298902999 -0.34850941514896766 -0.26669007793969723 -0.057491891876297774 0.022187447315104723 0.03936477026440646 0.08510604896421055 0.23563770435161369 0.34472477015778735 0.287279870685557
-0.5342592363746361 -0.48580550673181405 -0.27487867723983395 -0.12225905590038132 0.145400662457165 0.2542324361506411 0.5148590374781877 0.6148854942551234 0.7209216528569755 0.6163441888492399 0.5814264397690336 0.4015829752609346 0.32888984030734336 0.3588776345139557 0.3131425995548663 0.348500016064038 0.3243683716668228 0.33372322695876605 0.616399616843144 0.6956655798677225 0.9186427588047495 1.0 0.9398343833610109 0.8437472049600262 0.7226140469272015 0.5680266052024552 0.5504639667420901 0.6690354326478987 0.7224010432249867 0.6328818662591408 0.6430711994956322 0.7372431695796785 0.7215255924084764 0.852605135044328 0.9437557344102613 0.8204255341980143 0.7251572352283667 0.6110570725706692 0.43127797156288245 0.40756684423642975 0.1365278834870797 0.04714813607196853 0.2704434323812279 0.11076754174532014 0.4263036863741843 0.3101333292592762 0.12428478795091637 0.0789801595048208 -0.06597581265730193 -0.17028340325033 -0.4368335230523964 -0.5426532345919408 -0.6504134190534234 -0.7110069087841382 -0.6886252412026256 -0.666895616885938 -0.6585473936734999 -0.598338535649221 -0.4890267659513544 -0.22881551366410274 -0.062200169537074156 0.1373278964001809 0.3293138890098663 0.5043352451278501 0.4867483772801536 0.480939488893411 0.3798701540480629 0.24449753338302574 0.157540546883498 -0.12103490700437633 0.05760191042030044 0.19656189159550624 0.2665720654079976 0.13075738476084528 0.1523850744405024 -0.08345891092236633 -0.2431106037866664 -0.2560057355504228 -0.31322716833436753 -0.25116720440614426 -0.31844499732149406 -0.27358949489296397 -0.11158328677144307 -0.04945502183899542 -0.1652224180803478 -0.22882247443288944 -0.245824548891948 -0.2646095588273003 -0.2706223247496946 -0.4474495818656456 -0.47262153326560186 -0.59621749066415 -0.3561432561862365 -0.2209792129957258 -0.028337712689539704 -0.038051932607222935 -0.12026070595042716 -0.24796834876057164 -0.23601746398508416 -0.2978432739372526 -0.40835705620222545 -0.4665796974549202 -0.4903208589298937 -0.3715551404012383 -0.44220179893853195 -0.5015473587874225 -0.53612745828661 -0.35702930339684974 -0.26836476093827977 -0.07333587917173431 0.057250217855874655 0.2836729836745115 0.23387696993490198 0.05426340993018827 0.18085875249033284 0.3235633438329457 0.24470026956144272 0.13479715723148658 -0.07185077571489536 -0.21696713584208085 -0.376714199920974 -0.5901553856882227 -0.6395145358375552 -0.7158420127822269 -0.7354443033292376 -0.7255438316477761 -0.696873872955178 -0.5970676700294307 -0.5402276957958924 -0.5071523337905605 -0.4559542720596117 -0.41542910480822803 -0.311525959233393 -0.3526363911693667 -0.2538197216364797 -0.2431006232963996 0.03317230853538475 0.15446371457416286 0.20064013750714474 0.3755549111611676 0.2837237652157279 0.25929129630809755 0.2647659742510009 0.35241767377384725 0.3661707510878545 0.48333107608449544 0.6241201258222363 0.6334987378408014 0.6724839272451858 0.7065380882949218 0.7266179704857205 0.5568968223401803 0.3663377148500256 0.024078733694559557 -0.08811106617702623 -0.3644634489211982 -0.5045950959666778 -0.5934594469842625 -0.6358693743243834 -0.36301466268243576 -0.49823516249897354 -0.46618647029451243 -0.31244715442703247 -0.006186760709913614 0.10932330494484126 0.28792753567701534 0.25767932654047143 0.037730973078674145 -0.13334572742685888 -0.17938111804195003 -0.10114599802828217 -0.2832299984146954 -0.13897071452510928 -0.07098170409877902 -0.14735081788391693 -0.18282925445859524 -0.4341794158633511 -0.40814858158995776 -0.4656200210499706 -0.4149659924935199 -0.2724214902535974 -0.20756342279124107 -0.23112074866039717 -0.19540775443343272 -0.16001864622904363 -0.036731001371314055 -0.07853941749900249 0.04638007268895952 0.001995248461449967 -0.13746493304900742 -0.23382634716517953 -0.20762186585668083 0.012308305560510956 0.0496579857975123 0.07789698342635645 0.22445670490170974 0.18897373366252043 0.19824423178526612 0.18999313337664625 0.08284382788520052 -0.20243543863734367 -0.26975211282559713 -0.3349211339751302 -0.46037806345021887 -0.3489806100494672 -0.308341639437893 -0.2897436886151644 -0.31838586032755306 -0.5006456895639825 -0.34693685329307955 -0.529435687426425 -0.6286548652168871 -0.7159649336390013 -0.7337869987463356 -0.7222410494613521 -0.686140961612926 -0.6927422616912455 -0.6530496206969199 -0.6020486563932779 -0.4483141678066025 -0.696802931445869 -0.5671275220120455 -0.4083514065631448 -0.28986807368580003 -0.18051275172718648 -0.09452273052144676 -0.02369689884669975 -0.07412069516664607 -0.24517544247030487 -0.3923575501961686 -0.3865375961345068 -0.5161259086015725 -0.6044238101895529 -0.6162612506356165 -0.6337931759121351 -0.5086652052977271 -0.5789111041550759 -0.4747416853996619 -0.5209076514224958 -0.5461186799821854 -0.5422070736796117 -0.571445412355542 -0.46694286758976533 -0.2810612536221581 -0.28608713833359467 -0.039899550648839925 0.24795035167550405 0.39940580184801433 0.4910416856124403 0.2641259440839443 0.31934467272485884 0.4278611256621767 0.5592643653940208 0.5491418372930887 0.50243658693647 0.43968041336030644 0.25367390799651407 0.2426006108275728 0.22917703282751536 0.121151162831969 0.05322924112850434 -0.1580127159190132 -0.33499184516503655 -0.41847479473328497 -0.32384803998489575 -0.02367348326568698 0.05019818696189932 0.14430663978141134 0.23717750370302212 0.2985247352840816 0.22558597964341948 0.11990625490633579 0.2243759780392303 0.1756984289341032 0.3031508517526192 0.4190296331346588 0.4264792869968042 0.47470710086839063 0.38320966553752295 0.432992616027374 0.3052249057023812 0.06094063588735659 -0.021507560471006208 0.07436886281590743 0.26411448064031184 0.31397793659351897 0.5041925326853813 0.5341520899316181 0.6566557873985421 0.625357641841755 0.5192777145759907 0.47378523003287093 0.510005822984645 0.3688176847521978 0.48756462206969825 0.4935523237722825 0.33555683074574255 0.25526949453554015 0.3035422229918546 0.30910495677634287 0.4504336573691213 0.4953111019087245 0.5877251252994526 0.6147968308023717 0.670757610884268 0.722503247553425 0.7343753119377978 0.7626002931454573 0.7304435018547681 0.7215882355863517 0.6168629114063885 0.5463110941961683 0.45187966640366334 0.48447506532168 0.27851784628350246 0.38347003160249693 0.25163506434977206 0.2637198029907516 -0.04450131827121471 -0.09066784430333781 -0.23710515614794261 -0.18653432617119098 -0.13200706971859621 -0.23604153874064082 -0.18134580615474258 -0.2114695763636146 -0.3600599921990825 -0.5593076895015643 -0.6119327197875051 -0.49790824577377635 -0.29924116294899056 -0.38457346486358207 -0.29914978787857033 -0.3149546746248643 -0.14627919093634223 -0.10440547860177789 -0.11972584540725173 -0.05177304566807168 0.187044559990299 0.30729354038693696 0.299914523858863
-0.4016370581635516 -0.33820187158578374 -0.17128632974233346 0.008523954308155845 0.22080635616870792 0.3007770683146963 0.5488372781229501 0.668182802865266 0.7504056998708486 0.5917800064424265 0.5707445538168634 0.35087190888997377 0.3061662315631693 0.36833919962813494 0.2875538991199606 0.24913888783510646 0.226079470514086 0.2442856956705041 0.5300874233610189 0.48929148304774733 0.790941577163972 0.9398343833610109 1.0 0.9242823868193689 0.8374961154985532 0.643438667250895 0.5489915654783268 0.7004103291264289 0.8103811683042839 0.7461849172218606 0.8126174561731349 0.8980061760719051 0.8797214384666531 0.9212873069192423 0.8816612438584134 0.5997546552430724 0.5029703720218658 0.35199896323505114 0.1402456266638563 0.12760089547660436 -0.026660922106530777 -0.02077034861049833 0.14412792658019105 -0.0028164790712248804 0.3274045216818747 0.21682307811872556 0.09720547143207958 0.05618713770667843 -0.07343779474071356 -0.16871432614953474 -0.3964023883038785 -0.48671549855807644 -0.5528220868331856 -0.5968669183704037 -0.523581049780142 -0.5131136535936236 -0.48993105024542055 -0.4381951883252455 -0.3176256186283364 -0.07334930733528525 0.052308453120710106 0.198273888893179 0.3412214472640493 0.4283013765066698 0.40592331829557043 0.4268885951822094 0.31676985258267254 0.18700936341524577 0.22621457055153693 -0.15882782525256253 0.03247894311839901 0.17262215981490905 0.17090617530634736 0.05613966549271975 0.02877900503840747 -0.1628823482687083 -0.29805493874630745 -0.31312232578180266 -0.3490280733984242 -0.30226803846295647 -0.33328581178897343 -0.32047412911587586 -0.2246514284867831 -0.21070180751781392 -0.2753271463448613 -0.27431734879356856 -0.3204063828004256 -0.3346394897040615 -0.34013694294416136 -0.44712329833853653 -0.4197107378017042 -0.5488114434299848 -0.29914132177213143 -0.17331335971910503 -0.002271322638417465 -0.014072537748262599 -0.09192238290810177 -0.1942205397983339 -0.2053512476771679 -0.25607828909925323 -0.33246613629680516 -0.34379062237615077 -0.38674894905286716 -0.2892932503591406 -0.3605534899859666 -0.42221950026819816 -0.48765791517564205 -0.29698513422626655 -0.1893275009117883 -0.01957766206644295 0.08649816330843167 0.259288987826964 0.2803616944130545 0.16304218488871708 0.23044535874546634 0.3252511935951643 0.2728669441327221 0.1858643385215433 0.02332468953465429 -0.08965263625978327 -0.23570304181167293 -0.4312825283279266 -0.49026162163650855 -0.5739824101410547 -0.6233015957383957 -0.6225066412190072 -0.6103968656499972 -0.5271515476968499 -0.46959349250455207 -0.45178060327077085 -0.40500491598762656 -0.38085233296043625 -0.3142339920673924 -0.36147871542790866 -0.27990624988843354 -0.271534099241663 -0.04250362829401388 0.06220799887848903 0.05959372305115843 0.22691058220076227 0.15334569337565837 0.14320752745576312 0.15374938495169074 0.22585719434497759 0.2657615837765517 0.37083330747844917 0.47095998670616723 0.49483935551861347 0.5070208902558098 0.5826028839068628 0.6303763820017678 0.5654132040346425 0.5222400291965722 0.16810168691784919 0.061563882103613174 -0.19916699349711686 -0.342132262357921 -0.4562644930450048 -0.5130603208396955 -0.28712396813037944 -0.4765491924177465 -0.5032715099445492 -0.3686213943226334 -0.06688386435872481 0.06410759213715292 0.2611787134538127 0.2347721542667675 0.06104432313660175 -0.1297243166568851 -0.17264228499570836 -0.09181191140300653 -0.22628276502732467 -0.10764186996875587 -0.08335311643392339 -0.1591634319627316 -0.20495265089952616 -0.42682012593475416 -0.4151215788019988 -0.45211552075723815 -0.43440236384647374 -0.2932909469554371 -0.22482634057323492 -0.2572886796316054 -0.20615758063186163 -0.16178809095485203 -0.05040000803115959 -0.09801167974019266 0.04068655678196791 -0.04372505158724391 -0.19133683355827782 -0.29278061037596254 -0.28137689323132764 -0.044165481250334246 -0.019878950813977093 0.029484113795647027 0.17435227916025 0.1251266180654356 0.1806393525686299 0.1568243588170384 0.09009814115133334 -0.24041390800179968 -0.26683075832961795 -0.3271315295240644 -0.4226648639504173 -0.3145766939963163 -0.2518108718541822 -0.1988402250046284 -0.2702979201717998 -0.5006016574464229 -0.32309855116923 -0.46204597063440084 -0.5300801792615116 -0.5943432347165416 -0.6066810112193498 -0.5722708517530429 -0.5431600934123807 -0.5569183165686543 -0.5195090595483159 -0.4851680670205178 -0.309698966039097 -0.5580089819188249 -0.48317265808917526 -0.3563405883422989 -0.25226741559895965 -0.16777714815755196 -0.10306133398640445 -0.05178380156364193 -0.09481620215167558 -0.23475758333591756 -0.35686783398724203 -0.35312210164931696 -0.44575916319961123 -0.4877017053967014 -0.48191519969817037 -0.4457293642942135 -0.31500372751134886 -0.3817013054347055 -0.28426038420556715 -0.3621018851641968 -0.40513342574645017 -0.40948527117872174 -0.45956472642282903 -0.3845767415746326 -0.24369161693798824 -0.2611495745292434 -0.0654608402318393 0.18393085385723656 0.32702316418552 0.43704201421718364 0.20889435127479963 0.22352805114594493 0.2966160420591546 0.37910010778548153 0.356109739302201 0.35541268017659355 0.2927167685565086 0.08509396769423416 0.16570981500960547 0.19437502359997466 0.12578255726691634 0.06795079895856257 -0.11479156015399913 -0.26554494970706477 -0.3266034144067418 -0.24550482504810037 -0.01463441658390389 0.06167231010372814 0.145556510144725 0.23556300248199408 0.27826703527285324 0.23077241437202928 0.1452202402538073 0.20913630577372008 0.1741852169256281 0.28237370276505697 0.36670220181745794 0.37232752938032365 0.39825345244486066 0.3300328206588976 0.336908066466624 0.27510210069283964 0.0928504501451489 0.03011345918255907 0.11275400289230052 0.2651166095961581 0.28969614077671607 0.43472850939890856 0.45748156663036393 0.5611065091870658 0.532805402437956 0.4172239633558804 0.3739469857360182 0.4046911057499041 0.32990610687110844 0.4006514235619069 0.3349299330783781 0.18854807848662605 0.18326530063474117 0.2379823996906984 0.29451186094715287 0.4460480551914108 0.384636163839147 0.44625424083260445 0.43427462859986626 0.4764846169165294 0.5295573540164438 0.5718746754856608 0.6164259398346614 0.5717251837044578 0.6385444572107835 0.5561431309476187 0.4006405363444872 0.2651594867121731 0.26421319657937387 0.18592798811406738 0.30981139364577653 0.1903703642172918 0.21566316263430782 -0.018307060123893094 -0.047721074300565436 -0.1291713813315167 -0.11287983468764243 -0.08374079912486018 -0.1678780019112189 -0.08739265218037731 -0.12784265085630353 -0.19064501998193592 -0.36096064400437267 -0.42258478096058605 -0.34291778773079823 -0.2041749506307516 -0.2802285190711508 -0.2333843150386328 -0.2757518104322461 -0.1458211902270081 -0.11567762113180921 -0.20397877002828668 -0.16931064291250345 0.08669372447126163 0.21439850748525027 0.1947435595842722
-0.4820601789297514 -0.36132350856890666 -0.22609133122528102 0.060190664618987894 0.27628847801387485 0.40744467616686997 0.713320109744022 0.8285551038685848 0.8395902142742694 0.641439051128999 0.5356366522735377 0.2644234561405649 0.19687018370145845 0.2826847832176414 0.23785358359711056 0.1367952338233707 0.10955170025154864 0.1415955880072858 0.4454680332728119 0.29122213516883116 0.5999387812131818 0.8437472049600262 0.9242823868193689 1.0000000000000002 0.9529592485149346 0.838338172072179 0.744625937880423 0.7374012229644399 0.7792890609656459 0.6834428731004333 0.8890716218688077 0.9356704733247515 0.8647432773153386 0.7996907262462509 0.8709458397875185 0.5222590540033097 0.5252093150131903 0.35110283591314284 0.11939286902482517 0.12747363144280707 0.0028021981480015876 -0.0008455420354675688 0.17844367705638828 0.015072247439647525 0.3046558194415608 0.12827832962178573 -0.0012268796148604062 -0.10385185865763971 -0.23622742634412522 -0.29953227423778755 -0.5300594465600947 -0.5873136273492913 -0.6127889067758749 -0.6190807190178163 -0.47730013451146763 -0.4896856757079979 -0.4485369074186927 -0.37612407188371494 -0.19313719177827052 0.09175119342259258 0.18900239498796154 0.32742174031243515 0.4886768326807627 0.5422274095350107 0.524711188568395 0.5849455652340969 0.38928005431697366 0.21929628078610053 0.25350918681020673 -0.19675625403197894 0.04821595013381495 0.3146097305748636 0.23665314954262376 0.10937079634279914 0.043033947471461456 -0.1815922737164861 -0.34358286409888805 -0.3981981009158663 -0.44096277955722657 -0.44265517829325535 -0.41939519332622993 -0.37906772004455236 -0.29018447165610345 -0.27165192153744316 -0.3592811345358566 -0.35998976103383007 -0.40959080319901536 -0.42619626944492095 -0.43200171602601845 -0.5049475298744862 -0.45073510702283953 -0.5556755779143937 -0.25311952074346544 -0.12943737038479217 0.04319052931387614 0.007999392165573091 -0.04638383069301582 -0.10826118980671831 -0.13637748629535512 -0.21844174702393285 -0.31947303983077324 -0.31918703430487627 -0.379264632892837 -0.24905807812573955 -0.3184067667307409 -0.38745508080659563 -0.4614252452263094 -0.23562219995956768 -0.12407818235248678 0.07779087845675108 0.20983008751658003 0.3973725099199597 0.42143967879060595 0.3488891846729869 0.39634689685617747 0.4581200084536428 0.4198145073186493 0.3497376832649941 0.20839026797913213 0.06891604330353815 -0.08736330507933786 -0.3039501414244633 -0.40933433894699434 -0.5391138324211195 -0.6297908819540091 -0.6432147315822895 -0.6576531732820041 -0.5604108901211354 -0.48794337988251774 -0.5293540482826178 -0.4866415986041751 -0.47897591992565414 -0.43234431050020455 -0.49788777254441374 -0.41488433683743847 -0.3650978510457227 -0.15990550620279403 0.012279099066083835 0.018092000486966967 0.21461053179213888 0.14177138758511412 0.14267981893442844 0.153006130736159 0.24898091749534973 0.25393407188333483 0.3639781220615712 0.5147099520212661 0.5458625044567119 0.5646351674507587 0.6282952817624459 0.6664135688572013 0.5355063713054922 0.5312772923160403 0.2815903847436803 0.16111091132133135 -0.11781867704343658 -0.3096456171957219 -0.3909778850899419 -0.44966180549315304 -0.1637393345110999 -0.30811519914613106 -0.41996940823142537 -0.3055560298958018 0.08474786710672522 0.21456106871052005 0.31582218722511723 0.28464301824373045 0.14404797648330822 0.03990606751069529 0.017042217078117823 0.10436922009611022 -0.022656232422060364 0.07026824048606856 0.11549787596202105 0.05867149144339455 -0.0032407354070779085 -0.24905228645521604 -0.27945702808533157 -0.4065718030750794 -0.4591000185453514 -0.3391580478203393 -0.1889100897325771 -0.17177038001057204 -0.10653730786264859 -0.030384541719636664 0.12374897885852938 0.037193825756547894 0.13450693005997005 0.00041458771218048197 -0.1650510313417107 -0.31040391553869534 -0.3612482250051334 -0.1575158615781212 -0.14191723786566848 -0.08251651719077592 0.06400153421523984 0.007823809980356278 0.0214281750715 -0.10902415898741138 -0.17030671038570722 -0.45300604730191074 -0.4803124738978925 -0.5416506755036903 -0.6413188693143986 -0.5773252026520846 -0.5142488393600203 -0.43865243452119623 -0.44246040703452033 -0.6233590333369174 -0.442743157858852 -0.5482992920128421 -0.5516933326234847 -0.5608220502518505 -0.5910485851454649 -0.49380854044463807 -0.4768912521706043 -0.5324389076680046 -0.52702696921276 -0.5330928876073027 -0.293313687392784 -0.6073778387278292 -0.5378685706015739 -0.45667879376280457 -0.4274261249657763 -0.3678256561024954 -0.302161620123587 -0.2656313477964117 -0.32109076384360696 -0.4172957317582531 -0.5074016088020235 -0.4870755636174415 -0.5261146377587427 -0.4917509095077365 -0.4048431081470182 -0.30217732994545227 -0.18480064781026395 -0.3168219582075054 -0.1632343411889462 -0.21112810291348225 -0.26765774747504273 -0.29219278447702235 -0.4203219274513297 -0.3642451339845188 -0.29658308345405504 -0.32039855050563726 -0.11038239560846175 0.08101560779094896 0.20959780384650098 0.31922532876688003 0.10780726829998938 0.10183201791925624 0.18240313535713543 0.2684466318921941 0.247053561597224 0.22482505842628336 0.17095794228306668 -0.07038553719887138 -0.036011602528774396 0.042240201840404584 0.024437564814144455 0.06553467242414428 -0.07324678263787597 -0.24649703322551564 -0.229981168123683 -0.1352968730436669 0.0725331945060931 0.19183245513933267 0.2826111130185053 0.37271550457637104 0.4086471299197986 0.36699218279825485 0.2973047491728771 0.34453027271593634 0.3049123333650991 0.39008802602154685 0.4211278817836466 0.4364381337609257 0.4170960560481666 0.35026839386880165 0.31443321123283147 0.2571689417297548 0.08682782072324977 0.09883546963068933 0.18197785794833451 0.3450172852287219 0.3811301353842522 0.5023715208581703 0.5223535842330389 0.5681094483782351 0.5471479802809653 0.4847023906583667 0.4211662710322954 0.46714848423440836 0.3775251259751012 0.45081841797972244 0.3632410649645781 0.16993083285727642 0.15498435817283177 0.14282788688934214 0.15684976132695763 0.26954622378094245 0.21357296143563886 0.368667989287754 0.3555552768391106 0.40295851852474984 0.4482586037045487 0.4807995056476004 0.5434385853386611 0.5062884492739861 0.49803455235319194 0.37844470124588997 0.23746905593040393 0.10204487581449315 0.2163141916804312 0.11615271527804306 0.27091519188128454 0.14393275504234473 0.18860520706500658 0.029603221413603175 0.030077968068839642 0.028479608738800778 0.06462245861771736 0.08862755346115132 0.018520625942784037 -0.010694977250292148 -0.049365534011121565 -0.0848709262694569 -0.2275847549502153 -0.28428846761762283 -0.1798813562434545 -0.048518199044916395 -0.16564439397280428 -0.19528310949080094 -0.34875412408798634 -0.3011270246703606 -0.3092408717280828 -0.4179648980121901 -0.34495060812445016 -0.04154914258964437 0.06743876325198002 0.1017685180207883
-0.49241329725686495 -0.3267366296990272 -0.22440259011763292 0.1520044083315432 0.34686107201866284 0.5037819509590317 0.696986969106546 0.7746099208404907 0.7042048979101231 0.4575487416484671 0.3530417670329062 0.06706726045325301 0.023530169321285578 0.11608118072130694 0.05401412739516537 -0.10080825455319357 -0.13625627554576464 -0.07774296751077932 0.2842003065509662 0.15416885840657787 0.4720425698113906 0.7226140469272015 0.8374961154985531 0.9529592485149346 1.0000000000000002 0.935743669841785 0.7833459919922678 0.7284409121516557 0.7789041303196127 0.6901246960526634 0.9496562808351379 0.9558729841394241 0.9023991292349447 0.7947518031300931 0.8151478658056566 0.41457384577355244 0.42456660392087975 0.21799581903402906 -0.008630236145592893 -0.03878740097269148 -0.21757158594183978 -0.20435323779464984 0.001957347514705208 -0.1335603702411123 0.1057543485349861 -0.0867517574753557 -0.18517767409203253 -0.29041608715205175 -0.38245208030651057 -0.41234723432996473 -0.5932747723310208 -0.6035964695210329 -0.5703295412627851 -0.5387526160926431 -0.37645398245644396 -0.397534492632512 -0.3122007628592791 -0.23944970358268677 0.005849660447592017 0.273043031562281 0.4027080611710492 0.5103646290709883 0.6387743534441763 0.6139494679967225 0.563527511175782 0.6609332786767999 0.463389494967483 0.29388832081419086 0.38108490082116825 -0.09382626457898938 0.18491870166786498 0.4328299532493543 0.27453344316116357 0.13977894229482365 0.02083671054468343 -0.25026596350711733 -0.41221956495507306 -0.5030512827754134 -0.5323566823972985 -0.5744539811506367 -0.46939400827222655 -0.5081247942688171 -0.4743418775919125 -0.4745626198459585 -0.5366147983230589 -0.4678895898063651 -0.5270752566340449 -0.5302108844080545 -0.524861093905945 -0.5067399265502267 -0.39634077400558726 -0.4747609798587663 -0.16781684914449443 -0.06539200022251149 0.06981559906733917 0.04911784981832995 -0.014733367016837206 -0.044467545008203935 -0.09891842244359134 -0.1608645630042259 -0.23587994780451893 -0.2240133650000686 -0.30130199243407657 -0.16383879412571423 -0.22220601006564583 -0.28176053478635754 -0.32246362844110144 -0.09364225002487808 0.01782324247175603 0.22249947712199364 0.3508323884405738 0.520206309298182 0.5711095445136074 0.5306688349282431 0.5617704921005617 0.5993761625176527 0.5863383822703659 0.5398075910788667 0.43149611217908457 0.3093063855706241 0.14777019530072807 -0.07910499070217622 -0.23468914139267244 -0.3900541840815739 -0.5122900791633699 -0.5407733085702546 -0.597950603412231 -0.5392426545861816 -0.4764819132973836 -0.5591561533563197 -0.5134634588209166 -0.5146911899338118 -0.5232020096720061 -0.5979736917651931 -0.5372223949480069 -0.4806672843090942 -0.3340397470864992 -0.1297304706460534 -0.15973502517046403 0.07894727869938453 0.004258136923909369 -0.006997940611743288 0.010743353725754242 0.1360760375447906 0.18207159467952175 0.3065434160738982 0.49034717995685395 0.5346885518021581 0.54150385270697 0.6476973437756824 0.6976460482679184 0.6069510496862109 0.6497241809353185 0.45177986582527774 0.2837421693438723 0.016188642982265834 -0.2210523466290229 -0.31617305097668386 -0.3186831900880414 -0.0031288528407442256 -0.12628376685015782 -0.3100909570226155 -0.17905418380735227 0.19193380006952263 0.3013928569222289 0.35736240133623737 0.3213673632338269 0.24015371163939916 0.17769638510078667 0.17828885636560157 0.27561056735845263 0.1761585238251692 0.2501170968413571 0.25412447266140437 0.22396958085745713 0.1376149119922913 -0.08290204403682165 -0.14358431928538562 -0.26139860572849344 -0.3623849517092347 -0.2869775507385621 -0.14660949400811707 -0.1575611525484293 -0.12183642809029349 -0.033165206805737577 0.1441807532972103 0.05898962988098625 0.10232926757286902 -0.05292716605581713 -0.2233399933146651 -0.3786152025457425 -0.4515850944825339 -0.31268558815795916 -0.279910706507248 -0.22039700847657537 -0.10303418861068657 -0.15643099376240577 -0.15009843610157259 -0.24061597844559485 -0.28756875978774044 -0.55755074534406 -0.5859538872652886 -0.6392214652321728 -0.6811411567166074 -0.6191183442900318 -0.5500315749554859 -0.4628024090929155 -0.5047680842208965 -0.6840606643987572 -0.5438425338444172 -0.5890144394213537 -0.5143100726393973 -0.44512725780581064 -0.491731660309413 -0.330654216060356 -0.3322391373742919 -0.46045952792387723 -0.4742584446333548 -0.5100323373628005 -0.2376768832299182 -0.6095578344985875 -0.527432131845238 -0.50175990247191 -0.4999557160682657 -0.466410681185726 -0.4189422244868144 -0.38397524489157026 -0.4342258197973164 -0.49616736674013895 -0.5711186748506403 -0.545717878818657 -0.5332291537092118 -0.44755575654128543 -0.2980294553905574 -0.1636583245415275 -0.04250423900066665 -0.13125004970422371 0.05403192646471292 -0.001441861078449183 -0.0846507342232911 -0.12133693596873969 -0.32045935310087686 -0.2922760607081444 -0.35045758617260053 -0.38568943365727376 -0.21485242976203364 -0.08410470653853717 0.02943725617857705 0.13271170756661105 -0.037854993892329866 -0.08161861785260008 -0.021883525639005235 0.05349375684143553 0.03548643481630048 0.0037005910348523537 -0.05868598675405603 -0.2473927566397402 -0.17094374612320767 -0.04097133797325834 -0.022937970208063724 0.07102389844155227 -0.04354772405016521 -0.23186721333784532 -0.1614798306318747 -0.062418474548732734 0.13953870699966367 0.29523630411168955 0.38960291345565345 0.5023881905062926 0.5233372498032761 0.5134454203757565 0.45110264814571654 0.4486255434892716 0.4056490928027795 0.4783075326814711 0.4413930124080641 0.4699862326684648 0.3946347957853965 0.35171018842808915 0.25116803518566194 0.25482368734787625 0.09388849451015813 0.21435627892967063 0.3190033968679464 0.4523005345952089 0.4718025554485743 0.5416308673891109 0.5523136179447334 0.546150365641625 0.5265468631280211 0.5048518292067428 0.4220383117654051 0.47576471195785097 0.41379995148497956 0.44886837189750006 0.29680059753384996 0.0928421452991282 0.11650252081990715 0.07012418655149151 0.06153218618538255 0.15465754149386604 0.06161402082023408 0.19646829669037294 0.18197316630675675 0.23765079343042544 0.29450998141418394 0.3485836789003569 0.46652478666461833 0.3834534612912845 0.45116923011014687 0.31902876849115763 0.10654794036309483 -0.06568976413101035 0.03232618024234484 -0.05696908529403947 0.14292020962074053 0.06610845657023755 0.13686446053680498 0.0939491780241034 0.11805802852036237 0.19752050585522107 0.2451902616833475 0.28188907648482014 0.21352881193177348 0.2046801163427224 0.1760818061058021 0.14018703329407253 -0.056092793883390044 -0.14797032167395044 -0.03017943771199426 0.08962050738518784 -0.053144982081044526 -0.12971210816314963 -0.34741391578859065 -0.3634970847170789 -0.3931957200563388 -0.5691278907504256 -0.528058276715972 -0.2841660851922931 -0.16455727300585746 -0.12266292449546733
-0.5235498005870317 -0.3195997467687463 -0.2327466587323833 0.2063099371987851 0.3937417273755704 0.5829726896597982 0.7313148435622601 0.7185983319326923 0.5768824590310886 0.3500245245555055 0.2002965071831267 -0.07858294618741236 -0.10324233789162697 -7.538550646835327e-05 -0.051546183135309794 -0.22001794283773893 -0.2605425199140813 -0.20160122006483436 0.18178419053788836 0.07709418276999569 0.3320436524504836 0.5680266052024552 0.643438667250895 0.838338172072179 0.935743669841785 0.9999999999999999 0.863449246302545 0.611956621920964 0.6259246059683943 0.5132772676627667 0.8402958089069915 0.8139424706435197 0.7611805143571256 0.629227612772523 0.7492440230276478 0.4002474008513308 0.4424870347359582 0.2590043941352831 0.07923250423397457 0.01658886975094711 -0.2314479115210468 -0.24863601870016638 0.014872877965269104 -0.09552335606525758 0.06577662398717711 -0.1636816359082462 -0.2766215240551176 -0.41762299639113026 -0.47474345199026463 -0.47663003367921875 -0.6391036316650243 -0.6051432158390907 -0.543322948214459 -0.48272241546808603 -0.30011683612252227 -0.3234019070145702 -0.228995595627252 -0.14090600921352373 0.15014251656681743 0.43066424803298003 0.5641754074034435 0.6697945992500263 0.7866601683414114 0.7365612564873736 0.6736502858214197 0.7733321062094739 0.5033636398356288 0.2843522756116627 0.38035722513990444 -0.00856185102851531 0.23706176168602575 0.5551040607205379 0.36719815939232775 0.25729931051715527 0.14517753921261928 -0.159297488979622 -0.32455031784802135 -0.46917035512672417 -0.5145852899413706 -0.6085833927100343 -0.47138196085583567 -0.5169724563700823 -0.5111165103108902 -0.4965330444437873 -0.5444101398027581 -0.47918434144509864 -0.5112136249548274 -0.5138984241117392 -0.49038531938044655 -0.43293461488174734 -0.30995055409210237 -0.3643676821765147 -0.08271276759226745 0.022988176625400796 0.16735196666583121 0.15535657481415235 0.08797246351525836 0.0559085236002601 -0.025730845884558057 -0.11411885411380494 -0.2100261368173654 -0.21309115280049612 -0.33187345481997943 -0.19918947368357556 -0.2089532979353286 -0.2436057339170429 -0.22073528449097718 0.055709120206729426 0.16299966678281577 0.3840968930341948 0.49867677006042466 0.6421952470849076 0.6645179396024397 0.6609210171071835 0.7134664243594233 0.7178900743597372 0.7200063861417904 0.7004634476213805 0.6146153860284409 0.4918603173373916 0.3369148642579379 0.08991644104185732 -0.09560822384514384 -0.28693183546487794 -0.42053026998167103 -0.448603237019499 -0.537081623225859 -0.48291750530891453 -0.4317320500487129 -0.5741468984141467 -0.5344885640593037 -0.5388509630962357 -0.5785812658581115 -0.6321127023387489 -0.5749025495345487 -0.48810874554449124 -0.3627767358175182 -0.10423464500584331 -0.13441537988422428 0.12296826398418596 0.03330597940477389 0.008568548353957607 0.028868084115720002 0.15218067188754766 0.16789413613251597 0.27455882614707505 0.5303535211939328 0.6044591075225869 0.6034646277484741 0.7195503579394958 0.7616381977349691 0.6588927465634574 0.6516206972384029 0.5308920197530906 0.3739871951201541 0.10073694991974387 -0.1804953406311082 -0.2596942530794934 -0.23868060678127256 0.09038876530850391 0.06247526294925676 -0.1910216872282178 -0.04774865051876517 0.33767087716150507 0.4227117854250387 0.3733265410037186 0.32932980364816555 0.2887001249251406 0.3449483546194592 0.3708716868899326 0.45839457293630226 0.37338165805994494 0.41385312508175676 0.42720980613773507 0.44102640077851035 0.36661406009517655 0.16517422208267712 0.0841146824719423 -0.06882354140335294 -0.21205856818739882 -0.19379132328942356 -0.038289094428632105 -0.03021180655822683 -0.03771224567854305 0.05892984221518224 0.2460549558734867 0.15727500925335552 0.11533051874053539 -0.02744430402180997 -0.1655507128002483 -0.3153480144389686 -0.4197973462772135 -0.38944064812199725 -0.3577654113575415 -0.34038776369631907 -0.2592610519164734 -0.30964718020828425 -0.3559745448180822 -0.4498322220003688 -0.5173649114276212 -0.7265601142191009 -0.7759749964124341 -0.7905811275668936 -0.7926575551049093 -0.7464343605608531 -0.666579918461377 -0.5792719536813443 -0.5507111080802031 -0.7334374451043376 -0.680247769068692 -0.690366658278516 -0.5576801659143759 -0.4383822721497442 -0.508443264555507 -0.29528742596320945 -0.3088097359000381 -0.4957034199805482 -0.5241291352481382 -0.5835673825178557 -0.3013598015016141 -0.6786583752408947 -0.5492288304748393 -0.5820292259243268 -0.6336779191933778 -0.6259184006271616 -0.5934278135066433 -0.5629786686406171 -0.6035177245147858 -0.6291562776887756 -0.6984417319820988 -0.6754021676241448 -0.6338759005010483 -0.5022478728807619 -0.2968619571805581 -0.1091090183351353 -0.0033550051213885957 -0.05858511915509885 0.11598761958385455 0.0712223221650245 -0.030291532049789308 -0.08927439314487193 -0.3565565507828931 -0.3443650494732773 -0.4774624431397137 -0.49355500859885904 -0.315097466780626 -0.23024133532445865 -0.12119555502936599 -0.04344521938965592 -0.19134104958162715 -0.23390816648567833 -0.15502199331491862 -0.058287811715625554 -0.07750784258677906 -0.14224203312565717 -0.20568965881888393 -0.38258808008661893 -0.35169542734809883 -0.202797970701388 -0.14881142516776832 0.03605012730750866 -0.04678232823203106 -0.2447726655634692 -0.11309942342135394 -0.01065191649749511 0.2122808783277934 0.3912899772283902 0.49230644209016877 0.5976690072019509 0.6089322325213413 0.611114322162297 0.5505032207757375 0.5228531566529586 0.4464518288663289 0.5074838324727441 0.4007000123125778 0.4500767387935586 0.3431900157013341 0.31299524637756304 0.1886007967306244 0.2032314463042884 0.0412795185973669 0.23305548859367078 0.35643023262091755 0.4785914393067822 0.49837933332409845 0.5477634990114212 0.5562642741531885 0.4941422845535312 0.47664060295004773 0.5262873004425368 0.42380399282387915 0.49028607719965644 0.41435962889333244 0.4337927018140703 0.29901316797554467 0.1070247429351891 0.11799025621048441 -0.007259965767136851 -0.10413576904985465 -0.04710733546751929 -0.1211626792431078 0.055063810351129866 0.05965307035582287 0.13882764811257034 0.19610942642778875 0.23611466059783537 0.3648114643540186 0.3018850888406778 0.34718189815343736 0.22705436202084192 0.05318994966312092 -0.10008518182106288 -0.007257027618587504 -0.14389878230551975 0.04319265211350159 -0.03028903813803031 0.02482033631453643 0.04099181364408454 0.08177065764518901 0.23914627493875007 0.3297033631843593 0.4106721964212501 0.3218269016722736 0.24682023888903715 0.23910833836414255 0.22219258668207617 -0.008812093921878008 -0.11127624945079019 0.038185127232841294 0.17362883138615648 -0.008957075961142584 -0.1449904531075685 -0.44000160751924017 -0.5225492846063753 -0.5738908275387172 -0.7288402242166095 -0.6540038250508614 -0.4261964502386325 -0.3191550935498046 -0.24730936894519964
-0.5410120959778565 -0.382315167780967 -0.25921973049212566 0.054385840275158255 0.2486163545035809 0.4436513870605022 0.6921136608783347 0.6992616119642447 0.6211454213402656 0.4674275209637915 0.33403334318448186 0.10363602528380808 0.07930721169940823 0.13716027999685715 0.08429199863332187 -0.08975698240850914 -0.1885049849998851 -0.11454426522853864 0.2300706305841657 0.19403311143673121 0.3779001337997374 0.5504639667420901 0.548991565478327 0.744625937880423 0.7833459919922678 0.863449246302545 1.0 0.7212795315806139 0.5846516796930794 0.4175004367116241 0.6741800241547027 0.6451631919813106 0.5358708863861602 0.4539471185429185 0.7009690929254914 0.5023208622757648 0.5775061406716485 0.4557306397529395 0.3142356791792626 0.22377272882882465 -0.04540796142170037 -0.1993416928898768 0.066207127424704 -0.05104853872997399 0.1733566095464349 -0.05741924630343284 -0.18158519951363533 -0.34854173222125345 -0.43397678927633276 -0.41404511701975677 -0.6145806354059328 -0.6179479100942592 -0.5730884217482919 -0.5362263426356579 -0.381457817201066 -0.41126367500792815 -0.3399859733230752 -0.2662944902279992 -0.02956619919104509 0.2304827990234759 0.3583172010407687 0.47907810889967434 0.6519016493113894 0.713950261896959 0.6943125707223062 0.8829097077284843 0.6190531317508574 0.2868294676773229 0.27577354139172466 0.06303588785998811 0.23440210376079043 0.4690722272426548 0.335190255824305 0.2171602862240561 0.15373582484643786 -0.14847388448354276 -0.2918952169423549 -0.4190587839311597 -0.4678140784427085 -0.5174904122233563 -0.35413354619388226 -0.3481712093291573 -0.29456416439363403 -0.2521569876519164 -0.4207154399264684 -0.49708937634554295 -0.45499998649697776 -0.39036375476678814 -0.3895308699455743 -0.4097378625709774 -0.3566335918342243 -0.40051115396603115 -0.15924674557954863 -0.01653160051570396 0.1540955623572879 0.13887838488442011 0.09627610298244219 0.06152549163003828 0.012529252063015509 -0.0987865695111366 -0.25304298528898095 -0.3068597411911972 -0.3932634461489835 -0.26198422092166895 -0.26841402443726475 -0.32747244858855185 -0.3020695276293313 -0.06001503828024978 0.05011648972985334 0.23755270955207194 0.37827819063413565 0.5565793383700742 0.545803993971721 0.48705601843436486 0.5830038207824386 0.6039689549156315 0.5652065096682675 0.5311596737036562 0.4187582418936498 0.27366468690597756 0.16482547975231487 -0.06473380322776325 -0.23021780272250023 -0.4001834431521609 -0.515450437950772 -0.5364928717319334 -0.589213746707877 -0.4907078453959994 -0.39481994866826386 -0.5003178816502826 -0.4320447901766673 -0.4610693906838101 -0.5012083780526393 -0.5705529591803543 -0.510543329254519 -0.4369687294397167 -0.28673648122615325 -0.05024842393883546 -0.044581687906345334 0.1846202544848668 0.08242011473538864 0.04308584047046625 0.05698332602931502 0.15754316514650368 0.1274290249629659 0.22748407502330975 0.6001928844151212 0.6328385398565841 0.668302378347032 0.6845934965572896 0.6920136903435399 0.4711351900896298 0.3524790285117038 0.30158737558534277 0.16603568765547488 -0.0862266498336123 -0.3025578703662182 -0.3418181328162625 -0.3186372693540571 0.056883769566478955 0.08672158814370332 -0.056580683605205136 0.061757079734525905 0.40892928434510345 0.40777355914292845 0.23492006692868805 0.21436452351625893 0.13163726694146682 0.3011591528763473 0.32152925676134825 0.4111592773098373 0.29670806839728103 0.33060370591811616 0.41620595501495805 0.4438786716944155 0.40100652742122656 0.178967545067993 0.07836659453045586 -0.15179314666917276 -0.28404245233278264 -0.313505432420129 -0.141038148023671 0.0511892606148988 0.0748500371825321 0.17106296967561566 0.31242368920279434 0.18153805740123233 0.13409407542830354 0.03601647999568164 -0.12526555011693144 -0.20360263236991474 -0.36131765307505176 -0.4285667509256966 -0.3963025885533776 -0.3259930635273587 -0.2340569921098661 -0.24052438813940258 -0.34152541870365866 -0.503828386380651 -0.5834748304766308 -0.6838536977343943 -0.7289251372237966 -0.7999774228843552 -0.8442818595979632 -0.8365053302528659 -0.7807425023707594 -0.7344011676394475 -0.6396681183692252 -0.7535093443108678 -0.6704598355620507 -0.709098835061488 -0.6142775205468428 -0.48581030093731953 -0.560728123841116 -0.374233417041772 -0.35845662837019077 -0.5327826603022342 -0.5820761636856198 -0.6626861593485337 -0.3133991424579803 -0.6989173000176819 -0.5165564633242802 -0.522352166744106 -0.6202287407072247 -0.6142511835726054 -0.5705744459196936 -0.5448665665193738 -0.606870538577942 -0.6572370183971434 -0.7111453099010542 -0.6938417052291482 -0.6827849375265489 -0.5310437520650362 -0.32925094523545523 -0.15609975969908302 -0.07677973036774431 -0.10327877909105264 -0.011777799253042181 -0.021210422609197355 -0.07456520084015932 -0.14108060054761926 -0.397947170990842 -0.38137242662107945 -0.4880143134152727 -0.49121901898225256 -0.276281412980296 -0.2310472643137169 -0.13767819611540766 -0.0709370894211582 -0.22276522824868644 -0.22343825774730053 -0.09818476787563618 0.054842484242461215 0.055835945197437356 -0.05230577972893028 -0.09348048362666858 -0.25007669245680636 -0.3347756516809628 -0.2109014471934767 -0.1489054228477127 0.08181702208021863 0.035734344059692266 -0.16901431799576644 -0.04015981292035755 0.04868230080157594 0.25430251894337014 0.45210118512156927 0.5526902310449311 0.6094962160397275 0.6230241991905333 0.5638601876494169 0.5222906112229735 0.5388751724007629 0.4519781013519628 0.49881048390807253 0.40597090205856345 0.4453311429351874 0.33995502276302014 0.28807185957402237 0.18969970386152685 0.15240510200746943 -0.022976781230074527 0.16857172484231153 0.27453302225936344 0.41826444052835865 0.4657074529348021 0.5436268177198039 0.5649207193835107 0.5061602410362103 0.5153017771957626 0.5887197112784963 0.49971938816643513 0.5677285767684399 0.4213197338592877 0.5406705208542012 0.5011374740843124 0.31229583490896806 0.26160485372517706 0.07300285435063769 -0.12548094672928142 -0.12191383919749184 -0.09792537430462696 0.12811089080532753 0.16908906461486403 0.2478545451286329 0.29673897420732515 0.29209856182283683 0.38924293919990954 0.3454524134018381 0.3097826279510491 0.18910864546936368 0.10632337169452297 0.014744129151585964 0.1592457206805519 -0.1044042452895198 0.050659434242959885 -0.03574760658013912 0.012344198963094213 0.0060952910322763345 0.056128738622449256 0.19965574585699639 0.31935109547495927 0.39155674600188706 0.31514759528482056 0.19902412514280202 0.22038934966107523 0.13565266594360226 -0.029729580510889544 -0.11337403451323073 0.07067873386805726 0.22269585636377132 0.013707302644722218 -0.11905854031765199 -0.42372321226987275 -0.5349464620048779 -0.6036222499110003 -0.6685955408716355 -0.5460658908967752 -0.31804379231429825 -0.25171533671798874 -0.15896517838970048
-0.504540179017289 -0.4413092119178775 -0.3058393324104799 -0.18367794826985978 -0.020575704651413777 0.18578714752970607 0.42915390895561506 0.594825984723978 0.6083004377893079 0.4451411629141289 0.3985867831568458 0.23822074021807316 0.17692613470734025 0.1872790431245864 0.1651769294480801 0.08695881667391706 0.015301453095884017 0.022756095352826765 0.2985886652185408 0.3250640098169491 0.5443356653439209 0.6690354326478987 0.7004103291264289 0.7374012229644399 0.7284409121516556 0.611956621920964 0.7212795315806139 0.9999999999999999 0.8647597562579113 0.8223292676781636 0.7391356762180658 0.7067971978978271 0.6362244588818461 0.6311797566590515 0.6961539400657808 0.5049146288557805 0.5226003077239343 0.388989322238277 0.17937874219988334 0.10210093815227105 -0.10451390186092673 -0.22298216994305628 -0.01632439286898072 -0.08315655509708786 0.1824079197341665 0.052749794764327854 -0.04614828011669575 -0.1573758116718486 -0.2675550976341217 -0.2826510634318303 -0.46931629846814515 -0.5384729314055033 -0.5218942667514346 -0.49868970210842384 -0.43363082048122487 -0.45485348423969546 -0.37238326929198373 -0.32176712226522725 -0.19931011036262009 -0.01909463762685563 0.09592282430002858 0.22538546558512804 0.37720838200420986 0.47658674084550684 0.3983618448599101 0.6198399935130051 0.5262271384240813 0.2876946480378175 0.2487128621710038 0.1251844276149382 0.28301478757521786 0.37569660999631704 0.3549967859894299 0.21892260418570056 0.09633116270732137 -0.16386592686734225 -0.2723482760489675 -0.3315783003735783 -0.38237904645031245 -0.3597741969406563 -0.23513504898021062 -0.35353363690025874 -0.35204758186079216 -0.26078779928229984 -0.3914098296948375 -0.3788369813650616 -0.3750341648421177 -0.24930059854837763 -0.23795968937801462 -0.31466722725595075 -0.3146226555735595 -0.39433695310533207 -0.2343486607762491 -0.16284661064388098 -0.06386430661446234 -0.055719662290248315 -0.1134967299364029 -0.15448748960701014 -0.17141959747959792 -0.19728920937959457 -0.23323007328679168 -0.23800627476875855 -0.17043664609200188 -0.07080312269839249 -0.12070874058645896 -0.2002528352039179 -0.23517882060617135 -0.08117894118228734 0.006503246649014401 0.12815675691298292 0.27982676944962426 0.4512097523432064 0.4397499463815981 0.30834927689363617 0.3989934630817953 0.43971591061643445 0.32983370693153513 0.2328842274053719 0.13268626014349033 0.012200941242825765 -0.039492410226903946 -0.21452628776651347 -0.290144289791113 -0.39190106931953483 -0.48580318674961603 -0.5202877879238735 -0.5251455432956293 -0.45040798658744746 -0.34856696347893884 -0.3634607624193862 -0.35844694287032525 -0.4261156181962326 -0.4033574188788533 -0.436423821418917 -0.36807259431718625 -0.329808085628817 -0.18992047599949047 -0.02768382924232433 -0.04221935629292695 0.13945824762455833 0.06758188045832453 0.02434019257882233 0.02667539103972898 0.16026137727316284 0.21279523653798493 0.33953106239330044 0.5027765923583564 0.5016821512252675 0.5392930143169468 0.5289288951648098 0.5291434096301569 0.34972720779503425 0.30631182464240986 0.1366182761315364 -0.036398052929822074 -0.2348373931503094 -0.3234088581373735 -0.3829189285641824 -0.35534593899238526 -0.033855631073697476 -0.22324281657263984 -0.2374724954237034 -0.19818365314098632 0.0719015826011584 0.11290093843429566 0.20117006309830351 0.20465635380917474 0.03633300562970569 -0.08453345932134759 -0.11422036782290652 0.008751897156505591 -0.0919766465816613 0.014747546066623988 0.0733771953642171 0.00914075340978339 -0.10785244355671768 -0.327993047926897 -0.35419127488302976 -0.4397681590406958 -0.46686541420936783 -0.38477330462652376 -0.3106316163045283 -0.24387730479405637 -0.20548272842117812 -0.15156949514075274 -0.01615031274040928 -0.07237310791319937 0.038549355939282756 -0.048777075236244895 -0.2348141456062068 -0.29581756619095023 -0.3103851567752312 -0.2208080401530155 -0.1588522259927436 0.006905966153973603 0.1430158036666262 0.15588345730175293 0.14454276066557395 0.01661116585547754 -0.04165777908184349 -0.2396120164986702 -0.2609800326651478 -0.4260495919050865 -0.49188597749650076 -0.4478517103272889 -0.42826851005228317 -0.43052054104513954 -0.5509115966005733 -0.536273137575914 -0.2582284900271608 -0.3593604050291907 -0.34954812968895116 -0.3324421089800509 -0.3881169788599919 -0.36058181956956425 -0.3580764332465819 -0.41880596206356696 -0.45579307741254826 -0.5189798903436869 -0.21851206852321695 -0.5825830572904579 -0.5258432762504507 -0.4404615352159835 -0.35888040792595194 -0.29284302373119164 -0.24298611237309917 -0.17446700169094917 -0.23171435662416134 -0.31237740925612645 -0.41162183227451526 -0.4120446684559855 -0.43874659714642417 -0.4455380880146289 -0.37205607272188745 -0.35754959824330257 -0.2214304906511435 -0.30832993573078066 -0.15858072630770095 -0.1556080471432624 -0.18335329804361916 -0.1672678569199134 -0.24307303176589468 -0.1361248827446728 -0.1045463073593455 -0.1407482733503178 0.016589476111145345 0.11791374545984655 0.17397489297281032 0.22587297617245808 0.05844622325199735 0.041634692016164584 0.10486735758117134 0.2136214914442089 0.21703752607608154 0.14534153191355947 0.08576525351019779 -0.011389294291462636 -0.03735088041044756 -0.003657886055795314 -0.0671521827822158 -0.06258640005524096 -0.17738776161798944 -0.33628259587737636 -0.329206190238201 -0.2801347053380677 -0.10493339092059123 0.0816435548236777 0.19294399922859237 0.3088345160629869 0.3374838483965061 0.29827526632290713 0.22657723957256748 0.2506870393611639 0.24924084051354153 0.34311165650880443 0.4048661469431179 0.44588632861836963 0.4450422929857339 0.41644416640664805 0.38974620970501006 0.37206021310344844 0.2142622959229831 0.23649135942975438 0.29114225189892107 0.40500578930132713 0.4188790687498988 0.5052135785787979 0.49411745390834133 0.5295840319124157 0.5029272752576864 0.4248764602918931 0.36748272052817565 0.4147996025331012 0.30633689805242786 0.4637024698261968 0.3747239213529257 0.14191177889633969 0.0933806315467597 0.05404830687953674 0.047998594141444334 0.12192201023759917 0.17143233383541434 0.2784456485151336 0.32304309307878426 0.36919288238174747 0.4309211884102827 0.464113438038077 0.5622544454333513 0.466857142108159 0.4788359301054865 0.31265969887318584 0.17882422773439002 0.09276524337440424 0.28602317047118064 0.10470428293578375 0.2722664033707731 0.24600757082869792 0.2857994233605263 0.15438926697673216 0.10733569097823953 0.06261032796251359 0.09735482647072033 0.10251958292321807 0.04485042562265248 0.168340908534399 0.13234975744910715 -0.04160727170608304 -0.13743342026147262 -0.2653181549739012 -0.19828349291347844 -0.10676548904960485 -0.2327362442757555 -0.2262945421237011 -0.30348389248736046 -0.2295363756919916 -0.2022942826419659 -0.29714061046218687 -0.3007433852880369 -0.12268629625802767 -0.035729574256774546 0.007691144167464608
-0.4483675890561406 -0.3742587239260756 -0.31143335904920033 -0.12398944313809944 0.008305001829276374 0.12182047900741783 0.3508401833156764 0.4889751245360774 0.5269643965530754 0.3646517580838924 0.3542384178969511 0.20561296642340077 0.1651370408362457 0.1550747996278149 0.08823666737551711 0.038572011650296445 0.05627722034025053 0.048801311175796676 0.39509202856875414 0.34188514465022046 0.5970395980054463 0.7224010432249868 0.810381168304284 0.7792890609656459 0.7789041303196127 0.6259246059683943 0.5846516796930794 0.8647597562579115 1.0000000000000002 0.9338108222387259 0.8217087249039482 0.8156100045660001 0.7850062841778926 0.7841630412590952 0.7298334128765998 0.45012379320320556 0.36381439214305994 0.2205501089971974 0.03753933820441207 -0.06796220522390978 -0.23179908322627263 -0.18448549295981487 -0.03850434399097074 -0.15545966620401214 0.13067781441348716 -0.008788363314387973 -0.11826407752560529 -0.20069760031953562 -0.28668749009903943 -0.3324628658698909 -0.49169537410411435 -0.5255450664137843 -0.5250458741556038 -0.5079121318641294 -0.4249529436396191 -0.4310482132240469 -0.3644232119582085 -0.31977462773494864 -0.1757183951010713 0.0017595608628058936 0.210780166490876 0.3361791476509298 0.44140391959079045 0.4816072432819155 0.40215330072965305 0.5707736503719917 0.4274485259251282 0.23174544778012757 0.2729595090823039 0.07186244384508853 0.2247927560382584 0.2756259032088729 0.30425351255449196 0.21563638739030058 0.1056384996630725 -0.13844799111381645 -0.27616725583442414 -0.3489783969474771 -0.40337829444511514 -0.39049112748081843 -0.3242718982240776 -0.4662034639939281 -0.49987709597243396 -0.46094214727893246 -0.4426954465572232 -0.3644430377678294 -0.40449909946329665 -0.3177625541948318 -0.2859328686253562 -0.35072074386218377 -0.3338420564110355 -0.403816421467999 -0.2874411632144669 -0.23012441806432382 -0.16371472645461277 -0.15222310502376438 -0.2442835769349255 -0.29860387647358766 -0.29875988560483574 -0.2620040362796795 -0.2705877268799278 -0.2695614780042968 -0.1956486579739186 -0.08020226257405384 -0.10923173396747864 -0.16552433913644818 -0.19139966988246482 -0.007773500503391854 0.05903671905877076 0.19290383519345128 0.3086720796497212 0.4204912179567978 0.41855790260461984 0.34273843917359964 0.44121317265559257 0.5082046968301331 0.42184283532353883 0.33057086734700325 0.21049638284753144 0.11662835077205215 0.0422703300395906 -0.1846443505535335 -0.2748461510738531 -0.40200640969330187 -0.48883181868338327 -0.49327388263723654 -0.5105613700250203 -0.4690612494496001 -0.4143597136462487 -0.4418091202562974 -0.46506782374146544 -0.5064472893372628 -0.4600346750972593 -0.4701362642541209 -0.39353744994492323 -0.3693976299329896 -0.20508491977637036 -0.04828439789580762 -0.07137628211118584 0.13800835554125515 0.07846214557590597 0.04866675593235772 0.06116231227109684 0.1667133624111679 0.2559417906985637 0.34285287693976324 0.4180751903312142 0.46004378418950537 0.44177272597795986 0.5390435568434601 0.571755970671058 0.5401307491338313 0.5623106468020707 0.13654172204534187 -0.02835661060896308 -0.23156951252947314 -0.3500574920086553 -0.44357507705702276 -0.42433659343203484 -0.18707261943598283 -0.37460530412444626 -0.4028268351617859 -0.2653951974874948 0.028599813861358854 0.03663819400813851 0.21640368911295527 0.18130080171764965 0.10736699299308912 -0.08031408385301295 -0.10515126032565417 -0.00272503079905579 -0.08390258637779059 0.00968535153892268 -0.04509686995144771 -0.08650995136245164 -0.15426085582564353 -0.3217317157303159 -0.3406784582605451 -0.3516597702115683 -0.3967043828122636 -0.2599326762320393 -0.24121418137195394 -0.31809679463661406 -0.2871534104281285 -0.24537494527206313 -0.12293843838742373 -0.1448504035715909 -0.047600573680919356 -0.1502035961663184 -0.3026080227588895 -0.3807046826588683 -0.3600701150943835 -0.1470144695898105 -0.11083855645756828 0.008266889563495321 0.13148188828240137 0.03889022146429149 0.13169442368323087 0.1583562473820169 0.13030185191661062 -0.2943391325710175 -0.31461538462504984 -0.4321461965981484 -0.42819674718915757 -0.2446034553296236 -0.1688632534589953 -0.12481825725470562 -0.20180387677206388 -0.47518938357662216 -0.2527410339010508 -0.36002126950288527 -0.3530021982496651 -0.3617740638927403 -0.4157073905981651 -0.37218549814184515 -0.38800634917907806 -0.45410160669654004 -0.5092511817763551 -0.5200327138179811 -0.23563137867374423 -0.5601617843662667 -0.5435203188093416 -0.42484614651087327 -0.3086942942888967 -0.21797444455114556 -0.15414652556763644 -0.09642768512779508 -0.15120849343714446 -0.28078293165870816 -0.3719740821888691 -0.3644901559417085 -0.44289325080191694 -0.4612749795952485 -0.403568838221305 -0.3946855724732855 -0.2887532535356006 -0.26919017160046266 -0.12694170883015937 -0.17358558814493388 -0.21390598203816175 -0.1886153055483284 -0.2629686668706966 -0.13924322330225103 -0.1007013485965784 -0.10728164220140121 0.049457646218158687 0.18654735409315107 0.2726669930066849 0.35207870715204737 0.18833250683325073 0.14830327921152764 0.175324341547049 0.21365667273990055 0.18651796201144852 0.20841029201823874 0.11020825026527617 -0.04322796281807411 0.07400052797817948 0.13342487134459236 0.06465842040800314 0.04466717699857831 -0.13944965385332617 -0.3141714944603386 -0.34677377085362754 -0.26844367411865927 -0.06483682623246884 0.08050271535259416 0.17748300956928975 0.28397673834326165 0.321722622766512 0.3147415536241343 0.23186064087910443 0.2502117625816207 0.25472061850554056 0.3783375773926832 0.45951162219238856 0.5037052085688664 0.5206131530809288 0.516084609333794 0.46687290996084846 0.49592024813417773 0.36128887185187947 0.35623710819466686 0.43151690653007874 0.5162560823372755 0.49781206414527496 0.5699938267038194 0.555388485956033 0.6013592983378997 0.554108045902575 0.43656215650919544 0.37409148348447946 0.404780856532383 0.3713751931046267 0.41967028287482017 0.2943590649290121 0.1580422222087989 0.18820984107977545 0.18364595458922817 0.1944030510631626 0.3309431551693592 0.24384109265306134 0.2444558685758491 0.239088573481471 0.3115807075579378 0.37809555976106907 0.48534900999449093 0.576853458495469 0.5253825300370882 0.6718939755559123 0.583037456146745 0.3756010836753505 0.20821613139515024 0.18377394410132203 0.2077396984959338 0.37057991238679416 0.34601557128083943 0.34234225235354304 0.19932952623889993 0.12539275524910037 0.06045949291969222 0.07728000854623714 0.10542778016029186 0.024363552626951245 0.19583259231758904 0.10856623438113662 0.0004512868609664243 -0.1428561559395051 -0.2690926701891039 -0.2173064970234598 -0.11278639817733245 -0.22338930604885854 -0.18558546328224237 -0.2651801949005742 -0.15812566854645782 -0.13812977422452177 -0.29839291028371684 -0.24976645734745292 -0.07281781054613277 0.08147752491737582 0.030508361566499154
-0.3331179227044683 -0.3265501785404952 -0.272771602977913 -0.15662484244870825 -0.05144183446065884 0.06092442247120633 0.2641769704761193 0.39278132300171753 0.43530618250310354 0.3047322383461133 0.3141229170820052 0.19059700223891102 0.15635383719902646 0.15280896953264989 0.09631414737534554 0.07627462026669159 0.08846065094263501 0.045120629458285606 0.3381582006492036 0.30517355613079145 0.5221054077009095 0.6328818662591407 0.7461849172218606 0.6834428731004333 0.6901246960526634 0.5132772676627667 0.4175004367116242 0.8223292676781636 0.9338108222387258 1.0000000000000002 0.7917825467155853 0.7541478034014027 0.7409552247347514 0.7370916545636215 0.617744612947786 0.33737448845984824 0.2536332448065485 0.10340436475264035 -0.10533105432423488 -0.18911611365488734 -0.29778491084747544 -0.24563640774693535 -0.10653711964849462 -0.1648332359571749 0.09152467979616663 0.004064099260352817 -0.06102633515073419 -0.12211266736225736 -0.20474689590964565 -0.26006220025291316 -0.37947395154081837 -0.42689886269009253 -0.42419870124933423 -0.4022032364974519 -0.3387978836207313 -0.3438633685857293 -0.28637809781413326 -0.25509535851305476 -0.14931501460340826 -0.016947585999079643 0.1557468950526788 0.25591593936366824 0.32679643916041523 0.3318495683577908 0.17633966793223127 0.4220335618756168 0.3933538626806003 0.21707076932949398 0.33820959826719577 0.1340753217504308 0.2865361545367979 0.3052800545907052 0.33196136574353763 0.23193775571338177 0.06877345721716607 -0.14990061331415064 -0.24204941745718178 -0.2800942565684109 -0.3232436359735776 -0.2999830950513089 -0.23434749891909024 -0.4085919449587736 -0.48965120072619683 -0.45745512409084926 -0.3923859538872395 -0.2463053138829897 -0.31942482496861835 -0.2375620870014516 -0.19664005154245112 -0.24679464974944662 -0.20740353088294097 -0.2806547883613587 -0.18128351078176955 -0.17062089966521132 -0.14730514418586005 -0.10592496598583513 -0.20876994203983235 -0.24549920052082916 -0.25818285097748955 -0.20766485734183007 -0.1378430608755067 -0.10737579811654578 -0.004342111451933946 0.05004584676962897 -0.015095138094564997 -0.04537544126962417 -0.10128411749201029 0.03357642219718688 0.09626181403975935 0.20005163296104664 0.31266855455449705 0.3895053065596828 0.39387570092138907 0.3053962258078466 0.386825640142447 0.412020986759201 0.3330212623920244 0.23063335910875693 0.14720830268902674 0.08547167807458414 0.02853936657175511 -0.14971483912937927 -0.1981140851642686 -0.290714435827982 -0.36519290834842616 -0.37291755092658857 -0.38896673518256614 -0.36347379195086843 -0.32701485878056474 -0.3429341186925363 -0.3611586422098739 -0.40523500910722354 -0.3836767337877212 -0.3678050660679143 -0.3078740657855678 -0.2839242883622244 -0.15955347715047882 -0.05545892274704748 -0.10332246026773691 0.060944530061341845 0.0038622851474786586 -0.037347677714395774 -0.03474335454475347 0.09077617358556439 0.192284661864073 0.2905136674566601 0.3383132362789293 0.3796635255407776 0.3358757605244519 0.4036159542083988 0.4471896342441161 0.48203627758590323 0.5696733893061978 0.17022458668422444 -0.017657281105075782 -0.1816428100194946 -0.26971293581974665 -0.36464785712403813 -0.34977419240022967 -0.1623885356348541 -0.44303124925676646 -0.44408612482033816 -0.3674205092988224 -0.15674301649097058 -0.10697127447047057 0.15938572845461518 0.13929045509824914 0.0032865004243436175 -0.24977270522748782 -0.2883229528159928 -0.18762709348133966 -0.24673709009257025 -0.16294868943430146 -0.21295068995812083 -0.2553985064781223 -0.34595260401209077 -0.4831444010331917 -0.44528096743157614 -0.3659443337341986 -0.3741857765304746 -0.24572295645794212 -0.2543799299449607 -0.33464384688615645 -0.30557901567758344 -0.2921578193867822 -0.2163736699285663 -0.20840400812774512 -0.04706517574979294 -0.1129092250458478 -0.24273346768461218 -0.2918039874281266 -0.24855835263632756 -0.05748401999497196 -0.039148247225689575 0.06566457504726601 0.18475593225698045 0.11358234919062274 0.21371651982291548 0.222416805058309 0.20198392573508947 -0.1369905220122593 -0.14566122911408408 -0.2540282721879261 -0.24421137958217146 -0.09067814776149365 -0.025696489865873164 -0.011190523822643192 -0.1537605386781884 -0.3063618390226427 -0.09470942831404378 -0.1839956642039935 -0.188367215013632 -0.2222900123374805 -0.26185622983489126 -0.27469648456411605 -0.3010438255274987 -0.32846480003530726 -0.34398871569781914 -0.34452218013841535 -0.11668676540609402 -0.4332221529716018 -0.4785505662452061 -0.3785243154561964 -0.1901422553935526 -0.10973898316772 -0.07526520032567997 -0.0021749566710426217 -0.03551033567729641 -0.12676218250882038 -0.23182693616377698 -0.23736114675614708 -0.28616142460141664 -0.3516099150255719 -0.34585126374245395 -0.3590487534854036 -0.26070243294527373 -0.2564119971534396 -0.10214008270462667 -0.14796017721218263 -0.18777605934826863 -0.14397873165905054 -0.15484766113850654 -0.025459548849571027 0.03375165934125021 0.010025177044792437 0.1098524042574042 0.23082623265299418 0.2920512300289021 0.3464210971840211 0.19390771147672478 0.13850691337571566 0.14731858059085573 0.17510081162206653 0.1522452686727329 0.17642836072150153 0.07983010745790524 -0.024538903058241933 0.10436114334229983 0.12751601834090845 0.028978836667776682 -0.07881830958915212 -0.24618887756582483 -0.36680680635886503 -0.4149119610054884 -0.3614377825057556 -0.21056379399538422 -0.08212263970329374 -0.001128563626877487 0.12435831127876731 0.1691649185577687 0.19607587436581939 0.09940120171765619 0.087729945083243 0.12085993251140169 0.24338038304848292 0.350551706722885 0.4028317105409859 0.4607626803926354 0.4762848115872566 0.462464562865549 0.5192680340224317 0.42136340005752704 0.33581668906588547 0.374190804879363 0.4278537053631193 0.39860899524989346 0.4500422248224397 0.4191926849805782 0.48244144541048783 0.4206204038801616 0.26939866210010244 0.2148174321864447 0.23334018306066043 0.2081559135410794 0.2577874250056019 0.12995090727829103 -0.016344337307492192 0.012132423333459666 0.08001524316760703 0.179512629331557 0.3204727233510661 0.23567988696900358 0.20957980274788768 0.20759829927943038 0.2511854476915822 0.3202163378105153 0.4226514656279292 0.5033436056564736 0.44789133200702674 0.6046701607429996 0.523429376537655 0.3131677864247128 0.1702447326582582 0.1543399644539439 0.22785953218026858 0.36867876647906506 0.36178232881228034 0.3543310799684915 0.20670860595171303 0.11118959295292741 0.013668380229392 -0.004788776355593598 0.00901543613818003 -0.04187144830011997 0.16535308966591433 0.08135379723242614 -0.01385371312305313 -0.11707746101264396 -0.2554104964553619 -0.26214080046280613 -0.2186986406444879 -0.29083747863848536 -0.2319250595695301 -0.2189599033698128 -0.06738304722936317 -0.005592616450552252 -0.17822016427997425 -0.20182751720208564 -0.07183698409061572 0.07661546079126702 0.0314216228944282
-0.3843637460016649 -0.22811741426619084 -0.16424209294388367 0.17646299974611296 0.3411143939406917 0.48394517463176445 0.6224155211259997 0.7077606126308624 0.6392559748213059 0.3883167491631743 0.3279920583942971 0.04489399831379503 0.01574426699348775 0.09671103362387395 0.017162437284961893 -0.1430961101244542 -0.17565049797596824 -0.11629969327091125 0.21648862071861474 0.06296617774557951 0.40032650740195636 0.6430711994956322 0.812617456173135 0.8890716218688077 0.9496562808351379 0.8402958089069916 0.6741800241547028 0.7391356762180659 0.8217087249039483 0.7917825467155853 1.0 0.9711613971852001 0.9128714009599003 0.7929009922127402 0.6970149878088666 0.2577226892324226 0.24535445826609464 0.04578523282152454 -0.18308179798238738 -0.2196798420801906 -0.32003245093179145 -0.26267401907926197 -0.13459218749442034 -0.2560951959584623 -0.004342678390253493 -0.16815907350925088 -0.20859381874811092 -0.28681546965818 -0.37468096145779173 -0.38297394052887895 -0.5264881457049976 -0.5392045088998283 -0.4769121778939136 -0.4397835402953553 -0.2801561876895891 -0.3016388408461971 -0.21199637172839922 -0.16601087427658218 0.05959171400690555 0.26393551145543914 0.3868391675353756 0.4468558983542409 0.5316283582176948 0.4506768988884734 0.3613831781933103 0.5490244725411955 0.4642929523367997 0.3276709217673925 0.43942726667110343 -0.0368009034721324 0.22911279240094184 0.3468321089211227 0.14923524809898953 0.023848156061167993 -0.12291940663989707 -0.34576531946466216 -0.4717495903836224 -0.5359339351217677 -0.5370763558602281 -0.5693945464835063 -0.41500779069085386 -0.5239426265915003 -0.5457122017081043 -0.559143724326424 -0.6058733459936662 -0.493989933741247 -0.5683997408787016 -0.5445032809529864 -0.5401797526035702 -0.4886484046095844 -0.37283117306685365 -0.4258352015334647 -0.1328638691880039 -0.07228808689095544 0.011487812584758087 -0.010833056197898306 -0.048565119137927874 -0.037896231392342425 -0.08187237684670001 -0.10550925502173238 -0.12751762488643478 -0.08826064860925709 -0.1234479195250337 -0.0011523504995048187 -0.11288789819953582 -0.20223212578614627 -0.2792137479028879 -0.11978274927518792 -0.0009586551816951339 0.16414234578831854 0.2669724090102886 0.41084569951342803 0.49898368217610795 0.487700830560123 0.49331147939011377 0.49690136414888814 0.5114991780101241 0.4742963910404171 0.3947117172876047 0.30710874657943626 0.16188789282061056 -0.01609582102594115 -0.16009534915111207 -0.2861435674334254 -0.41196293680396123 -0.44480087680770203 -0.5098184871401149 -0.48371052499944556 -0.42739788787471694 -0.490893400300359 -0.44819628492109653 -0.43487848929145634 -0.5054799979383648 -0.5615101440451515 -0.5292474021304054 -0.484922816630817 -0.3949991944921526 -0.2359013426745457 -0.29057395180731327 -0.08511865664997749 -0.13325403945141082 -0.13687605387616394 -0.12058092534757346 -0.021439859101407787 0.055314400272868186 0.19166702129791896 0.34213818720339595 0.3614041312442234 0.3651373162543751 0.47717707729779096 0.5508062208052703 0.5397461752775017 0.680599126222039 0.4929436234358538 0.3091184879909112 0.08813496742061248 -0.13638551557119316 -0.2410876601530395 -0.22372574743430468 0.07184746745999049 -0.12267280598932136 -0.27683310235914205 -0.2119193870933222 0.08691892358317703 0.182132068917261 0.2740390881149922 0.24050073394717988 0.1887201063845044 0.09012095320761632 0.10088593937507515 0.19854661076842078 0.14352480183401 0.20824193069414454 0.1681669546585405 0.1260915650970809 0.017186902109746317 -0.15317720732779444 -0.21240583548370054 -0.2709433673467092 -0.39998359824894886 -0.33881703726834034 -0.27463248314780814 -0.2637413772574549 -0.18565262162086688 -0.09420935269477496 0.04285260110310407 -0.04119709321908398 0.029003458607754894 -0.14271344909548636 -0.3329032319172478 -0.46173806206578055 -0.5194686221777449 -0.36398137591567725 -0.33006984035294107 -0.25481558298523116 -0.13472742219707645 -0.17811307755739736 -0.11950012869321922 -0.18727642377835288 -0.19039884543077976 -0.45115010510189596 -0.44384906642089716 -0.5099504283214631 -0.5124408700597305 -0.44893806991750934 -0.38598020267528077 -0.29546204885302824 -0.3979096657626671 -0.5630151567189465 -0.41585155625044884 -0.4371609122116237 -0.3692946451462389 -0.29293812139876335 -0.31341866654554 -0.18519107092369033 -0.18172599835307263 -0.283595837600827 -0.2844150612702519 -0.3112418966514676 -0.10157244505392696 -0.4285560338334525 -0.39251449699181384 -0.36443525866229526 -0.3444088196674461 -0.3206306145156435 -0.278600526382421 -0.2471268617989936 -0.2943550911271924 -0.35052748986024995 -0.4116265031493787 -0.3828910296365446 -0.3517465592876569 -0.2745059950412231 -0.15742147013860147 -0.06193409026305894 0.05064783394600308 -0.005860830056976 0.1611652636077312 0.09448267078028508 0.028251243908826013 -0.0030556238847195692 -0.1672218484381977 -0.16241660962963592 -0.23858414265813083 -0.2934701281594142 -0.19328770280945431 -0.10224795144777643 -0.016852292598879 0.09798581360781804 -0.05238882553204025 -0.12455949751199985 -0.09858317805340204 -0.0571361461063918 -0.05824411738394177 -0.056969074045732794 -0.10970615128400428 -0.24394989687524102 -0.09636928551309613 0.04229744148858523 0.0652717414993781 0.11366594815500898 0.01620802359386899 -0.13939588105426026 -0.08718135577156634 -0.0015065331472325287 0.12677615791821148 0.24158143507712795 0.3150081951286518 0.4222892464685 0.4363991651506333 0.4467405152456008 0.3989159972348171 0.3825085837163571 0.36732807062108164 0.41348908333627604 0.38945708996352757 0.4072873705638147 0.3307840885348499 0.30426317846719864 0.18811559649531773 0.2417596594531864 0.13595552373643133 0.24486671788824171 0.32073206965180134 0.4126579639215192 0.41690937201046796 0.4501586237353202 0.455180470252022 0.45320832785727455 0.43356224268112753 0.40257485727928144 0.33895294729571895 0.38652303697128737 0.38248539161304773 0.40194304249744683 0.21011950370963198 0.02028783757518956 0.08232792369187386 0.09567853648285536 0.13396963099564965 0.21693572183836807 0.07523239590558632 0.14244038614370996 0.10181764322631959 0.13775039000210415 0.17951541258488563 0.2430347174316503 0.36413298133517136 0.2631511707226525 0.4047965688518143 0.2990160611357611 0.03901089805569484 -0.13213120717680554 -0.10235809093909698 -0.09937197942400362 0.08814516753381967 0.050842727600328055 0.14018853219307204 0.14527438502723994 0.17738332485897196 0.22761242652560648 0.2553718113456854 0.2629254298634375 0.23884417140380163 0.29078291049668936 0.25219774780607174 0.22358686441263967 0.07377042294009495 -0.017696723935483254 0.05236902686920445 0.11963068388594493 0.021599054171083706 -0.029381458995061994 -0.19466463067602705 -0.21010977499221165 -0.2408721041030578 -0.4818274318495647 -0.4914871603754666 -0.30437074774083883 -0.18465919976309267 -0.18012716650770896
-0.3744808035862783 -0.22169412924671272 -0.12813487337245003 0.19291649906012978 0.3703928078385252 0.4766595155415388 0.6319144799060642 0.7295248933833417 0.6997727538879163 0.45734846239041854 0.4057162449481249 0.12914309942819155 0.10060920739111556 0.19321171110966257 0.10349643070049891 -0.05654495801822977 -0.08155565028941425 -0.02925391433860874 0.2828072307985759 0.13538391183855575 0.49971288196974156 0.7372431695796786 0.8980061760719051 0.9356704733247514 0.9558729841394241 0.8139424706435197 0.6451631919813106 0.7067971978978271 0.8156100045660001 0.7541478034014026 0.9711613971852001 1.0 0.9621455216174486 0.8676637125325903 0.7622377208267377 0.32507001240179273 0.28551741037313133 0.0871695035682428 -0.1365208505848557 -0.15171633282582342 -0.26307118920277506 -0.19205976236090241 -0.05420078991411901 -0.18577842425659827 0.07984373483460251 -0.06755797352162579 -0.1191219524230527 -0.18338979353416118 -0.2836747289655278 -0.3242194162100783 -0.48357581148602174 -0.5099393587658919 -0.48595716961086766 -0.47457666381277985 -0.324665390043239 -0.336663517526366 -0.2621035106245754 -0.20965067669750698 -0.006892552801545589 0.22100274016925958 0.3361422003582537 0.41039740966229565 0.5014758376838486 0.4552587126068787 0.4042861342738029 0.49581278644127624 0.3684884014425379 0.25530790034671297 0.36461476700209305 -0.14598443336592984 0.09908596234542347 0.2691878562592584 0.11516278196756323 0.0016551245531141328 -0.10322390336937946 -0.30544114336025646 -0.43341525602298775 -0.49116377671565514 -0.5018858249850107 -0.5156882294863827 -0.4340975043191734 -0.4824897544081534 -0.44856459987887387 -0.4641323167516319 -0.5214739802586116 -0.4529522308525338 -0.5180415187828207 -0.5200660363977028 -0.5182078943036535 -0.5031698592029854 -0.40092771453123244 -0.473406393289839 -0.17197443834362316 -0.07610355297223194 0.0331074370583702 0.0020493698693787835 -0.03588607147397001 -0.05574206506479227 -0.09212409948625065 -0.12597231058564184 -0.1786326214351026 -0.15364110353275592 -0.22643726838925957 -0.11884331130386605 -0.20163022249090373 -0.28654804790434585 -0.35453979505340943 -0.17373753415055532 -0.055757241468920436 0.1145824316750875 0.21143706804083096 0.35232077991978744 0.44237942439873285 0.42578516017551754 0.4247995623316405 0.45754173484993477 0.4661635250852654 0.4250242254987681 0.3222242465296486 0.2288571153780346 0.0721606024647958 -0.11074935903886285 -0.23967504377620294 -0.3590276250519999 -0.47135435039201395 -0.5019578910918999 -0.5414382761774788 -0.4990006798468357 -0.43629719811418993 -0.47180473431528747 -0.4342130005705698 -0.42813080868771863 -0.4542146094672867 -0.5128618895736015 -0.46660290089819617 -0.4342446319907401 -0.3037919778407964 -0.15685748279603537 -0.2061207606321486 -0.009379438169850613 -0.06293909459195517 -0.05913914770606073 -0.04064190853839928 0.04399691564197322 0.11512958515876483 0.23630988133270583 0.346494245803696 0.3732493596402253 0.378739258845386 0.5062354550762299 0.5803398196596623 0.574517084554087 0.6768229036740898 0.4515370491974845 0.29685795740258075 0.05590689172085625 -0.15184171393996193 -0.2674895955987365 -0.2851931131978468 -0.028769119230588256 -0.20425345847644602 -0.3387419701690045 -0.247536613930864 0.0461661311212813 0.1670658945567011 0.2858334501442273 0.25225293943594257 0.18061890757839252 0.05937820967186897 0.054249334376768044 0.14018116299607697 0.06539564441553355 0.14702109695492926 0.11997518135341129 0.06409731003496298 -0.020906405706029196 -0.19945647930332294 -0.24803287528795206 -0.2985579937929004 -0.38135518273119 -0.28824555628132803 -0.2201690354575537 -0.2453882850894199 -0.18861224869603765 -0.11125156482179678 0.026081013092781054 -0.05037289158900055 0.02602437056967594 -0.12705895878657983 -0.2949234514210056 -0.41917179773902086 -0.45921211884921237 -0.27891061589013083 -0.25095944008303095 -0.18806991048601343 -0.06503205131329914 -0.10623049353493302 -0.05130388929193691 -0.09391331048014058 -0.11337461648039214 -0.4044955585977891 -0.4039074669344166 -0.45682086024289226 -0.49755373888770593 -0.4303569931977362 -0.35960711637073073 -0.2710091862059313 -0.36937201984130075 -0.5883963234648926 -0.4324888936719137 -0.48201656632670176 -0.4448421610281905 -0.40025201415534634 -0.4160311506541607 -0.2890915869898694 -0.2749537749312978 -0.3609852103562481 -0.35311662050586334 -0.3693421795336956 -0.16601524049722075 -0.4541652198939394 -0.40323030106718005 -0.35780993086984964 -0.3332893236272012 -0.29616756838855524 -0.24869905686054347 -0.22613487071455932 -0.27075784614533943 -0.34880343640548417 -0.42067428795908185 -0.39665817815487 -0.3980486411356805 -0.3346196011797342 -0.233187101217027 -0.12914100604944756 -0.015028234459485226 -0.08225650369843152 0.06595421600968843 -0.013428509326054357 -0.08532617251761508 -0.11642468852216349 -0.26429925275755956 -0.2568868179143248 -0.2849959617044943 -0.32897438563194825 -0.20121919464366472 -0.05346201516680929 0.05990349472068676 0.18627224428220074 0.022128535643857004 -0.03327159264607985 -0.001974254696644167 0.04015940943883571 0.025535589769831838 0.034514504827410246 -0.018362172867830682 -0.19318310414985956 -0.050157490038838966 0.07241084580599792 0.08527582070322118 0.12147308363204934 0.00241495476390972 -0.1526495955440414 -0.12568273004257424 -0.04016124342968391 0.12318191422908285 0.22979425961035485 0.306684713452348 0.40383488465605044 0.4187733870921106 0.4140566284426426 0.3596430989967079 0.36058017524083835 0.33443514822906967 0.3943472622645497 0.38110774842801626 0.38945851811490306 0.32597638140419355 0.2825844704023054 0.18644119866720962 0.2097946427870509 0.07766789059153417 0.1617843254088101 0.24958515881747825 0.36238949521377084 0.3743093748114178 0.43850919070170824 0.45465232585778875 0.4772919490841808 0.46278720041821125 0.4104597949417118 0.34971199914308515 0.3912409566453282 0.38168133257567605 0.3989625143558299 0.22665938207001138 0.05420292565233346 0.11577643212956396 0.12619879064158313 0.1736599780198343 0.2834600348258574 0.14281559054710527 0.21159702408030664 0.1701723358424688 0.2083792672532031 0.25208723059251464 0.31429600829036775 0.41707747265132566 0.32815797766149446 0.45465846552376993 0.35500001674701553 0.10747625734780394 -0.07159193864448009 -0.05641334607705652 -0.05952862397074177 0.11847571167343882 0.04404959096488783 0.12764455263778965 0.08080494623306173 0.1089956505660576 0.16077356883251337 0.17439189302805058 0.18845227297433653 0.1300887982207961 0.18557476593815506 0.14782557279280686 0.13909697043709343 -0.038394733832890666 -0.11489921877213195 -0.031196694111196528 0.06323319594536048 -0.03304086386491246 -0.07266773198843422 -0.22846158302902728 -0.21999783256469738 -0.24198212944467914 -0.43895869805349946 -0.439322102550502 -0.21647774990927854 -0.09328908190321729 -0.09391214794368029
-0.3336587896030151 -0.15400082754420424 -0.02027826812432897 0.2929510879714958 0.4573676052576554 0.505677390825404 0.5383507598162837 0.5979103073029088 0.5785802851450081 0.3524195987613952 0.33482767289573406 0.09799334522639641 0.0929985148058841 0.19869009047917838 0.0982792637334053 -0.06212099253086467 -0.07652563267015336 -0.027264067705665623 0.2664304564729188 0.17389354038310392 0.5201396697222035 0.7215255924084764 0.8797214384666531 0.8647432773153386 0.9023991292349447 0.7611805143571256 0.5358708863861603 0.6362244588818461 0.7850062841778926 0.7409552247347514 0.9128714009599003 0.9621455216174484 1.0 0.9259500294455782 0.7529969718074038 0.3238360446436535 0.2379958602573397 0.033837289313162724 -0.1806131784879761 -0.20883600921595355 -0.35496642467165035 -0.2612530215075603 -0.06125246176649747 -0.14453738048065143 0.07431940420491732 -0.03532871135548289 -0.07462785947896936 -0.12206876768162422 -0.18590793439088954 -0.24552903043580432 -0.3820557011663941 -0.38990026488046997 -0.3862321721605548 -0.37772531271868237 -0.2491777329207551 -0.2446500731574726 -0.15719540157478754 -0.09056708564159408 0.10495155570942356 0.3225326144241741 0.43538811135085087 0.5079053080762735 0.5557067246430746 0.4892757095976436 0.4357315061011068 0.4218818256815371 0.27673990498743956 0.1852930642088532 0.3807890240761027 -0.0954515544547182 0.10578207460898628 0.2861703274285786 0.16077121659351049 0.0912665435169498 -0.006154734571302473 -0.2083594311819368 -0.31751646433797437 -0.3945189599344203 -0.41319160958075374 -0.44120085675363085 -0.40865530914058923 -0.4629278165319889 -0.44016966775001926 -0.4693614071976055 -0.47064875486258656 -0.36133832668000454 -0.43164337586532237 -0.46062707568685624 -0.4393403853233232 -0.39712804090887444 -0.2741265102736856 -0.36205427974503573 -0.0918323702972081 -8.89138796572234e-06 0.0879089107824357 0.07720447486378301 0.013331328297389153 -0.027871252542100315 -0.06567769606117804 -0.08135777370214323 -0.11755372909058744 -0.09870074763496736 -0.22071062019282217 -0.15808003510097288 -0.1831808423840095 -0.23235148527246666 -0.2555006465880146 -0.039285475403343775 0.07756894287899296 0.24455428992100547 0.30918925692054444 0.39427650116853297 0.4921490526811958 0.4906600887616398 0.49256875725657956 0.5123069797596891 0.514437569161479 0.4812574830525834 0.3897971107274129 0.31626809581925425 0.1779164385742699 -0.004001551312516518 -0.11985738101463932 -0.24298338870225017 -0.3510214491515088 -0.3859931194941778 -0.43176722342038837 -0.42307286931580124 -0.3908921117795045 -0.417481479134909 -0.39486872861411537 -0.3896538649239106 -0.3841157492675314 -0.42533486133472054 -0.37958927796377556 -0.34463752527437314 -0.21633394787108798 -0.07139998125325982 -0.16053652742440366 0.03400211218277807 -0.02980164629305047 -0.03344923907772311 -0.01547487154934907 0.06394131127052778 0.14960589477701253 0.2495475857586056 0.3099781684777646 0.3688114214366666 0.3644571542805264 0.5400658595513937 0.622376558653248 0.6803260485342425 0.7698708735705554 0.525951000985581 0.39459219683096025 0.157766322163346 -0.039753701777663075 -0.18570574553327104 -0.2133170450115589 -0.02765077619367788 -0.21731844124818941 -0.3658862890427626 -0.24688085922863937 -0.008694967680521215 0.13688741657852727 0.29641597447371437 0.2715713101352478 0.21362938257031636 0.057043521428986416 0.04182138835008816 0.1174754909087932 0.05542999008687433 0.15340348461086523 0.09722803712928894 0.03620579314098291 -0.050677443294627394 -0.19564030089511225 -0.22009964310959432 -0.20577862300674954 -0.24747359331505514 -0.1618859191790733 -0.15209193468489784 -0.263485144792095 -0.2710579983202839 -0.21681580188314206 -0.07153736510500595 -0.10375862502590778 -0.04099493929404159 -0.1725973880859753 -0.31197011862180035 -0.42385112086810633 -0.43355897015117667 -0.281798450571543 -0.23977802128911982 -0.18619165937813664 -0.09612011433015286 -0.11407534215324787 -0.035896920587791654 0.017324733742432225 -0.026058392927402283 -0.3470435606986751 -0.3548562182322865 -0.36873877031230606 -0.40191115521182397 -0.3176805527653654 -0.2388982630958018 -0.167364227628355 -0.32203190275536786 -0.5875899001256958 -0.467151805118825 -0.5054066456353202 -0.46343858661443116 -0.4227986168656383 -0.443780949185749 -0.31644418279451936 -0.30993346570315583 -0.40135320117318724 -0.3891109996150278 -0.39651774671870793 -0.21500347477326548 -0.4539741892779697 -0.4020574556327506 -0.39054664843891485 -0.3374841785572999 -0.302722746806558 -0.2682139229872418 -0.23894808942611798 -0.2630701573381021 -0.3348166852296575 -0.41532609220901784 -0.4020825289132082 -0.4176461958419345 -0.3815237194155458 -0.292893764315272 -0.17331992425789938 -0.05489926629359802 -0.08987029886299248 0.044863893752492445 -0.0578018118615629 -0.15339218380065844 -0.1858376677664078 -0.33451082980208313 -0.32874827243117255 -0.36544200220874684 -0.3986184984561225 -0.29046471403355106 -0.1196236023122734 0.007341214782605522 0.12174877783059923 -0.03423381755440412 -0.08776850168081447 -0.06875395665076378 -0.02729146342415645 -0.054622867717613356 -0.04315151437249298 -0.10497393479552451 -0.2538470421778883 -0.07378620469426318 0.03413677350976226 0.0334996254180392 0.03973932487027463 -0.0907581116148313 -0.23314214448757295 -0.212382844267647 -0.13778854515488118 0.05799496997203303 0.16938994446097483 0.2578639791337953 0.36826515848517416 0.37375629783699266 0.38106303952410586 0.3143442382120209 0.29006846691748783 0.24570925805578087 0.32037284579566433 0.28128700384501076 0.30107460026969124 0.23893284480841182 0.20913007579473955 0.11949966054534229 0.15916607050048803 0.011380411723682845 0.1014686961252267 0.21394398805513054 0.31553936335515187 0.3098894934849679 0.3737184792984874 0.3841525575423731 0.4080657216191323 0.38703435834465244 0.3320295173300349 0.2640649318725746 0.3111940890107171 0.3199437048636588 0.31466589916838156 0.1261488943273147 -0.036633156213431946 0.0424800027324413 0.0647139691265749 0.13389810460584123 0.27218500939233653 0.11742968388204963 0.12677441936418926 0.09020423417316982 0.13462651332987377 0.18953796035512205 0.2620415049133139 0.3826967188731227 0.27641042213044875 0.4507479256316027 0.35161798424759866 0.07835749701262025 -0.11186873415428278 -0.13219963148475944 -0.14448487431066814 0.031148565437791636 -0.03649836158413263 0.027772574288921378 -0.0218326410574136 -0.003680592860641796 0.08614663520645831 0.09853522456225002 0.13878697860852326 0.052704169722046154 0.1623928807623083 0.12728645254593485 0.1289591528850079 -0.10416807435831692 -0.19976710565500277 -0.1215924662519484 -0.020209280056178544 -0.11834713846259604 -0.15687861854075355 -0.286843460550841 -0.2533154173571957 -0.24531749068072467 -0.4302974992737812 -0.4829786698470893 -0.2978964625494752 -0.16572063374348572 -0.183534860375835
-0.4028595686746744 -0.24464436571715925 -0.0773677674237676 0.1302755652543684 0.3319200346977202 0.421418806010979 0.45293809041791017 0.5076056555032366 0.5179802831526062 0.32969012868060565 0.35511575775820964 0.1635869818191077 0.16153755102955042 0.2367303680634666 0.13367165701716074 0.07104999734356605 0.042459992366303524 0.06969560703733622 0.38111204967996193 0.47379752811350095 0.77433244518315 0.8526051350443282 0.9212873069192423 0.7996907262462509 0.7947518031300929 0.629227612772523 0.4539471185429185 0.6311797566590515 0.7841630412590952 0.7370916545636215 0.7929009922127402 0.8676637125325903 0.9259500294455782 1.0000000000000002 0.8310267410472831 0.5499924052023782 0.38739611784949257 0.2257993019719355 0.04284397722106159 -0.02383199928468724 -0.28505888994882117 -0.24480684167666594 -0.00911749165171836 -0.08466546843982017 0.16233551610603547 0.08459418486788782 0.0069951350923956445 -0.0003399563344496323 -0.07152897414846994 -0.14065435115666164 -0.3217421587915199 -0.3710873341751614 -0.4076339380133573 -0.43016673894976265 -0.3799348933031268 -0.3543489447534616 -0.2924029200091021 -0.24019344718870925 -0.09733713097326918 0.09816894331645591 0.2559500148288144 0.3745704987656914 0.4475422564639255 0.45902265455581737 0.4126248827506706 0.3839776546061598 0.3012304186585691 0.2034984178997991 0.306669212110873 -0.039545556334763234 0.14155586520400312 0.21484860783995313 0.17915849520369184 0.10950688710673943 0.07522087537563049 -0.13528204209147543 -0.25396454667479285 -0.2919304939564288 -0.3108640336218151 -0.30280174524050535 -0.2930787554168739 -0.3816603062551326 -0.35389769643966745 -0.36528995545519743 -0.36795294153348784 -0.28128456973368043 -0.3229113419506529 -0.3349656784979789 -0.3264431881851287 -0.3392998326765473 -0.2720050940945682 -0.3874915606095414 -0.16707254805094887 -0.06148237730134603 0.07249851505223799 0.07785653997093145 -0.012427541750216846 -0.12605386849594066 -0.16416649143394865 -0.18144147732184165 -0.2300549812698233 -0.2513499666735221 -0.3370029829461404 -0.2748640513881203 -0.2941440665097239 -0.32793236672124015 -0.32424008987468544 -0.11771057085665151 -0.013435648242459672 0.14523269290543103 0.19903549797896128 0.3222936886096816 0.35415929523928874 0.2846641802448386 0.3390434795563153 0.4100448470855366 0.37687686504881834 0.32247733285486135 0.19398073072763414 0.12114526723361725 -0.017706044200758154 -0.19914564479175484 -0.2714297343829375 -0.36289110436920075 -0.4215785637213231 -0.4390882613981504 -0.4502742086536648 -0.4138199783577755 -0.37594772425262485 -0.3748011298300744 -0.3430587428063546 -0.3154512049221631 -0.29840745433316407 -0.31973764531766563 -0.26410733820210086 -0.2594394272603384 -0.0966121365812435 0.023092328253061158 -0.03899108729441354 0.14846924685311655 0.07766182201851471 0.0395929940438265 0.051354756456505966 0.10999622396023491 0.1832723771438231 0.28336680550272164 0.38791011936709463 0.4385094149528687 0.4466336587375982 0.6104090603969257 0.6796810928692969 0.710558084583614 0.6711658108180275 0.3419733324691834 0.22198376609938605 -0.01904498048379374 -0.18303147339664466 -0.33182685822992536 -0.3264518928604263 -0.10762715157384731 -0.2974284144514841 -0.37911518469947264 -0.253806716766453 -0.048628634204181155 0.09033558160395483 0.2926639480637273 0.2595137270665389 0.15803751302779487 -0.04406512769799871 -0.0572219095846003 0.02865503016297564 -0.060394734432644606 0.06383873757458726 0.016040609178720508 -0.07369588705746442 -0.1548485121455093 -0.3233466931613416 -0.3362036090426372 -0.2932761259505958 -0.27349393360234553 -0.1558048543097714 -0.20528560485195677 -0.34995709504316486 -0.36682854305320683 -0.32370347961256496 -0.1793256869963572 -0.2036331730543582 -0.11635105455009542 -0.20940350252080087 -0.3281240732063449 -0.3989400719731215 -0.3388364040074477 -0.1647567336270354 -0.10596954466000502 -0.07506038420948312 0.02801078581003746 0.009750937844037692 0.0850437900254919 0.21156901666298142 0.14091606136026397 -0.20829650583707401 -0.2456358347434852 -0.2861544104805812 -0.31071979307043 -0.18578155432371382 -0.11430791111772758 -0.06309502965281025 -0.24446585199096063 -0.5116984803619729 -0.3918457824679709 -0.4863218697619624 -0.5081359274294313 -0.5240876070431123 -0.539945332140999 -0.4746823847802528 -0.4588462636109556 -0.5216432453764192 -0.48011788328912963 -0.4524065534935195 -0.3329832863811909 -0.5523698224544329 -0.4457348865067218 -0.36657387131573943 -0.24952426184814883 -0.17609388539943938 -0.12266704417510127 -0.058634317887395426 -0.08662300288759482 -0.22320311165063925 -0.351463201069224 -0.34764767940096764 -0.42349562037940963 -0.4732490642781955 -0.4518583769591318 -0.4175466518772174 -0.265791601007466 -0.24556436868655537 -0.14702040970803698 -0.25788946306073124 -0.34023615127759993 -0.3545701821061419 -0.4368445006735959 -0.3917053327601264 -0.3356999535093628 -0.3551096535711828 -0.21649599072007636 0.01124158943963615 0.15346348004065857 0.2505360967898477 0.05963290830224103 0.039797098255548134 0.08118880898661954 0.1595579928746236 0.13652986777385223 0.13443198593064046 0.06249554666631699 -0.054026303883545436 0.112768122482602 0.15524287368900047 0.09279579220790538 0.022027709397016662 -0.1610459134792636 -0.3052887367432037 -0.3475497508891691 -0.27486181881837507 -0.01856176635986157 0.060585059693317705 0.15415929662003983 0.2743753052830923 0.29650279138187724 0.2844465599155242 0.1903769671745101 0.20263853217775415 0.14551912806251308 0.24966984553635488 0.27491017532606726 0.29127515120514647 0.27899131696520807 0.23622729756496932 0.20050748187892561 0.19899457188844635 0.010754917368456624 0.04101924443265512 0.14995111730283206 0.26355899537627625 0.2641980896242176 0.3729910661362701 0.3885300541710961 0.4699449526344757 0.4388904332306581 0.34616168803187225 0.2866729370984347 0.3268499139672817 0.2982730171914823 0.3196781681198756 0.18801897374418458 0.047240579133128714 0.0880293624102774 0.16129378584905227 0.2290379917980263 0.39761247596347243 0.2991860943845205 0.25812658709394076 0.25093705161449303 0.3051928351352466 0.3690182931913978 0.43295820969880744 0.53579865417819 0.4304798322145377 0.6220515266873758 0.5486154443364912 0.3169731630036566 0.14893760576049675 0.054953291560934016 -0.029534549375264646 0.11507306058307543 0.05554618401192328 0.08704029712092123 -0.07119604771473241 -0.09054698074655626 -0.10852674509106297 -0.0813220645867151 -0.010680488082602918 -0.11173887776607715 0.06158452992619096 0.0315924927166006 -0.04513122014971097 -0.31641566936471355 -0.4229720818062813 -0.34545262343259003 -0.20125409668371125 -0.2777263769179914 -0.24128702340628286 -0.27184220008230925 -0.15211891707329753 -0.10234405463285896 -0.2526673110833335 -0.3073014957094185 -0.15311152879843998 -0.01534524022391766 -0.07505169922332366
-0.6592961024986586 -0.5641870991225529 -0.3576220752369544 -0.06470347594788071 0.21296442001260865 0.37005330523101126 0.5953828267368206 0.63534226582566 0.6568872745750874 0.5138384049288895 0.41628735252537946 0.216764177987482 0.1409986182113546 0.1924034426619675 0.16191289682717644 0.14828022984077313 0.1550380290216149 0.1900570277842362 0.5338380353086267 0.6078679193210014 0.8322187871503441 0.9437557344102613 0.8816612438584135 0.8709458397875185 0.8151478658056566 0.7492440230276479 0.7009690929254914 0.6961539400657809 0.7298334128765998 0.617744612947786 0.6970149878088666 0.7622377208267376 0.7529969718074038 0.8310267410472831 0.9999999999999998 0.8457233413989486 0.7919499838453503 0.6503284628948183 0.46990588685611634 0.4251221312032308 0.043701319192111884 -0.06497623352963747 0.22933019273970343 0.07659842044006174 0.33720334341364716 0.1696724199390103 -0.04219853346656788 -0.12936431575427412 -0.24156651049194663 -0.3265357154590687 -0.5866388353747656 -0.638446804976742 -0.7098003972128113 -0.7301040639888858 -0.6616174130786732 -0.650577727983833 -0.6073674551434561 -0.5223351119818848 -0.32675963767302724 -0.01424851100065737 0.19341233675736622 0.4047420951516325 0.5976369696415653 0.7359690966619812 0.6799344748741946 0.6650350739323921 0.47159148111503685 0.2974986909638468 0.23387192378958552 -0.06636477475067788 0.1575373811417976 0.4187669172890986 0.4417804870103549 0.2966595910733592 0.28499872340033805 -0.03365313423163305 -0.2251038762610022 -0.3167843130181523 -0.4026221066723983 -0.4028252040252376 -0.4386443625533451 -0.4149629253834492 -0.2677393809194977 -0.18302378992442955 -0.29107664433819075 -0.32613994755258435 -0.33962248352105856 -0.3517425831646231 -0.3201670974626224 -0.44521363954287396 -0.42124019584898037 -0.5461650722535797 -0.29543174931508925 -0.15526193600220986 0.03784392402518664 0.037911934102309176 -0.060175815458170454 -0.17896607536948048 -0.18235301656349492 -0.2505716621631587 -0.37501480473277177 -0.43794112745874 -0.5099372916642383 -0.3870945692661796 -0.4189365708537831 -0.45600683987681995 -0.4260239975845885 -0.18176161078782757 -0.08181084708438303 0.1582333330192299 0.30691024390663435 0.528701597852578 0.4714163090859785 0.3075409891581639 0.452246543351878 0.5812694444268539 0.5087722952106069 0.4103395027422197 0.21595642026527984 0.048406867748528315 -0.13547804863162352 -0.41171719265911455 -0.5176816710294616 -0.6564697399051022 -0.7161923246985891 -0.7154565161887534 -0.7284319535259268 -0.6381761401308704 -0.5913193438580201 -0.62086291651267 -0.5910531864591686 -0.5727205940712548 -0.4696763593992928 -0.5060180788526455 -0.4042294258358033 -0.3561942923358397 -0.07562194862444523 0.12863466880062271 0.1667705667521935 0.40920727366691934 0.29265696135820923 0.2526601240714842 0.26861436444816783 0.394037439262029 0.419876626134407 0.5354658468887235 0.7427191073946434 0.7844804566259388 0.8139977335771196 0.880781330483146 0.8947245177555709 0.7044431468600253 0.49625185509154257 0.1899058528764484 0.034769013272321674 -0.2813664077757922 -0.49531185118910337 -0.5898207160997225 -0.6036086441762291 -0.27619609617180846 -0.3440962907436576 -0.4061604665447732 -0.19223273165925908 0.17831799804388698 0.3027610702594209 0.4272515044815466 0.3822746298424924 0.18865582718938528 0.07576549506090623 0.037819173621612565 0.11734193072485241 -0.08423925743196081 0.050222073436946374 0.12057197146242403 0.08670670790121342 0.04417809205620152 -0.22403140592912127 -0.21190485918976454 -0.30176330121894596 -0.31027550452102415 -0.1960569248946112 -0.08015241291101399 -0.12702967082316555 -0.14391404362981566 -0.09684620633957108 0.07693282268596693 0.04035677323509214 0.09120603787450121 0.028528729636633398 -0.10998877987535231 -0.24605164416113745 -0.2590870762873243 -0.12180748178470072 -0.08736814240795751 -0.07944644292125161 0.054234002563805915 0.011210261923463177 -0.018847332564119638 -0.019539794073819523 -0.14160491093018476 -0.40046510339663705 -0.49717472759463627 -0.5401335937679848 -0.6490113478743267 -0.5458882917204465 -0.49255194445540784 -0.46374646175791234 -0.46192074419230145 -0.6556402328302129 -0.5497960650387492 -0.6996611387000895 -0.7139298059804604 -0.7351132917795935 -0.790070046815225 -0.6958966779395418 -0.6762682672178503 -0.7661874182088654 -0.7497335725405305 -0.7345073201759077 -0.5366785950805611 -0.8462884555603832 -0.6839022749971756 -0.5798607381781672 -0.5063334580142097 -0.414129187689518 -0.33460955544141674 -0.26790577660313364 -0.31292226739143336 -0.4447649450851024 -0.593008850349084 -0.5844635538326542 -0.6750529982550266 -0.71150914141292 -0.6392070819037068 -0.5977190737973701 -0.4617611560642156 -0.5320304949689374 -0.37980498546058455 -0.4139787606671995 -0.47630039530675417 -0.49148450958016876 -0.6152856350499637 -0.5140655678008311 -0.4289995096465362 -0.42389612576466784 -0.15915121688680445 0.10407328043078827 0.25753515608583893 0.3384897553000166 0.12146919678874298 0.15573358428606682 0.2744904360783926 0.4319110539142097 0.41526175342052263 0.3347904056823498 0.2538782079036067 0.06242419129344676 0.02440822419432325 0.053358000805961286 -0.021245621068641304 0.0016972784300432592 -0.19523881601963577 -0.4139047064561069 -0.4299874537826185 -0.3119140827264514 0.03421955834164241 0.1623894682016775 0.27990985931446916 0.4000620192533757 0.4584375981528312 0.40596741128009606 0.2900120060476677 0.35866080274972256 0.28504330376887443 0.4190760560296356 0.46699789472997677 0.5065215134662415 0.5105374425158812 0.4337496150079993 0.44021969043282866 0.33669731493404337 0.06447521730040764 0.07108183350224008 0.21264837683133428 0.40461280758592183 0.45099835868645033 0.621117649016448 0.642091508945018 0.7044130244822561 0.6719984895733383 0.6048794027103879 0.5230877328214915 0.5778116939531653 0.4164964948231529 0.5230007402637913 0.48919000896264603 0.2961632035809658 0.21268963055626616 0.18426439776365106 0.13263560162318275 0.26359107292545436 0.3136583711907119 0.4575378749271205 0.5063960376389136 0.592966874599243 0.6588567828753956 0.6770431349646042 0.7491913370789924 0.7068287672394227 0.6998442176713284 0.562929064598968 0.47242499669575605 0.3641906552557099 0.4329751538452011 0.17950290374022548 0.3193568411700146 0.19453365003842077 0.20425412852911592 -0.03597848533015705 -0.07457011622144431 -0.12304255181262348 -0.03949237618204225 0.05481957572665946 -0.07463327650990362 -0.0552785210964285 -0.08676361397501842 -0.23835425543440164 -0.5070934547241732 -0.5844086388146182 -0.4299964943755968 -0.21438862427083735 -0.35511308792388346 -0.338705331695604 -0.45633929936312884 -0.35026233203141005 -0.3276225259965581 -0.3612649474236476 -0.27816068128352084 -0.035955280017226934 0.09582882456712699 0.1278460806639295
-0.6523295478880727 -0.645638558929492 -0.4234610992877221 -0.3209782519342135 -0.04862672221474967 0.1324660449616304 0.3492675328518347 0.3606587773613875 0.41640833683511463 0.3913234063543065 0.3174830271839618 0.2389813354075504 0.15254044489696095 0.14486674469041913 0.16507176167047752 0.28339710724366324 0.292988948762049 0.2987749462496397 0.5578008507694715 0.8349461770755986 0.88245109073305 0.8204255341980143 0.5997546552430724 0.5222590540033099 0.41457384577355244 0.40024740085133087 0.5023208622757648 0.5049146288557806 0.4501237932032056 0.33737448845984835 0.2577226892324226 0.3250700124017928 0.3238360446436535 0.5499924052023784 0.8457233413989487 1.0000000000000002 0.9340038531700339 0.9070456316076787 0.8243169944634439 0.7491202086567531 0.27452472600752253 0.04098482569596576 0.3372319502064795 0.21664269114443335 0.42327141851144007 0.3052426802392368 0.051696910696897684 -0.008989035203485797 -0.10559506036444602 -0.18162203217147585 -0.44638218757097914 -0.5238053689253792 -0.6372625948704436 -0.6838867809697105 -0.7215020720207755 -0.6976355136595882 -0.6942578968364599 -0.6312798198438275 -0.5393400794613101 -0.2961690247163639 -0.08034198867997612 0.1644949425624134 0.3775370073832112 0.6302123714813026 0.5887883010534758 0.5508259588447336 0.44680941506968846 0.2911270860098332 0.05807782616405559 0.05793752887549569 0.19703993133506276 0.3483647014269677 0.503697722071999 0.37485655224962366 0.44796174815072953 0.15479857155815835 -0.015941824973204434 -0.0754649015448782 -0.17693245277303057 -0.1472731250037807 -0.22583476066120076 -0.20012319905713818 -0.03649939904098662 0.10540503798691364 -0.03594258340912177 -0.14400134365324085 -0.09518699198311655 -0.07569939377554975 -0.05010810936100029 -0.2470449457571755 -0.3187221095767831 -0.46173470587169707 -0.32551787190005504 -0.21153752275628215 -0.009634582584294378 0.0056357845341204705 -0.08528006612989344 -0.2460514148166921 -0.1980516218329479 -0.2601906919569889 -0.40837590060703377 -0.5167562788958949 -0.5417322642047385 -0.4328746838486597 -0.44945671780102137 -0.4686250728437776 -0.39507553711164717 -0.2173160126178483 -0.15142031723543634 0.05169932953588538 0.18921220892002338 0.4206513245801009 0.26327433532381994 0.02040996526406642 0.22138906542182096 0.38946320431881304 0.2727701426840839 0.15934835305934314 -0.04708296979127804 -0.20774200315836952 -0.3438929397975653 -0.5757888684274789 -0.6141234733295834 -0.69754844085171 -0.6874547429910784 -0.6674324297146156 -0.6348490025367335 -0.5234723189915108 -0.4878552906077687 -0.48509537095482475 -0.46221105542365676 -0.43343237528421524 -0.2913043517609106 -0.2993344515675851 -0.19739462643797182 -0.16500794091082918 0.12217838823708183 0.2849423531078162 0.3839519697114046 0.5657111739134458 0.4478278871838961 0.37717793264177524 0.38396566845965374 0.4785407838252781 0.4611722487111924 0.5479233765946447 0.7968320144741186 0.8047932474828786 0.8492196766809079 0.8303838644267021 0.7896984064009956 0.5090077499434893 0.114118051800916 -0.1469158641100254 -0.2539418905780355 -0.5088280303487166 -0.627330744717523 -0.6741762461351808 -0.6545648152801395 -0.34670569439453036 -0.3279782574245091 -0.2735952066731445 -0.08238479009051156 0.1946847995084721 0.26003969538578825 0.3488444613417207 0.30693883866566796 0.08306517006729026 0.006214354686457969 -0.037321823728898085 0.0208067532035251 -0.20378238782402097 -0.07238508448238878 0.04757816472897815 0.021515086094442838 0.018170780080444995 -0.2260869373669023 -0.18614130387099587 -0.2726888534321869 -0.20813904853348714 -0.10993894827766926 -0.038524342530681016 -0.05816096863969645 -0.09968951308008374 -0.08349633064216033 0.034191029054904024 0.021927505655677332 0.05281875835658577 0.08219736909110459 -0.003534504798758624 -0.06718764375024815 -0.052085256624721 0.018077171916368442 0.055980417810130294 0.04454572292481898 0.16132965541134087 0.1366514699285061 0.0546680172112592 0.09228004905560978 -0.0576570663734648 -0.1913367911999253 -0.3287276790943719 -0.3843507477328921 -0.49918135365488275 -0.4008825296870679 -0.38760246540440807 -0.4119185305653799 -0.36039913013194275 -0.4345532055365758 -0.38061912870789794 -0.5733789164441236 -0.650822816867236 -0.7243599940187684 -0.780764886949789 -0.7797089497029271 -0.7529546184816895 -0.7979812477904297 -0.7719576070599972 -0.7326803460419933 -0.6287477900987553 -0.8476599102832811 -0.647358058071097 -0.4995358358354625 -0.40500276394921547 -0.29038647199763745 -0.2045398517263463 -0.10880856506061976 -0.14528896387914014 -0.3043778231612563 -0.47115378894694354 -0.47617521179167727 -0.6159663529067667 -0.7365428460564664 -0.7339942501351248 -0.7991683905892069 -0.6744559633008064 -0.7040707583651288 -0.6195958597580777 -0.6071144024912931 -0.6254628352853635 -0.6160293689559376 -0.6486097743897252 -0.5046891296193873 -0.3339682362152258 -0.29872331429123233 -0.02598796147316885 0.23368763174970955 0.3558866573875742 0.3822707996278973 0.17830751289255 0.27368434934817665 0.423060835297911 0.6272407371971894 0.6268675187685575 0.5024321943849488 0.4317862668466118 0.3209124217003496 0.15563843313058928 0.08519614846539535 -0.048209900705155996 -0.06796856578890535 -0.2633060399196062 -0.45287728238178493 -0.5205688394468535 -0.4188005351998939 -0.06488727497801465 0.017965899437386423 0.12258005602231942 0.2182528286616709 0.29378266230414096 0.21312348262483813 0.08849607790224295 0.20245824790102568 0.12360986465816319 0.2657892887163378 0.3762944950394449 0.415541312789497 0.4821105307397784 0.4004918406536382 0.4929769497192584 0.3243326967960715 0.043314906256423286 -0.027296882933478848 0.08976347650566016 0.27262966041866094 0.32856087951570456 0.5294355616494079 0.5498156733197617 0.645069418469426 0.6116590650869037 0.5409728574740577 0.484030048495784 0.5268328916530475 0.3005660013607204 0.46995766921886284 0.5656070004208285 0.4240093694836456 0.24990827497052204 0.22207485600846422 0.1112728570296947 0.20730000848577168 0.4047428609438809 0.5332529693546335 0.6433965138537138 0.7276111636559773 0.788522333181055 0.7637637734482128 0.7859687472304132 0.7802087131718429 0.6916370972858602 0.5818873189760175 0.6405425899243953 0.6397664987363517 0.6984929490398775 0.3287647624276619 0.38195838371329355 0.2752351563422223 0.2299749095339261 -0.09532097505071711 -0.17920059890936121 -0.3352570459336246 -0.2244224586522449 -0.10876343984184932 -0.228639899388994 -0.20006687980578297 -0.21696186659076813 -0.4698287908113644 -0.6996301615719207 -0.7551579336377325 -0.610672758208857 -0.3814190563829473 -0.49342448307401865 -0.4108434367173609 -0.4167438946955734 -0.25342163516916694 -0.1960001567181293 -0.10021098370049783 0.01218411868486631 0.16877343629691405 0.26102523855473075 0.288868385331614
-0.6831456445925683 -0.6872946140314552 -0.4734820537715528 -0.32316580758367497 -0.06755171973688216 0.10455523167888126 0.35973481120810513 0.4148996164645562 0.4794691622267837 0.44563602817491116 0.32270364378540356 0.22763665049413975 0.10768883778166088 0.0945234157371982 0.15306463169793258 0.2441065795583532 0.269438388555276 0.3220595051532251 0.5322315249572919 0.6889556338316258 0.71429776143413 0.7251572352283667 0.5029703720218659 0.5252093150131903 0.42456660392087975 0.44248703473595824 0.5775061406716486 0.5226003077239343 0.36381439214305994 0.2536332448065485 0.24535445826609462 0.2855174103731314 0.23799586025733976 0.3873961178494926 0.7919499838453503 0.9340038531700339 1.0 0.9516889988014807 0.831122609344071 0.826106934615814 0.3912374448149919 0.09824703980341598 0.3663389288917324 0.21694165142802363 0.4070501810565974 0.26755490489124045 0.004021455403131934 -0.09617876990358665 -0.2114892694119145 -0.2707675021544382 -0.5240461799164917 -0.5817706359809413 -0.6758358093741684 -0.7132024552904199 -0.724266344407968 -0.7191267216036882 -0.7155838588802235 -0.6527768266843195 -0.5337488253955118 -0.27307848883918023 -0.10179667600729093 0.13920411068038802 0.38833784350509426 0.6532287893648094 0.6094766467353275 0.622974145938516 0.5378735239409417 0.39695545983437236 0.08487492804808663 0.01402604381714971 0.2132894665430285 0.4390802040082071 0.5438774359177605 0.36003105900707155 0.3984715789590848 0.08957880459919619 -0.08455221887645131 -0.144689729607299 -0.24437866490562504 -0.22057806530966195 -0.27611949559993054 -0.20057470049721227 -0.0020725234030030907 0.17925843117405177 -0.03781826879260328 -0.16980413702303793 -0.1354449832732016 -0.11843944096914796 -0.09930662057987824 -0.2959571518911531 -0.37174640665507236 -0.4941666377050439 -0.33383415461255017 -0.24946212282413488 -0.05011804905742589 -0.062057467986236736 -0.12094606429157401 -0.22372288431246382 -0.1584188754233139 -0.2407045187056566 -0.4052763263221585 -0.4933655555232956 -0.49148783065878776 -0.3415459524684855 -0.38974524208489497 -0.4200696631441272 -0.38550550262567995 -0.2769169786560418 -0.21156502862514298 0.008894947514259463 0.206441172428403 0.4786506175571321 0.3417364992268799 0.07655956903511338 0.251401018257569 0.41484601017867023 0.2941828326406152 0.17990124237825386 -0.013097065138340047 -0.2078017657702463 -0.3504023297286895 -0.5723202257967756 -0.6352541740888785 -0.7157548020389582 -0.7204773548067708 -0.7124147067961746 -0.6905125407760188 -0.5820393806630737 -0.5417129384934187 -0.5376851424293552 -0.513761462606853 -0.5111179365871164 -0.3227969866822492 -0.3754617155916784 -0.2823855164283492 -0.226515805276671 0.05126426527006693 0.22139517519476537 0.34759306906742377 0.5242935658433313 0.4086873731113345 0.3632074932297074 0.3751190535395625 0.5375322722332462 0.5098935503462448 0.6225620331721377 0.8916096395825683 0.8288132971610247 0.8850695393510268 0.8055703123034096 0.7370633350002648 0.3405552276298839 -0.02965203002732195 -0.1341165102476169 -0.2680391512539164 -0.5016453700146789 -0.6255830401628588 -0.6364047123406837 -0.6231674576509273 -0.28099794626772995 -0.2495383075092269 -0.19637848726895332 -0.045177579689763984 0.2645977759245612 0.32962844801883295 0.3614445034412202 0.31710480768545035 0.1038548370064259 0.06006804179705049 0.014322638138410858 0.06880745200987802 -0.1683353708618996 -0.04909139593415336 0.11049219137121719 0.09303152010719061 0.08331022607741553 -0.18522548769380487 -0.1584144714271908 -0.3118811670147232 -0.27965152890799255 -0.1925181789618007 -0.050359750270711656 -0.004063188292610796 -0.010502208304796895 0.015062357421664776 0.14243181876700178 0.10602685718090829 0.13421291028616736 0.13819618364881153 0.02356421906629817 -0.07602296408559711 -0.1052110544181323 -0.05224135541114332 -0.027253964586937473 -0.008620886086610102 0.12509516029741255 0.11885255710932742 -0.0007983513198953354 -0.07117100546760437 -0.2064707622296056 -0.23214851035450232 -0.3638103252800084 -0.4392394688814859 -0.6065562755142482 -0.5769756186850071 -0.5886718405576448 -0.6178838359345662 -0.5338185241855478 -0.48820629733129506 -0.397092476395541 -0.5739150578369097 -0.6259302390526729 -0.6672692927272726 -0.7243000754542747 -0.7023996566790667 -0.6710590054544562 -0.7106564614487235 -0.7122759958205697 -0.7046019614709284 -0.5519759440482471 -0.8257605978289507 -0.6635750206794252 -0.5342288256009622 -0.4952691184211475 -0.39568274804986536 -0.30237253340929005 -0.2204165393222581 -0.274808874199655 -0.39292161534912073 -0.5062224257134306 -0.4928551167411692 -0.585972346745349 -0.6657473581987023 -0.6205579037149274 -0.6862786731353346 -0.5952030271783293 -0.7189432657840665 -0.5704253568319871 -0.5047545935627828 -0.5053762183434031 -0.5000428436000246 -0.556160520584735 -0.42186914947653203 -0.28865863682677906 -0.27601632790242137 0.001979350375465298 0.22160163428146454 0.3134123979503724 0.32719389258645465 0.1500006141553902 0.2587287191488417 0.415166734266232 0.6214636590080799 0.638426080328778 0.48349880281294483 0.4339397447783763 0.3196564010647948 0.06890480725639872 0.0223601356009722 -0.08925425076093547 -0.06344393938602835 -0.2134825246136198 -0.41737383342608636 -0.44784580491506776 -0.331660753030264 -0.023700659088986942 0.0826740493159776 0.16831616791762377 0.26535533306655706 0.3504458294527831 0.27476550840325137 0.16658064970423572 0.294126071208701 0.23764443628294354 0.35293801130843927 0.4580726074492829 0.49502008290159194 0.5340137574083573 0.44011602573610237 0.5151303153921819 0.3244606214892787 0.05450388424395879 0.01716909906896154 0.12106425797562448 0.32371917292897107 0.40029222446416374 0.589227162341879 0.6077175321388955 0.6721564009974773 0.6493028754734208 0.6052497797909486 0.5507256878868574 0.5954259104543744 0.32647075887071303 0.5139205319934331 0.6136683647852545 0.42830333688765276 0.21429754144696528 0.15887343212970928 0.0477811886725416 0.09137707906067527 0.3476660562204348 0.5769487510772358 0.6939977476382188 0.7616592769612612 0.8064429582120669 0.7560980393263798 0.7799674306450664 0.7662482019611269 0.5798319227116928 0.40616490768897423 0.49248695922237384 0.5034403854525551 0.7358457525079436 0.3105015429857395 0.39909884333703205 0.2911526547666061 0.2791633913431052 0.0034651523612294014 -0.06243781836325329 -0.2013700665197779 -0.08674219245969533 -0.018506850859126737 -0.09918293502927558 -0.1493166361437619 -0.17212726912927642 -0.4570815307155776 -0.6137241864090653 -0.6356823064548105 -0.4804710946464057 -0.26778380899042187 -0.3920388509514128 -0.33980498659250474 -0.4019506899728965 -0.28832244335264423 -0.2609714048737292 -0.14857418525483268 -0.02310217120180905 0.153776336216631 0.2115049088200988 0.30605316640720576
-0.587849831284317 -0.6185663283802357 -0.4373622866713935 -0.4071185061845567 -0.17476824945959404 0.01596322711163389 0.2691516481398648 0.30765168556140254 0.37816746705387394 0.39785570210881444 0.28845695583884584 0.241611960078504 0.13116304538498402 0.10521950853259784 0.1812031213904769 0.3246939732054386 0.3338238457041989 0.3486967897207386 0.5028049763951908 0.7057102168344204 0.6666224463937422 0.6110570725706693 0.3519989632350512 0.35110283591314284 0.21799581903402906 0.2590043941352831 0.4557306397529396 0.38898932223827704 0.22055010899719746 0.10340436475264038 0.045785232821524524 0.08716950356824284 0.03383728931316274 0.2257993019719355 0.6503284628948183 0.9070456316076787 0.9516889988014808 1.0000000000000002 0.9477608484316427 0.9016027334568567 0.4929091745617619 0.20009572773617534 0.4364706536549371 0.3022729042771897 0.4583354110851874 0.3409982577880565 0.08981594498426428 0.0038855014414730976 -0.09780667826152986 -0.14250685805555682 -0.3906511545003893 -0.45856244123293094 -0.5578372450627049 -0.607831973805969 -0.6554761571417347 -0.645014445607555 -0.667729321486749 -0.6208512096502071 -0.5739525256014086 -0.3545637899997531 -0.23101317253185402 -0.005010893281329418 0.2184081149246257 0.5067617685614157 0.5025300569391614 0.49070594942106444 0.42718232768715714 0.3092742052885187 -0.05462064153576846 0.05591705870547122 0.15358757772662748 0.3262423332030102 0.4883186181344465 0.3692696945688277 0.4590182692286941 0.21998388643546937 0.06916314618912925 0.020948709421019118 -0.08125799837110338 -0.056722156301912435 -0.11839138582633477 -0.05714931362610601 0.09248295823544356 0.28336363884805793 0.08525060907177762 -0.06825782518132206 0.002213445808466631 0.04258209480651738 0.0588845196588012 -0.15099453390048093 -0.2892758990093861 -0.4172018072348725 -0.3202381745298677 -0.23521682447073955 -0.02064365395003442 -0.04880522496240731 -0.07322711301948931 -0.21449585214378478 -0.12060097495560941 -0.2115456901603081 -0.40236763675355514 -0.5011825798114095 -0.48917640398167883 -0.36433464601639315 -0.4010610169375265 -0.4449601108302615 -0.3971858646085155 -0.29001547073413125 -0.2347582309326954 -0.04485156329516254 0.11023430187505712 0.34346529878229315 0.16212552240880834 -0.06628284072533161 0.1012269959331712 0.2353720677491582 0.11813444343882908 0.018192619360936423 -0.15445756943972064 -0.3256742642305199 -0.42511404735719416 -0.5992179554873864 -0.6107557179166196 -0.6591843145688902 -0.6328747522161143 -0.6111284072718733 -0.5649006163400341 -0.44357289910768477 -0.40918314645449066 -0.4007120630062808 -0.40775010151545044 -0.3845779345205117 -0.2117105762784104 -0.21273058486214017 -0.13131109665151566 -0.0787459004199795 0.17729696701642927 0.32454287730399983 0.46810249023178 0.5847198456122571 0.48518321197704734 0.4392921138456331 0.4457961675246596 0.532789169915738 0.46950711346048596 0.5485269513352159 0.7824177372624626 0.7117406789068209 0.7618814033570899 0.6762963684833732 0.5964376367315021 0.21561612343746628 -0.1987455994640655 -0.2711913706906174 -0.3321931331306564 -0.5337522199020708 -0.6031621473721467 -0.5957299497389481 -0.5873816017626406 -0.30104642345741367 -0.23148358754352197 -0.1335595437354355 -0.06287973384795666 0.19705698855042722 0.23562664706971473 0.24761971673706973 0.20741666377893528 0.039510019057307395 -0.0023491840163192535 -0.03821899673760625 -0.0019690902653903028 -0.20221652902770335 -0.10820717332880463 0.05585091847581714 0.033913480095095726 0.040680964116555335 -0.18243114983224026 -0.1584170350391818 -0.29428249003402723 -0.22291860032904376 -0.1314329641168983 -0.05074658953369956 -0.01892265240143717 -0.026813315912585785 -0.004121873107432948 0.08446070302855663 0.04429691658542435 0.06052246974251645 0.09192105736025871 0.024752393521321768 -0.016634236907586537 -0.00882892212488955 0.044342710367495056 0.0718383111715541 0.08735415776427582 0.20856351682082305 0.1933375166251694 0.0522801574433847 -0.015464978090008545 -0.14984658662616637 -0.1468491467791128 -0.27407358755974953 -0.3449913786675323 -0.4858611255970357 -0.4569261025890213 -0.4703570245842039 -0.49919054934117 -0.37979706206927877 -0.30895515869369755 -0.2443760718488335 -0.4276563421179714 -0.513407270221495 -0.594114450775076 -0.6466328794150044 -0.6915715484832958 -0.6587694512657973 -0.6569477726535592 -0.656097437727103 -0.6438971992358693 -0.5699005585138179 -0.7413533544623137 -0.5803587083966608 -0.44013745260832166 -0.4213524248307384 -0.3245647340480086 -0.23032273094730257 -0.147956608810737 -0.19293472708169848 -0.3295714877307629 -0.4322183286958534 -0.4182334658343914 -0.524570001196162 -0.6312063938258285 -0.6231960003498213 -0.721908706843784 -0.6241268850336346 -0.7176781855924859 -0.6456020949678062 -0.5680266103214403 -0.5505707276279723 -0.528642268512853 -0.5227506595651996 -0.37346885632635446 -0.1869173907307537 -0.1510163009225684 0.11882638144671 0.3082065189191292 0.38038279082752896 0.3796207437501973 0.19151965732015885 0.30707282284114623 0.46493293385115037 0.6660845590400181 0.6785882948182967 0.5298945974668876 0.48572827095076354 0.3811539401764086 0.09007364092186684 -0.004929282141632207 -0.12968649854068937 -0.10232876740530088 -0.23785704954573827 -0.3978147822406899 -0.45085341764814413 -0.3625554510472725 -0.08520315918953209 -0.01425621657964413 0.06791332899132628 0.1333666787173268 0.20786137501852223 0.13033467251741393 0.03216499827963425 0.16760181223224843 0.10835163747453656 0.21611434362662924 0.3457287700675753 0.38311565694789657 0.4638825343601685 0.38386514573759917 0.4943277476280308 0.29765034004578106 0.07135362225762398 -0.011022402073877292 0.05085815342976794 0.2189045790651443 0.28450634507994454 0.46639781084933424 0.479139820155232 0.5544769532393496 0.5330603605902994 0.4837512090817817 0.44766513359202426 0.48181756303185164 0.2353166534913135 0.4354630759212097 0.5824207857104529 0.45547653640829194 0.23189352865166563 0.14726737311927632 -0.0009345077105755178 0.02893959302158201 0.31714641796315823 0.5300166309964064 0.6640270948077269 0.7289832171397889 0.769284046559971 0.7095316206102662 0.6927624685947087 0.7262933835764354 0.5134190648782224 0.3969585130107266 0.5604868456719118 0.6307252324189653 0.8022873910555276 0.4098326176158816 0.4280738277036416 0.32376820189342276 0.2755287885344804 -0.03178031836629368 -0.1263090777265102 -0.3136142335384974 -0.19313771045819822 -0.115541359804964 -0.20315331944666867 -0.22319127048254103 -0.25484463213376796 -0.5199233403729968 -0.6236884434183595 -0.6451433516499193 -0.5289577244869856 -0.3366535724988679 -0.4338552251756879 -0.3672125374596531 -0.37793624966063627 -0.2504430109302304 -0.21463106970442694 -0.0416031981936506 0.11565093862501591 0.2782762189641894 0.3122607265496414 0.38856318068153517
-0.5092812362385555 -0.5623297043733262 -0.4206812570191918 -0.4265636628090332 -0.22954789757318914 -0.050362317847898616 0.1553289398471497 0.13270569584180195 0.17474787039746636 0.23874603173401637 0.14273147218547075 0.15990180962505343 0.07366087776826584 0.02522398456695689 0.09966937248992032 0.26573359855217543 0.289463445062779 0.273922779037106 0.38235860854179377 0.6444329553973565 0.5572320085996932 0.43127797156288245 0.1402456266638563 0.11939286902482514 -0.008630236145592907 0.07923250423397456 0.3142356791792626 0.1793787421998833 0.03753933820441202 -0.10533105432423491 -0.18308179798238738 -0.1365208505848557 -0.18061317848797606 0.04284397722106158 0.46990588685611623 0.8243169944634439 0.831122609344071 0.9477608484316425 1.0000000000000002 0.9165608669069422 0.5053753423197694 0.22295747713892128 0.40393041482514835 0.29565354725161597 0.382707367162984 0.2875502683408639 0.053823303535510805 -0.004232663752334565 -0.07547461456823586 -0.10395996213540391 -0.3053713838064432 -0.3612009242763573 -0.4539644920923636 -0.5017403951632706 -0.5717345051122956 -0.5591588596094519 -0.5968320080053202 -0.5664011045241798 -0.5533566429408258 -0.38463404282273467 -0.24564268443794002 -0.04893035158830867 0.13527475956778237 0.41270204240430586 0.42824648998469406 0.36803003670939194 0.29356673293621366 0.20974420653307715 -0.1955081976856896 0.08400809987373592 0.0773743820152115 0.19141674937192213 0.3922776687378372 0.32667263986856926 0.47676916620899223 0.29259695732862306 0.1645444420530042 0.10693884119868956 0.0034019188604323286 0.01828309020101972 -0.05784233991746184 -0.014338290592130496 0.1331189832268407 0.32714823717535635 0.14483483729803975 -0.04159914882339895 0.0647714950708666 0.11670184649107836 0.14346576059002356 -0.06252795624317645 -0.22155672775907048 -0.3157221161099016 -0.30668793782500287 -0.21161012204110594 -0.02741552503576383 -0.04625197262398558 -0.043588084332039645 -0.18157141204615976 -0.07372061596939376 -0.1477040710455238 -0.3417141038471836 -0.4629670250103172 -0.45475401448491626 -0.38155041382557975 -0.3821658773838072 -0.42658986066719445 -0.3264712662939455 -0.23724368364549286 -0.20873152357206684 -0.0663389202887639 0.02937930242531449 0.20922725953017157 0.0008392933570528788 -0.18435332700103832 -0.0033674181419859634 0.13361917432806997 0.04960802293273649 -0.02676777583659885 -0.18262391720914384 -0.32264141346961317 -0.40318592885635207 -0.5471092878965151 -0.5463953133885072 -0.5802231435513906 -0.5330167529409718 -0.4911024250837369 -0.4462956842201745 -0.33224997759202685 -0.30792131302941206 -0.31026767796725685 -0.3421611284436359 -0.3023718145507004 -0.17321835250078416 -0.12873594612462258 -0.054883353673950225 -0.02292622782958827 0.2026627673821069 0.3296954808463461 0.4874636903506704 0.5713491807344476 0.49188620609688943 0.44024375405715505 0.44748405525370344 0.468062038314921 0.40397438500450583 0.43699143301168225 0.6350015212131057 0.5892905153811411 0.6417356928960862 0.5612374319559379 0.48046271471961394 0.1472805101819751 -0.301387086514489 -0.35469310623061684 -0.3844787360036693 -0.544904202571927 -0.5892108134518964 -0.5648740704412935 -0.5396061098173943 -0.30848501612300167 -0.13772950445585067 -0.02420991183150494 0.06832736181384232 0.24744590382005033 0.2370957324166059 0.20184683558963132 0.17279275227083105 0.05189284731599564 0.056243470661978996 0.03056719527730972 0.04048607198591551 -0.14056235314820908 -0.06525291509533358 0.08796070496943138 0.0915930818375329 0.12286102038910028 -0.038796352963631583 -0.01336721203259716 -0.12667840065258748 -0.05892481365479942 0.004537568919087831 0.0629358389516994 0.06107925530460187 0.014282737166349618 0.02531533996481882 0.09262758152037312 0.0825161968350982 0.042822630564919764 0.10705312606899177 0.09531862210828443 0.07659692038280222 0.10449253481675908 0.10591453784874204 0.13483958311837002 0.11931658194768367 0.19757923363204874 0.18186249074888824 0.016524366033599882 -0.00840304204384428 -0.13277754092478403 -0.0889155014728615 -0.2272513991743257 -0.27477081046293816 -0.380840379771555 -0.34675461492009324 -0.36184901430804367 -0.3967762369271025 -0.2323319500155747 -0.1671067209010723 -0.1745538578484434 -0.3475549883096505 -0.42843426807351026 -0.5089796066418216 -0.5629314896462587 -0.6118570761203583 -0.5819297947526474 -0.588501173310304 -0.5859648244083729 -0.5698159926389676 -0.5685650811899736 -0.6389346122991632 -0.4504333030415804 -0.31782024154667887 -0.3252553748213107 -0.2376534000849333 -0.1586180463727844 -0.09470231287121296 -0.12549931745086576 -0.2513140805699591 -0.3498183906166262 -0.3462735713177906 -0.46034823241953443 -0.5661098735160318 -0.5730626999183736 -0.6838425014941731 -0.5916435269753672 -0.6230987796792408 -0.6287166034022124 -0.5499390427476286 -0.5224274451657729 -0.49647906208069403 -0.4730886905801742 -0.3367181191418686 -0.16633667502447563 -0.10609269461293386 0.13408038660087138 0.2910725837211772 0.3474947559531016 0.334793381749221 0.19029634171253143 0.31121008352971447 0.4553814576949212 0.633013343406302 0.6433631221201023 0.5045980522189016 0.465669389679015 0.3967879394651383 0.09367223088390055 -0.01830172861282546 -0.1305557951707538 -0.07791891690771306 -0.1925789570027609 -0.3183803013531227 -0.37885573654122195 -0.3128986614350226 -0.05819451805845003 -0.019624673838247376 0.059220950237289925 0.0941328923586624 0.15190579026394901 0.06473566541579184 -0.017520147921983465 0.11358345903035862 0.045994141556407776 0.13782241281266278 0.25047755660880533 0.28746616513552803 0.3748695943729846 0.31054177576790604 0.4284800275276724 0.2407342276447493 0.03834498576867173 -0.030836614887823376 0.025996590561847215 0.15268068267865254 0.2090957513144837 0.3677784627913901 0.38082599944178597 0.4403523255334132 0.42625796144817885 0.40020622288424657 0.3764566930931328 0.3996334271155702 0.1889316006752274 0.3705216718782161 0.5474770641203516 0.4917467665963334 0.27762192224655524 0.1573825120881307 -0.04555570076884668 -0.03750119267460004 0.2570582424001557 0.432974391937727 0.5731369447601329 0.6468818077723133 0.6760326581372464 0.6114527045219424 0.5668636789416298 0.636297453314348 0.4295810816928196 0.3735882300889481 0.5892524822334334 0.6947255056034387 0.7718243584084227 0.42088854150240085 0.3798983404989424 0.281822091557665 0.2182100649967368 -0.06295293446659941 -0.15746592284985134 -0.3378199624928012 -0.21802468708531084 -0.12339968158237387 -0.23038209418348643 -0.24897779896157993 -0.26824648215140867 -0.4865244923640294 -0.5913640201069535 -0.6065533117202863 -0.5023025859013839 -0.3183727583430914 -0.39307308451960166 -0.3245911167545576 -0.3178826846883321 -0.2136183804665833 -0.18545653375311444 0.02807036478754088 0.20917428860779888 0.3121574148760837 0.3318863042845718 0.39002294438507457
-0.47083078547103907 -0.5106604778944392 -0.3313678777175304 -0.3268564208465948 -0.17023826321712565 -0.07487447981861516 0.13408534492110724 0.14302503822837742 0.24017824109997418 0.31793252234261044 0.20721379780572993 0.21736586512139236 0.11263093834557293 0.08080055485881152 0.1824370264358126 0.3406677949411633 0.44392968025725427 0.48077929366639716 0.4457366480464853 0.5361184557633327 0.4800172504255816 0.4075668442364298 0.1276008954766044 0.12747363144280707 -0.03878740097269148 0.016588869750947127 0.22377272882882465 0.10210093815227107 -0.06796220522390974 -0.1891161136548873 -0.2196798420801906 -0.15171633282582345 -0.20883600921595355 -0.023831999284687214 0.4251221312032308 0.7491202086567531 0.8261069346158139 0.9016027334568567 0.9165608669069422 1.0000000000000002 0.7010057975211922 0.4224840095069464 0.5166564460555443 0.3925414277504795 0.4717498905250697 0.39739287493454345 0.15301790286087893 0.08758254775763125 -0.016553790161516143 -0.04991356324469556 -0.2398700420332905 -0.29153615198856175 -0.4077325135978537 -0.47577800446819757 -0.5429435073271691 -0.5255327425583805 -0.5863592946693338 -0.5543663156217901 -0.5583528333270033 -0.3992421690467022 -0.3137518399470193 -0.12030682562644308 0.06391280571075883 0.3353729976471202 0.35550556669242056 0.24332661106346007 0.23033700760916456 0.2165602657582455 -0.21442086845739777 -0.0847324508654991 -0.029425856602941388 0.08285279380597908 0.2705360254630562 0.1931409713448961 0.38059568248165604 0.27029913805742584 0.15338405433913063 0.1323799820745974 0.042231657169810095 0.07308830179559316 -0.05489551936825741 0.051767814697217765 0.25395289175234226 0.4763423439816925 0.24089269997831242 0.023497199962127513 0.11732634088719032 0.13481839955785924 0.14169341383602407 -0.07835352031053683 -0.2247476126247325 -0.322425925656255 -0.31558039634964846 -0.267030420327457 -0.10837308054811924 -0.1400378861112909 -0.14185673278838373 -0.23725329342209556 -0.12419734980473085 -0.18361142742523093 -0.33738813665040124 -0.400025572036445 -0.37081577030564833 -0.282515698974365 -0.2940245611496173 -0.3225031607091918 -0.3136772019079615 -0.3249948379475557 -0.2996818924544103 -0.1790902463186776 -0.09453226023183145 0.08724748059532295 -0.06316495653310929 -0.2658630763725511 -0.10158013018943826 0.05658246671437747 -0.025104216186916148 -0.09519977389516003 -0.249068725631508 -0.3978565444637659 -0.48441516720924843 -0.5900267351897267 -0.5782722748197604 -0.5876700886403722 -0.5367479498474778 -0.5057432987300099 -0.4459182556769639 -0.3260350233123594 -0.29724996462535336 -0.2673778331959136 -0.3187426055505773 -0.31169512197421234 -0.09978424948814608 -0.0892201346746092 -0.0021260718949624004 0.04702527229844626 0.2760430321236194 0.36664098628703085 0.5428072475322814 0.5784253471399853 0.5265847700933917 0.5211956497626403 0.534877674328732 0.5788501977612976 0.5060339512500646 0.5302743818330563 0.6238118628389783 0.518402467483001 0.6097528576452056 0.4904402923198182 0.4025366621949307 0.01810135511537518 -0.3725461651816232 -0.35392127639297 -0.36127753880887925 -0.4874668673132527 -0.5141656109848773 -0.47624000188579946 -0.49715671749603335 -0.2917825801329617 -0.1680122836405012 -0.0529270153817327 0.04616989494890775 0.2344240514314534 0.2666658398670423 0.24161952507686477 0.2130430199374859 0.09034252992651202 0.0946259399794736 0.04124359029658219 0.01848320621531128 -0.1771957334995548 -0.09848510112707705 0.055024040395324054 0.042976493079608956 0.09479716969701006 -0.05726666119147065 0.001781977987276275 -0.13311385205998105 -0.0643898738976114 0.02640070974840496 0.100031255201284 0.11399281023422887 0.06847130208090454 0.062449342954524284 0.11020099419971685 0.13646015508884193 0.10085965958998411 0.1611287717171257 0.1570367382277128 0.12152131433739949 0.14534856678747332 0.14309643914747094 0.13116441449775848 0.07605563964418106 0.17489649594739 0.19493574496649657 0.08099439659826253 0.02807747447382464 -0.08094802384521618 0.013450112267947498 -0.1405325168684069 -0.18736290482076676 -0.3627837396057827 -0.35523523108012045 -0.3836006027304142 -0.42291129230083185 -0.25855344476156267 -0.16105621750907592 -0.13028415393820159 -0.3408136501723813 -0.4729158263294245 -0.5821598203263239 -0.598916178310307 -0.6551343758603166 -0.6036404606790965 -0.5305744009119512 -0.5213914301848469 -0.475138911357649 -0.563641292080287 -0.5187084673183621 -0.40393698650434806 -0.2423334028408239 -0.24581479908013223 -0.14699336027587204 -0.044160743938069624 0.003214817164521471 -0.06292363246476342 -0.17337634192685292 -0.22934808384097638 -0.21482774268655166 -0.3502701314265511 -0.470391794657934 -0.5112137090713305 -0.6234414666851769 -0.6055013205011553 -0.7213680024609004 -0.7060646571764159 -0.6134110324359905 -0.5667446881484637 -0.5570947311007352 -0.5108563341021445 -0.4090242515818755 -0.17927933899038004 -0.14013974006599794 0.07096443280679687 0.28283829151400897 0.33124313340967376 0.3154975455623101 0.18989898969911065 0.3685387070127237 0.5043474376546776 0.6687111971969412 0.7011636030055058 0.5709624096253916 0.5682470510530185 0.48771744924627214 0.1909171609882433 0.0795957068692189 -0.02653330573243043 -0.028573287315103415 -0.1265100270537719 -0.24519911589211205 -0.3192164631103108 -0.21943463238833408 -0.017714620276337956 -0.05624297870591958 -0.01789285458021135 -0.0012471117689494824 0.0639309299261862 -0.03651215860159068 -0.10440670841220785 0.06385493962881819 0.019025474889643942 0.07443805965635591 0.20563698069831637 0.21126960748972304 0.292108393368903 0.19301266600276434 0.3433913623315925 0.10189073593619563 -0.08967819409094774 -0.21755117252602493 -0.16051009355939252 -0.0025965188046801323 0.08530248866261789 0.2747911152649545 0.308054022427257 0.3888972567214537 0.38154154600741597 0.3620694909152194 0.37594623614168443 0.4019941248459367 0.19315552894439333 0.35178753491458004 0.5227532898389358 0.4457031572583165 0.21122887990947115 0.18568944345656702 0.07306183851715638 0.07261621797681761 0.3700433512935426 0.5635158293252801 0.6684640858733639 0.7130138192577679 0.6982808476064584 0.5912857643769224 0.5172261518250872 0.5893015092029074 0.31479013154112123 0.23034241554772575 0.47036377364656656 0.6034737959775552 0.7657899430641507 0.39414715953378304 0.3314172841409728 0.1982276178454077 0.15202794801873434 -0.14648737704044604 -0.2038843568302684 -0.3781125291042556 -0.28893913466406584 -0.24987685135890125 -0.29083005610502377 -0.4166275560719585 -0.43348472316328485 -0.6519221568079601 -0.6962525821929904 -0.6174980965456112 -0.5046135372798347 -0.3236462682808141 -0.35952290304670875 -0.2649537318849017 -0.23339485282090947 -0.11323821543959459 -0.07391254975048343 0.13883238003895396 0.28359666058379057 0.40294918853903006 0.397150902908668 0.48048182175931436
-0.1512106628116387 -0.1701570498146592 -0.037060070135254856 -0.22905654298110836 -0.22495082031746483 -0.3367951172250671 -0.04866832470141515 0.03791022441813341 0.2887568023141484 0.4590384922138008 0.41655510405726637 0.5056690194527181 0.40683016834432467 0.33340881212369927 0.48877070726083516 0.6221823389225951 0.723122481193966 0.7721174562480205 0.5656485989683403 0.261551257102691 0.1223759235625309 0.1365278834870797 -0.026660922106530812 0.002802198148001552 -0.21757158594183978 -0.23144791152104682 -0.04540796142170037 -0.10451390186092678 -0.23179908322627263 -0.29778491084747544 -0.3200324509317915 -0.26307118920277506 -0.3549664246716503 -0.2850588899488212 0.04370131919211185 0.2745247260075226 0.3912374448149919 0.4929091745617619 0.5053753423197694 0.7010057975211922 0.9999999999999998 0.8785549385047745 0.759769853326552 0.6528597202446521 0.6712136381550915 0.6277566017520929 0.4544109383644877 0.3649669846628256 0.24075917783118397 0.20499145854864587 0.06613391930823849 0.00042676378139548026 -0.13792305588551998 -0.23117780216780107 -0.2987703689386055 -0.2702726051236927 -0.3699398746427655 -0.3517460273852973 -0.4967152966873691 -0.4534588442412247 -0.5759542164954388 -0.45816374401207477 -0.3275151597894271 -0.1082605468716647 0.03788467827661967 -0.11717700077309913 -0.10157005657667222 -0.06799124731754287 -0.33545689286569536 -0.1433210185413336 -0.16876014068890222 -0.21906396502315398 -0.03178230951651082 0.011918099944543405 0.22668596737101965 0.3542564236847884 0.293952567026408 0.35780692937372943 0.3055537282234972 0.3600467761142672 0.19215841102252482 0.3433507994898752 0.46951906358982787 0.6007463805882818 0.5279782113418063 0.36945302953377435 0.3984688637288446 0.35507559658331395 0.2981434088553424 0.08193557579557209 -0.07547148304002588 -0.11716040701429353 -0.24837023034306452 -0.28859670278791644 -0.20950872169671855 -0.2683668968277217 -0.2453950461482236 -0.27440639513635995 -0.17883856558561656 -0.24003462659019512 -0.2900036155114968 -0.2321166003059543 -0.14762863434261309 -0.06000047421212249 -0.04664147456877442 -0.059955186792830045 -0.16004968425577212 -0.28970992194910844 -0.29106987012722885 -0.3132171904279743 -0.33076935369281496 -0.27544494246678985 -0.36821921151493164 -0.4829067385724217 -0.3889172051266214 -0.3224906496669834 -0.40558674283781637 -0.4462413550823254 -0.5383057147741603 -0.6286272524899869 -0.56159480413204 -0.5270667382669846 -0.4113984817807568 -0.3544651654091501 -0.2809280403545368 -0.23780541236151037 -0.17148092337295107 -0.04432834343296958 -0.03230622375019353 -0.003838230752651241 -0.041151318998380114 -0.017749779336010827 0.16932266438557536 0.19346269302496255 0.27996184957354436 0.34412052498211265 0.515633875028082 0.5163988224518388 0.6744012334145426 0.5618304190359553 0.6003748161175271 0.6776700197954689 0.6709895067097882 0.6407446258374756 0.4830272827042411 0.3725322704957899 0.199044334432451 0.10489630693862938 0.1718477306101246 -0.0007527659726087617 -0.09614074372421234 -0.426018555334735 -0.5661126071594496 -0.5564799092822995 -0.36542503574662394 -0.37981204040177974 -0.2545389716626036 -0.18373393418858214 -0.31395617845737833 -0.3024227216509126 -0.29859900774560466 -0.10903185989951097 -0.1582672817610683 0.020594784831948945 -0.036709092197754596 -0.09140583944371208 -0.06203006277663093 -0.0644100607782543 -0.08549649001101382 -0.14913543328558543 -0.1894479420898491 -0.26774952828401083 -0.2151772691545253 -0.10658061388903786 -0.194688666188367 -0.13731909707182022 -0.1982245422225627 -0.14753882058388437 -0.315924165968615 -0.22657492607752674 -0.08913969557020598 -0.06377835190746217 0.0077478669176762535 0.05302446746495612 0.042205301067296815 0.014874941029554653 0.06312099754001807 0.12773292620753865 0.1493790025938074 0.14215857929759124 0.11254066600002265 0.13740324440863158 0.26706856296842674 0.21559567166997456 0.25288213235112805 0.33914535049184613 0.34663714932754824 0.3516657865762571 0.175438986334761 0.13648258000146335 0.19418698047694816 0.0977938929866891 0.04369217058868272 -0.13169438524250648 -0.13112973761418134 -0.15457488580704418 -0.15220868552446046 0.037153617961052036 0.18607320752992948 0.26899239519413304 0.07974689551132509 -0.11987150364335328 -0.30999273732475563 -0.28943651054709396 -0.45354602981489595 -0.4263927183503689 -0.21169487585605234 -0.21066638951942912 -0.1313985898769092 -0.24563529289189462 -0.013567814454571638 -0.17131986841311694 0.004730358143604495 0.02599831667591914 0.11831023392324566 0.20568679855908675 0.23228585371448526 0.14877283581113365 0.08815509897394615 0.1353481884873503 0.13741163078823787 -0.01661726924775581 -0.1494488708644529 -0.2925871743398304 -0.38649313300382426 -0.44842515774839176 -0.573153363385781 -0.6588472716249572 -0.5634505844725864 -0.4612936251296342 -0.4336790893618089 -0.2929846605092735 -0.20145592418377203 0.1333220941345122 0.1777824422213689 0.28325049955055426 0.3855301025607524 0.37147561673212665 0.3494259866758849 0.29927076081031845 0.5035618203112705 0.5597314263143243 0.5959992413609799 0.6049131650059099 0.582264870650768 0.6216356734390879 0.5014206652852569 0.2875357510312293 0.1444584289411976 0.04934430243730574 -0.04366264951363011 -0.07671160107580215 -0.08414202107872289 -0.16658172091398452 -0.11293612920942321 -0.16676757398310174 -0.28555094632662636 -0.2957426449797038 -0.3555524546573633 -0.32294016687875415 -0.43808439602432037 -0.4411979754965402 -0.2649548348393277 -0.23517387200438947 -0.23067244174793228 -0.0440032805233847 -0.06344432953636132 0.06578333104252612 -0.0055142971162772305 0.17349753099747928 -0.042384047489683316 -0.053995339716114615 -0.33020568041099635 -0.38661532407277854 -0.2729208711351159 -0.20401887859185036 -0.05968926926859836 -0.039630396448925784 0.06470346630426724 0.056881572545001445 -0.014056759764453423 0.05900652429853758 0.06338216164986667 -0.019349614980981485 0.09722920272722316 0.27987827550095123 0.25222190553974183 0.06896243640039276 0.15029822428765233 0.15495995793325737 0.16855628669239317 0.3531870110428435 0.4654448495736159 0.4891788305289232 0.47422018727347665 0.41647395905402024 0.3234390266396359 0.16930476946385214 0.3026894001010934 -0.007134287047176426 -0.02003308590774849 0.24715650324217991 0.38427473595454925 0.5532053322358613 0.4452022842555276 0.3195840343967482 0.1969411878986155 0.10670926575998335 -0.17859324468088508 -0.2341017249573993 -0.43490582172617204 -0.4350150290368951 -0.5176940297717215 -0.41956772440246715 -0.6100048822489782 -0.6430580163349506 -0.700479974886945 -0.4711937042138072 -0.33411647568997316 -0.3569714067635626 -0.3304564938135771 -0.2915843437144176 -0.17511274649977965 -0.05713653984905272 0.09549623862052066 0.1566041809240624 0.3687685662634679 0.5060103526152866 0.6380159660812394 0.5818802107492214 0.6288401719289195
-0.027788417778694174 0.004425483000902997 0.019392413323076858 -0.18356342917381716 -0.23654492341964914 -0.35653204929912036 -0.07680353857519817 0.007546114680751452 0.24201206982049514 0.40047420259744265 0.360863094912776 0.45334083900146094 0.3572749765756098 0.2928951117688945 0.4703856363930868 0.6029139723914626 0.7163430466711053 0.753899921283043 0.5505601648487994 0.10831345728699712 -0.00010936699553879598 0.04714813607196852 -0.020770348610498365 -0.0008455420354675848 -0.20435323779464984 -0.24863601870016638 -0.19934169288987685 -0.22298216994305628 -0.1844854929598149 -0.24563640774693535 -0.26267401907926197 -0.19205976236090241 -0.2612530215075602 -0.24480684167666594 -0.06497623352963745 0.040984825695965704 0.09824703980341595 0.2000957277361754 0.22295747713892125 0.4224840095069463 0.8785549385047744 1.0 0.7962809451899405 0.6895976373828837 0.6414821902576174 0.589906629286373 0.45276744362806043 0.37984147467729584 0.281317827266557 0.23037778211588084 0.1355229415433168 0.10230965289883023 -0.022481687041318216 -0.10363622181992521 -0.15837935277279594 -0.11437095435507431 -0.21160286242125578 -0.18403699775537713 -0.35519688857435133 -0.34290181426874744 -0.5173658341573449 -0.4437331014124252 -0.38476721906738326 -0.243197907571864 -0.051862570104312354 -0.2782824006622034 -0.3212590204178293 -0.20065402366596582 -0.3542597227937144 -0.2375058869007346 -0.2977024432551274 -0.3191629493230909 -0.13103703791408203 -0.0030469584246410027 0.19023652764144883 0.4235537982709201 0.35435162243024476 0.4132113040545546 0.3562026935245329 0.39497030035088376 0.2157288112402709 0.3558625943498704 0.37172210257607735 0.4226233165025687 0.5161220082219695 0.43518058994431397 0.4415576424475204 0.37380387347858235 0.31729676038766275 0.1393040598923765 -0.006921221615082022 0.005386401572759067 -0.13092562688551818 -0.1728035988146707 -0.1528510636956791 -0.2422229645008445 -0.22117364547737053 -0.26017804541124556 -0.22738778010066493 -0.27526660697788974 -0.26106568079730247 -0.17885548717409303 -0.08748730541063914 0.026680691757492644 0.05694521230081766 0.053339210199935545 -0.04546291445810754 -0.14021379340522042 -0.18637077786294318 -0.235488520561449 -0.311417033740804 -0.3453375895092831 -0.4203576414444556 -0.41099883949418353 -0.3917478598915733 -0.3756770854408695 -0.4494947556446167 -0.464643384873876 -0.5137729696050146 -0.5537302206241841 -0.4400587320013974 -0.38282635798187636 -0.2433186926171174 -0.19568161329638276 -0.12959777358379457 -0.10022599378561894 -0.020484853561295216 0.0806766999490566 0.08080829632008002 0.10216795602716763 0.026265883359874797 0.023065854120946288 0.18355646150273416 0.24351235770049504 0.32338175135999003 0.39477574113311864 0.5304893657909353 0.5358590574454533 0.6616283170070234 0.5335013104310735 0.6069066549531316 0.7250467549501676 0.7231942323503183 0.6319784019547283 0.4680075951276663 0.2971767177443882 -0.05889793832770093 -0.09521115593414171 -0.08735984257418448 -0.15394797517865605 -0.22661557552288186 -0.3864324467656725 -0.3980379167603675 -0.534320629717226 -0.2528018921841215 -0.26177687124027754 -0.11935551917767717 -0.06127528632141266 -0.23987754642572648 -0.380456389097305 -0.3967098132153118 -0.25257084078788516 -0.3841160053336357 -0.1337383154989134 -0.18702860152157968 -0.16917784923953236 -0.17361871986033947 -0.07816559394939648 -0.14214092371500892 -0.1849848204422158 -0.24594598369645823 -0.2295350040774124 -0.22635936421392003 -0.21189408680316837 -0.3129739614866128 -0.2255145522120842 -0.20030012051089674 -0.1784051972553413 -0.2859272667700146 -0.1803146969494689 0.003170085856332036 -0.06748308633191265 -0.07951566639789795 -0.003217768201386902 -0.017485972177076432 -0.07316198693556825 -0.04565415168290907 0.02053598355142148 0.022270544901010197 0.06356109293030053 0.049887460617265476 0.13180148010882325 0.3818101127847103 0.2816430165241506 0.2774637093124666 0.3648827868549908 0.28469728470167277 0.36556235481489724 0.2595225153924779 0.2674909572465558 0.13816904609195396 0.0982520188190682 0.08719964153446447 0.006458488713284789 0.0726428575154763 0.09065254228713109 0.15031238862190047 0.34791324180280336 0.2797508106746796 0.3745797920116456 0.22421732171847794 0.04274840310723629 -0.17286185076694247 -0.14320348635178926 -0.30990313988049245 -0.3122060572726032 -0.08718653216681725 -0.10447971518676277 -0.024226636803485236 -0.19890517429072302 0.14255162522221176 -0.11390569063396282 0.048597277706948924 0.0825716366028423 0.1674279603456315 0.2554135089040567 0.2505844321064816 0.18254168862170958 0.10857635831486069 0.18835207510551763 0.20113655846794642 0.0533403899378482 -0.06428677687776949 -0.20004870757394647 -0.26355886311072074 -0.3488093823228223 -0.4363956103149017 -0.4993108209984617 -0.4406086591476637 -0.3692419830920561 -0.33089024530915695 -0.18068785426633496 -0.09443146814190223 0.24049469469357188 0.3044108890042419 0.36946460623891964 0.443821994187871 0.43182386813402707 0.4337506043797648 0.43716310997216024 0.5543683581479072 0.535504862219945 0.46550179920242796 0.43723225330757814 0.5059738660622216 0.5261542373956781 0.3371801497813844 0.2568708475733716 0.1344661284487096 0.06103120445459294 -0.03937465243807081 -0.0839379359275362 -0.05457152576551025 -0.1282900393938603 -0.07930405433762133 -0.18467080611815517 -0.3337536799978682 -0.3652686704080796 -0.4596973575680925 -0.43984845227888336 -0.4895045154315522 -0.4792540709767591 -0.34848684887386544 -0.29191060298108823 -0.2775773431481014 -0.09790648223506819 -0.1236503811963737 0.014330682214819649 -0.02217811236732103 0.11770596491284328 -0.027948994921393785 0.05739796474662105 -0.24669033777454402 -0.3374048394653022 -0.2810681531590832 -0.23883527677429875 -0.14445055180492952 -0.13021186080576055 -0.03408491295257025 -0.047934179489955424 -0.15675673487422795 -0.09588561533970477 -0.1038662070822472 -0.07149167491717917 -0.058163643594239006 0.05774859976873399 0.08847238764588682 -0.0025358604644061893 0.09215930703902442 0.15341981902565038 0.22932615393435368 0.25871175223247733 0.2954200274185887 0.2597098351982448 0.24871022491322234 0.1933846240267409 0.1700248579448521 0.008377209333882349 0.1824031497096453 -0.04288113526297262 0.02879828559452223 0.2415478267807763 0.3137813008202988 0.31700294801955414 0.4899257565925148 0.34479744781247335 0.24393314711474542 0.11580670423405261 -0.13215542174313166 -0.2007315326240131 -0.3767159914099941 -0.4260054836261886 -0.4987380280953231 -0.3971041122460092 -0.5559654335349314 -0.6332609789059583 -0.5711314725706673 -0.32359941458731806 -0.18916519703709814 -0.27302311296424536 -0.3041507228438942 -0.2441353608899336 -0.1449364267537638 -0.038037567160141394 0.11707548001314473 0.1681056954891249 0.3217797658045048 0.47680629251710493 0.6442190795082552 0.6166702844473108 0.6014702672715735
-0.2650562347035746 -0.06549883760479715 0.08253943676016015 -0.13429174751074088 -0.07379375319093856 -0.17495991051736234 0.04791838103916333 0.09194954035669865 0.3778819729416959 0.5590013421054258 0.5356459142218823 0.6144819873243851 0.5284005551747466 0.5121908844241538 0.6875834476997305 0.7216811720427811 0.7261483141001718 0.7408053143151558 0.6863577616715553 0.3621333332009691 0.22803987797396177 0.27044343238122787 0.14412792658019108 0.17844367705638828 0.0019573475147051708 0.014872877965269116 0.06620712742470401 -0.016324392868980717 -0.03850434399097076 -0.1065371196484947 -0.13459218749442034 -0.054200789914119016 -0.06125246176649748 -0.009117491651718396 0.22933019273970337 0.3372319502064795 0.36633892889173236 0.4364706536549371 0.40393041482514835 0.5166564460555443 0.759769853326552 0.7962809451899405 1.0000000000000002 0.928471253391709 0.8834792195184492 0.7850882040645123 0.6214824862794451 0.4735923073658641 0.35952138636135944 0.2956176230917305 0.10145353678747457 0.09673985345970225 -0.08433091644126275 -0.17438830171650554 -0.2487778692508206 -0.1728540997735539 -0.24554228108727844 -0.1615869321025573 -0.28366021885233944 -0.18649123921587613 -0.31927149146953 -0.17350956619753452 -0.09467113198050538 0.08729724861084685 0.27450444263309437 0.044809652451025105 -0.11853862185070563 -0.18606174806666176 -0.16185143896942958 -0.05525286146631854 -0.10193943596166317 -0.017618444045697415 0.208914356493798 0.38723658263666794 0.5295678265491927 0.5893851391591816 0.4826065244909126 0.5087612295912779 0.4260176143040104 0.42735721743255045 0.2576201166576795 0.388931638617352 0.3874898775958861 0.4317834591134793 0.5523127501045448 0.5072062352692878 0.5449071752897494 0.4646431871504051 0.4120948856538363 0.2227253200373671 0.06918790151357278 0.022493031267575764 -0.05299267901031658 -0.05727973887291106 -0.006548432795764068 -0.0841218310977547 -0.13464682233281863 -0.251997320858024 -0.20995523936884336 -0.2598119846319502 -0.29473930874404597 -0.23265084346716106 -0.257653193640608 -0.13915151146916088 -0.0473773301366851 -0.029765083516431534 -0.07457917149723968 0.021887696529719027 0.026797655819097436 0.08098425075364889 0.049534175953316016 -0.0016169454599251482 -0.11305351124356944 -0.08471412838944341 -0.060803920471362724 -0.09747631476684533 -0.21740309039407704 -0.25108133546634664 -0.34201896519069536 -0.42864951956114 -0.317757416841609 -0.33608538599264504 -0.21299128659365948 -0.22817427658091122 -0.17256164725916295 -0.16428426676006302 -0.07137799482960407 0.08809693631384603 0.10820158181199672 0.07717167749610009 0.014199812832323532 -0.023661495773136747 0.20140562489886568 0.26091411753389054 0.36041292901398825 0.4946390893593859 0.680371009458679 0.7986682002282778 0.8554033652898507 0.7937786708547792 0.7823102229148182 0.8402486838364517 0.8137021328160342 0.7983551178043828 0.5676143056114088 0.44911038597841474 0.18222794332022535 0.19077311714910108 0.19753655683291638 0.20565670594971616 0.13570699239757567 -0.08048409028750152 -0.20901333205681588 -0.34920622788326056 -0.08724463379313263 -0.19943377314400912 -0.10092828755614926 -0.0771740509135505 -0.24467569083714372 -0.2606853246342958 -0.3424366461863548 -0.14794709495746117 -0.35814881782337094 -0.13709315214096124 -0.19115541125873015 -0.22829926076908968 -0.22792049882624493 -0.15133627052417256 -0.17019520626890744 -0.20172540894879176 -0.21644581862665668 -0.2087121799269725 -0.1481763123480433 -0.11652006223767214 -0.2518250235165108 -0.22523597175688678 -0.2437454989124215 -0.24997160090150455 -0.32295492833139033 -0.0962963086846309 0.1148978994579298 -0.08554977592423184 -0.16174282328812592 -0.21086376961909842 -0.23866584988582706 -0.24618577913394366 -0.24136212985401878 -0.20024138970053496 -0.13954384585800417 -0.05670157544682919 0.0873725638547311 0.1703005032843959 0.29871764826655595 0.23065963132726006 0.23900591716245376 0.2901935077472588 0.25124078036772074 0.25963614878954194 0.2436386369312408 0.13905015745176666 0.030372554834758175 -0.0703165515349024 -0.10342241235788624 -0.19946417631920907 -0.1423172519690145 -0.09486849824279836 -0.07273394225401 0.08585922907050958 0.026449216462572922 0.0687506488220614 -0.09174155535279638 -0.26233493110964473 -0.44368865594917883 -0.4515666520987809 -0.6042154434405227 -0.6219998630529132 -0.43971769737859984 -0.48826841169676166 -0.41689675158446005 -0.36535173227476087 -0.22827304495446726 -0.4354182862379773 -0.32342703852435034 -0.23227709820493364 -0.14021352437557483 -0.03218063405193088 0.025786808573776517 -0.05778774224993228 -0.20698586914914222 -0.15802922914943018 -0.13148765995129763 -0.32240090228125473 -0.44038807772792216 -0.519804751625838 -0.4803072713113589 -0.6278137681668027 -0.6368173970622486 -0.6622551328896915 -0.6128675116715389 -0.6055739421798779 -0.5831714114876896 -0.49004593703399163 -0.37229155857991464 -0.0519928015874031 0.03138336153074381 0.18717099982400073 0.2944208505535297 0.3439661003877707 0.3391799921526919 0.2858686573983878 0.3909042629831805 0.4262173823853913 0.469519216195902 0.4213219007177904 0.4120748511761542 0.4031611377614249 0.2211894722333863 0.10918988113182901 -0.023748395696857275 -0.12888071890131886 -0.22539478444088565 -0.3252330103522777 -0.3672748776772412 -0.38559091499244713 -0.317920706278505 -0.2370395786609917 -0.2692642654278139 -0.25775562076955333 -0.27884578316321695 -0.2674198496322729 -0.2914214689383537 -0.35302551935298276 -0.2746655318161584 -0.273439110939175 -0.1985334061509377 -0.07431365508297576 -0.06244324963387186 0.06912548317819092 0.029507224728881898 0.16776882490819436 0.01951040431531039 -0.024522897172160347 -0.2695594047178453 -0.31630069578471076 -0.1917376924559455 -0.15564378574548363 -0.004393017513150848 0.004741203639864536 0.10529303747776672 0.07998033522487397 -0.01843807372221716 -0.01918200878224147 0.0003607017622509364 -0.031666573585710185 0.005281927156177039 0.11621721301063187 0.06407998250260376 -0.06629909688974527 0.003922740686028894 0.023955554513723613 0.15270196830650332 0.23917037910567787 0.27511179199505403 0.3058798613845751 0.3190330153854953 0.3154047481550381 0.30285956226794336 0.21454510605270688 0.34223723497647907 0.12660030549101978 0.1259673043355206 0.3145488345013983 0.3356076388663459 0.3965387794216237 0.3673511051363735 0.28937192674495926 0.1683049749688628 0.02612031602882031 -0.288202208138671 -0.37282898955878657 -0.4304939985947394 -0.4431472301732286 -0.41874752793773956 -0.4171251479269376 -0.5391143965813672 -0.5829680841983628 -0.6353684378218423 -0.5588054081423446 -0.5230762082622381 -0.5016230195320555 -0.40711652642857143 -0.48465778574632695 -0.41867768124465266 -0.3715085457494952 -0.1709339217860866 -0.06819692769924302 0.09885795446980414 0.224472506626808 0.4099932047049775 0.41554133610117083 0.39945339399403385
-0.14470767713255264 0.05398310450416292 0.23410178608096385 -0.0743604233866985 -0.06567513777857986 -0.15312008115368483 -0.007395639992359508 -0.01532110546682765 0.2156902169292925 0.4136942549088739 0.4097811052205789 0.5331477167740689 0.4928796365653436 0.5178369384726336 0.6935910785684254 0.7188234149965734 0.7033977300587926 0.6609734624769227 0.5226823834342095 0.29247824367131736 0.12422210581800418 0.11076754174532018 -0.0028164790712248856 0.015072247439647506 -0.13356037024111225 -0.0955233560652576 -0.051048538729973975 -0.08315655509708784 -0.1554596662040121 -0.1648332359571749 -0.25609519595846236 -0.18577842425659827 -0.1445373804806514 -0.08466546843982017 0.07659842044006172 0.21664269114443335 0.21694165142802363 0.3022729042771898 0.2956535472516159 0.3925414277504795 0.6528597202446521 0.6895976373828837 0.928471253391709 0.9999999999999999 0.8637985495112658 0.8393121006509748 0.7303984998380127 0.598199322009487 0.5207647518397666 0.46697803613777356 0.3227532284437443 0.30526503597606475 0.13265103367375927 0.06311959168150341 -0.03388911692079964 0.04742590001667245 -0.02016822026241884 0.06774368974468785 -0.10991880203843887 -0.08351727571321924 -0.2690644393868661 -0.15265044037390452 -0.14015394414531077 0.0023874088442142885 0.1581426033825284 -0.10467558341086311 -0.25152635401760154 -0.35812685133005057 -0.253177236411973 0.046116192625508055 -0.093667834655233 -0.028709187634142663 0.20814882027509055 0.4465585979866327 0.6000002548266709 0.7191951558040778 0.6813119054167003 0.7113147540002384 0.636422564682795 0.6138418775937756 0.433561348267856 0.5182873005692245 0.4481040858867783 0.48543411008631426 0.6625073864374807 0.663048743293341 0.7224699211019631 0.6541296562776255 0.6107842953419746 0.46987445488191304 0.3272292982865784 0.2754744023476689 0.11742471555653244 0.10414874945511922 0.11962558813483593 0.08970494797546054 0.02618772294527743 -0.10350747911556607 -0.10815767341979413 -0.1630021017055992 -0.14850134146980448 -0.08785969668085825 -0.13457418169064306 -0.13357814027967924 0.05047760633424788 0.1227118311807169 0.11608256154975527 0.2150714929535802 0.22466109620689104 0.20752249165133782 0.09928863492455917 -0.044673920618732745 -0.15100108548586041 -0.1023239677200199 -0.06729876064556121 -0.1487273524409289 -0.28048426390410447 -0.29178246235912136 -0.31977978443129257 -0.35259453650687805 -0.17947518556678232 -0.14435733109943596 0.026207797762819448 0.017254487369722304 0.0830827039253228 0.08223931551429219 0.17864619735901982 0.33365847179575153 0.3488534967424871 0.3001419468690842 0.22174024381355148 0.16950453672230076 0.3511025120831528 0.4658451829793639 0.5657175758106555 0.6934705149072062 0.8128718110437327 0.9015808927749991 0.9044165627783227 0.798109091475808 0.7976601191344529 0.8190057392651396 0.7784879612019291 0.7033754960067128 0.4667188152678868 0.30648988305121777 0.019890704237061227 0.09359056847014509 0.10453402962602815 0.10037579162840526 0.03606776196498655 -0.09296490984304723 -0.20414995680002218 -0.30035258982528573 0.0024032021551941866 -0.06576305891513781 0.0935715780958187 0.12131283948177239 -0.04834508954830312 -0.1361632956060122 -0.24545731467032253 -0.1153990508723107 -0.34142074911300646 -0.2025221781106618 -0.22506967672316144 -0.24495504580998648 -0.21029654950597365 -0.18693670774620855 -0.1955328354900295 -0.2108109952965583 -0.22205558525166647 -0.17357592800122637 -0.13033014136424717 -0.11241414430615039 -0.24948068869474252 -0.25107594921170145 -0.22995871912054852 -0.22204933439165472 -0.23769184172928698 0.006283575024820338 0.16290268421925613 -0.07199055428626928 -0.16054784714124287 -0.2661620080978122 -0.30743180754724253 -0.2981744085070865 -0.25951295535785673 -0.20330280189970937 -0.13391388880382765 -0.01799861244156317 0.14501572605544552 0.27555807498132834 0.3138433850606339 0.2638634686029157 0.2781566628357514 0.2951361840611831 0.32713373645041877 0.3339909244342861 0.32644841460179563 0.2024320921927393 0.15727976695625331 0.05508380085919265 0.03875588285027466 -0.03727891484846163 -0.015893138798240173 0.028984584528236657 0.022230752762669607 0.09297304616711673 0.12333029830202014 0.16006699498682178 0.011380761463193749 -0.15341792265064175 -0.35011218198847743 -0.3611590593210282 -0.5528876021867835 -0.588748169141698 -0.3918994840580591 -0.39915122781951295 -0.3359708277685505 -0.36864165577616 -0.11471219037485234 -0.3407265247265462 -0.27112754016498164 -0.13824481483528608 -0.06305260184268063 0.00773970779328008 0.07699238529712688 0.01225586844169888 -0.08692144672396333 -0.06883814305820282 -0.07392803925080751 -0.25659566967204783 -0.40945992099689194 -0.535642096050087 -0.46516511881621503 -0.5698064977833068 -0.5708228330625766 -0.6623713428384389 -0.6375620651206197 -0.6501694033312189 -0.6323393851070229 -0.5081146165510271 -0.398964703494477 -0.06003880119958599 0.032044081835679174 0.11846046868052158 0.20894574386675824 0.24127994991715465 0.19958516527244832 0.15902857018709884 0.26915808156164944 0.2883971699807584 0.3252975387715863 0.2703169800799951 0.2542282921004032 0.25914079172476207 0.1348359535754869 0.04504007814898437 -0.13477328742143518 -0.2486350056111728 -0.3978442204718692 -0.4578098272911028 -0.43057999788246376 -0.4430318978723617 -0.42481418550297495 -0.3887470579643612 -0.4270626383406809 -0.40274391680774707 -0.4297596282928021 -0.44270390436576806 -0.468652907880788 -0.5227967958757586 -0.4831967010860715 -0.5044742688637195 -0.44207528583135625 -0.3445131255612157 -0.32301265618659597 -0.17419893078759544 -0.1902403950011479 -0.021721025836186774 -0.14480407956096214 -0.1606220389330611 -0.4262732303112208 -0.48066790178604224 -0.4006785392675019 -0.3845535338879519 -0.24837213586431195 -0.2497078642046195 -0.14651988854157852 -0.17764728418723175 -0.27056510872269596 -0.26456502721207 -0.23572727173189237 -0.24632604295657787 -0.20186683206073372 -0.08071888685600627 -0.13467084459708814 -0.2565546122922619 -0.15833300561361544 -0.09121783410582517 0.046396004905958396 0.1284484864270414 0.10331844398021309 0.14285001813201956 0.14664723925272977 0.14352238519727914 0.11309045787237611 0.022280845892014792 0.13801493339516005 -0.06765764403572347 -0.04295512363113041 0.15849529455525826 0.21518361590810317 0.2684249236720963 0.23005770500558476 0.1124240763000406 0.0067445293157495124 -0.17037042600724922 -0.47692664735643486 -0.5660242091183861 -0.5770479119966581 -0.6037838003751262 -0.5638419643657478 -0.5539940292294171 -0.6281250895428744 -0.6441681044167428 -0.6566556297639204 -0.5581470479382209 -0.5460094690481522 -0.5759821142046406 -0.5332021628980926 -0.5869870976045705 -0.5345812677546755 -0.4119798642599798 -0.18844927128756667 -0.02339217665230035 0.15758615697423872 0.1859985339897681 0.3237240136394755 0.2953847027416331 0.27908853285159185
-0.1335785720425064 0.016288812460573655 0.2480019972056338 -0.0639047011828141 -0.03002472425361882 -0.15483177311399443 0.11288565613460626 0.1879052950955368 0.4970601591011334 0.6588360987867137 0.7049937971683025 0.7374122216643647 0.7264210204362289 0.7570370331780419 0.8245215040286443 0.8436914970223495 0.7965294569240821 0.7669185965739839 0.7006075541365742 0.4712285078757373 0.4111214582612195 0.4263036863741842 0.3274045216818747 0.3046558194415607 0.10575434853498607 0.0657766239871771 0.17335660954643486 0.1824079197341665 0.13067781441348714 0.09152467979616662 -0.004342678390253468 0.07984373483460251 0.07431940420491731 0.16233551610603544 0.33720334341364716 0.42327141851144007 0.40705018105659735 0.4583354110851874 0.382707367162984 0.4717498905250697 0.6712136381550915 0.6414821902576174 0.8834792195184492 0.8637985495112659 1.0 0.9427035407612739 0.8100489229474696 0.660365855531068 0.5326539031730557 0.4675907487449109 0.23975862356764796 0.17197642393741716 -0.01020459150250925 -0.11781238314453117 -0.1852238733325334 -0.11201846183181505 -0.20646147404208043 -0.1308228992965934 -0.28521143647226216 -0.2087727719276724 -0.339997962579246 -0.18291032437609978 -0.11112004062469678 0.08073731556964849 0.2165079991637506 0.0858216205911338 -0.023980266189051427 -0.20959359696740013 -0.1130783231391245 -0.012056547142995902 -0.11033306704647579 -0.08967104763557576 0.14998331714328297 0.3294214408485924 0.4790630375470515 0.5305478011485072 0.48847963858369875 0.555429752830673 0.5049341871110155 0.5350775113689434 0.38142827387297495 0.4625379784215031 0.43258551354412367 0.48793771812200326 0.5549244878270602 0.4988990152377839 0.5579829126526156 0.5228000557992193 0.4530999375836935 0.276516351445903 0.10882808387863672 -0.03266902600636493 -0.15241317886321776 -0.1143924194671281 0.0006031222487334507 -0.022602104443260586 -0.13748358841611522 -0.3023193091067103 -0.2518117041688063 -0.316670528887556 -0.3519799888740289 -0.30940789004349306 -0.3247572861015922 -0.27070909057341763 -0.1976174028183829 -0.12766635909666085 -0.1908160092423702 -0.023824540617315215 0.031933165839769566 0.05878084810276081 0.010470459028149408 -0.0628954289842881 -0.13321892561361315 -0.1659260503451469 -0.08963585388428182 -0.12255255412078661 -0.271375285926367 -0.3128201515852689 -0.40517974045867694 -0.46897214205915505 -0.33871459739645077 -0.3580094703990978 -0.21073808730113341 -0.22287218020712604 -0.1580718771003459 -0.14961455676466015 -0.026687771369103646 0.15799090650356032 0.20669609170595346 0.20917383962726063 0.16763631827944797 0.1158625828804088 0.3523906220313975 0.37709381869496295 0.5075049534729139 0.6102280902221815 0.7896271752130896 0.847753680923665 0.8519821034721002 0.759134889539244 0.7122474436961385 0.7342273822302907 0.7063500690956859 0.6781488885412903 0.4683347860403669 0.37373878482610434 0.24345028862861753 0.24011907386421227 0.2596429831918724 0.23350307030467438 0.1897737018465112 0.01531863965131607 -0.13843630977597646 -0.3247517123919192 -0.08433489325723471 -0.17390680604490064 -0.043007971154661956 -0.04822541488396977 -0.23103927241630223 -0.24487592556783794 -0.42707953933385795 -0.26419931138782027 -0.42596986961678673 -0.24894548601819652 -0.2916530740323105 -0.29653671925571756 -0.26712596316125964 -0.29533952423889237 -0.307310027973457 -0.3406716002997674 -0.3311685302211961 -0.3197477829700648 -0.27566708234328646 -0.2489989995371047 -0.3640701982296821 -0.33866649501783713 -0.3789074322449232 -0.36144553224240394 -0.41012302723045524 -0.16249306817689102 0.003994408753743925 -0.18705041386573237 -0.18596843430029578 -0.24252052784219275 -0.2840585025003069 -0.32720788650725857 -0.31221434628192385 -0.212258256288444 -0.13174696385763585 -0.07165069938980324 0.12893202617478663 0.2006864320960917 0.2707030808457929 0.2325343927543326 0.2798039962367935 0.33241036716179095 0.3346272129274243 0.38721764102285927 0.33777719450691956 0.2104765918114688 0.07092333097488283 -0.021542899302254108 -0.07632604123963624 -0.18559022003710354 -0.10445914400906797 -0.051948427986442836 -0.04998381533764826 0.041099341504635546 -0.07074114516843082 0.046812273213564466 -0.15968915564596714 -0.39589355508613067 -0.6042370680023074 -0.5885762840501941 -0.7691630797467202 -0.7451573713544599 -0.5322683982550809 -0.5507549712927304 -0.45829738425939126 -0.32612047752214934 -0.252995400577458 -0.3685938617624651 -0.22553016536669102 -0.08687256970544398 0.005306104973685616 0.09320166790576881 0.16709789175429737 0.07798115897719379 -0.09010243553720232 -0.08653378800425596 -0.09169366413991069 -0.32941179181019775 -0.46839811227372236 -0.6109902905533336 -0.5560557584620369 -0.6747277875023276 -0.6503005963900372 -0.7673746064348914 -0.7810187977464116 -0.7587017593680665 -0.7592339254243886 -0.6446773907675717 -0.5429180206814467 -0.15585237877060026 -0.08662555984935524 0.07824118138737296 0.25377152284498694 0.3316525443619488 0.3218413893892313 0.14819581838036439 0.32346980542995396 0.4123314454928853 0.4997589628880195 0.46910114289379606 0.4616295576017138 0.46816661655589925 0.2988331376551562 0.2279489479111993 0.07614214795532306 -0.0412291639047085 -0.1978126771947715 -0.30549271182138005 -0.3321291418269603 -0.3950904765314948 -0.3578988990385321 -0.25648976752311614 -0.28942860934869546 -0.2729232139523756 -0.29760193959944037 -0.2849796320128068 -0.35809597106323865 -0.4319927334859556 -0.33286779772795133 -0.3683086792343055 -0.3019620898447235 -0.16834183489428772 -0.18298307598631572 -0.03531607100683134 -0.09398956107761286 0.08794455914413674 -0.08145368112848189 -0.14096735803226673 -0.43981012096800354 -0.47780085455717747 -0.3373157189006295 -0.3093225803260958 -0.11193313444937016 -0.08630829710441468 0.06764365433109107 0.050469333047684986 -0.04943140267499145 -0.011561020193768722 0.013964094651839249 -0.06266717469847959 0.030042512638344402 0.17789052751607784 0.12634875033978513 -0.005515168603921886 0.12023845148079346 0.1716617847552278 0.2922491606225259 0.36527377753717855 0.362998771324067 0.3812955924972791 0.3653039010604417 0.36447303457305447 0.3274304021798518 0.23193168676596196 0.34238496678367236 0.17384397664162005 0.19261442267330883 0.35338711107179327 0.3894709362643341 0.4386417257060287 0.31133181139279165 0.21557696962010994 0.057919229095144686 -0.09004667206746317 -0.47174089816542475 -0.5367088901188612 -0.6068580431130258 -0.5999873571684988 -0.5868062493746893 -0.5866344275751344 -0.6668503155709561 -0.6790229272497653 -0.7230870993103871 -0.6501713517655613 -0.6235638616730462 -0.5909458471310528 -0.4688074898604047 -0.5424793922507035 -0.4475042259521782 -0.34248027148990096 -0.11049503290020943 0.02147354867225879 0.17196403214579487 0.25328092507668265 0.4626795916331612 0.4671664569363326 0.4321614506164447
0.031881212465337615 0.12802060176414196 0.3837763377470351 -0.02520694661869703 -0.03710142744433447 -0.21010203931947455 -0.008899718355370746 0.04730126027808322 0.36537857041442223 0.5631942128366477 0.6477749131748142 0.7388131396582012 0.7516941407908715 0.796594147001633 0.8563770143321615 0.9078745168162569 0.8536986339557575 0.7830948466066677 0.6025431189512396 0.4485183990076603 0.3516536758618363 0.3101333292592763 0.21682307811872556 0.12827832962178573 -0.08675175747535573 -0.1636816359082462 -0.05741924630343286 0.05274979476432785 -0.008788363314387973 0.004064099260352807 -0.16815907350925088 -0.06755797352162579 -0.03532871135548289 0.08459418486788785 0.16967241993901036 0.3052426802392368 0.26755490489124045 0.3409982577880564 0.287550268340864 0.39739287493454345 0.627756601752093 0.589906629286373 0.7850882040645124 0.839312100650975 0.9427035407612739 1.0 0.9360435832669455 0.8522627476990589 0.7540416100254166 0.6816401850779302 0.4966964630614767 0.40039171173642507 0.20160287063864193 0.08252110003752222 -0.02591524493689312 0.04888833168877414 -0.07313537665430744 -0.025143313168543402 -0.250181408558339 -0.24455867582880214 -0.4344257052405606 -0.31576593558282645 -0.2952960345622932 -0.11181682211022559 0.022178008037812877 -0.15474906853153603 -0.19383036693151462 -0.35283832871309634 -0.26821885984751187 -0.0508129872479192 -0.21745940492928242 -0.24047439819901004 0.03286165551895098 0.24390153411326304 0.4213526948422856 0.563601965751295 0.5877814931935328 0.7045764895203591 0.6878622871621123 0.7367331973508293 0.5231713082567273 0.6324223054647535 0.6152332279930003 0.6497354405521507 0.7266709455541029 0.6693112211817783 0.7228350992438286 0.6739004956049982 0.6020604751449481 0.4335980814970702 0.24943733229815324 0.12181885686337539 -0.06416768409726924 -0.06379553657427411 0.03730867736841038 0.02099632632618171 -0.07500359021787954 -0.24942522806252054 -0.2101930778428299 -0.2660411038169705 -0.2766855989753312 -0.23364938874003094 -0.23210495013121335 -0.270459725349349 -0.14284709177412747 -0.038238613853190724 -0.10513689757316887 -0.011211320641583433 0.028779408816947342 -0.015151629375488885 -0.11118440733595387 -0.2422105385743978 -0.2993382846989618 -0.32491817604006223 -0.2554843954415669 -0.295612808965956 -0.4468287534864176 -0.47648783555458457 -0.5231229215342841 -0.5418838350064603 -0.38443707879288747 -0.33065568016677727 -0.12576520356025764 -0.08509921171979898 0.013795830187659178 0.03758264719876296 0.17461284009002617 0.3388744849996583 0.3653273491486956 0.4047975696367961 0.3610590378398993 0.32639865267651974 0.5736305833185412 0.6158867224879103 0.7275987496690781 0.7833221010725852 0.9080740385577499 0.8664134555139095 0.8489651016974241 0.6910240447142021 0.6763884347089769 0.6849069815960175 0.6456420850904445 0.5648827604912807 0.3587423421040946 0.2396637031792221 0.0761129301900903 0.06348581165554383 0.10324724670502546 0.05059719816212982 0.011666978168030646 -0.09618425600822912 -0.22450706650396432 -0.35075169547209784 -0.07304537469317399 -0.10238271129942395 0.09447578672513994 0.08767775296173042 -0.10577883025278362 -0.20916471897807057 -0.4190295077423554 -0.24513214302910818 -0.415610763828245 -0.35710208545408034 -0.35799709800980234 -0.30880272094129907 -0.2580302202459667 -0.32486164998129824 -0.39470986902929295 -0.43071885645595215 -0.4290421047452571 -0.4100626728980464 -0.36376249919245457 -0.33508875635235114 -0.4671319480975239 -0.4518456529218108 -0.46937647067366806 -0.4231927458106134 -0.41053832303381693 -0.13339622851048824 0.0142848200518038 -0.1943558644467607 -0.22275990773142101 -0.2893357416807868 -0.3495959583340295 -0.38557776687307016 -0.34408209742131507 -0.20495545423754813 -0.11876070850376169 -0.02994017778191728 0.17135416140026125 0.30721782890191895 0.35103938193095857 0.31792112152972835 0.363641988913121 0.3944221830995676 0.4470757220190541 0.5217359444780013 0.5032200855384164 0.38289148160101427 0.2973272660911827 0.23212664738429942 0.19881742193258556 0.07701507927047473 0.12326948385628969 0.15235171228234295 0.11967141894058447 0.13568675604947206 0.09878368800246352 0.21905431070736084 0.016896289922224743 -0.24424262987318365 -0.48763278670221255 -0.4579373878111026 -0.6962247356677536 -0.6733390619263628 -0.41396194193809144 -0.3772856618040581 -0.2708936222103862 -0.2548282889573907 -0.06665873761728855 -0.2101328516547166 -0.08477143713611549 0.0852274618918181 0.17068634729658758 0.237124017351839 0.3080519887174619 0.23337470979732897 0.09746986703499438 0.08995827561355134 0.07114028872341842 -0.15571385100218973 -0.34315104629748405 -0.5565501194753647 -0.5316665848963311 -0.618636711959032 -0.6112909999395815 -0.7865177913118645 -0.809354722585441 -0.7786607864897398 -0.7699165832978048 -0.5842007790254139 -0.49108116045374234 -0.06148706357561009 0.004913981303592088 0.10172606258865159 0.2740735317046582 0.32731993252429314 0.29486130398911087 0.13717013965352975 0.32151580459505646 0.3864114003147495 0.44777966762336796 0.42048932532996103 0.42559106449982986 0.45279806950479806 0.3366482346927169 0.279042470919526 0.07818318182195785 -0.05662668427732583 -0.2887716128848124 -0.36130222903910253 -0.31346324597650266 -0.4114398672892529 -0.4137626228842441 -0.37789539141353223 -0.4534692473688622 -0.4532156004455285 -0.49026828070960476 -0.48630164341644927 -0.5587523645624134 -0.6162103282321209 -0.5219455844302827 -0.5570788268612429 -0.5117870725161364 -0.36438331918659356 -0.38572949796457723 -0.21169279689855347 -0.25728001694906033 -0.0407057388297478 -0.19863412953031548 -0.2226230807448399 -0.5560787105734656 -0.6214068932875696 -0.524444015008794 -0.5101512516633891 -0.32918695101501044 -0.31158122801062527 -0.13841790966842785 -0.1570666181311786 -0.26803531170512285 -0.20803126728782378 -0.19188982171728536 -0.25944437866967435 -0.16512669232518376 0.006324605845241617 -0.014760452747221054 -0.14032031908189854 0.036617115386926614 0.16247663920592542 0.27631322891892485 0.36174560553671176 0.30641593581460025 0.3230900630332219 0.28489754889070973 0.2698373459189939 0.2135778179516408 0.0938794276035619 0.20045750823023412 0.042174500541859394 0.08716478234534127 0.26646893020388684 0.32945986236187796 0.37716460730255397 0.26069386007065437 0.12913988255372452 -0.01402913209637173 -0.17821702273109022 -0.5633031580629947 -0.6393896049312933 -0.7314203988132659 -0.7497427615821725 -0.7535460146712534 -0.7347517330191264 -0.751292569833082 -0.7583900381126011 -0.7828886398876064 -0.6552009053837434 -0.6111279800961752 -0.6398439918866903 -0.5761071141669988 -0.589470588472659 -0.4726961647749133 -0.26637826838325457 -0.0030717792848926075 0.1740687256739516 0.35108297709104 0.3461903906993103 0.5042256602161206 0.4680071843140283 0.41896379470769873
0.23114873519214896 0.34438296910305727 0.5811349459875458 0.10072621789697443 0.04893208927836199 -0.16085271582236038 -0.04434163886363156 -0.013938066137078289 0.2897562739012824 0.5009402385592759 0.6221224906113042 0.7251955265710246 0.7662451646710469 0.841252459542579 0.8865778961271555 0.8685087914987523 0.7547074917072945 0.656617223962566 0.41662672161179193 0.26841925895000407 0.17439308563849537 0.12428478795091633 0.09720547143207962 -0.0012268796148604364 -0.18517767409203253 -0.27662152405511764 -0.18158519951363536 -0.046148280116695764 -0.11826407752560532 -0.06102633515073419 -0.20859381874811092 -0.11912195242305275 -0.07462785947896936 0.006995135092395649 -0.042198533466567906 0.05169691069689768 0.0040214554031319195 0.08981594498426425 0.05382330353551077 0.15301790286087893 0.4544109383644877 0.45276744362806043 0.6214824862794451 0.7303984998380127 0.8100489229474696 0.9360435832669455 0.9999999999999998 0.9591555651661083 0.8898769825788398 0.843591090165268 0.7065010975459319 0.614523291963838 0.44180445496514126 0.32719657252253787 0.22688095534659244 0.29398522079720274 0.16224213204512386 0.17850055357109268 -0.08111906571243967 -0.14921382504928102 -0.40592441781808475 -0.3718635014976878 -0.4280204783022552 -0.3182580046884944 -0.18400396560612184 -0.32044274852585397 -0.3133174200252842 -0.4634268259048182 -0.293358343148582 -0.0711216766330942 -0.2918689597560338 -0.34373130663611173 -0.13310727448899198 0.1216923681437044 0.2660823519716074 0.4900674595912369 0.5803441123579809 0.738376735242909 0.7724653968715197 0.8190202138256973 0.6280040867288252 0.7320053298639135 0.6878805581298364 0.6668624126976554 0.7467667530221792 0.7015144744375 0.7603284417558815 0.7149847666150273 0.6285699068471471 0.5208423549037252 0.3452349680588362 0.26233852339196095 0.07932524625494847 0.0502861409299267 0.11603439799345908 0.07651899787514707 0.03204162866054791 -0.1179033971982728 -0.08279014455283878 -0.1267400661609139 -0.12382850200447129 -0.06656916831344245 -0.10032192881582096 -0.2066700077390957 -0.0723289756812079 0.024186673381548448 -0.050232244555624965 0.016373481682603466 0.05935206226526057 -0.0443101586251247 -0.18109800463083123 -0.38231180987065166 -0.38383344171219946 -0.3253433552731845 -0.3390763322045213 -0.44523909116223487 -0.5582110471447738 -0.5490921711813596 -0.5344480646906304 -0.4961835286515986 -0.3124869174439142 -0.17168230548573213 0.05558933479130733 0.13596239233255925 0.23364592785299945 0.2507252963738194 0.3933691463866662 0.5400018841080071 0.5683093191412668 0.6140537143704446 0.5815469768762657 0.5444694881446775 0.7369893642330457 0.7798940573135266 0.846250755057907 0.875082743686254 0.8909529853878194 0.7800803472058095 0.7063532924204501 0.48925434085256414 0.505738494962499 0.5112036071000327 0.4606143245767768 0.3340562591818293 0.12106694508553881 0.002928335620202333 -0.17307704024497872 -0.2007504427922607 -0.15790928675881993 -0.19471830902224363 -0.20477040573814972 -0.20197511790813258 -0.22429379353850634 -0.2305567920218906 0.0719014411384099 0.0995621158791137 0.3300468679107279 0.3158388301950578 0.12436150650243158 -0.03895740232191252 -0.27946597504019055 -0.08819137310122473 -0.36003308279739094 -0.4484174471334402 -0.45188688781063646 -0.43049943521848777 -0.37069476398726486 -0.4107309290341624 -0.4519820689655159 -0.46468746817085865 -0.46341494895286867 -0.3878486063099275 -0.36197241888511733 -0.34850149529107444 -0.49509816866530654 -0.5032760307879692 -0.4591624127440644 -0.4379480603040166 -0.37136040254699015 -0.08094842193515639 0.03179293673836216 -0.25091302730532816 -0.2594382738762871 -0.32469976946526824 -0.3874257353574921 -0.45842621857247473 -0.44239630513124617 -0.30394900378850576 -0.2115618439730637 -0.09421537214676154 0.1895924938571161 0.3323349997118029 0.3004770163901183 0.2610146790393079 0.31256923453966307 0.3101017384448885 0.39843462451324163 0.4807301021943719 0.49350854962955754 0.4061980186055466 0.40985804352300287 0.3991037108545388 0.3865974012568172 0.2987191710713447 0.28594113069029387 0.29600441598460814 0.25084095750586255 0.20684666985446074 0.2297938067742833 0.31543257419481424 0.17719043297822543 -0.0644425925435669 -0.27664392093064866 -0.2283002468331318 -0.4784551304973478 -0.45733940447461247 -0.1941410775537855 -0.12457823073793428 -0.030420056425075368 -0.056747212404483036 0.17710951753140358 0.004846439066182544 0.06332697772911974 0.21274187801645295 0.26086305116713593 0.2950162078640143 0.3503031235449936 0.2929129963927528 0.19666007441930566 0.21038347611594996 0.19239697203787356 0.0192143642912759 -0.1370384155824232 -0.357978410678219 -0.3074398030572559 -0.4123813147577482 -0.38358646661378415 -0.602998881466457 -0.6414522868286057 -0.6158212571884566 -0.6156113246577156 -0.41098477460355354 -0.3731062015428341 0.0022317367797525054 0.05478001942763989 0.0567326242898009 0.15727868821406638 0.17470526297158365 0.14929553566911855 0.03410744929288549 0.17208623389629413 0.19569901981279178 0.22357702577865798 0.20026254152535536 0.22750479705020646 0.281336572557807 0.23275845452012142 0.2205215190149181 0.02677582528494886 -0.07370400642247628 -0.31536325760426914 -0.3179144544877015 -0.201262329907444 -0.2783349495209176 -0.3143872973861205 -0.3760562794374188 -0.4756885840884769 -0.5125874800084544 -0.5638242635447507 -0.5855275833429777 -0.6253104778010325 -0.6575284911662974 -0.6101050485594715 -0.6377875594039504 -0.6385787707377926 -0.5347456224691008 -0.5693874305436482 -0.418816303275952 -0.44162412945289864 -0.2540132696083645 -0.3461524615293895 -0.30648819179531656 -0.594282737652444 -0.6978367082784092 -0.6598609340916001 -0.6664374785303754 -0.541933832833927 -0.5299958290885964 -0.3769927029170885 -0.3825284031029533 -0.46754863830287563 -0.3982450977101041 -0.39542602638310825 -0.42270234571845566 -0.3431894809543001 -0.18679105870043336 -0.17385821449921218 -0.25452436940430007 -0.05835803596015398 0.11131182269003116 0.18648762884709766 0.23158465513401597 0.12130972574438813 0.12053190910551514 0.05188181122807995 0.022900168386777397 -0.034277084197429336 -0.14840564353267335 -0.06351383389010702 -0.16560919860668147 -0.08256110562467804 0.06264401311697593 0.12161928816920257 0.13379312102801266 0.08865508088602612 -0.05293316936924667 -0.16245019170531821 -0.3030462164073366 -0.5889272136177689 -0.6375811609228567 -0.6628523506718328 -0.7113760412117038 -0.7309626494598841 -0.6919596257257066 -0.6563093265088285 -0.6475167881681527 -0.6234995427400548 -0.4619635079086161 -0.41151891066146207 -0.47803883836855215 -0.48639462516292614 -0.4727134290841352 -0.38519509808007774 -0.15434913184804802 0.061542895932477346 0.2398516178316769 0.38997822925250714 0.30900582912693 0.40219725768135445 0.3265195152248819 0.25920134452088256
0.3106824639113527 0.3683469428297062 0.5808233563254678 0.08450336119757276 0.030010972785543332 -0.1577522125608886 -0.09020179685302641 -0.08077291282738762 0.18851979242393935 0.39146787550510564 0.5231867019946312 0.6396563686480057 0.6829314909613228 0.7590947676066132 0.7970662490437199 0.8251852621512011 0.696431609957254 0.5910774889666665 0.320169265831033 0.2686984233615525 0.1754781908920145 0.07898015950482082 0.05618713770667841 -0.10385185865763974 -0.2904160871520517 -0.41762299639113026 -0.34854173222125345 -0.1573758116718486 -0.2006976003195356 -0.12211266736225734 -0.28681546965818 -0.18338979353416116 -0.12206876768162418 -0.00033995633444960867 -0.12936431575427415 -0.008989035203485807 -0.09617876990358662 0.0038855014414731206 -0.004232663752334582 0.08758254775763127 0.36496698466282557 0.37984147467729584 0.4735923073658641 0.5981993220094871 0.660365855531068 0.8522627476990589 0.9591555651661083 0.9999999999999999 0.9589654548840675 0.9104891990213647 0.7978551587087757 0.682094561498455 0.5161218493680304 0.3976056270561326 0.2690618018568669 0.3315938200002686 0.18766723463108595 0.17364754209641053 -0.10754536389274251 -0.21078302441710126 -0.4782347428814717 -0.4775043804270535 -0.5574565260559339 -0.46004842730803863 -0.31975197241299813 -0.4870083864548309 -0.4178505700732457 -0.5090593356724589 -0.3810128445463893 -0.11340469871740144 -0.35153534733028813 -0.4561663603796591 -0.2530609652694446 -0.011200757583808186 0.14410213045152057 0.4240438763676303 0.5350328030414899 0.7275461872381651 0.7899417192741878 0.8580978292092983 0.6577830829597348 0.7753615660378239 0.742961539564726 0.6814481142560856 0.7610895827133581 0.7122655143929888 0.7641077108406877 0.7103565276288437 0.6203714975696095 0.5216166637417998 0.3564488713974804 0.2997730109411053 0.1096350125665339 0.07838403755345764 0.14866409378793005 0.1124692544238124 0.08902019091521522 -0.06845205975813777 -0.06442669127101187 -0.10670094722931221 -0.09358124726564257 -0.05210727613761277 -0.0712802566744105 -0.2184734165611692 -0.08479752780111895 0.012026779963380928 -0.05613715160790001 -0.03953514847963655 -0.020056242936999737 -0.16180420955017732 -0.3206768952221774 -0.5132141093736833 -0.5151324300400187 -0.4533331872286658 -0.4850492190959587 -0.5745599125851124 -0.6685009105404414 -0.6519285830538186 -0.6154447717931918 -0.5468435914289054 -0.3822903983515653 -0.2026452343749297 0.04322244756048314 0.1641352030816206 0.2846597165077377 0.31945492375917167 0.4609706237878833 0.5817394252849957 0.594861620627966 0.6669372123413807 0.6530781463466284 0.65120359658312 0.8120988367835315 0.8560865010430959 0.8946413676006663 0.8680616082029792 0.8486353814229979 0.6692420883368084 0.6004996852517147 0.3676446343579479 0.4108519458452564 0.408478667744897 0.3553935725320612 0.1825305939597142 -0.008609272467021215 -0.12219453636538934 -0.29888393085317205 -0.32636591542893434 -0.27084428818359 -0.3105586343726073 -0.31016832443762404 -0.24437484376185567 -0.2527049476269657 -0.24905614387908126 0.05708761203852888 0.10413399374175476 0.34264547255724226 0.3210359464237673 0.14711382229797054 -0.05332223876711152 -0.2730723026012613 -0.08641083190161208 -0.33263100288564357 -0.47597542434954493 -0.4407377413128491 -0.3747360161406026 -0.31612922191874765 -0.37855131487758814 -0.4684198568643697 -0.4812814587098718 -0.48601799796169176 -0.42246395004146564 -0.396212370767612 -0.3775219780605952 -0.5281099073653241 -0.5338474255973519 -0.49045461132798246 -0.4555017701261088 -0.3580154207957627 -0.07747837886119396 0.020927918448065082 -0.24381858394393155 -0.2723077865807649 -0.31336480042060416 -0.3748650515847569 -0.4338728154417559 -0.41710782760046883 -0.26304515822284164 -0.17685431719380007 -0.0532196299705117 0.19490109572688954 0.3808300744383371 0.3677364668058302 0.32796948401822934 0.3459307610277496 0.3385488182707635 0.42958848167003194 0.5171654415703077 0.5636074794700658 0.49910544581573335 0.5141373175053727 0.5371878542442747 0.5440888188337315 0.4764674752139524 0.4467337384085245 0.43434523914844875 0.3834608454101573 0.2977504471614802 0.3447156940778313 0.4158215324207798 0.3012474204926555 0.06528937314960175 -0.1555440677809083 -0.09940250838179408 -0.36457081719769 -0.34605783551652436 -0.08588479160888768 0.03493416059888405 0.13712679269198946 -0.005198205464174431 0.2917179033613227 0.14089711723058865 0.19075075448282602 0.3452048518087539 0.3818399288525139 0.4015489956886851 0.4452477286232207 0.41222941365339355 0.333808597443065 0.3235193718129829 0.3005060778052457 0.1566586529527751 -0.01911057746833863 -0.27070700871188713 -0.25991677760034293 -0.30393130655980655 -0.2892313210679442 -0.5278058320169154 -0.5769025148490119 -0.5498352911413492 -0.5404353165217385 -0.30154211815761833 -0.2756177783448983 0.09435843380879877 0.13908104190071655 0.0965644213613917 0.19136477047025122 0.19674397099349022 0.1705319679289407 0.07249853448248583 0.18324923006745614 0.18485504479642148 0.18561006508212438 0.16567978931043134 0.2068354456478171 0.26584353226622864 0.25315559119660713 0.26867758637384015 0.06256288179140815 -0.03672933654338535 -0.30840213577620906 -0.2943454891037237 -0.1356660823089369 -0.23674021812106155 -0.2946813109558176 -0.3904518511080616 -0.52943538357868 -0.5809194799253945 -0.6377322393097872 -0.6614106857610743 -0.6929186939979908 -0.7062392070957643 -0.6649119398780111 -0.6893169558839656 -0.7008612437278368 -0.5914574837932223 -0.6329596248727224 -0.4780721342834825 -0.49231380378757417 -0.30382564361225056 -0.37610094697965657 -0.3139083874289564 -0.5964805301058337 -0.7123540964674824 -0.7129995890956691 -0.7269444214888973 -0.6286352454596466 -0.6198943878212464 -0.4619467353616338 -0.4668760776988355 -0.5570211903035709 -0.48229396644324707 -0.4924099029646815 -0.5017031068101618 -0.4428970108077235 -0.29118057234828404 -0.24330472254460983 -0.3018307513244345 -0.079782306205562 0.12527237714107578 0.1972374632537481 0.22949404034621282 0.08518495532336358 0.07822707162344446 0.003895388651123349 -0.02830266990303564 -0.08753032665755905 -0.21037801543189258 -0.13399601111165269 -0.19999249834423014 -0.08546493979806662 0.055325744353416494 0.12071972376470336 0.0844814914548952 0.07689659919524289 -0.08015783593390195 -0.16397659555584443 -0.2975029166615097 -0.5609861575397204 -0.6115665625198535 -0.6749814417703409 -0.7383432739178276 -0.758068121654534 -0.7100456229709051 -0.6328006209346193 -0.6191030716039643 -0.5783319346693043 -0.4098143857186513 -0.34836716904247367 -0.453199550040269 -0.5033142975281243 -0.4363364345894084 -0.33508660631711884 -0.051040113299544124 0.16410446143824217 0.3444474660790064 0.4864086716356532 0.36653270159326556 0.4201503688281012 0.3284375794960421 0.24484330634101287
0.3971463156931981 0.44996746255239695 0.6294790751172527 0.14409460716899394 0.04377995857766361 -0.14081145606639614 -0.1670536136306893 -0.2128094980168055 -0.012773847892153392 0.18046433089124414 0.31327660875377045 0.4621238163557159 0.5338935462522402 0.6207832330318821 0.6514533455198902 0.6962812926698305 0.5631095157730884 0.47135972691639694 0.19650716627209022 0.21180845634066844 0.06994255882478435 -0.06597581265730197 -0.07343779474071352 -0.23622742634412527 -0.38245208030651057 -0.4747434519902647 -0.4339767892763327 -0.26755509763412166 -0.28668749009903943 -0.20474689590964562 -0.3746809614577918 -0.2836747289655278 -0.18590793439088954 -0.07152897414846994 -0.24156651049194655 -0.10559506036444598 -0.21148926941191445 -0.09780667826152983 -0.07547461456823587 -0.016553790161516136 0.24075917783118403 0.281317827266557 0.35952138636135944 0.5207647518397666 0.5326539031730557 0.7540416100254165 0.88987698257884 0.9589654548840675 1.0 0.9676762509284678 0.8875188596861469 0.7979654974166818 0.6599607109940011 0.5650984444984065 0.4363855355046793 0.4936440176163185 0.3638873168426594 0.346337459437962 0.06596908219493963 -0.059113372617996075 -0.3633831612442597 -0.391158901340098 -0.5135718310781855 -0.4560694905771933 -0.301087362250804 -0.5428477203181977 -0.5177550951017658 -0.6010693062845723 -0.413510145784504 -0.0790005602885766 -0.3409231359583885 -0.41859188104616524 -0.229334090975276 0.05311792858786969 0.20312594792420643 0.5043835383137064 0.635452103279374 0.7977961768447016 0.8612801986031873 0.8964063532296482 0.6977982356719623 0.8113394708667458 0.7251724378873535 0.6182871461102618 0.7714684993636522 0.7673874314140372 0.8113203226298995 0.7541959322004411 0.6887245712241807 0.6561644412215997 0.5294219406013602 0.4467240803475638 0.21179989096023075 0.17200988415123197 0.2522208470051071 0.2308579160587807 0.1879764725177206 0.006492910508483128 -0.029900143050079524 -0.07596446179529522 -0.05649817316013272 -0.01386883404882646 -0.06382856649471565 -0.2415845879171947 -0.05735731452148564 0.07798847706594285 0.06331444529957077 0.1328213690968809 0.14155981516091748 -0.021310992598419218 -0.2170636476568283 -0.4567812877611596 -0.4642769521589387 -0.37297129193053535 -0.40711458656865945 -0.5296245954185521 -0.6282429367659473 -0.5869764931004898 -0.4977286742676229 -0.3969890382107276 -0.20157332067242498 -0.014611447270481952 0.2392894931867569 0.353509723189568 0.47409263002191715 0.5163890229014771 0.6339391686531621 0.71585127068629 0.691642336705502 0.7450604452249505 0.7351317653563997 0.7430339167876037 0.8868446190462586 0.92810247400348 0.9427826041405771 0.9037502023456763 0.8443304295413229 0.654018261176717 0.5574588485661195 0.32631923945029256 0.3729052163190397 0.35636434853221094 0.30654081074812295 0.10168060492921555 -0.08785159205768811 -0.24549308507009632 -0.37806824575542824 -0.36917549011041567 -0.3320870860832836 -0.3423426575808335 -0.3466261737225299 -0.21194581267755933 -0.2044428704382846 -0.19002759076883322 0.15801776760449765 0.227599111515517 0.4659756907954465 0.4268160768005911 0.27204469402861753 0.0029992663100592166 -0.17240458613769793 -0.07081191523124429 -0.2786715714374183 -0.4320331135286578 -0.37323528083297053 -0.3231188121529723 -0.2683718344786895 -0.28465061466747094 -0.365575669505731 -0.37783481164159594 -0.38965721529587877 -0.3029568449482317 -0.2973906965367795 -0.28681931448785075 -0.41916685037978524 -0.4134116928465455 -0.35382604050324123 -0.32173829136250603 -0.2302303591635085 0.021446477928957264 0.07873567219042336 -0.15000970326842297 -0.2007847613723799 -0.2609035218294314 -0.3200147901747435 -0.36728944521767576 -0.3410334142404202 -0.22615427407533414 -0.1500891128250123 -0.005897377239608322 0.21811560012994424 0.40151634173398415 0.33791963853993423 0.29477338664924746 0.2907435109652417 0.24874575417267053 0.3244564198944299 0.4307842715459145 0.5178654982548105 0.46126793944534694 0.45323883018555355 0.5114137013672951 0.5652695929474493 0.5506994099220265 0.5220736930119703 0.5045271717296413 0.46404444408240886 0.3696118855052668 0.36363370069571493 0.39335619747241973 0.3379900679553488 0.15126991972269235 -0.044564180838930816 -0.007349673266426468 -0.2485211668378459 -0.24324570479255017 -0.023869934669665478 0.10073875654779352 0.1849320257512937 0.022986956838020225 0.3393622197604916 0.21362209800653204 0.19988848594888506 0.3331221242180254 0.33770567561545306 0.3250897239378381 0.35960696991223834 0.36360293409580585 0.3315301850644252 0.31720225489898 0.27645595542656454 0.17046005144101176 0.013835836648022803 -0.21711552298036974 -0.1783534374340792 -0.18696683515016638 -0.1379121815103345 -0.39976159243596676 -0.4669358287297086 -0.4634299442835146 -0.46336590131550487 -0.25607496498122656 -0.24069864501175803 0.0727736283287837 0.13178575705326004 0.05471026319171613 0.0959433956083143 0.08905763028570042 0.03466415360336812 -0.059140890668478906 0.024607490404817453 0.013766805415295609 0.006134245855972902 -0.02923507406069116 0.020169243310874364 0.0725103698557078 0.07724737055586774 0.12598691335649811 -0.07143869159300831 -0.13973233951232816 -0.37661068534635367 -0.32685131266588185 -0.13510677807301427 -0.21000623122022152 -0.29835718049714116 -0.41928809377081055 -0.5507589537949501 -0.5965315880814905 -0.654848301368849 -0.6920778935234683 -0.7026842632200603 -0.7011697098970324 -0.703275211007596 -0.7492939344279489 -0.7662430779387472 -0.7095332031556102 -0.7318995176039321 -0.5941857063252192 -0.5715769153407642 -0.40547879582821844 -0.4270433691494652 -0.3208195260567377 -0.5604488295468713 -0.6732766130689771 -0.7254475892949148 -0.7694950939456613 -0.7171423193879788 -0.7232237414337785 -0.6040421901176941 -0.6095506738659532 -0.6750818129670134 -0.6124366503751782 -0.6167064459920403 -0.6064493182220532 -0.5835443629581126 -0.45635734762085045 -0.37658555024585144 -0.39644122964958933 -0.2098705316801158 -0.015762350515835816 0.0522061084395551 0.04520221233701598 -0.12914911232176704 -0.1351583198488406 -0.20147614827007898 -0.2217027639877363 -0.2683593529108382 -0.37073384965714196 -0.2967644713879527 -0.30639959109136644 -0.1600947524906047 -0.033647463439402635 0.03932285781053991 -0.035677083743844505 -0.02497873213369113 -0.19606785110914327 -0.23774249048036905 -0.40672977897327756 -0.6051038804033382 -0.6611204652262247 -0.672029103341063 -0.7182808240756665 -0.7096286568462428 -0.6604076591949084 -0.5595166742669669 -0.541287797980504 -0.4582373911531076 -0.2963123384251832 -0.25404541542565845 -0.38572037329626746 -0.4826535226804064 -0.40953575365431166 -0.35413794622561656 -0.08251814882581572 0.0894402213020894 0.266710362797521 0.4003637354425307 0.2597404714449086 0.28484501143961066 0.17842984140594526 0.08737975394989751
0.40207629698028136 0.5313667703425212 0.6852788273103754 0.1952412549310743 0.0706183344377104 -0.090035538493656 -0.1833796620367352 -0.23563193380197486 -0.0809079371323784 0.08857852128030248 0.23387577279043795 0.37356266385262615 0.4628183960205643 0.5521278072938518 0.5774893346242463 0.5972236878194455 0.45534375649265646 0.3977281770416496 0.10086284471446158 0.11490323691322185 -0.018881350492966596 -0.17028340325033012 -0.16871432614953474 -0.29953227423778755 -0.41234723432996473 -0.4766300336792188 -0.41404511701975677 -0.28265106343183033 -0.33246286586989093 -0.26006220025291316 -0.38297394052887884 -0.3242194162100784 -0.24552903043580435 -0.14065435115666167 -0.3265357154590687 -0.18162203217147585 -0.2707675021544382 -0.14250685805555682 -0.10395996213540393 -0.04991356324469556 0.20499145854864595 0.23037778211588084 0.2956176230917305 0.46697803613777356 0.4675907487449109 0.6816401850779302 0.843591090165268 0.9104891990213647 0.9676762509284678 0.9999999999999998 0.9248439556486733 0.8542506438870443 0.7570549333747476 0.6738534081922642 0.5531259147489594 0.6042982074100959 0.48037482010630156 0.44791980096642325 0.16963833834294786 -0.0006006303857852834 -0.3129296398043833 -0.3700863622392588 -0.5174384836663704 -0.5056668581651276 -0.3321590849207094 -0.5385887113253007 -0.4691408892780221 -0.5568753107577878 -0.373575692306963 -0.03441943180549965 -0.2710336050128694 -0.45163681689554125 -0.31573244222398994 -0.008487784892509427 0.1501999982182692 0.4714625309836427 0.6103720363652441 0.7825928625478138 0.8787455039358035 0.8874524077525141 0.7818806229461326 0.8233827109185137 0.6641455720190417 0.5448557876200074 0.6825490767495287 0.7033863809176547 0.7677949773175949 0.745109528344658 0.6606718241452298 0.6947439724563075 0.5835757250542497 0.49874395766588575 0.2516369443259414 0.20064289554679599 0.27803968702263965 0.2529423228490572 0.21632034813707074 0.042010481538844756 0.011731120202160421 -0.025355333110454382 -0.013590554276097903 0.03084935321139956 -0.018271149265236708 -0.19309825548747134 -0.018389148088172446 0.11736444431996444 0.07774708209374999 0.14535480324738884 0.15694684213787669 -0.027301858407157993 -0.25249928706124875 -0.48926249967444974 -0.48491015676405924 -0.35750615212655057 -0.40977704860746283 -0.5581981143652058 -0.6379628804258862 -0.5640980271715148 -0.4471737964136022 -0.33207712036191184 -0.12672541585427421 0.09175237527581293 0.3382943687777538 0.4551830630581739 0.5691107774966664 0.6057781426118818 0.7163352800163634 0.7997865638312043 0.7887868077077147 0.8192334142683508 0.7945532002054718 0.8035747714277929 0.9096938630580914 0.9453893336453754 0.9361849755610173 0.9062074762689538 0.781303684387431 0.5956016699333468 0.4875524656203712 0.24251028136792802 0.3066385958990964 0.28539515029807 0.23506023536332288 0.005394567421379843 -0.1937051058815079 -0.34459457492987045 -0.441428336496563 -0.4627405633148371 -0.4012460932501587 -0.39863554462405637 -0.39799783782184284 -0.2740087815843578 -0.23439985543401382 -0.1376102519564553 0.21092799695192463 0.32097488803378954 0.5576840346145561 0.5317167330448431 0.4189104230310078 0.1995783428496252 0.016919934090800982 0.08707092377879895 -0.16935672860751957 -0.36231696876482533 -0.3233041223879153 -0.34302596724063367 -0.28932925854470204 -0.2211699543336717 -0.2609286592395275 -0.2467121934003802 -0.25823857794960814 -0.13635582198437138 -0.15492847117556313 -0.18158293392027902 -0.31923225237650027 -0.3316150590437445 -0.2510959964096504 -0.2581544138240006 -0.18654063751716224 0.04050962571571823 0.0825593137114571 -0.19085627883313544 -0.24579579709530344 -0.3103799650999091 -0.3481924839194601 -0.38722644852361376 -0.3761433023914572 -0.2985284718852086 -0.25429387901196265 -0.10085374222009454 0.16587771983155278 0.34336426281959403 0.22992462712103193 0.19947903141002443 0.1984343881361117 0.14500622819459902 0.23385703580083103 0.35536644601925865 0.45083289468759263 0.41498803195533907 0.43037010858550667 0.48748141752316565 0.516471287180477 0.542075364960521 0.5092648955937658 0.48401396080767817 0.46134052306256773 0.3458240345359342 0.36640666100084907 0.38819500366668047 0.3542498020620955 0.17646801608741405 0.013933740893900839 0.06174601931096004 -0.1720435008514709 -0.16280208187999295 0.06344698340498386 0.17279071085920478 0.25302787179795244 0.05432588043106416 0.3912688039519611 0.2868125244957152 0.2664395724772964 0.35190238947149255 0.34020195695738525 0.34175189292606006 0.3777665787782669 0.357029392454108 0.31888564244683604 0.347047648192205 0.32572382424284185 0.23098623887935854 0.09740803799509731 -0.12136432361061789 -0.08201950303186811 -0.10866271162276316 -0.026330307479675054 -0.3092033935540288 -0.3800414001114046 -0.37598301278409035 -0.39195141906136444 -0.20046800751447438 -0.21888719500101145 0.05916122516375434 0.10739943620724976 -0.004521257487414634 -0.012952643230392509 -0.04112179766437811 -0.10741237741374694 -0.2076778657560545 -0.1228220185414697 -0.13512253600286311 -0.13134884761515273 -0.14987569245491197 -0.10189923687103798 -0.03205296925309144 0.02460842865971768 0.10428124386819317 -0.07145155745636868 -0.10986136247461173 -0.32888992392440747 -0.24595617503430323 -0.05132299593399011 -0.10241890392156106 -0.188371231242106 -0.34871775717905884 -0.5070230587747139 -0.5636952331015048 -0.6252303595608778 -0.6793445387790445 -0.6907782405179395 -0.6701294234839151 -0.6835051671031193 -0.7354012717291772 -0.7900962278742161 -0.762443529681349 -0.7933369494977495 -0.6870872256314857 -0.6595636140901211 -0.5120823662990496 -0.5195951696520584 -0.38784998235548873 -0.5731264134166799 -0.6979917121248549 -0.7691416674066024 -0.8149205451168392 -0.7835083494688312 -0.7883200540236059 -0.6861099911986062 -0.6828205371519549 -0.7088534548654163 -0.6337709083343179 -0.6303035388312146 -0.5965078969815201 -0.5872260361521976 -0.4908617423805963 -0.40994627101244213 -0.414830387425296 -0.20991014446764594 -0.02777553366302418 0.011245151318012457 -0.005171950294670887 -0.21189342429039917 -0.2247779300026803 -0.30018956138452535 -0.3337151136712667 -0.3933171971592351 -0.47604911221174573 -0.4231896087959053 -0.40813629005786345 -0.2525711153271442 -0.13219557187719796 -0.037000284821025846 -0.116674745517061 -0.14353124057764305 -0.3207739313327574 -0.3279344055969594 -0.4859783607942727 -0.6249198909883699 -0.6535511745542099 -0.6342987902679387 -0.661706095101758 -0.6581692657678961 -0.568303752482094 -0.48852794051143256 -0.46048630993967965 -0.3954009134751866 -0.21805856552999953 -0.1691630122044534 -0.2943617089083984 -0.39324615444550953 -0.31147503489392264 -0.26981688508653745 -0.007472506256779335 0.12445443553631176 0.29102564932829594 0.37029760252433114 0.2078739281979769 0.1908468465848804 0.06105025998801152 -0.04769317766009596
0.6403374538681614 0.707110658576879 0.7633399003034353 0.2886118428814761 0.0636527341720959 -0.16307849310255504 -0.3906805649183779 -0.4268117617329606 -0.3261594849057663 -0.16436864439226448 0.018532998065522305 0.1919302338376253 0.3350293358342417 0.40963496345219746 0.3774378030062816 0.3989209272839985 0.30900963541677307 0.22136793255329282 -0.1649645175856055 -0.12731440529254545 -0.27259055384064024 -0.4368335230523964 -0.39640238830387853 -0.5300594465600947 -0.5932747723310208 -0.6391036316650243 -0.6145806354059328 -0.46931629846814515 -0.49169537410411424 -0.37947395154081837 -0.5264881457049976 -0.48357581148602174 -0.3820557011663941 -0.3217421587915199 -0.5866388353747656 -0.44638218757097914 -0.5240461799164916 -0.3906511545003893 -0.3053713838064432 -0.23987004203329046 0.06613391930823849 0.13552294154331682 0.10145353678747454 0.3227532284437443 0.23975862356764785 0.4966964630614766 0.7065010975459318 0.7978551587087757 0.8875188596861469 0.9248439556486733 1.0000000000000002 0.9658864521336387 0.9096451288942838 0.847595327106827 0.7273163269176047 0.7695269627665601 0.6598662340924744 0.6086293588096712 0.3221451703125842 0.06680149367109277 -0.25096904819279053 -0.37377383348970267 -0.5884984259394364 -0.6517531397652235 -0.518998155889679 -0.705675605659491 -0.5713363789417726 -0.558016279814488 -0.34372467337692447 -0.023345235226755856 -0.3161044790352808 -0.5439270699928953 -0.42938754754876435 -0.12968271398030573 0.008044031407417385 0.36387983893808296 0.5768156914436768 0.7416241849588693 0.854347373550908 0.8627600911194292 0.7655677474593094 0.778078672863184 0.5974400185347548 0.4812501622671657 0.635018789590523 0.6859325677857473 0.7284473264968948 0.702296673609232 0.6342064929206462 0.7287930924715522 0.6405883995005476 0.5764779119753332 0.2727712364547685 0.18919294281398547 0.18688510662621016 0.19241087349979724 0.17862970858235605 0.06709638916022734 0.04975424531678191 0.05651683864684467 0.11651034606941117 0.17432739894706636 0.1623727309268965 -0.06124682564669682 0.10740177680292158 0.25360585418138876 0.20740558737268966 0.1834877229333193 0.16489672553718474 -0.05633034805861288 -0.2997315254930989 -0.5937497118534381 -0.5440131223425608 -0.38310257542585363 -0.470115248729978 -0.6289754458861536 -0.6529518911733214 -0.5541748912687396 -0.38914190141855665 -0.22052172856369234 0.0007233180942084878 0.27307038365393305 0.5032743902549494 0.6446420924205376 0.7503174880748694 0.7677690278591691 0.8629992713499389 0.87355601677198 0.8397440758827585 0.9005455584416209 0.85286314195568 0.8541961819333009 0.9126380302738746 0.9605639850372949 0.9210775445684982 0.8743667918749342 0.6681824359475828 0.43151321864786146 0.30351721936865816 0.008659831979814453 0.08610825985243864 0.08191345810169655 0.03978259492051951 -0.17442831159511477 -0.30903890157825287 -0.45921775771187423 -0.6233001707030501 -0.6490484927319863 -0.6203917048726758 -0.6106710923953614 -0.5955520712712895 -0.37555609587603894 -0.2771648435453835 -0.09598681233064778 0.21281973766958542 0.4399700683475003 0.7012542564868202 0.7039152078824507 0.6104631505718021 0.2666764458997293 0.11109662711874796 0.14564517015655556 -0.09985276570357335 -0.4498081444214211 -0.42483273994339754 -0.43111886838761493 -0.36144769515804276 -0.2416010623558064 -0.27236194582674167 -0.24946467383390017 -0.2968635224801148 -0.10443525081599105 -0.17157375077531406 -0.2532418337558673 -0.3410564403629191 -0.3345036069753679 -0.15084635511927671 -0.136682274838954 0.01222454594446466 0.2115702166145039 0.19537861531530115 -0.07836615571643205 -0.17222744092823705 -0.25357131025103735 -0.3142434493865199 -0.4069144414709516 -0.35222265184588425 -0.30587126322144664 -0.24630801358964735 -0.05804066462345005 0.1979340054483745 0.3693431874921326 0.24207497194683839 0.24062465175495337 0.23078830918313128 0.12281924711193334 0.23211109567773375 0.3590316513600559 0.45876465612908973 0.4630257109435068 0.5379149663523312 0.6052509504818644 0.6491589020572752 0.6880451936268721 0.6392240741320264 0.6243178855228673 0.5869434382189157 0.4422333142962399 0.4828837536927716 0.4769831124987778 0.48902791690999486 0.3337080311865923 0.20195523071093888 0.2784409522003229 0.06744621592077915 0.08567159717335046 0.30929965544915367 0.3817660721756241 0.44794268681581967 0.23141153343538554 0.6113193106702695 0.5052093106778364 0.4572912109213057 0.5191211552562996 0.47616798075173167 0.4395414346864666 0.4363498355792562 0.4378688753974303 0.4472549324655651 0.5229575434925712 0.4986648624189248 0.4371523443915492 0.33298288319992525 0.11938433846705439 0.13996782579803407 0.07103788658623458 0.16063122586750803 -0.122972496564949 -0.19785613257570328 -0.17748431644846127 -0.1897616727502732 0.009659873400720399 -0.05858106164701603 0.13984612203119426 0.16469604585180167 -0.018294000937810535 -0.0701094250025281 -0.12310808083544157 -0.20742912827152946 -0.23218894722704705 -0.15671728783468278 -0.20415690782604062 -0.26002756274617966 -0.2668676255935625 -0.19049441788938123 -0.10388253032330978 0.007358630618717417 0.12750087264355423 -0.016313838820814986 -0.023646789968036715 -0.2284402847888516 -0.1144432680184063 0.12324397175000223 0.05832761761489199 -0.06610283037820304 -0.28180538876580774 -0.44878749271237944 -0.5237206328273383 -0.612113412185269 -0.6788393646435629 -0.6771543241783653 -0.6257616306663808 -0.6591819829975684 -0.6902923413083916 -0.7820236733080721 -0.7882301366015303 -0.837113126771187 -0.7561893491470567 -0.7150476412344567 -0.5946507950304707 -0.5711114158898035 -0.3861614951746591 -0.5303067368367751 -0.6658895962294521 -0.7888984180935763 -0.8437781668471339 -0.8674595291839658 -0.8716893405877069 -0.7974742913514247 -0.7811241195416119 -0.778521328635846 -0.6773100045631121 -0.697372187968454 -0.5947336824170105 -0.6550495220636235 -0.5822565401398011 -0.43150836476868076 -0.37579320196219346 -0.18938821994063104 -0.0018103367638284333 -0.0035510084548718407 -0.05719439287789024 -0.2967723701003056 -0.33760522503362406 -0.4337814530118037 -0.4851982125276468 -0.5392792841545859 -0.6279849891926396 -0.5833832544793739 -0.5450205782094318 -0.3801865602081583 -0.2811770978709333 -0.17577514903830643 -0.269157889496405 -0.2188771000521454 -0.4024671512821992 -0.3851433724727632 -0.4961999648595404 -0.5363020125719827 -0.5337233271550091 -0.5005372754518012 -0.5518088391075744 -0.5869301021993164 -0.5019804832236545 -0.4226078357067378 -0.3871174524169102 -0.24170178584122134 -0.046475207279973514 0.013181618736443837 -0.13382610130224115 -0.25684562058236543 -0.1295921424606257 -0.08922365657190952 0.1756558859046747 0.2590581723667819 0.3905972336708823 0.4546353183376048 0.26112621456022544 0.15833043027062801 0.02210267611125016 -0.08167435357791404
0.6366958169424384 0.7707459178938912 0.7930538305595034 0.37785316945201036 0.12098594697289165 -0.15146694505733266 -0.46976596103966634 -0.5261633849850841 -0.43495071767860344 -0.2731535230804683 -0.08921174549133633 0.09898310351897444 0.2522217812589988 0.32043784333287834 0.2890797312124973 0.2639519008301924 0.21379300452670938 0.16734910787483756 -0.20852606207897198 -0.2314513043372148 -0.3900584406081485 -0.5426532345919409 -0.48671549855807644 -0.5873136273492913 -0.603596469521033 -0.6051432158390908 -0.6179479100942592 -0.5384729314055035 -0.5255450664137843 -0.42689886269009253 -0.5392045088998283 -0.5099393587658919 -0.3899002648804699 -0.37108733417516143 -0.6384468049767419 -0.5238053689253792 -0.5817706359809413 -0.45856244123293094 -0.36120092427635725 -0.2915361519885618 0.00042676378139549695 0.10230965289883023 0.09673985345970225 0.30526503597606475 0.17197642393741716 0.40039171173642507 0.614523291963838 0.682094561498455 0.7979654974166818 0.8542506438870442 0.9658864521336388 1.0000000000000002 0.9624862178900491 0.9131599285012335 0.8105777960979499 0.8558500624602605 0.7611812815213782 0.7148065138429424 0.4684599000965188 0.20940551727653278 -0.08796709323429704 -0.22652269906166722 -0.4721015039594268 -0.5816552861419402 -0.45070433921549535 -0.6492589900744626 -0.5450492470485758 -0.5113172819423352 -0.24066047013614505 0.022130358085606355 -0.255291203382344 -0.471933790012718 -0.38047161917208466 -0.05660046758871524 0.059144066641821494 0.3876879740133087 0.592366114810183 0.7217388476343161 0.8278621199031441 0.8017826474703087 0.7280033281649174 0.7148341314898625 0.4964886662272881 0.37813215475373135 0.5666369313989241 0.6539349138663785 0.6959919689037687 0.6693017252215043 0.6159071610289157 0.758358835965661 0.6939180133276841 0.6318698581486561 0.3079223045557545 0.20088226767638406 0.16240729246030494 0.16142546806872057 0.1434732775855957 0.05551062556473035 0.05929503900293681 0.10137738418499068 0.16405750043894407 0.2420675605434412 0.20610119248903033 0.0017431555692653145 0.18437035500293203 0.3337482176385872 0.30196104681566627 0.2906370229113573 0.2711064415121808 0.0732753881326835 -0.16780860870508285 -0.49582176171083425 -0.42401896174994164 -0.21613992280789607 -0.3352498211933561 -0.5196723968990776 -0.5270856324792061 -0.40606470343381873 -0.2289701019376331 -0.057121113472762094 0.169779270855376 0.42987337990934 0.6257034654091871 0.7454127517961457 0.8297838118944766 0.8361295080841907 0.9141722252581762 0.9001885262144419 0.849562161381805 0.8876165334096724 0.8134394991514237 0.7860028251822578 0.8695037009168393 0.9110188120377488 0.8547646246438668 0.8396380687868006 0.6116962496415241 0.4127368242277512 0.26678539535685364 -0.014183110133214273 0.05594456175312756 0.06333301447242555 0.03000480066477987 -0.14790774591184072 -0.27799569314907874 -0.4333373251300195 -0.6195194746850916 -0.6582983725042899 -0.6525489951821946 -0.5871764529904534 -0.5723849259557964 -0.3347894063615665 -0.20859139387498468 0.0027110944250412885 0.3025253196525132 0.5477519462802406 0.7835626876210606 0.7823130921852053 0.7064931027595678 0.34830375325143825 0.21630396974074625 0.23984620027771464 -0.01510100464652502 -0.39525003212638554 -0.4031619051179578 -0.4572715526689882 -0.4068673230754812 -0.17818648123091604 -0.1673333581769597 -0.1385784598486986 -0.20498973305387774 0.01938961530865365 -0.06332344599389392 -0.19074341837113298 -0.26118864183694995 -0.2407334670142969 -0.005542320439786369 -0.009942643381963216 0.15447526923519908 0.34681917467986645 0.32988801570641596 0.0001597624273971392 -0.1468292502071417 -0.2720158404365486 -0.33947781039760655 -0.4491064927367752 -0.3838993822789946 -0.40881823376285364 -0.34230601937339644 -0.12325598556147262 0.17594783444852968 0.3289306036337464 0.15550352156943129 0.14155443715322533 0.11177010510723817 -0.01963021677588969 0.0727472477690617 0.20826069848989714 0.37735349939878365 0.3924606157852113 0.47000529010893694 0.524954449772927 0.578894982640581 0.64430200231632 0.6082121146655726 0.6109398129838983 0.5847544654315359 0.4610814295179972 0.4397382451995183 0.3842722115364621 0.4299229626596911 0.312131589684407 0.2281012454132489 0.29919953485215284 0.133418513526316 0.1454905857804568 0.3412815686896575 0.3633255867040457 0.4184094632274485 0.2474699268118993 0.6079875283138305 0.48392045688069535 0.40281193071206217 0.4340341916577647 0.37726931137644565 0.3457267344880625 0.33232304476508767 0.3271214046106525 0.33629604506620225 0.4644816710795465 0.4559976119751885 0.40125100386327084 0.3388843322019403 0.17967718459457896 0.23073817869927243 0.09380177634664992 0.22939831394390137 -0.02260997863818031 -0.09303742593115268 -0.08834758109368059 -0.11154641533393835 0.03855886274577823 -0.049532255645961906 0.07253319271321637 0.10269858328056287 -0.09227156142197533 -0.17783092955370813 -0.23626877723605721 -0.3250233531554696 -0.3134132099388766 -0.2539041880936564 -0.31729359486498177 -0.3802933105214289 -0.39098721288386734 -0.3104006619165636 -0.23031010247781605 -0.10584623926113922 0.03930898038465715 -0.06445435558546689 -0.042079762198206715 -0.2010797404154477 -0.0799294886809965 0.134562480910567 0.10426919745755649 0.003660728641047096 -0.20474998078151882 -0.3601646522960471 -0.4494249430120103 -0.5306736167499759 -0.6024846180100509 -0.5669675299801553 -0.5173817354169152 -0.5792004576088652 -0.6101481845436414 -0.7081068866437014 -0.7603913532364382 -0.7998846400077544 -0.755383619324412 -0.7001721083820066 -0.6221538814291726 -0.5672617548050738 -0.37553413322498974 -0.4526150168481129 -0.5726646931149916 -0.708790123994288 -0.7728069445963567 -0.822197711921936 -0.8297685334818087 -0.7941860949372059 -0.7747146904010984 -0.7443628775720862 -0.6558547334147697 -0.6762728536988691 -0.5493786094879237 -0.6685602624851278 -0.6357813357790504 -0.4652369202143143 -0.3837496899234392 -0.22012363838957308 -0.05621701739178676 -0.06523168584968055 -0.14747543263891646 -0.4033981235351265 -0.44793259212429504 -0.5341836604042276 -0.5857851951459633 -0.619771643635446 -0.6800568876251015 -0.6421365797232109 -0.5676419776536059 -0.40864914740942815 -0.3417728391672842 -0.26282664414672774 -0.37464357023678674 -0.3020707430291564 -0.46402655718739894 -0.42819666906077597 -0.5344069960063277 -0.5036841364187196 -0.4892293017094034 -0.38056393884580947 -0.4261218027468714 -0.4496816252357704 -0.3689618502893908 -0.30742868091108533 -0.2821677231664851 -0.1367689859066818 0.020051888300378892 0.08019770169793795 -0.03773630665225144 -0.14676541354148356 -0.05014138666157193 -0.03973209351683165 0.16121791169322727 0.20138580140628246 0.3107975654486699 0.3474649080716532 0.16241249428230878 0.025505929667545002 -0.09981293296764132 -0.20717359456553774
0.683781682839647 0.816272117425299 0.7762277843461014 0.4199700691116922 0.1276349924935693 -0.07632385944307157 -0.451433740247263 -0.50941857242195 -0.5130589105106216 -0.418214312241753 -0.2450345655246505 -0.0992704333002167 0.08107888720719764 0.16020435439164177 0.09937544500587994 0.05547670378528088 -0.00417760385866131 -0.023882459906671566 -0.38125171523727025 -0.3904419223044616 -0.5080832086846154 -0.6504134190534234 -0.5528220868331857 -0.6127889067758749 -0.5703295412627851 -0.5433229482144591 -0.5730884217482918 -0.5218942667514347 -0.5250458741556037 -0.4241987012493343 -0.4769121778939136 -0.4859571696108677 -0.3862321721605548 -0.4076339380133573 -0.7098003972128115 -0.6372625948704436 -0.6758358093741684 -0.5578372450627049 -0.4539644920923636 -0.4077325135978537 -0.13792305588551998 -0.02248168704131822 -0.08433091644126277 0.13265103367375924 -0.010204591502509262 0.20160287063864193 0.44180445496514115 0.5161218493680304 0.6599607109940011 0.7570549333747474 0.909645128894284 0.9624862178900491 1.0 0.9823574007318333 0.9041326594186647 0.9316793041668446 0.8687462648295846 0.8098442539873928 0.6020485733528324 0.3264855856834929 0.01936828140973914 -0.15757532340816968 -0.4264499343026005 -0.5996393317648225 -0.4873200098072732 -0.6254880425322218 -0.4867589138721095 -0.43321278706715893 -0.16537063138178304 0.08072227363421366 -0.1791962735521705 -0.4409796131022333 -0.43327667777080114 -0.1264381261161791 -0.041447683288924425 0.2854046999274869 0.5015998578813691 0.6085094016325675 0.7324911614088321 0.6852460551465205 0.7154683893784414 0.6241154096118591 0.32827654022553543 0.20267229755047417 0.38180452117792896 0.509096930320558 0.5533027823026455 0.5657497857439792 0.513545415287815 0.7353899307474612 0.7112854057489881 0.6506960868278104 0.3195335982178602 0.20738594702153632 0.17823401091432783 0.1874840361298675 0.17534387203054996 0.10297786971217815 0.073459174016899 0.11232004104518252 0.18557839424865963 0.28325081758674564 0.2612334727041312 0.06736424905797787 0.22924955913245318 0.37164870926753063 0.3415263630004817 0.32331282462821587 0.30672966671927476 0.09820321216560458 -0.15127376689731314 -0.4724137407110896 -0.3776637389929851 -0.14255225566093502 -0.28407637478776915 -0.4922373033642658 -0.47048191980802473 -0.324253607618146 -0.10648152803275591 0.08570270280954129 0.30920706575060847 0.5787321536272736 0.7406326585982437 0.854368967507503 0.9114122840721364 0.9043551060558893 0.9529470832244724 0.9115095321018086 0.8675650356861787 0.8854954447099987 0.8059683769273328 0.7736543403287295 0.7866620374846086 0.8213182935706347 0.7418202912235765 0.7223092113745646 0.4357530069555507 0.24669843517100362 0.08833379166269284 -0.17881398377145993 -0.10072770825539931 -0.09168222431454826 -0.11257756886523926 -0.29622651394075256 -0.3888043955864174 -0.5273864692059235 -0.6680309024465191 -0.7167600171095159 -0.7182274483232604 -0.6365529365514841 -0.6116061224016238 -0.3413478109039508 -0.17058489729046955 0.10830885440903942 0.3799636169616485 0.6443271058169193 0.8462011392066962 0.8381472380355783 0.8101548323127559 0.4727832813531325 0.3667015497296269 0.30461629777109867 0.05262794373998225 -0.3240174053495074 -0.332382504394025 -0.42552082366018257 -0.3798170569814222 -0.09241948501477765 -0.05496722797366255 -0.011490224996910086 -0.0767967868074997 0.1806318313832553 0.05756165251286553 -0.09074129258432047 -0.13459413281785879 -0.120012350664126 0.12997563385991986 0.10348620285271407 0.24914965855472948 0.3724617324146856 0.32002688716614425 0.01891965904649879 -0.1145673494716456 -0.22581329324443355 -0.2708850803483653 -0.38027339649493225 -0.3228640234043739 -0.3868390085949082 -0.3523628190789823 -0.14785434973993722 0.12312492087302847 0.255368972886029 0.05516625003785402 0.0548511757880524 0.02204625210091484 -0.11373012513505135 -0.026908719493375192 0.10226289943336918 0.24125814322655506 0.2869377331298466 0.37020937056248504 0.4417849945046706 0.48726895664810504 0.6074415936324548 0.5614716203904944 0.5691663616493615 0.5700860459076671 0.4234463216936109 0.4058232858121933 0.35911327532632276 0.45065165501571797 0.3849130176899113 0.35489945246920623 0.42327635799685825 0.2999791938073639 0.3113276489145907 0.46054780350221536 0.47172957072598626 0.49314437229848124 0.3088106938883285 0.6490901638982888 0.5605370223401279 0.45470693088830727 0.43492034748124603 0.3485564082640398 0.3019003148370802 0.2742097406775083 0.2773020756248961 0.31827926867671474 0.4568605199143478 0.4510218600872969 0.4507767635226864 0.43907857891355506 0.3239545233302537 0.38324203217198455 0.2867813818863981 0.42631881935277105 0.17932553163026882 0.10344584242565731 0.10035448759569604 0.0678172479174989 0.17300151173476824 0.055285634372752426 0.09056511608634538 0.10141672997296623 -0.1256475136085998 -0.2634260199643735 -0.34027149633049314 -0.43524058958104345 -0.4234799450713083 -0.3894530426554163 -0.4593260787187571 -0.5361350063763834 -0.5359005833062674 -0.45645528054935625 -0.3756144605979022 -0.22631687967386818 -0.051410473786376594 -0.10863393310480293 -0.04345840665148343 -0.14177358185178013 0.010515946449218595 0.22632945463159143 0.22862363124182253 0.11838383229575324 -0.120997443050796 -0.2685121721197672 -0.35700296994697517 -0.4383526808027915 -0.5241254062544146 -0.47349693875738036 -0.3998500709776887 -0.4867748551048542 -0.5165067295340805 -0.6404411805362394 -0.7360888285624836 -0.7749451257848079 -0.7719534698282554 -0.701879960135756 -0.6714532876828072 -0.5741801605339257 -0.34306391746818804 -0.35080320932342846 -0.4718536185249366 -0.6424117671221661 -0.7164510613328253 -0.8124120912699592 -0.823370865853897 -0.8265237608414376 -0.7996700107815697 -0.7342906630306714 -0.6421912406886119 -0.661037508688488 -0.4964223210420339 -0.6469584699184935 -0.6726057543097627 -0.49495248158873756 -0.37169837476329964 -0.250172611456591 -0.11128777476026382 -0.15197336322664634 -0.271286338059939 -0.5185158327660828 -0.5734149196717352 -0.6597460344037603 -0.7085249897157528 -0.736593246810767 -0.7698452609112815 -0.7556569277577982 -0.6323097146940345 -0.46674694535682754 -0.44213511764951946 -0.36179869878221116 -0.48779054372748104 -0.39150842174718153 -0.5389009906641921 -0.4660917836680861 -0.5429610259405335 -0.4191208759740647 -0.37972509312674807 -0.2414257538693794 -0.27459851030312604 -0.3058099927657968 -0.2106414390665894 -0.14946488044026363 -0.1179816107362042 0.05626863151092224 0.21091612264857246 0.2553063947506943 0.13074000079311301 -0.003556600306920495 0.09834882166285219 0.0716712270340162 0.22403833690086847 0.19408975687327681 0.2645376779370333 0.24157289806760765 0.04947443222948309 -0.10700170513934014 -0.2335071065225943 -0.3249478630363389
0.6561277401659483 0.7867274511644217 0.7166499066469934 0.41874164826342697 0.13017300076187455 -0.019454245247875597 -0.40429101836839204 -0.4842429631188837 -0.5670313082193189 -0.5055071828920181 -0.36552114593634133 -0.23240280095722027 -0.05638815861062765 0.031297722474745264 -0.019245837555126002 -0.06914510164838032 -0.12335809487199738 -0.15543412223187814 -0.48589919192144326 -0.46641470539660257 -0.5810400956177574 -0.7110069087841382 -0.5968669183704037 -0.6190807190178163 -0.5387526160926431 -0.48272241546808603 -0.5362263426356579 -0.49868970210842384 -0.5079121318641293 -0.4022032364974519 -0.4397835402953553 -0.47457666381277985 -0.37772531271868237 -0.4301667389497627 -0.7301040639888858 -0.6838867809697105 -0.7132024552904197 -0.607831973805969 -0.5017403951632707 -0.4757780044681977 -0.23117780216780112 -0.10363622181992527 -0.17438830171650554 0.06311959168150345 -0.1178123831445312 0.0825211000375222 0.32719657252253787 0.3976056270561326 0.5650984444984065 0.6738534081922642 0.847595327106827 0.9131599285012334 0.9823574007318335 1.0000000000000002 0.9476077961473669 0.9628349686049172 0.9269581213480204 0.8742095778184555 0.6946033610196694 0.4233872153551105 0.12660896262557625 -0.06172053674016386 -0.3381975095170723 -0.543397524902025 -0.4606388007351581 -0.5878142506415968 -0.4790347176578189 -0.42602933639433244 -0.16038494022331187 0.09473790789517943 -0.145227854947069 -0.3476480398691074 -0.37536450669259896 -0.08327377981238812 -0.027906729095806174 0.27801336143819805 0.4919981572528687 0.5640084284319158 0.6769984396264502 0.6018016313883825 0.6521256186446378 0.5415501749636686 0.23138345313305214 0.10616847253381875 0.3028790570980381 0.4537571303455561 0.49158914960223266 0.513572239729315 0.4839365933778733 0.7352744856213641 0.7428560666396432 0.6901267159372307 0.38277214313407865 0.25611906753235014 0.20911989942182946 0.22717695791673792 0.2239424731977098 0.17358965623320471 0.12013042924974701 0.15982616829519986 0.2417108490780614 0.34192901658020625 0.3092917094077737 0.10974016383026881 0.2840301975609024 0.4199805696261284 0.4135374861967492 0.4137113402520351 0.39426876948513373 0.1899877916021618 -0.0595738998581951 -0.3813753983342045 -0.29367612348251804 -0.04680557264149785 -0.18184770533886377 -0.39916824854215205 -0.37171484225692464 -0.22094360362621626 0.018389178235829143 0.21587638240809554 0.4336858678970967 0.6903560590913548 0.8317223721324599 0.9212932600306294 0.9566233860262787 0.9407292863943035 0.9677921901116378 0.9081451327256066 0.8586330601136631 0.8520900342786518 0.7719991754973783 0.7378135093698599 0.7031063588332207 0.7480505197594287 0.6624561135387972 0.6492097936289296 0.33952404250180895 0.17794331114826456 0.012349850799912286 -0.22699842047342764 -0.14778933520908163 -0.14899818741517049 -0.16843042538086983 -0.35563955128850405 -0.4325192171059089 -0.5731262317976086 -0.6792065293274381 -0.6930255114072936 -0.7013692610789414 -0.6175305278531134 -0.5921426994639913 -0.29866903207844764 -0.10369446406829266 0.18358156179902696 0.43085098993769355 0.6873404724440367 0.865382114236744 0.859905935157302 0.8539909097867087 0.5234520267495987 0.44429237369508895 0.3147698896870193 0.08631697574573259 -0.2581139471010915 -0.24807390505125093 -0.340396763168609 -0.3008707982417736 -0.02622455905962703 0.025999990458070624 0.07579743093609116 0.017602485088181897 0.2757249343978349 0.14684282992476763 0.0028490353147806366 -0.028293105591398346 -0.025505351988913388 0.21829295752499545 0.1859667124783478 0.3190139827114749 0.39282958246964855 0.31207829584544383 0.05943334531456075 -0.06508253196988924 -0.1743532411200547 -0.20762640597181506 -0.2927614213649103 -0.237369587119707 -0.3173656706218886 -0.3066398335102321 -0.11721833574042935 0.10629043025285584 0.21734019134840485 -0.0008055257405788196 0.0005679769302945915 -0.03330371322236822 -0.1734036995324421 -0.09048383476020935 0.031075588474684654 0.15248871858477883 0.20518822247992885 0.28717305493145195 0.37279438421512345 0.4350909820944691 0.580110435320136 0.5229401879462959 0.5253852591459857 0.5336164906895048 0.3827006668575458 0.3721742255588277 0.3196952348802906 0.4388191595107671 0.42374469647361257 0.42273707431315405 0.47477649548967665 0.38249960824187934 0.37599142721405254 0.48012101502132637 0.49829188918076733 0.49671653798335563 0.30730977518046876 0.6333291529255493 0.5536454191650024 0.41535169594728094 0.38772526749481234 0.2889683303157614 0.2240188709686238 0.1937198672413403 0.21307462888149173 0.29467100383153744 0.4064525609480754 0.3906301982668674 0.4276556521076884 0.43718154581072266 0.35319554352746213 0.43242032725349366 0.36757807345808285 0.4947400960390967 0.2773469949088074 0.20188554458111047 0.1806618149197884 0.1448257246648674 0.21417269434122452 0.09526917576948207 0.07958367085557382 0.09056615525351198 -0.15331393798030613 -0.31912286977109183 -0.4045359337496109 -0.5023508919696136 -0.47403394616415845 -0.4722240182541268 -0.5522496525496923 -0.635638553328129 -0.6384985380573598 -0.564629225833747 -0.4891907773846211 -0.3367306154922739 -0.15401830790284532 -0.19212776432822337 -0.10900646920834436 -0.1740437079646149 -0.007816762365615432 0.20870900916494647 0.23726555547020164 0.12091302454508532 -0.1263884435357777 -0.2509871796280185 -0.32231948225748985 -0.39697568341737055 -0.4857392869838202 -0.4225006619958917 -0.3458697472899994 -0.4588655991497519 -0.4928801971126022 -0.6162836771774304 -0.7406052457107938 -0.7653485091972778 -0.7796453620506651 -0.692925858341485 -0.6872260927388983 -0.5565376041497198 -0.3172664734735563 -0.2876159121808957 -0.3991956898199493 -0.5903507044546643 -0.6741018561822868 -0.796278681808146 -0.8164616124046938 -0.8510035692292659 -0.829425795896866 -0.7456068930956595 -0.6706041252011671 -0.678810724325562 -0.5045993830223341 -0.6576288866724683 -0.7096285050013796 -0.5514461058067827 -0.4138553866346565 -0.3219950162073674 -0.19540902843213506 -0.24277120626982157 -0.3794307493167409 -0.6152927577248768 -0.6689889180145343 -0.7467578459521222 -0.7894433255985358 -0.8092284207816955 -0.8211898487038435 -0.814913312723572 -0.68105501650083 -0.5217833375710161 -0.5146635595196667 -0.4348975865359042 -0.5552684263458558 -0.44080990161066474 -0.5779250902668355 -0.48556540835264517 -0.5637581766281182 -0.3929520534200545 -0.3527475314327087 -0.18344172906053244 -0.20884019674000287 -0.22580436495734751 -0.13010644277596412 -0.06631053557920498 -0.034182781545669595 0.1532677126756302 0.29814978143017895 0.32235736256182695 0.18774549538813004 0.027269209527562826 0.12367083669689215 0.06427255652569998 0.18968749460506606 0.1284992621315339 0.19177014661874184 0.14401871828866417 -0.055741417301837876 -0.21529851519416848 -0.3385484742965774 -0.417375590078885
0.6278836732100309 0.7960007101294047 0.7037617585583111 0.5252977834414784 0.2556142560820138 0.10013315045510846 -0.2369282897475432 -0.32672077610397615 -0.47270667549041545 -0.4571442764189201 -0.36724602961807007 -0.28717862496954677 -0.11650956221357166 -0.007085753874916818 -0.07798144015903777 -0.17929125333035717 -0.19467263729148018 -0.2442878297708953 -0.5451874511389931 -0.5831361932930856 -0.6275431703449983 -0.6886252412026257 -0.523581049780142 -0.47730013451146763 -0.3764539824564439 -0.30011683612252227 -0.38145781720106603 -0.43363082048122487 -0.42495294363961905 -0.3387978836207313 -0.28015618768958905 -0.324665390043239 -0.24917773292075515 -0.3799348933031268 -0.6616174130786732 -0.7215020720207755 -0.724266344407968 -0.6554761571417347 -0.5717345051122956 -0.5429435073271691 -0.2987703689386055 -0.15837935277279594 -0.2487778692508206 -0.03388911692079964 -0.1852238733325334 -0.025915244936893067 0.22688095534659244 0.2690618018568669 0.4363855355046793 0.5531259147489593 0.7273163269176047 0.8105777960979498 0.9041326594186647 0.9476077961473669 0.9999999999999998 0.9910757645746353 0.9595733909077252 0.9147797265999735 0.7962938440356792 0.5665826326818868 0.302783667328614 0.10128102385410893 -0.17785115583811886 -0.43464785730099104 -0.39113891276703133 -0.4776582839576639 -0.4403794513150893 -0.40827715334030457 -0.10321083313897329 0.002073327844183941 -0.19940979371285894 -0.27226745984050327 -0.3595064324137487 -0.09060154353481123 -0.06594387744102156 0.19728743790374947 0.40079138919993745 0.43265708997365443 0.536293832727325 0.4282171330250035 0.48267809183435323 0.3975442003106465 0.11661442317115837 -0.008966613981004354 0.16383077151187247 0.30908241775393286 0.33232068437071854 0.34603381475259887 0.3362615388191646 0.6131401692774887 0.6745046028949256 0.6155442821113565 0.39734525292516903 0.2929044245687664 0.25125405020955305 0.258149567863899 0.2953297941606759 0.28583424013459074 0.25777217268495267 0.28385518353213834 0.32331178503981867 0.39132477189130827 0.30068518602120875 0.0690032737174823 0.22761983061769694 0.3500320034745277 0.3494476468768312 0.4245662607096813 0.4241066862162004 0.26256099316774306 0.03122729594466964 -0.2790403611345456 -0.17208862522665141 0.11083114493294693 -0.037155260302282354 -0.2632515806612791 -0.19753505526187698 -0.03585430912461127 0.19692381352880897 0.38354828475395303 0.5552640878950046 0.7755389223611499 0.8682747841554408 0.9115284153838151 0.9004068058565684 0.8785752297934593 0.8843076163606094 0.8184890382944718 0.7744370805551248 0.7443075343228889 0.6633732002196359 0.6307309303092148 0.5647976107598678 0.603519246066383 0.5161733839918898 0.5223622971742589 0.2057659196710829 0.08380853146712126 -0.09086313241806952 -0.3008492713041383 -0.22807081699804307 -0.23035045771351748 -0.24651282958921494 -0.427256317918061 -0.5118826470884426 -0.6459068340097388 -0.6469256595788714 -0.6405667935974588 -0.6621439409983316 -0.5575086301200356 -0.5096639240509818 -0.1874441038299763 0.05094963891168544 0.3454805834692915 0.5353175080188058 0.7771020536339079 0.9001967848115627 0.8977626527195477 0.8779991459050316 0.5703123219021445 0.5089486685568358 0.3044584797624681 0.12091983771308677 -0.2130107143558512 -0.17132064902627717 -0.26703055324230773 -0.23738843115123667 0.0352409853177135 0.11410468171796914 0.16852073821237534 0.10835481783761224 0.36254496855447177 0.2314723756991378 0.08459393232889557 0.06732597663612282 0.06730489318534426 0.3051979065096299 0.265428412514706 0.38450812624840064 0.39180644332208364 0.29251695758620927 0.10221504103795112 -0.012266585529619053 -0.11370098654534522 -0.1305786465675496 -0.20477294495547846 -0.1645663983296362 -0.2590076149567387 -0.2908321597412375 -0.12412711185708773 0.05744810059534864 0.10088677804317157 -0.12404648982306483 -0.1284475335581183 -0.1532392013502449 -0.28433620270942345 -0.20989877272350513 -0.08064467116933924 0.004516398138072412 0.07262241528429073 0.14015504143190122 0.23372085024024158 0.3197188638010511 0.4536806592877429 0.3925755239004841 0.4079300128145641 0.4290404167953835 0.31156156511395156 0.25064221885982507 0.1829491208710949 0.32225584527954315 0.3505651734230697 0.38885502493869867 0.4402079880803119 0.42217452745219813 0.42530707207165275 0.4864688426919219 0.49568543506491697 0.4787460899567187 0.3277556773845739 0.5868709272997924 0.5573730969431132 0.3850709052949958 0.30558174461978727 0.1945121404620551 0.11430540370653033 0.0689634233668018 0.1042541703819006 0.2193503338633166 0.33413598919991727 0.3164375895093993 0.3830485899681706 0.44016653420694324 0.40373119930966106 0.5255362495529667 0.47265008181496493 0.5636282166212367 0.3876868019342343 0.2971689201041258 0.26064392513689927 0.2017526659429649 0.2065892631040119 0.055489988972433714 -0.022948602035390713 -0.019162301116616494 -0.25531115364543666 -0.42105577119530924 -0.49542910546350116 -0.5687419518299416 -0.5569394827228004 -0.5748296655017187 -0.6493768145815909 -0.7295605517799474 -0.7347299330138133 -0.6462342507906873 -0.5714648079315643 -0.45014047527295814 -0.2519569424057285 -0.2428639702846042 -0.1229772512941026 -0.13212558797323873 0.04918710010296513 0.2529934544282764 0.3080895768488904 0.19981896861332057 -0.0498018614971672 -0.15383843054123844 -0.2135860783739744 -0.27826440616780496 -0.359454374055445 -0.30387434720036294 -0.23467384577297182 -0.35473604529634706 -0.40732322291544837 -0.5438380604243289 -0.708327304820883 -0.7272322638364055 -0.7742071152065008 -0.6880231564126026 -0.7161826106105065 -0.5713677516389469 -0.34176627315865854 -0.2558049316539644 -0.34735178035969266 -0.5328555799838922 -0.6138360960191475 -0.7479323553520406 -0.7658965295297012 -0.8348593981254282 -0.8097449157945125 -0.6952874339987851 -0.6389011953326208 -0.6429885174947265 -0.48637506156554716 -0.6272278132372929 -0.6957292079419559 -0.5532587976751068 -0.39863931115521284 -0.33315035294732553 -0.22633852409559546 -0.29201052724142124 -0.4602548481926781 -0.6613864176780943 -0.7299876549494537 -0.7986826103938772 -0.8517534628382956 -0.8689463528981137 -0.8670419206429802 -0.8530178522312627 -0.7237751489514842 -0.5748261174091267 -0.6011333083510731 -0.5329930302122019 -0.6296327264788601 -0.5015446507209118 -0.6173492052445477 -0.5587022855262543 -0.6117887709033423 -0.38936128171899587 -0.3254538135765462 -0.09535821578422927 -0.10653511261299145 -0.11701503940910425 -0.03207036825001303 -0.0245809539658937 -0.001721347991816686 0.2557971286171448 0.3787464169613637 0.40985674725148374 0.2888276865085699 0.12648127986037833 0.21224385989165986 0.1051391112666719 0.1714891403200016 0.05013226078430228 0.08560522487612843 -0.0009530203079140706 -0.18618491381002228 -0.3129429112467255 -0.42820909147295705 -0.5003395433389417
0.6237931628584463 0.8228935574010339 0.7492159638061843 0.5410287514890169 0.27128079906693653 0.09171377767006719 -0.2708856851340732 -0.3681395618593826 -0.47830003953160605 -0.44286684319071457 -0.328339526445923 -0.23424890137561305 -0.054958203284236985 0.05294871288139966 -0.017368678110696194 -0.1167094860084335 -0.1401440700873371 -0.18410121402695992 -0.4852257678014417 -0.5345653233760116 -0.5910743379368915 -0.6668956168859379 -0.5131136535936237 -0.4896856757079979 -0.3975344926325119 -0.3234019070145703 -0.41126367500792815 -0.45485348423969546 -0.4310482132240469 -0.3438633685857293 -0.3016388408461971 -0.336663517526366 -0.24465007315747264 -0.3543489447534616 -0.6505777279838328 -0.6976355136595881 -0.7191267216036882 -0.6450144456075549 -0.5591588596094519 -0.5255327425583805 -0.2702726051236927 -0.11437095435507426 -0.1728540997735539 0.04742590001667246 -0.11201846183181505 0.04888833168877414 0.2939852207972028 0.3315938200002686 0.49364401761631854 0.6042982074100957 0.7695269627665601 0.8558500624602605 0.9316793041668446 0.9628349686049172 0.9910757645746353 1.0 0.9649624655232739 0.9267360463114344 0.7932614847498123 0.5579520033082535 0.28450226301706416 0.09362273723598083 -0.19028728525769695 -0.43788815573107914 -0.3794683200937617 -0.4940423677576341 -0.4542688533259311 -0.4224461344267145 -0.10119916268539633 0.016384263564089202 -0.20014558873497051 -0.2962192408067031 -0.36524604173522546 -0.06831158211123976 -0.024386652087466855 0.25058735194795034 0.4539471355133858 0.49259823980359213 0.5946712285198363 0.48889866483847944 0.5305872336291207 0.43846001523976025 0.14918569878339635 0.025959932331808915 0.21876634263780373 0.36989162364624223 0.3983439005826509 0.4034200220701286 0.38865787916498495 0.657757245523781 0.702535450239735 0.6467846316796487 0.40809719492800967 0.29913019101117067 0.2538420038060253 0.25840447024910873 0.279276470285613 0.2530110714716428 0.21638192122090666 0.2437005254838498 0.2959387242288948 0.373365933904744 0.2791030486476736 0.06290354164872194 0.23389124407263687 0.3628062572537649 0.368564206082935 0.4420980868808696 0.4415865303332494 0.27616802447406247 0.02834725432527205 -0.30053574824547225 -0.19501268849198997 0.09448464318430243 -0.04842091358008176 -0.2808183726706475 -0.2242059221181453 -0.06197242215694537 0.1661389218187741 0.3534218737325087 0.5412153937586343 0.7666227968044926 0.8736922163550692 0.9211567513231926 0.9220806881042036 0.8985788184648169 0.9112919986410799 0.8512831793332565 0.806673697304972 0.7798425503464487 0.6951445410881869 0.6602319314439 0.6064562574346624 0.6546502419044926 0.5730748203833382 0.5867197551692204 0.2821239416307018 0.1621745012304503 -0.020696152648831356 -0.24003909833438966 -0.16925554093414974 -0.16763999576609623 -0.1849505212831651 -0.36934832719293986 -0.464831946962337 -0.6095045841570468 -0.6523125759197418 -0.6450379960283208 -0.6648241343519049 -0.5440946540093986 -0.49699748484169837 -0.1718557954488516 0.052950321722436425 0.32796249443932546 0.547974112615405 0.786712819911608 0.9187992702004119 0.9091001690193697 0.8813770293111204 0.5613245943571403 0.48093807885215534 0.3009019034789601 0.08346546819696378 -0.24994333236600855 -0.21767573140719526 -0.3122010220485108 -0.2824224273330748 0.004251207750582394 0.08083919563928506 0.13943415704961165 0.07890913484238615 0.34613229617447566 0.2227903821205968 0.0623489583486096 0.02898243819223737 0.027259868846118307 0.2778270529170887 0.23483114162173852 0.3706295241159489 0.40733464481259346 0.3199140519836557 0.07338231755831572 -0.05713131863328342 -0.1694067331099056 -0.19387751788337987 -0.2736119489395129 -0.22820976118546615 -0.32229144844440966 -0.3410529876413899 -0.15943689175678213 0.05256071382534388 0.12000290531129955 -0.10033459277286985 -0.10325506601836688 -0.13577568331438403 -0.27414612158455987 -0.19483517513836024 -0.054491986005527716 0.06217829923607702 0.11949607128897782 0.1680329421634983 0.25485328776629607 0.3409291996701809 0.4801726123569755 0.4295327250588578 0.4532791397991883 0.4753491793393152 0.3470062864892391 0.25753193055996326 0.18267234958360778 0.3104246730627399 0.3192107197251848 0.34306615186824035 0.40001224304111693 0.36627547097460195 0.37096622851461675 0.44958331392199596 0.4589688738939634 0.45435118028838845 0.30050398157749314 0.5847497253955396 0.5385963481381459 0.3755304413432394 0.31726754109945005 0.21399038681834387 0.14286788383417354 0.10333460649598568 0.1313635665368826 0.22554981890127093 0.34290311441476573 0.3265632299562158 0.36997894228777845 0.4111408479055298 0.35826123132848314 0.48024498659089254 0.4028418391652237 0.525960779485542 0.3345507051458873 0.236220180464733 0.19777975124219627 0.13778945396884756 0.15324089549021944 0.004486363057378028 -0.048745814560444 -0.037962807862906574 -0.26981947391470684 -0.4215350317550793 -0.48609016866910565 -0.5593993318465936 -0.5444011543171019 -0.5536441948567684 -0.6303726326681339 -0.7111562399055348 -0.7175705374046459 -0.6265155977726132 -0.5511185823918627 -0.43036936620200983 -0.21558469893223747 -0.21770258149110905 -0.1079539592782126 -0.14004434710346486 0.02603691368835691 0.2286112589774425 0.2771429073568192 0.17178898243715474 -0.06187367697723429 -0.17661247139809746 -0.2385921522153385 -0.3059666345770734 -0.39133784442156055 -0.3310282311647507 -0.2689212253330233 -0.38753056953459936 -0.4425631946090882 -0.5737927300340423 -0.7340195980341521 -0.7566656773149415 -0.7963238540288852 -0.7131049027885247 -0.7342881475761143 -0.5931075754804027 -0.3672653683928726 -0.29775981538446145 -0.3900805871134352 -0.5680697852988725 -0.6494788197205744 -0.7713406404006313 -0.7854514579748634 -0.8404376412362828 -0.8157890597418528 -0.7086586291963413 -0.6493597460293765 -0.6508703133168953 -0.4795239136765443 -0.6332110335747662 -0.701365447392094 -0.5558752464686465 -0.40124367445494596 -0.313957347984852 -0.19877759641223083 -0.24485969203567284 -0.4202904803613194 -0.6461113349279206 -0.717055931586889 -0.7865264745756977 -0.8403160455181011 -0.8555990870795684 -0.8552563703813844 -0.8407340911124611 -0.6968514596464885 -0.5391890901103249 -0.5646645689416998 -0.5056849091722496 -0.6337647215217511 -0.504899477693667 -0.6291875336296601 -0.572194493963322 -0.6363022385601129 -0.4388842668063438 -0.37623877248351767 -0.1477809977743662 -0.16071480914810113 -0.16393796774883918 -0.08311581933005091 -0.06263155946849126 -0.03691206860437645 0.20980929962440534 0.32007083356001625 0.34820635102501923 0.23224757541598468 0.08700033774977071 0.16823158946602632 0.07708037048045333 0.15678221857690652 0.06054850031871635 0.10828380535180104 0.025965319805227236 -0.16680228359288643 -0.29505248744309204 -0.4043380117755851 -0.4939340272930497
0.5675791647444838 0.7802568372127924 0.7111377162985094 0.5746055099490538 0.3314647037986393 0.19922607098360343 -0.23771610999312884 -0.3373049320411935 -0.5025372852087494 -0.5202832987564988 -0.40861630045896685 -0.3442115031032443 -0.16704280703361524 -0.05097071327620297 -0.12397226082524274 -0.2579658868070162 -0.29406111494605075 -0.3074451096902598 -0.5566869699823355 -0.5730189573652625 -0.6034783550529659 -0.6585473936734999 -0.48993105024542055 -0.4485369074186927 -0.3122007628592791 -0.22899559562725202 -0.3399859733230752 -0.37238326929198384 -0.36442321195820854 -0.28637809781413326 -0.21199637172839922 -0.2621035106245753 -0.15719540157478754 -0.2924029200091022 -0.6073674551434561 -0.6942578968364599 -0.7155838588802235 -0.6677293214867489 -0.5968320080053202 -0.5863592946693338 -0.3699398746427655 -0.21160286242125578 -0.24554228108727844 -0.020168220262418813 -0.20646147404208043 -0.0731353766543074 0.1622421320451238 0.18766723463108595 0.3638873168426594 0.48037482010630156 0.6598662340924744 0.7611812815213782 0.8687462648295844 0.9269581213480204 0.9595733909077251 0.9649624655232739 1.0 0.9833406215455252 0.8873043331433801 0.6744285840466343 0.41202403889190975 0.21776805044489783 -0.06266429732267494 -0.3362188824419655 -0.28359501272906606 -0.4316574442564173 -0.40038012877748824 -0.33796220724422316 -0.0012681123502897424 0.056056071468126155 -0.10005374368000289 -0.18453288304896523 -0.30698598902140073 -0.03252299376276543 -0.017246756404672502 0.21289682143164887 0.4031747929846958 0.3889006369466666 0.47812362707617145 0.3516407088592065 0.4303068468206024 0.30624875412018215 0.017559389079618074 -0.10589556653585636 0.07883826237003802 0.25763452422969313 0.27667615142957974 0.28672338394346575 0.2884034728009829 0.6008554345937999 0.696943294068438 0.6352733303514708 0.46681163058865355 0.33054300426868577 0.2615595760331378 0.2702499558477123 0.28387348114444305 0.27649242823506875 0.2301190274049026 0.2726186000254069 0.3333153744036151 0.44180751117738576 0.3053806703253345 0.13832377880466196 0.3109125763499802 0.4142769715931124 0.4305452987418944 0.5065333471182764 0.516353227878851 0.3699501329407706 0.1303830182123034 -0.18134590042573817 -0.06360811647200455 0.22128255858344448 0.0844148211149246 -0.14839096753845737 -0.0871870590561411 0.07350863766139831 0.3052284781930576 0.4852021951192573 0.6636924919087386 0.8695230169011672 0.9434186712553198 0.967582993425553 0.9338795707277473 0.8778112220562851 0.8634738563244643 0.7714874195728124 0.725921245100464 0.6952545250219155 0.6156467546970834 0.5800600184530811 0.4748907218757673 0.5181704610285364 0.4325303348092711 0.46641435392095065 0.16121397904122828 0.08995666723320687 -0.10915952366797883 -0.28083798121788345 -0.2200282700831857 -0.2112336757270241 -0.2187012900553021 -0.39254032120213567 -0.43540755215947574 -0.566877605459957 -0.6249979487844841 -0.5939691736002987 -0.6100896933907193 -0.47035007597151096 -0.4214686528427394 -0.10192869097414896 0.13618118009781227 0.4373946102776599 0.6342496047722636 0.8396015474019949 0.9370971106048689 0.9012625094253747 0.9049221702979179 0.6139251677243596 0.548852050296085 0.32117030490339166 0.126964102937184 -0.15889497279263273 -0.11486764300620465 -0.21991518091880732 -0.18673328736272574 0.10898912007452434 0.19374939735631908 0.24071335562442206 0.1879934973223051 0.4452409898975043 0.33163572451588474 0.1737269026858805 0.14850341518742727 0.13218580395280066 0.37315185744876916 0.32601848051635274 0.4388859686154391 0.4431589056775914 0.33468696477778864 0.11594831804046209 -0.005548925456145865 -0.1280533250559543 -0.1395633882781611 -0.20234894254282806 -0.14769502701199264 -0.2713680920217997 -0.306545402099638 -0.16531936456134802 -0.004723955109533588 0.005924247754243502 -0.23270680852858516 -0.21138241197409577 -0.22030831177052215 -0.36704774398685086 -0.2750374344118443 -0.13974133306129058 -0.018744707430852894 0.032630323412159636 0.06825544137016179 0.1541243055902434 0.2539676104363518 0.4058431228442718 0.35136485296989733 0.3733173676833551 0.4110175891742593 0.24263442117879025 0.1538264547748307 0.0758817966240124 0.23006677033042958 0.2871418716814112 0.3606853173321457 0.3994262027930484 0.409676374517634 0.4001479440191942 0.42187860415925194 0.4261567294489511 0.3952827636891919 0.25021754617482617 0.5301732083760735 0.48744281355739916 0.2967121360688764 0.2172289735757474 0.1055569995864449 0.028846071394738538 -0.008099913366056399 0.026634629403685665 0.14437839004025838 0.23422569138829288 0.21843918744645952 0.2922227190419849 0.3660532507640206 0.3622110080788557 0.512541172245756 0.45866781409654295 0.5881197832296455 0.4234209186562952 0.32793528648671627 0.2671410161406896 0.20127506716274413 0.1579505879857736 0.002096130384519978 -0.12161958236355995 -0.11910560693633013 -0.35956071610505486 -0.5299084933805313 -0.5910126822241436 -0.6523761309919548 -0.6211426353266737 -0.6581222663838829 -0.7394903393411015 -0.8081710547884264 -0.811742868864755 -0.7433062310097108 -0.6765400492076225 -0.5462534613161291 -0.31715643237703084 -0.2812828897661251 -0.15230781204273475 -0.13251432923712955 0.031520216953821484 0.20246087045386515 0.28318059613274077 0.1854268345904908 -0.024070059376518235 -0.10179209682477527 -0.12775681920528417 -0.18953964166730097 -0.2900565993832766 -0.22520548622083653 -0.15571347992284748 -0.3001662313034884 -0.354025403083941 -0.4786507772426345 -0.6808573703109897 -0.695354637126319 -0.7747349309888095 -0.6864740843424341 -0.7434407888761158 -0.5736130615502102 -0.36303723399999743 -0.24194885954302214 -0.30252446611650363 -0.47543970220287013 -0.5610596678450781 -0.6974297641840826 -0.7141801706100743 -0.7972054661589952 -0.7706119752018318 -0.6466253928247925 -0.5997540750684673 -0.5779804004046828 -0.36953185547037093 -0.5131407317631163 -0.6470433638501513 -0.550785146352598 -0.3707087256540421 -0.33941078698510324 -0.25952557400320503 -0.30528476594657583 -0.4977991360215302 -0.7146398882126821 -0.781388228905719 -0.8462882580985321 -0.8801107310639384 -0.8845034080753978 -0.8373284606003135 -0.8676448987078944 -0.6856372223278442 -0.5686505837920025 -0.646459045542395 -0.5927440504115197 -0.7176845296638452 -0.6059033210986758 -0.7015089481033886 -0.6148662500498099 -0.6567614256260436 -0.40519728893191376 -0.32699791222419905 -0.0507981355762377 -0.051065698668699366 -0.04580862062387724 0.030268217029630496 0.07508669708261018 0.11034333932051121 0.32987351611567167 0.39115308706983815 0.3860495546970725 0.2895654765690335 0.14555317901402037 0.20146379794480965 0.07956774836330774 0.10314494832647259 -0.027019542785362446 0.001397684528686987 -0.10843643870250888 -0.31796748208859915 -0.45537143699147664 -0.5384850476882356 -0.6063776556074413
0.5030617536781591 0.7445690687831201 0.7055368063951749 0.6054092025268261 0.38744030288198555 0.26517287542177664 -0.17013249685624462 -0.28019989188569255 -0.450375868589436 -0.47641366306056104 -0.38350645692638097 -0.33261269135529536 -0.16263398696027362 -0.030629992174689855 -0.09171066652282178 -0.23815087034803786 -0.2762548526354416 -0.2870215843981092 -0.5186076856301934 -0.5470725339745476 -0.5697875577731261 -0.598338535649221 -0.4381951883252455 -0.3761240718837149 -0.23944970358268675 -0.14090600921352375 -0.2662944902279992 -0.32176712226522725 -0.31977462773494864 -0.25509535851305476 -0.16601087427658215 -0.20965067669750692 -0.09056708564159408 -0.24019344718870925 -0.5223351119818846 -0.6312798198438275 -0.6527768266843192 -0.6208512096502072 -0.5664011045241798 -0.5543663156217902 -0.3517460273852973 -0.18403699775537713 -0.1615869321025573 0.06774368974468785 -0.13082289929659338 -0.025143313168543353 0.17850055357109265 0.17364754209641048 0.346337459437962 0.44791980096642325 0.6086293588096712 0.7148065138429422 0.8098442539873928 0.8742095778184555 0.9147797265999735 0.9267360463114345 0.9833406215455252 1.0 0.9213331504525103 0.7461513353572273 0.48216443024490097 0.3118537339608997 0.042376310415983096 -0.2238759037456293 -0.16673968769530412 -0.3698898744995356 -0.3961322221586062 -0.3447863252979228 0.02605597511785141 0.052321541802122756 -0.09623519591935045 -0.11467246848312364 -0.22855441672025517 0.05835645393189454 0.07390178008530361 0.2755069023096181 0.44707845181630673 0.39940896393082526 0.4644455777932347 0.32234925131952197 0.3818689763302514 0.2787094644647741 0.0016043812040607234 -0.11725751156052094 0.07921178906232403 0.2613201650987811 0.27887133290364546 0.2713126117203163 0.283599238719655 0.5914314685741431 0.6996855257219711 0.6258723025833614 0.4949727959756569 0.37893566199462747 0.30332018643811104 0.31461558419586433 0.30698957135189564 0.29208812970429304 0.2378111037104203 0.27074430986190445 0.33261305950100656 0.4367052814374741 0.2702716981104003 0.11868214885905193 0.3028280185827779 0.41250735344651196 0.44236134571873953 0.570520864097817 0.5865422244801154 0.46786770671670547 0.22906746804266256 -0.08731195327247836 0.023105111342057096 0.3092036189024919 0.19267938965351672 -0.04379153971945816 0.005395372826627936 0.15844405047052065 0.37845279757136363 0.5410389957548668 0.7215904181138355 0.8974233600461026 0.9628480242050763 0.9562002813034527 0.9086790913469425 0.8384893643300004 0.8206202968067952 0.7286892412635796 0.6827331364792949 0.6450568888328745 0.5600155966723243 0.5188513013499332 0.42386181988338095 0.47079527684504263 0.40698302698528505 0.4668812965023634 0.19441203076273528 0.16791501044031967 -0.03910459966123169 -0.18668077630238716 -0.14369241612756387 -0.12967877949855766 -0.13608852738658292 -0.30421672038510245 -0.3507908925430008 -0.4901174053944045 -0.5695141420279711 -0.5042442000228977 -0.5184999613547518 -0.3634365139680811 -0.3156556394657039 -0.012003284093156836 0.20405306739553447 0.48238703721100284 0.6889331363519471 0.8561596922228126 0.9344077253314689 0.8902803907410372 0.8711129982800274 0.5811203111204061 0.5160005170609441 0.256277830795915 0.07775768667237244 -0.14397792854842204 -0.08004677663803597 -0.18079647985301056 -0.1420686971960912 0.13574634698327215 0.22803499576683786 0.2682888595682793 0.21693196027924114 0.4684532978418644 0.3638451434746997 0.21053830635097603 0.1885650885013505 0.16832437588712673 0.398155809656804 0.3558604513111329 0.4551641762612307 0.46453664421732443 0.3534763748062244 0.1462013308349314 0.02266879232686452 -0.11797478171956892 -0.12909539389125635 -0.17216919496132208 -0.11259285471802791 -0.24308388908533451 -0.28002382764276795 -0.14800219449007826 -0.010285564794585353 -0.015903020124233107 -0.25444521803032605 -0.22857593573300566 -0.2354901881873366 -0.3833178899242705 -0.2867366170954075 -0.15429278227872265 -0.04030678150805778 -0.01568959369625262 -0.012695216903219352 0.06077301437389613 0.1778483051926169 0.3164729020016183 0.27178488224598646 0.30222258620009607 0.3423705906466441 0.1818185543210671 0.056124167953925816 -0.01637871704265237 0.129950508654795 0.19323013637552516 0.2677623058836114 0.29759111696274476 0.32609720369556267 0.31415039335569667 0.32513430528823756 0.3167128020662276 0.2814973446223044 0.16247398884696682 0.44133600550214486 0.4035776064636714 0.2016077804113382 0.12464474264747949 0.015100166853934815 -0.056968427189665376 -0.09157194685613716 -0.05593993900281128 0.05932686931174766 0.1383755676921585 0.1219317552982777 0.18542916293623898 0.26257215477693235 0.2776512294010757 0.4630075275245804 0.40673592097866806 0.523756855961342 0.37671507258503045 0.27822997169519786 0.2011393674583628 0.1274931241811812 0.05521809265080533 -0.09618841388299444 -0.2179389761215532 -0.20885646687390358 -0.42150189449651554 -0.5698695467382237 -0.6099639937705255 -0.6662004179939999 -0.6418888671595333 -0.6780632128000599 -0.7489764173980868 -0.8025023117454841 -0.8128374392912735 -0.756774427404058 -0.6971573460449118 -0.5963681738871404 -0.37399763038365347 -0.3329133690627238 -0.2043912915497692 -0.16761780846850102 -0.01810177914667506 0.13248464201391338 0.2296097788284009 0.13711730493150037 -0.030601127835471982 -0.08219928403961752 -0.08205591280180224 -0.14088606008336166 -0.244648388185222 -0.18709741514952488 -0.12658688782262842 -0.2760446994281369 -0.3425742490846515 -0.45194690507398266 -0.6719759919061169 -0.680867151647307 -0.7661229398193808 -0.6836975090339487 -0.7383012371106895 -0.5827790858358497 -0.39716277382748993 -0.27826043985435306 -0.31617216995046166 -0.463602342476205 -0.5432175052749458 -0.6611981667217871 -0.6743531681642279 -0.7608996115899669 -0.734914858093543 -0.6070396675172789 -0.5725789629914286 -0.5325805162361135 -0.3265288320971106 -0.45527639740862474 -0.6010681520976039 -0.5426482127367823 -0.3703606912775694 -0.361189214875365 -0.29526899772883747 -0.3216325019746053 -0.5145151537877973 -0.7117187552120391 -0.7758973360402311 -0.832213480816741 -0.857481230785437 -0.8619517003986434 -0.8034590642303238 -0.8347768474216072 -0.6731450598920532 -0.5783929855317557 -0.6556468901831559 -0.6036566430020582 -0.7089753903967143 -0.6235449715240626 -0.7150547213615374 -0.6467397392595456 -0.6954410310433855 -0.46283649824705236 -0.3806329416864312 -0.07491049217429044 -0.06382836840999061 -0.041020620243439436 0.015779173221723196 0.03925033241168868 0.07775962080492686 0.3008903196534561 0.3307566353872218 0.3123014037927252 0.23548699438732992 0.11658636242478772 0.14582935079062 0.007559714114724246 0.0009536070037366404 -0.1241121563780539 -0.09202655990547419 -0.1909855875422635 -0.3933974379189543 -0.49704028660867866 -0.5659123959772523 -0.6200603664680863
[truncated: 1,931,492 more chars]
