# Supplementary material for: Dynamics, nanomechanics and signal transduction in reelin repeats
Source: Sci Rep. 2019 Dec 12;9:18974. doi: 10.1038/s41598-019-55461-8 (PMC6908669; doi:10.1038/s41598-019-55461-8)
Supplement: Supplementary file 2 — Dataset 1 [file 41598_2019_55461_MOESM2_ESM.zip › BEBs_Maps_arrays/BEB6_PRSmap_array.txt]

1.0 0.3214364772197001 0.06273695431564509 0.05558055659960563 0.0434187681547306 0.07075517914169338 0.07242258622250948 0.0771996540275393 0.09840603729506667 0.07759306580458886 0.06879789573376968 0.09270322525391954 0.07918698576015638 0.04321433453593619 0.044095064342799764 0.10737177807691888 0.1958646007205013 0.1435602536267014 0.2873345317389874 0.24561290502104738 0.18081907883838355 0.21965754275355512 0.18609462913478036 0.2696908900921956 0.309169967529395 0.24529623902034772 0.15655838588531418 0.18467952643910876 0.2562706813977658 0.19882585328113953 0.24360935461409813 0.17974971069756557 0.1010958039927317 0.06552859478684227 0.13750010168448384 0.18140949916974813 0.4166747658858808 0.6281338938435872 0.6314802910970044 0.5428549439894894 0.2281826884100312 0.05509947031739541 0.056015031249151505 0.04358706267193651 0.05749309882506466 0.061716552352028116 0.04683351886974354 0.0755535672095651 0.11068565233443847 0.1115497091686161 0.18719987670116667 0.17818148336273334 0.3159278956419839 0.36954335150768813 0.35385059906815997 0.22587242400187396 0.16540844679891187 0.09520275898547956 0.09712713954025386 0.06280357611653795 0.08583264690173252 0.06929380025595532 0.1170123434788536 0.13349625003968116 0.37991832541381104 0.24111730287639108 0.49337785226883296 0.2584760441957219 0.10325979672109993 0.12506512778988196 0.1363315412893508 0.06317585080931129 0.04504227848995871 0.018842136780103026 0.016987278438807155 0.013807049476278805 0.013881753990266013 0.04189197203626083 0.061707935885395276 0.13630470451446952 0.40251857810349906 0.2522697679659385 0.14618108030586538 0.25187261514326015 0.16407279303071304 0.1071635372412587 0.08887865167563776 0.12986020641967763 0.07472151077703142 0.04380900010163736 0.030456273306721092 0.03048152494656697 0.02135962737726908 0.049459968590976275 0.1715300691579818 0.2983896007719092 0.4115178057015479 0.42608699250038584 0.4075744875369447 0.41291986023635124 0.13876632064846675 0.15056511159066782 0.12484106101434775 0.1949099798346181 0.101435575733456 0.060005957941157845 0.03251644075366149 0.02018721097789341 0.01636695428268971 0.014985796524604758 0.019296480305052065 0.048322657737906095 0.07497067897176009 0.08464970117842333 0.0874861574242985 0.22045897861362862 0.23849521265278753 0.20347000422802566 0.17371705223904893 0.14997315959165272 0.10632799007342655 0.13780605930867834 0.12180724006858168 0.18385787114799446 0.17844341076256354 0.2173056635065818 0.316165371738808 0.24046415603990118 0.20089441485127746 0.31166357669757777 0.38347717738414855 0.3635554058222139 0.1566801671391032 0.1343840324340195 0.09303321653432958 0.04643741033028428 0.03432218662309743 0.020954106278769518 0.0457205647654163 0.0772326191655494 0.13552939563791952 0.19140129396191116 0.24371465540335957 0.1725128044608975 0.2631155633295564 0.3079530610743762 0.47540347776071723 0.16930830590976728 0.27362190076796683 0.10647436958255853 0.0775664605935968 0.025757575110283117 0.0501735158269437 0.061020213433686285 0.043687382164514926 0.07480304958165201 0.08050659053292765 0.12982921961003213 0.19961417474708631 0.2087852421143209 0.27250118845922444 0.28778266506462225 0.10846736309342268 0.4850831575858141 0.5675284743985601 1.0767850876502085 1.096940870028599 0.309928172192006 0.19515383042040518 0.3227487862937998 0.5272010079361568 0.6620125340509818 0.7811783591783383 0.5937180573997985 0.31515958412457495 0.1731950389978882 0.13744678072485947 0.06122388715789585 0.0732302944849926 0.07514796165738007 0.07901167596097829 0.04562747851410015 0.07766424101661412 0.1641681679750368 0.18945666405315023 0.2142384340547665 0.13862188466548436 0.35580821675849134 0.2445130146778072 0.08463752018580671 0.1337321533209177 0.16175882452517615 0.14098052777041087 0.1193606205893684 0.16393074866088078 0.16776537736895844 0.18547175351318332 0.15515230061280227 0.1726336350145092 0.17988466056532437 0.2161951579997438 0.2099707604948199 0.44777467912624436 0.5806163750574632 0.5744704635800084 0.662224231691726 0.5542912282677731 0.5108860901173801 0.16790619272508214 0.14673337278964266 0.09190603033446698 0.06612448910828016 0.06323610385198143 0.09259592543202552 0.14593198594945764 0.1699129281299813 0.1591911940923604 0.16936405283205527 0.17917482627137093 0.2180873865847323 0.30101090109477513 0.22878045511321304 0.15079978080024528 0.1982356619785108 0.18951334785324536 0.10701347640558866 0.12975825597858845 0.2369724785590426 0.2282102815312678 0.2203692831567307 0.13895886356481948 0.11036118529073086 0.11088259982182065 0.10041704458136791 0.19871022291456253 0.3145495043226068 0.4724462307740113 0.3009990485998465 0.18848605906800303 0.10088327444592694 0.062411352348104146 0.03563942351799916 0.020003330527429378 0.03655817307495468 0.059881114190050926 0.06212323287758793 0.09569838401706557 0.13274398786280683 0.12929931556083973 0.19649384762616837 0.3041371733846152 0.2722475089964539 0.325816254644251 0.2663588487409127 0.12873349704594156 0.12625416974269837 0.07498750526430885 0.0405364508250963 0.013059278102222368 0.019404762672005377 0.028142810456940986 0.05694313573275709 0.089759422680859 0.13551980113414994 0.12051585096055202 0.07690615433406571 0.07784906096211332 0.1518652888601162 0.2053446828607126 0.16568148577183828 0.14274752388114642 0.10894176651109316 0.07323343017058233 0.03605952458129652 0.03669442614210919 0.022720772308372085 0.03671393186272512 0.04112705193283968 0.03883658302484619 0.07403100688075598 0.04750466107090944 0.025051806639948708 0.02038131902631544 0.03885593908139893 0.06257288076650125 0.06363882006342472 0.1076186335383857 0.09708352542578334 0.08623455439370896 0.07733016397154432 0.07130145673208932 0.03894480501716084 0.07916974640417267 0.06961930884228794 0.13764806843628985 0.13481296415390323 0.04856542451706395 0.02664863933443508 0.021993133095536525 0.01962785478606363 0.020590182754385036 0.05415427282792669 0.07807887333386399 0.16382919767909157 0.17705379704105734 0.24907646220763371 0.1816830140646351 0.23135625810822635 0.24713480875877814 0.12747847476064128 0.07530592344775427 0.15724854798395205 0.2428382286825361 0.32324533427070773 0.11957227735748491 0.06717644439245717 0.038668370241040285 0.01824272386822522 0.009390640141425046 0.008909212574775952 0.03343415029207532 0.05555152317138343 0.10602532512423496 0.1668170993945354 0.12929142100946503 0.1819586514074516 0.2919333164419928 0.25428348156085684 0.18889387762935309 0.1272888363449702 0.09200214097121164 0.08091631235782591 0.04044655131459282 0.04132234992458424 0.03198276399812036 0.056942924375361866 0.12529751802991457 0.11430823543626378 0.18709221508222468 0.21492339989119064 0.37529932631797136
1.672764929356864 1.0 0.261572285470406 0.22910189273377352 0.1663516340232675 0.23802300694526185 0.18802126628846919 0.2062287595009654 0.21188914224625066 0.17626484861542102 0.15063026451436534 0.2893288332812689 0.265245521255795 0.11835106773316106 0.12439271424129586 0.2970330679497033 0.5241507923521365 0.4351138103634731 0.8249902654761351 0.6360613948128161 0.3828378865142977 0.5124834887137496 0.4590083128527535 0.6828929126496462 0.816895034255285 0.6090081332620223 0.30641248317620795 0.4348657074578834 0.6284270169738675 0.5947254580782487 0.687043332842036 0.5204935849289131 0.3064944974833834 0.1636954616829446 0.32784419899257417 0.4086947575896658 0.9949959416593036 1.4638966212074853 1.485367029134575 1.3382199327813433 0.6757367465901606 0.19480994678542188 0.14798496568163108 0.11860579893839618 0.13274472657574712 0.15536927849151327 0.131245832648451 0.19461189729115913 0.29217951501198686 0.3097211100018466 0.5649192760387033 0.5618903444717545 0.9505962953640079 1.0612866582574132 1.015153196993186 0.6844306869384159 0.49273813461787946 0.29709316731414803 0.29084595124797025 0.1846141648257702 0.2374658374887272 0.17950654838829966 0.289652474013552 0.3181264913160272 0.7906978108383649 0.4902701870616538 1.161287829301463 0.7271046215241682 0.29558193991754095 0.31023148368014075 0.41746391507268704 0.23582032643859796 0.17533524662697247 0.0633800317039855 0.04299897209671791 0.05515492765290627 0.06109735990286008 0.14744185440072013 0.20951831593007467 0.42616760073028304 1.2865502527647532 0.7775009584569778 0.40124233713490104 0.6379994548881056 0.5318675722581306 0.3624037665905392 0.3063322643049065 0.4541162662061998 0.2855987710918989 0.16759847691262167 0.11539764905932748 0.10083409830212145 0.08252719782543529 0.18327454363570886 0.43854172972909944 0.986156627499907 1.3210067465631499 1.5357685090546367 1.1793523587902137 1.0002318581304566 0.3785140532366208 0.4623381571775848 0.1900233025765368 0.5315683008228653 0.28035021640777547 0.14803902479280778 0.06618593351586768 0.04744836953472456 0.04828312422691392 0.03255052655417017 0.05417197882684397 0.14421772998498772 0.2344310808655145 0.19932528068856945 0.20679662806759372 0.5553566693909078 0.6220609275565366 0.5335224588261362 0.4534749171415455 0.40954046947456063 0.28447811099106285 0.3838053963574749 0.3496202212279706 0.5215311706668787 0.5170704885255271 0.6149150680213502 0.9301715147280814 0.7493228053549587 0.6286229753802942 0.9757757817947337 1.2222717379009131 1.167118369763927 0.4408403544851158 0.4016864204000123 0.2776268273236352 0.1513793546094154 0.10498382885442142 0.059457483955641266 0.1275449403023294 0.19792022380697186 0.3706341660505748 0.5440136120219794 0.684977052967872 0.47035504454029636 0.7110539417662902 0.8666660636655059 1.1274320448569919 0.42702119901346014 0.6367083066860796 0.23944276069187892 0.17565104295565584 0.07690080609190192 0.1613378993676584 0.18927656250509492 0.14080316043066443 0.25448981613219773 0.27693015746104244 0.4344919497881354 0.6320238266185615 0.6787914824655402 0.7701073297159781 0.8069100271008223 0.3015538856332903 1.3454134630226426 1.641333166701776 3.5272643734499476 3.1853460966599565 0.7273499284965024 0.5382219461440946 0.8970891516189542 1.4195094680323492 1.8191904165719657 2.0435368162964536 1.4447629948354315 0.7686770268744889 0.45354821507064164 0.38804949926560356 0.17927581572487655 0.23241133846591971 0.23633121183847608 0.20264833954708575 0.15644002460810227 0.19021307808343163 0.29906262290324065 0.30930176495369616 0.5455653451268427 0.3232353010817268 0.7568359611564055 0.6049962414957978 0.23123243930758186 0.38296672744696253 0.4746637181822479 0.378091547499504 0.3292853324575859 0.4872205786006474 0.49305514705424885 0.5209962835762909 0.39323466520481615 0.45224033362532284 0.4333234183271979 0.5131287518592128 0.4745279027546345 0.9175953657471662 1.2053147259860704 1.207592227616661 1.4859603265202674 1.1775521046934498 1.0478696827435576 0.3644011099128766 0.36433569264554755 0.19843153500033106 0.11759578121025269 0.09454849582802154 0.14799327302379658 0.2320911496965558 0.3283460578200985 0.32439766767110156 0.29925030362515803 0.33081734194503704 0.5784006760232745 0.6171512497387891 0.6462811648545563 0.4175544726287661 0.5298904868806581 0.47913256528213305 0.28830138528947136 0.36565901967493253 0.5778550428887879 0.48022529525579766 0.5314330270426616 0.3475327675749771 0.23608947681918094 0.25670852795064064 0.23482061372388977 0.5008152241280721 0.7648327343215283 1.2604385650692367 0.6642144193269361 0.3648694764059674 0.200549195305873 0.101544590799107 0.05213908544507118 0.0315927416615699 0.09029972592238444 0.16690372663761405 0.20340932818109617 0.2842049542623471 0.3861182782088956 0.3798626142619207 0.5647608735272904 0.8074446548301335 0.7191864923840795 0.8443895027326284 0.6567119017395873 0.3117710837485367 0.2850121764432332 0.16571901446720674 0.09668901421486417 0.05078759089675795 0.09236472789074675 0.12803964348542848 0.20940752185414438 0.28105098635915854 0.42000273412771943 0.4026809884632631 0.3067242386136812 0.29106550610436277 0.5021776859230742 0.6249771552678779 0.517572311114496 0.4409587066919358 0.3437707393485646 0.2538694807018524 0.12098856990208774 0.11751240115738414 0.07895057908909607 0.11843714235895449 0.14379960128382233 0.14348285810225536 0.2724572032134594 0.20238809009143183 0.10445626798516161 0.034113321481139255 0.08912290185176916 0.16752293758516731 0.1780499625122084 0.3103396852594018 0.2789246703612388 0.2483129786216242 0.2262025180947466 0.208900237374907 0.12452940587688006 0.22775681759469274 0.22871851075238175 0.3339560344755308 0.2819736918453756 0.09422089781058074 0.07967720640284778 0.08521614456188994 0.06965047080772929 0.06195263727257106 0.12179564420749618 0.1784571629659414 0.3879305246996074 0.43486740610261826 0.6275827379951439 0.5003584945144652 0.6360265972405352 0.7089008441139839 0.34839295759788586 0.2082623027951672 0.45527129421913637 0.6680015303023837 0.9147755981200024 0.392408186341686 0.2320177839020922 0.1378760737261088 0.06468230576513469 0.02317907950284022 0.020699438594920745 0.06951968102096479 0.13174560993847778 0.23738812219549332 0.39549771001152423 0.2966925067720001 0.4447426684710912 0.7210628245548989 0.5282833783573341 0.3896066423917228 0.30930332904990765 0.28199619581982155 0.24322428485186964 0.13123577542514742 0.11961058333725644 0.08250616760714248 0.1442655598164196 0.2610496198386584 0.25161041534009876 0.42146395694603556 0.49071586300972614 0.8377266539058796
2.024922727427285 1.6223217691559042 1.0 0.7024204233526026 0.4823533112994526 0.5375773271299141 0.34432479362136087 0.5279682148275645 0.4179464722187463 0.2913060296410564 0.2789380430805361 0.6654611613206537 0.7729172505031557 0.3746209065340068 0.2762776371578563 0.5733987539899267 1.099128537312864 1.0486992572550997 1.5000008442745922 1.0222021393485443 0.6680250263836051 0.9547549402274468 0.9970860341786565 1.3851543622139513 1.53845293722889 1.134882431404338 0.4486052450927443 0.5014135069304685 1.2488128698358076 1.1844868529890848 1.3444758519314333 1.1220103473090537 0.7022953027816969 0.3672575168824629 0.568798327109646 0.603052179249648 1.354027645502717 2.04379566874395 2.1825254216957863 1.9680630631190281 1.4199850945824797 0.7545251312832417 0.45321064514757214 0.36579977198006336 0.2653767988071795 0.3567743483765793 0.33866027624671113 0.5128179316364155 0.8197959253291145 0.8367300703521013 1.3922040096293062 1.3139254921245462 1.9243206610463701 2.1020229631599063 1.9506074134692881 1.3822242088345105 1.0336450353727973 0.6920561884141027 0.6287212770742144 0.4418449722551388 0.5187527235666604 0.38909301929380236 0.5244450402460087 0.514019253577793 1.1508673359201091 0.8313356224014993 2.119063714749663 1.9271383532060706 1.1902594585093424 0.43624768397483693 0.7454639146617381 0.6519591862773434 0.4348210624493997 0.23488105370267237 0.15968190495049764 0.25205238533572405 0.26144480407492693 0.4363396419586785 0.5724376223844618 0.9608508301099545 2.274093152155986 1.6181516011644286 0.99276833114871 1.078371515301768 1.4111197336838934 1.205243060825853 0.8571594029646453 1.0422234591470376 0.7713082829435256 0.529879504301279 0.4714061744785439 0.48019468218144895 0.38518625020725916 1.121699293174677 2.9955132235758057 7.070557880205347 8.173592089922789 5.562515171466076 4.490652462186928 3.9443143451803633 1.6206939534748865 2.3345251761784396 0.926987204335802 1.9152446069041869 0.9276666994949322 0.5684878052819885 0.37102548331662705 0.28125481772737276 0.3049782605241412 0.16876822020627819 0.22539452336769836 0.3857301118640617 0.674569212345827 0.6042063824267868 0.4921033638172415 0.9462836577409628 1.100370279799627 0.9388690936154693 0.8134696068573983 0.7841418252780299 0.6567172217616316 0.8265951251495329 0.828610077950092 1.1211120021929044 1.1461269273554489 1.476164303483256 1.981679851729847 1.6076887710538494 1.2416486662146886 1.8184847786909182 2.249335416294847 2.3467930836147133 0.9058204437044465 0.9196482507530046 0.6972081004267325 0.39886431612790985 0.2937044378090174 0.19952605753335503 0.32380168189007197 0.435195940013291 0.8805394196713392 1.4547019040353406 1.7804648174315285 1.005472192519998 1.1620110201148992 1.470572409277625 1.5602823180452716 0.6156599365800699 0.7280538897635558 0.3528391659128178 0.2880894012015919 0.2104719951750603 0.36646669739097804 0.4354049376256841 0.3922583680861737 0.5876703717065437 0.700279868556008 0.9013231834962043 1.1335335135060414 1.0740057336579139 1.1812752696779831 1.0333002597450573 0.6040442912472004 1.7927933738899613 2.1627085028348114 4.919363665304975 4.004624487533536 0.750421241208507 0.7813073758565977 1.1910834705847648 1.8100409261028139 2.3813999287770566 2.3392729631225566 1.7283614107870091 1.1274859991923665 0.849462059985863 0.8268653541232199 0.45140253057355934 0.5221280058264557 0.6240512365944172 0.5354068180251225 0.2898270992608914 0.36696077266718163 0.656814124150667 1.1091829235632364 1.038539414471869 0.47727432204631937 0.9031565389249661 0.6699262965949556 0.30785974235212293 0.45376986658718266 0.751571576163826 0.6620319007054167 0.6185814162101457 1.0123400075584672 1.118959733980301 1.1471674347858356 0.9853143024777429 1.4868597466171345 1.4129971099921332 1.0861458078414643 0.8842898271787846 1.4167423408864896 1.7662175897405936 1.7664092251117622 1.9552342940045362 1.410833725984598 1.1021245609251324 0.5835257751774656 0.7667464179063527 0.38278167367872973 0.3078758128924604 0.2805062917580673 0.2894421168104947 0.36772168195672206 0.4588751766634521 0.41921728098756944 0.5098628818546799 0.5744086840347913 1.0433445592021662 1.0097270805973715 1.0895251360266622 0.7723076441533501 0.9493394469239008 0.9557721051601172 0.7197341753290978 0.8873292512915869 1.0476815250683322 0.8581055775369535 0.9529336847911807 0.6383992907087207 0.40856931687559744 0.42616041709534497 0.37523742246417063 0.8117052266252462 1.382834285870097 2.3150123082789262 0.9074994194437925 0.5589287708564127 0.37549805226537847 0.22981843696197926 0.14608905203491876 0.15654913757532243 0.2845828944602955 0.48640985896943134 0.5902866896655442 0.6699006496272912 0.8860788391311922 0.887127954207055 1.5633432520055461 1.7774455314023474 1.3954374955656526 1.4233151551729875 1.1141667720374149 0.6127820574710742 0.5619575868254459 0.34064972378400554 0.33360681981695883 0.27083039601470865 0.3805353067088055 0.4610597843378735 0.6212717506799483 0.6405481750160008 0.9045125452724735 1.0096640655745812 0.8846425578634589 0.8710117139294205 1.2798375965804556 1.4569651348562458 1.2949075464474946 1.1678859315431476 0.8310848031575185 0.6836997694132346 0.3920750197415075 0.4131741387973722 0.3448563044337389 0.4223513561427127 0.48107566956218534 0.5080130905893744 0.7390706891334446 0.6426512406203375 0.41122918459734337 0.2494787879017886 0.38313115255786784 0.544948547902887 0.5437280528261696 0.7993526832097524 0.7456621481692252 0.6843513052707042 0.6869434238518688 0.6428271223895502 0.48278563231503185 0.6817909735174902 0.7331815165717326 0.8238609541609235 0.6840448640738888 0.4223369680233922 0.49755014375653533 0.5283859526652525 0.3976960469183078 0.43787671816417223 0.49964193499048815 0.47684265370253975 0.7802923489686039 0.8327875657702899 1.1218819550737205 1.0336389003766506 1.3581587025184894 1.5585069283480975 0.8368142246103769 0.5319154074362252 1.01177532529785 1.251967644430403 1.7156952665402028 0.9033793256086129 0.6311054312372031 0.45671509376532576 0.2704791705741985 0.19045961924601287 0.16150198400798668 0.2185495505023282 0.3497958595177462 0.5911586628594879 0.880472848097495 0.7897108796824153 1.2161451953896203 1.2533221095236828 1.1084121951801857 0.7772709901488035 0.7162210114810628 0.6708963767327375 0.5284785733374889 0.3442817321539782 0.3006861088686367 0.22726867179363275 0.3798267287742289 0.4537036580542801 0.4098368732001866 0.6692990677355947 0.8372129487368581 1.2204026063317028
1.6196559494730185 1.2828881728734063 0.6341791884350053 1.0 0.7504560968754146 0.7568205863554731 0.40681534205980596 0.5182670682059861 0.3447338445264869 0.20907246630547052 0.13004459872419274 0.43761363673825915 0.5309716670559236 0.22567045508944297 0.1445026504184394 0.45285505912539015 0.9185732043412644 0.7992563469055529 1.3705893130862614 1.0976601261826238 0.5499707686663874 0.8307885210425215 0.820837639980283 1.2918086747131898 1.6350029570337843 1.1941284489605926 0.4148019422342363 0.525184779026901 0.9974078201413634 0.9314584701186773 1.4315504815071962 1.1166508238289632 0.7807562061786097 0.3294468811506992 0.5586886590794433 0.6572647474424648 1.7073066013568312 2.6531605604921995 3.1158262913388 2.7107823204046815 1.672456065617161 0.65356922778113 0.26628845682865404 0.17988853349708442 0.13470680930774923 0.2168273135152092 0.19560704839521492 0.3234057890808503 0.5927183656556655 0.6278878746284562 1.2253717124322228 1.1221753255740037 1.890531132461279 2.1930065302096318 2.087900104044238 1.406078019157253 1.057811301533092 0.716045705879748 0.7173159057468272 0.517390824535555 0.590818745525277 0.4195267323664832 0.5318495513077844 0.4972020240932756 1.0711800039753767 0.8002711055293678 2.3318067573092143 1.860734916110978 1.1263700706242228 0.3359237524631884 0.7881489516005961 0.5515615177507949 0.3897162560241784 0.1630604150902137 0.10123383652830764 0.1545076313898779 0.1958398974053357 0.3583210389543471 0.48081646346334755 0.8825299699313529 2.3668221424375253 1.4296401442935884 0.7705850270534227 0.9793974524833139 1.2742982538299361 1.0153947290544725 0.7091905436905396 0.9714529536797402 0.7077975470907896 0.4518983048143967 0.32676406556981263 0.3030633191823422 0.1850374070365449 0.7298866215579882 1.8686963493462545 4.288406588346146 5.211859482825399 3.925470679230232 3.3809119125687017 2.9061778964985368 1.0641301860440606 1.3137022214562986 0.5288501020677242 1.5041237806120544 0.509173353476639 0.2978072832578876 0.1513241300923575 0.14368696600422207 0.14170942979265816 0.08746910488500978 0.14086510038753275 0.33886186371932536 0.6534700160730962 0.5836149420225034 0.42279283413012464 0.9206401686249261 1.1305106764025044 1.0160759995443518 0.8674122242557197 0.8602690742969307 0.6673106603709692 0.8754649755920397 0.8166044590209559 1.1407653082754017 1.1561294295873776 1.4786223158209764 2.0880119715650687 1.6983350096518168 1.3773140566860733 2.110282580350891 2.7386597876323946 2.8918178267909824 0.7631018529417657 0.8304264728604405 0.6367230217818232 0.3210639703410515 0.2193912166827181 0.11787086204556506 0.2402718924622673 0.30739253039098363 0.5736445194769851 0.9661883136292486 1.203164717058529 0.9366596431988342 1.237819584512754 1.808335462281194 1.8931231255629948 0.647616073756404 0.8071705641956254 0.36396814757850476 0.29157403568943496 0.2213560832018727 0.4708704935360712 0.5757585344921073 0.4994077559384721 0.6630621882156826 0.626404714945192 0.7732496227586744 1.0129247731615167 1.2373862618265439 1.2811500483599003 1.0166259321810605 0.6787150899551493 1.8160421885079892 1.9884521434291045 4.084426462655645 2.849502101293419 0.43308676692401377 0.6555645519392401 1.254990490437778 2.0160616840342382 2.8661185919464423 2.6155769317857627 1.619800043369771 1.0277061196953987 0.7126851536092833 0.7256074597582272 0.3461888974349804 0.5047595391218042 0.6595093170528389 0.5570302910020091 0.28159868285508366 0.2412057056123149 0.32038084197056177 0.5225762050116233 0.6143511783117487 0.23157469007687656 0.5303851489189001 0.5770098507429179 0.36648779821460836 0.6788072185240953 1.1114815333938561 0.9640653444349128 0.7826066888476447 1.2142382349856937 1.2997018951759338 1.226083100321885 0.9136209694556825 1.0896134433043982 0.994357862691369 0.7817692254020808 0.6032663711419847 1.056513515831341 1.6602895393828379 1.7733857408068063 2.574984353463375 1.9535016964749108 1.6746318445185395 0.6703773219853819 0.8452482523023229 0.41025136702240106 0.293447517762293 0.21895209353582723 0.2364074024747921 0.24083336144386897 0.37878573752374706 0.39236438614273067 0.43674511051112397 0.5380446603362918 0.7693533903715197 0.9363824343990824 1.0146024807570815 0.6093698655533056 0.7461822190581078 0.7068317129537578 0.4751061773259495 0.6820213142530401 0.7883920175427706 0.6363938861488654 0.7793967304931114 0.48295821759759494 0.3225022497374141 0.3551741270873563 0.3124146870679498 0.8546359451862189 1.383095009617081 2.637583140411875 0.9151884023054845 0.4457898243925857 0.28190263497741497 0.12566525701429987 0.08538969855499198 0.12400924433224776 0.30360884071975736 0.545222593122192 0.6766019950454334 0.7879977789097585 1.02651228294508 0.994910029594829 1.6943856236921113 1.9397218545197967 1.524801921046502 1.5663178848750536 1.1797679224142708 0.5905000857695418 0.4802265808765264 0.2626430371014303 0.13874683679457975 0.10272827578091497 0.19287573175803455 0.27945869091506914 0.4697373781624185 0.5003743565224127 0.8886922204339333 1.0076796144475004 0.8022080352276263 0.7378754442429619 1.0809042000001705 1.2475435834054684 1.06236093790554 0.9560837489796199 0.7031687617977279 0.5433736996966746 0.28425043127121563 0.296351134527639 0.26993253745809137 0.36496480654820995 0.4602212541591763 0.49283554194718276 0.8284723644052837 0.6862360556569973 0.42665479457736866 0.16290889057607724 0.2558919094738763 0.4390474470649922 0.4563719380706245 0.7641020585077909 0.679232737602162 0.624493316523363 0.5660526538405768 0.5133807270220182 0.3422347859841096 0.5449120270953508 0.4944336396556807 0.6069125374886283 0.4942571636502081 0.19137413285699612 0.17448835894365305 0.21942120907133061 0.15554512528796816 0.12065949340115538 0.21391523878553736 0.3347079672542254 0.7013512449299282 0.8171613929781838 1.1650441701505823 1.0580160772063107 1.3988618423687489 1.6741775879355114 0.7719795205296439 0.4660343872954324 1.108156786816055 1.602115448151722 2.276084454176372 1.1352366868335364 0.7162799969936038 0.5014203552594235 0.2583915139683966 0.13645509370611017 0.09013102449383917 0.14089696663133663 0.2518223294741772 0.41348488882517126 0.7946592022951146 0.7245825465715563 1.1187410861427176 1.0776414683763764 0.9265991244761896 0.7119974235850037 0.6825383536309034 0.6063546113571779 0.4582886711093007 0.24527854462510415 0.19275958854413447 0.12857904993793423 0.2635908522353911 0.3532855268397281 0.3740061758755059 0.6615038126594203 0.8128172008303661 1.297622377048248
1.422624964022606 1.0473702742365627 0.4896583537978977 0.8437977029620575 1.0 0.9691854398039502 0.5646751900928545 0.6405800250385804 0.511723056724154 0.3314780156483527 0.2724149720666512 0.48722745109823273 0.5253416065310476 0.2686372932607393 0.18763214187011912 0.45839758017260535 0.7431034016776991 0.6145805053121699 1.2243113077874255 0.9956341100894955 0.4575613755463238 0.7700898519975583 0.7953169389003187 1.159413467865951 1.4997047423033019 1.1143252543054252 0.371797211860689 0.5388780951141737 0.9849053488838874 1.0918250853123226 1.3958824881443823 1.0865387958043449 0.800599411450538 0.357277934922742 0.5265873151619058 0.5736540338841495 1.4625680091573598 2.26903281591224 2.580519646866394 2.1654789673949644 1.3826319415895265 0.5416767313897288 0.26487775048904205 0.18919736848205596 0.14668139587285578 0.22285034682466223 0.18682531820694104 0.3036026059242272 0.5640160548710936 0.5510706614952349 1.0403465710936113 0.9497671711093343 1.6313984643071873 1.9483120955854019 1.8386446947054633 1.2152262250738193 0.9231310941478823 0.6432387692483109 0.6632689181865311 0.5098271126382111 0.6011595959192316 0.44169379003164083 0.5225040269919823 0.46816794030771897 1.0614088319123884 0.606613751112923 2.0159539371910933 1.6468695921605156 1.1145304599384045 0.45374022526381025 0.775262298893039 0.4970264456809234 0.36951979080514774 0.19793645161899204 0.13757546903373954 0.186095673190675 0.216496126623943 0.36415306414489274 0.4530852674385043 0.8198000753983384 2.1645623483821588 1.3696903897108157 0.9952284805700848 1.1665114569725346 1.339620180686493 1.0546229972745764 0.7089837023505866 0.9514524829094585 0.7210968240542803 0.46108707109030433 0.33991157298011526 0.24676318929978538 0.10757048691347128 0.5164652188866495 2.0566422090201883 4.68914514435298 4.273360317299163 2.6515834546741153 2.4113053125163084 2.3157839374086833 0.6817519286002263 0.7533967340539779 0.5672259670133961 1.429075645186532 0.37864512642189685 0.27394477368722925 0.1416329166189624 0.19494477569844254 0.18121641301716623 0.11523810257334666 0.15237578954966186 0.3143691247117003 0.5932312106697474 0.5760950880404399 0.4177312197782553 0.8450820214090117 1.0565916558828352 0.9759329826260895 0.8366473718127548 0.8309296664719076 0.6443860341458172 0.7985952652602952 0.7442591465050322 1.0206787882194366 1.0334425137999041 1.3238319202352578 1.888459440340409 1.5377198888810542 1.256674490290382 1.9688652738984909 2.648105795773271 2.7680993000865484 0.720792552325762 0.7453700905077879 0.5863301717035848 0.30244157257468335 0.22440262786934803 0.1384864335251599 0.248641569670586 0.3221552469120264 0.5567849692555557 0.911966348485188 1.1191582385312686 0.8359540825551471 1.0400508767423275 1.579195439040064 1.5085717381861523 0.5558973414519564 0.7126703491860615 0.3551158938165802 0.3095415899803603 0.25906672683574367 0.49264542791375543 0.6360701175841295 0.5289817952711005 0.6093047065576614 0.5332263419104588 0.644345199710092 0.8785875926165466 1.1752541610108 1.1745965427739433 1.020105820246757 0.7042565326492131 1.7662769085706307 1.862567516345129 3.7256549680271576 2.686081132118844 0.454965877065284 0.5801950729829191 1.1879367285229303 1.9102124817565411 2.7370701298715674 2.428497873396672 1.4432693343126015 0.9299178591885591 0.6591549715634863 0.6783486085683283 0.3272319351562617 0.4779113573699893 0.6257334302956958 0.5546361641461488 0.27690657178571604 0.2969436170849456 0.4724749030335714 0.685397699715475 0.6101184809536141 0.2679222273504156 0.687986016885551 0.6960334482389271 0.4067991861910129 0.6977848567039611 1.0989545553715299 0.9450667448468102 0.7532994811171579 1.1559467360782272 1.2082805800819618 1.0970537475758018 0.8168089612642092 0.9267797682722664 0.8734697995141241 0.64422969113553 0.5523604678021046 0.9622136685688037 1.381955760533291 1.540765357941882 2.345345337314606 1.765681815024562 1.606893430019482 0.6406285817659472 0.8121011537649886 0.4279609409393985 0.3332585937864967 0.2654611568271621 0.2895092239950476 0.2841894691666025 0.4180403814566827 0.463818968597144 0.48893842824050404 0.6181320267449362 0.8065568194978702 0.9092438915002525 0.9545862113487561 0.5894379257962795 0.7012136312613116 0.6491975433838212 0.42985512732662634 0.597000596744688 0.64575586660819 0.5509502581818063 0.7541435525479971 0.4918784362295954 0.36530735456493413 0.4027307701298834 0.35150963784589156 0.8195973484514022 1.2820439821017429 2.3614517978537832 0.8008406064654271 0.41960288782611754 0.30248128374098066 0.17645167766912453 0.1406369217918555 0.17437196981691694 0.3434558770134789 0.582955893674817 0.6894278237683633 0.7615583487235624 0.970189833830939 0.9351605649617313 1.690572157003515 1.794413360835838 1.3545342790387904 1.3261775563172062 0.9646594097033927 0.48330216926714376 0.38426895309268483 0.20941306177268862 0.12133604110379818 0.11198634737738261 0.21538971186335173 0.2966137660866936 0.5043830049289119 0.5369357815528605 0.9193718953927237 1.0794105515881414 0.8347458324611631 0.7075228753957418 0.978744443722894 1.10425339711319 0.8937248780173838 0.8241972390089959 0.629744022762524 0.4825712468704739 0.25981680071993735 0.26897552915710143 0.24621352295316945 0.33478015118162535 0.4346535378584939 0.49443879474212926 0.8059413020326635 0.730525054915031 0.4923065967721835 0.22854525394832884 0.3165951810219723 0.4482233973637781 0.4342434773401838 0.6837931538092321 0.5906518251148415 0.5295720031974939 0.4634397680308927 0.4264949572231982 0.28722409549383393 0.4489594003472968 0.4446568941061592 0.5245803261229567 0.41911933135281865 0.18074581109833665 0.18986788676206462 0.2435719912381473 0.18075293277156415 0.125983960522038 0.16167790130534776 0.2619745166690078 0.5407168439276346 0.6446724296002625 0.947760762629792 0.8861971912319838 1.1743155592101326 1.4570790465944694 0.6722879547203248 0.4069585239609299 0.9834467812124867 1.3764479794401114 1.9562262427653891 1.0874075558295153 0.6959812974948042 0.5093422258512056 0.26480750415879145 0.16778266929598074 0.11630159217510781 0.15356550266384142 0.23755334933672798 0.3761697998070953 0.7320702449482235 0.6891001686199482 0.9626523706329455 0.8740621789229114 0.8888053409393273 0.7514893168725468 0.6879216240831654 0.5994815541562392 0.47889277619948806 0.27718543031848497 0.22563452964321706 0.14686373878126985 0.266631961337284 0.3115146833847344 0.33065182155110817 0.56706816004535 0.709488663247461 1.141528473676537
1.1417806933426564 0.7380803492319361 0.2687697456075972 0.4190998622374849 0.4773296519209131 1.0 0.9328478984090819 1.0467836514094995 0.4535077418837607 0.275338736315672 0.2157754272620025 0.4084489472766096 0.4754131245619717 0.21543703879705395 0.1462419868352163 0.29076574332539273 0.6140891469921745 0.5837479678513984 0.830859209826474 0.8414049194768844 0.7320766674421562 0.9935255389363188 1.032526944057983 1.3017698749727806 1.3968596165684792 1.0675371556911786 0.5513965422955338 0.6117876544297937 0.975235981133386 0.9549465994159574 1.168883394852759 1.0135780175147573 0.6938665869008955 0.4899014722775574 0.6107214597276454 0.6223177625814553 1.2420139966961663 1.8198032872324998 1.8230511267302705 1.4724877603488884 0.9154738562342638 0.3175615503623807 0.12269750131156265 0.08770415879329568 0.1531072962426407 0.17441393856687507 0.11893386202050298 0.18150873830674955 0.28037447965879275 0.29627034485535647 0.6080121278662013 0.5959333894634322 1.0628601968019842 1.2204674984228283 1.137024525113221 0.7433289712146485 0.5402876818149327 0.34495737421724115 0.36972632877626965 0.29221273274349935 0.3586622448347021 0.27651257834181814 0.38620169615163963 0.4107367372001796 1.150782836337291 0.7399442565161425 1.207764227854928 0.6959339809444182 0.4492119066235501 0.4425564042013668 0.4634799597063302 0.3351316519034541 0.2670682061674184 0.12966516190585828 0.07700591615946137 0.06314529419694577 0.07696710833460405 0.16501086608153887 0.23436563496676502 0.478558849869677 1.4548748480371545 0.8168965960744202 0.5812888082120519 0.7788959485163123 0.7019165630964781 0.5267433537886657 0.36701099225750355 0.553368125137719 0.37043407591261035 0.23518338603623104 0.14889805701653835 0.1569110587356227 0.2022655743742749 0.5820125434385499 3.0457800477914945 4.239266592525082 7.627070529341326 5.354388131531375 3.6164038973264647 3.1646615727066445 1.5521214303873256 2.016674682480458 1.917202429304506 2.3296019462741677 0.9720011223874179 0.5071462037686464 0.22335945405608384 0.09387790931763411 0.07015788984168889 0.061115423770485615 0.10242775634869584 0.2141412339577192 0.2977247805105674 0.3561727251739721 0.2883644576410082 0.6126566003013517 0.7399822806261279 0.6691974980800743 0.5546440729655985 0.509341764407878 0.3817140756783965 0.4557794189105763 0.40314673399314005 0.5787834362879299 0.5748437179545239 0.7241037652762915 1.096873833149692 0.90393862302513 0.7534674302531912 1.1762068672437236 1.54557505097617 1.4785982529194814 0.4571393975082131 0.414865810740941 0.31008647908027376 0.16352814257290316 0.11551747208252544 0.06404515219330245 0.12322514501683023 0.18390357885238776 0.28302175287886416 0.41892021906269655 0.5203001021227885 0.4719684783297701 0.6884055478473597 0.942129703371811 1.272135709282602 0.5404559431385594 0.7216386734078768 0.37463241826762866 0.33048526580743737 0.232402870093003 0.3312557165438341 0.4154790532288366 0.3051519838766825 0.3509308567359033 0.29799963048338446 0.40205180015000597 0.6021494528285967 0.8151801833260064 0.809151745431809 1.179456468027065 0.6469535461418882 1.3704476767988494 1.467446461982253 3.4797973326539235 2.8251572844551047 0.5753465672223936 0.4360305640050202 0.8488442960519444 1.3595684682551286 1.8710107870081225 1.9035331213715962 1.329094875712197 0.7367334468055599 0.4817376762437964 0.43106841085682696 0.18709369332191678 0.26922440769526923 0.34920762319198323 0.3199932197241286 0.19304927432557367 0.257673493765067 0.46732652476720155 0.5967368631534375 0.638341919310624 0.2645052524626705 0.7592874793504788 0.6880330757842029 0.32568705886262966 0.5605796175181219 0.6470133367929316 0.5530579808755705 0.46823927985612124 0.701839775142944 0.6869835585004103 0.6517178329796779 0.581273009546683 0.7346649974408663 0.8453936180591408 1.1364101319388662 0.8170551547522903 1.4603234067672854 1.8565496655486011 1.8316007252980595 2.0492343791996914 1.619767847320199 1.4592685949287343 0.7596137403564379 0.6907756501226602 0.4113121864300741 0.3779672226252526 0.39296445373720174 0.3990502015843444 0.45472417098708 0.46305514801431036 0.5131499792664796 0.6439707497577019 0.7909395306279514 0.7460825240551211 1.0581716592803994 0.7021221223095615 0.5396951217473651 0.6734695874340674 0.7288621842501036 0.5519264599018149 0.7367615422496671 0.8316927954323732 0.7663067451639809 0.9458304013932624 0.6795200486140035 0.45375294244433895 0.3849837975672905 0.29160694983999924 0.5408700358944308 0.8776760074637772 1.453954792238338 0.7085971960764731 0.4896121207532339 0.28514996498561584 0.20901251183530717 0.15876977855576083 0.16221974501705058 0.24211622333206864 0.41424381207071453 0.41462209710467945 0.4187316691179075 0.538491256489499 0.5277868457791648 0.9943723681797434 1.0520676612387765 0.8166827859615379 0.8779757866203916 0.6576134073596107 0.32862402178251626 0.3063506554934032 0.21300963979993653 0.2442816895580558 0.1621141182905941 0.2151266495849332 0.18885166381133067 0.3069358659332977 0.3654648148451813 0.5366754954894566 0.6178524830765626 0.45641048173188453 0.39338986252738195 0.7425526363606669 0.9060188195395367 0.7335170395837519 0.6367318154721927 0.4113237394332834 0.27898033285348195 0.11300798238160792 0.13912386553453918 0.09811887759882347 0.17382481933701577 0.23049411430955588 0.2927039640923269 0.444356595170392 0.44230206569865793 0.31923003859915866 0.23030005887224014 0.32769836181789624 0.3798290883063756 0.3126944884444697 0.4375362602366264 0.35478403230787403 0.2920819419930004 0.25641530645213656 0.23845320772465084 0.149940791769177 0.28982285448972456 0.3106125842391409 0.4020298737933314 0.32792006133412654 0.14043244279897307 0.14604204938533755 0.2535218662854481 0.26365163112339446 0.328341304542023 0.3097750283068092 0.2376203250281752 0.40279872724083826 0.45058960215529126 0.6453213843644982 0.543727158063429 0.7157117858381657 0.9002032306020432 0.4824519652899218 0.3288298291388217 0.6553336503983171 0.8876543809303106 1.2262225932162658 0.5749185186004326 0.3818669123084177 0.2773094879825272 0.12734114632878576 0.09948598970869935 0.052621431261049886 0.1252051444406497 0.16884080236523907 0.3625136229362821 0.5359882155771767 0.7483160777051773 0.9385479586117276 0.9680696456528225 0.9773041265335891 0.6704107192603912 0.4410301097494849 0.3176387531073142 0.26870526231870434 0.1681521332110071 0.2037845132415345 0.19182110962482005 0.40562730086582066 0.46573301876169165 0.33192922590653795 0.44407563682510526 0.5373416949142935 0.8890016200973095
0.5084327920075328 0.25364525487514866 0.07489327045792543 0.0980069711011448 0.12098883720369764 0.4058316379266885 1.0 1.550789486498779 0.8065111550392645 0.35158492963642524 0.28498646456904614 0.3069683893610841 0.3949117809646913 0.19762645614295107 0.11752203693770069 0.1377246336312054 0.25951017379818786 0.3722273912732316 0.5795620899310558 0.3630797651846615 0.7137830950205224 0.9971090214830408 1.5823381862446695 1.7864294565833787 1.4507178703730081 0.9461425262992484 0.5941585685290219 0.4941077988745428 1.1724142292754443 1.0904094640239022 1.293350154064683 1.3574215289897493 0.7374512877656657 0.6158083549410429 0.4534310319669053 0.2671112653715883 0.43322548340639744 0.56395660054947 0.5210792614014771 0.3307481284289701 0.15695823188714744 0.042925582936567556 0.06661052522003735 0.044202563510889234 0.10894161677683672 0.09506086563892407 0.06679171949457126 0.11320873806002058 0.12918556123412492 0.10566284579951664 0.23309775872161154 0.24840208045111323 0.41530639696557925 0.477833561057675 0.37061089011767334 0.237373268674124 0.18314244443438743 0.11538379071233593 0.11425107551550971 0.09440764208472004 0.12258448408139644 0.11051624821655544 0.18159037732807137 0.1939485907707643 0.6580642786741037 0.6653867014592986 0.6006764658483412 0.24093029045709075 0.1959407123688026 0.3218426250509439 0.1966897758195929 0.16318715491074012 0.09824106953011684 0.05872009563257456 0.03650335146079498 0.023754168447715863 0.020062456161311908 0.040395967083758914 0.058782232485626904 0.1514869277214071 0.4760670833020338 0.24405034094474462 0.2558694463986758 0.30804458204318297 0.2137442669521363 0.16437202799355924 0.10982226116555519 0.16990406929025656 0.10954187132713283 0.08312237417523066 0.06261756072532765 0.12710796627588064 0.20809248989946097 0.49420690237326065 2.1954136759265097 2.6379130907140307 6.155477174476441 4.833531834134189 2.872844625865276 2.074479113033599 1.318965850382767 1.7890700507626254 1.6132240193576413 1.7618799997208188 0.8569683429113659 0.4874635080585503 0.2629044475138046 0.08237357445890323 0.04933076940648254 0.041383973095026484 0.05693469920703365 0.08642240731290966 0.0636352887020724 0.15905763266056128 0.14975279100279687 0.25603586106203785 0.3232320883395843 0.29976722238597936 0.2530902000520774 0.20673343367164468 0.16408045158668652 0.1846345006683366 0.17367949065078125 0.26072476594366784 0.2668576733635339 0.3062902085249655 0.43972562643605545 0.28702955882513514 0.24847305532698202 0.44509281190877803 0.5374737682783841 0.37870010596936066 0.20000825155610263 0.1357643321513254 0.09157296639589135 0.04706447823896797 0.039419147281856554 0.024835240016654485 0.039664817694560414 0.0811661679463676 0.1206527577463716 0.1801169259621885 0.24510081329832162 0.15179636532002158 0.25060176692823044 0.25320374513611416 0.540179918401111 0.24844334368392856 0.2988809729705804 0.17726462398648812 0.1698882060805845 0.1222282665383264 0.15806307113348603 0.12027911932437442 0.08265930153426593 0.08929233379583086 0.09100507130660566 0.17933289061785243 0.29320495390606743 0.3295041965715759 0.40237390795614125 0.8042998152201746 0.4672865532415299 0.7436837453123687 0.6397557425709554 1.5637174631584896 1.4539178603680698 0.3716493889210172 0.2154884403317255 0.412061039748945 0.64459215309164 0.8364015789704915 0.8530171201781934 0.7505821679819902 0.48819308506084275 0.33665759184326416 0.28804242451605266 0.1375666308530517 0.14293980369364465 0.165160176286881 0.16096562359562172 0.09856237063433539 0.17912527079670487 0.373520699935626 0.5212145330614842 0.552560583667988 0.1918735127124302 0.45708402563354567 0.35729134117514183 0.16144762090269546 0.2434262322824227 0.18411389713391116 0.14490275490353405 0.14231477462917075 0.22752136424078184 0.24591378148126977 0.3557438219069465 0.4852319482773707 1.0829611321062136 1.1492116346809262 1.3697452399367942 1.0049464649249094 1.7068620330627842 1.6647393185355888 1.534964849855594 1.3750698637238428 1.0266076739277799 0.6138722839522078 0.38461783447596604 0.3265814605238183 0.22804322291704998 0.2391819495755379 0.29194952564973214 0.3047838263057184 0.3637063327383784 0.3259080797890016 0.3324594069521113 0.4212831199284162 0.4531732145328048 0.3460262591221985 0.6099277989782678 0.2855250913179843 0.258866181030044 0.40581108181410613 0.5060789519137594 0.4011835170786865 0.5387419278841395 0.6800245120556329 0.634474885913838 0.6431945098875708 0.47108142900401345 0.3267385770491651 0.21748664908079393 0.16393866324873063 0.21058003068970887 0.4082561860973899 0.35294674471533866 0.28255265997631795 0.3109048159812211 0.18506236661820316 0.15109037362698205 0.11286821129530349 0.09354456841796598 0.09543561865235507 0.1396775775589953 0.1013947432630705 0.1092430277943581 0.16855958054412015 0.20426859270146858 0.2504727081509628 0.2995031596165809 0.26613510470377405 0.3186459507020563 0.24857442609099245 0.14843247734443304 0.15342322172648018 0.1352561991168578 0.24602149673057983 0.1546234683564096 0.14712382943593613 0.08203490275543375 0.093927825590026 0.1102334755919531 0.13315966827647518 0.1515630004322506 0.13092639850606475 0.15456271050404688 0.3328681764644116 0.40513143216300146 0.35020251445078227 0.3240507247160796 0.1889499812449209 0.11805474141093263 0.04056119496612959 0.0515395501196419 0.02120337353349102 0.048920310831786475 0.05991436042173574 0.08733010560565578 0.10813585933075243 0.1262829472116349 0.09678180393892231 0.11091651610710573 0.16466548007843762 0.17240477593789016 0.13234803979060306 0.15765119543925465 0.13272630713821867 0.10402695399465557 0.10105767373646057 0.10363737982534425 0.06666085156034067 0.11972259081223935 0.1460920700688138 0.17285324180065612 0.13559390587396108 0.10337522075833595 0.13833199547570968 0.20282461101829613 0.2440071903740831 0.442532616175439 0.34193343429462464 0.1491071457667193 0.1929263859898296 0.18440671533207237 0.25489160253608295 0.20464928025536205 0.23794661441837 0.3177348193582192 0.40954053478038116 0.44618835663511724 0.46960671884919747 0.41035444428592127 0.28000857372680443 0.14313291870736014 0.09890605773358424 0.05703932875160286 0.02481667808283398 0.03577909795909576 0.023925112945856853 0.072020862988605 0.10942722465532746 0.27944546569575984 0.3496647615500698 0.32222425877062666 0.43348208687330714 0.3788039363911793 0.4271288100000565 0.2752274969942115 0.1781119178729065 0.11928919033218754 0.08419509530954057 0.06446673727097564 0.12194643116699205 0.15684870439039533 0.3513858388804304 0.4021424761303558 0.17536869046797826 0.18349423233657278 0.2508515413094647 0.3574511701480335
0.13565127896114335 0.06963346610281625 0.02874294690695614 0.03125088159641973 0.034353342815838496 0.11398324314437493 0.3881520311758464 1.0 0.5746318582577281 0.23260306819560617 0.16365722652665568 0.17854918163785444 0.1869273021415003 0.0725513648539344 0.03393322613055948 0.08392403642624477 0.18737801040587956 0.1720906014742037 0.2575095917857387 0.1629844157971191 0.3368882849310375 0.502563826055797 0.8859286375563739 1.0425340432469592 0.8690882418886741 0.5010938601755643 0.28823972921313934 0.3140000666058113 0.7897050356347479 0.7732795773103239 0.8596785173519267 0.8642760107053764 0.4609117637464902 0.3445111822780089 0.20652046882313607 0.10862327278703232 0.21154354500096464 0.30276619845562663 0.32938194295456935 0.26153271675382245 0.15034361624550927 0.06393533958148227 0.03721108335318773 0.025672651893405264 0.04535634851826327 0.0454185843853338 0.02683673949249118 0.06002214498190964 0.0815179661818379 0.06040872921753674 0.13302831004734725 0.13634074997007617 0.2136066411798221 0.251986332572143 0.19057704367145128 0.1244436222949754 0.10059171318809375 0.05998701302829383 0.054823922599962514 0.04212174607269072 0.04949064063440484 0.04154482931326303 0.07074746732309183 0.07194695241479618 0.25653499108319516 0.334709794628502 0.38526111789449224 0.221889170878986 0.13267801222168255 0.14592028114506728 0.12457529722453808 0.0838023202607143 0.03820648411902585 0.023752473107768513 0.015636670021945718 0.01942704964565992 0.023627402740973323 0.03943196102358706 0.047342082101107484 0.09828555538014583 0.19802842325954978 0.14915900905013346 0.20589782508057855 0.2507395717575539 0.1908231480344246 0.13805679322166658 0.09492753243631291 0.10755075856004626 0.08730361514965039 0.0693044143310351 0.06940474810271852 0.1056268861221703 0.10202874489212652 0.21539514748628935 0.9046331221208617 1.1839262108346769 2.735793397209727 2.1541854854939904 1.3771614649504795 1.0434287206076265 0.6650001388199434 0.8787489971290249 0.6413314899483975 0.6178295981214832 0.31401241684673803 0.21782725029276467 0.14338741305234556 0.05575446545612067 0.037430272388880984 0.02355431133578035 0.030041199642602073 0.04178799907190305 0.04572928407760634 0.08401655057817307 0.070395889688853 0.10710769838715026 0.1364047405523363 0.11976618498737229 0.10751894695896677 0.0947015351904069 0.08864617239015084 0.10072076935384874 0.09930073353056548 0.14562920603201776 0.15386528594666427 0.1988730781939081 0.2568850872500322 0.17229448679575868 0.11968899089140767 0.18806177731489424 0.20000455963940544 0.14827351578169726 0.08925817507624431 0.08563756749402832 0.05678694078829691 0.027181501811822974 0.02620063160474234 0.011465325364086423 0.024203913454184513 0.032397783997422075 0.04294996397049971 0.06729072858088306 0.0919076580808272 0.06168358163164783 0.09582768666559645 0.10430140702240007 0.23683279619735964 0.09057356601172521 0.10643612133841268 0.05984275635498946 0.05715336171964532 0.039415843428320343 0.06379499418976932 0.04437983637576926 0.028827105845497247 0.03431194724907225 0.04189228825302946 0.07113192502069154 0.11788632482091149 0.1324856562991212 0.19239963728692663 0.35075260857704266 0.2731633656250534 0.29645843576761394 0.15369826002650194 0.23768251765760753 0.20084688583380003 0.05083201831247448 0.06881724831132065 0.12972946764835291 0.21424717549580932 0.2941353635627269 0.23776796885572216 0.2626591281339158 0.22070935371797 0.18264108753627 0.1728074117057572 0.08756337018435198 0.08191693531769585 0.10727393839735674 0.09157899592029604 0.05199305391990208 0.10259774832712797 0.1841221725190274 0.2802705568844289 0.24552317511573465 0.0744455995958441 0.1256076285536736 0.10712169925653729 0.0751696849070694 0.11959778203142678 0.09553655097907139 0.06656107489445526 0.06000556729411508 0.08406663436001176 0.11854679226525278 0.21227458923250644 0.2925084254394834 0.6923694215523956 0.6962786350663889 0.7392984917019454 0.533702697616449 0.9055730001100164 0.9096034009024403 0.929484885379435 0.9135707493244447 0.7302507735568577 0.565272296097912 0.1856887976767268 0.14119603505239964 0.09370541260740949 0.10265856035104637 0.13066927332520645 0.1309793514017625 0.16417757177373418 0.1358990761182242 0.1208153464152084 0.17896418158839789 0.17717346586094676 0.05610279396458077 0.24784977057895047 0.09348996198965771 0.08509701096434244 0.16892859716819347 0.23288593238327648 0.19819755739829092 0.2714500759517173 0.3425509630970979 0.29582717592168906 0.2676039899880544 0.18661500836235875 0.1263021061594811 0.06910850070074459 0.052494802137106646 0.08872507763343554 0.2556782879823945 0.2930105451852848 0.15957707442994354 0.16068058881238403 0.08582367319389228 0.06490898649884808 0.040357335381440436 0.031631150432557806 0.030557904823760765 0.04317997266454915 0.030808092489330762 0.04956480413457428 0.08527656758070144 0.10771940989607576 0.10162508117893156 0.17907720323953674 0.17184706084760668 0.20224500378770938 0.17409094132764466 0.10352244247131553 0.11178466360553965 0.08581839846591928 0.132106662347279 0.07949051790035745 0.06699108516578484 0.03434499034148421 0.02558566520132144 0.01713129968034655 0.026441299959469085 0.03904196276735757 0.05111249888674205 0.09450899624762577 0.1870189064349701 0.24187628994637705 0.2131112955237294 0.19701437542488245 0.12680819763926 0.08731979084171015 0.0407044644854265 0.04808083352459858 0.02803932158808244 0.04027745934784278 0.03820262312850124 0.04123494403882528 0.05208449491557865 0.04454492623146827 0.029544261059882514 0.043299968791880604 0.07363298766578327 0.08882836109673443 0.07638656976581266 0.10214992499076254 0.0984808495010988 0.08694267955919883 0.09262622698295118 0.09709606826379268 0.06999651798868502 0.11169955043968163 0.11538717792529285 0.1638203892081801 0.14520484895439834 0.09171904595201229 0.09345721863399217 0.11444064602297119 0.12505364393415205 0.25693958210374696 0.2168782367064295 0.12131846398198338 0.16636613140898923 0.15410838426092416 0.18329641376063505 0.1350624330736912 0.1690055146236838 0.19243615708718853 0.22735110625037694 0.25460168555790363 0.27854709489320273 0.26551295556499654 0.18967696958281424 0.08213073099226259 0.047727073192316574 0.018554082812303033 0.010523194354694248 0.012780230252026889 0.010677642204579956 0.03969526108901076 0.06920761890017185 0.16501639372532798 0.21591368074932743 0.22916111500606365 0.35678152296640503 0.256178160010867 0.2394156583024332 0.13146570711037003 0.09191763258240579 0.06013198924117728 0.02433558219489047 0.015302447594315816 0.039347643161925114 0.06551428455994486 0.16656962066323572 0.20330854638328155 0.08578532248693671 0.11243203281094256 0.15101040098660054 0.2114025059852375
0.20218827005267762 0.08365716844357643 0.026605403691519383 0.024306266566621725 0.03208900646122304 0.05774235040743911 0.23603970747348804 0.6719166054564184 1.0 0.5274767081920656 0.36756894749453467 0.31275600375168333 0.24600976315334028 0.13376403168068318 0.10168123411485334 0.16816308967441584 0.3209200082971139 0.21419513108612823 0.33452670104416254 0.22982074009995151 0.29651385892441817 0.4406681577969805 0.8009214104966542 0.9657693835028531 0.8522515118931461 0.4709163791827115 0.252649220133109 0.30836044632906257 0.7668913591260804 0.8575886607417608 0.9028453122647351 0.8421737446492289 0.46347771895394857 0.3006450999004602 0.18234601112695725 0.1223300431005349 0.25031138972402756 0.41110250325131187 0.5498246458789322 0.5477970796640852 0.3917447015890686 0.22685477275160718 0.12437607855871922 0.0855829898826048 0.08882711920401229 0.08685673974227026 0.06433692508611508 0.1057836840580122 0.13535268625351968 0.0837671761239984 0.16800224308551193 0.16251845871505746 0.26898203278414073 0.35291859083858085 0.30374591245294474 0.19142017246176915 0.14989352238024348 0.09050513932118782 0.08462553407049135 0.0595285345438643 0.07421815490629263 0.0607272499000494 0.09584398862539213 0.08773888550511617 0.3340808017410748 0.30014841114252067 0.5316703228411391 0.338236965211532 0.20746876329802624 0.1135682186416841 0.1360276276691842 0.051937293078522274 0.008913195815923548 0.018040297987971313 0.02550152057129755 0.050383347048054125 0.049121349573899645 0.07201139132986271 0.07727702914550083 0.14280039811413797 0.2551756223535809 0.24499349950811392 0.3224808149037173 0.41113424792873493 0.27125636722127155 0.18302043366177834 0.13458758905031948 0.15076598159551408 0.12382679354412161 0.09694029189515112 0.10789060080720293 0.12598707234739773 0.08262696198439334 0.17178150032371411 0.6595177356571141 1.0546463215328603 1.5113159238400824 1.003650461991019 0.8306945415438649 0.8319203424529477 0.45205834610227597 0.5507244477661485 0.3172237047366982 0.25909739383201785 0.1426855353369274 0.1367957944804968 0.1180945449959458 0.07155348024016005 0.06352593259361118 0.03751373281718987 0.03147436399154145 0.03350246268249067 0.06467237332246185 0.10906985004172025 0.0936276607557347 0.15529784426335166 0.19665274453679132 0.17380127368736933 0.15960601392911197 0.14572580299173715 0.13453214659443222 0.15414821326819617 0.15333061317476457 0.2077999080856195 0.2087840732830661 0.2737026811802365 0.3573654319981884 0.2514376486598755 0.18795774081540736 0.28704388809244563 0.32442256544426934 0.2116863051006929 0.13084048965913997 0.12410688767276899 0.08921234793914848 0.04922702155057011 0.04972208725904595 0.03478584650872346 0.0648272164538527 0.08179148921950856 0.14071354673390712 0.265097127966545 0.34968413617278904 0.11243696104731997 0.12173801457034995 0.12551690714153332 0.22714881204270512 0.0756307762472146 0.12621113245718293 0.06677614616992547 0.06004421879287614 0.034880857034405716 0.07617395879977397 0.04474301188369948 0.035360561263678536 0.04461524825080555 0.05734210928981949 0.1064051128269729 0.17086109813643555 0.17506837099337394 0.28807945298243814 0.31743833147216377 0.2696811252656128 0.41731657680297873 0.2666080164277718 0.20917496834616917 0.22107358800943863 0.15616148358678736 0.15674213014124957 0.2716031033488598 0.40951418646632715 0.5284350831462125 0.4770397532466379 0.41727310997048783 0.3371745828188094 0.25205236021044314 0.24278914057247533 0.13280960167125647 0.12313550416354743 0.13191696217411308 0.1216620689946723 0.07308944326819175 0.0689305471006591 0.07037595740180248 0.10637285404857645 0.14277960635163198 0.08553785393599403 0.07971488384533987 0.06514570571801306 0.058327996455953504 0.07600784398373713 0.10398385914347186 0.08258088179395678 0.07662579366716497 0.106512159505766 0.14515699627493608 0.25117376617048187 0.2976685528376487 0.5601563194702592 0.5364692793547986 0.5980498077821695 0.5137271276325418 0.9465159008062998 0.9523387461036654 0.9477160831314156 1.0051840204079823 0.7586754529241637 0.6130727926481967 0.1463561199560223 0.14066057116697805 0.08964845290538011 0.08613445288983813 0.10870480792745489 0.1271880330135672 0.18482951796976654 0.18975313872110086 0.16044366805915042 0.1986038947874783 0.1897067839796532 0.1499236336184372 0.22105445739331858 0.12385388649289333 0.08569026405399538 0.20018630561745712 0.24675564278934192 0.1719836386430447 0.23218947426138487 0.3511148629964087 0.34231210744735735 0.2761698024279834 0.17288086741258843 0.1406321874137762 0.09551691861808617 0.08748555821395722 0.12591106177397526 0.25722400886972013 0.44566205276339377 0.24740075568992842 0.20887684776082646 0.12024604633566062 0.08445212418879307 0.051929907307531616 0.03302091367502746 0.033585114415352495 0.0399818995939915 0.030682317151402797 0.06332925385301126 0.09996088706831806 0.11422973127496175 0.12826916128327973 0.2617858807591322 0.2492654344384477 0.2918183596912722 0.25803653563669016 0.14194435172414407 0.1593892671088973 0.11845797158813083 0.12335628430367672 0.07025860036549085 0.05452874441291838 0.02895981789495105 0.029879645631945003 0.02025111423107639 0.036355420680825416 0.048010268127663534 0.054318176168317786 0.1039242619623331 0.19737403491031688 0.28440069110174765 0.24508314496965927 0.22178213961216564 0.15936760468071634 0.11731818759056763 0.0686546443838547 0.06929544026091536 0.048127232236479786 0.05842119335441107 0.04809056179144976 0.03931858038249595 0.052133371443473756 0.028892655953063742 0.01057401751281437 0.03455299986439245 0.06736540579374325 0.09307896877246653 0.08829680365862196 0.12688914259797088 0.12778390272731927 0.11952830083075262 0.12620104375229071 0.13480449713417952 0.10095402370670017 0.15858001027806076 0.14241789123157403 0.24476084984323868 0.2325924678358332 0.11535128634591836 0.08373975946854244 0.09971108728685286 0.11291907879923291 0.19984293104386835 0.21789261679317998 0.1717510632919348 0.2572404943168198 0.22659746991859625 0.27022171525857863 0.19341322038003989 0.253674153934994 0.2291887338477812 0.21056517145953432 0.20728326462250013 0.24633095590213155 0.2774505847418062 0.25308100232964675 0.08041993495393325 0.042970258935913185 0.019931390313118115 0.02054694235483757 0.02313874112674602 0.02523318388558484 0.05536388722017167 0.09644964451548231 0.18563586258863163 0.2622693108733709 0.3116713928455931 0.4902470763396957 0.368762177377943 0.286477667004831 0.16524265231538982 0.11526241101611306 0.08239884583035455 0.049387902443118546 0.03207884041290411 0.052926592307174405 0.06639301729128246 0.14726522202819115 0.20525600541499947 0.10802606812479282 0.1637517117236029 0.19053524503772165 0.2870385374108803
0.3603183790244845 0.15728578014067238 0.04191099328720026 0.03331658403991533 0.04697916636856328 0.07923304706428491 0.23255957806226424 0.6147101775459746 1.1921545968711642 1.0 0.771594888942709 0.7786102440830114 0.5535838447715123 0.2638484833837292 0.25758619657485976 0.33296688247490475 0.5558115279444528 0.3834698651500048 0.5199733360972492 0.31616944085809034 0.2954475188273179 0.44225593279179726 0.7320866272064287 0.9271731355345372 0.8982157630812293 0.5115640272611391 0.26696972719737705 0.36988985525497103 0.8390815986487433 1.023370231830453 1.007362664637534 0.8470756985489979 0.46859608273315867 0.27397949161008606 0.2017994908051677 0.17126397172038835 0.35351546330553035 0.5857065827137531 0.7873519983795784 0.8786080027657 0.7293926200480232 0.43950062436860243 0.2547481805011515 0.1844289115372719 0.16091713577174427 0.1578010374782227 0.12629983714064572 0.17301627707556402 0.21566659451864748 0.13317952243181577 0.22955886881030332 0.23379607446166933 0.39120718030270485 0.5060068507885022 0.4783592224819712 0.30719880667382216 0.23016008678726316 0.138837320920248 0.13084104031138366 0.08974083496566601 0.11477888428396152 0.09353842261505216 0.14191770180932584 0.12466705327737268 0.43045065406990995 0.33215737048840427 0.8022053901944534 0.5910481510460698 0.372223743427723 0.2180704691795701 0.2186159085684967 0.06557426324785702 0.007599992394208393 0.02408085695620975 0.04120471442942583 0.09453200449297253 0.08455790216233251 0.1252373917931449 0.13283102363800883 0.23047606188882092 0.44108918257039487 0.4384399202529875 0.5528901136630113 0.6730959919302536 0.4341346956887126 0.29120445849015375 0.22454798876499865 0.25532118361995104 0.19966490909627901 0.14628706314152384 0.16766663870614212 0.17138727075325516 0.10439629262482276 0.27490545864195937 0.9179023432465016 1.748443765169442 1.8184160807960519 1.0349349815407776 0.8667975769544939 0.8397322612801449 0.4241046597629063 0.5355086595954941 0.21351682401685404 0.24737738037195164 0.13082574876892028 0.1300646322721488 0.1329550316005123 0.09686560301206744 0.10737545113351356 0.05885273487079219 0.043410596807024304 0.04006754647545543 0.10121629112730172 0.14749386123562727 0.13355914031251026 0.2360004455325512 0.29127387318312636 0.2555105410634088 0.24004702815137557 0.22437957702510952 0.20049681970977742 0.22772051526898032 0.22740153619708148 0.2924560304338527 0.28537015108615016 0.3826938331357108 0.5056530327780586 0.39403191076987354 0.3046580952924044 0.43168743277737365 0.49663385891664147 0.29627854381401836 0.19239661003129663 0.1868406338929736 0.1438425639121186 0.09108005970260044 0.09170883684788847 0.07216284573335557 0.1250981035479348 0.1584347403713417 0.3163411729798379 0.5748065935360686 0.7342695787267113 0.236171356940933 0.22466473960908856 0.1973506989413573 0.2878674887714775 0.1028206622759867 0.2029552149438869 0.09530448754117621 0.08246477404538467 0.04600630177353049 0.10697593773491823 0.06661631328342577 0.055368508021391025 0.07110443032604649 0.08858782811768183 0.16383983908523153 0.2549649475766497 0.25837612498837487 0.40803406540711334 0.421499250991412 0.2972259468528518 0.676451464852155 0.5828963053356602 0.8967196465485544 0.9750549796651827 0.4089695261884521 0.2902981877813593 0.481221780370161 0.7139652547327416 0.8739318331653382 0.8620780564816675 0.6978472371173307 0.5134763400325022 0.3493335852388252 0.3241458485243192 0.17817255573400137 0.16702193990685696 0.16389471005268927 0.1628471689569974 0.09466510322182277 0.06636233513550861 0.06374863146801489 0.0885748826300777 0.21257967341320863 0.15942397076961268 0.2511848123091131 0.1484993855364357 0.07914426365559445 0.09304407397322709 0.154715206637679 0.11764309914321969 0.11025150623480913 0.14244048982511479 0.1816585121495713 0.31075302158507645 0.33664600387030247 0.561349793126633 0.5075411191961626 0.5746504367117187 0.5519216654717596 1.0640546874259276 1.0962881012418328 1.0683986291046084 1.2171187749994414 0.9090513248113663 0.7696679307143707 0.1545715727040287 0.17147324621591628 0.10790125371363893 0.09320407675941157 0.11512440528208959 0.15260111347683203 0.24920497250235163 0.29040812755068923 0.24735446080576198 0.2502150441401282 0.2333765629555654 0.3371489890366642 0.27413692660178923 0.2091503256166906 0.14241966903834755 0.28343225111030756 0.3118238113016969 0.20289718852754124 0.25321478553407933 0.418852283922621 0.4312546954381047 0.35246263867397387 0.2235269126956438 0.19043485893646628 0.15471078486522516 0.151388232028183 0.19577997861390778 0.34313037189560663 0.6942289070665983 0.39625679978042133 0.30153033547236086 0.1847469038752227 0.12644208707467183 0.08010027882252171 0.04439659396091634 0.043450755322437626 0.04863150222710882 0.04251142907315835 0.08410505186095801 0.12727055431503487 0.1303523964877214 0.199219582444327 0.4054436840478514 0.3746332890652815 0.4321134862891261 0.3830895945344982 0.2028764265273801 0.232525823303652 0.17541484653165218 0.14803700423417415 0.09075950055574769 0.07935141054418149 0.06385313216580905 0.07799360075814174 0.0682217791428908 0.0898035495246903 0.10200104697547967 0.09887518872972731 0.1532834443618089 0.25187006495690706 0.38829680748543643 0.34523820674048167 0.3089856828798972 0.2271032939747013 0.17867356068402035 0.11453181180923888 0.10681368104183853 0.07807746690697312 0.08775586711174806 0.06892259913206332 0.051301211224445045 0.06816173366052698 0.03576436604217239 0.010866722006621556 0.04397653707803152 0.08761548527590741 0.12018067419263914 0.12215459741004918 0.1748623690400756 0.17781665711821784 0.16878248898625242 0.17870909322635764 0.19320726883643594 0.1503692136885184 0.2280643966709133 0.21580988769617734 0.38101350209726065 0.36288900363531756 0.17559812942961897 0.12738559765559698 0.14354662691908637 0.13721864135258596 0.18548349587903404 0.26204643539124484 0.24452220471122985 0.37997392039783534 0.32788026487517336 0.3931634056564038 0.2753405385021517 0.3611534743115221 0.302111628532853 0.22029189040935498 0.18122193549832122 0.24927721648585646 0.30622098123367825 0.3327093402050683 0.09356513509921209 0.052367434848956416 0.02917568798324831 0.03501011399610206 0.04301575914338699 0.05147811447952932 0.0880125437663066 0.14436551296345768 0.24470035137956822 0.3599457356232448 0.43450270497128274 0.6851693239227268 0.5674668884064312 0.41109970833352594 0.2432778028177683 0.1742919580399695 0.14480862438059794 0.10948915948031235 0.07758123646608996 0.09434570829491006 0.09132310832353048 0.16042387070448583 0.2508618563207267 0.16278492919608187 0.2474993609399027 0.27585124987525284 0.42983971530925974
0.346061315791602 0.14559631511446947 0.043471099600497415 0.022447621948331054 0.04182114751460275 0.06725977724731418 0.20419382745158016 0.46849455522012956 0.8998756527909422 0.8358026400141962 1.0 1.0983315869304113 0.9191719918032868 0.39437331268497394 0.333627154202952 0.38265366765456166 0.7065989095437849 0.6139028067775252 0.6545189604348232 0.27160347346334945 0.3168926160793042 0.42417493272782214 0.5923713131390866 0.7030549056947191 0.683385518758625 0.47111230118562364 0.29351432663976096 0.3346233703073194 0.8059363689744659 0.9968651223095572 0.7437197998797024 0.58134021374583 0.26737999328561357 0.18847398756106695 0.1862620732642084 0.1662513568264046 0.2805748757932946 0.43564922916352 0.5976739793627367 0.7942727725725773 0.936606588712945 0.5754523181321164 0.30160314577196423 0.22182615050563775 0.19780605773038565 0.20004972731331572 0.16238339374094718 0.2239037787600641 0.2762822892498221 0.19086417169807124 0.2663579901452873 0.265075998970496 0.381034091393884 0.49284624575371905 0.44368760141859687 0.2733673190142963 0.20418198828745499 0.12415071026905371 0.11183556362517733 0.07814439961442804 0.11030409029073206 0.09258391171210834 0.15051441010183284 0.14188982760241461 0.4500869550564825 0.40096719847247847 0.8273325082168224 0.5859971926258956 0.37071353137669677 0.21687438833143674 0.19035262544791998 0.1291892344247498 0.04251205158365524 0.046411379168733474 0.04695071722141174 0.11222324462378082 0.09164860257470851 0.14032366345545771 0.1554971479019829 0.2662854347417893 0.4183783515373036 0.4683335500622385 0.6064341453712703 0.7085579613036338 0.4924210353845186 0.3746744587179457 0.2648813501995036 0.2776479516213523 0.20649717765028489 0.16536102327862082 0.19302623544696657 0.2115949842815785 0.19440466816991556 0.45773786013410134 1.2787869650079944 2.462666213588781 2.6080646131267535 1.5301574275313787 0.929141865970638 1.0934743024834246 0.6512083599646813 0.8449872690974068 0.3437575729407284 0.19400207325793425 0.23519711165055457 0.20096151035745438 0.19415780169401056 0.13589047391618472 0.14668159298395061 0.0772798506055692 0.07267717121175772 0.07158320908066598 0.1277210475831958 0.16240046773005046 0.15514411761806612 0.280980906471389 0.32819175016593144 0.27458599163383346 0.25860168058296285 0.23230309272479138 0.20085506388782165 0.21537150783819523 0.223240989859944 0.29664315155182597 0.2866731999821348 0.374358265884703 0.5066052880663852 0.3987177303424741 0.2990124257234559 0.4330443360343541 0.5087858539363063 0.3161815806581333 0.2434708273246161 0.22426085783672095 0.17064649553412392 0.11246971908731997 0.10819126953041305 0.08276114238734178 0.13940704256783118 0.1772322869360966 0.4099967177936876 0.7469794674325453 0.9429675764186619 0.30555332279816916 0.2515528589080655 0.1537918193432896 0.28406989534126176 0.12192976119534768 0.21162398695049284 0.10271254821730501 0.08585127790222315 0.04422672365822535 0.07959473792072044 0.049215083289416275 0.04024732313217391 0.05205972163972947 0.0804639669933263 0.15548078742792837 0.23943501195265796 0.20401843582818874 0.3918371520676442 0.4030610269671492 0.25542186368586683 0.7554522819782086 0.7756819733905319 1.390154569281243 1.4334165394516294 0.5127032726699055 0.345186035219642 0.5552006153832169 0.7908564151199677 0.8703814518997656 0.8957797651188116 0.7849480309598501 0.5852896607516694 0.41208882936267555 0.3460663344540497 0.19462123165892095 0.16623869554868972 0.13194072516058855 0.12578013190387208 0.08784562401915372 0.0835393415460133 0.1065351041701319 0.17570729121894105 0.3058267362433899 0.21930385639724229 0.33718664527649883 0.17624322822365687 0.06039545721502699 0.04027683682680597 0.10414686076125526 0.08977173948528375 0.09710223710228771 0.11657953598149973 0.1578470383428908 0.28481527492247954 0.3652883962082613 0.6697711429996374 0.616311204100964 0.6778782277399619 0.6294355715704578 1.244717490631204 1.226291850794192 1.077983747378444 1.0614277963525198 0.6604264273196427 0.4056409769530997 0.1681121011601125 0.17279298553251024 0.11829563747412755 0.11979943726401765 0.14907238634893624 0.16868188736772427 0.276762654141289 0.30954113392783983 0.2544123054778988 0.261489224809189 0.24525546241898794 0.4558153066906347 0.31037052841851337 0.22839446115072395 0.18218639437025907 0.3249979441231322 0.3734113375810296 0.26851430723532865 0.31603158321193636 0.47784820478876167 0.4627552713642071 0.40405736171004963 0.2706294310080608 0.20502828817917232 0.16226364505205085 0.15642414573782804 0.18947068149069177 0.35581310429825086 0.5034324303795703 0.4115011878667976 0.3401602547466777 0.19977585726808061 0.14323835909937396 0.08571228432555654 0.04873044154497888 0.039666798873717705 0.04241320450473776 0.023112522036015038 0.06455458544145821 0.10640264557611209 0.11938715808271275 0.14005085016412083 0.33119535090103885 0.3259371985306623 0.37826783813236364 0.3641648884351893 0.2132448117936554 0.2628561868819102 0.19406581271692205 0.20891209837951216 0.13935700755868652 0.13643187782577915 0.12537228737676717 0.1289929911317074 0.11513435845804394 0.12281596504148884 0.11587083591465615 0.15896146048786372 0.2531381096154504 0.4480684020584931 0.5875368732491245 0.5141538473760391 0.45244165085167254 0.3144141670330257 0.25067260444731515 0.15077930377995857 0.14596833928306854 0.09524561433489125 0.10060623096356902 0.07325137375765688 0.05960942210921806 0.05924268558552003 0.04766710802525813 0.026979851984657157 0.07169726665225355 0.13996475991782065 0.16876749018153123 0.14920198345644112 0.1927402151460754 0.19957592879284616 0.18385198138946754 0.20814142873715202 0.2482927351238558 0.20893231115502262 0.29544386850134546 0.32942984186928054 0.4551131005726828 0.42892711975853853 0.2638835731443742 0.263571547236241 0.26277167355627584 0.21706408014898168 0.2960515899124273 0.36462056801895665 0.2959061608636025 0.4024389005189685 0.33313084073511723 0.3729334372228643 0.26347933738521445 0.3342577355697164 0.29787138783229916 0.25032635876764187 0.17937925415834452 0.21071818747891016 0.24466224064172126 0.2529238505777193 0.047472351391004 0.03337064438524832 0.017702519574697897 0.03278593208175267 0.04890522518922082 0.06114462624146331 0.10867919675322547 0.17609152266341777 0.31882160405355764 0.361694933895159 0.42185292192560736 0.6161421446695321 0.666065960481116 0.4905157899296592 0.2664975559520623 0.19209157005990188 0.18223422004447418 0.13122010615287338 0.09879279770848054 0.11155174113293374 0.11012584342518593 0.18876636716602027 0.2924279714161815 0.17369040345313855 0.25463677175004457 0.27968667358302424 0.37638016602153823
0.23323732501285915 0.13987985348914533 0.051872944134914924 0.037782803156397475 0.03741295653428172 0.06368197569284587 0.11001131087607903 0.2556539652408862 0.38297872618810713 0.42185171392579746 0.5493622104124748 1.0 0.887234283671555 0.2978243133246708 0.2500596642907715 0.28412888227806254 0.5594624306764843 0.5091999262805004 0.4769851722344824 0.20674213109360515 0.18418176463643898 0.24811206806334488 0.26215781515612085 0.32373266761341424 0.3705541567356408 0.2680422717917512 0.15610078030414484 0.1945353175312554 0.432256291881174 0.5269289425673591 0.41188043418585424 0.27926843630443876 0.11392918491902106 0.08033943003589106 0.11673930187301895 0.12277927887309799 0.2198019110318009 0.3112130873861278 0.36634915769651427 0.5394548675032824 0.7262246360746234 0.4342021258218028 0.19270450769180478 0.14887783330385237 0.12218225700941793 0.13665895757277832 0.11487542335558133 0.1522578973445081 0.2007947309187304 0.15309197358147442 0.22618174718220768 0.23280838687558697 0.33180133361255054 0.4115579460257016 0.3802557334150769 0.24443090305637397 0.18109902469229344 0.11052398475331146 0.09949766791671563 0.06506121046641102 0.08884569926417654 0.06947532830069897 0.10489271434474882 0.09280262568125318 0.21693310960342246 0.24770387892371704 0.6080586029400067 0.4672507043291674 0.285852636249843 0.16459590734712257 0.15734265973907 0.12066426432004525 0.05277357315987899 0.03366903818862389 0.024671356611928034 0.07202556017715109 0.06742015139252405 0.11282880281561158 0.1316568806014624 0.22176853808659644 0.4017902002705408 0.36977935660361894 0.42365527630421806 0.49047532694268686 0.37492659063422895 0.29909118703468207 0.21692197353947798 0.24101319872067845 0.17859645403438346 0.1355240507834869 0.15265911069365265 0.15974256466940145 0.15922114540843574 0.3925121415013053 1.0039341233468337 2.1046455123812144 2.42262570458667 1.4933579468234683 0.9073541929564898 0.9057102940056362 0.5164250594351313 0.7453644600047344 0.2373541051355511 0.23772547529422694 0.2187053963878277 0.16142343481911106 0.1312201444157642 0.09314734901079733 0.10310194808031305 0.050377072187821205 0.05262335456838538 0.06233213056640421 0.11224458320195853 0.11460768464495111 0.10465391710121796 0.19640580313666786 0.2406093289729923 0.19944058197719747 0.18844763185184693 0.17649715443960473 0.1482679364818018 0.17299156920467437 0.1790907969907494 0.23836310180435802 0.23197952799453572 0.30133817224340276 0.41398471342943044 0.3444652660148471 0.2602018394663194 0.36480357152994436 0.41449504372136087 0.279467993202067 0.1792721305627958 0.1871343363358032 0.14341841264045907 0.09606755840504586 0.0827990900886748 0.05496477474273491 0.09084886544247203 0.1059709702980972 0.28422792133301195 0.5205449857874266 0.6564905592336029 0.2420254438458539 0.2049500183302954 0.14114180569404525 0.2335908459658678 0.09557759058148474 0.1483234745336038 0.06734434910603115 0.057485370255177595 0.033700552154044376 0.056081421951052327 0.04660062088977439 0.03527525150616209 0.05672435839243749 0.07751695212932702 0.12926503477575418 0.1925765601165541 0.18075714687321176 0.27956718670122327 0.2604518448760362 0.1300952590378543 0.5205940369926271 0.614429077499711 1.3197205256863285 1.1936851420749748 0.31205960942237354 0.23337705013441293 0.3694676552139554 0.5304213776331096 0.6153812394956225 0.6078119968337895 0.4941589852554502 0.3716607053254211 0.2618554990704725 0.22476698139359338 0.1262328169828336 0.11307453047245167 0.09689308136611574 0.07515956494592439 0.05002665132428207 0.07394982280722087 0.12526060857469898 0.21146131056568937 0.25669751112263856 0.14823501749967222 0.24723394083842512 0.14003134380617643 0.04656767469858645 0.051135275613325405 0.09326596639635808 0.07660020328198809 0.08563448452793586 0.11538113950461518 0.14313903670793765 0.22752419569055227 0.2687802055102905 0.48857331508804874 0.43537708977073375 0.3742211364590091 0.32378789438875366 0.6557822905027914 0.6628920924469373 0.6066812975334526 0.6533551973910399 0.42747799224577876 0.2693144132872431 0.10798482616583352 0.1317866095970654 0.07388754501881041 0.06995657554800432 0.08119591235213179 0.07975326395330132 0.1344892941990322 0.15555817798691754 0.12028651083692252 0.1092499480459204 0.09234335895130921 0.2919403486867107 0.17713017447727475 0.1615105141795856 0.12723268525664874 0.1954827840094929 0.22076234163199202 0.17612201394996468 0.2050086701321041 0.27755774621295387 0.2295600783619495 0.21153319006285298 0.1476912101878319 0.09159673949990711 0.07946643149703601 0.08200617756192755 0.13301281200855283 0.2922763442597896 0.4232847662777499 0.2765268376547684 0.20085120850360397 0.11428691940492124 0.07636950383733608 0.037983275312591346 0.022469092923449552 0.026317125538421263 0.03874935743367765 0.03691377416117837 0.06630794902459705 0.10213745094358953 0.10849980730615136 0.165843061369414 0.3003700146403649 0.27825136779700405 0.3077001207210029 0.28215350961813496 0.16582604935786893 0.193071412976514 0.127594828722266 0.13177688708309485 0.0930819668802045 0.10035488636645133 0.11178244998154066 0.11352258318646855 0.09785393383773636 0.11672047746241995 0.11659508245960787 0.15724490798309246 0.22410327276461145 0.3746542150569062 0.46538848368294133 0.4143189407789398 0.3635797538386203 0.2517520729374943 0.20781410046709303 0.12291590954349638 0.1226399788756466 0.08377608406735813 0.08803932192711261 0.07311393090435932 0.06386919562516727 0.07556091346122318 0.06532110833562876 0.039566996806269746 0.04944282948479264 0.10147645080769545 0.13026832673954963 0.11897969559782728 0.16230408390589635 0.16944732880197633 0.158934494062777 0.17874847402766872 0.20234208281142446 0.17066358112027785 0.2376978089062668 0.2785457219392846 0.34505173641770576 0.32146272536553794 0.20865652735858328 0.219958898024474 0.19937264783833383 0.1387822416380807 0.18768308136549847 0.24463411575488297 0.20839353821260584 0.28751698352916405 0.25048686201373505 0.2874595348250307 0.21825251116730524 0.2754784223795625 0.26411879033132213 0.18018886890151567 0.11199281786649735 0.15621513025998487 0.1797545658833481 0.22445903722665886 0.06787583808877058 0.05198681447803428 0.03295119742791954 0.03189771014508837 0.03238015795251382 0.04148695082342395 0.0725496692006068 0.1202495688909471 0.2132553581668711 0.2443154098452446 0.28195220085728034 0.42184499873856635 0.47251841208750167 0.33848598025077553 0.16854279795219063 0.1375599993545349 0.1492833763586734 0.10231253487329471 0.07085186551254453 0.062277841400383 0.05824206401801019 0.0950445396218199 0.16240869313389808 0.11382926044919991 0.1886503681356693 0.22055927255488775 0.29684373370250644
0.1846863148169425 0.11887463822887429 0.05585073338821331 0.04249642259674278 0.03739467593518744 0.06871121219158376 0.13119626450723307 0.24811047655811572 0.27925376279448 0.27803585666987296 0.4261865958089224 0.8224623207546564 1.0 0.35148093711743317 0.2161164672821486 0.23069598345377748 0.4289848127482569 0.4663261676108511 0.4052542974533367 0.1498241536390831 0.17129668575338794 0.23421094916462779 0.2871397537382962 0.34163785196695134 0.34736242057124067 0.2656995241508448 0.15706901703232953 0.1550249117036813 0.3653095243150589 0.43022485347287226 0.3164059739278954 0.26551016290989304 0.12149816674433682 0.09713899169189773 0.11617589408382004 0.10318540551500555 0.16494492581812667 0.21846757804216357 0.2664278988578509 0.37713688403154216 0.6429686644977637 0.3758577414975948 0.1500667372857702 0.11533689872509156 0.10582751227204999 0.11680368223908388 0.10175425827488725 0.1372331182913017 0.16722368216321906 0.13506568804236527 0.1909719811976966 0.19053274385215238 0.2532755576681445 0.3018929902508341 0.263905082060196 0.16866253124536076 0.12350442729610411 0.07356699224944967 0.06570911202763749 0.047537234435120174 0.07009721865000236 0.059194436556982866 0.0926099835090536 0.0908468972558114 0.22286208686960218 0.23730171427329474 0.4285840526870283 0.3274300835624314 0.2124553031409796 0.1261965344185162 0.11800622230393416 0.13373082346708032 0.07686071039220656 0.045736042433330404 0.025207056866840126 0.05632039550787192 0.046650254288961655 0.08006168121989564 0.09954487494137519 0.17505977407926937 0.31552417557964074 0.2832123070647465 0.3059198682829031 0.35127092628643813 0.2664328582429678 0.2412831935277611 0.16500481960740998 0.18213103855772192 0.1316401976346916 0.09899453316753441 0.108665872378146 0.13455632100285173 0.16313805803832887 0.38154227749282793 0.9883220026147701 1.8794757441171985 2.3716652329163743 1.5075452246657879 0.7961599677866742 0.8177122461226097 0.5037036179666375 0.7115473246747815 0.33393649034550255 0.3529649463160675 0.2985060903495513 0.20100683637816139 0.14706042115647516 0.08690317845785625 0.08650335392577278 0.04514864386832095 0.057114509383052674 0.07308768072383923 0.09958107871578423 0.10180318523619271 0.09456111905635228 0.17884016378656112 0.2097020859759619 0.16983292923950177 0.15610625445931925 0.13754658824173058 0.1060177896117231 0.11607803273666749 0.1218186148142473 0.17172269473118837 0.1720621374129409 0.22036776799994964 0.30692858489913366 0.2537016287200227 0.1905227941016761 0.28223297408718473 0.3437995949829696 0.2560531984903083 0.16101921535382993 0.15175951414175975 0.11317331075330903 0.07571739578102792 0.06313738577151132 0.041132030864055195 0.06724591120600507 0.086282677229919 0.24571445028332098 0.4523304746973447 0.5758998986225575 0.21704817767521498 0.18278038543425051 0.10798587192413613 0.18633048792128282 0.09635088767501715 0.13194204765527526 0.06721553335583852 0.05849866754823105 0.04048186713421273 0.04759819854921204 0.037284846712725764 0.02629861907982346 0.04123072284646553 0.05798790820884493 0.09740501856130239 0.14844372098815498 0.13652915203766314 0.213108765573985 0.2290649497244795 0.11311328244470824 0.44503967302411634 0.5722422651961957 1.3473289202822685 1.1839557146427864 0.28560659638594976 0.20306501402928945 0.3127683973446896 0.434006983015733 0.47325303574175237 0.500529106457066 0.41698528929807377 0.30397531394048977 0.22099042641826308 0.17683772655475907 0.10196404418651173 0.08831994314728053 0.06679524447788766 0.0533562399757946 0.04725516594217739 0.07510807662722409 0.13703882734519385 0.22050463875439846 0.2631609771830599 0.143775446953897 0.24175489865636995 0.14151519604966792 0.044261920356812104 0.041494422757666884 0.05406486904958561 0.04559689381382278 0.058389739087305575 0.08072746541447347 0.09714260209524779 0.15371498276285508 0.2066680159281283 0.40046451387815274 0.39568956632249974 0.3945134530712246 0.32024540439884086 0.6183635834599807 0.6248321739992925 0.5592316105445327 0.5530402987689759 0.34688754017586243 0.18666999334133735 0.13745016937661997 0.13040659537686508 0.08073866847432987 0.08869490084475219 0.10262182558018339 0.09049093466467151 0.12788016665066143 0.1326957449479622 0.11242263791130226 0.11652228074080447 0.12077947187301132 0.2927159809487171 0.19966421937115283 0.15858682703411206 0.14221812030942418 0.203039389311679 0.24351459976595904 0.19805622390306307 0.24068712884597088 0.3005291112662057 0.25467828468862136 0.24791825538447457 0.17778965258306087 0.10509892899867002 0.08129012898118902 0.07011905451882786 0.09858458364867514 0.2273711144990365 0.2782310825321039 0.20656120563061173 0.1668038232935326 0.09356221375772006 0.06963474389576405 0.03898532163624717 0.031159684650094274 0.033092562177636654 0.054018467814962945 0.04107768212815699 0.04765586068844454 0.06857369416524842 0.07576775425124449 0.11671674823290402 0.1942012380759174 0.17955544054847933 0.1955920070225303 0.1852006210802759 0.11569692829689265 0.141580218061649 0.10438105005222524 0.13905945564859776 0.10104577218773134 0.11373091253977703 0.1125641274760326 0.11255515447447234 0.10648793638555269 0.11098753969683997 0.10364840017853841 0.14880577944563472 0.20771869597005377 0.37727017525007933 0.44328268949842053 0.3837363411105176 0.33645710582032423 0.221920498130073 0.17714998825751055 0.09510660292616076 0.09811596390603125 0.061936640988164336 0.0677698840399743 0.05866900679545227 0.062011442176027005 0.0662207137090099 0.07837039817650074 0.05908719673390994 0.06607988068938693 0.11743556738370739 0.13009485250994693 0.10663830791597975 0.13103703525368018 0.13021646473993376 0.11520227847030189 0.13107658322571517 0.16054169609672844 0.13964632560242332 0.1947984300239104 0.24392439678005998 0.2584718224982311 0.24128540278632296 0.17857702771991424 0.20687729240100022 0.20422887442122648 0.15975466151323597 0.21588189291598198 0.2296221790504183 0.16379285970160987 0.20135374659176922 0.17014123324862232 0.19061396488135207 0.14593781805900063 0.1826872550764513 0.18991085984818035 0.14668541429647883 0.1056247571294727 0.12866248790587242 0.12862525886240014 0.14207708579556608 0.04933224463391092 0.04282321338952005 0.03264919563921452 0.02500590445161783 0.029855466229097755 0.03214855782014063 0.05892654162032847 0.09516317721688675 0.18896300725849427 0.18120943751412996 0.24107535372415684 0.3140798377924086 0.3872954803711148 0.2980816130014553 0.14348447738498116 0.10212159181589908 0.11701057956609599 0.08358706129117309 0.06337818142671496 0.06695481250961444 0.06690927952281676 0.12062886950500833 0.16515627977461267 0.09726800103232577 0.1364805185138256 0.15534297766687055 0.19268997921169528
0.5107747575022393 0.2688029447901528 0.13718561782632974 0.09153273142749284 0.09690696049331037 0.15779655133723736 0.3327263193997031 0.4880211509385782 0.769496650721568 0.6715721775412417 0.9266830415529378 1.3991315114151242 1.7812401207937512 1.0 0.6269304637345384 0.560258134020768 0.9110816576617886 0.9034759028785132 0.9318755898558941 0.29151138540508237 0.35102843267752737 0.5023064803774723 0.7535402351922416 0.9235988681294821 0.8616843482450961 0.6387890803913012 0.39515108293538664 0.386846071912294 0.8147198460282089 1.1277155723230043 0.7360115290084206 0.6891356273203401 0.38296873436529166 0.25974620643228497 0.26344740852186094 0.21766503565853268 0.3368598750483105 0.5120002612608701 0.7289143150327351 0.8609014456617067 1.2705556393704414 0.7951593801405281 0.4521706831096773 0.35937906498137784 0.33054910566134943 0.34360412575926413 0.31820077127110014 0.40853553389793945 0.44368807335201005 0.324271490096032 0.40342475091626817 0.3788765975768721 0.48130060735297636 0.5760779577339143 0.506241171798016 0.3141308375315968 0.2302243539776427 0.13908132002635118 0.12502837894729282 0.1072643328839033 0.15230523642699992 0.14182938984867363 0.22286770465350483 0.2330658182742587 0.7661633773223617 0.4812486337406998 0.8141842558724126 0.8481429088954741 0.5595682285550786 0.3001798942700939 0.2712410272199074 0.2680670368466036 0.1569412161663891 0.12702858435376266 0.09911879669248073 0.1738989327139296 0.12613745656620373 0.18585142689303472 0.2162991771597308 0.3700404415430133 0.6002038304669725 0.6214808029213572 0.6964537713056245 0.7918264153746112 0.5917189179248616 0.5252474345690562 0.36013548112040067 0.37084907605163575 0.27674357099907665 0.19309518067642578 0.23314203430736388 0.29070409773866535 0.3201421482191787 0.8013813183708142 2.332752432940362 4.356982999940053 4.695910649452637 2.848250015131267 1.4823773947410366 1.7422126693906836 0.9784280021861975 1.2740961724688555 0.6932031877433142 0.7130120386148509 0.5860539501173798 0.4102663516541485 0.33657829840470105 0.21762964596321935 0.22498533590759845 0.1236463858772514 0.13591471934164281 0.15484694872588195 0.21717665050331242 0.25163807298894375 0.23112443398732363 0.42190600623177477 0.4594792551223473 0.3739018458963957 0.3380371520833225 0.2857417829850462 0.2232696419122326 0.22136966155882606 0.23381093959325425 0.3340849676098477 0.3387461116668562 0.458651879521494 0.6178272990690368 0.5120596363030707 0.3897481277664991 0.5980997372846092 0.7878631883123182 0.5903143114198857 0.3667296736982741 0.3270752624505877 0.2602302460018299 0.18271742328183116 0.17403289866927762 0.14155709712520512 0.21495091762475552 0.3027924942814627 0.7167324080204087 1.2325751061788401 1.5318106612360118 0.538432027084482 0.4400455677974879 0.2529857874984609 0.34359779244588934 0.2197946608552665 0.3250602086265332 0.17340696667931615 0.14231029808472148 0.09548121594129398 0.11752030571231432 0.08051231895207274 0.07638394726574017 0.08473626834410473 0.12236001139810004 0.20448645252699105 0.3134994432270697 0.2742994782590061 0.4705069368120762 0.6371264277004522 0.3091358349204895 1.0945570960499784 1.3028698021119884 2.721294909658759 2.7340711738446886 0.8075952774028926 0.499457391408607 0.7764993413077346 1.114367319901631 1.1991029946904923 1.4421741643781592 1.2719121810299205 0.8180907817134889 0.5640014757376737 0.4306332351296512 0.25069914374777913 0.20657996706453227 0.13728342161925586 0.14723939450107437 0.12004678514891713 0.1610608868281074 0.3058825222105753 0.4407295207770487 0.5536044829601736 0.38960447869210263 0.7174404088730244 0.4117917007330218 0.11617689719569833 0.07674739447426142 0.09192882487836834 0.07177954864890275 0.08881857191930878 0.12833270425783302 0.1571295455825505 0.22321679861125865 0.32491045828369763 0.6037608810354249 0.653484794030592 0.8708916775812707 0.8064355851094002 1.506662475562144 1.4997376906416078 1.3093788512428328 1.251400641443678 0.776972077250757 0.4333979731827699 0.328372938063788 0.27604461084023524 0.19702942865891812 0.22034818405354148 0.26569363837179244 0.27919205929598323 0.4137976504220518 0.45308692336465667 0.3984587072009793 0.42697221541007907 0.4613270298730189 0.8810119537446078 0.5475366538324751 0.46745387085074946 0.4126706026707589 0.6137695383470437 0.6968167942916548 0.5008406284651232 0.5840087108954469 0.8063242357577883 0.810930475597246 0.7373213776415766 0.5107729791569763 0.37753883766571417 0.3094215650040182 0.26517638365236906 0.2567654093840042 0.45470502463423035 0.6085894206585838 0.5287415317057049 0.45370840584741406 0.29353412198617745 0.23566149722215393 0.15989102000443675 0.1163181548443113 0.10225515226536633 0.14015513708416805 0.09941289150632616 0.09266201498929919 0.11353590530384206 0.12816956134130952 0.23554536663962303 0.3455030278125635 0.3055097535476247 0.34242679926550257 0.33687098913233277 0.21410930445154666 0.2817441368065516 0.2570597721085025 0.3344996279844926 0.25460130748503207 0.28627236340032003 0.2574891219922165 0.2853350797540252 0.29272126541228277 0.272304962815323 0.25047438931155697 0.300452491697201 0.3873202467030931 0.6824813134305738 0.8138061931445709 0.7108445319944665 0.6430816613393757 0.42660611987187524 0.3454617225827115 0.2037876136233242 0.20031724589974076 0.13634174532765173 0.1411180246506983 0.11759850929443508 0.12872822637246129 0.12405824756762768 0.15559525462332163 0.12733816616812946 0.17432859224824637 0.2748521502189035 0.2758101630372981 0.22774673476300164 0.24996788989812013 0.24082212640330494 0.20371534003907674 0.2349043079465675 0.3033288774621483 0.2750868105791006 0.3888340703966795 0.4437877115130833 0.5057057986253892 0.4869978758488356 0.36240534549325154 0.40136053459005183 0.45586070648836424 0.40761804657062223 0.46728586105185327 0.48482169505605216 0.3443379892829245 0.40360591391130934 0.30836596564851376 0.33977875352557546 0.2504884444360713 0.32560350985983516 0.3173774063616519 0.2586180091033324 0.20292834149394995 0.24368326938022364 0.2415135554605291 0.23920205425767874 0.08720372501845086 0.07761535133124675 0.07859082219417096 0.07052009467507457 0.10593367233955887 0.10984906109400566 0.15906122467600853 0.23022361540463587 0.4187447447702427 0.41977296867263425 0.5607460357975379 0.7328850919886777 0.8293492411425689 0.6833872328907408 0.4020856272401239 0.26319576220906393 0.2624470299524248 0.23247618837217596 0.20010463926630132 0.23981610306599105 0.21690795136361532 0.3432711669321499 0.41210048308884784 0.24651549962598482 0.2796986289083448 0.2829542698492536 0.3619398207974354
0.7652151375413793 0.4148095642892161 0.14854371509642264 0.08605369161388228 0.09937745731964673 0.15726829935218212 0.29050483074124156 0.33512759087501154 0.8588160810613654 0.9626150674338246 1.1510046107185696 1.724781192927578 1.6080536278256388 0.920473625102675 1.0 0.9060155251390767 1.4255450789022757 1.3216435172706058 1.3833759764552291 0.4434115786634916 0.3084865844571248 0.4293502110089989 0.5860897999845185 0.7455034522841065 0.8085086641561621 0.5571149707101936 0.3425766147394973 0.5193654067319916 0.9145159410595872 1.5782658706423602 0.8347144831007092 0.6179199577932526 0.3494950393627573 0.2071339920609174 0.2336273567540126 0.25077518708623775 0.44425425013711056 0.7090332798280313 1.0503773427762886 1.4614662594125833 1.9776736143199494 1.264805012724661 0.7763844527252324 0.617934525852154 0.5020884122569153 0.5202027342137096 0.46493314514794926 0.5401195072469398 0.6243376391400365 0.47517592881360077 0.5260449810216683 0.5394819182618424 0.7229433412582137 0.8634900480883316 0.8217556759303932 0.5224107852619114 0.37236438350992646 0.22839574540486074 0.20160691577827103 0.14757489700739454 0.19856383140125639 0.17062170188928455 0.2632060709030362 0.26351127081637904 0.8176290317779598 0.44010617426712084 1.1759369551341776 1.4106088810235837 0.985739288637637 0.5113238638496074 0.4520292995453257 0.2875004212345978 0.13266484004223442 0.12164859658605993 0.12592286514624512 0.28727559498629907 0.21996510917171003 0.33283079347621664 0.3744045693737035 0.5827194785782465 0.9981967999813025 1.0439830090356181 1.036671943834262 1.1834129180985204 0.9337997373065876 0.7470590043085489 0.5910957332958683 0.6340637363327827 0.4709274054438499 0.32085704254280234 0.3756572980587717 0.40752625163090017 0.40507211153579564 1.0822700719305391 2.996335429076659 5.9297242142086555 5.594429448061748 3.585086603667402 2.0661088944267405 2.1983760398120067 1.12882249560737 1.5307426440129774 0.48173899740207826 0.44564384001458535 0.5712500699334708 0.40836285015999135 0.3678867470522824 0.27309068647401685 0.3412886297403052 0.16121243860638848 0.14420441201578077 0.14438553618119243 0.30168176071632435 0.2777163096436456 0.26708837035181654 0.527420434306272 0.5542090625861578 0.4538461926163418 0.4265841966765721 0.3888668193090317 0.32176863488671864 0.3363230079156823 0.3564140450575554 0.47613783996430487 0.4605409747449627 0.6582774195134905 0.8922630504291426 0.8387167339882926 0.6425559507874371 0.8513880498913431 1.0216207851796564 0.6891046282660648 0.47983682340875217 0.47626760317138184 0.39779632382758756 0.3043296886963949 0.2923159314081745 0.2444942850802078 0.3776417765304704 0.4914867083986864 1.1926788654891745 2.050824837123546 2.5278302452738455 0.8572808213700402 0.6525603200664211 0.3822293047927833 0.46955993881805097 0.28015861798832836 0.43887474975971413 0.1862837276827313 0.13932948771618303 0.08248384199385178 0.1452789124817278 0.09615012745432185 0.11073194240986527 0.12940961107070367 0.1854926209541137 0.3113289205169166 0.45502072151626966 0.44103320856290573 0.7047996101911222 0.9274300359768888 0.43142079558849084 1.6601120190137115 2.042544702897825 4.327856148525468 4.471191069856829 1.2481905572631529 0.7513082936876263 1.1718873026556347 1.7019486252932798 1.7914853422670804 2.141015911566447 1.82171361925234 1.1402346085046047 0.7854084486954468 0.6046499117260244 0.35350761878967757 0.3002105384434538 0.19655805416721572 0.1936453026459243 0.1485234539898142 0.2511587896927418 0.5034730179043915 0.6965902526944485 0.848174876051059 0.5986335285202847 1.1648048319069988 0.6958478850424278 0.2010044562558661 0.1620365956165759 0.20517925142906426 0.15085262409444034 0.16851678942162995 0.23101546655193084 0.2681639019388814 0.3652275434799898 0.3921103456137449 0.6467413206438906 0.6148311513910929 0.7329656274889662 0.752716985250735 1.3911830815675255 1.4186725349570053 1.2061325914679406 1.318872811075765 0.8697237358323627 0.5881577804435854 0.22184703060968625 0.24037386606389743 0.15361684397786518 0.13661663122991807 0.17567990544597997 0.23558850605365567 0.447672018228111 0.5995169929884685 0.4932568379158917 0.4239596101776205 0.40233093355051375 1.2768343411650318 0.4620474061914722 0.6208698429819592 0.4958770063398746 0.7079209915149975 0.7107341727702764 0.4901538196131457 0.5130660390815015 0.7872441870615517 0.7653844107973686 0.7010089789854635 0.5181497085381622 0.4100847655696688 0.3926570549177024 0.38862858979152665 0.4109301763929393 0.6970443109247858 1.032131490340927 0.79899050252661 0.5745743934332578 0.3970096757556047 0.2885211998442904 0.18895127895161248 0.10063878929013025 0.07873534208029366 0.08161658922775257 0.07541849065187745 0.12579185634777787 0.1847192237534314 0.19699074336520603 0.3533089031917694 0.5897777950143224 0.5310267803419223 0.5836740353995039 0.5500600671308902 0.32573870485113365 0.40774500841232353 0.343466830883392 0.359283411812664 0.2976355511742945 0.33835736075325695 0.36102711846086133 0.4032521785205467 0.39853300103993106 0.4072739815431531 0.35538600073513826 0.4065308454527023 0.525079341424003 0.7806058179420957 0.9294485145726257 0.8839632904451316 0.7940867196260138 0.57252990219835 0.5103331196701356 0.3390911722937533 0.30928349119982507 0.22631152463006185 0.21074833084270236 0.16100837493766904 0.13222243863697067 0.1398077537338342 0.12466710247892351 0.08217008987390256 0.12480132915985892 0.23977944645034183 0.26929917733453 0.25959477101732814 0.32054016958378867 0.33586363207840225 0.30791369120645407 0.3584021112648441 0.4404323809595407 0.4024875823711068 0.5295543688935368 0.6056825085106897 0.7059821767316433 0.6680954382306223 0.488591419924962 0.538241151919868 0.528905962568953 0.41569033570984104 0.42449363556068376 0.5428332329677756 0.4679910183729365 0.6104976657099254 0.478444086687169 0.5462953874375629 0.414935603364025 0.5502796881527037 0.47151920585988993 0.33198363073011855 0.21495370850875894 0.2889799339246999 0.3251631091766949 0.388727400904733 0.11327670534416266 0.09454910677064811 0.07582494823025045 0.10121082145131566 0.14160993383505657 0.17791329002464 0.23439133378144017 0.33964065836827173 0.5016004116967384 0.5425776489583835 0.6634827278531628 1.0879923376087453 1.1930411376217727 0.80193497742022 0.48258349698998815 0.39215796248681184 0.43931453888100014 0.3872481538277613 0.314692725602148 0.31575824855119056 0.2511570646111025 0.3095259540060007 0.3959896761701195 0.3103470546890804 0.41002020615278195 0.4350599949505184 0.6067291572284234
0.8516767869736606 0.4527408807881325 0.140914727962708 0.12326620063636086 0.11097216377552609 0.14292343443266683 0.1556097365416366 0.37884581159916897 0.6492039156636253 0.5687510375245165 0.6034101982711046 0.8957706741576136 0.784591854337659 0.3759856234670682 0.4141205030985217 1.0 1.7093461914235186 1.2146246264435314 1.5212611006084804 1.0402812040963134 0.6873898197464479 0.8655535837888594 0.8368960314686106 1.11338813112167 1.2328931729622359 0.881474576782607 0.5823330277051468 0.7676119503128926 1.544993870681565 1.867118772241585 1.11958845829817 0.7848739102105804 0.4062949377818368 0.25508519582026096 0.4442951232963267 0.5443427078325358 1.0983877927609993 1.6201275053549806 1.619358726889932 1.80175876011848 1.6410092429005352 0.876774925185661 0.47561022705796135 0.3667068062186468 0.35711773541218794 0.4083768723356372 0.3167056758523373 0.46902783262359965 0.6204254157366869 0.5100365950132153 0.7582655484164387 0.7145334683997352 1.1213697722210378 1.3625413867211396 1.3096219467323365 0.8082748384784456 0.5868048427927386 0.33365188867019996 0.31979246493201013 0.21576791234317502 0.29706544997104434 0.23397222292654898 0.3802127799975815 0.41248674665749907 1.2719209782587129 0.8620130367142679 1.7051996767383282 1.4122897202163964 0.779705527986808 0.4155070054905965 0.5110328924355664 0.28942177559150134 0.14505820987167226 0.09137461568666011 0.08564479841299806 0.18332255144268378 0.1806558604445545 0.3177393044125698 0.38914329101236633 0.7049044283307159 1.431929437893075 1.3024090900495942 1.0882724669499635 1.2886290184382447 1.077536259405207 0.8533653773778951 0.6244046867251356 0.6870931214456273 0.5023618483346748 0.3563184445450263 0.37217458908797363 0.37524304660602614 0.27886096334913085 0.6208856547157431 2.2339350207174444 3.8843726070486824 4.80205498891018 3.2922527563669757 3.062577138057881 3.5563831016059244 1.6479810108036648 2.121107191154115 0.8081142846047792 0.3183293462248073 0.2876293157788957 0.26249755802923475 0.2687860720658586 0.21225268670553696 0.24499139143018736 0.13059006047040664 0.13807096489272339 0.19901366665302633 0.3890622596701349 0.36762489039447943 0.3408782111748775 0.7851550964547825 0.815195267224878 0.6753135054906182 0.5847405786363009 0.5374186942231562 0.44393725371259773 0.5116255718670117 0.48335771188575816 0.6880590454602749 0.6697280129465903 0.9241454050597571 1.2411881283391621 1.0517540250096136 0.7787227270297918 1.047332224740302 1.2581432312203578 1.1606673321129688 0.5502009289745373 0.6301682024033219 0.4576529701354705 0.2769745786147497 0.24948668733972526 0.16396987305487054 0.28186864378495124 0.37029733756705513 0.7616199303478688 1.312746859817871 1.6669774869642846 0.7749175402574106 0.9042848626582777 0.8849059618620191 1.2459732560498245 0.48926699673325524 0.6995207209458199 0.30066322336756485 0.21490991341076077 0.08274157552149583 0.15124030917176326 0.15257697427777203 0.1322091765472224 0.20716453427028542 0.2527882457732579 0.380859849127902 0.5765530231516928 0.5681459590661349 1.0535620560834065 0.9945089895632293 0.7757164667735688 1.8541082094876469 1.7627711133184372 2.746407417362474 2.425315024092195 0.7893709831292435 0.7877952292987302 1.2096113288382913 1.7973176688958727 2.0502160827216573 2.0791584859807415 1.8395276036937103 1.2465060192034112 0.9822050798877451 0.8569717833656297 0.4169485851330407 0.3985547173774076 0.3747505686035066 0.3120939579422682 0.19652970674591855 0.20157047449204302 0.21345527862417493 0.40842153293511235 0.5810377828741344 0.3490754058536442 0.4487711977451331 0.2885780248268343 0.11982235932186512 0.17006660381547978 0.38262118963747405 0.35086660639169587 0.3706507301319268 0.5444808764361244 0.6475864954276783 0.890779591350668 0.9641998450330367 1.5248981237469803 1.3216718846331432 1.3563929949738933 1.1199851310962925 2.0573590963152517 2.3240630146636816 2.088475903845554 2.4945208642336048 1.639221114390176 1.1370039071538152 0.5927310436209576 0.5419351847002178 0.30265392304984406 0.22899974948334004 0.2561297219450057 0.3326534772761825 0.5652560314422667 0.6964880640657689 0.5688427515956032 0.7126231759731967 0.6922778752988823 0.9343887262746763 0.8529458229877511 0.6975099180514788 0.43487192578210365 0.659918834404332 0.7310602330402399 0.48210564495471175 0.6174944349420571 0.9602395980794228 0.8958488763571847 0.7890166017995927 0.5114829089120848 0.42424187028477106 0.3780770505884248 0.37047281896572504 0.7073705013250413 1.2709340899597228 2.1196023342798265 1.1659304700204212 0.8098700567233788 0.4603312915160138 0.2894181908087027 0.1520830901141556 0.07218947578323216 0.11290730505271687 0.15515199784919312 0.16253901053772257 0.3206800274425092 0.47318524374536475 0.4762532724287949 0.6544168172829258 1.1647275370333712 1.044739905883428 1.18562906978717 1.0235407749411427 0.5798799384377041 0.606129363304709 0.3983078821750528 0.33976438229925243 0.18897437302771747 0.16733308320828727 0.2082015041118474 0.26699468810206695 0.2747875456036271 0.45003264180170954 0.4481226546718216 0.4192092387176644 0.6080522588338475 1.0027437010562485 1.265425633683198 1.1209949636863492 0.9832258802086358 0.7237028944703586 0.5623068618068598 0.33369140883215115 0.33797847015691673 0.2325819277915638 0.26352597186882254 0.2334735783336789 0.19413242619166468 0.3003191037889871 0.19004760277446903 0.08509416315130727 0.08963508086661527 0.22297321956156782 0.34478847275422553 0.3547371219731614 0.5544318610536075 0.5593015045590071 0.5225072509507172 0.5403756122480533 0.586183018445882 0.447624116896703 0.690479591248594 0.670702961534081 0.9802059776584661 0.9087398954557071 0.45843773197253634 0.3797474982799561 0.3467517998581608 0.2722753740208786 0.39001046314295823 0.6141860784979027 0.5711899289271336 0.865284645576816 0.8210416688094508 1.0149878014711649 0.801619104809458 1.0498860804297658 1.066107833045106 0.6550648239488219 0.38862584365743164 0.6620429956678408 0.8365413280005449 1.0332646186355317 0.35934593923465413 0.22820235460429728 0.13846380192561866 0.10231493235074521 0.08192076214124751 0.10623404901169872 0.24909686232018072 0.38845410952329085 0.6798993191579414 0.9145927054219775 0.9244736327145049 1.5234632337485425 1.6871586603833346 1.2781584536024575 0.7837351613611863 0.6334756872387454 0.5195851966393208 0.3537106952129051 0.19467374121634382 0.18047922814169262 0.17259179549644502 0.3411582502088628 0.5762921208182309 0.39761670662009646 0.6531799343273696 0.7672390300756489 1.101643715302065
0.20150254033232326 0.10361939825258523 0.03503386356204292 0.03242936669518704 0.023332479659066475 0.039149979215576176 0.03802939697594755 0.10970708068767124 0.16068937294843655 0.12313701482195903 0.14451723283495496 0.22876642958580617 0.18922808210421072 0.07930129523044471 0.0845107502632512 0.22170216665476677 1.0 0.5718007156046012 0.4812010752422872 0.3943662651292771 0.3223963512399533 0.3434603014882521 0.2745200441396618 0.4000273143587027 0.47657855138165006 0.34948807736213877 0.2545195241594026 0.28749334768884516 0.5180678688916297 0.4839370714032137 0.39349650493511795 0.26462105540957787 0.12316706235092217 0.07225475768574972 0.16557468719355045 0.24111727597928262 0.5043517500981911 0.800399441146254 0.7915490276900994 0.9176223396908583 0.7503308275096389 0.37333171206828825 0.1487318938545 0.11109278332255562 0.10898157707320864 0.1210774203457387 0.07701929936509427 0.12552125825201724 0.1781702499081888 0.14946631837190366 0.24542639987100348 0.22103686002895612 0.3374545349513515 0.42404627968311803 0.4053461095134095 0.250674863150913 0.18574809846600204 0.10659239218284564 0.10051678583913909 0.06679541645078214 0.08801879365006451 0.06321210983018108 0.11268796622465917 0.13175176176579365 0.4050620681048684 0.41420329283288637 0.8588719544456583 0.601977647613801 0.34813342216759985 0.1231024718109074 0.18095022046007736 0.12261734086612047 0.03850808774321743 0.01775415159687583 0.01646808221936482 0.05282834248597794 0.057199534304806614 0.10618356314699459 0.12973382718389026 0.22683337188016214 0.4171875794466527 0.3511526401350044 0.2956504568739778 0.4719367383660322 0.3914514043301498 0.27911155069954313 0.19797220100054327 0.2179255223257197 0.16526659812932606 0.1255607414822059 0.13091273769439027 0.17696669053023337 0.18008861617507047 0.4540440459128062 1.4220705877182849 2.2675407773718925 3.6416995523103086 2.4494122599339616 1.4150227007112106 1.4763415696063682 0.9530055363225494 1.3984058375909585 0.6244534742701785 0.14211058728041134 0.21774432856771644 0.15591682998228326 0.12253017494097408 0.06844008298248218 0.07883069327381263 0.03617305982599793 0.045220360819060605 0.07641640656317189 0.15724257367833144 0.1529958415894822 0.11027557463083255 0.24082408010040587 0.2480920328458197 0.19800291916246085 0.17177010899586392 0.15840604709911094 0.1399273682482099 0.16905777577999143 0.15929136647203562 0.22661864892501393 0.21949179082087739 0.3183220792007807 0.39468434163396415 0.34040415492976667 0.24240452540253085 0.28957217288637654 0.3396026418760433 0.3582552939633796 0.12430194190764576 0.19887170087262737 0.14311201964497253 0.08127716724992484 0.07403015989343441 0.04444574644326726 0.09148394306108323 0.0958680589309354 0.21576786691245434 0.37803030755262484 0.45964260735565077 0.23991440779059303 0.28664038581924245 0.33585909413498877 0.636134373272534 0.1751891696712868 0.2391497451627862 0.09886894433056667 0.07091298158170838 0.018205461594745873 0.03844037597933276 0.04672063827968523 0.0404189283741753 0.057863216719690705 0.07417930387976371 0.10253877428169288 0.14315194151895708 0.134561784728034 0.27711274429129923 0.2404481380170268 0.19001463317067135 0.4190313157989593 0.36329507982502013 0.4544540426232882 0.36706213547968203 0.12238245906009719 0.16477915809767094 0.25556425324462645 0.4182393115018665 0.5059716569135922 0.4548886315404102 0.4488414964600488 0.325037178095956 0.26010577946023294 0.2213334203127667 0.09380259312307047 0.09766482698565551 0.10721823486412119 0.11090186169181565 0.045951929546389284 0.05301782849136334 0.07319407081525126 0.1647718610297861 0.17290631485075994 0.06123638473817033 0.0685249531434686 0.0400049617167785 0.021412482085372386 0.0433724959646275 0.1291897529035564 0.13232693465240294 0.14033014462219706 0.1925889848150534 0.24074967878858594 0.33298126939728906 0.4062850447881167 0.708041304914072 0.6168257887979026 0.5837091849895837 0.3913420941065104 0.7980082822131571 0.950720059142127 0.8963752213918904 1.0365493973687625 0.7271991040785702 0.5536956297988417 0.2816554518453119 0.2204641163778695 0.11611085624077563 0.10628359570735636 0.12860660054354686 0.1310192811056328 0.2231429528489516 0.23243796750691811 0.15355271974985413 0.2578156132021165 0.25257497933288087 0.23177114271753624 0.34358941752879835 0.17867131399661867 0.10382105221927815 0.18004382041055747 0.23270740755191077 0.17709870949680606 0.24705205761541987 0.3527225674447154 0.3027790074595997 0.24517049702804178 0.15322826243165077 0.10844773833002194 0.0830099355285837 0.09187583387419801 0.2590842896633042 0.5187667609301168 0.8843858485551601 0.5202515094197141 0.3507806684063305 0.17446541276656113 0.10506325543496088 0.039337297444423665 0.01814477890325367 0.028983394176086457 0.04655570050203672 0.04325678595040945 0.11341446435969532 0.17559387028002119 0.17448332695159824 0.1824049550511778 0.40948684571840954 0.38861019584843703 0.47367392877890646 0.4484376469083736 0.2534887929547435 0.28017300520429317 0.1710802870109925 0.14626931401402826 0.07637884452188275 0.05903268005324639 0.07282509652117845 0.0728864671731019 0.052724005523008675 0.11189856247400186 0.11804370374691238 0.13927271155835402 0.26826448771193645 0.4584582737084138 0.595489273673942 0.5432844967239265 0.49221997134138606 0.33665527095089803 0.2528539103237548 0.14872727882789416 0.16786172888139775 0.10870760741452193 0.12048774740651433 0.09721232025256385 0.07733672488964767 0.10840749923830707 0.05877405962039214 0.02204698725768618 0.04235418050193978 0.09828620428731709 0.15805475681117628 0.15805336709925646 0.2462038693149739 0.25126385263094586 0.2352605585052237 0.25656843396167206 0.29102412964840874 0.22975297165774078 0.3511262017033052 0.32303786911878185 0.47929976282323566 0.4621027228061503 0.24457028672415054 0.19421058214148496 0.17785911782730712 0.1256431333739226 0.18673919063675803 0.30776465213156956 0.2802946289600797 0.4153758176268405 0.3894527667422638 0.4478373557326862 0.33266779227558485 0.4563041473091763 0.46063393814715226 0.28448280198321496 0.1541358682382831 0.2692734833489974 0.4375565527421336 0.6022776904987224 0.13818877315636777 0.0780666628240742 0.04139746323757295 0.032180527370819674 0.024438598866202667 0.034270332591241376 0.10972440672349026 0.17281966469102386 0.3128100615086414 0.408999984173392 0.47459303919177864 0.7905185865397811 0.8227195465556673 0.6305904319142267 0.3331972930290348 0.26945297253982853 0.20026934515502887 0.10018396730374766 0.04394319270456891 0.030677327618331952 0.04386037593182706 0.11503736847193527 0.23171119892039613 0.15707832827804827 0.27655366370245776 0.3237476891752594 0.44603198929748494
0.20944745410896834 0.12198431221748113 0.0474031067279225 0.04001539271854895 0.027365710070380068 0.05277664640017597 0.07735522857941007 0.14288593550695564 0.1520954599628878 0.12047823770611174 0.1780584498379028 0.29527453420728644 0.29170894829562927 0.11152079222269162 0.111112169361397 0.2234077762290676 0.810888216164671 1.0 0.7215495777569573 0.41748234281565694 0.37203149567209226 0.36679564211139637 0.3341997879336146 0.4310127980981671 0.5063286792100866 0.4082973755870098 0.2858469043774347 0.28708333908533146 0.5940228731651906 0.7282273658027912 0.42785135792096346 0.2732049042847008 0.1187284561931165 0.09865780364112905 0.18387185324498784 0.2543124225047898 0.49036953010515033 0.7756986469543662 0.8679652124249472 1.0936238186322136 1.175309805143252 0.6138197332539223 0.20464542142819042 0.14762644601126249 0.13389538343223772 0.1477554037577924 0.09876579209877792 0.15584075272555892 0.2251260077469229 0.20105930473035366 0.29323598065854284 0.2666445939461324 0.3658321413678679 0.457989615263761 0.4059104634865822 0.25426140954070914 0.1970530783365155 0.12144160557217376 0.10660493719379395 0.07024368635103548 0.09750282727736866 0.07306214882733307 0.1288955510422415 0.14291336236801133 0.37859923726561595 0.5284133444929948 0.9566023304563189 0.4917517846262825 0.35648109250050275 0.11740218464385477 0.16886696964401432 0.1855842389869829 0.0735242587803223 0.03903804530755468 0.02459180643139634 0.08003535578542785 0.07434343438695505 0.13036801863878192 0.1562791731190829 0.2584071128551139 0.37959353797335876 0.42196107176583725 0.40017060278057565 0.503915912031114 0.3833058005010283 0.30981279200562295 0.22365129551078075 0.2363494230461591 0.18153578890337183 0.14236296829329684 0.14717426584873514 0.22005765035830896 0.28324642824482227 0.6131468659237338 1.5551116926918487 2.3612128168761153 3.7502669541149105 2.7293468132314254 1.3579849243155675 1.4457927367652625 1.0554625822217176 1.5980207688395882 0.8024146198514998 0.4363949170830236 0.44007913600410425 0.28969437398835085 0.20902642646058467 0.11903783738323259 0.12358555639994408 0.05717255671693271 0.07548981385144193 0.10896897759605444 0.19612193783232154 0.18664577824848805 0.15239205498655994 0.28639144545878054 0.28897365288330296 0.22624560971964577 0.20398568526458302 0.18976067478926148 0.17123312191346585 0.1955404728478661 0.19659453405614108 0.27753944074262643 0.2725059409953032 0.36832561814770837 0.4882340262471294 0.3894022995632446 0.2661283644235087 0.35468113094397885 0.3957442059834517 0.42229886003866446 0.18113432406489613 0.2194123000432586 0.1695559268936555 0.1054700840192466 0.09630910748210891 0.06006867666840414 0.1150631216213782 0.11911600256889737 0.2853249069921032 0.5562843966745674 0.7145752211674737 0.31834888453866966 0.3624574031246972 0.34224851069225637 0.6460478880136471 0.20525480901127668 0.24350483418189103 0.11251230410000843 0.08362178814011968 0.03635758176230259 0.055753558476641166 0.04697586696297037 0.043837410221969075 0.05717987205579895 0.08235351455269985 0.11955308518860513 0.1561844257527762 0.14145046943073877 0.2909007761401154 0.2602227074160218 0.20998818942539837 0.4516264819741569 0.4965174563348187 0.9409674888443014 0.7159617612414418 0.16222171234528301 0.18492612586837698 0.2947285208796219 0.4603385524452545 0.5250073316669687 0.505186997169472 0.51949525483632 0.3750123909567281 0.29956389400852185 0.2437418197325346 0.10883945248471816 0.11261831039527512 0.12424971991674649 0.1167099202626055 0.05278576858967452 0.06184838514378544 0.09221659575612079 0.20420619164759954 0.23692719416516725 0.0893083916085643 0.10540688619644963 0.06624672026541384 0.0362873778893703 0.04937674259376064 0.14131940812266217 0.14293989153991746 0.161121547714159 0.2148005913110792 0.2420402942539881 0.3141022602024587 0.3819350057238743 0.625101190547873 0.6014684659636091 0.6231325844805647 0.42918880407949583 0.9354952358585009 1.1060918924491194 1.0113562460435208 1.0121135172424347 0.7311587779949739 0.4975716631941668 0.25231656273569136 0.2177012037672152 0.12116698251689256 0.12517947644019872 0.15166580379281905 0.14135357546233007 0.22917596182219144 0.22530127605536293 0.15239419750176914 0.2390512051089289 0.24835456516417637 0.40272009908098766 0.39982201847041454 0.21483676782036312 0.16557763188356314 0.2349161782259883 0.28113525416428875 0.23128797267397497 0.2851351864355414 0.3829790179223367 0.31985005993914895 0.28835041984758847 0.20317294966742963 0.12245418856916983 0.09687030883476987 0.09965614430653405 0.2478596500797374 0.45648697094439483 0.6944012639947149 0.49007585235662254 0.3467472731717296 0.17644831523258875 0.11333383947116546 0.045618630070485056 0.026689451800102813 0.0300250921143547 0.04967853515805664 0.038752298011962796 0.10029493804092637 0.16725204173521335 0.16985340925235953 0.15123048697379723 0.36621416301185455 0.36692848029939973 0.45724873038665675 0.4473979193545776 0.2513822058218684 0.28923502245819815 0.18862641947588862 0.17994148373110805 0.11167578152144457 0.10833663553953722 0.12139292102484572 0.12104164919714618 0.10513346995976892 0.1531126633912754 0.1477143374036924 0.19980971640710257 0.3454216239870018 0.589980555795462 0.7819652529719033 0.7090858884782811 0.6317232655505685 0.40985032498676277 0.31753914460665705 0.17921884692119153 0.19532760074852232 0.12327610558978018 0.1414880418101577 0.11688481605266088 0.1051435841285627 0.1252146966454693 0.10002499711594386 0.05412863588641924 0.08218097241614446 0.1676976875603814 0.22630813386567952 0.20200977624573951 0.28589321239515914 0.2833724461004739 0.2589084049508832 0.28532133164585655 0.3289095483155178 0.26869720799932695 0.36899733942234947 0.35247359208822754 0.4330821072390887 0.4237930135609359 0.2789277997272587 0.26875270284482056 0.23449706251670938 0.15492527404856923 0.23243019706676304 0.3507159481866721 0.3092434308324054 0.4490358622754179 0.4125974150802491 0.4729510435971962 0.3484530700767518 0.4796719378757884 0.47486498978089936 0.34669264425380164 0.2048210537377552 0.28532822352991905 0.45734035860261807 0.6190503051805272 0.11930354615019617 0.07691743668226461 0.04152420594918662 0.03939801273543268 0.036890301941437505 0.04690279287902032 0.12360723201544467 0.19331402316018534 0.36526658073259677 0.37242065069878766 0.5227997294761345 0.820748889979826 0.8890620193932077 0.6616321741008615 0.32529601466403435 0.2525361438446778 0.21699818221789835 0.11705132394480532 0.06688692968720988 0.05586264339055874 0.06365489318295034 0.13412987529338768 0.2475626264887174 0.1639996785108999 0.2746629734068156 0.3165938757674392 0.4234524865643876
0.32266989141674307 0.1780244651771981 0.05218877467977669 0.052817529386156935 0.041961359809587206 0.05781940237600944 0.09270668815529243 0.16457182761988542 0.1828383087416338 0.1257442662588409 0.14612177957288655 0.21289834785335368 0.19512699024288244 0.08853743980104885 0.08951942375875609 0.21537223525910318 0.525257951381168 0.5553872795116208 1.0 0.5601094278055866 0.433185469066554 0.4690066375048004 0.5338818755076661 0.5549100359413217 0.4706992901021291 0.3455560699249597 0.2657047063015286 0.28305524536924326 0.7766620694485269 0.9725055418449209 0.38103976104372733 0.31754840424492486 0.13801875266431324 0.15694596871210056 0.2183420535040008 0.2399367291386138 0.4251476636280181 0.5968580324420445 0.4892382434071786 0.5591735570013672 0.5407161823379216 0.29493075611742026 0.14380762801962585 0.10223702150006536 0.11528879921429802 0.11804348738050781 0.08586703797742509 0.1393111824372169 0.18822710318798047 0.1688653554276771 0.27622223615568225 0.2358471128802277 0.382807946123389 0.47609342504063834 0.4311274171979644 0.2597128354286923 0.20064657665704802 0.12035169871563592 0.11515168138280249 0.0699106877666403 0.1107534337165564 0.08766916320415853 0.15108353073635536 0.1769134201814322 0.5009889050804471 0.43855891602465685 0.665864604590028 0.32500295531010837 0.18058453175931558 0.0573106874248644 0.11054812253121069 0.09801026599607748 0.06031460543185025 0.030259146859564965 0.027797746668860212 0.04597734215063884 0.03634978794675141 0.07643747099316328 0.09960315616016498 0.19440046372541228 0.44605083976899157 0.3637418804938915 0.198895938457662 0.21491014351997234 0.23470803986867222 0.22743647889674598 0.15253731050350097 0.18643779201964492 0.12368569179019713 0.08423570098508472 0.07386881981308432 0.09463566240763334 0.11762937859172908 0.2741893678133595 0.7075084455768241 0.9375777108074812 1.7284516581257938 1.8205446229198934 1.2544166534344035 1.429983672263066 0.7928298556684119 0.853127992266324 0.4150366211487044 0.11981947998189628 0.13004071998335393 0.10318129879592429 0.09224141029158367 0.06205104695372564 0.06154106713117274 0.032660996294507603 0.04327267923365333 0.07274660011395964 0.1256945117036476 0.11073445152199561 0.12363557746743922 0.31197889320456956 0.32973276557979486 0.2761613823804366 0.2222123354995672 0.19874879932003403 0.14587718229228708 0.184716962024247 0.1633193049370494 0.25482782418856037 0.24883215967427902 0.29881952262166833 0.41287343299777307 0.31652953572029635 0.2617238613428941 0.40694874848816126 0.5181891151509304 0.5600802688397857 0.18242880849256854 0.19133127668852257 0.13833689832289792 0.07496530170440435 0.06437651896032011 0.044764465305481706 0.0870811242033548 0.13795680377054556 0.2790888016516229 0.46122187803274534 0.6064399029743631 0.32603685701822477 0.4552127930231774 0.4376280900588965 0.6056618532865264 0.22386227719951773 0.2763778755831473 0.1331979913988893 0.09486077893661378 0.040431434455528104 0.0498248900382715 0.05364878706460218 0.04304828465520122 0.07964496568704436 0.09702703036686951 0.16651289568471775 0.2565266717361671 0.24394562359303884 0.4727841944812965 0.4173392961975382 0.3831283005122562 0.8175888049496122 0.7380364133506033 1.0593714260836304 0.8317332007028764 0.23924814089689012 0.3300869912329429 0.5222986181992789 0.7570860197337171 0.855179579055754 0.8020364242151138 0.7567928841600516 0.5337427111455716 0.4769329905939507 0.4228522454993423 0.20461075306018195 0.1881063165219799 0.19876188941280662 0.15851940790294375 0.08063672020734901 0.10169051524561232 0.14781836386830238 0.3074229869030357 0.3298898216265164 0.14377265576231718 0.15667009192413317 0.0867075021466203 0.033653441406452135 0.05387608035191262 0.12025603319311054 0.15201254878874504 0.17356694287886246 0.306045919792718 0.355492990843979 0.458734473470765 0.5134929224189638 0.8115309344146024 0.7416913291811521 0.7179356286583425 0.5676847530049249 1.0250546004070937 1.0506371841004103 0.8864090242510906 0.8554778712646819 0.48494252438140023 0.1830267353615498 0.19391776154294416 0.24958023763148093 0.13967161253116936 0.10274759681742204 0.10729620782495854 0.14224895324426373 0.22509609098147804 0.2785078936757506 0.2423751812638857 0.3010426708028579 0.28901650372074256 0.41088282492203887 0.37980273659851393 0.337455939996231 0.18693394820602338 0.2746916365830535 0.28920510324234605 0.18060590448782066 0.2412952298781189 0.3925511196880919 0.3753384567337444 0.33265806396363173 0.21234058572692163 0.18064400328887076 0.16085375291352275 0.15744949590886093 0.336239117435471 0.5604326971654999 0.6884060677693593 0.40017786488741297 0.296921917955236 0.17350411371387053 0.09858571909410667 0.05302105839955292 0.02402686049961006 0.05392019675380974 0.07373656113480581 0.08008187716009309 0.157283215078178 0.2430449893622382 0.25281960265019615 0.26698889013274063 0.45393590545506335 0.39894568668658653 0.4404716470357559 0.3542253938289742 0.21140934831397243 0.19951538999246743 0.11361531412100143 0.11198539019359854 0.051812533945529676 0.042953670893140304 0.06591102131226058 0.1025430919883107 0.11743358497535632 0.23046457234669437 0.2365027884653213 0.20519142445875865 0.2636549008509171 0.39636616923244966 0.42626999121224285 0.37991016895919427 0.34405479191723165 0.26104443842948627 0.19649238973534655 0.10228405340793695 0.10444917309054355 0.0660469924863559 0.08506721857553462 0.08785402493384106 0.08156281172263609 0.1329384404228213 0.09955173782241791 0.04842027039715585 0.025377504677390552 0.07943700218845215 0.12833661344383746 0.12761720444451816 0.21103744785838033 0.20884244625424037 0.19640285466588925 0.19248207184862196 0.18783106795637763 0.13078880275719068 0.2013996750293766 0.18225118281856978 0.22406520987461034 0.20602697945015747 0.1195850756459767 0.11576934108545822 0.09043445384330924 0.07214897194452122 0.15053395137526385 0.20180486648821522 0.15909687173470183 0.25438943689695004 0.25875899081083675 0.3542518767726092 0.31949601962858876 0.40757796519767864 0.4590145948930806 0.3925848749506932 0.28246004004221326 0.3458648818275767 0.3831743109925263 0.389021004732467 0.16838745423929768 0.11129353395689952 0.06471592229812753 0.034521599421236934 0.015196657657218816 0.021070916294829534 0.07585551291292995 0.13500007885046356 0.26871532101411477 0.36708241226641086 0.21067672016927644 0.3740163260068748 0.5049846078104755 0.4557137295927144 0.3256144257623949 0.287827683143972 0.23125041937582333 0.151074161659463 0.06793120023056771 0.058412999977158105 0.05691872891482642 0.13262557396218186 0.23187871932396475 0.12864830752142717 0.22448123029806422 0.29307588498297366 0.3891524547555521
0.2547262239012576 0.12675986214022694 0.03284537598802699 0.03906523893917088 0.03151441974904487 0.054075813607291384 0.05363706408886179 0.09619666527476746 0.11600520659667451 0.07061205708947148 0.05599895153391678 0.08522131997064684 0.06662288039168208 0.025578578215066775 0.026499393442495918 0.13601555004429003 0.397555402097468 0.29676981017935017 0.5172788694798888 1.0 0.45571650890257437 0.3800122247878628 0.36580133544215887 0.4188971531429363 0.4387797642960171 0.3165949613840828 0.2433914470914884 0.26258840914902004 0.5234542903057868 0.4601090449250776 0.327782122188013 0.29048179943304653 0.1504939872901158 0.13618903182792164 0.19118715421116714 0.2960407116379878 0.5650014044882422 0.9024557169372511 0.8621116855326373 0.755092901182657 0.3119385873354663 0.12161818817734096 0.049833675457169345 0.03612890184430207 0.06533497771904477 0.0724885683179593 0.0425431247057614 0.08677838513006152 0.12554957827499952 0.11594030198750724 0.20501577662487955 0.172456799084031 0.297387651345503 0.36916078592417695 0.3554043289494756 0.21644406448386241 0.16296712948021466 0.09185922468951627 0.09304507242238803 0.05853105999052433 0.08441333181560096 0.06712784990176451 0.1245495581400291 0.16445233833783635 0.4800553393443677 0.4004214312538949 0.6326010082172251 0.2270102469327909 0.09691767691696154 0.05548798739352759 0.12670570085815466 0.08651283371803965 0.061348167906711354 0.025902349456904693 0.022921728986825228 0.013798728754971342 0.019540379149387097 0.050195861142759354 0.06827510452908292 0.14186232755609954 0.3576960096325588 0.2523179071369386 0.13314970184655664 0.1857019757080074 0.15018424994297408 0.1340326695759545 0.09311482144589027 0.12617673702213827 0.08775579352502129 0.058431907942998434 0.044204154011564155 0.047871830074253476 0.07584852494814212 0.17948261138610727 0.6934154831767991 0.8222578355264757 1.847303265774535 1.611028859318398 1.0766759066329832 1.1663968852301094 0.6526186209499973 0.8137481365171579 0.49731356470182997 0.22622172633977475 0.09255619323653233 0.04721341549407615 0.03252577434279008 0.021532004050460306 0.02157570384027381 0.017949682286744234 0.03452112655215593 0.07677949305460992 0.12464117438510401 0.10883520422023739 0.10238403914508905 0.2569106262693283 0.24812557746337913 0.2060782186820645 0.16811064193883163 0.14407371007538752 0.11415972084639303 0.14480045169241176 0.11951609407499496 0.1894771069123067 0.18494912653566448 0.23222076965857724 0.3175025287824654 0.24068787348812215 0.19571104775216433 0.29763083676487134 0.4142781700166439 0.494880729383641 0.12539564596242836 0.14663407808149645 0.0981368588481266 0.048594631392562156 0.04001912432045446 0.02258583899245641 0.053786447851281415 0.08298804696330167 0.1201900153735273 0.16829153853212994 0.23104127634030827 0.20869674383607958 0.3642965497502591 0.42083575455981914 0.7126386390311907 0.23696816751047167 0.31818729991476735 0.1388536976475805 0.09230886627057118 0.026307184122871818 0.0369960880908368 0.04667713728767453 0.03793150503756882 0.0629434036002331 0.07181601123350291 0.1179745924345389 0.18414426485475463 0.17743023610888958 0.3275968212456712 0.26896169077676435 0.2227830384725686 0.49891838443055003 0.4129123381215298 0.46085845847550333 0.3476730162786282 0.12099376092032106 0.19563597236817035 0.29814714641672474 0.46675393874289556 0.5750064416317188 0.5493291656741964 0.5210120678966856 0.33141675899430767 0.2802244281838907 0.24998020876133267 0.11600150191370023 0.11754461697898773 0.13112185619958502 0.11219379557335989 0.05959560760506336 0.06416485409206835 0.07139903934078126 0.14324977929840527 0.1569723735747061 0.0748003167907158 0.08495111254950649 0.061812109433738945 0.033188854853139126 0.06204563438948342 0.11808635459280847 0.13524512340801353 0.14708020750569092 0.22704815699099717 0.27066399599419794 0.3368354458249142 0.36747845900155895 0.5506677250935594 0.49647977237054386 0.4911527244330529 0.3922151245636998 0.814301917004242 1.0159003531141875 0.8889286235834134 0.9669666623923507 0.7056305451508461 0.55878928283436 0.26594966730260655 0.22967003034907016 0.12565183370789645 0.09708389199965661 0.10396746213774852 0.1334285510339295 0.21555717925979873 0.23476757662799966 0.19958643356121414 0.28653286385443594 0.29898552034182596 0.2237480006796105 0.4117919454701098 0.26106879073860223 0.14168421950404547 0.21345024255425918 0.2308956281921992 0.1415841005899405 0.19136266852186962 0.3115228795125351 0.2998063725765832 0.25110842553866464 0.15574186995861797 0.1333449205089152 0.12041250016546814 0.11662412018372145 0.2946027376259033 0.501190058067077 0.7790427912401097 0.44270950749032373 0.29533365392803873 0.1519001797708089 0.09001830348851345 0.04379584349897322 0.020368037960723635 0.0439879807127243 0.06532959942338755 0.061576036776489686 0.12721631780571324 0.1880711617791892 0.1919180153625075 0.23381846434540599 0.40528830962422935 0.3515434461329432 0.4064587990677706 0.34361539550109665 0.19062956952259175 0.1845735664113726 0.1011571418733926 0.07404602275000756 0.01932520624881762 0.006812363342971468 0.01981241210817311 0.04568648159043149 0.06627210885523335 0.15294293445960058 0.16420829746247162 0.11143524086492237 0.15861642439523088 0.2513082860575874 0.3104231541743541 0.27387547444117977 0.25427663900627356 0.19086688879140662 0.12959840891374735 0.0670031033649652 0.07612199435379788 0.045913367190474036 0.06449710506151944 0.06352156670097586 0.05577429294329748 0.10370889532579533 0.05701114203712012 0.022772767420791925 0.01827239723225497 0.0570445395573645 0.10172040695094627 0.10323152804069653 0.1746592321547517 0.16955044221537208 0.1554963310154703 0.1499464689370334 0.14296589929306824 0.09369079879660784 0.16604697267629953 0.12429835468379781 0.19869735927881754 0.19795895646413214 0.08717353957536356 0.04619719350578503 0.03713247717739306 0.032276207980124066 0.08567040455554405 0.1396452990670803 0.13444937889750905 0.23668680408420584 0.2474898907867718 0.32912971141806535 0.2620434994334906 0.3559082770990141 0.38206691319006914 0.2615208235493624 0.17692956280422056 0.2774711868656464 0.44513026604493056 0.5572509510861962 0.1589132397878809 0.08676887294261292 0.04580025880528159 0.021313396265438374 0.007191102633121812 0.01033438163669046 0.0739632044152519 0.10550992126222597 0.20563905479854397 0.31097195755841384 0.26347759602243037 0.46295797675044736 0.583596382361459 0.5051794911613852 0.33815947073665453 0.25048761321217594 0.16274788767844955 0.09887473646520961 0.03270625923343143 0.027120070884679884 0.032426465288265316 0.09216053661271446 0.18601275374334295 0.12945660466885658 0.22566885396637237 0.28003132040037687 0.4180518862175818
0.35771801895257266 0.14553643072798705 0.04094532038879066 0.03733673114592116 0.02762695331945325 0.0897488039483267 0.20114224769577285 0.3792922200981612 0.28550081254279297 0.12586744263285635 0.12463235019876441 0.14482381587608623 0.14529966773613429 0.05875397617538117 0.03516732010526413 0.1714411199573934 0.6199577713897575 0.5044700689026904 0.7631322795973308 0.8692983402987804 1.0 0.9398425759461758 0.9842143373590105 1.0323705392154297 0.9161593442902831 0.6868700172175151 0.551359487971101 0.47604052685104187 1.154492612791383 0.9876390478691242 0.6963669800261182 0.6180228640568796 0.278307018119729 0.33992927562997544 0.40800613419365384 0.47819918955863805 0.7849140966016843 1.1888694959448893 1.0628442029482255 0.9364708603016011 0.4694309515724416 0.19424019679131077 0.05392512991618114 0.02925019088562349 0.11156457933064196 0.12079132271013773 0.06611001877072778 0.1431527342736538 0.18685055790038482 0.16290553395729698 0.32236890728472756 0.2732414713922763 0.44021489440850475 0.5775082485109853 0.5046292186319035 0.30301036442691387 0.24063991893907358 0.14060569028188696 0.13373774710281086 0.08381442725841795 0.12358290740348102 0.10314451750146456 0.20372098923875218 0.2550454426332494 0.7995218947619178 0.8148603962405285 1.0511011575709737 0.2919396101506008 0.12781045645218486 0.03745498311623525 0.1032807608947358 0.11569911031220502 0.05255611520274349 0.02513551554144978 0.018564279634669938 0.004140195452488684 0.01570143058660711 0.05717810808556469 0.08511697763642256 0.19842864595219317 0.44318297375881543 0.3022993084188133 0.1633266044966321 0.3594487228101392 0.18450915003271282 0.16193404009730492 0.10397977252539735 0.14223669339216546 0.08591719115481117 0.07124928607287102 0.0646500882782811 0.1184886913302137 0.19127210860176377 0.4105169383896223 1.4619567958916337 1.7651048990144007 4.250648159187168 3.3669113089406495 2.0250584056605225 2.116739307788072 1.3427064129850255 1.800873145666671 1.1600779643125632 0.6147706725879105 0.38690734219663747 0.22295855595249456 0.14394993495311542 0.05608174915865679 0.04395765686004618 0.0336914797766317 0.05605314551213042 0.1037498761981381 0.1415517347021584 0.18264255557538062 0.17691276489407068 0.3847875815259755 0.41020783070923655 0.3363447857989511 0.2715191822102513 0.22653834055956454 0.19006725925736823 0.24108289760825533 0.21005747570908004 0.3280232707473567 0.3171593555978024 0.35790912151963106 0.4937896557681411 0.3370037104705529 0.28613276247664887 0.4583696887435526 0.5288080672145304 0.5117660910282574 0.16855809052000012 0.2054277946663592 0.137667536120758 0.06542960844212985 0.051712832971963545 0.021727413793903635 0.0531523768775671 0.08714107126216823 0.12026713674387302 0.18907460842876464 0.2787270542743832 0.23492881468044058 0.45228464591904016 0.47924624961111684 1.0182196828604577 0.32632659564534844 0.4441685643432561 0.22281626206923827 0.1710532530779502 0.062214188167432946 0.05808653103028787 0.055625819297204206 0.045813325135018575 0.07699219040621265 0.10197297777103993 0.19097443345535606 0.2907867428784462 0.25115801393505693 0.5278516220771917 0.4684397399600131 0.4033433981212098 0.7942652710274353 0.540052116669815 0.3868999569057871 0.2899863596510805 0.14780617024610934 0.2733698083393591 0.44768871780860814 0.7217535909269194 0.8892479839657395 0.8163082082587501 0.8664572634520135 0.6036725418110496 0.4818027331809328 0.42532370487296217 0.19625759942144955 0.184127910548664 0.21664578087410882 0.17684999543601768 0.07652092659250831 0.10701352797607722 0.15845039319612947 0.31691869071373346 0.3008288261167152 0.1141426148164047 0.11223547415849014 0.0671713718233663 0.0318527098259384 0.061594062535476224 0.12563716545442064 0.16146294715499074 0.1845987762112425 0.3098548037542657 0.38833245965655006 0.5781053183469334 0.7432342994065654 1.285229300901021 1.198627040247094 1.2239079566748 0.9199886550831367 1.7822741148247474 1.948850275809037 1.7051109475378898 1.6191794029432074 1.106557695028527 0.6849484807364565 0.43406860541288794 0.39910723799561426 0.2357368064750545 0.2182774455261348 0.2531892015829833 0.2836862718666758 0.41759010290439685 0.39835604074813374 0.3379050019276202 0.5170101555429343 0.5048274979882849 0.2914889866071406 0.7576766074626599 0.3503143274103393 0.20766373608463767 0.35029141592470525 0.430751864090867 0.3076299353392027 0.41216063754716664 0.6215909793993566 0.601863993738707 0.5048121419178176 0.32394273924578276 0.2574076638573143 0.1900333454980354 0.1756127967394393 0.3982361434615765 0.6973550160867765 0.8455505822856648 0.6154044863489246 0.5020376239593175 0.2612717182069526 0.17164983961255958 0.08806246776028363 0.05134129829092673 0.0747832236784314 0.10422433778601682 0.07195517464496726 0.16485890352123145 0.2627658862197104 0.28481805220545814 0.277248237970132 0.5435986494848568 0.4927771998570829 0.5937517139630145 0.5261367162689221 0.3092345705244779 0.319138636392851 0.18655100637544528 0.1951227999835319 0.0750199343717213 0.03866337953323689 0.034162280331597114 0.05571046149274821 0.06808642560328235 0.17269583718312484 0.1999492016371053 0.15774514937277986 0.2628430556307066 0.48784738797004246 0.6401235998671522 0.5703545700740915 0.5249299275599112 0.346615083467344 0.23109796639889657 0.10904612680952419 0.13064798110623185 0.071134316526458 0.1021661654803944 0.09166867107314856 0.08756099601276093 0.12432544779594897 0.08270381697220963 0.037104703333309626 0.072491168993304 0.1503289083697483 0.21532388219087573 0.18985642491231589 0.2860604532704032 0.2796101721856902 0.2564612650859656 0.2606591693855185 0.26467802751275415 0.18345250816891376 0.319042025742068 0.24343228163630606 0.3870804457336306 0.391813175375247 0.20569713242272733 0.14450222392541198 0.1415464794781948 0.12963564275449455 0.2856062856601375 0.36216717374315766 0.26890698057389584 0.41379740631041223 0.4123067039125394 0.5257524004691227 0.4138046682000191 0.543926323112326 0.5913433168294644 0.5367641093042325 0.4025524762764375 0.4801073038093481 0.6265099377425415 0.687300521067383 0.1681810448389313 0.1009511752629067 0.04637719930716216 0.022289196164340375 0.012950181509787056 0.015202871900208427 0.11521405559936679 0.18747203203976054 0.4144944100538422 0.5494024867477951 0.4992657532629437 0.7637706034603351 0.9227434844127229 0.8702610780345568 0.5525646184605962 0.38226295789946907 0.22804759295305552 0.11992932316989253 0.03512696706756139 0.04506722394620185 0.07665362445389036 0.22511118361848773 0.40021921515408376 0.2122266550213584 0.349627138906114 0.4417197416510075 0.6081401561223722
0.3724369922980108 0.16697321626976872 0.0501549244297372 0.04833895950909687 0.03985062734750791 0.1043905690019753 0.24081848046909515 0.4849415278653318 0.36365046476709884 0.1614792985022521 0.1429795051736193 0.16720581252276087 0.1702679786272839 0.07205661795652549 0.04194930774551992 0.1850188526023539 0.5660550411980111 0.42627512275355733 0.7081333663987348 0.621272001350593 0.8054994355833807 1.0 1.0937813302277486 1.1900036438838555 1.0298905955850006 0.7444985627190867 0.5647862654205609 0.4823495795754125 1.149490693554989 0.994101740435812 0.834351845461648 0.7374394301046057 0.34620590401665075 0.35437144794335945 0.41095060853127063 0.39455072389295787 0.6691264949352903 0.9461516477715802 0.7853841001844285 0.6887632743424905 0.34882402146805996 0.13662804347726365 0.06492470089304789 0.03578737546895871 0.11068768438090229 0.12013676791698474 0.06932105943335765 0.14736657278948992 0.19855502799309574 0.16784525754359697 0.3413552882896063 0.3032345379202662 0.4952587014489178 0.6405739104826257 0.560213701082953 0.34424776236809973 0.26873084491134114 0.15762021897302883 0.15005465132580775 0.09748525457128626 0.13441221155817368 0.11004141759083062 0.20372711289567227 0.23399803342091133 0.7623768074046321 0.7536321219990636 0.9590012618392931 0.3402325312869067 0.15782103818040563 0.057013705834026804 0.11471810853843362 0.10217994853235811 0.0408727304220017 0.02204524491175371 0.017788546849341755 0.012041591738443236 0.025898473613425378 0.0705603968707521 0.09957779490657656 0.2253842166446643 0.5189266643855777 0.3407809482837177 0.2068324823652183 0.36763562400122696 0.24152139054797525 0.1940605047994517 0.13811883362850705 0.18620024285194964 0.12054796615267169 0.09979733311496694 0.09087437560860148 0.1290580316415558 0.15505453021908036 0.3245343043948925 1.3526554582236523 1.6658376240362143 3.768950769703865 2.9096261466356363 2.0054536351947383 2.0590821307101037 1.2228878679527557 1.564482790147927 1.0111088738948284 0.555823994593064 0.3159518988172653 0.20257751950394315 0.14813685438859264 0.06465069443386673 0.05117421340142544 0.03597018629413921 0.04969331078613257 0.08765793530993757 0.12243747891059241 0.18345751279998612 0.17522473732622204 0.36281703747359123 0.4157536490027891 0.3492428540600664 0.2897873709271024 0.24672567325579647 0.2110865178877888 0.26305195169164536 0.23729235254483763 0.3547174169888379 0.3444418515872148 0.4005329609929784 0.5557064799493003 0.3899501315469716 0.3224103194771233 0.5027659251368467 0.5648431860165473 0.4977093056080053 0.19469071504567542 0.22531291590987018 0.1520264192752714 0.0723424745688414 0.05553027278762418 0.02410110159583405 0.053102813656221055 0.08581876124171754 0.11937260677626728 0.1873919257706564 0.2638963942287498 0.21087593477367433 0.3841516773838256 0.4233595023661646 0.8245399261396923 0.276256325379509 0.3817420837504587 0.19524218611979258 0.16127233075003747 0.06158333082943654 0.06903971645374804 0.07089721513615854 0.055166686766767774 0.08915346709880731 0.1116502020198262 0.1996958033617328 0.3072277314282235 0.28043194712105357 0.533953562917004 0.5045928969496999 0.41709421026957233 0.7958076921543079 0.5309230821667821 0.4356574190141308 0.3337498397951003 0.16031441224285276 0.2676210089514062 0.45252712993292493 0.7369044698591507 0.9342826021370471 0.8384596506784483 0.8307483512927246 0.6031741698980339 0.46346416265588886 0.420158858231855 0.1908223026633679 0.1833526863557179 0.21900791017603438 0.17761325272066744 0.08150491609621023 0.10046489858498626 0.13877378771424909 0.2774742483672856 0.2924080790128632 0.10453878407749541 0.1020286424276061 0.07654782634120835 0.04413056319152363 0.08723112364778171 0.154775618024109 0.17208001613880092 0.1849648403325568 0.29537893976585095 0.36950516551416007 0.557716418269156 0.7049334026611381 1.2662193136901942 1.1742953263155658 1.2247914645303242 0.9244938373992596 1.7045944367482333 1.7946222149150102 1.589323720985135 1.5003325149772178 0.9888026028100144 0.5535967268517322 0.4052028736034571 0.3771256067846061 0.223919658017305 0.20484019797496583 0.2425499777019743 0.2719259088896117 0.3922596228469874 0.3833181373024773 0.3254335074497077 0.48968677844228314 0.4740834267051668 0.2404761231795918 0.6517482184364649 0.3224782210928318 0.1895470956322696 0.3521740391264813 0.43918022127406736 0.31381074447936186 0.4346008425042709 0.6398373709113873 0.6131543151179202 0.5217885696327632 0.32941523405807904 0.2596391993432662 0.1846872984355411 0.1680487472560419 0.3583078980136032 0.6610711293237705 0.8286195571636904 0.5489022831412745 0.4618834517353499 0.2470423917202788 0.1618547627013659 0.08541934861243625 0.051448833757799926 0.07393428293393846 0.1044827808971482 0.0802975796177725 0.16578511232642693 0.2624414013872327 0.2823683956867036 0.2945501336232558 0.5634096499602202 0.5096246389865883 0.6060634064376601 0.5143726355514424 0.29953064959917697 0.30371659997606887 0.18223323118657614 0.20537214656732478 0.08690787791361763 0.05050801807544667 0.036837473980427166 0.05190494454079622 0.05808480034314682 0.152256822729699 0.17586656893800628 0.1469384463850568 0.25042703269422034 0.47511712322223637 0.6011846634630497 0.5214477839545886 0.4770598799081333 0.32998747807602835 0.2211937329901969 0.1065805451958257 0.1259314530784215 0.07186598149005662 0.1022567948530466 0.09408007788371037 0.0882087779737708 0.12820638742999418 0.08507117923086856 0.036531714018175544 0.06618113671059456 0.13734046036664854 0.19953089048615066 0.18309395766511 0.2788331007176195 0.2740451082922976 0.2520995741183903 0.25555020241196086 0.2560055877980187 0.1749808760540338 0.307623651366409 0.2586737393194118 0.39941917068027466 0.37848501892025904 0.1838135106420585 0.1364196836728067 0.1455388670915104 0.14933873056434013 0.31901502091448 0.3709017723555617 0.2627247103762608 0.3980498457618254 0.40114755126154633 0.5192053343702622 0.4130130485609016 0.5200455443999754 0.5781482232552565 0.4908839142809945 0.3718686440402226 0.4630342410432117 0.5322069263383357 0.5495818365967333 0.17474609491783416 0.10778822615923182 0.05149384787250423 0.025777144084858126 0.015278550367022132 0.016244586307849414 0.10289715556555155 0.1785355810153837 0.39094053789099104 0.5326052411164165 0.4743990748457606 0.7070126381586188 0.8034954816417658 0.76668095357911 0.4854163153737743 0.34788014545148466 0.21311562432665762 0.11310422400328411 0.03607548996583577 0.051721165170038566 0.08548228984498685 0.24751922827478642 0.39964756393792894 0.20393654917157678 0.3268968037798463 0.42053685305511906 0.5839028231854433
0.18237651940757071 0.08644022326872994 0.03027489834558164 0.027605299793581565 0.023788244228653898 0.06270642146977982 0.2208893967871663 0.494111868404331 0.38202411177006224 0.15450198177257415 0.11541206267889531 0.10211620935144185 0.12065560560907015 0.062479843585317156 0.03309829901304775 0.10340033053528826 0.2615077535048047 0.22449174980250838 0.4659181629128201 0.3456669795514954 0.48756015525433705 0.6322064178455172 1.0 1.0778139483032598 0.8746409649227824 0.5196682034232752 0.3500626855444045 0.35209281837417955 0.9923745513078971 1.0538224022595686 0.8176990661031013 0.8049151061859953 0.4204797113581105 0.3596313910488053 0.24852590769034172 0.1742353051510757 0.2749813079785048 0.39182924307025296 0.41461915665146326 0.33526119968262386 0.20270871411703506 0.11235564521338985 0.053532004440842045 0.02962349766052898 0.06971259128963138 0.06804175214107175 0.04317174888105509 0.08554143810694219 0.11057354240652817 0.08814088287702143 0.18229776411395643 0.16263533623804108 0.26266491369087447 0.3392097700775656 0.2815645879931559 0.17324987522605131 0.13829188992243943 0.08270134740416732 0.07669198421954286 0.05234050619208324 0.07117086803019286 0.059914848995056974 0.10656317612521807 0.11594151519155672 0.40794443017544135 0.41122708503054706 0.43482245437224903 0.1795265725173723 0.10531519779297606 0.06828431201173815 0.08238002555029844 0.05575940234967608 0.020838701272982527 0.013891269812972689 0.014215841235237043 0.01500721911040691 0.018365308403312255 0.03720110268026029 0.049894332532807055 0.1120305237591113 0.25328693315394063 0.18467274097831168 0.13944490287699746 0.21575042522372703 0.1311135127780649 0.10466635257338437 0.07449909630978256 0.0977437167818441 0.06725291960573802 0.05629192126876518 0.05107693784493291 0.07601442578289298 0.07911492956396945 0.17428408010001267 0.8977117261058191 1.0104206232222508 2.3403882666487665 1.8908455732426748 1.4098229481796394 1.2799319684376067 0.7122348525530652 0.8236878938148927 0.5922126877465119 0.3921657249438884 0.1872323253988402 0.12881235416008313 0.10420372625877593 0.04176251442461299 0.03130832649672252 0.021316011403799174 0.02545227662750252 0.04010871556372225 0.05361564469530512 0.09145114551578751 0.09127693607923716 0.17870485518414378 0.2153306053658974 0.18710065726163194 0.1533132347080694 0.13103180810918555 0.11266702387507282 0.1373956476913596 0.12533781446963996 0.19044795018848953 0.1896457757068735 0.21536664781572 0.2949202979019313 0.19534596955336478 0.16638500266557701 0.2788462300414954 0.3100982979248231 0.2536369215936765 0.11209278551842308 0.1128397475727316 0.07708486970174733 0.03700065684192919 0.030319661662687934 0.016028599251049307 0.032314924769005035 0.057372227496245765 0.08706407140697892 0.14611912393161824 0.20827651085170612 0.10892228989718264 0.18286621254364682 0.1854156889813927 0.3367899774821576 0.12596793935753176 0.16223708992211058 0.09353581398953838 0.08292103789664605 0.046366931300755226 0.06561681633519321 0.03801752806258766 0.030429025212649792 0.047027558627629855 0.06210472340823904 0.11920544866504255 0.18730026114777945 0.18356702584400494 0.34046679700230376 0.4147269757775772 0.37552150998487427 0.5289092467842078 0.312951804500502 0.22595949365019025 0.15778010378428758 0.08152114942819032 0.1682472816837033 0.29145461574717635 0.4389611645102837 0.5369984160149766 0.44487150581868706 0.4637087085936047 0.3767883601152222 0.32777778835813226 0.3080379506914596 0.15198585544763418 0.13652461091524795 0.15775574612721363 0.1214974862804221 0.057904620369390404 0.09605439102630571 0.1557436011955539 0.27861725983531827 0.25568416985336684 0.0891448656674384 0.0808708589886087 0.057638599370036 0.040918823698312755 0.06531353984305387 0.08051225100308601 0.0857185006636854 0.09059836448718989 0.15979191631333514 0.21136645270374052 0.34206126147686233 0.44559133822463115 0.8713883336971304 0.8318924853984794 0.865387798892714 0.6454827961316725 1.0966942568112352 1.0833534629204031 1.0162739293783272 0.9829895849554433 0.6953657315317232 0.4386884823761756 0.1954732715001407 0.19417519682488893 0.1186651500007925 0.11051577094636765 0.1359844223916712 0.15677277098313513 0.21574397870880443 0.2182875952680988 0.19550913184613886 0.275177740007321 0.25717362077127237 0.14635795428061746 0.3152597583334865 0.17152460090591123 0.10149034357861582 0.20981502109874414 0.2708015378056412 0.19512230057989913 0.28309920586691745 0.4091851348228832 0.3843833021076176 0.32478854470224927 0.21025323770718837 0.17140768248800847 0.11367104177810566 0.1020381162566355 0.1819176701676376 0.3497006040077136 0.3757721446518248 0.23429437580598833 0.22641886688923207 0.13181168633378423 0.08972243142880547 0.054655855229951776 0.033876521760679894 0.043637176835979535 0.055283639846399654 0.044550366285067 0.08655348741212868 0.14365967829610019 0.16339507204901516 0.1532415519055129 0.2776610886497697 0.24924645287511676 0.2860895726713333 0.23209982743511878 0.1418216580266886 0.13816023618144646 0.09583966964266318 0.13307547611995152 0.06517162947457457 0.041445376402629575 0.022756287760813836 0.029492467921363025 0.029882957894625792 0.08367762616524353 0.09918314941822394 0.08605099060465855 0.13367183443107036 0.24635403262925548 0.2824801685738267 0.24257403861833235 0.22075481142224668 0.15892172365986978 0.10838524438568181 0.05146589882318756 0.05841753813399465 0.033243726378783645 0.04902788793204928 0.047100517990314006 0.04623369161966637 0.06607701671996001 0.049151836005340975 0.023601198755402 0.034935605554297824 0.0732590859502331 0.10054066216306685 0.09207153669998373 0.1369026843056352 0.13435287345551336 0.12411006673116408 0.12377169508797678 0.12080107919412982 0.08024970879738966 0.13792560940117124 0.12485384433099946 0.17456901567782773 0.16231059344902016 0.09464184702772911 0.08382448195621152 0.09029574850156792 0.10653276781064432 0.2438803868582117 0.2237937176926367 0.12748127589975455 0.18690930155148877 0.18200171486618175 0.24342514149189 0.20503709150727392 0.26096374520317434 0.28337661828461114 0.32506730088042923 0.310549694900983 0.3277549531661464 0.314593159145217 0.22805232315441837 0.09776857584898625 0.06064532891049144 0.027818442824995265 0.015144784408874542 0.011313397756202406 0.011629249905687809 0.05069622959017569 0.09383254376332918 0.21059336905412807 0.28427866393273693 0.2397434249848154 0.3729519372376089 0.33827831609773834 0.3433454986084963 0.23194666965650962 0.17520890410921583 0.11270633575803139 0.06080373029479516 0.023555530043728408 0.041576695997122375 0.06503419999155755 0.1791714457524855 0.24131951199258442 0.09908721800083103 0.1476654705136888 0.2049116263206001 0.2748827899977752
0.19991309419780284 0.09727199319456183 0.03181179058749278 0.03286043301502996 0.026230126059888795 0.059797733213552244 0.1886258943884188 0.43980146450578594 0.34842891221967015 0.1480036073607242 0.10360633418939572 0.09538021181232559 0.10858255170170536 0.05792376192024666 0.03184425194900078 0.1040487546353101 0.28823056753897286 0.2189899888728247 0.3662915697135214 0.29940558520775234 0.38682452643651905 0.5202553631597974 0.8152366208415729 1.0 0.8974420665305387 0.5437042864469492 0.3441048929101593 0.3722212933635898 0.8328928381173295 0.8493527544747187 0.8224284845656936 0.7729326479561871 0.410055923380253 0.29415473115151003 0.22208140639211676 0.17644909623319452 0.35432279032590214 0.5450603680006603 0.6047148848724931 0.5465205270436277 0.31905934796167335 0.13871723040582448 0.0624968113221739 0.03783843200239896 0.06539091194455068 0.06576709570874634 0.04096699022585721 0.08080346595364957 0.11043098460866854 0.08998079868647638 0.18186065099823237 0.16780468882859415 0.27493060360131366 0.3478566014388927 0.30049334572863384 0.19059947088775844 0.1502906617845758 0.08926530395536815 0.08463609345053694 0.05891129577072842 0.07375079346267724 0.05885944303923371 0.10356104401905374 0.10944105749003573 0.36886835400152895 0.40096901549135866 0.5364590930967774 0.2784876670487681 0.14752984031231592 0.09840276727957423 0.12583455158286744 0.06706865235783861 0.02378160895483125 0.012658678378314386 0.01321625231128225 0.0208638592371917 0.02618890744646646 0.0492074559914008 0.061703719992364896 0.1290819936340889 0.2865849159647095 0.20146244282495732 0.17773686837029093 0.30178263387773807 0.1859635472990685 0.11943005285011578 0.09241049529191861 0.11819785946629227 0.08736550875349254 0.06697274791654133 0.060781638903857446 0.08692517548636206 0.0778520176537083 0.17652150111298776 0.8091728017567561 0.9744383866511135 2.088139068849575 1.6082805477135338 1.1539077737823185 0.9918099621223465 0.5879545621927909 0.7411301639187301 0.49710103546716794 0.36407088732355203 0.16646026666534872 0.11459929017762817 0.09594271991309883 0.0424413386113088 0.03426807928692505 0.02148645904427685 0.02511896836383136 0.0453992420927381 0.07175163395124987 0.10838441669790362 0.09443287561817894 0.17664876344836622 0.2116242643198199 0.1796417633772379 0.1548267599820571 0.135017851582555 0.11967340481260526 0.14464383374244344 0.13464423193023542 0.19598706149552444 0.19579737030237646 0.23995546065779874 0.3248190864675376 0.22634283471912578 0.17805732057231566 0.27672060892050876 0.309769259488324 0.2641835625338156 0.10841679694669668 0.12109557215613033 0.0834652173139238 0.04099972483910244 0.03543048562768168 0.018381718208838157 0.0416777796101754 0.05803527833019858 0.09153198388165505 0.1551078899102833 0.20886975508783226 0.12021095434187454 0.18368339067515907 0.21552897349436861 0.38665693613811714 0.12579335508697032 0.18115051853961142 0.0879235330818888 0.07581587838293993 0.036504751389702834 0.06921617465290533 0.04696013554587622 0.03695261713521505 0.052097012863073965 0.0640410600326132 0.10633268266595444 0.1643442344200609 0.17294095905320742 0.28706762528033974 0.34881962091099405 0.2907744043027988 0.42709995722741223 0.2635147085113634 0.23668418327691576 0.196248775553928 0.08303361059916364 0.12942029107941147 0.23110241602560164 0.3791206369551752 0.4930950857680317 0.4388115178688342 0.4116982637179763 0.3074917099662587 0.24041238031294418 0.22701715640789835 0.10725706929805634 0.10560145365415693 0.1249224944989848 0.10269562438932914 0.050685174859925575 0.07228925042017861 0.11015023674476171 0.17779333251149793 0.18774421898718274 0.06960118572631577 0.08994553003697615 0.07587248504057628 0.051813131819697 0.08549342716276806 0.10803399334577796 0.09740112518755258 0.09278159942001214 0.1357098304972025 0.17686803602476162 0.27706197766022383 0.34347738159065444 0.6669302901368265 0.6423485067113612 0.7007305865482082 0.5247900772612469 0.9366587612262607 1.0033920052386978 0.9915859543256264 1.0338738440221424 0.7970343597315427 0.6174635002494508 0.21269753047063888 0.1763864472256997 0.10621075939727864 0.09857366379846509 0.12112689788399353 0.1383935429589598 0.1961516788113311 0.1951248270839333 0.16463011219464652 0.23620678905754897 0.22744311355381122 0.1186977808019567 0.30458440816478444 0.1556920232678907 0.09668280891068837 0.19773865951311784 0.24946941077234944 0.17947907589025425 0.25582370613285726 0.37163126391223145 0.3421659297759937 0.2850426130922445 0.18094300428190413 0.14218155257940654 0.09487536379356167 0.08593957960260493 0.16478837250431624 0.3249323564981356 0.48559041982099865 0.27511759014082254 0.22408316335479814 0.12324844685339292 0.08244015901925217 0.04638424832177029 0.028058430446463 0.035099542248060424 0.04894981199968894 0.04162625709367067 0.0814675943083071 0.12945801402817034 0.14062197283862385 0.14101462335660983 0.2828071291387958 0.26376514706288295 0.31958565156921387 0.27188292546342674 0.14995536224187317 0.15339625586370104 0.10661695877597883 0.11799262910157822 0.0575830147749713 0.03825316627885883 0.01989459441855496 0.02230257254824349 0.022794894968268448 0.06071507512073457 0.06780003913261899 0.060830101772488744 0.11518382518137071 0.22033581117278886 0.2956005764881779 0.25680085166401784 0.23491908828172617 0.16384291915742505 0.11186429699784527 0.05758705707415401 0.06493373617472646 0.03956473551798431 0.054917721402451145 0.04986528215614834 0.044909747606913464 0.06936219885190487 0.04119924485154761 0.01614351243349842 0.03172330053926836 0.06798832330376003 0.09861659553300599 0.093778167001083 0.14228868821908575 0.13830915019671167 0.1265724366745852 0.12918642932147897 0.13070699278890818 0.09007074668254145 0.15356529095598417 0.1294131671272949 0.2053649256404229 0.19643856891299638 0.09691754618101761 0.06959699610484452 0.08008470075860773 0.09212954826414574 0.19716885990497177 0.2043513041143716 0.1437732617754612 0.22683894664496487 0.21861977574732605 0.2779069562294187 0.20944737146669098 0.27410782715024373 0.2865166780211227 0.2512751901644897 0.23024469409873619 0.2882781468366521 0.3402252937084141 0.33400383051811366 0.11071145597808993 0.05946889822180767 0.02601911709194042 0.015511961326765635 0.012101579234214213 0.01322618861478531 0.05173557744009395 0.0919003662598918 0.1932433683349015 0.26635553483729413 0.28716049647372943 0.452846939046955 0.41018651194198263 0.35474358494157776 0.21523158147098118 0.1529967705746659 0.09679650302822228 0.05113886632025594 0.020399737175511874 0.036667291993703215 0.056508500424175254 0.1512274161080504 0.21939809687097825 0.11112880579381074 0.16857195598793093 0.21414583099226417 0.3194045016607692
0.23207025398583334 0.11782804676484328 0.0357784373796298 0.04211539134798934 0.034356982559680865 0.06497562698801523 0.1551120774186396 0.37125944641278175 0.3113549285646951 0.1451908829299237 0.10197883567489335 0.11055303220535176 0.11179544423798955 0.054722859747196394 0.034971421322921345 0.11667101056651988 0.34772194161056674 0.2605036636933487 0.31462635580327714 0.3175749891621718 0.3476134949949394 0.45593882938046487 0.6699106891812427 0.9087692752248889 1.0 0.6336336192199533 0.371682932404594 0.45074112398855276 0.7781155987435974 0.7791527184735964 0.8873642635776086 0.7680295481096628 0.4207864829763609 0.2633507307731817 0.21279917129868348 0.20814694710468865 0.4671041056882846 0.7569193667557261 0.8932908287303905 0.8603902118202144 0.5306831262029692 0.2185292664987235 0.07420425661944638 0.04686725420370912 0.06440450215742977 0.07039486010852554 0.04292500394369341 0.08301048127588856 0.12120093519574031 0.10065482299467784 0.1987973334360472 0.18901599863875385 0.30838818185706457 0.3877172596936384 0.348962189075559 0.22692891902428824 0.17737343390992472 0.1065439514382131 0.10177047894141603 0.07072819107314317 0.08602502030146991 0.06553095820135493 0.112275476473817 0.11346107926759562 0.34405699392769873 0.4358665479443676 0.695539694448373 0.35602939018822144 0.19464947304049976 0.12084050893409512 0.17364691725631354 0.09188943678084492 0.033061154849538955 0.013711978328256758 0.011922359405129208 0.028240630683002265 0.037595387712882 0.06774560541423424 0.08173674467835253 0.16184179006287844 0.33930861157969616 0.25459550471431275 0.2648493288683092 0.46560274066113905 0.2625889792399192 0.156159270233344 0.12055108786376484 0.15016434857736283 0.11559886633674753 0.08500612631225522 0.07572932325084214 0.10291490479953645 0.09142024194132876 0.2089193406069734 0.7573570380981658 1.0091919878294096 1.9405010949509174 1.4304823511453557 0.9568700693158653 0.7945780313828192 0.5135517143850339 0.7205295686016621 0.4241033181339456 0.3222558537494712 0.162845169572113 0.11043643498136936 0.09343373428976953 0.047577500578922786 0.042222062197992086 0.024729565994612145 0.03001681445956934 0.05875925252358576 0.10111827097149961 0.1364260871741742 0.10829722308758015 0.19721483415577012 0.23683326324397078 0.1946849425015271 0.17393887742058878 0.15612285015182242 0.14100110849033026 0.169310123897887 0.16164854961508962 0.22408199758095826 0.22277934698366156 0.2825003771314 0.38912197533206977 0.28299673019471977 0.21072476911103713 0.31000554352666077 0.3463114100109751 0.304881141493783 0.11955035632784447 0.14203829938736845 0.10036508559899027 0.051814897816706534 0.04522207798763911 0.021629103884953062 0.05280499285067286 0.05866238946168074 0.09779089396354086 0.18278749926645238 0.24265969166142187 0.13999743807339207 0.20295875090331317 0.26334102818405203 0.47448373290215734 0.13849163466387007 0.21780691876101152 0.09380058286713523 0.07967825810895153 0.03603073811871468 0.08290407567158654 0.059632799939571796 0.04649374655419859 0.06208522781169662 0.07273657595104593 0.10727659160054653 0.15963455475614563 0.18514071107190824 0.27231406115094836 0.32063300221955093 0.24714288021507466 0.37298228534084144 0.2586981930874109 0.3005630435698236 0.2627856916996679 0.08730118131115763 0.10908784747619134 0.20253101665043338 0.3606643591495846 0.5012154592813202 0.46794193910305915 0.39291998788408716 0.27018356189206166 0.18388341778261783 0.1790309613698367 0.08174409292587947 0.09245100000148497 0.11566730737301152 0.1034364368986214 0.049106331014046475 0.06907023052914776 0.10607246473166367 0.13749495799630235 0.1498297716974903 0.0641665471880915 0.12179547860095538 0.1078790457239992 0.06771774889898563 0.11529571596302647 0.14328989824787777 0.11469438136020603 0.10281103019957605 0.1378018876999463 0.17099013760552248 0.26047810243451375 0.2988138240919692 0.5476633557733873 0.5267809283318379 0.5872587785323022 0.43797049309192243 0.8371842498735241 0.9957332222103155 1.0494478413201527 1.182041695066472 0.9994399686048651 0.8973752929380604 0.2380473532395107 0.17809883895884257 0.1049420053670816 0.09680950216699413 0.11497882878414598 0.1275322022055562 0.1858289502034393 0.18042429566878998 0.14624658106208138 0.21021216213692667 0.2077505443009322 0.1269014116965476 0.3274377800660039 0.15881511606930224 0.10369145477781824 0.1961390211781924 0.24118224947074626 0.17433849959563807 0.2421012003538901 0.3528998988492259 0.3144966019512037 0.2590587074478692 0.16088228457935713 0.11977375933099121 0.08297618206073125 0.07677723542608648 0.16884707580317562 0.33670724357213366 0.6187950936114741 0.34185275000671816 0.237780278342105 0.12198775873932353 0.07924939604943435 0.03986241024875486 0.024527477724686185 0.03210459503767502 0.05049810585779147 0.04591364305108844 0.08650091210817566 0.13028236449516678 0.13539820744935976 0.1491249079371547 0.3135304879774035 0.29839393651547025 0.37592075246000095 0.33403063421536 0.17118394435686407 0.18409336483293637 0.12584172148561137 0.10994178667690274 0.052631703019233415 0.037190299931825606 0.024018058452234703 0.02661023924068236 0.027956333403615193 0.060304493961974584 0.06409436802477518 0.0618263588521692 0.12208944426800743 0.23439114938594344 0.36359222571047 0.31999200744742523 0.2891977109582481 0.1909303246371211 0.1336604283689786 0.07141245230108909 0.07966682451247221 0.0506374677121593 0.0681671048374314 0.06050356785480634 0.053110146513276585 0.08355682461910247 0.04847435584751283 0.0194766940225912 0.03697378746227973 0.07739573010557407 0.1142103977808025 0.1090668678555167 0.16666371090634594 0.15946916133048641 0.14543387438087504 0.15123703193978777 0.1569703993753207 0.1128429124663703 0.18762663699886384 0.14990993996029764 0.2551087789447354 0.2534487923386598 0.12075485077887671 0.07541039828473718 0.08417112555079877 0.08238713548871214 0.1612127949309257 0.20200203175881773 0.17481476690636907 0.28969719881220185 0.27748194072295856 0.339763082677299 0.2369973153168833 0.3265697123457998 0.32347644298289285 0.2232314487192887 0.1877162987531988 0.281407866669761 0.40442031072018203 0.4766037430605722 0.13257534733170717 0.06589205287100489 0.029590618465990846 0.01911387699474513 0.0141889452735239 0.015413914924935906 0.056689979839065166 0.0973655799852134 0.19421997210920516 0.2673222857594129 0.3673428000976664 0.5818779689294298 0.5497003013007301 0.4173916547187193 0.2298362509385336 0.14923841613626945 0.0958663218474563 0.05037432969814154 0.02019050064744659 0.0320616689082312 0.04812682684658611 0.12714072291203063 0.20963685664762524 0.12996888946660687 0.2071803992748774 0.24387018059619836 0.3895291716079854
0.346269852018912 0.16519889181624456 0.04963518457285386 0.05784621640362604 0.04800901962591096 0.09338611988557645 0.19024832042969586 0.40256344367882724 0.3235440184544629 0.15551070356828733 0.1322118360487046 0.15039170194319895 0.1608176326997052 0.07629211922744532 0.045318450127555296 0.1568732584845647 0.47954744600667054 0.39505677259042576 0.4343818768293571 0.43092859645428633 0.4901192797481328 0.6198419506301643 0.7485397239793128 1.0354081623665337 1.1916256051221477 1.0 0.6414668066632335 0.6325619999491527 0.8809110891815681 0.6712084197259185 0.8828628850113828 0.7423580535648127 0.3788680162219966 0.25154130164312366 0.30994652865840305 0.3233554205886666 0.67765480970989 1.0501382666318353 1.087179426618716 1.0518711288730218 0.6058623995237826 0.2193107571658237 0.08275629500803555 0.05201990203515111 0.09038457415035737 0.10382461016038429 0.06254506819281822 0.12632755222029823 0.18059617199000327 0.15169437307474468 0.28973405330563573 0.26720056981325946 0.424788263145392 0.5410667521595652 0.48156246051849366 0.3105920828002064 0.24745221276516705 0.15066848799560134 0.14329551255578007 0.09890579017286903 0.12394357017155232 0.09820745600896011 0.17782078080201047 0.18984271465297695 0.5889183178638421 0.7492990162941162 0.9794683757427163 0.35092691683546556 0.20599812900554204 0.10511523493333316 0.18805971589655807 0.14277744216210753 0.054691982250906206 0.025774505564808217 0.01749443955334284 0.02983261419570765 0.04407430339470798 0.08676514940372529 0.10990907128128209 0.2263654706632251 0.45347599898637914 0.3432390430896627 0.32248361825435773 0.557476205617427 0.3147459833075977 0.20678361829814637 0.15244677447960767 0.18823199501142904 0.1426235754672937 0.10731374266856428 0.08970742516131165 0.1339014553777723 0.1529218793608461 0.33990639527437266 1.11958934745455 1.4508247452813288 2.861532047993556 2.099686972059151 1.2869202502336217 1.184565443416967 0.8371983347285183 1.1562111467654321 0.7212623574072291 0.5022819169238759 0.2724361647581725 0.1693036096910135 0.13464377872536687 0.06412515178585783 0.056462564688064355 0.03783715175946793 0.05175718448553541 0.09658959238534612 0.1468234379615711 0.20706654672357702 0.17396492026203147 0.31674391072129265 0.3661573719946519 0.2981643524146747 0.2635565670675774 0.22831463973682767 0.2041848905289418 0.24632776606791368 0.23407306855152907 0.3282465283653059 0.3236565745424783 0.39654642923338934 0.5580013040370102 0.3908401521677402 0.29403936734392844 0.4627234793247028 0.5167934018417571 0.46442068336944087 0.17889023013252545 0.20396718543596679 0.1445820307831306 0.07414819344105557 0.062418233066129425 0.02815373675102852 0.06534986642975281 0.07697799089644843 0.11669709734794075 0.205403843381836 0.2752781544003989 0.19702758084147773 0.31531957089516915 0.3937167725255908 0.7410450241105355 0.23092982556962954 0.3472972599517886 0.15752053730278062 0.12943262318288376 0.0471757692594808 0.08501124145605354 0.0783279297970158 0.062444538733244535 0.08374048992733026 0.10014629595992351 0.14846405525527823 0.2164056522501764 0.22232300078166994 0.35799438040413745 0.3347630017991267 0.23494857266323352 0.49568731783872194 0.3645099144654146 0.42079608050912837 0.372594445225429 0.1290124421503178 0.14705480280664987 0.27706710200951723 0.5271740908976914 0.7331268185950698 0.7048637253121773 0.6046435332077561 0.39441760532378944 0.2381478068518588 0.2122197743649624 0.08563118151713685 0.10584417750021952 0.12586087447743927 0.11323940885552103 0.0556793297308208 0.04995670673254045 0.0529344952253663 0.06106492140751085 0.13720876537645943 0.06336581617723706 0.12498333575794823 0.11587548189737266 0.06537136671144239 0.11476969016454831 0.17745336894375555 0.1572471511007065 0.1496713246302681 0.19748281035155016 0.23980270950357918 0.33765212334042477 0.4000702836195747 0.701165867959568 0.6788856305433594 0.8114904862208843 0.6327013069291987 1.2981638231637243 1.5245704841395475 1.4452184676622049 1.465707463927384 1.1372375348326362 0.8897274422397279 0.35760728524569874 0.2773858560266125 0.16810538768435193 0.1594746878649903 0.18893902271034452 0.2081912410873208 0.30421753220501296 0.2868796000791776 0.23574418965304395 0.3470526050061403 0.3595124689327187 0.1908083419622664 0.5501537890214205 0.2579547998086892 0.17602129362838204 0.32545274579307487 0.3935996750059058 0.2841131378991518 0.3721739399547777 0.5375750679691143 0.5028774318217522 0.42449886547092947 0.2641897469648049 0.19220406964395662 0.13531830551085236 0.11908731189109244 0.25429524112414503 0.4665653419936243 0.8526026284023015 0.5223832621374322 0.37632038116641964 0.19170881177592045 0.1280238565908639 0.06504900451404545 0.041052806646948804 0.05031615206365283 0.07936061298056683 0.06301868150710038 0.12016268305840581 0.17961868130153777 0.18961975305045167 0.20623497749602418 0.42967198398629647 0.40521505894500953 0.5252915407410238 0.4747422432634646 0.24935332857835493 0.27222702105821917 0.17656608399585147 0.16703742441792532 0.07846802988113005 0.057894467505753215 0.03705532196457761 0.0413860063585523 0.04838350779935098 0.08734600530211205 0.09001317941898644 0.08337579321510702 0.17944484648426007 0.35566431344466853 0.5535092651727227 0.4844777728522096 0.44285693687666355 0.28503870185051716 0.19357757494001504 0.0986952663964776 0.11427055224821309 0.06964576183354053 0.09770052062615497 0.08745426246935292 0.08103820122686838 0.11881731789032803 0.077417587111679 0.03242024533158567 0.06706472186548042 0.13197357016696484 0.18343402757404884 0.16930661464298255 0.25008087459062756 0.23483402394522096 0.2099488965982279 0.21752035277329757 0.22306143554201793 0.15894128543958927 0.2646744297075587 0.21194235478538107 0.34410552992217097 0.33532453445497346 0.1602739684386255 0.11014713408248303 0.13004173485261275 0.1284179288583931 0.23092694675611308 0.30048184829333724 0.25159314877447125 0.40166532367657276 0.3892966633359499 0.4794233120520637 0.3371417988403576 0.45239869520558484 0.4822850815205834 0.3065818122248497 0.20770554489208964 0.3492124955982615 0.5209578150883731 0.656733386764333 0.16717028066560377 0.08728003734212396 0.0414592405730265 0.02544584619494411 0.020865805696142714 0.020864562380993525 0.08694143742056168 0.1434094604533067 0.2963438908775674 0.3908741014284851 0.5112069881909767 0.7810804143920369 0.8669007993212988 0.6754076348959246 0.367128391930238 0.22758943835234202 0.14093581070794345 0.07499323412828698 0.029757523971554567 0.04899377647919107 0.07239037151349755 0.18649712016072126 0.3131022491199332 0.19356006968701991 0.2974222769241526 0.34973382849778767 0.5306936402194569
0.32746503688530837 0.12315592261062215 0.029071532486694203 0.029773473531715226 0.023734593805587356 0.07147072385343166 0.1770237120948647 0.34311041797992237 0.25720082169008607 0.12025056259571244 0.1220506248387695 0.1297748299999631 0.14086341881926512 0.06992785107913586 0.04129074738748205 0.1535590297896651 0.5174699453653189 0.4098087500238563 0.49489974377206897 0.49087559369795764 0.5829440722292333 0.6967324525233802 0.7471354423173817 0.9709670360952466 1.0357120859445452 0.9504712809498329 1.0 0.9680596584282818 1.2109115949514007 0.9120640251385804 0.7662752894080918 0.5829790114214186 0.24194575030328447 0.213931884304632 0.3485505453395019 0.37689676486352464 0.7149080370031696 1.0568904163382138 0.9437331134247945 0.921330338753909 0.5228368098104126 0.1774581337577568 0.0745371442083844 0.0471472222173794 0.10562216296430636 0.11246992129870015 0.06286500813990728 0.1333503139745728 0.17943891596588757 0.15306279380460097 0.2701779915055904 0.23477475626276367 0.3714980709831575 0.4913797899308937 0.4339139384720406 0.2660188489113721 0.21213877122533373 0.12352200331138008 0.11830423653958816 0.07883326379845382 0.1115818258690736 0.09509880825758885 0.19451445472960632 0.23604568321453664 0.7918337986697338 0.9777603052520375 0.9684825911531113 0.22631195942386795 0.155706746887477 0.04936370377664361 0.10896657732967482 0.12735793189543654 0.04238430565958805 0.021294555332665926 0.013256076938713553 0.010453408293055034 0.0205562675906415 0.062398460911591534 0.0875483391898089 0.1975055257914077 0.3726973883004707 0.27860599125346075 0.2142104968204072 0.42407084171145004 0.22467906398058954 0.16805978592355425 0.11425198912990933 0.13737336514160892 0.09194180632753239 0.07552299225838843 0.054657383856397276 0.11001485248166895 0.18081211434346056 0.40567281883573497 1.3791252157257075 1.4018381150724548 3.3797780920479368 2.6933101750778508 1.696664360483291 1.5499057723889482 1.1437870017509348 1.4920581649226015 1.0042701429973881 0.5335623020148488 0.3019460779129704 0.15632938402434404 0.1280779294646219 0.05215477165671702 0.044259052115834335 0.03458546893110318 0.054743969834016 0.10482046282057875 0.14143097681668512 0.21915359292258438 0.19356913005897947 0.363767832687017 0.38817367336937597 0.3087261079956861 0.26071741854623226 0.2095024595676329 0.18395792382213927 0.21834613722090324 0.19752421292050165 0.28892241448875555 0.27777147016833154 0.331796800773916 0.47815349551850356 0.3280801913429034 0.25666925292276604 0.41960511954096 0.47153084425602076 0.4472796294306013 0.16702486728572033 0.19275247226044842 0.131097808299458 0.06429195250247557 0.05271978054600956 0.022566742836351787 0.05609575167204228 0.07611331866691408 0.10433537127602772 0.16257449913416053 0.22563124905800663 0.20574824287711668 0.3693800334042536 0.41391367578610877 0.865076385373672 0.284231604155313 0.4081128273116303 0.19343414633438913 0.157642771079961 0.046907933271055004 0.0563613606196742 0.05679158325780733 0.043165588222804974 0.061032603283384106 0.08025554455950339 0.13436817461024841 0.193406052314056 0.17297637824085577 0.3594279641112894 0.30738714956641694 0.2107556557236767 0.5260660152520634 0.3539526222900133 0.2718188764976071 0.3149445120381783 0.1454233044591484 0.15285973487559668 0.2861406374352298 0.5450061473278811 0.7068435130349445 0.6915047519250589 0.6634502467121245 0.4277145434468407 0.2739080393336987 0.22177821236115666 0.08454208792880288 0.09564844355061188 0.1077320171319365 0.11618865783353213 0.046868576666277334 0.04146710408590295 0.059907439959679294 0.09517781342054094 0.17235725819496722 0.06886558457667451 0.13255772982164654 0.10037928126141023 0.04690982089432029 0.0682714137410179 0.1450888307387262 0.15377158272562064 0.15484126140929905 0.19536067269482976 0.2520713773864342 0.38133791179382287 0.4945563922490014 0.8679421619400773 0.819877556619272 0.9533513008103791 0.7423185684589827 1.527171388421405 1.780556880083207 1.5565248978945507 1.455573347228529 1.0570920209517394 0.7208655021169573 0.44336499165216037 0.3248318708231721 0.19868632903780456 0.18988147229038987 0.2317906510899765 0.2646691259205931 0.39980108227058414 0.38621689200618803 0.3169123760894159 0.48468738790327615 0.4985526503786815 0.2180060577472362 0.6697160236713583 0.290604883370423 0.18659554019613234 0.37309326362778134 0.4647777377370004 0.32650343071480076 0.4274144818831978 0.6533438818753449 0.6453755335395671 0.5272145541896649 0.3282453064828782 0.25053512468748784 0.17237626343234272 0.1522947080441525 0.30285589661084583 0.5211572156389567 0.8387330569484123 0.6119075914894871 0.46817132682579404 0.24254070066111308 0.16730909642151384 0.08496820191306312 0.0460560459864437 0.05149396075843146 0.07414437347076115 0.04216457565950384 0.11438095560276895 0.18212983888430997 0.18808786085213813 0.16381870179126634 0.4221076582119329 0.41060802516268985 0.550233247427056 0.4938775265031164 0.2726959828455554 0.2975013073989348 0.1889431758106984 0.2015052224058558 0.08740357337926226 0.05228446637346287 0.026763691006734668 0.02580284451046209 0.03909813992127922 0.0850763015731973 0.08375060955162802 0.07002233328379188 0.20138068894407787 0.4085233013861941 0.5948965674624843 0.5204595156029843 0.4769425954414347 0.3150045446803175 0.20490798025262263 0.09897116504678086 0.11857482888816845 0.0631851872218851 0.09060462906906232 0.07390580962667272 0.065857764089659 0.09389332123349349 0.05167555454454556 0.015803801513129354 0.06647305297782462 0.13974877311693384 0.18925995110490232 0.17306736596762387 0.2549525929724707 0.2442508354760872 0.21716342092856245 0.22232783796917607 0.23784735814251048 0.17099248210317106 0.29285700061809156 0.2288837487307395 0.3493462369413278 0.347007743399532 0.17601238927592106 0.13388143149238152 0.1461510309046277 0.1499594481208094 0.28336989447052546 0.3530709879376708 0.265510607474936 0.40689193333848084 0.39444238804534015 0.4957427157118082 0.35248860253879005 0.45361763038921643 0.49538999464258693 0.35314665180973115 0.22289047958095215 0.34478141047312005 0.5084591928484412 0.6103224937167608 0.13210018496730835 0.06672594776328232 0.025237748972309387 0.013472568761025153 0.01387368500538152 0.01687238620647776 0.10610070885918169 0.16899733066534797 0.35656872560588876 0.44935006151639156 0.5493996963413239 0.808725804803837 0.985837536083946 0.8492944895874328 0.49327126098808066 0.3011931403848617 0.1715999508003974 0.08543072914877968 0.025881110043839594 0.049606812435431136 0.0836557568852486 0.22616507492038052 0.3661006299561332 0.2169445578959836 0.32362533819845685 0.3929987711194476 0.5738742762989856
0.13505174972333722 0.06110783111403436 0.011360369784107259 0.013179341600996623 0.012027048595395284 0.02772411627636179 0.05146875322732359 0.1306780557855687 0.10975035047923394 0.0582492556542525 0.0486474222229012 0.05654272219427231 0.04860736201844605 0.02393415270966225 0.021885723607804986 0.0707682611980526 0.2043547274441635 0.14389595408383862 0.18432406935400747 0.18515461412667084 0.1759660258337368 0.20803512949534178 0.26272629775986583 0.36720426126818767 0.4391232874959359 0.32768817527720084 0.3384503618946749 1.0 1.1896437600412304 1.3378965955756148 0.5072581461001789 0.3169940081575337 0.15200101549851666 0.09792006455079806 0.10881221405734441 0.13175065923108523 0.27263714427118707 0.4269265198347435 0.46725174237679634 0.4768688896491632 0.34650528929871416 0.145899950577476 0.03917889222838281 0.029182237273163204 0.039094024429082115 0.03968473086517203 0.02353266076834313 0.04119891255214342 0.056595217026836495 0.04904519060409339 0.0819885535819323 0.078064102277921 0.1281054728619642 0.16060337721850007 0.1529421502976728 0.10113416466474577 0.07902365429529722 0.0447612159193256 0.04388997819513777 0.028479167412948838 0.04253742334727449 0.034914158308930784 0.06600000891175575 0.0754102769272785 0.2031145892795002 0.24962248971191706 0.3246905585996422 0.1275753891153373 0.07794962163185731 0.04726419961360029 0.07227153009360467 0.04476943459973315 0.0177774882228304 0.007898598062068912 0.005136009897324601 0.010345252865710468 0.012604064761587678 0.02845191539062598 0.03662246128351113 0.07750963924082664 0.17210124053147427 0.13737114790184124 0.1351296921325351 0.23535308393610108 0.11176092934982054 0.06545489533117431 0.049489425979409966 0.062203791349492124 0.04620344513436485 0.03176147808492211 0.02566387494453547 0.03678490820602183 0.04377174516217017 0.08510617831966324 0.32926611054185256 0.32833593087791035 0.833791217424776 0.7771452037357303 0.49742131047927024 0.4254386585419417 0.2526934244851698 0.3222979200033456 0.20668797259322316 0.08679763545568021 0.06425063829486725 0.03288087582312839 0.031788238547898424 0.018569427263055258 0.018577141900409107 0.013102218445608358 0.01882892851560502 0.03663464503270407 0.057211961068820455 0.07429772382220763 0.06368648634726974 0.12918178846751524 0.14460512068405107 0.10825382313219778 0.09253799496825596 0.07657547405480108 0.06272011398420917 0.07392549830506084 0.0678542122745329 0.09818108811182172 0.09318865027266436 0.11533185028270605 0.16727685133360096 0.12936659698346886 0.1002988118537054 0.14448637199177364 0.16336513846093445 0.14700083079721715 0.05137615576141211 0.06645038342905354 0.044197782895144345 0.023697859155819706 0.021276445157822017 0.009613986559585914 0.02654474443550784 0.03251066333530837 0.05811551350540278 0.10196671768135457 0.1360201552885089 0.07895669503715375 0.11940273642662612 0.1382358209013497 0.2887452302810919 0.08964094479101138 0.14749134811872747 0.06392066244460008 0.05289647129256868 0.018585354717679036 0.03443740952118121 0.026244797162501998 0.017094032675802392 0.02578226145823919 0.03175967576476473 0.05238758127841354 0.08046164051601083 0.0953001448767382 0.17243049543819 0.17414591763341067 0.17154243955140178 0.2973916399806123 0.2400523909785442 0.2930260484122362 0.26374209110670355 0.08843881871275897 0.10350714347457644 0.17241408443070352 0.2718812692611693 0.32220190629729895 0.3182751361952209 0.2840667197005144 0.18876297384700325 0.15414935798048643 0.14459484331989847 0.06678124300260407 0.06926272959747475 0.07378495990554343 0.061612426476502655 0.03909684002887096 0.05389349818573026 0.07322596060484092 0.09120995707688105 0.09319682000886019 0.057671404401871657 0.09046044744131398 0.07705595286751697 0.04161455968372347 0.05740802623342089 0.06675413738912321 0.04984671952462972 0.04607047502796043 0.06515640252996566 0.08220604896060708 0.15488590535893304 0.17456532858737162 0.2893554902567289 0.27981080054207585 0.30602727403146207 0.2335025346778494 0.48188994955157105 0.5915371592538164 0.6122878502580598 0.6939269379094828 0.559585646159875 0.5550192078719907 0.15857823936114157 0.10066444216664874 0.05690672097603264 0.048384939474563814 0.056709694031256676 0.07037066553305717 0.11193970323067287 0.11372324309203258 0.09488729199822607 0.12708237359539024 0.13317078026566254 0.09997933925025312 0.20542835707872795 0.10675080525897382 0.06641679842634576 0.10866385012789787 0.1283242335643314 0.07906547321678133 0.10456405035439426 0.1849908631078677 0.18000168243035444 0.1409059082358532 0.08644980182322268 0.0683185098053499 0.05380656613029435 0.04987103463966106 0.11043535760680145 0.19440097417767765 0.36779419635445404 0.2267182607599937 0.14469608293983405 0.07162627060807199 0.04759412980297733 0.023451696998040998 0.01053764716454321 0.015160925221657766 0.023593552858822572 0.017751347157936425 0.039671094694629566 0.05421651943772873 0.059894968981454216 0.05451916168592887 0.14538994569436567 0.1395333942381905 0.19035389816511372 0.17328589027923547 0.08718169246515484 0.09806629673459594 0.06695943371780914 0.04922826069432092 0.01970116105386761 0.011089474707891695 0.008988415093488564 0.013823580518477246 0.022452029421691756 0.04386495296167544 0.04592595482110103 0.037196283628225524 0.064901607265814 0.11990954398594586 0.20528744890523576 0.18009297705241034 0.16332607883731567 0.10523905358379884 0.06968938606221979 0.03526435462861289 0.03912268383506544 0.021865218634320963 0.03018855529772088 0.024665121138593416 0.020467552716901236 0.030348206215684882 0.02125877028593768 0.009977735824933557 0.018064701904891237 0.04445080073189637 0.057488806090341606 0.05263382672219553 0.0811272429490566 0.07746114608189522 0.06966959400541216 0.07352927318554786 0.07810459546124567 0.057568531724629925 0.10037022770589549 0.07134322340288542 0.13295023182368626 0.13826126034643152 0.06307389384440168 0.034573797020514226 0.03563281520412121 0.03062083096425086 0.052407838838769816 0.0913882727051215 0.09013694545186055 0.15081793908861413 0.1428901781675437 0.1744546642008539 0.1138820125021952 0.16506300299344692 0.15333587673113025 0.11208086378969798 0.0784976818405034 0.12492367759160077 0.1954339434394887 0.23968075069112182 0.0581586470257752 0.025580704415224507 0.010352627820343 0.006054508208366581 0.004359547028362002 0.006029777030794566 0.03223591313856762 0.04952216261077912 0.09804820431159791 0.1327856071701129 0.2064362723720726 0.32582938823429 0.3682312787614312 0.27431632462823824 0.15345242705913809 0.08745873683148485 0.054463985183494906 0.03184235841390795 0.01138774828476185 0.015633258608584225 0.02112487458952069 0.050956159874751286 0.11078809391264399 0.07440921034172863 0.11717496327278297 0.13616691553343163 0.2267351598171194
0.053055834453084386 0.025000535931414266 0.0080102591721216 0.007086097370820901 0.006223229171982747 0.012511791012171201 0.034574490014739064 0.09304447599832387 0.07727408252769523 0.0374088983970328 0.03317088666308695 0.035569056186806274 0.03242756342061515 0.014270557003961334 0.010910180454654354 0.04032518061800545 0.10425486000394742 0.08429397323692896 0.1431843989986138 0.10449379777968214 0.12081721477957467 0.14035665048205692 0.20964029417816046 0.232620716469373 0.21461307153538245 0.1291940494588859 0.11985552567811879 0.33679814724814894 1.0 1.0053367063143683 0.3087413360162287 0.20918297250718024 0.0986757885460444 0.08150122082561388 0.06023960490959757 0.05534373747966847 0.0898203484321487 0.1355163133825174 0.16577359069485934 0.17264663233210126 0.16126004075286604 0.08875011695002791 0.021671694539473436 0.012970809970645383 0.020687501804357463 0.020382045225509543 0.013198858616697777 0.02531811342617102 0.03441634303807068 0.028423308777135385 0.05166203344573889 0.04531213974473388 0.07352620863289158 0.09174180741934726 0.08609249537323588 0.05234487273631304 0.039451511985775976 0.02247512225430582 0.021138873114718314 0.013279381807915965 0.02462671492399797 0.02141309119388446 0.03493661536838798 0.038278152262848864 0.11961788839477289 0.11591298288821185 0.12928793524469195 0.049837288601654914 0.029543286903303285 0.019268399283083187 0.023504724710559286 0.018346153119410978 0.00921704714028347 0.005385843184835838 0.0037437300466189346 0.005801932423588092 0.00554835196153502 0.012901174677827176 0.01730391010574075 0.03762990544463042 0.08323657070744059 0.08643927097184785 0.09217254157505149 0.10397595558541527 0.05312236403031474 0.046631273617519876 0.026688865573636745 0.03086166090607307 0.021255535264935635 0.017265871233980948 0.014428523489937426 0.019587419563574654 0.023093569995248964 0.05497011836699085 0.28932795887670115 0.3032262144676144 0.7641387857918257 0.7242096531215316 0.5861463244571073 0.5323135168139039 0.2585065891134527 0.26863101870781075 0.17808676662891873 0.051337620391072376 0.034380374673557916 0.020357377058436092 0.02101609287577214 0.011364394162032117 0.010814306223011801 0.00814759181958557 0.010902101028813496 0.016838488212389622 0.02587413179412707 0.032627067076377435 0.03165059436599918 0.0712662375237825 0.07648284413024486 0.06260066440533915 0.047655780784173526 0.041675525444700066 0.03306460851976576 0.03745879571829556 0.033454935259293245 0.051368570688172945 0.04975553650237876 0.05880219620086497 0.08067054127860936 0.059124029482910644 0.04807567542415191 0.07819036742849111 0.10064071198071134 0.10472350050046039 0.03210571937371257 0.037093839126352675 0.024484199697769934 0.0119881286148346 0.00975882567598208 0.004402377690696493 0.01124922470690599 0.018612998000821505 0.03284994138610389 0.06446965088865744 0.09313526599965849 0.0427163710554445 0.06721020523101441 0.06492996652748263 0.10509696954787938 0.039967597074070146 0.05429573612687842 0.02990072388264727 0.025062107702167956 0.015571086080717694 0.02400865673352827 0.012572587456094738 0.007253491906414953 0.013386241072873116 0.018039681424283183 0.03340425813591105 0.05079406208616288 0.05647551888154854 0.12250774761373628 0.15549162746012116 0.17921280352310043 0.20607842621239855 0.1339619011860667 0.09552734500697284 0.05227096819405174 0.026676324273457657 0.07391056296624388 0.11146290243537123 0.15089275810707084 0.16356935436000047 0.1287901876442183 0.14986611502772426 0.12712368061920984 0.13421230081116126 0.13093571498585066 0.06037229576485822 0.05455319258114102 0.06448063096824706 0.06281284153237333 0.02730390309024606 0.05591187718594881 0.0986344686475112 0.15522248578284442 0.09948082923095064 0.0358366160665252 0.037186648245147294 0.027304638840147614 0.017844863327107222 0.0301333000448597 0.03266787641984555 0.02903834397491106 0.03337240926484752 0.05947207195066012 0.07582747493269569 0.1337344593903842 0.1659632461767146 0.2967815768798251 0.2751056638292448 0.2476407367707642 0.1715373929444121 0.29199924863333254 0.3088125536971055 0.3266651466252089 0.35817667294915034 0.27620507818824486 0.24192096710232242 0.06226993115370287 0.06384998606395707 0.036491240137409606 0.03012557041770155 0.03372121387920532 0.041190918821001975 0.05988485680907849 0.06617885944759609 0.060146541171272494 0.08593784695328219 0.07784433554972994 0.06273763175072955 0.09149940645934254 0.05953428782043185 0.02967404366596539 0.05333932944218164 0.06847320514871108 0.04527349566133157 0.06807119267090184 0.11299157485322922 0.1043096732651937 0.08268026300051082 0.052650474935186674 0.04636876859268709 0.0328049731667578 0.0315794906915963 0.06945906477668279 0.13717520387951213 0.15046595847242442 0.08584774314848573 0.0702301941840523 0.039498099714698594 0.024893608906681658 0.013960234031097415 0.007188732642641315 0.013307376016280287 0.017317932789471763 0.015858796694056876 0.030105536167254348 0.04660205959384637 0.05039692271437697 0.0431944483307481 0.08735253233749794 0.07693719466467587 0.08890045658405597 0.07523011193048411 0.04476925056863421 0.04452305947967878 0.030849054574921174 0.034098625737015616 0.015166309020053812 0.007475863708020249 0.009159775663620667 0.015989748210415662 0.015930236294711075 0.043396943478537335 0.053329215209772365 0.04839536038426207 0.06161226928119735 0.094847304348434 0.11115282339672818 0.09343057962610052 0.08089818804792911 0.059089964438381305 0.04270191903657597 0.019935531653373886 0.021779257857469835 0.011860715664544656 0.016482772104644466 0.015882791373666515 0.015569480032100015 0.023737965584649162 0.020593556716458385 0.012190093573430566 0.010494217773001793 0.02617244988599909 0.035289048060470896 0.02882520419737467 0.046194613129875384 0.0454760458254602 0.04279365242519833 0.041822133636103626 0.04437334903209483 0.032150736244337376 0.05104248076662895 0.04553925836556006 0.06571323344100863 0.06394583907829127 0.03881727357115068 0.03196361132284219 0.026408475442471997 0.023309301613201768 0.05779584087872801 0.06308612117496996 0.041819885231402856 0.06559968026431932 0.06326771328026332 0.08020226078994529 0.065042658903367 0.09367135798774229 0.09356542677542733 0.11263137380210712 0.09915840245503978 0.10382199398304107 0.10874558323429045 0.09190083857810974 0.03385034961187367 0.01994847144311328 0.011287778429905302 0.005329564539168704 0.0019094712672613522 0.0025923901410561125 0.016507735473062397 0.02984819523327793 0.06672308013891433 0.08829943468110484 0.08476385218669658 0.12687162990744966 0.12496308903090922 0.1320104312531784 0.0903294251237621 0.06778481731304178 0.047234710794634066 0.024661802196595455 0.007586540496639973 0.008375512676698829 0.013722386253634561 0.042491951858929726 0.06442125200177695 0.029533513164586488 0.05031398718191652 0.0679222420828354 0.0938637407429294
0.02371031365238637 0.013628285366156167 0.004376325993385631 0.0038117820568838823 0.0039737870015751795 0.007056982986502335 0.018522283735727514 0.05247983317348256 0.049774769937251606 0.02628050587544784 0.02363322261641148 0.02497544816017966 0.021997789192625503 0.01137790818880457 0.010845536425295649 0.028070601848219263 0.05609559540565345 0.05952378925824891 0.1032727896428035 0.05290573340463553 0.059534146489824635 0.06991793426199545 0.12823210952315925 0.13663991375753698 0.12378409823835945 0.05670195695695209 0.051999739462242116 0.2181752738531535 0.5790842564274129 1.0 0.22968616850860576 0.13903266871512887 0.07316642428910762 0.05696991550936502 0.030140536109088893 0.024483753890170535 0.03839414505248637 0.0677268109776756 0.13247850749972614 0.1418202250011409 0.16503352727934656 0.09403131580013147 0.02343467896057562 0.013753718145225738 0.016393829585519645 0.01482630803197049 0.010319360137699239 0.014829049594094762 0.02100466163894468 0.01851425399197468 0.023452671859052063 0.0196282463185302 0.03209686144351488 0.03912482169708931 0.035719446953343365 0.022243484260021932 0.017071963446314786 0.010406112623598977 0.009296466269977042 0.006033242706619068 0.015298897702464885 0.014398005868521014 0.01929770926674114 0.019607572799008564 0.060848027371442355 0.04586167037809713 0.08253597664363738 0.07244526096814737 0.0430531711933571 0.023054517796170734 0.021709845743506002 0.011586234746635065 0.008648202590132822 0.006394113591551013 0.004281709787207905 0.009480008823337126 0.006597254975640894 0.01008431445798611 0.011435671507532491 0.020592767489864758 0.042710014712504234 0.06498079781420851 0.08761825530262135 0.10040432737854166 0.045330975264842144 0.03775689769924307 0.019922066224652864 0.021908457396045224 0.015915545787426297 0.012601079566057846 0.011094839608575218 0.011759524628766185 0.012715689306602303 0.03244484345509986 0.2452668226543804 0.21525736578175828 0.4082481719861 0.3987373995376147 0.3878761968323115 0.33220272705574516 0.13281473431773894 0.10756515489642413 0.09845029563585339 0.041867991007859755 0.02022014039503066 0.016569190936793148 0.017075107208532093 0.01452468699806254 0.013949590420653961 0.008042663536721886 0.00914785353332889 0.010786299417315404 0.015692656434552636 0.0172163421979231 0.019442034309226183 0.04462417811780566 0.045024972259248904 0.035357889597526775 0.025875378075991773 0.02472415990917081 0.019465121847579092 0.016854226846689104 0.016227942060001464 0.02271253155791262 0.02181644039816581 0.026923873320076327 0.03732034371264243 0.03167127378139522 0.024779802530741364 0.03625743117004788 0.05301416591177112 0.059806772752527104 0.01931165195914321 0.018068775000511832 0.012542995541396746 0.007320114581729132 0.007777904821366372 0.0054867053512216366 0.01149965554509757 0.018552464976632016 0.03983494664995907 0.08173952635934903 0.1138643038477789 0.03754725151624364 0.046150674072192976 0.033080343931098335 0.04863842037132365 0.019832257360385117 0.023891824663597197 0.015600425987184403 0.013896272889027936 0.014900532558808303 0.027958250960453967 0.00945173455337505 0.004331346968092132 0.007484181934597028 0.00991036079608486 0.019848749510666352 0.02841383137631168 0.040474606250439575 0.08791431713612398 0.1429581646028592 0.17323626799502903 0.17403388314569299 0.1142697597045932 0.11261617117912502 0.06089062771747112 0.02441557733289171 0.06256927636930099 0.09499313402599129 0.11327235950005986 0.10589036327782073 0.0766665936721819 0.09219458767035411 0.08408666984395771 0.11126267627504932 0.11180536593670291 0.05389542724045514 0.04837724181920075 0.05012475703435821 0.04235833866983506 0.019785817885373088 0.040573830871715635 0.0707228680184215 0.11663734023109212 0.07989258752875276 0.030569899531692875 0.023801443312526406 0.013778992930579043 0.009598638726544772 0.012095933904366162 0.014302355747354325 0.012313688012182404 0.013420473349139 0.03226381729078808 0.041266665271949304 0.07763425841914141 0.09208538577590579 0.15397707719965803 0.14559500209848442 0.14512707183889587 0.0968443306636441 0.14237078428193484 0.13218824808107904 0.16114701335576753 0.19135358395716803 0.15867144861604002 0.15649090506034372 0.023573270075641264 0.03164249290315833 0.01841100787839055 0.01346225244765435 0.013545026548121343 0.019594708460815305 0.028534056568538687 0.0390900718348079 0.039477287026924296 0.04685776072821987 0.04108176075341316 0.07311564469938309 0.04517865330633653 0.04226037442332532 0.023014862980108963 0.03030086552123203 0.036306400556361564 0.021029822711654968 0.034039749335403796 0.06560257509878789 0.060918592565665224 0.04675411082256229 0.03165113544457956 0.03161306220334103 0.024920855959705772 0.023818482786954216 0.04200321769381782 0.06524777765881427 0.06412414931881263 0.0372516728637457 0.03176693888814606 0.020704217335219523 0.013188750924403001 0.009072884574320358 0.004228299346005643 0.008134518579982037 0.010111450344018795 0.010390046099482013 0.01570113179689834 0.023565045015348878 0.025766108073231726 0.020981566038437476 0.0387257179632208 0.033732293882674964 0.038077179680961665 0.0326110020824822 0.01777973769828359 0.018449749941039383 0.0184492198465311 0.017434686173146547 0.00959649648959837 0.005907206932416049 0.00838697115698779 0.0159666926892424 0.01723592561250265 0.03640280401288288 0.0422755965000749 0.039282635215367075 0.041149533076712215 0.055459319018376474 0.06685005144891054 0.058240860544244114 0.047943083931674235 0.032526680026583266 0.027213221415740733 0.012831242343956223 0.011293745489853362 0.006190282636520011 0.008285010722868882 0.008815965320706066 0.010176673899631474 0.014274789246137799 0.01870863324888578 0.013013219376692713 0.006370269091257116 0.018023982322051074 0.020217566936114127 0.014908622072661411 0.022609624073812416 0.021874994114698308 0.020630038952180355 0.019772328242289867 0.023462063907052043 0.018281477266139972 0.025797089036352652 0.0216953244825902 0.03127350456771929 0.033960999588494765 0.02545121778971606 0.019659214605215348 0.014291985023956014 0.011033654144145637 0.026418403857400113 0.03001478592238966 0.021369637938145166 0.03733939795329145 0.03207069011293976 0.037846838448475736 0.030709788223674584 0.04773278898422462 0.04178055045137008 0.0682615709628408 0.06247721715503087 0.056927457585934 0.0540278534048987 0.03296735416490075 0.016644961352472756 0.010565176459400956 0.007894599881581338 0.003935837944019487 0.0023064504741008027 0.003119205180332309 0.009139660514211376 0.015788522730415772 0.033638272918650444 0.04060160717253209 0.03680328985647459 0.05689450994125289 0.04594119261591346 0.05105300189632542 0.03893290490201014 0.03335155041558663 0.02946597786382574 0.018945075025045718 0.00924668828792482 0.009970957529856878 0.010388377614520092 0.02525033297686844 0.03364128259582705 0.013917721583162988 0.023994694383617874 0.028867606328688004 0.04359427018841393
0.1379484067394402 0.0747596229483856 0.02358797779704765 0.027818231439857753 0.02412451877609268 0.04101752547462454 0.10432282119672998 0.27704496590521055 0.24882949737358043 0.12284148988273808 0.08372481020749732 0.0927023367798619 0.07682215728240072 0.03526190314894002 0.02723749130585306 0.07992754525407747 0.21659031497166634 0.16606372427609054 0.19214204264348417 0.17897217441784916 0.19932617502669928 0.2786539917539207 0.472477515032936 0.6282693984817462 0.6694258597630267 0.35415403606524615 0.20745263044972823 0.39279892883185763 0.8444681629819769 1.0906693950217392 1.0 0.6806501572278378 0.34299651498547584 0.20389191924379033 0.12152998868108836 0.10716608214226975 0.2690782583631677 0.4624359127014383 0.6530013586383812 0.6507985568539367 0.46389959295657973 0.20741198216918247 0.06121101700947669 0.04005606225442519 0.038655519773765454 0.0434411423554918 0.02811537172349674 0.051963717661399074 0.08705267380262545 0.06679279604382789 0.12925078968722087 0.1303278841388439 0.20647171712455004 0.2675566308418249 0.23937901072495368 0.15775224122548773 0.12468873764419901 0.07907277772930876 0.07460767679496041 0.05103560634021802 0.06067792877796138 0.04530849151460267 0.06391020900438227 0.05045836500665193 0.12948832534430502 0.21304565472240167 0.5008829519316039 0.3319724326096449 0.179610836369435 0.1011651361931288 0.13423593902436334 0.05536969900668954 0.013215873267184444 0.006774338754748736 0.007529236840817917 0.028977494030115736 0.03639442816040784 0.0573855315552954 0.0657413893759935 0.11782659588469419 0.2245461420540432 0.20422741345083353 0.2868146559949248 0.42176804558091885 0.24187368603584197 0.13345378821019613 0.10336655891339247 0.12066680908325456 0.09221945277775769 0.07716859480541849 0.07499178863565524 0.08154973016791883 0.05584159304803319 0.12864083358406947 0.4675269834661554 0.7394955778165577 1.1021355323570714 0.7672067404307629 0.5748783908227457 0.3782367802600149 0.22380255151266787 0.36866400293107554 0.1721590124666231 0.18073542047704463 0.08793931378956335 0.07439125719466806 0.06849280593325177 0.04738221911196266 0.0441457749386362 0.02189885111690661 0.019952896584280098 0.032241376722600704 0.06803440110281561 0.092509018890217 0.07286401985767882 0.1085130221089363 0.14092535442409998 0.119196802735362 0.1137733448285706 0.1116241619011978 0.11035171510162158 0.12408987054733343 0.12433518794586695 0.1571990625778257 0.15433225614914475 0.20046848555703037 0.27356396860262766 0.20483600506378158 0.14911320348238855 0.20731500983318082 0.21760762249637955 0.16963215871746326 0.08697992943001669 0.09892975197053211 0.07316985620049081 0.03844636431712379 0.0343684411772948 0.017466905737706588 0.03996649585086512 0.03771396057151884 0.07054076287185815 0.15169015631879107 0.20596289013946267 0.08671454778054603 0.10755524052807994 0.1367967577010736 0.25187070642055054 0.058317016848487085 0.09917185804911514 0.0411452358193937 0.040860404590718456 0.02871963210253051 0.0834957697169089 0.048487258731463756 0.03411705961165545 0.04404430616563111 0.049665129187729265 0.07212770454827477 0.10260794603612935 0.136605173223671 0.17504603894117213 0.25437299348136655 0.2209989267633428 0.20856506053908522 0.12581498027740534 0.12435862291944873 0.10812729671614167 0.04012409363779754 0.06241752263136056 0.11397570091954103 0.19183046313929633 0.2876272771272801 0.24584124768216617 0.18303202397965468 0.1435860823061258 0.11056500398690298 0.12963937962205435 0.0669231011842431 0.07106748682951314 0.09415535935568989 0.08689861593221096 0.03938060427856295 0.0725325144678414 0.12067403500503965 0.1545533837737665 0.11413193109008835 0.04829654003777429 0.08866845674004065 0.07991203530880511 0.05812612033481822 0.09525399952799397 0.1119174804865948 0.07472783294157133 0.06180871937282378 0.08502719632051989 0.10747242469076104 0.19014565932044888 0.1967325169294618 0.3905147231067496 0.36728304498957937 0.3498994713123152 0.24784164449042728 0.4480349526653882 0.5308835286920371 0.6383087671620857 0.7690958480096659 0.7182410184703595 0.7175978798224035 0.12293067903342567 0.09290008787027668 0.05359123096961693 0.04939201210914682 0.058223838182045524 0.06280294290922245 0.09147910367755105 0.08705041998355778 0.06624043632746604 0.08442089421703801 0.0770595536404766 0.07443694483420928 0.14736317365609536 0.07022214928270269 0.046661182581477625 0.0934700808221221 0.12322012598485274 0.0894880242133966 0.13332346011385582 0.20294441353052656 0.1682910603654806 0.12270247180628027 0.07369856998679168 0.05513700468521331 0.036578070709618514 0.03763322230414898 0.08739446154147673 0.18382910744040581 0.3109084626693454 0.17610003573935232 0.12282693040275854 0.06417870174412747 0.0417353745456901 0.020391704645154014 0.01270378822020985 0.016340301098530054 0.026142005216527302 0.028798283869386803 0.05276800980003004 0.0805071380295489 0.08509318997716286 0.10649816732949266 0.22361566346601652 0.21174850282435048 0.2518850268585795 0.22437604376936346 0.1091548503563911 0.11956822664597021 0.08719082096410675 0.06457438742674337 0.033874915019329155 0.02265250398228922 0.016347571970649576 0.015175164994905269 0.009850263785765296 0.027465929465654838 0.03436028864464897 0.0414013129839011 0.07070513269755042 0.1301119964989127 0.22120864268801127 0.2016671424012512 0.18044128400861026 0.1168220755139894 0.08810340583912984 0.05235530753503927 0.05372166607773008 0.0380464170347835 0.046670481650113914 0.03938928200895227 0.03143315120878856 0.04539025488596981 0.024228563476091952 0.009277128558729359 0.018552834979790715 0.04230481473647347 0.0645890716432774 0.06480302828447237 0.09922152426772692 0.09880677634129176 0.09327773880791623 0.10029034715240481 0.10808255871680938 0.08130444082193405 0.12790821100106736 0.10293846676873773 0.1886524218364166 0.19068156604915928 0.09378702342341909 0.05533626484758336 0.0568211307609099 0.048442243742705865 0.09492573764217505 0.12460602391726967 0.12158019140352588 0.21103235629312078 0.19759985441614125 0.23248086967572662 0.15661297610241648 0.21363933069868435 0.18683878686902392 0.14391000358204117 0.1379283480753086 0.18543959831682927 0.25081322388178345 0.28247035024203593 0.0790935238142836 0.039077617438238475 0.015221970201198724 0.014626084642950048 0.011688052484275758 0.014058039947548562 0.03433333830988686 0.060070890035923 0.1142473864200751 0.1590228507957178 0.22338337974455236 0.3460964599539745 0.25308556841692686 0.19220515197851532 0.10392834257598602 0.0716460190476476 0.05149939665582681 0.026167672164064387 0.012673655732202688 0.018311393049766166 0.02740657919235476 0.07063375420562377 0.1181346643747368 0.0810042325708256 0.13731788851603277 0.15556346262910997 0.26556450225528394
0.16561234805427205 0.09215101877926474 0.03202848180550894 0.035305472345290856 0.03055320857358164 0.05787050035069351 0.1781474965892015 0.45317759938460633 0.3776521831459166 0.1680673041325549 0.10648219152813908 0.10226879999185394 0.10488774779532446 0.053718963053065824 0.0328067466639882 0.09116743630640634 0.23698689874122744 0.1725329852727442 0.260533652931917 0.25806016166494533 0.287827637098453 0.4007229168899147 0.756727485873843 0.9607075461261759 0.9427146716986461 0.48452272057038726 0.25679634110452915 0.39938716578080474 0.9309291271863647 1.0741796721680188 1.1074541019558508 1.0 0.5332201014685061 0.3366578493505276 0.17302133494270724 0.1292781028455274 0.30845035570343016 0.5300432913196043 0.7559535370942704 0.703840185994113 0.4717612787154493 0.2217929929327809 0.07270263886520782 0.04614542820415586 0.04970157643370459 0.04987455739987754 0.0328468889650189 0.06148994144212372 0.09400869562420464 0.07453706456616355 0.15234754123778346 0.15074478903698227 0.24564064369804484 0.30453629295879614 0.26753488439586787 0.1755818786140487 0.13674802187178953 0.08275694260956616 0.07894867595330732 0.056423138628435135 0.067679934081549 0.05170312791830122 0.07803504152391637 0.06923105568043093 0.19476922567242788 0.261374323383872 0.49129463871452994 0.3499055415427581 0.19102297826978754 0.1392957717277702 0.16656508535357742 0.07023509603700237 0.025868297052902643 0.01249239920851819 0.013097426114711954 0.030344467411724526 0.035764478188799645 0.05710217127590029 0.0668289063676655 0.12561316247020468 0.2686555139740224 0.21261392980386729 0.25861045902893653 0.4086827688217218 0.23839850735957327 0.13946120728545292 0.10856843069881526 0.1311353720225982 0.10281907712496742 0.07857651946418114 0.07350263018476193 0.09039529448950057 0.057791340802622715 0.12695888030961255 0.5480879481415798 0.7609926594582168 1.3962495901592253 1.0284255048800182 0.8327627634283945 0.5953767410773245 0.32527713972999023 0.4485859868455512 0.2641248013686256 0.27780014818325455 0.12067882232216103 0.09286253729211873 0.08225486652077132 0.04484271136091073 0.03866652422501443 0.021194502892879667 0.021171399144404836 0.03991281993728117 0.07528495511914589 0.10250104365581769 0.07920752361747274 0.12616729426340306 0.16363398490672082 0.14139447193467228 0.12822580475452247 0.11965866032541723 0.1115965199786876 0.12893800161421662 0.1253589035462497 0.1688651231246485 0.17129398924289016 0.2260580595289813 0.30134744055782736 0.21980612978941227 0.16127814571281995 0.23481317256866513 0.2638659788021448 0.22305618558641366 0.102391523510086 0.10894840804841967 0.07718511490178051 0.03908905017481339 0.03474662414810246 0.018232413558742354 0.04477732312463716 0.050104963595026475 0.08919357995708113 0.17374877428296068 0.2328040286039178 0.10385134181034994 0.127942712050394 0.1684853643858756 0.28105352431745956 0.08017670612843099 0.12635610819706303 0.05622972269557567 0.054634467632123936 0.03963088777377214 0.09706760151037419 0.05378714460264693 0.03837951713248592 0.05018967939228996 0.05791835633485835 0.08900966565291275 0.13560065648068995 0.1716558183795892 0.22825082224290977 0.3370135160686622 0.28155485220075527 0.28964176073766473 0.18054941827180643 0.209067840861132 0.17152014655609849 0.05254490684376854 0.08501695273931976 0.15126354693961713 0.24468026740885127 0.3463557377587237 0.2983475282987408 0.2501084762847927 0.20149986217266214 0.1603567905688566 0.17335399523450995 0.09304191671321459 0.09398161514625332 0.12211292374175843 0.10787259934163135 0.053567072330797744 0.09804431258514715 0.1650321535537583 0.2264782309955454 0.17949404411108025 0.0742424519578114 0.12412384573139132 0.10807578727678196 0.07718970218948595 0.12427863926828159 0.12682850942698204 0.09130266747822079 0.07760396757516366 0.11081329149725172 0.14177127891926408 0.23733112263185382 0.2628734290863844 0.531495614555527 0.5151141082837906 0.5122722792252982 0.3761909509388267 0.6301487958157287 0.7356553803757943 0.8620949546165124 1.0016354905196347 0.9198993508499044 0.9074119414444444 0.16947058528859874 0.12478100002906695 0.07491379135073752 0.0697194158902931 0.08295797668415551 0.09079592709902695 0.12300510541622328 0.12084484068176364 0.10113512135553725 0.13174625652609703 0.12441102738591861 0.09541854703595211 0.19574352733377176 0.10334436855368602 0.06710857880035886 0.1381616878656445 0.17552929049503815 0.12870473832096477 0.19235630328953005 0.27742800752256513 0.2348228421533342 0.1891607766802093 0.11890378871561638 0.0905896288451501 0.0592818254801427 0.05587601326316095 0.11403537463991778 0.25641902607541167 0.42658648974835506 0.2040037745260534 0.14790277029638874 0.08124317079699486 0.054047588052423545 0.030558385794801732 0.021245835463666037 0.027369654037649987 0.04133178255353806 0.04283685331406504 0.06950377170364556 0.10582192112524151 0.11387195731024816 0.13545309105791156 0.25820758158170215 0.2396265712525153 0.2803407587024827 0.2393828977284601 0.1200938521166008 0.12675087105882993 0.09575741436100713 0.08903888882081323 0.048003975340942126 0.03560435899083269 0.021447455930609954 0.022725904549792144 0.019361832363704035 0.04536717186849557 0.05483409333748843 0.05527067480287472 0.08652276332348446 0.1635917059906415 0.24046899293641985 0.2111252619370386 0.18738934461107368 0.12829532061834747 0.09403329084454463 0.052671432979297 0.05539366635360504 0.037892156764251055 0.04958034309429692 0.04520313799741889 0.03950774422715836 0.06132349301456307 0.03744763734576135 0.019400925253594964 0.025288034958255292 0.05173705074662833 0.07525034224552435 0.07373656988059668 0.11303833437030085 0.11022772772851457 0.10249443685844326 0.10673445480102299 0.11133636581807067 0.08023892176369522 0.13176765406551794 0.11195676498674786 0.19217381474513046 0.19056201770086761 0.09678522132532733 0.06526555861056928 0.06971902768443382 0.0722040511355791 0.15777777925939374 0.15822755737292216 0.1274996436005819 0.21623304254039025 0.20252136456581096 0.24818176349325155 0.17498342400086078 0.2424621128904579 0.2189774094780784 0.19530236349883698 0.21777348840460922 0.26850793785667226 0.33006476626797887 0.32607698586831896 0.11255177036320181 0.056745169055451725 0.024974524906723847 0.017576199053969517 0.013821855813153296 0.014237638712100249 0.03792314047611058 0.06813801480198725 0.13474978240801755 0.19133381969433688 0.26712975670798544 0.425292514775481 0.29633000639481044 0.23445120522887183 0.1383210281384555 0.09640792168212517 0.06621867286745271 0.036441736592482954 0.017370724879777623 0.029425979965826184 0.043198444402594106 0.11214117977519236 0.1595562067181595 0.09318216765505932 0.14841643229514126 0.17893786470460246 0.3004093874235528
0.2649370341081034 0.15434496510457296 0.057022240806465264 0.07021422486845942 0.06403418386662567 0.11268368840863728 0.2752855113081716 0.6874146661473794 0.591158839374325 0.26445068128129906 0.13930302524143043 0.11867010379400027 0.13652065432144125 0.08491242864070243 0.052778492764347804 0.1342351602803752 0.31374697618215214 0.21326691743396392 0.3220898339101041 0.38028238833521893 0.36866943501863914 0.5351029186704446 1.1243965418468884 1.4496984183115385 1.4690925046421281 0.7033535630588827 0.30313699107343667 0.5447215615428401 1.2490675321722668 1.6078921939273347 1.587363973788789 1.5166715433499038 1.0 0.5999872123658752 0.2649704975434354 0.20119825525394355 0.5024366431699864 0.9062051979570493 1.4103036052247209 1.278492343507297 0.8597640306409223 0.42153748499966337 0.1383339234199594 0.08583517346140895 0.08493055623400546 0.07618129343213728 0.049349010446338715 0.07615773881362457 0.11476132160302538 0.09440001783408374 0.18672094258676403 0.18588452156857554 0.3293728024018094 0.3867081423442689 0.35814440678149334 0.24358671543998658 0.18234027571079092 0.1070038185024856 0.10770480299064095 0.08684230642513954 0.10519846901014941 0.08533287896098628 0.12094279938750639 0.11264755108232763 0.32716002798174576 0.29367796019831155 0.652708986731098 0.5565132994188426 0.3340329716123578 0.24218198621800718 0.29726954304148495 0.10433070779450454 0.051390972520479535 0.02679142696739585 0.029531784824143505 0.05709027311378169 0.05834513537416813 0.08415927392106391 0.09493298061382316 0.17246449139569606 0.40488972397768064 0.33111902514242136 0.39794409563627653 0.6649787599040233 0.3519917801840488 0.19646331555567279 0.15564042946248305 0.1958459540984569 0.1622465431180003 0.10575693589821634 0.09349281267875327 0.11821056624472086 0.055118664519186296 0.1519751310739058 0.9230814617274183 1.171331540425345 1.8952353306595204 1.249371888981808 1.1972665702713647 0.776017477127675 0.34332142856598 0.4615689120881262 0.37842146004540256 0.5187499067708273 0.18888882863883466 0.13520611598489166 0.11285211844088455 0.05906445377688268 0.053267061923511445 0.03209833533551054 0.03078483896681363 0.06403226500747523 0.12243834154246563 0.15799855177942632 0.11223783653010178 0.18959587389778956 0.23088190586032414 0.2010209297782791 0.17374739466470532 0.16178490882899255 0.14500333320641567 0.15797465856249773 0.15081737808523854 0.19695436943359856 0.2036658429246221 0.2955691159775687 0.3952048337942941 0.3118851095223969 0.2203198565271333 0.2930093127204212 0.3510706420504696 0.3281850879601813 0.1256710290529527 0.13754388079538027 0.10170256555527946 0.05345531126023184 0.05446890532347885 0.03570099360542874 0.08322559641320959 0.09918543420708519 0.17227467879651578 0.334873871496797 0.44709379517079834 0.1782199909774683 0.19363997531937044 0.272174021195371 0.411447766880546 0.12979235218555107 0.20798819398800245 0.09772614900107342 0.09726236567350309 0.0860681819068682 0.1842068183158175 0.0934436412654152 0.07028604593230649 0.08068045953143124 0.08288024068552355 0.1155469951783835 0.17614570895254725 0.27595842163331924 0.3274968634398404 0.6182548790336002 0.5147020622399471 0.4371971691014511 0.28940116358357176 0.43044137611131794 0.35548367294327665 0.08847834932597318 0.12405351342990713 0.2119312768742299 0.321754609563026 0.45287137799860117 0.4211717485173539 0.3336466269143055 0.24560229694910568 0.21832854231801632 0.2475548174884209 0.13938488157740397 0.14375097354799676 0.19283450228845128 0.18261130828834218 0.09237079656329611 0.18691685516448037 0.33653251871632484 0.43117555303920624 0.3040441430297615 0.1368418321937634 0.2651332564558699 0.22493491290404802 0.15021079331134912 0.2400352678042988 0.2128696940096974 0.139820045558734 0.11214295664347121 0.1707967943753101 0.20057656408456134 0.3247138581842883 0.3270503613765504 0.6033233707043973 0.6066763316729112 0.6683666027314569 0.4621546718408674 0.6669839954805609 0.8988828415039899 1.2109839872013881 1.5742003582070911 1.6004890534451015 1.7089806356790453 0.27558452051935883 0.18927096377953095 0.11636306227054594 0.10716963463948405 0.12321742549150577 0.13820290789375483 0.1760408490334802 0.18442457243183755 0.17105964317451075 0.22047589028055017 0.22294563463324674 0.20919570781732635 0.2929787132799093 0.1718670022720582 0.11843101729297859 0.2120912189698994 0.2583447501342551 0.18533948657959365 0.2856082755302084 0.39204610883570656 0.3304428295974033 0.2918761743287779 0.19448236117468962 0.1581903861990181 0.11360867234867805 0.10081349428942989 0.17638366653737692 0.38413335920062924 0.7311518275310323 0.30372284459442045 0.20231399949001133 0.1204641368192416 0.0853887841478062 0.057708855057336646 0.04520724219010713 0.05675773774335423 0.08514962807470969 0.08602404746149478 0.10663685189009683 0.14653415982780182 0.1511170543670236 0.22516935449549952 0.3595090670472599 0.3202857893966228 0.37855155376553895 0.3187953518771002 0.14588537057596465 0.15600158843493425 0.14086862340725323 0.12142845864782291 0.07117636823263841 0.05912983292792181 0.035170253832016246 0.05218904381766952 0.0562110637229033 0.09871582063135799 0.11459324395298502 0.09395544164575859 0.11448091816376078 0.20869770929006995 0.31729145034440304 0.2744185332839224 0.2393364747009484 0.1622555467954625 0.12014897183505928 0.06783248338925019 0.06762877971595836 0.04895161709044535 0.06659594435567533 0.06498865289916647 0.06229526927213723 0.10250029596795125 0.07315463600841486 0.04767499877209533 0.04445684677029882 0.07678450585715332 0.10103252486945641 0.09679795524774076 0.14725609689550884 0.1363099888291503 0.12383467455972531 0.12428277201103158 0.13368885472129674 0.09604280840257697 0.1622571580628329 0.12588449271156885 0.22929042518766998 0.24447760145343067 0.12674838960988286 0.07373174216056595 0.08841727728263377 0.1011511564639132 0.2043692486674977 0.19162000006255855 0.1625410720969725 0.2944934696536759 0.2681092912326146 0.33199364012067156 0.22461336659784528 0.34212131674676916 0.2840227463033353 0.24533759286573534 0.3155564751807714 0.4060127155700648 0.5236382552019456 0.5277361474123649 0.19390329112216725 0.09504265773952894 0.052896392369698696 0.03358080115569185 0.030713329971979585 0.02802097447508787 0.05664444721429243 0.08942980267082927 0.16363193066473808 0.24516037035518307 0.44560492822152753 0.7143182771256557 0.43460289292035537 0.3289997204368865 0.20984393633866066 0.13660917148981128 0.09269333528659941 0.06581016535938485 0.04028223060152796 0.06403205594042109 0.07705666666582349 0.18331678575231974 0.21853771828995291 0.13879837418683136 0.2050711188920366 0.23568787289926582 0.44131762306491545
0.34166589821931315 0.16400899343999156 0.059327554759011296 0.05894626611464875 0.056854395581102744 0.15829057741501604 0.45735858142745367 1.0222698757660185 0.7629405463066613 0.3076276239711549 0.19536389187155653 0.16649312980988182 0.21716181685992417 0.11458252695175765 0.06223412420502279 0.16767617878500146 0.366195205422359 0.35258298719789305 0.7287026073245991 0.6846844043218869 0.8959066975554377 1.0897397989433957 1.9133450092313415 2.0690531758556907 1.8292923979797695 0.9290868024236073 0.5332829428151107 0.6981697163958112 2.0525827150676514 2.49087486453025 1.877362182569039 1.9051755927201084 1.193722097934118 1.0 0.49455607607952645 0.3595806977513869 0.5509565380869467 0.8907674153613184 1.369934883190842 1.096185416755262 0.758015649912609 0.44247234339022357 0.12172813729642323 0.06490459806008993 0.12704871907003515 0.1112083229319306 0.06726368629295659 0.11795206977345124 0.14543227243505558 0.12210451554800361 0.24684224487057232 0.2272258234110882 0.38106832921409 0.46078675714546247 0.386459275627855 0.24639620048331673 0.18841592602329696 0.10605318263214475 0.10346083652515764 0.08207320365045834 0.1240705704363302 0.11728394862313159 0.1946427267796585 0.21612818577372273 0.6840085528107452 0.5922187864646564 0.6349196447957993 0.35564896351057956 0.2451897326109548 0.23528264132894128 0.2360713956392624 0.11487900660340643 0.06728087507541149 0.04361768404844345 0.03975671471976147 0.03705798739228315 0.03261034838964515 0.05439013394763225 0.07220961872150147 0.1616475365878649 0.39964077585419333 0.34925715492049525 0.35886427166897206 0.6104090192483781 0.24119273850777218 0.19122092297962826 0.12017120362965127 0.1575141521635655 0.11212488098312759 0.08014936921354074 0.06646007505427727 0.11075946505171072 0.11745039234699346 0.23590874343117318 1.5521458151445235 1.5836254270900774 3.667730972641509 2.8885073184122954 2.4313380604212553 2.1064455047936903 1.0364444030704265 1.1755147707832054 1.0817216368494726 0.9280292350512148 0.4176333610379608 0.24739099032803435 0.17748517205579295 0.068273018333556 0.05164290632410252 0.041853285421676226 0.050317002443818176 0.08623728194542696 0.10510879080940766 0.16864360439492643 0.15915292567499126 0.3089716021307562 0.35258463399052004 0.3075125564908497 0.2348149100882836 0.19553453872631832 0.16119014612089053 0.1761491010937522 0.15542786318560617 0.23379510977176807 0.23860264154521807 0.28942952276790784 0.4055422210137266 0.2835282501079852 0.22968028482842226 0.3726928395227872 0.43139533724904583 0.38037698116330787 0.17355639863984426 0.15142290819328919 0.10258403741691233 0.050829140238639034 0.047911801015159156 0.030482410364910107 0.06690790179405356 0.11744297583208552 0.18557146655423154 0.3468604699366061 0.5063573424194339 0.19990014466454728 0.2958793887646628 0.29110011700579314 0.5583555972782445 0.23863142120842637 0.3174572772398341 0.19960989101785187 0.19322908209110717 0.15017817528624733 0.20832014976378405 0.08327318516899183 0.05927769854935836 0.0765925279345365 0.09171595182984697 0.18140632895580688 0.29345702592511885 0.37732999459452393 0.5942957744959674 1.04466822947406 0.9230375268947834 0.896018382023705 0.5699820755154927 0.590945816406763 0.47183387943918503 0.13821900387441613 0.28003138171519826 0.44226863349456264 0.6060871109844869 0.7185982993843539 0.6540977557644355 0.7349595746616749 0.5772729755038396 0.5545959454575872 0.5505583033579449 0.30504959343322763 0.26506637793342214 0.3372529058119273 0.28899261641513135 0.13955222835499376 0.3514367515271352 0.6636308979197117 0.9675568106921383 0.6450144777020128 0.27145121983320314 0.42482270201962014 0.30853977747894423 0.1709268985079581 0.26909590796109606 0.1735698192941969 0.13797870856599198 0.14563214764127355 0.30458264299430143 0.3669207657209058 0.6315057987503808 0.7806596634675527 1.4659950422851769 1.4399686870867803 1.474615382490102 1.0487007478986452 1.5827758857700505 1.719194356462001 1.8821437684760216 2.0680797634511445 1.9327093379471108 1.7848981658041152 0.4025094024793093 0.35186460356613525 0.22565879373281497 0.21866273289119148 0.2565344485871162 0.2859844552526558 0.36532240271042504 0.36614303589281755 0.36480145596098507 0.502398532036382 0.4892722575752581 0.39434376210785876 0.6033236707449312 0.3216051855061439 0.21705942859552244 0.36694334393328937 0.4603120781516018 0.34267231219056943 0.5014474222204693 0.6801683250751261 0.6215569613229005 0.5812505060955675 0.4016138669527888 0.33050221409413966 0.23178084699425247 0.19599719688050415 0.3210888507804466 0.6548717426465511 0.6331429003052593 0.37678412561303676 0.35411218760962887 0.21822286252461742 0.16344077069154384 0.11381841528983913 0.08365671653263751 0.10311508033744139 0.13657479963841282 0.10912480119466386 0.14724967433314884 0.22940067797121833 0.2652483600906398 0.30956412519550197 0.4511581306691538 0.3825837085814822 0.42364313852640223 0.3356015364043307 0.1917705956470914 0.19339061332058732 0.1672106242758571 0.2303030964551857 0.12244494019892396 0.09236327337045339 0.05772323309444966 0.09485728541639725 0.11163922640805087 0.209216398253139 0.2520884451656135 0.19842493968119831 0.218396139117678 0.4061268376916314 0.4757624724868372 0.40318801881076805 0.3469750774771241 0.2312120759495319 0.16045147821534733 0.0677495833886844 0.07255015776500476 0.03700583231846232 0.0646875958960047 0.06792971034095245 0.08043708931895042 0.1071807446583024 0.10879376955384197 0.0823316633218951 0.08915435513573196 0.14990787894653776 0.17009123684715788 0.13791990988533442 0.19035267736639128 0.17817778564304285 0.16123829565665732 0.155830486570758 0.1598792022116185 0.10634796075492382 0.19300618246597126 0.1657618118893418 0.23430272561701485 0.25655188580493543 0.18802699273274706 0.1654089925716886 0.1713876701318555 0.19423194986923623 0.439445356291555 0.35314281324799873 0.18758290611705056 0.289950236479904 0.26674338345321413 0.3636826504311832 0.29350652359947255 0.4212053462918846 0.38512643005846103 0.5719609479719828 0.6551260974592436 0.6408793862157912 0.6274750744004574 0.4025858883224095 0.1887009983036445 0.11245969497749855 0.05983752287321001 0.03103105540601272 0.0317862853873261 0.025280343192206258 0.08332353387535725 0.1366119629846704 0.317730927686662 0.41468410369604225 0.5112970903182249 0.7595241433821212 0.5381264697053878 0.5993781934766307 0.4463666942475724 0.2916399990238733 0.17908889245398116 0.11957323713591364 0.05898171749442053 0.0989632072516493 0.13239969272483726 0.3445021849236809 0.40447383994796854 0.17515994056378692 0.24824702965751805 0.3346376257900039 0.526289135270286
1.0256883212743566 0.469937540797685 0.1314575935949557 0.14301525599611972 0.11988638281274838 0.28231315245574096 0.4817970168800869 0.8767321948576319 0.6620250851662349 0.3241671135504628 0.27622241900687544 0.34611966538110517 0.371575876618599 0.16626648877764807 0.1004251559049721 0.4178296664690472 1.200554169527877 0.9401275415072037 1.4503711795494127 1.3751454123032285 1.5384469292707343 1.8079871078067633 1.8916856786343348 2.2348564150863583 2.1147554183974075 1.6378547179407663 1.243052740256944 1.1099631874922946 2.1705024493070275 1.8853801047165681 1.6009328680411419 1.4008367773925925 0.7542240431274088 0.7075500307958169 1.0 1.0469235282668297 1.8836807128597706 2.705582553977461 2.370403850909075 2.102399743498199 1.0342173338713878 0.3642120436485065 0.1721883589552633 0.1018505877632373 0.26047959364488305 0.27356270688479334 0.15634640474478287 0.31380142799184657 0.4209626397867444 0.38317864705141225 0.741525868873031 0.6482939980803706 1.1027023016150157 1.379783254070077 1.247905391462522 0.7803849330435374 0.5971789337742188 0.3375336005930948 0.33476092803342317 0.22537784703918765 0.3269894517002538 0.2813911201988727 0.5244417942621458 0.625844633847941 1.8890806008974292 1.7329807162344952 2.286675542982865 0.8331419325368843 0.3557065716309062 0.18178465045361586 0.34870768222822973 0.2827313630250275 0.16016443949611367 0.08026237635956064 0.06059963588644025 0.03318140173842071 0.050655612407522865 0.1559213521700904 0.2256908563084761 0.5149961400003976 1.2714942037976882 0.8451732843266396 0.47341739661941745 0.8504510800577968 0.5430924984517362 0.4546172353594033 0.31459929194301967 0.43688319920066965 0.2805559832386887 0.19158574564080738 0.14990308165026647 0.24521174452016792 0.3287895251135794 0.6583784020113778 2.770623676741877 3.0813319098007144 7.230194879219822 5.6192864472434 3.6289847788884413 3.7809307680129947 2.3620861980815713 3.129403813790013 2.2748044413460544 1.5116408155183367 0.7795867381603923 0.4180299411083958 0.27449122018742833 0.11451790682244191 0.09406740896382561 0.0810801813775531 0.12495951901856137 0.2525993122565156 0.3456153816728941 0.4656798893171265 0.4383157384514293 0.9449523025210802 1.0079911086001805 0.8357216299075239 0.6754146109470875 0.5599499145774566 0.4503834944275477 0.5536620136360982 0.4825813814788443 0.7314363807385348 0.7154066121827679 0.8693133990283065 1.2266049999949382 0.8872363006642979 0.7243363175436149 1.1197661247486104 1.3408491711049493 1.336142419750416 0.44404341987171 0.4991848803418974 0.3359525481632232 0.1606873352390894 0.1303594543349741 0.06353519031819 0.1521628476815407 0.25401110301456153 0.36295082390638655 0.5307682979981323 0.7325144723392363 0.6143464350003324 1.0842567952101914 1.2149802410829702 2.2334597726191636 0.776164656582982 1.085194104743757 0.5477763458210914 0.44733587515319634 0.18165053639132514 0.19690742664451355 0.19677676164037466 0.14265080119787935 0.22081267566490775 0.2532209803558636 0.43823000341651064 0.6755680783138309 0.6676890033795003 1.1658722078754602 1.1493942753690818 0.827905899854912 1.7450060033929602 1.3609182912623963 1.644514224831816 1.2975497111920753 0.45182775311344603 0.606172181951939 1.0025097410752486 1.6569458738478322 2.1179206769327372 2.0829201290879644 1.947851987656313 1.2532332002172724 0.9158455995702285 0.8102000368470679 0.3522592366871629 0.36395413194871307 0.44112711690630624 0.3829941944664811 0.2058378362377693 0.21096520128704344 0.25314034756976056 0.43009697332363944 0.5408326916217133 0.2345742752838737 0.32851768681523086 0.2840798568829793 0.15155832168782174 0.28252364216117737 0.4261507040002986 0.4451566186377827 0.4717914712421144 0.7302233329267618 0.8309176962095741 1.150152696929063 1.3558886347631454 2.166039228983623 2.0541053827152407 2.3163515782059507 1.7974340959464767 3.454786578702288 4.005555194143997 3.5691441408952573 3.465835288552937 2.5313771922749124 1.7185648423648703 1.0800500872134648 0.9221314548806044 0.5546327327022935 0.49756744519939433 0.566341676141501 0.6481588331233236 0.9273834197019176 0.9216627791526285 0.8092975813441866 1.1820597199706948 1.2088562802420648 0.7334411048743358 1.6924741462791444 0.8944553387492643 0.5563097160956255 0.9066960228032287 1.0456760332303858 0.7299596228362721 0.9596703986083203 1.4058887882969158 1.3737159621066783 1.2344657875641944 0.8063612947502372 0.6336684327825315 0.4918723361962893 0.43253517666631125 0.9031520792252573 1.5149612568537496 2.2094068775882145 1.4075803541950707 1.093728349144574 0.585855228199683 0.3903746454106506 0.21519673794588334 0.13539527650197736 0.19339198676538868 0.2915620972898258 0.22954988289444314 0.39662681240656594 0.5919018888601748 0.5971555144078138 0.7037374652262166 1.3056981528417837 1.1855262530959654 1.4489527270393168 1.2166044311778228 0.6661978855857525 0.6779142092965614 0.4181850487128025 0.41284808780827215 0.1694382183602983 0.1203088531561937 0.09343200322425767 0.16700397926228436 0.22384478143431638 0.4414657420764935 0.4776979956871547 0.3572155712275127 0.5530710589036982 1.0320972189573037 1.392098317097851 1.2015719692249434 1.0898176348448407 0.7435013274206995 0.49466443298397844 0.22677038051333392 0.2625152978739469 0.14095784063818584 0.21930336316041413 0.2115279783995512 0.21141549909979584 0.334889186868402 0.23445635010431112 0.12098385514033781 0.17072731365585156 0.33241857868247926 0.4589244118138724 0.4099475343820757 0.6265348886217975 0.5974784015098548 0.5351146920482931 0.5309060335538086 0.5390761976404004 0.35880331130208165 0.650177967015112 0.4933534612847971 0.7943050686457183 0.7765304113256589 0.3472069603770715 0.2224976053207867 0.2657406456547209 0.2842143243929533 0.5466109331447869 0.7077123809343845 0.5585256546701716 0.9044027796301676 0.9159988784496735 1.2122068790171465 0.9256840783811762 1.1781588564987646 1.2988935635328953 0.922482644447441 0.6349145663874919 0.9453735340323062 1.2643023427376034 1.4631955162367507 0.4622240446778957 0.2681848321025165 0.14509316499105765 0.06258298518329805 0.041515166042824 0.037712830807297676 0.2423527901816377 0.3879153470675781 0.8437998667764741 1.1539760959436656 1.1423798530194085 1.6756815332834043 1.9376860766213302 1.8266388154875695 1.1662332501332782 0.7939274979534516 0.4926077723034042 0.3013220535696192 0.11761778313707993 0.1569898019657587 0.20373728623984833 0.5326880603698452 0.8697236653980389 0.5125622628512658 0.7904566377416623 0.982653658585212 1.4804163931991554
0.8177818307687565 0.3540272935966103 0.08422621809296967 0.1016758691020199 0.07892499394698667 0.17384618703902727 0.17151816195688088 0.27867100127720634 0.26839619145510196 0.1662570005154576 0.14899261124194396 0.21998815804351593 0.199441166021127 0.08301651704470925 0.06514310034279701 0.3093607251014069 1.0565284288205685 0.785785732346738 0.9631713297077648 1.2867862058800177 1.089656726711956 1.048995409565188 0.8014538312686577 1.0730548127829802 1.2500440037698313 1.032603961285297 0.8122902494630598 0.8121734100163412 1.2050683819954404 0.9255310520829022 0.853123802344151 0.6325252815280746 0.34609243266035405 0.3108873312713876 0.6326740211893795 1.0 1.9554470924205958 3.04225210385676 2.9632968660941263 2.7110850524435834 1.3581898785809774 0.4760272977401672 0.1458551759948255 0.0949929696645317 0.2001256478859969 0.21730940252927505 0.11377841100647447 0.22593816631590719 0.3119792215982065 0.29534929663006326 0.5430119634295316 0.46410436069382927 0.7972430811709773 1.0115816217408207 0.950257070858138 0.5915639385894835 0.45583321224928586 0.25710950102594543 0.2577173670044579 0.16593767698820458 0.23810078450244643 0.19631851982109938 0.3870962707190713 0.5059778224243738 1.5002049985943302 1.3659770451536681 2.2622396949958463 0.903025532828343 0.3747453374691056 0.1734297504055083 0.35524487036138686 0.2426012670087662 0.1394948944254011 0.05664281544697071 0.04543123227684759 0.029275750489231377 0.046790681191621934 0.13708573876354652 0.18624141709365197 0.4034127902446211 0.9706204070798927 0.631803988186387 0.3338892081646838 0.8029657058756582 0.423680596226062 0.30120420484284605 0.22884968882304307 0.3271002039577432 0.21756475312472737 0.1327844208228999 0.10090884042188002 0.18333283981899395 0.28886290634804285 0.636474973063803 2.050537195231361 2.4495909296850553 5.48024573259214 4.235659427621464 2.088964430043144 2.400890755080243 1.7346710629437139 2.561310844040923 1.6723064482724876 0.9443293393375511 0.5696371805583538 0.2945773065132597 0.17236618223543895 0.08368548709323542 0.06816427732710752 0.05414917748996603 0.09887492518620858 0.2237083594444239 0.3405009856740714 0.3788432059915984 0.3329436690040977 0.7766730841814797 0.7522900377922168 0.603705022524916 0.49315837671441615 0.4126021698991352 0.33086162733458135 0.4194327047585403 0.3608125016259584 0.5503048200398611 0.5327352262744695 0.6618706819763576 0.9316517412988939 0.6947372605926988 0.5541747505900708 0.8051003650185902 1.0035870671536953 1.1163209408617485 0.275724125831841 0.38597614071531344 0.2607237192423357 0.1307487741052446 0.11350041213628491 0.057339424758681826 0.15044128755528463 0.20384436984476836 0.297226690918045 0.46914932379450514 0.6450533100633048 0.5795861759597128 1.0063071847579292 1.1784770124950243 2.3106581409041214 0.7020805375300864 1.033499747167256 0.4558005356474789 0.3270238227168884 0.09905881768162582 0.11924231642698117 0.1433987902455114 0.10882750023155072 0.16502613875633654 0.18767573144211183 0.3004960258813739 0.44995311418261746 0.45752405169171206 0.8112955020329081 0.6839496579893618 0.4300777935238656 1.1903471179260714 1.0094069783111648 1.1907369771323553 1.0106174738860014 0.3474715691460342 0.41878595381161543 0.6931353876919828 1.2182008094465584 1.573116586467156 1.6764934917098453 1.5276125800885474 0.8760773301592794 0.5909620920935839 0.4889631625920656 0.1973545580047934 0.2256298984050437 0.27537257794352515 0.26246874375202806 0.1379326565231476 0.1216574356387203 0.11662203653541202 0.1848819296752003 0.28998981204367846 0.15910657021657537 0.27650182555464353 0.22242969621717645 0.1078772991241475 0.20064179787025332 0.3365920929358498 0.3535135303013312 0.37468689230896185 0.5427556103939655 0.611730537754244 0.815968735622541 0.9174609971360007 1.2548450016904797 1.1784139674727683 1.3432388407136504 1.0517396567836879 2.324594347712033 3.062609984765661 2.80066132293867 2.960999079808155 2.3190109293348087 1.9297446365511899 0.9209639644322603 0.7161043338314013 0.4153907102910936 0.363111884397924 0.4036278460012078 0.4683127579944553 0.7264879598590043 0.7070292829476172 0.591274524865486 0.8996190735813715 0.9353289563881891 0.583065305906838 1.4229959141293045 0.7004145458852704 0.4336537174744237 0.6591283513481867 0.7366196591601978 0.5003189334872514 0.6229967211666191 0.973939437138158 0.9596447753134842 0.8307566760657279 0.5314380166625713 0.4166039123254385 0.35186298630945667 0.3225223766169383 0.7838340471556877 1.2779785387384488 2.0918018948744104 1.3632897438659959 0.9504261432943247 0.47653426759670553 0.30824320724697013 0.14970899658242964 0.08388515573181393 0.12946651977638915 0.20479592554936485 0.15872518468958036 0.3101118916228004 0.4477031696718011 0.4357241947348243 0.5130619742595356 1.0289036947826729 0.9543982493871879 1.214431318350096 1.079311593381251 0.5687368256531442 0.5977223396588375 0.35669751088395035 0.25775359868872194 0.0833617183169139 0.050273917082547366 0.05546665789102821 0.11327611925268731 0.1682223388380373 0.33734245714805255 0.359024112190835 0.2467865356072617 0.4324391054984213 0.7865452368153598 1.1658231033031823 1.0413251955920064 0.9594480939473247 0.6338850177614563 0.42188782480491677 0.2041432209975538 0.2376241525766183 0.13051969263850943 0.18930611617780035 0.1703345208722964 0.1573834218141586 0.2636822386427259 0.15276781479349447 0.06870458680518049 0.11963482554094305 0.24445055150529 0.3633128944767637 0.32876233174830527 0.5155612269330481 0.49257201535887735 0.4418604795051909 0.44888809467845503 0.47156790448534014 0.3282144992863468 0.5810357813426149 0.37306293257571693 0.6517844571706083 0.7131444609502994 0.3214022050293684 0.1517524448621715 0.16782192838209348 0.1413108846265602 0.23611036962442314 0.4778816656454223 0.4850245059754209 0.8260595345752111 0.8292672696123001 1.0506257773774412 0.7515527369786451 1.0131637038050745 1.0556355924139669 0.6374103151644597 0.35404010201537234 0.6556931268249532 1.1925853895461256 1.6304010058268694 0.3893063481590699 0.20123384539930528 0.10147710939164889 0.0454763357841389 0.0278181486871198 0.031612870660905804 0.23190291534923851 0.3311641239635399 0.6794640140013067 0.9327333668848613 1.0508950561537178 1.6127820398263275 1.933564762757662 1.6860158456100343 1.0379980529888315 0.6776514307660689 0.39976013890321677 0.23546359718831741 0.0828165975658903 0.09066644728005635 0.11324052810716147 0.29734538738884186 0.6064338841232756 0.4368224113060836 0.7175197563270966 0.8383574907183556 1.324569671595436
0.38229324546970966 0.1754207563612782 0.03848947014990651 0.05375403443814509 0.04095458853383981 0.07061573023839396 0.056617918121484555 0.11045634386236496 0.11177529463026535 0.06984644983638102 0.05117646741745167 0.08015445782714956 0.06488696797086708 0.026148519899045777 0.023487535202479554 0.12704876769128434 0.4497885366603363 0.3083770379715975 0.347351037975384 0.4998347845542817 0.36401978516691275 0.36207701944872006 0.25743495398293625 0.4385544757444713 0.5709406065648092 0.4404373672503172 0.31358913099761276 0.34206054693342147 0.39805211364938936 0.29539285196379134 0.4359686944292681 0.30715683615810324 0.17590216725157246 0.09694959224538693 0.23168308342564414 0.39798624428780605 1.0 1.6348778960815962 1.6921298564000316 1.5576123228985133 0.7405435644902288 0.2335871300424456 0.07121386594326087 0.04631565619996773 0.07656898894887032 0.08436688610163857 0.042759569094070984 0.08660895141782317 0.1303084050152479 0.12538002587812708 0.23320053604943694 0.2034518383120027 0.3532942480262379 0.4525023855114188 0.42641991590203865 0.2711974988786162 0.21301565874834535 0.12437672488085638 0.1257335268645416 0.08205986780671062 0.10622320748354913 0.08042825699385395 0.1544275364992026 0.19828297346324913 0.5664895508030423 0.5619412637988693 1.2102387774299714 0.6250254116959884 0.26292973011270254 0.14473319003146823 0.23248063280516412 0.1143730779946719 0.0602818946197031 0.018090690225800392 0.01712732921465804 0.02021580769385398 0.03024509343504936 0.07189819983655646 0.09070500385262141 0.1856124771036166 0.4504579181327357 0.2692003913794774 0.1439979911864357 0.39972896159984084 0.2216661712363402 0.1269040483746029 0.1116659216360914 0.16156634157252373 0.11445719882710961 0.06752965035454042 0.050889913750396386 0.08352252195258848 0.11430943207740504 0.2831143101384543 0.7436243840285542 0.9772534959818089 1.9975927096673707 1.557042555299389 0.5790393945848852 0.6703491144946924 0.5905498965027793 0.9522359247877824 0.5333319116856878 0.29024366729125795 0.1858514366192893 0.10879697582518452 0.06580026833416339 0.040340070901807475 0.03151742153412643 0.01961316475459469 0.0369548876236419 0.09438312951379028 0.1632363380235672 0.17143961213605732 0.1378007310608846 0.32303447632731813 0.30785336842410366 0.24830972744749064 0.21262150855001766 0.186340016317271 0.15382703660640304 0.1966656172283965 0.17439416403698663 0.2530997883237231 0.2447409655774718 0.3158510862363543 0.43970051831497325 0.3339984481358855 0.25721697263418325 0.3511218105014597 0.45263386044925397 0.5390273611782094 0.109256989607608 0.17226411757613067 0.11787994831263034 0.058522297887911266 0.05193565310356155 0.02634581184589758 0.07561230924147329 0.08718072110627456 0.13295508585432506 0.2224762474406634 0.3066271418736103 0.28625845919775045 0.4844744892772569 0.6019245210446943 1.1417993767230379 0.2956424056020915 0.4488024532947386 0.1723724916210592 0.11799511893956909 0.02665652828263827 0.06379822938816097 0.0762362183487484 0.05714535175795878 0.0816771196113622 0.08678665753743627 0.12439520722934329 0.18104013112249176 0.20889165339793805 0.3096349781885302 0.2758837292690492 0.14435436467804286 0.42763824071982426 0.39622910572071574 0.5394912013852406 0.4570335246025066 0.13736363191680195 0.14250164018480913 0.2495108917170817 0.47332611845525746 0.6447689423557342 0.7004108005177193 0.5685010581248039 0.29553718454623534 0.17477150630286015 0.14392173537791556 0.05078989580784326 0.0745670812348968 0.09840836370056442 0.10670692737993492 0.06451420018818466 0.04607312177634581 0.02702966175804694 0.017590409394787045 0.08105274231890454 0.052454306793420835 0.11745594835594649 0.10955734271720874 0.06589870167637328 0.10962906202152264 0.18175153187447782 0.17522661730404013 0.17498942598752792 0.22422499131737444 0.24818415323659865 0.31541176497877865 0.31624852626651345 0.4036992578409427 0.3818333678454206 0.44599078084309995 0.3423072560754807 0.8158378302348019 1.1795013864190271 1.170145286654712 1.3052430133424715 1.0872949891365142 1.0021706250534017 0.4067845483146512 0.28666045651041955 0.16114362279254102 0.13306968468302371 0.1435074376553233 0.17087414012912333 0.28031503216897397 0.27107191729951774 0.21250966785098369 0.32473990905196165 0.340668614547135 0.20292849491126466 0.5603535300845786 0.28232037176370794 0.17154612846947773 0.2675074642409927 0.2913190000093793 0.191404784232338 0.24318515074889405 0.3977603376653048 0.3741273361727498 0.3036391952659675 0.1858261838106706 0.1413324879988161 0.1259598263971796 0.12057780908764491 0.3372526869458301 0.550909075841049 1.0152990845554763 0.6217771985417139 0.39953118699958134 0.19248484662647072 0.1170882643477919 0.04987490830097149 0.0240358475866855 0.04375246716368998 0.07716953869946042 0.06905180195943385 0.1395874288846203 0.19653171363084565 0.18453247637772419 0.21287675005574574 0.4666703171579871 0.4529044341622582 0.5880476915747866 0.5230192858784933 0.26050651248925866 0.2724029113389118 0.1619077089188959 0.09106746804142446 0.0249464017863801 0.013683671172625526 0.014522255598421244 0.032625299377988526 0.057312402256371485 0.12594547921261096 0.12402788492130883 0.08301103392153517 0.17133553398180718 0.2967159337064857 0.46548403991413645 0.42307612984845394 0.40105924978560575 0.26995689509244697 0.18185513261591926 0.09442781319665734 0.10793321995694447 0.06253718009668663 0.08648125390577584 0.07717461201206909 0.06507280248804363 0.12185924012172245 0.056051566220150686 0.01798270188995387 0.034356043012603185 0.07981993757508626 0.13747383920418474 0.13600209460859145 0.2239673492034978 0.21599137742533586 0.194129220252226 0.19902234324175536 0.21089303430861397 0.14670652614013238 0.2509602682361372 0.14154511442820875 0.2668494839466314 0.31232287569211037 0.134205662983891 0.04490506049865978 0.05116080184297554 0.040089627207914605 0.060681517274115485 0.1764143746121192 0.2184750846863244 0.39856411737873004 0.40226811465352796 0.502296158011796 0.3418360181847472 0.4560526697420147 0.466141145870555 0.2193814675815248 0.10110464264803944 0.2695752700231403 0.570862201872896 0.8237890867439719 0.20125391577233212 0.09409668096997416 0.042919843586218594 0.02016761974047182 0.008901716387736952 0.012468168080562895 0.10024250280230616 0.14131858522469895 0.27690321096827253 0.40866937375881796 0.44359034446087675 0.7121723339738678 0.8272798575273775 0.6716976406177978 0.40146423275230025 0.27159147921112103 0.16294354269652103 0.0918231456692093 0.02953489832506735 0.02987284766487388 0.03720018323866685 0.09995485895356912 0.2348144015938445 0.19982069311221548 0.33857429482449386 0.3879298303535275 0.6556966675919914
0.19611972013559087 0.08782935431310124 0.019770674555608648 0.02842710870568871 0.02162205092156257 0.03521024292304742 0.02508159765101908 0.05379821739701117 0.06247193312132849 0.03938090009410335 0.027041332400748654 0.038621014759926846 0.029246582589879035 0.013525010856096928 0.01275680992147172 0.06377251818864599 0.24291326930990423 0.16600501242969254 0.16594702035668712 0.27168925389731496 0.18763189120648704 0.1742300642267551 0.12483339956422056 0.22958244519709536 0.3148447650140191 0.23226925602924037 0.15776490263664836 0.1822807079306219 0.20437435018577405 0.17732306073712 0.25497515399142423 0.1796204846856282 0.1079657598577812 0.053341175166866595 0.11324458252188278 0.2107108036953534 0.5563587642946399 1.0 1.089448316122559 0.9770272259993859 0.4719389803714166 0.15906323213020232 0.046003118206995645 0.029140888058226424 0.04166841907070581 0.044980784122004146 0.022078640028434255 0.043435997177433794 0.06642169194348205 0.06334672829924937 0.11580240946405154 0.09985381053348719 0.17271124152931008 0.22491511509670087 0.21111988252106234 0.13508573276775104 0.10830752280124709 0.06452203176096624 0.06516525276429985 0.04364611341644703 0.0541026930797288 0.04051760372540299 0.07728989037276042 0.10034402157011257 0.29077436390034783 0.29720657043707116 0.7130704483812145 0.40678315377094637 0.18185216972784946 0.09485316041951743 0.14116861832935473 0.06298036533472139 0.03129031437042398 0.009440862110203176 0.010527239091021994 0.015372899976466271 0.01991715756318139 0.04034174449334996 0.04818337401593081 0.09416869167441633 0.222278227726616 0.12879820413733034 0.07360305330650183 0.2369154933736341 0.11921038542466489 0.06116341746283154 0.056745960901009355 0.08224464905564358 0.06150273225836487 0.03602390960891403 0.02819639298511212 0.047857823108695 0.06591846939776273 0.1807700951453337 0.4700326637176842 0.6556018882071525 1.1687904000997844 0.8411974696827176 0.279457239918646 0.32246151238821325 0.3086575328352683 0.5217786860691366 0.2919742124107579 0.16936302955859645 0.10358497190096745 0.06380440695589036 0.039500315481615055 0.02633814957512822 0.02084098459742321 0.011356602076888473 0.020065866201819042 0.05065894164396079 0.09141348856066248 0.09456713616895286 0.0721128901274191 0.1652798872234059 0.1528521107950654 0.12238791755807993 0.10670436242369827 0.09513252880443253 0.08164888230315459 0.1024379254733545 0.0919323849404437 0.13040468780634412 0.1258801684073975 0.1666207633960274 0.22651519211691726 0.17348854020923696 0.13079139049508373 0.16833557194253396 0.22218482810164322 0.2777983485581189 0.04816834777901326 0.08565079309287267 0.06003062950229509 0.030315273527226457 0.028785082865620284 0.016105640594305304 0.045198495733058786 0.049464476502107654 0.07973633972367217 0.14473619991460326 0.20046831715637892 0.16536177809131913 0.27037328432479313 0.334771668550799 0.6498383746817312 0.15412666095254096 0.23661794243278006 0.08757837981083483 0.0587688898409292 0.013131925191355729 0.03937797379512221 0.04057437475152501 0.031768996529415484 0.0420086364910916 0.044249207835788944 0.06060880899606184 0.08591130193300468 0.10490183599988905 0.14924191765263614 0.14202313571515765 0.07865961496983356 0.2005615925946091 0.18317437456646443 0.23881272270646167 0.2063311733624598 0.06375603008817195 0.06466937045340265 0.11324080422584616 0.22276071407753148 0.3095201598846627 0.33845668124252354 0.27179542319623956 0.13515893746610924 0.07846732856756114 0.06546994877208644 0.023042833465039388 0.03606871467717746 0.04847819256716014 0.05646673069006728 0.03384203415280383 0.024978915899108757 0.015954084198159718 0.00974598216942722 0.035539917692769575 0.026382226551862023 0.0618599431242171 0.05596751547120441 0.035340289512493454 0.05568470493442907 0.09328095262719324 0.08990602299805088 0.08936792715962054 0.11256545651934521 0.1249998258955781 0.15902138494365847 0.15619020305163886 0.19352051858374433 0.18516706095696858 0.22024633079368786 0.16441890523925634 0.40453962124079706 0.6098549380258779 0.6295346670509238 0.7139287213638427 0.6166940843821275 0.595343298357461 0.22298903477152032 0.1499939966735677 0.08330813554225128 0.0704608128355067 0.07629405149241594 0.08974837536034612 0.14984858218703567 0.14068505612533966 0.10686697709729205 0.16656336484060538 0.17661775850089478 0.10753775180580738 0.29905278130858687 0.14271588870670393 0.08974016033065173 0.14020045925606395 0.15189599709711726 0.10022119262883981 0.12693600068192426 0.21002973677945821 0.19679725821460217 0.1536851520931141 0.09336464447739143 0.07059792395801053 0.06327255530554053 0.06119572536609117 0.1798063983287682 0.2879865874824518 0.5581521763220574 0.34425864277953855 0.21697557358347813 0.1033433315445141 0.06360616099236233 0.026734784043773586 0.013148647673601237 0.02217003339183638 0.03991851119688085 0.036108071450922694 0.07266341844560031 0.10055434480470822 0.09456264680615999 0.11101452633433415 0.24489254489453202 0.2372674341258459 0.31152520855520077 0.2842247868513725 0.1393742193686427 0.14821565501583073 0.09077863440590953 0.04768019651457839 0.013671512751196591 0.007821498728754242 0.006601355241683222 0.014813122874257826 0.027405758396066772 0.0608746908027097 0.060429462653767016 0.03903546487215367 0.08743686637081123 0.14698678443937238 0.24285575341742668 0.2266588014689242 0.22036589231186346 0.14428229817750962 0.09777367064629996 0.05256040266537087 0.059922119862541014 0.03592021374927393 0.04836655320830194 0.04223954433965721 0.035124704604632746 0.06392274800408168 0.028417550525786286 0.008904829987912978 0.01993891329610425 0.04350274799838049 0.07400042790221391 0.0741540942397156 0.12002878710372797 0.11546712694183861 0.10336145107554527 0.1068868552934952 0.11516028028170108 0.08189973831339516 0.13705654637267514 0.07034083468548144 0.1398131775725626 0.17433265936830486 0.07965442443017487 0.025587832444591573 0.02823616669939764 0.021059519766238724 0.028909409296149175 0.09308921968013288 0.12208531880472243 0.22540486172062046 0.2238484265898344 0.2724163018848196 0.18014949247951412 0.24629618907942774 0.2463008373190407 0.11134468234060504 0.04952350792375423 0.14175618004046045 0.323026913640904 0.47459280634915474 0.10848896694246331 0.04919004915822968 0.022031949675571358 0.011514753076949127 0.006716395849439136 0.008622143214627684 0.056884697748553155 0.07701206883392493 0.14818873569367333 0.22228722596224101 0.2487972232095524 0.4036178556876086 0.45389458068803973 0.3603318805581004 0.2121213601995548 0.14231242611515296 0.08341608890420955 0.045472671794015714 0.01489542875720589 0.015819580289790285 0.019553688563781802 0.05086666270994335 0.12157252656778166 0.10869423424271266 0.18458192927217587 0.20662239949893624 0.3567316285129612
0.12632896092837562 0.05710013674254611 0.013527495897386265 0.02139028061675976 0.01575568777318717 0.02260047212657249 0.014848664298847679 0.03750026803025472 0.05353442148905727 0.033919430687301355 0.023770021383222668 0.029129639706226944 0.022852931595316404 0.012337239799739053 0.012108626875313933 0.04084148496189477 0.1539204658847818 0.11901578732339076 0.08715511920701036 0.1662969099899224 0.10747715631840417 0.0926655992629427 0.08463644309302366 0.1631994977365533 0.23807501562412178 0.15407087784370893 0.09026174279628399 0.1278240548166441 0.1601858839891857 0.22224096087703252 0.2306930339811008 0.16413972912689617 0.10765797332421312 0.05256204684864051 0.06357012659891165 0.13150457204642257 0.3689583871659189 0.6980406577085836 1.0 0.8591860260405549 0.46052799626995217 0.1760426660935609 0.04612656695887322 0.02800053615799063 0.029084641919630835 0.030415724323368542 0.01585663636233807 0.028006212648144773 0.045603400040505795 0.04186212702846196 0.07443465668232081 0.06578544577291226 0.11164255326316445 0.1461874110050782 0.13935369273998702 0.08972687772934379 0.07235177736181159 0.044917850096175736 0.044722225564745074 0.03153528237347237 0.03593239973113721 0.025684370398324635 0.04560120584228776 0.056440763589117114 0.15898202373030976 0.18335438185990335 0.5400480263951902 0.3658515336467268 0.17877800865857083 0.09291087723165636 0.11656977264438974 0.044452310638381516 0.019591464871809437 0.005637321785129401 0.0073216315850363825 0.016865661068112818 0.01863988703495094 0.031787272930185816 0.0357612139504322 0.06378503776798002 0.13157396270274066 0.08132637913951983 0.06719733460035443 0.21211413093934958 0.09453546553901557 0.043726888052496776 0.0413790395574029 0.05621497458489773 0.0444938711142628 0.02761939801808042 0.023032878854013394 0.03736698530637551 0.04716123998179628 0.138150602824467 0.35123950923984143 0.5322628268331765 0.7189112563151735 0.4483609128621065 0.13304342418586038 0.1575923231050693 0.16519925597404087 0.3017128963508327 0.17442609938443138 0.12739761774387456 0.07844190678380755 0.05303484603308336 0.03214689499584833 0.026875204269669856 0.021758523377066703 0.009838311645771846 0.014175809961878384 0.032982621642952445 0.06433211589426227 0.06751077051217587 0.04731678761844069 0.09854177113169749 0.09227466354285815 0.07374618672870652 0.06743305191765629 0.06360090223676715 0.05862090667437755 0.07012988223968411 0.06641764890044836 0.08940804030852657 0.0859991087202291 0.11906641947156685 0.16007023412485044 0.12454063134944059 0.08928425182588652 0.10907988900146409 0.1394273682436247 0.17206555727534897 0.02953213123243791 0.05606153785955898 0.04193010435432327 0.021847751547270654 0.021712203159091524 0.013275697791446375 0.03629960516077496 0.0356859072975602 0.06909208700217365 0.1460059475187812 0.20159690388560372 0.125084218850424 0.17259952383407481 0.21648778747641598 0.42886758016930016 0.09370440621139334 0.14404624044130962 0.05083862767768367 0.033645818304246025 0.011243322291109298 0.041606143117550405 0.02993672124039493 0.02494195205261211 0.02874921153553164 0.030281619882388765 0.03706443592197344 0.047400794493209615 0.07001563222294335 0.08763267110328817 0.11122766703042807 0.07428218090949484 0.11118129440289441 0.09880460549488958 0.12379654236135672 0.11645233881446704 0.038533543058657846 0.032936197109454314 0.06306194567752627 0.1271101672026434 0.18306430072286298 0.20984677180007585 0.16183628855103716 0.07960935844740333 0.0417611184884557 0.03809897178533616 0.015324517103201658 0.024709535441125245 0.03231549761264665 0.0354135787126171 0.019255624715837475 0.02029708277930951 0.022837864943691766 0.019740540679225135 0.024095205180613397 0.020897977306189145 0.05518698174438531 0.044824515738118006 0.02793494349797724 0.043156503174467786 0.07221314986326274 0.0633149371683371 0.05757303096642961 0.06589624850814484 0.07314141771190225 0.09389092989715542 0.08143296521657474 0.08812540803226027 0.09045353390188574 0.1157229977301538 0.08102033577910675 0.21520147137395385 0.3692126105292254 0.4215421352434779 0.5115364502923525 0.482020339569989 0.5149106969122825 0.13992776370651097 0.08744022551096375 0.04773182644325325 0.04190527936975105 0.04461644301005418 0.050416538930411425 0.08545236575183839 0.0782115357950926 0.05705140096659678 0.09029148417645995 0.09934603060555922 0.07754350919999932 0.17853297540058094 0.07809843329514557 0.05296318141429478 0.0817973268074293 0.08804238774884815 0.05976762709711437 0.07785356228245688 0.12744368601240014 0.11313805570323111 0.08584505298620973 0.0513815495487931 0.03727830003682293 0.033768209560932065 0.03314509539484813 0.10360953580716205 0.1677783817871014 0.35385943102763057 0.2183339117215313 0.13157788538715778 0.0612682922312062 0.03826911067061715 0.015220947613604048 0.00800448613038379 0.01285690302611362 0.025096283330014194 0.023560665522883936 0.044764661895244556 0.060704104384416806 0.05685189843015384 0.0715307008743346 0.15504743905149354 0.15287928451807617 0.20394406919471658 0.19331782450288623 0.09031037605492503 0.10022836127905273 0.06757782573709167 0.031332983516409396 0.010903599796174335 0.007238156414130145 0.005360538682253832 0.00940676882470361 0.015820195122425412 0.03214885239243127 0.03247090584008286 0.022838838995725398 0.05453557211766029 0.09502450118971956 0.16628550883774065 0.1574764545672105 0.15114070880163627 0.09456045012616102 0.06689022890750974 0.037322738402834836 0.04081130811398151 0.026332434723483143 0.03336785144681779 0.027952044437125633 0.022446225058746598 0.03847457664040548 0.016515209000887536 0.006059669182828598 0.015304892797996775 0.03057442630986417 0.04934967393830024 0.048362537796558344 0.0766531189115658 0.07340341578417404 0.06649359075826008 0.07083010750897131 0.07959067965189572 0.05969748166424776 0.09435777754171455 0.04577116918270337 0.09504532717279544 0.12833785536698253 0.06710940752438922 0.023901308587807767 0.023166872725839897 0.014373204640878257 0.016802351152459122 0.062334916666027036 0.08968491688787947 0.16686417649936655 0.15958058887766657 0.18732142870161134 0.11668543799963023 0.16672262318936137 0.1527235724173028 0.06696810148877645 0.03317999393419987 0.09296859969547752 0.23155490505823206 0.34146647032673294 0.07167473742950267 0.03012321258148682 0.012892963516900844 0.00865661602823949 0.006475205305593995 0.007673081598316536 0.03686918563626889 0.05008957558546999 0.09077200415831196 0.13560583876593188 0.1896595193255933 0.29961525906893066 0.3014943590982242 0.23218106098236385 0.13129367084181945 0.08234415646645261 0.04712891659223104 0.024558295964730796 0.009061666641015424 0.010664220159809591 0.012674357129661987 0.03039987405044329 0.07357807217805243 0.07353241421707638 0.12714489530909134 0.1332349887996231 0.2435719243152959
0.12095750433517358 0.0572976433380518 0.013586356529699938 0.02072735022638823 0.014726178573209866 0.020331819870501783 0.010497524378330758 0.03316396946655658 0.05940657575920779 0.04215806523730668 0.03518364222496203 0.047775025595870844 0.0360302375152594 0.016229340071668995 0.018764813027957922 0.05061287378210151 0.1987414362804567 0.1670229352706721 0.11094941721960501 0.16222841749749736 0.1054743175028356 0.09051328194181242 0.07622496453584728 0.1642784264106053 0.25540082980917583 0.16603045700504515 0.09814671993768491 0.1453003122744353 0.18581163539999518 0.2649858881041575 0.2560783564165518 0.1702152884068497 0.10870201932931384 0.04684489407657599 0.06279888369341097 0.1340030643222975 0.3782761583849772 0.6972469926092499 0.9569584939946704 1.0 0.6436094977057095 0.2590729974511043 0.06454216430968557 0.039211033453581005 0.03442904598567567 0.035953514535614045 0.019330845545695793 0.03207358104862338 0.052645286434917345 0.04732747722296603 0.081462132684103 0.0737357424466717 0.12154437675711367 0.1600982929745459 0.15332248762018544 0.09927101237273066 0.07946104834706193 0.049662730534794246 0.04844692686571896 0.03267169578092447 0.03837652760633069 0.026437181719359656 0.04617547954880808 0.05481649479214198 0.1436438108478047 0.19987394647222329 0.5847330391347242 0.36462453533858397 0.18429208325640428 0.08543143499258529 0.11865832840062694 0.04939337080634765 0.018952601532226204 0.00492474431377052 0.006750622008269879 0.02287447150136047 0.02412683087110454 0.04048606443140959 0.04388483132677708 0.07548018920959648 0.14316229575916045 0.10189605828380544 0.09658344800024761 0.2531634242348072 0.12469422757036841 0.06092684170925943 0.05511892147616972 0.0699569402554252 0.055998694899461215 0.0366057802092928 0.032297590839580725 0.048907333754659596 0.059339430956719647 0.16555585261874936 0.34206299890114555 0.5704604003068571 0.761017806831432 0.4840929445267354 0.0933825897857903 0.11572760124270874 0.17183567253037574 0.32812800771869033 0.15214624353467174 0.09403762364876586 0.08194856551235656 0.05834169782789977 0.03978051298019383 0.033183876097524344 0.028722524333201518 0.012325291796415377 0.016529637858383833 0.03525478472472482 0.07280261452564799 0.07457874182041971 0.05148456045672584 0.10328407851950835 0.09859214433785908 0.07757748001252876 0.07224166481139684 0.06999748594460102 0.06520269714198562 0.07774165625941165 0.07551433089425438 0.09921812706102946 0.09522740118816457 0.13180554889146417 0.17800683963283262 0.13985737165832549 0.0979944432789305 0.11716583342131685 0.1431159164339228 0.17134938032453237 0.03340218404399854 0.06326420727435657 0.04825964798886842 0.02662420013428208 0.026941981257325925 0.016531039958350636 0.044024157847238274 0.039329176401809746 0.084663048212172 0.18191182968950878 0.24561102134699503 0.14096368227097764 0.18287015851409058 0.22213743197351302 0.44091545170825097 0.09339550567891619 0.14328974844102182 0.049062649328044466 0.03265330748865675 0.010319150733114868 0.04236637604004219 0.03133002717400139 0.02465627062490491 0.029298808378289316 0.03187440450782666 0.03872817028092794 0.04751174631889514 0.07140102050664866 0.09077433870529009 0.10203724557777052 0.07365036057476046 0.10927944376546059 0.10506553156582388 0.1495224358411452 0.12869624536457872 0.03943336733428962 0.034298068588127804 0.06700849465169186 0.13250144496058128 0.18905651360826717 0.2085210472368737 0.1533994668766147 0.0793885940118935 0.04154736267709166 0.038374780880354356 0.016735189670047498 0.02651471709774722 0.035374117405402236 0.041883440588534035 0.02164000045820012 0.021303651371404456 0.02198246452263523 0.01583154737974775 0.021724418806113557 0.02022197883335773 0.0498112151563544 0.04335076185070982 0.029662670481087703 0.04581259793073028 0.07872442983589828 0.06599803795104037 0.06159522857179523 0.07060034661761398 0.07803117544276757 0.10566863591063329 0.09075170097736442 0.0942767605053971 0.09163013019993715 0.10861884399990364 0.07402119412833014 0.21236982577254518 0.37642203814206865 0.4433957082807806 0.538372773142873 0.5121073101368792 0.5538523513150434 0.13935581024660576 0.08784791553174388 0.04683907295664032 0.040884723761919345 0.043565275542707116 0.04715119316632892 0.08385345081094456 0.07708584863254425 0.05161681390073133 0.08106070392787498 0.087454005571688 0.08390908455207734 0.17314606351221418 0.0757590538053275 0.05051043231231939 0.07544134676881052 0.0828030094907271 0.057494173536136534 0.0737770470707208 0.12198790434930154 0.10486647563059297 0.07706251054549954 0.04461794978627872 0.030445052117018975 0.02942726646687532 0.03171220270094426 0.10607947498776946 0.17732312475859305 0.37613562597095235 0.23540230733459291 0.13861960324246173 0.06372572222944793 0.0385658978442948 0.01341668840816591 0.006052119467685234 0.010378636295280649 0.021815779607858292 0.020661815328526647 0.045179017440004396 0.06279141217611274 0.05817261575300938 0.06613617863606952 0.1644338732375757 0.1666374754869215 0.224108097686449 0.2158730069579843 0.10059997877599988 0.11493935141316998 0.07512859255976183 0.033547778100097146 0.012963658563712793 0.009296846281705184 0.01031900106114952 0.012423340640435944 0.01558442718230487 0.03191971871421662 0.030611965836003063 0.028430905717306387 0.06977466795464068 0.11965359119150731 0.20425384021848056 0.19243232373170796 0.1819302107874475 0.11511555544001902 0.0836659499878029 0.04820085825956388 0.052321370438421506 0.033886783194932144 0.04067005191308649 0.032659608115533215 0.0252564799432439 0.04130589259325817 0.01741272040246629 0.0048130292546174295 0.01573967431182446 0.03472515986966222 0.05686496797113155 0.055955924053087545 0.0886515668957817 0.0860067439905259 0.07899081815827037 0.08503221077322635 0.09780038494517704 0.07555841898320015 0.11405897861571596 0.0660523382637475 0.12151729537537756 0.1500093546858763 0.07738351732115716 0.03330758643625427 0.030865096660520407 0.015593650691625152 0.014118738669615865 0.0748343210559141 0.10785208295599479 0.19516798980113054 0.18389036091427885 0.21289905559644035 0.13313794828796177 0.1914753503385486 0.17160383450067754 0.07758947079550813 0.035693156172076704 0.09860329142327663 0.24922895092706615 0.37406110255371106 0.07315410453191629 0.030270794738238228 0.01225749709508708 0.009916770108263676 0.0075931932521012945 0.010305492202587004 0.04150583791801835 0.05857457837663802 0.10291552026757143 0.14613584469241447 0.21688134545269702 0.34388766092644946 0.3447944111863552 0.2515766927951262 0.1346283972715565 0.08707769581652607 0.054761561507484305 0.02743566358482204 0.010823986381724321 0.00948366192705134 0.010941266968933381 0.024905254369293344 0.07465042981574707 0.07763539824993189 0.13892189142277134 0.1437536659408851 0.2588086968987735
0.06438853592062539 0.036640689636634076 0.012414368128275195 0.016194990456816934 0.01190747053994677 0.016008378481417274 0.0063088533405845255 0.024143615771026836 0.05380154854998327 0.044322445946592584 0.05254182654805214 0.08145047611066068 0.07779196856692285 0.030333180471601582 0.03215784257244901 0.058378404228536414 0.20580412410916102 0.2273198433007679 0.1358703218619349 0.084873572478655 0.0669577750665229 0.05805311825895656 0.05836643832271697 0.1214569487033406 0.1994981897153422 0.12110890184928158 0.07053479542324842 0.13370703641751566 0.21979529772689108 0.39051129104842597 0.2311676836545198 0.1444852903033026 0.0925753983862118 0.041023551044536255 0.03912238104615814 0.08501761436255663 0.22775978542499653 0.42652321190736003 0.649589162686075 0.8150782074854959 1.0 0.43935989330274994 0.09417816942000294 0.055538426852208125 0.040837425381249626 0.03997178940677528 0.024318117910977904 0.033035128270436566 0.05239481740846378 0.04655984467262973 0.0665838874940096 0.0616093488673566 0.09435275672891838 0.12124091304299545 0.11520998577859964 0.07435398078698767 0.057829307087282296 0.03658801205579378 0.03410658879597882 0.023236542687720678 0.031117262761816308 0.02158403888284156 0.032684639704713005 0.034065854661829736 0.07797441734248281 0.14718787312909032 0.42227087363443067 0.26387274359732604 0.16362823523722497 0.05488873469039209 0.08276061381544184 0.04799997586309285 0.018813048952042437 0.007673101304356493 0.0060239759778397215 0.03176064235819732 0.027115137252998966 0.04285711860554903 0.04498061732474204 0.07117140210973823 0.09777962812670311 0.10123995899679346 0.12370029885834682 0.25133910878934923 0.14241001885467797 0.0857758110403432 0.06474555223736271 0.07004743923835571 0.05621650762917825 0.04040377429564735 0.03777892635768173 0.055834566307164636 0.0724553310669329 0.19524412575687988 0.40225588805951107 0.6546798926838684 0.7903214126373896 0.4346978731005325 0.1380285276583237 0.16690901650174295 0.170548017449468 0.2792734887887218 0.13318963381525112 0.10093997196517664 0.10733107461704235 0.07611489122336697 0.05546080358788721 0.04243646508271931 0.0388799990926091 0.016573010418143255 0.02035032359712591 0.03304016298353965 0.06723477264333777 0.06643750337720096 0.04513594606717793 0.07962253512225599 0.07876392064321715 0.060024109135073396 0.05700444261688233 0.057895550560754315 0.05398395086347554 0.05770696573777364 0.059066927190447295 0.07529802772541652 0.0725953194563308 0.10481647559174653 0.14106326247774642 0.11800043531944121 0.0781751324704783 0.08899022139712014 0.10118152600604717 0.11250931478955502 0.03601776833020747 0.054516991576054 0.04472566479468568 0.027862048478582462 0.028732318242819625 0.018768381168835044 0.04711825318766577 0.04009162474096779 0.11495006167910142 0.25845685597339496 0.34246300820926573 0.1484582196262153 0.1289397922952324 0.12415348358992342 0.2545911424086841 0.05829072758927711 0.08122230993140654 0.02976925073182328 0.02213943901540967 0.014537707469511012 0.04013761418076716 0.023278590298504293 0.01725665522350717 0.019716043249728185 0.02368975444382453 0.026774706072480944 0.02886032672318976 0.05198276976293808 0.07833066752021887 0.08903592259111684 0.09723846980085811 0.10252355298838296 0.10990795761313028 0.20085994136169205 0.13823596295398055 0.03192864730351647 0.04005480088805168 0.07185497749064898 0.11161608681794669 0.13510524515166736 0.13764768427855764 0.10888693996550429 0.07128206429132673 0.05488883024150963 0.0532759694342017 0.03179460159007948 0.03748466594987394 0.04210271265186309 0.03970573070707496 0.01812333268276682 0.023681198693157168 0.02736507787471559 0.0335527448210931 0.03015732114922794 0.02251046328620961 0.027104701210978886 0.026804989958195177 0.02260588985311337 0.035880251510285226 0.06394515526383146 0.04815544446662199 0.03936905886528348 0.04393692157285382 0.050170642764878946 0.07962400351949353 0.06960098697595203 0.0559395521974629 0.05762515382110018 0.07649333886327053 0.0476028072239964 0.13572567069775618 0.26257002529482926 0.3325946571776178 0.39432128382006126 0.3896054185959623 0.4424225805707723 0.09421110129581589 0.06064561093568577 0.03217911636616307 0.03338035124333784 0.036140828367646434 0.03092416212502923 0.05232613122827958 0.04745133055237519 0.02749314372521629 0.04647961834747694 0.05189781039205877 0.11245291499498783 0.11734493316067408 0.050345819457522166 0.03960878047428255 0.050845940432854765 0.05722331755120231 0.045395487212669054 0.05760462726062696 0.08219963474978256 0.06749224759885039 0.05492695971866671 0.033146963387385465 0.018161711051181882 0.01670874916994415 0.01877832579391384 0.062323475299359374 0.1101169374736531 0.23640030806424367 0.1607557348069501 0.09491380251115242 0.04317952055351447 0.0281754212620511 0.009008895265543963 0.005967856516738147 0.007510257489942198 0.017839804896214333 0.015084418214573106 0.028394934133154352 0.03995573779485135 0.03715310359337418 0.049959839636095425 0.11291607068898557 0.11325173860471881 0.1559065959487784 0.15948900953906897 0.0732676428802968 0.09296979514725463 0.0654461009331531 0.035868800904726 0.021131064547320437 0.019562050545884016 0.022913130557204096 0.023095450960177157 0.01938238582846702 0.028147849735618905 0.027221988751887853 0.04183280311443092 0.08549667178750497 0.15624386043058325 0.24098508356013354 0.21673665840004272 0.19375130375333446 0.12012301630504242 0.09164220895355854 0.05206740243253924 0.055562610441727084 0.03565949515299355 0.04053100442364568 0.03143193816869405 0.027276967870838373 0.034291035069204646 0.026240413083745338 0.015358578235245694 0.02414931941178519 0.04915980354014148 0.064304097505923 0.05622631249675313 0.08022042458130964 0.07654584372712357 0.07066300959626604 0.07864615287819973 0.09807819066086948 0.08290546852441304 0.11704812935564259 0.09006651909084464 0.12994485977943437 0.14578773699058453 0.08551299341287474 0.05719737378635642 0.05075541121820533 0.026255236454505657 0.023970544917045342 0.08330955468932676 0.10402952360219124 0.17102324278478956 0.15179802376023277 0.1688218224461123 0.10477295384488503 0.15840199886600936 0.13143279772730207 0.07357651464226447 0.03739012730628756 0.0725660093307998 0.18311282665204756 0.28207226012961306 0.04587997409785597 0.020904934534459036 0.010441247823993196 0.01064403294673094 0.010869446272900537 0.013348228267727465 0.035751537688353915 0.054204186670754266 0.09399400121410414 0.09616331305020248 0.22142512237618248 0.3239036158697111 0.2995804176549995 0.21096733928748324 0.09864092310416331 0.06041589791498334 0.04728208823292674 0.023328347437018327 0.013111269491109889 0.010330597107730693 0.010504917918599355 0.020081306987464947 0.055934426239163795 0.0563546506183127 0.10233449673719434 0.09714785844677047 0.1755773696969283
0.05898169143490371 0.040072014122901047 0.02502410103290794 0.024008305890672394 0.017696894077153223 0.02106557180557546 0.006545253579578425 0.038949531334447465 0.11819075496442168 0.10131314379916236 0.12246197044673478 0.1847389778706606 0.17250925316483126 0.07201490443417415 0.07801889679263771 0.11832411217801696 0.38845445518643035 0.45037033449447844 0.2811378003971029 0.12552951539918558 0.10510232995303519 0.08625870987416866 0.12272403136918081 0.20032042992633334 0.31164289472761325 0.16630524305067496 0.0908190817000045 0.2135715898704072 0.4588856819006686 0.8440688401706912 0.39208561871811426 0.25768735379401864 0.17218545367196245 0.09084167853440893 0.05226509094694222 0.11303793728742911 0.2725331180064712 0.5453440327879071 0.9419863562136366 1.2446376340599685 1.6667265419620796 1.0 0.2354365893841504 0.1357349160195512 0.09039599217815784 0.08157704058762767 0.05307248553155632 0.06480781798125361 0.09850346051543071 0.08674571245649261 0.10818996622471926 0.09758719712491351 0.13835647329212675 0.17414852219251215 0.17063671655414536 0.10928839435363598 0.08254563920375826 0.05293701778745036 0.04672147229121053 0.033174994870885835 0.04922633329423515 0.03404941467508487 0.04521380740503269 0.040973258470614504 0.07291108515080738 0.20701763023844977 0.7045232037259826 0.45724688718691214 0.3242065810497292 0.08892324454279059 0.12907508537546317 0.08134692957453134 0.02993710862436746 0.015612617064430763 0.01492988398050279 0.07288173609456597 0.05644085294761134 0.08286890821595236 0.08601583306173444 0.12301691716064271 0.1427680345417708 0.18075422798316143 0.21763936490989602 0.4190706905966373 0.2485961497288956 0.1777998970065743 0.12617786176288703 0.1253635411868821 0.10428555639198606 0.07493833584660706 0.07921567075909007 0.1158770748876169 0.14309481789029732 0.4041902671671437 0.8218886529012874 1.4302893008230388 1.6776957719667258 0.9333439986723165 0.6211320695568691 0.7454007917093437 0.4311582583232442 0.5837159181360628 0.22614400416002442 0.17792230207499982 0.19894803346738382 0.1422603136360227 0.10782876539215401 0.08404635722022014 0.08078085842394478 0.03390980866162785 0.03818849231854197 0.054414521628220636 0.12062722205286193 0.11094618580963135 0.07138729947687791 0.11638542530615628 0.11449727906636219 0.08615786518433256 0.07978045194000413 0.08664551985844403 0.08322675214576702 0.08348874021742168 0.08904558397070869 0.11011013429992296 0.10742289318766042 0.17543476046964002 0.2165803637321424 0.1982016558783709 0.12491803591008542 0.11892463220135963 0.12658075739783772 0.1457083870590827 0.06220507557749234 0.09000053366925224 0.07915472386259667 0.05282743599897623 0.05679184832151821 0.04295306233421006 0.09874781567893266 0.09016190923186666 0.2598071781458459 0.5977392190489379 0.7952205691630221 0.2993879897343581 0.22530410432110753 0.16211361630771673 0.3203276516859668 0.07132486055825096 0.07860347874993992 0.036450321957606675 0.03074825830449799 0.03191490359554033 0.07115439013751804 0.032449609410438306 0.025682630478757743 0.026957507051351793 0.03664651782982448 0.04193100718750815 0.04197320946123715 0.08149754572061241 0.14157141550780913 0.18525412568988786 0.24792584322945851 0.19165905872954014 0.2084791124128345 0.3805307097292269 0.25967352544208017 0.052743576393139854 0.0870924681232537 0.12587087280912615 0.15581973348545053 0.15062955971936257 0.12409191689653501 0.14425323354920908 0.13285836333452608 0.14035592888073767 0.14104874420926009 0.09124018505493657 0.09060063204787697 0.11056456208558238 0.10558729251457964 0.041586602588754976 0.0795740609426923 0.1367104859430678 0.2141704862427797 0.12369101659107566 0.07025028179012535 0.07526355336446879 0.05277806710864183 0.04137580084579772 0.052476416992062014 0.09251796872101056 0.07791539190710536 0.06676644087666035 0.09476058544406887 0.1084770800048934 0.17286131036104163 0.16960311032264563 0.1810036407512182 0.17299111003036535 0.14927094448830955 0.08290706543974824 0.17707470167707914 0.3558842446326658 0.48464861060708325 0.5787376223020091 0.5954283705867045 0.7010587190338923 0.1219411590424577 0.09306022587790426 0.04537814531113775 0.052456843299686404 0.057566437864159256 0.04299976348936154 0.07267508372880808 0.06871573545096574 0.03375794667527497 0.06436843052372261 0.06702947560474865 0.2404979765600942 0.1505556439068381 0.07196013315337726 0.056843936067287576 0.06522086812453473 0.07450097575718313 0.06909884813273441 0.08917696127791211 0.1115576812314174 0.0929094903903899 0.07504728117656992 0.05116705145954762 0.02915607608297637 0.02517360679609704 0.030927165465681927 0.09561356286813202 0.1821951196185252 0.3698472137165555 0.2355100615139326 0.13921926460727058 0.06984351954205131 0.04617370847794128 0.016667913737751384 0.01285860013491633 0.016251852979414994 0.03218074603134494 0.030232204741841056 0.05008690651765805 0.07271785365300129 0.07180156854953049 0.11945142469396165 0.20916575138229568 0.18445569952210567 0.23049334080503178 0.24171133361479732 0.11714322647361733 0.15198303783575723 0.1100306414624975 0.07205499294170273 0.050368372939113705 0.047729558529484836 0.060098491963146254 0.061619051151874576 0.04381977500875656 0.06132280788175866 0.06755747313032737 0.10203207093988408 0.1788391438666281 0.29345950343283483 0.4138318807815984 0.3863691117252977 0.3464214803116261 0.21537155254259768 0.173683459961243 0.10082137071053544 0.10535438908602356 0.07305652611265309 0.07878131536742151 0.06167975518072556 0.053559142269096374 0.057008171871547456 0.05122529731392635 0.0363553013576485 0.046756241759377724 0.09105160388877569 0.11580719678970845 0.09982470220690377 0.13898721659520621 0.13636537790585868 0.13003370034225034 0.14808878870633724 0.17959885223771863 0.1570526710550475 0.20743840825876642 0.17373928791155768 0.22059951373436876 0.24850126380672355 0.17419583724368662 0.14492265468226118 0.11634226123790907 0.061659907871379906 0.07074553408485425 0.16534004580664102 0.18563601205488098 0.2884529138246232 0.24697424746131433 0.26876597596980867 0.17640580637483805 0.2743364396982541 0.2163564393148179 0.15420861204983322 0.09723589727672136 0.1323834857600283 0.2841221232067796 0.41549535056386494 0.06867336943479596 0.038156500990377505 0.025298847835460127 0.025731242307073528 0.02672215580845509 0.03181184407031094 0.06436891278048519 0.09677588962854451 0.16221464497547555 0.15808736264786835 0.38052844249645384 0.587297262645833 0.49436156057165026 0.35167590378175334 0.1592056393175546 0.11070187811613615 0.09778062447865446 0.049856247534324126 0.03297152224489175 0.023975044985962785 0.022940932560559242 0.03978009854476278 0.0825963282666217 0.0802305415337971 0.15365689189582163 0.1502185173487965 0.2657405906547832
0.43762194970831125 0.22216331923136662 0.10970074895096917 0.07139157709284757 0.06315781052023588 0.05940264353916375 0.0741272431187577 0.16544676870445577 0.4729303235052135 0.42859006697965707 0.46843839186119735 0.5983884192220009 0.5026874591581852 0.2988789428893933 0.3495246198394391 0.46844761638364063 1.1294683042247107 1.0958615209622535 1.0004740226633169 0.37540059603666587 0.21295564150983204 0.29915604420555947 0.42674941602475824 0.6586844474578144 0.7723268894269028 0.45800662634352274 0.2784060450484033 0.4185672100884252 0.8178113978568295 1.5352852527537908 0.8445033597804205 0.6164816784853554 0.4123952637697282 0.18239574871077052 0.18033744396914606 0.25277779827501323 0.6064006415402622 1.1510991888988524 1.8013683309397515 2.2630232640357857 2.60746748322122 1.7182987454857963 1.0 0.6944103420585565 0.44975247102901966 0.38982220375079385 0.27538295719320727 0.33416693600051284 0.4936186700867249 0.4262595930518517 0.4218975073767132 0.38945457232181796 0.5334090728443608 0.6054135812003478 0.6167984668783925 0.38395626710359687 0.26680482467520306 0.1679073652894447 0.14957996525953796 0.12344382132807794 0.1466167701555311 0.1180475526719974 0.18234643961434968 0.21142546032900544 0.7855085454341563 0.45215954524535396 1.4249908759551462 1.5306624505131134 1.0964429575307704 0.28634780256595327 0.39767885394323904 0.24630383417970605 0.10612461120925379 0.09770553614108853 0.1384981303318466 0.3185386132004888 0.2295595628096991 0.3236257014253435 0.3460673368884853 0.4745901388823652 0.6849485088869993 0.8057901002758026 0.6213736960062036 0.7319038158975415 0.7973270727531707 0.6945692334707181 0.5429882892233883 0.5322702225208803 0.4274003520153633 0.289100841816819 0.30715618514124515 0.3667889556260519 0.3179207498224093 0.9737047756438263 3.095367417169997 5.643250542291331 5.1815452338764985 3.0976014802231386 2.21435395430382 2.3516686077529507 1.2687081033580414 1.6134199057316414 0.7379343180834556 0.2543469096855607 0.3388328721908227 0.310252451044093 0.318164936124372 0.2771877167857778 0.318200915998974 0.13665756673055393 0.11315441563364875 0.1361681806395805 0.34451362128702046 0.2746265699089906 0.23110042604902636 0.43216565400413914 0.35809729145160296 0.2730460069759151 0.2565575755745577 0.25564744429358466 0.2553130369903465 0.24161881744318922 0.2500116925633758 0.3055243332012948 0.3069847195034288 0.5576311820768735 0.6689370187712912 0.6874969743284846 0.45606915559794475 0.44792748774787916 0.5521998342192285 0.6319359702762096 0.32888786498049316 0.372121196176143 0.32001310253531123 0.2287745935573929 0.2610686409887686 0.25097186676385774 0.44903249997853206 0.5612293353799679 1.20851786448893 2.2609158947329036 2.843389766612059 1.0691538150364541 0.8058651567711155 0.6210473109932416 0.7369826195002861 0.31212542985818165 0.340558662387953 0.146382180522 0.09326711787985449 0.058051977656568485 0.1422832267539242 0.07996248924584187 0.11165502273175085 0.10680298485125823 0.1382370598434374 0.15963001801195192 0.1888390500621432 0.2372632439738459 0.4439663214510849 0.7282953990849488 0.5407128347894385 1.0313622332318568 1.17876913393783 2.337106672456055 2.5036665797545474 0.6836082392866586 0.4475150896814308 0.6509494018291834 0.9594416154826767 0.9253305414489894 1.0676065050347392 1.0437191004792303 0.6714614510677192 0.5486157148495878 0.4225586778696466 0.2298993001712741 0.2155945766523375 0.20067766586118738 0.2367127930855332 0.11395521500344942 0.16703912429350468 0.35410633516032247 0.5522021958514174 0.5773451913807369 0.371968771913018 0.709898479244207 0.4518311120255925 0.17479411121135938 0.15313896309061129 0.3215266978998898 0.2858568203551998 0.2566039724563909 0.2836465835919148 0.31641847708439325 0.36745353718504287 0.3413119310886537 0.5112883336688526 0.44892787834375186 0.5765703123840235 0.44801685690892057 0.7712379172150652 1.1561818255950673 1.0797334428678207 1.071052954183254 0.9153806949745509 0.8820529000528563 0.34259791041704873 0.2434805401139483 0.1357255917322257 0.12072122521139424 0.1665890499394558 0.20559571327504264 0.3976356941837044 0.5382070647085466 0.3854234589803564 0.48986914162066236 0.5214413029857848 1.0811874032674085 0.41681049323090014 0.4647724052145975 0.3393202859981655 0.47985311704238837 0.47808317179326754 0.34126220548297825 0.40189805633285075 0.6027001925373653 0.5857357862394971 0.49533762698630646 0.3785752033831999 0.33103777877132307 0.3164557154031809 0.328105975889016 0.4683433730453718 0.8558962505412019 1.4581836064973028 0.8340821804503513 0.5633887708218611 0.3813118218439536 0.2596695530820339 0.15135566741855722 0.07526080377029949 0.06315241333392006 0.07296849763716565 0.08190017033425838 0.16249592084113912 0.24652113949495066 0.22211554703250216 0.3176110871142353 0.6385731518023465 0.591683690297295 0.6877163743507898 0.6416351191395322 0.3491069865728509 0.41596355164159377 0.32621075205412525 0.2998449768221542 0.23662658971072403 0.24918460756314623 0.27659875222059177 0.3152082736160953 0.2870378873556915 0.35229318759837364 0.33773959296283784 0.34496914572302734 0.5387427112991521 0.7450532419112043 0.8356969789433386 0.8300973980871561 0.7642008046415443 0.5672600280333637 0.4985876417676384 0.33322767657731595 0.31465078261532264 0.2348252365201742 0.22869926446045638 0.1778182288808041 0.13186929904881037 0.16891221125463077 0.09171976435438377 0.04530426338180026 0.08124729377651645 0.17245066467919307 0.23241763724175066 0.2505630003183364 0.3577675662942068 0.3759047990828024 0.35494992417481097 0.40890717802070475 0.46265326980001853 0.40100672120344333 0.5020787817353878 0.515273878397083 0.5926828635835165 0.5658752600443967 0.4106990716412632 0.43914054326228336 0.3961395738446011 0.30657221856464045 0.34087551653567777 0.5077412128909105 0.4763838567575763 0.6833714396105514 0.5799322705515987 0.6639447435644916 0.4966701864146 0.6838262028249764 0.6049007547884846 0.3105649612464595 0.17408424672740352 0.3458365014600566 0.5434068490620663 0.769162986139575 0.20451905986277555 0.12502940706242474 0.08003256731549274 0.09850238075635323 0.12138340360984551 0.1573632302493945 0.24215918554129118 0.3505301762327989 0.4893102057910305 0.5795921154672874 0.8478971870765633 1.4856418724115197 1.358406097434871 0.9869923663918846 0.5911618134752101 0.52591904967208 0.4657149212338998 0.34323534650924253 0.2506557978737047 0.23896599099512203 0.19296139072785654 0.2729503319923607 0.32155035103126584 0.27858980177303555 0.39537603231512863 0.42862765802256186 0.6380552123845393
0.5181043375791614 0.27091047250260647 0.13471564415579115 0.07337755347098428 0.06863755256234326 0.06460339664360366 0.07484237461629574 0.17366880606019441 0.49512273327338047 0.47209035218582374 0.5241969241100424 0.7033742370554165 0.5878235634645551 0.3614188527971167 0.42326125418049715 0.5495331939847928 1.2835739629650735 1.202770924536571 1.0821742439211754 0.41408729973214686 0.17574855598941413 0.250889672907059 0.35930302694339555 0.6067611867239138 0.7421760891403076 0.43803152069243145 0.26793357150008407 0.47434764257017936 0.7447191064780605 1.3709300665039261 0.840824099772575 0.595338256232557 0.38932776323888557 0.1479668100303286 0.16229710520255117 0.2504803474861412 0.6000508041535334 1.1094133087077627 1.6637300050584773 2.0917939083129844 2.3395231220945774 1.5072365080100303 1.056528681925137 1.0 0.5673752995229391 0.4982729997796118 0.35463418637718447 0.4171329483816871 0.61720496284117 0.5102460234467513 0.4924804178468548 0.47795715811914774 0.6034357737284942 0.6646488333815898 0.6643745672663438 0.4221624742935406 0.2985323392260537 0.19890979898147915 0.1676181009055734 0.13789088243394826 0.15271079355933798 0.13043637948609238 0.199303154617807 0.22942248939033671 0.8528769711739476 0.4034089255178415 1.4480439862849774 1.7255097499932515 1.1832055463227884 0.4690587306220373 0.5103419683914888 0.32471445584251973 0.14724793356938676 0.14479816206304022 0.18624489962689172 0.4020622805617617 0.3126485460116669 0.4265723069026153 0.4429943539917573 0.5999087643379296 0.821888485326341 1.0518613962141414 0.9683937299814472 0.9537379008796565 1.121414572192501 1.0329077473605908 0.7618327497862771 0.7026416432258834 0.5706325969255021 0.3833622391827908 0.4116494002652354 0.4531685514974286 0.37379230665253305 1.1037503753613844 3.5783426993223624 7.091807561785118 6.023616644227905 3.4608917782724276 2.0548391002790347 1.9408230268959195 1.1308553672233164 1.60975377512989 0.7070999612670785 0.3504065768636466 0.41552329957639916 0.40850516344057153 0.4127033456282246 0.3570343244890324 0.4106443679778164 0.17941740055717129 0.1461666790701658 0.15526487547394044 0.38302434807131563 0.28906121778052696 0.2583644647954382 0.46764116691206453 0.36987486444573064 0.2822281139120666 0.2806541132572202 0.27849701336707244 0.29262974717319135 0.2743362875224246 0.29861910336391106 0.3424124179265961 0.3497743328900162 0.6179264776400227 0.7416365972677975 0.7935815920707865 0.531467001822474 0.508655411369119 0.6089030939458374 0.678403158216685 0.42730382031419933 0.4550530719609893 0.39476038853270207 0.30605534122724254 0.35405894982367037 0.34348141848218117 0.5510068769466935 0.65635608024463 1.386391973967095 2.4270957926760217 2.967044203808018 1.079497843960917 0.7997845601744622 0.6021348958340033 0.6870417863991337 0.338539397792558 0.38979189260209224 0.15250110602887587 0.09534432888048658 0.05643180885908195 0.13351410028731847 0.07714196946481042 0.12140412714420049 0.11578645562733762 0.15424193641040992 0.17803443378464684 0.20358927242569289 0.25557247835732005 0.43519130739969025 0.7301157081908538 0.43307592321123933 1.111578167708585 1.3969581451618256 2.945712913457738 3.248597536156206 0.8539580240151339 0.4908202031633295 0.7320729211767616 1.1247361155132913 1.1109243105593591 1.3365716677302588 1.2097634864169302 0.742173211984586 0.5496391289810854 0.3854522641555444 0.21520411168731213 0.1917465220678732 0.1540995423220327 0.1981480839505984 0.10244675185342357 0.20186101965187941 0.44144101546602477 0.6156394859717114 0.6539274159905807 0.4638615413950111 0.9819728291746437 0.6537556413389155 0.22356143401795012 0.2217951634936176 0.33592318692805034 0.264499864259087 0.24249456737780684 0.2514010723750567 0.2802744250764251 0.3249152852433826 0.27805547848917206 0.4663401135077274 0.396483072376766 0.41224615191898634 0.37807956763818973 0.7154612972157851 1.1300530889495208 1.1105513348965554 1.0553039935662571 0.9359057525502085 0.9734377357796259 0.36222929092162715 0.23090452200336056 0.1314223497992659 0.11806719808957936 0.17241558105595303 0.22122108419855185 0.45451985333608275 0.6300420350308604 0.46010955537932535 0.5444571622346555 0.5959203479413261 1.3572318290275192 0.41909920819347946 0.5263882355164362 0.43011853782353243 0.5636438311596016 0.5558941394550376 0.391835679256275 0.4282686375082933 0.6469242195405005 0.6254689847795891 0.5530089725831435 0.436738977227371 0.3825729333534175 0.39298830951915503 0.40621744343527133 0.5161506854982422 0.9482524633334919 1.6107853055095351 0.9696922335070887 0.6478700554940835 0.45585848672076595 0.32383325167609883 0.19180030468137854 0.09963065071623524 0.07559154035932326 0.08455725029172313 0.09286464313125642 0.16124639082624553 0.23336295044860564 0.21138304850823258 0.3464115046029789 0.663186015950982 0.6195246899352791 0.7154551795827533 0.6729287237406628 0.37045358431252723 0.45187494552725854 0.36185919223203894 0.33030794492262716 0.2829768979153127 0.3200831216921417 0.3600218555258494 0.41309986826899037 0.3884644415663782 0.43861090547762643 0.43090696109175275 0.41686169245161314 0.5949647020034775 0.8061453588971375 0.9074750422925595 0.9082415765644709 0.8379705752678903 0.6326031185967588 0.5714734688929523 0.3951604913588647 0.37097264623625753 0.27758286789020464 0.2664530679199415 0.20650256283328158 0.15871780618500883 0.19159825129188185 0.11938054046431859 0.06747477458869541 0.12213018742763923 0.2179098316579831 0.27249270800437253 0.292628249123554 0.3904048610041317 0.41167772730685226 0.38111114272365654 0.45121154899007276 0.5167638352764595 0.45743022821546486 0.5703803434246815 0.5917311066440818 0.6936130588568554 0.6534170223081033 0.4751544690300805 0.5090544137875602 0.4866374685756782 0.37371646462192587 0.3498454915583131 0.5293741693839376 0.5171273602579809 0.7235276617003408 0.6036947594438339 0.6858307204538474 0.5081737052468766 0.6994842839317713 0.5964823072840829 0.2766787026454221 0.13977755755404805 0.31727699768873524 0.5152679772125458 0.77540537943593 0.21765241847314235 0.14052428432980604 0.09636913796797858 0.12388788424969065 0.16270163647080785 0.2026383200341343 0.2901751150113112 0.4041809412077452 0.5447523849873701 0.6435700965444081 0.9704182844196771 1.6193653924326268 1.4945505313464273 1.1239039002376625 0.7099014932448472 0.6047424437346921 0.5393841589298815 0.431453368990101 0.3298339132823955 0.3103821608832859 0.23368649749090847 0.28441016851922185 0.3126651264380009 0.3180939665018609 0.43663777306361784 0.47293250317636765 0.7091073249835078
1.159310747981858 0.5143534620073518 0.16579142798855065 0.09321242685929287 0.09027058388070931 0.191317885319249 0.31290927581225786 0.5204915579281298 0.8717571329744573 0.6987517931016741 0.7929500534841455 0.9792398538180277 0.9149594106297669 0.5639213466855684 0.5834058387186288 0.9078433119575736 2.136056122414386 1.8505843253027838 2.0701444005726812 1.2703032711176654 1.1371399373027327 1.3163663048069218 1.4343670071652717 1.7787977625983826 1.730127842529902 1.2910845056859293 1.0182410447575423 1.077985854196304 2.0149207442554067 2.7720439844133273 1.3764896002142408 1.0877517588519425 0.653489439270206 0.49134173683799454 0.7041180204806927 0.8951781287328289 1.682819875284991 2.691052259746102 2.9316001998596377 3.11573213449573 2.918210671606352 1.7027995310909096 1.1608154744626598 0.9624871601699692 1.0 0.8594252348847977 0.5477677091692654 0.6936980078130149 0.8898283841184778 0.7663991220652482 0.8279572414904962 0.7371821591109086 1.082843762580313 1.2943288841713194 1.260422948452919 0.7580117588408508 0.534803741604047 0.3063852762818161 0.28579905011042855 0.23461700960531193 0.29778864692825086 0.2721605324974932 0.5143383269389371 0.6840734200242553 2.583533554517165 1.4767322883773675 2.433082392230501 1.9086788811551885 1.2280171713591925 0.43763854354879733 0.5620416532353809 0.3817304379918588 0.20170367874418088 0.17971539814613893 0.220418938749426 0.39995615064064627 0.29631271490051947 0.46438131145427086 0.5170870724867832 0.8183559641474667 1.4717803809930676 1.440829652589736 0.9026513323062506 1.1936654313525763 1.0788395635692671 0.8629387617953732 0.7489106455803092 0.820844499084626 0.6021832574323162 0.3717251218929832 0.39430111077045715 0.49819500172925596 0.5460403429036901 1.4249819372614994 6.335342520411105 8.851375183257048 10.528954538153883 6.464216916056901 4.330891168087858 4.980500560556905 2.874783532312017 3.6686184550283607 2.521549199408086 1.1342301393233254 0.8110113153251042 0.5957801078630576 0.5447410315426777 0.4003962133233999 0.43806351396420257 0.22078247256309258 0.21962530869445665 0.280465228841943 0.5019689314731831 0.49248256986566624 0.5137636278465406 1.1207154500406475 0.9712730770486933 0.7504230911648896 0.6421367179379849 0.550207472432632 0.4867175848347874 0.48443261566913876 0.44560290815588566 0.6367489554311585 0.614303135233837 0.9035041078952684 1.227333617873846 1.1565264300967502 0.8854216925627488 1.1037349649716413 1.3370141440670151 1.2830930812502535 0.6199134486706872 0.6947041123946018 0.5544921680154461 0.4016621944445786 0.4535445877350089 0.413025454827097 0.6593229142356096 0.8616693994832132 1.6765167272631882 2.851664896747319 3.5781762124588186 1.4390465234002259 1.4377933506980105 1.1904717284431985 2.0431598100932584 0.8686788657373783 1.2066994368262127 0.5321115020078078 0.363928370451454 0.14193022392289653 0.1835631214427307 0.12836367753778755 0.1829535987651977 0.19311143884074058 0.2585288396942451 0.40482581991866334 0.5817255127402576 0.6009098956665729 1.2358226661177512 1.774001324766409 1.1524744162005576 2.762732450322624 2.725145148033665 4.581355113579727 4.9067395618182 1.4896979302061883 1.0770232928035675 1.6329822826917073 2.5601021723567428 2.6858230147793605 3.144286802998973 3.0259612736363826 1.7834646618076118 1.3568026441727408 1.0032101287706392 0.47596102668139323 0.4225659151271325 0.3150246072270169 0.3003709681498475 0.2267702691004332 0.3197147868257278 0.5532427966537986 0.7546867388775003 1.102257946172885 0.7437355140378854 1.3654227868707285 0.9178217587054556 0.29486812102747967 0.2804929267363394 0.4599491248726854 0.42288751867996743 0.4371838675279875 0.4947931315231116 0.57796941780473 0.7726655926100517 0.9568906950935312 1.4137615050946517 1.3842642691016003 2.2909972456470626 1.8226609561734408 3.393176919799653 4.11597434035615 3.4755448063084886 3.171935153631415 2.264023028913942 1.6576856721301796 1.140148752397975 0.8054367332397397 0.5174139758492959 0.4834931899765189 0.6336957637961254 0.7722226473630894 1.286172076226067 1.4677309772632454 1.1999985149142296 1.59099077697554 1.670508504025602 1.9182457264211867 1.6417462116090447 1.1584179901635752 0.8548716998872458 1.299748499430947 1.4573376473913096 0.9970933357717033 1.2228467725696601 1.8500086887262701 1.8613300587438757 1.6600746973191665 1.1800663539293255 0.993414633789106 0.8438244970550969 0.7952744498976471 1.0924143181986532 1.8790713472401637 2.6647800264899084 1.9531650677221002 1.5399379313814037 0.9433787193621613 0.6916200242109362 0.4202636797659565 0.22428058466741985 0.18803610452050257 0.21826980845874688 0.1225271461654524 0.2789346545637467 0.4231023193540934 0.41995259417264436 0.4864602146040687 1.103885304193637 1.079655919197395 1.376888447731103 1.291375688738277 0.7203596522462545 0.8546083096615181 0.6709370204637596 0.7010334184474011 0.4462780059386849 0.42137161949055857 0.39163295053736624 0.4649412634564526 0.5176566658875865 0.6301855292798209 0.5605930815003956 0.4952830710687783 0.8725653319452836 1.5121077553804154 1.8034881185817326 1.628894475933605 1.4859934901031102 1.0979047864337137 0.8421988752567189 0.5117555144521002 0.5137831289085044 0.3129512976452415 0.3378598442122466 0.2469293388825088 0.2020153418226216 0.2567615242141775 0.15957880474752056 0.0736573927744866 0.23187023056502284 0.4581094975402527 0.5482482056944009 0.5175223842881611 0.6845766810538043 0.6882832274907044 0.603145265994684 0.6766176109012145 0.7808354679192981 0.6332352502555068 0.9360588612229962 0.9180348798634473 1.182236880926127 1.1546480436184448 0.699401574001152 0.6534551553694644 0.696097960885572 0.6457000681668315 0.8139277526448983 1.0785587091975863 0.8752300037675387 1.2254641366471706 1.0725018023592885 1.2795175319925245 0.907551222872025 1.2213742040937894 1.1450944659092253 0.7691222075698191 0.4665519095276272 0.7268343153848479 1.148528446941907 1.4502387680772697 0.3021377905389674 0.15913165284541922 0.08966714985393563 0.11705425700689272 0.19180359785498385 0.24066561459149663 0.5005294679670924 0.6934424294625948 1.1780890750337558 1.358982915276625 1.7572069142345994 2.703810842774873 2.9719399405225526 2.462664486942322 1.5386847885594812 1.0922232693219882 0.8017262997055861 0.6119257731746749 0.41688124110815533 0.4796553916416787 0.45334151519848565 0.7961182975033263 1.0425400681326975 0.6908162719458517 0.8951488192850985 0.9937777291829278 1.4562395034426505
1.3037320297219352 0.6306843757604994 0.23350451154981713 0.15718126799777757 0.143676938309231 0.22831971154424444 0.2860414158863314 0.5460240013481977 0.8930093146217682 0.7178488829711709 0.840130481620886 1.1474177761125555 1.057943095424109 0.6141061565125678 0.633236203621127 1.0875848552623382 2.4861381811333163 2.1393861611855334 2.2205373832437787 1.4765009290776812 1.28981032899633 1.4967729711766606 1.4666520131733152 1.8742191771789716 1.9810956804459137 1.553685795610412 1.135885267534465 1.1463801417944832 2.0796977078285406 2.626366031199037 1.6205602705192386 1.1435132946150905 0.6140807454839675 0.45056057827800705 0.7746957603165316 1.0183281817537335 1.942492154285907 3.0432992820090847 3.2117498888459326 3.4086232966754006 2.992363930359475 1.609847825507525 1.0540439898599125 0.8855119108668729 0.9003484778293305 1.0 0.6753843337373622 0.9017491900143786 1.2034037004559146 1.0172304061719422 1.2663041467834388 1.1650633457404926 1.6439581984736762 2.0183914513107606 1.8809178661370463 1.157608585250437 0.8563333007367018 0.5126840375802316 0.46244644987576966 0.3391570730904238 0.41459814240296405 0.346928905687767 0.6098458978436492 0.7338261391270007 2.575937019089949 1.7390051616484916 3.1372204699830544 2.446867297222179 1.50982145918577 0.6534712168100507 0.8036868396980155 0.5613677688466241 0.2597342202913771 0.21190595424241426 0.22040490529791293 0.4346782481151095 0.3999441417314893 0.6525451776313353 0.7491450298513255 1.213702691133297 2.0042433791836527 2.0618127458300335 1.6806564876044814 2.0520609042507396 1.7603210707162456 1.399006563239531 1.12209234703347 1.1911434219984902 0.8971025092651812 0.6256243640606858 0.6677860425439892 0.7314193694289505 0.724513888210564 1.732278297682103 6.639627944689241 10.418612611975771 12.193545515574046 7.462452996842766 5.330870628034845 6.13214405617812 3.391440157569806 4.581177990735158 2.52740217620864 1.3150494591999005 0.9669239457538916 0.7623672982462006 0.6889594992363419 0.5003449383112003 0.5498645868862899 0.2767532591114013 0.2871628550791139 0.3658192571831573 0.6763801934703257 0.6673237058553899 0.6386666122824849 1.2949119007905585 1.2329552117959939 0.9738620356149644 0.8728626654527505 0.7886995224227797 0.7284617149616017 0.7912058346339962 0.7787321282145991 1.0884224343834183 1.0639285317848046 1.4724334082929385 2.0140351863904438 1.7489903481871272 1.2763262521864747 1.6757583693289562 1.9104779431638816 1.7463484720734865 0.9303343588971341 1.0547891419479576 0.8399218126302773 0.5781398590622293 0.573033792718487 0.43419091435847557 0.6699746817947311 0.8237446470626992 1.6150531631449443 2.709697153208092 3.3498338463141075 1.3976614620784307 1.4809319430720986 1.3636117662463303 2.3250540392471897 0.9319987152748191 1.2967769635953987 0.558275797222243 0.3861114397338651 0.13947105396796186 0.20609588075731872 0.1953865478173045 0.23620133560278225 0.28595555557307956 0.3858006611897422 0.555602448469888 0.7738132440222413 0.7454313326991908 1.47687928778087 1.697121352401567 1.0745026002017641 2.913531324479752 2.820909720524485 4.465901404194112 4.6603570766887294 1.426414830635048 1.1398279299721545 1.785436635309508 2.8534411375815183 3.1772530499565326 3.502594120780013 3.297545267254007 2.082653660747358 1.531371399309356 1.1840461575421233 0.5714854791533079 0.5236790873106953 0.44203311447104077 0.3493371719738271 0.2298467373431685 0.3359720549561537 0.5308730228147446 0.8233823533464387 1.1155682676761172 0.7297229338770813 1.2578114982353494 0.85060829422132 0.2785220553797613 0.3040922492669536 0.5748513907778616 0.5381868776293028 0.5417045622279123 0.663980405850791 0.8080584402130023 1.054377800323368 1.2390160885714652 1.9656259000375047 1.8829837308003465 2.4463635603116365 1.9850224158760483 3.921554568898939 4.626974329750475 3.9525812644290466 3.817296441685511 2.6865090505926816 1.9148288762982628 1.1454228343962607 0.9118717457112876 0.5547355439130416 0.5168917149682533 0.6593642114450828 0.780142544078332 1.3200274680796522 1.4828029395064612 1.1757067545705706 1.5563784203774165 1.6058454168384924 1.931840559382584 1.7828956601400814 1.2470877979372244 0.9193600621186633 1.4065174923097234 1.5890930057812072 1.1221734122534162 1.3413545718724385 2.008187665391883 1.952754925604638 1.6873238694913848 1.1711958164460257 0.951537879081553 0.822602160049878 0.7941450312301211 1.1932205723283817 2.1030352274851003 3.154299370254023 2.2305214733060224 1.696359304381984 1.012112599438553 0.7235277320285434 0.40960140286582514 0.2232014945549658 0.2068811846861266 0.2601188934414513 0.1926073720602494 0.40076076308210334 0.612378702780613 0.6328569343152508 0.8360703777441736 1.5928716488299957 1.4889580107387463 1.8037339055077817 1.6756845607566726 0.9462745174676728 1.0863669354336192 0.7868487860693583 0.7755836387615594 0.4942315818309828 0.47418573218010607 0.48204325668772074 0.5514310545986877 0.5640104674714338 0.7214492220337069 0.6907725731274287 0.6610070318955095 1.0840005651386075 1.848758438678853 2.3295867453492685 2.1103115169358677 1.906219050211492 1.3688424141392646 1.0748594445637887 0.6620111231754602 0.672728072653 0.4472942931267362 0.48740361553068223 0.3855388838774121 0.3268632699578309 0.40826576956944477 0.27237918335478073 0.1378812075255343 0.2953959860762013 0.5711881497603709 0.7332519534358559 0.7031515434788602 0.9511666581920428 0.9571539701988817 0.8606481744309986 0.9483712891926583 1.0666290064779238 0.8658474046352078 1.2708075620384138 1.217571445969913 1.6356849639058806 1.5824426921785162 0.9454684537741678 0.8573798780982907 0.8596198504417659 0.7127730119377508 0.9157198168625594 1.2773218132164121 1.1005548799391185 1.5605492538307766 1.4126367403603244 1.6783650012510671 1.234123664218458 1.6485793366631447 1.6026815430946098 1.0368045116957403 0.6013666005043843 0.9658084832000895 1.4303000443308718 1.839999673895033 0.44409610426321394 0.27273431842320817 0.1631409756505871 0.1784479096814152 0.23346545135930002 0.28305136713462514 0.5643942938527471 0.8139949130811234 1.3889654408547143 1.62197939766005 2.020774422351502 3.1085329228515617 3.4426247646331842 2.7563724468980118 1.6637297431539952 1.2101120577465863 0.9296746286247617 0.6766335186135325 0.4504156956827636 0.4746884685485672 0.44553211692723094 0.7731685308424441 1.1210531050216008 0.7858894187130782 1.1233605386137362 1.2629264754040495 1.8162985271813696
1.5699809554272965 0.8454411100944262 0.35173600685924666 0.22502056719406086 0.19114387993824808 0.2470692264392733 0.31893390818046263 0.5119868492282362 1.0496963373249595 0.9117523292130462 1.0821844973989139 1.5305993032250307 1.4625451549601192 0.9024792504992577 0.898120336472129 1.3384704131360086 2.509646679894709 2.2693593772942537 2.5632646942973585 1.375132363446216 1.1202328662538412 1.3705538244869355 1.4767335865783382 1.8526641083736382 1.9170161019499743 1.4852750054987236 1.0075299567715457 1.0787657899478524 2.137173326602404 2.9008543208167783 1.6644037913598 1.1951084636833285 0.6312574302341303 0.432461529327329 0.7026080185480302 0.8460967473861578 1.5623253856643835 2.370505004645471 2.6570855488090293 2.90830148376769 2.888961116652367 1.6620237392518908 1.1816262747109827 1.0001348663663765 0.9106466125116599 1.0717707457028183 1.0 1.2725783631025278 1.5912751658697506 1.3655702778001808 1.6729623300901872 1.5538594080858579 2.100651283952128 2.5448355758240364 2.3369276747930923 1.445775206757109 1.053455015646446 0.6335180519227742 0.554301687819661 0.3921475104296992 0.48647166785574003 0.39809662302829646 0.6474682792235408 0.7098662457456334 2.3627519923650904 1.4960039072657285 2.8308234140578823 2.857918082193577 1.8177078457839695 0.8339647567571176 0.9624627092192009 0.695148796501695 0.3372766851349329 0.2722124860298638 0.2520650091678234 0.5061263081351567 0.47151228916536714 0.7677337931619432 0.9319903957604552 1.471131981517994 2.4393705123363523 2.5204707028826028 2.1539867366762206 2.3302701198831084 2.0296421888645577 1.673339948956745 1.3330014648206423 1.4139074716536744 1.0607224762391636 0.7590435021447264 0.8275821347643355 0.8590793873974585 0.7739334806887417 1.7771244166089215 6.016503655260593 10.875474756137596 11.330727234085675 7.288781968159677 6.087218868982511 6.921209943128961 3.3590173881899124 4.422108968994649 1.7973942801515417 1.1290519985209655 0.9929598849392653 0.7939203540036519 0.7258177326504466 0.5440343561851488 0.6441201941413582 0.3250357593114147 0.3324984409494787 0.4028661609581618 0.7648248928003598 0.7216945278545543 0.6784651553861676 1.3426211927178249 1.3711961931827803 1.0963798479750808 0.9974646017228311 0.9169285090247655 0.8130537991949766 0.9162322539932836 0.9346270405853367 1.3079821581423925 1.2927257321573333 1.7753270565814794 2.447677633384463 2.153058982783282 1.58505959815055 2.1606412728120117 2.465454807798036 2.108027420747885 1.284884384929576 1.3448918138800159 1.102544204066014 0.757428222558691 0.6648114039976963 0.492369891278014 0.7132962228954555 0.8960531230038005 1.860217794857791 3.0606769775224083 3.730560265005202 1.4826357681235882 1.4723080632631618 1.3192370115584444 1.8736281194275932 0.8701693086378153 1.1802642461102846 0.5115984947682933 0.3522570875504044 0.15073188355197534 0.24668988762151653 0.23845770288892423 0.27427104130036806 0.36529264325381294 0.5087547387537759 0.725473951644939 0.9958434390251006 0.9418294305109868 1.7362220519689104 1.8626066369138556 1.1113412850741218 3.51933405685529 3.6996591479698524 6.294653069859978 6.476756449737799 1.8593976774554353 1.4314038667399958 2.274438661710977 3.5248904500136327 3.852884453428518 4.352484838523726 3.9871157822125887 2.5829126685926447 1.8744435579665373 1.4614751965107473 0.7679507490315164 0.6753663127002065 0.5646536206612628 0.40642688017300216 0.2811517853925733 0.5109186343016753 0.9168170608993244 1.3964181793697157 1.548721884303153 1.0227759417492952 1.7818249673407898 1.1891498814097203 0.35946390892521046 0.3522805356965717 0.5824284671716914 0.5263758924027475 0.543756805932842 0.7745183298081492 0.9445216177794523 1.17175365489841 1.2741098051076798 2.116203494831633 2.022794203174499 2.2947811030652536 2.003209013886501 3.823348542262516 4.19649450434295 3.518989050604383 3.498959209919206 2.3221059048925685 1.44240692544172 0.8060292081869737 0.8009973292348547 0.4740314833135733 0.4230659041291887 0.5290583703773901 0.6566800548080719 1.1631784729952996 1.4132698095325715 1.1320289883486732 1.3225749078377738 1.3366896660811318 2.2455458967263775 1.5993371478717373 1.4627967729466218 1.086524113091387 1.597814613906552 1.710654215059856 1.2002713247934305 1.3631529448974313 2.06252569604667 1.9934549946976945 1.703913417254244 1.1925902435122244 0.9489892227979296 0.866282447174636 0.8385819515871845 1.1610394180494756 2.0175622024655473 2.974328567389421 2.0646855032175866 1.5386901578597776 0.9703285935267157 0.6868176694362464 0.39371031134280954 0.219292731507153 0.21764393599210685 0.27288979033223715 0.2692319872585837 0.4697783909645907 0.7114995626387246 0.7590796212354057 1.1107083539381963 1.7857018877093933 1.5947239909219841 1.8077532974405475 1.6385620980281366 0.9580364251692679 1.0733054068407775 0.7950444218217906 0.8115041766651305 0.5770464429338719 0.6062793769003527 0.6551415946227555 0.7486746313629131 0.7559281481669871 0.9116123708664584 0.8718734605706365 0.8788418930414198 1.205370982710647 1.9404133562669055 2.362739722278268 2.172773325090024 1.9459857432937109 1.4113490775360011 1.176435371878572 0.754659259530783 0.7443624157192178 0.5381386002880635 0.5726303209291153 0.4873677198515424 0.4336767958985685 0.5410341944033694 0.4195812665794654 0.23715381803424143 0.32553741626252647 0.6253895809759071 0.7991754349916282 0.7784059080438495 1.0356620485402228 1.0420278066530269 0.9482338576811696 1.0323579629850557 1.1344906761650855 0.942383376992485 1.3267224226181107 1.3784637026677051 1.7437894683766109 1.62576149027591 1.0525443879226353 1.0666839860696002 1.0195555226258475 0.8053574381808443 0.9866525303376195 1.2841277458102165 1.1029426353541634 1.5371680623533222 1.3793844878913009 1.6590612718497753 1.3120380639192892 1.7434511831048156 1.7210432183706184 1.1751440025721946 0.7292841139891248 1.071532678494989 1.3045545284678302 1.5700150936883395 0.5191060692122562 0.3747055784640453 0.2570517481426961 0.252958077745931 0.28843265602066387 0.3420887876633243 0.551534721814107 0.8184710983482548 1.333569548115131 1.5130485490646757 1.7374196643676587 2.713092153797094 3.0693486511929224 2.3572685277084418 1.4681447841471633 1.1437380491785367 1.0100145090140624 0.7997185640238572 0.5731355727831322 0.5732533580592796 0.49331922910633624 0.7500648214840693 1.0455076199817197 0.7554240526356102 1.0952425248412285 1.244546957948169 1.7547615607639582
1.078038165972425 0.5335913667104795 0.22670303875821482 0.15835328352497058 0.13221226025225033 0.1604915753965719 0.2300909769697141 0.4873961959336101 0.7346215048668729 0.5316216045132959 0.6351300862612683 0.8634869582808643 0.839570539009735 0.49318221032531184 0.44409455994496805 0.8437098359083502 1.7408921718761343 1.5241205922742675 1.7700866245149147 1.1939008205851518 1.0324814212292865 1.2401421146817437 1.2454337365204835 1.5553716818377905 1.577937934767866 1.2768898998223381 0.9096715294001309 0.8038656151791784 1.7449230429492393 1.7743040176399838 1.3093527033305639 0.9522669843194133 0.4146519038039303 0.32278544964585915 0.6002355128050884 0.715140426635045 1.346922222699199 1.9849973085422414 1.9975167096148598 2.053891957615757 1.6704339282342004 0.8638468679942503 0.6103066820947366 0.5007189551461215 0.49086884064899133 0.6090854783644283 0.541659174020139 1.0 1.3179466583461885 1.1331612677250924 1.5186533218619471 1.350313457562563 1.8806269700395455 2.3328186951663663 2.098247913452157 1.2412562861727616 0.9059013164692694 0.5251282407343104 0.4727588144348232 0.32355296105909115 0.4045170579769262 0.31206659328716607 0.5159133377910973 0.559911380502468 1.7590139292100555 1.4342628032916742 2.395746902325288 1.9383313939825004 1.144693572006264 0.48684851287099756 0.6590824006922443 0.5120060296121196 0.23469919554550747 0.16731477311460133 0.13707157813555326 0.25484296565734943 0.2744084906530329 0.4940466273538083 0.6537557016706101 1.1116416358885202 1.8007281188516162 1.9073980893068632 1.744185048873338 1.7589157842202716 1.526942148612105 1.257518871635189 0.9236605980375924 0.9493520575322706 0.6928799203885836 0.5511960431310745 0.5908833029771084 0.6156365645166753 0.5723041847377126 1.084727889861928 3.394801580714783 5.864131775755148 7.233964605645463 5.40451901927401 5.508941048667363 6.585919643916637 3.1962031465600953 4.025907096821366 1.7544852156672717 0.8511217363914074 0.7156765560371587 0.5430593813555271 0.4851127538531899 0.3505323045199349 0.39830143832651993 0.21667913572554084 0.24796933485879372 0.33295473862143626 0.5989681086149781 0.6087894788612743 0.5564305954569988 1.0607762745441003 1.1449832428798585 0.9176405958119094 0.8289066072609709 0.7609255653387049 0.6960459941776832 0.8074333226431062 0.7997795251914106 1.1548099831420167 1.1409025992081112 1.5716023393824028 2.1539567860714883 1.7355136449296833 1.220261952879236 1.7605692068436076 2.022830459573087 1.8907429604594115 1.1571327176961541 1.1379826449732262 0.8668291020691086 0.4873587069841563 0.3906742693081452 0.24623415924412392 0.38266604466191323 0.4888145144122022 0.9377274956702001 1.5272338557352096 1.8774061026363529 0.9239184189272925 1.1023020602907478 1.1552189257440153 1.6893317735394473 0.7005960388964272 0.8987146416648831 0.3958229218892108 0.2701350188152873 0.08237292919530796 0.15209060540789282 0.2023632844472257 0.2050178026394115 0.284437344683371 0.39418075219504634 0.5365079114604567 0.7531985828107098 0.643781853102119 1.308022432048084 1.1823875948761295 0.8304641238853347 2.168988373816444 2.056237075057643 2.8026823734355837 2.829535322888497 0.9474304291543144 0.9092752766066338 1.4150160701967158 2.2478593727154736 2.6039119946156855 2.7589989519988536 2.677966382963968 1.8276762688614496 1.3530396340783084 1.1204861505644386 0.5620750953697922 0.49957005926564735 0.47221226189911975 0.32536889035347827 0.17700419749676063 0.3152844927611335 0.5445154182680456 0.9910271635027696 0.9942116198116308 0.5522674002095256 0.8248287649477869 0.5251119282739827 0.16169985897924324 0.21617389640719387 0.5167949154585443 0.5317329543002611 0.520173327368536 0.6868250166933364 0.8620921931636746 1.053094219296063 1.1599749096084968 2.0219870624406275 1.9088816621669218 2.007383745807079 1.6687974382791537 3.3932132621691644 3.7602655789713157 3.143188180008598 3.0010286888278075 1.974678908322935 1.1673502619007519 0.6772847830915847 0.6540610773700287 0.3746053232626056 0.3360407910767085 0.4145990998654414 0.479811851090857 0.8230495535311172 0.9214210040232343 0.6921310517550626 0.978354627061617 0.9943751971857013 1.1497834356399135 1.2807525561955768 0.9768336544371952 0.6633823250334875 1.0968687257218608 1.225297699136821 0.8974499401365817 1.068141377715745 1.5624403692832531 1.4540197921404372 1.1783825179148535 0.780737425904464 0.5886998034403975 0.49198250904809154 0.4734746756609869 0.8447630265146877 1.619175486701604 2.3715802443204392 1.5290328309724817 1.1486334501526752 0.6558771254442228 0.43671715250175425 0.21575631367876738 0.11513097014758471 0.13543658679011236 0.17735816346123737 0.18036790536840316 0.39968025165395543 0.6451055417796027 0.6871378503686154 0.8810736290303736 1.5510655511338796 1.4191420676215265 1.6177261130901233 1.4460102022672736 0.8444698206072279 0.9077774575054708 0.5997897653358287 0.6024399155925216 0.3624833507154189 0.33483365455769354 0.3507028953854072 0.3801560244182863 0.37266884600605976 0.5178530952371532 0.5165858453809392 0.5334842570897141 0.8402599724421645 1.4709903267324795 1.8361245669163968 1.6482667850475636 1.459577668305782 1.0400244075029546 0.8278801873196796 0.5120748216364764 0.5383044800236696 0.38899886627272695 0.44057010036723443 0.3808215798225264 0.32870643082321016 0.42455013033114547 0.27726908227106983 0.13560770992576374 0.2169609347490119 0.44744179641154436 0.6270402149260456 0.6184130255307844 0.878224628904804 0.8832538699639786 0.819464924912995 0.8740773366403745 0.9072248774355812 0.7090194994909692 1.0344263309258748 1.0571506077414015 1.434744100814431 1.305846796958063 0.7490719377676168 0.7068040473692051 0.6392433819464102 0.5154586770348851 0.8073282634144767 1.0395106614213794 0.8826065377231088 1.2680352785311981 1.2066053019776728 1.4713457224393152 1.1674759493299938 1.5256974982247733 1.5725055497895761 1.0512190896287115 0.6460431539523925 0.9697834212441387 1.1840539703510178 1.4170019715326856 0.44032884711330433 0.3025517978968026 0.18076908932035404 0.1625501633205893 0.15234885242653923 0.18341252621935827 0.36937083175337776 0.5803428227170659 1.0321223014266934 1.1832830414069846 1.3191222720704108 2.024582894429164 2.308953448438438 1.8805976282920545 1.1296055102343947 0.8574472501130933 0.6694734415485758 0.45090650043253194 0.2756162969866079 0.2752761844107325 0.2822430964307904 0.5405989785177981 0.8520236758662453 0.5754630742803694 0.9209312047482846 1.0719340193963984 1.486801004669155
0.6726841234142927 0.34121636941435024 0.1543620652405012 0.1236141975433527 0.1046160666971981 0.1055926937066873 0.111834113976992 0.2819451613291931 0.40036169129694876 0.28225342856214525 0.3338066581106053 0.48503039282930455 0.4357493291236597 0.22813714734289486 0.21864814365278873 0.4753623306381018 1.05252025862434 0.9377879537465735 1.0186650049164019 0.7357201168554875 0.5740076535260842 0.7116952185264139 0.6857029027245087 0.9053902818392954 0.9813041655229647 0.7775075185424499 0.5213722151060209 0.47034671519482035 1.0102999807513553 1.0704616043436797 0.934284698100122 0.6201023268562024 0.2661373633310385 0.1695156736755917 0.34296595522044365 0.42059885482646875 0.8631630740133507 1.292887528985554 1.3853960613502423 1.4359202543728873 1.128450003945048 0.5592442632053858 0.3839873455042606 0.31556558437572213 0.2681896161895304 0.34621391041704286 0.2884878582745583 0.5613561946670543 1.0 0.8774961915035455 1.1045795244847318 0.987006079509211 1.3524838719260446 1.671151133532277 1.5110918568105438 0.8928453839813809 0.644412699543116 0.38545947945185766 0.3460468733831377 0.24180156110401804 0.281964662976019 0.2115207116680563 0.3203620077285996 0.3228119256919563 0.9875953284248999 0.8532810525395583 1.8230391492487263 1.6431800198063244 0.9555783196997634 0.3828568398007211 0.5073096881745588 0.3494401019210928 0.15982978913516763 0.11431737973026279 0.09574114460252357 0.1826423499877557 0.20927534275109805 0.3629877109185754 0.4817249237673058 0.7916815614620487 1.2493128123620336 1.3549023588011009 1.3017756835295982 1.254928715618389 1.1759245226071282 0.9476113963201799 0.6874077858623739 0.6878273025404822 0.5106320234273787 0.43088864787217046 0.4615387357513944 0.42601333186427387 0.38326498885361254 0.7834745150457209 2.565968540919751 4.573405347602694 4.931660803570407 3.210446431091798 3.7015488583940903 4.093221795651495 1.875027004558624 2.4395638410857643 0.9829290739300908 0.6443020050046311 0.37194769938375016 0.3352257296698062 0.30288253307540774 0.2526881568645486 0.29462412270998184 0.15356246183541908 0.16781048296352577 0.22385240834975045 0.4191748135984856 0.4142476175104335 0.3743338605679413 0.6561856183541364 0.7153930257080446 0.5822376967272485 0.5434889604841899 0.521968073634652 0.5061082801527255 0.5759439566294852 0.5913298634838222 0.8182369653233473 0.8122685531178111 1.1599482860027386 1.5713590094699224 1.2819960812883011 0.8725980969332768 1.2258364279348406 1.4279974985361306 1.4321182127388934 0.888575146116411 0.8342372936581758 0.637620727391183 0.3300301283427403 0.26022494699984167 0.1624545365741082 0.25295155079780685 0.29851921639899903 0.5480021600611383 0.8982277205245341 1.0916408078487418 0.5774006030676067 0.666043173017132 0.7773660013884791 1.0858597653526578 0.42132105328363145 0.5124148815692952 0.22253544942922737 0.152913517180909 0.0500061699710341 0.12494723357233437 0.1553834460766297 0.15651911738957583 0.2070409863825364 0.2777269191427585 0.3449736868593867 0.44949972939928223 0.3943222710369244 0.7311674950026722 0.620410367499309 0.47396927178526443 1.1624211885385134 1.0631313978863757 1.3526039053903305 1.340571882962867 0.4613648846435785 0.4918631821475689 0.762896719258205 1.2299378784749178 1.488453775189956 1.476672119991803 1.38173649731337 0.9885189952151581 0.7397359924414951 0.6318399879999889 0.33061418252104446 0.30871923424774306 0.30093656825102644 0.20885841813583578 0.11094968326540246 0.1809975453835531 0.2846570204998087 0.5584202758843604 0.502540575436476 0.2791354990843648 0.37944626835998224 0.2555826108443626 0.09790788638770659 0.16124947606867648 0.4344516005354343 0.4248981954560832 0.3833656693794387 0.48099561977761024 0.5939704481910241 0.6978998607432564 0.6894878024967503 1.2092755361480216 1.1160453346370056 1.0824049122639532 0.8952110024305098 1.868910375903048 2.1445403926677957 1.8263242404792588 1.7686664555636287 1.2173829950536998 0.822164306492075 0.41051848215336945 0.3941889548064312 0.21614419438388255 0.19081913544574597 0.2338394463350094 0.26456117183652555 0.459171421760237 0.5202119336996732 0.3685386303310501 0.5405332192821437 0.5609252108647413 0.6112200202700888 0.7054128956599482 0.5412679463568307 0.37054571403490144 0.6116545788485331 0.6863588961570405 0.5181394440348943 0.6166354043550788 0.8889825628263442 0.7964725169603659 0.6195780061124161 0.40551321885109226 0.30724085382519245 0.2688620056899359 0.2702089164465945 0.5197339760891139 1.0447861989430922 1.5755546488483367 0.9275486762510626 0.6842149073847147 0.3989525661919589 0.2622999344802316 0.12744688677952634 0.07145608248547876 0.08886558600847087 0.12056491410368553 0.1377774980537303 0.2897376684565457 0.45832778582536754 0.4866978960245196 0.7041090224771862 1.1581591919461365 1.0350131775387972 1.1186810488074002 1.0025087292346593 0.570853673069465 0.6107332261835204 0.39365257527139313 0.3570824247344463 0.22111498320482822 0.20482103217605643 0.23152647486877462 0.24843296463773087 0.22427575156728508 0.33018823972731953 0.35469881937569253 0.35689077523625373 0.5465591959814099 0.9334771306106654 1.143924306976803 1.035398729658403 0.9195009537479649 0.6620730191019684 0.5426873289089957 0.35564331822106676 0.36856335398878143 0.2839990011252437 0.3156107388002785 0.2765829978119734 0.23338655996251687 0.304988075820326 0.19384273939263447 0.09773172787618527 0.1308292800724696 0.2748174332497552 0.40481748041479604 0.4115821917767555 0.5946734236947194 0.6039284416862458 0.5675841507519513 0.6081836132758335 0.6189837742158337 0.48576887062452656 0.6870832776110233 0.7360458979266801 0.9993794341060257 0.8879546077796879 0.4960946068687569 0.46357032490388067 0.3975054109072527 0.29273302147773345 0.46158353071894126 0.6416687692746755 0.5944164664242516 0.8779073295025516 0.8459766575256119 1.0164931622574365 0.8091130878599878 1.0487759465101403 1.0728405942711827 0.6642109956140244 0.39459573227160594 0.6355410464958496 0.7700335961653624 0.9653311865970499 0.32632005925086 0.22563108657659348 0.13456954109193067 0.12611868946619878 0.11441411993539291 0.13624992714319215 0.24883256435273152 0.3775158479806665 0.6381107517251355 0.7472168483769835 0.8483668106740736 1.3025820778596975 1.4070596717799702 1.1516325282735287 0.6977922300182199 0.5547321363989086 0.43398624282240045 0.2858031705442065 0.1771859725555151 0.1583793467341497 0.16037096161476452 0.2972857457836703 0.48872189037017705 0.3673297613311835 0.6115446419753121 0.7097523007551627 1.0011907390924468
0.7146828299094651 0.38130803619754206 0.16609067853793544 0.1380470477588144 0.10775545590376918 0.11762743553266465 0.09642900503628472 0.22026021923491343 0.2612068539472479 0.1837464071657676 0.24310361575838982 0.38984693130021325 0.371030009696481 0.1757729642028251 0.17543076868594037 0.41196619329291445 0.9308156341698031 0.8829339445160137 0.9634181948898144 0.7162371733264534 0.527574965552492 0.6342307450046002 0.5762185277884521 0.7777137642731817 0.8591269018447798 0.6884788219779301 0.46884138439177186 0.42969457409783446 0.8796001876406234 0.9946875435763389 0.7557041417666672 0.5183136863552591 0.23078492798478256 0.15003958421981928 0.3291044953414067 0.41976228377502256 0.8755356543525981 1.2998704145542699 1.340673650105793 1.3608468145652126 1.0571352909083225 0.5191861822206807 0.34956227566647985 0.275020400103708 0.24350941634975742 0.3085159071605315 0.2609884976696282 0.5088121404773454 0.9250608420367126 1.0 1.1454604561418285 1.0152189623685965 1.369449100868258 1.6386428904038062 1.4706000921033289 0.8679413528214237 0.6032818242336658 0.35126760477708496 0.3136492785236567 0.22058792321467072 0.2640146058613901 0.19655960543677728 0.3046300603397645 0.3216217368148832 0.958878253116172 0.7979129069826213 1.5999305793346363 1.4872426430681212 0.8895127632873352 0.3315594983853107 0.4739174541803441 0.36347164888130395 0.1974210345790869 0.11962511334876232 0.0874315303378855 0.15741537296352434 0.17395187684944077 0.32729230842722895 0.46081107749697536 0.7478588152057258 1.289306375799252 1.274370091085361 1.050946409391099 0.994077188540972 0.9799778086651937 0.8362420963463483 0.6140516622686221 0.6446670299568779 0.46554769865201934 0.38295838721565684 0.3953348031120309 0.37662817840443474 0.3789883857480726 0.7560348286297858 2.5247879847874617 4.150843544057036 4.708984677814505 3.1557553084650825 3.7728915286598577 4.1029584839053195 1.8240574606537343 2.3737835586636264 0.93508552300892 0.695320338164664 0.3809521951949107 0.3026232435232499 0.25542035872062213 0.20337548233897484 0.24395392040000288 0.12722674592952865 0.15576877407899076 0.23099100189590008 0.4035517468024318 0.37383297950907796 0.34732722757468304 0.6484546868489326 0.6837648725532418 0.5472578872524017 0.5001594460276116 0.4728895946095708 0.43818055170354486 0.5025332320524113 0.5122765382016988 0.7303683550119576 0.736795288443563 1.0843987224611638 1.4932386138410132 1.268016430389393 0.873090785385781 1.209369406772883 1.4476944755298549 1.528226196187259 0.9137081212636101 0.8285273533783913 0.6146773492485281 0.3132239010762303 0.23007406305788955 0.14036735979195264 0.2281805722066044 0.2791607667017321 0.5143339165360682 0.8212448352682412 0.9962710296348646 0.5653639055984253 0.6983167510184142 0.8254381104926355 1.1244563617539285 0.4525812601812245 0.5426964669843407 0.22503107373563352 0.15359832691976982 0.05217604007606866 0.11848783219251989 0.15337822814420687 0.1507879531941326 0.2033395600146544 0.27217029774790197 0.3441918377009257 0.4342506790755284 0.40830094257034527 0.7003496225719508 0.6240583354680667 0.4560774109633912 1.2641427648437615 1.2899012743462885 2.024305202044286 1.9518979111568118 0.5265824097640186 0.5098019666375656 0.7733123068342209 1.2470454832127678 1.4273413149841403 1.4769280753214484 1.359814243473413 0.9352397037513301 0.7158274580629632 0.5756390830570339 0.309308396656221 0.29310928001061887 0.28364411667149764 0.19446134878681037 0.1361289893139723 0.25210118054045516 0.41895818403703744 0.6898480828802872 0.5812021997683454 0.35271296832805343 0.5547500825835645 0.4253410575045786 0.16456672502970132 0.22981887773542434 0.4557722701892244 0.4361180691890827 0.3953055116249266 0.4902371721078872 0.5804340388042329 0.6455312975639395 0.6156038721598373 1.024292992573461 0.9758755017905822 0.9670080294497028 0.7835416507394135 1.6258847066253268 1.9829557343093807 1.7028593096312166 1.6227913318536984 1.1642835706630723 0.8384992857519995 0.42886211144046515 0.3851820545586572 0.21139342312166612 0.1809190830076683 0.21329781351940644 0.23922334825257216 0.4234750212843922 0.5093608517721624 0.3732536300208271 0.5265781882259307 0.5535242346773314 0.6657949116223629 0.7277314252127913 0.5914541715671289 0.41242934017651367 0.619253629009386 0.6692832089222199 0.5068348290332363 0.5889534010798632 0.8544769176296376 0.7610769460398243 0.6233703378751786 0.42703111079748857 0.3124114825125107 0.28409956439284567 0.27904753715573255 0.5342022734403301 1.0738606765484462 1.5428147518455997 0.8935251037525329 0.6382107451666056 0.3731773555353733 0.2396279795149341 0.11406070032113183 0.06310080626044443 0.08548156149417425 0.12677130149080762 0.14989887712242422 0.2950373038314437 0.461458154187143 0.47940303301244924 0.6935916779986873 1.1091295040249871 0.994479160444057 1.0637434021197265 0.9422378683667938 0.53508710478141 0.561678007255462 0.3524695896494635 0.3342965116860997 0.21467169391240515 0.21614611405907794 0.2529137628561051 0.2778450790248551 0.27198605172657997 0.3926123677727888 0.3955165870085836 0.39616612937243256 0.5732899896855382 0.9772120944244668 1.1431113933177215 1.0248420464074017 0.8969622221496647 0.6494467245443593 0.5401563270963848 0.34152244299172824 0.3534396955534144 0.2650127362607985 0.3013207521744962 0.2741499902301398 0.24320152021514646 0.33571816126558424 0.2366392511451652 0.1324107535962627 0.1267002515119076 0.27958153282204323 0.4044492708261349 0.4025006262262189 0.5814960576952832 0.5827388773295967 0.540513988821025 0.5738799545806074 0.5793387197996483 0.45229756501842033 0.6377922959762851 0.7313036656583362 0.9156604051669667 0.7937540591228509 0.4595705189926565 0.47143831498846683 0.38196468799416644 0.2743311043290328 0.4455028785168429 0.5802251963742973 0.5350962531709559 0.7930919493037376 0.7811501849695299 0.9522696926895651 0.7722553754899023 1.0009064943500647 1.0463680355463503 0.6382972100996386 0.3773682048595364 0.6144914566107029 0.7668476720748871 0.974168269019554 0.35992858119376553 0.243768215407674 0.14492541061201258 0.12272133002823722 0.10401772538732543 0.12407433542161622 0.2309076407353839 0.3491671090569685 0.5953260432219472 0.6458455267160975 0.7391264908781354 1.139090037318153 1.3481709667396087 1.0868352255990603 0.6672471478632183 0.5333118218227025 0.44060864305906944 0.30439780071383743 0.18826061740425679 0.16231818434043374 0.15603632731268055 0.2804488077962144 0.4532321678641774 0.3474373702183727 0.5733336092363579 0.6869121781699815 0.989840705563198
0.6233178369442738 0.3614520028570912 0.14362229199271695 0.14001416281786733 0.10572291014787076 0.1254560987620983 0.11055606450305118 0.25208066262859624 0.2722606418248287 0.1646017958811872 0.1763160411586599 0.2993355811434835 0.27264199220589075 0.11364882223699 0.1009330288265904 0.3183029441077196 0.7943295137100467 0.6692376811864024 0.8190152961443095 0.6582165584769951 0.5425759995699355 0.6703535939724354 0.6193701265942139 0.8168978884077563 0.8818452379754681 0.6834075097267781 0.4300959597249027 0.37331527322350516 0.8308856663388029 0.6548349935666639 0.7600015431073757 0.5505730273495909 0.23723976647543807 0.1576350195530224 0.3309923160083736 0.40108457626881855 0.8463190492295559 1.2349590464232276 1.238899457026966 1.2173368034426064 0.78568287427932 0.3365279832588094 0.17981107686240702 0.1379536951975408 0.1367186497501272 0.19959761499548193 0.16616997878954462 0.3543916482291703 0.6051752194183214 0.5953045356064424 1.0 0.8888261826249456 1.2571806523549358 1.5260733640699282 1.3567444265905315 0.8200362410437558 0.5973470013045955 0.34710897630762255 0.3194117673199311 0.20972257660806948 0.25386494898395345 0.17880627813013422 0.2755515443625134 0.2722750114871461 0.7037351379530961 0.7569302972839749 1.5700926476082544 1.151239904864385 0.5820340648077261 0.21591375807333058 0.3734460039562637 0.2705919947634949 0.13068037992712048 0.06109342835332487 0.037660108306011075 0.07493691464682672 0.11169680121886963 0.23234352364821717 0.3318668684662979 0.5970642261176515 1.1363661687943514 0.9646625608939743 0.7473739899501481 0.8315278681603153 0.7708890984810872 0.6217995382344652 0.450548346366955 0.501934852375707 0.3575986874116477 0.2899020390469978 0.2908853458130857 0.2898587651040415 0.26419758650726155 0.4693344397585834 1.1480087329270348 2.279777563368615 3.3581403768333007 2.6666279905334735 2.757251693449231 3.123261338037379 1.4757368017638028 1.9727174138188708 0.7022683733445078 0.5079098337477372 0.34027570011283 0.24597671937370355 0.18140795047747166 0.13705550142351813 0.14882924522877994 0.08047665870608332 0.10597181854718779 0.1792613468058258 0.3258420934997492 0.33356913297526003 0.28486634075692197 0.5398961272784283 0.6445673126041209 0.5324464092616563 0.4763925801309902 0.4537848594392915 0.4062143881701296 0.5083383947892357 0.5032984994631652 0.7300346075679465 0.7290730669411774 0.9933747442726648 1.364831890682973 1.069983628594991 0.7595505376241517 1.125581349489316 1.3330603973882411 1.3436967641415352 0.659402505738455 0.6449617909967101 0.4672527498121565 0.22441098371673934 0.15257813367588127 0.06922562285329596 0.12906182160673707 0.14739791417586726 0.2610662827696252 0.42967240107474103 0.5253625396223172 0.40364670210085885 0.5769993290563096 0.7548174022485761 1.0525638305840557 0.3625984352814085 0.4508618138821543 0.1925744673171072 0.14007714843872218 0.04590467758900131 0.10612916049527552 0.15485431009639475 0.13177949356091623 0.20236039686593235 0.255264263481373 0.33986824405711663 0.4695579145572032 0.4250248989917935 0.6949168647322649 0.4699374153999218 0.35718170558921986 0.9236932999424349 0.8696305551135686 1.1637271794002444 0.9415833308331936 0.29108838530379727 0.38860426450281055 0.6347641088970485 1.0291973195703854 1.3272652956646265 1.2453382435884168 1.0825345332706033 0.7997189375427937 0.5821972221740304 0.5261293679615073 0.2608083487260921 0.2623223670109791 0.2955352045789141 0.2145329795678676 0.09869213338064542 0.1306199812214548 0.19899790601640668 0.42460998455373306 0.39853653651866866 0.17106282480109625 0.22295303566568875 0.16871255694317705 0.08197230312876058 0.1785607467047871 0.405216118501671 0.3964093888345954 0.360767288058552 0.4886200222295851 0.58617048111133 0.681937896937155 0.6733309822730159 1.1216214910086473 1.0352914816834848 0.9227230480080445 0.7295844635827329 1.5415410642825553 1.8197796802130481 1.6250588128012848 1.6456625345503062 1.1446752150702149 0.7798946653871994 0.3768869707332399 0.3910056107092741 0.20233353671686413 0.1668192578912348 0.17868072600983803 0.18646614488774138 0.30476597637295644 0.33667978117945635 0.23881236056216626 0.3694984535559652 0.3710145053468751 0.3759811529571881 0.6146978994179818 0.4646744070824399 0.2815980613520665 0.455272776586947 0.49968181487954394 0.37458616494030794 0.47609786352658356 0.6767469826669511 0.5826153052871113 0.47847565954643223 0.2924569318160075 0.1923109967282107 0.16228410033734303 0.1611462469139002 0.44070652100102636 0.9150084677762784 1.4257109235406284 0.7344713048172941 0.5009947446518935 0.260979498753769 0.1475754037423847 0.05152546976546951 0.03199288620454349 0.07776065304620874 0.13039454679855833 0.15806480870677808 0.29530100932311965 0.4537434161052517 0.46765482812876813 0.6275906049589461 1.028761224491421 0.9308469963728583 1.037738614517913 0.8852200803074125 0.4914848121082778 0.4959539572642117 0.2867378688954319 0.23708417202078305 0.12060688793055582 0.10496827204718244 0.13282473425700256 0.15446398761937255 0.14603842727403213 0.27424674711159275 0.2962611461962306 0.29604400781069495 0.43991149251375467 0.7737466603564718 0.960607622184894 0.8538613591879181 0.7461095208607328 0.5278831117790883 0.41605830734118365 0.24372730357465047 0.26955271135391323 0.20157866183615833 0.24344897016362105 0.231674170404975 0.20483364480191688 0.29955904855169024 0.19703857052133916 0.0980211168181435 0.0883985434030045 0.19802358593297295 0.32488213814714056 0.32775793224355676 0.5102011155785645 0.5087165917580729 0.48069400690049346 0.49988860394222817 0.4897883775026324 0.3625190605325546 0.5449362618711946 0.5371632088015149 0.7663258410765826 0.6842802773191912 0.3368511576446479 0.2780351490832096 0.2332247747878926 0.16430534574076688 0.3126022168383548 0.4620728574318078 0.444906023949512 0.7011740776609353 0.7167869458354339 0.9003138931327164 0.7290423087797115 0.9400148263453008 0.9972723671769564 0.5984571663108861 0.3600359451358581 0.6059701732318528 0.7611408667292493 0.9708767636418475 0.35852332293366107 0.2353880470886384 0.1382105776020139 0.09281866239801305 0.05192135232888393 0.05765095041317739 0.14844970231996404 0.25700430334804614 0.4849983699770487 0.6096816689467415 0.6247377671358534 0.9783443975639725 1.0985607121854155 0.8975310631052602 0.530997027186273 0.42741991477508834 0.32590014181433663 0.19127576353660522 0.08663837354989527 0.06590107023216829 0.07870454449107189 0.19743773663535283 0.39027811802713847 0.28926040465857084 0.5273012021153345 0.6265781096784476 0.9048870491578488
0.6680536074954142 0.4048186924680806 0.15262808613209095 0.14438084511421675 0.10868083585609413 0.13845925875415716 0.13266136103905593 0.29091484498667 0.2965631770036669 0.18876542708318364 0.19757921266921788 0.3469318381844643 0.30629327500607095 0.12018352212213747 0.11655531017773156 0.33774323108610027 0.8055432666762989 0.6852367673942792 0.7874240717221783 0.6234571194748262 0.517843815859928 0.6705338684904443 0.622197943564177 0.84874625446841 0.9441155079259063 0.709679616402563 0.42083469689316916 0.40023830456110837 0.8205954199539589 0.6171145678380097 0.8629057448291313 0.6134321549909374 0.26593924511243877 0.1633938290348411 0.3258429681119544 0.38599969320285804 0.8314017552230858 1.1990694818205847 1.2329215447945823 1.2407314212272202 0.8185957862458554 0.3417997880046424 0.18690074662031694 0.15075720888096408 0.13706905374555153 0.2067814633585418 0.17378923472668345 0.354816801748513 0.6089038533818404 0.594105479996057 1.0008329297638041 1.0 1.404551186436832 1.655890420424447 1.4632527475972124 0.9051946325320143 0.6496115694225739 0.3774891784962583 0.3433785646045706 0.22235647655195023 0.26152526940777404 0.18216646473887857 0.27520485727288985 0.25883163969454753 0.6564394280734543 0.7193279813079937 1.6172569551187452 1.2475059757978066 0.6305013786762358 0.27214121412685977 0.41092679657654474 0.2762278181766589 0.12484505999652887 0.05693157695414456 0.03402744883334499 0.08202725136032799 0.1267877926495502 0.2570621082335404 0.3606599851595032 0.6415561088410859 1.2561791661600825 1.0205796398185591 0.7993747867814507 0.9437201924592094 0.8444067607431697 0.6513492856364326 0.49812603604975453 0.572656509286925 0.4076504034917705 0.3350633963009137 0.3341904730878408 0.32350654251544 0.2821541136852642 0.5060921391744612 1.1761594470858578 2.5959141876569642 3.672151232160597 2.9469341203400146 2.9093175049707147 3.0352786455653584 1.4054275972408798 1.9499600567236341 0.6133084132080071 0.550028627687569 0.38055454582253856 0.2754490204590244 0.1987377477014693 0.15143235773304303 0.16672921777903296 0.08559421330923578 0.10532431900692037 0.1732394878717459 0.32072540335912714 0.3346742408563017 0.2865473015783081 0.5299958230362273 0.6522484745820879 0.5440759578900103 0.498580209579512 0.4794918539949072 0.43440734038653805 0.54527924943156 0.5504775826898197 0.7881629775504427 0.7907059830075562 1.0702251042568296 1.4834434779708279 1.1852412749300794 0.842438182909686 1.2157480293587724 1.3634217342286987 1.2178148714414738 0.6802415247575473 0.6711313139015472 0.4802531790347307 0.24307653841499163 0.16529327426325768 0.0748874579103869 0.13310875398447383 0.13866467310215966 0.25982402865356435 0.43541660609762184 0.5181794296442199 0.37664064673976216 0.5216555315370616 0.7099784287649381 0.9860886327508754 0.34512906103042473 0.4521794419130225 0.17997190245539033 0.1351648148550524 0.04455680535202033 0.11551263187321514 0.16213204880781867 0.13742301815717944 0.21616230149663038 0.2743338243164671 0.37348093907049584 0.5207177214263918 0.490812668191845 0.7193420608237563 0.5294841882577884 0.31750872180775663 0.9403641064260472 0.9711268334932485 1.557994205631577 1.4139688586377375 0.3888124938334752 0.3975719599480595 0.6658302441461414 1.0917230452709492 1.425343608960407 1.3767199200003255 1.126954077758866 0.8195582988056518 0.5490231713005692 0.4959802748393066 0.24982009741977595 0.25720375579432403 0.2883110409513478 0.20871661877491068 0.09808260574079201 0.16394121132478523 0.2839302438997208 0.4899966345859417 0.46226358579871796 0.22008707327554458 0.39058275157277744 0.3019500425772738 0.12714814881006817 0.24973322688385335 0.45365041830053143 0.40718621442969 0.35971505823023786 0.4728901615190138 0.5713530544975463 0.6760003761106433 0.6439028576305036 1.1219470469164388 1.0395014249452426 0.8818456388761767 0.691917452754723 1.4679619633696572 1.7445196823520523 1.624615955735587 1.723847067355153 1.2393565687515944 0.903411481369032 0.35579902586916834 0.3683529848290541 0.18657290197395385 0.15284816586795189 0.16341545006719882 0.16730132992419622 0.2828430668359578 0.31955375596280167 0.22279357270236655 0.31667421297515647 0.3069741569091033 0.3730741528098747 0.5468561454276286 0.437273439425665 0.27685795027707205 0.4404868469649502 0.482165078444515 0.36770694614711347 0.4637120248099727 0.656811410063247 0.5439134661696003 0.45596358287142447 0.280971078611576 0.1728808671373161 0.15035631489157997 0.15464205300006495 0.41138914127540627 0.9077127813942283 1.4115885308247484 0.7456350959867061 0.4902107585916591 0.25508545971071406 0.14403083324487134 0.04685472461206458 0.02882298656602869 0.07091889227114309 0.12191622961424298 0.15152494077836695 0.28758961005706174 0.4442320192523308 0.46305232265203694 0.6495325788804904 1.0550567986387607 0.9570514926507839 1.0595633730946814 0.9094696738424757 0.49928807064288555 0.5100711857968377 0.2951212079854579 0.2395793694261062 0.1295330270057064 0.11770618319249648 0.148950016287592 0.16316445157512555 0.1487393312769337 0.25916547312767246 0.27972365077663536 0.29139407767506026 0.4304888453123511 0.7717962024727116 0.9781314978076135 0.8746240342939536 0.7565722270900436 0.5367675233685956 0.432538906466637 0.2564314450684977 0.2790183388929249 0.2112644457951974 0.24954653099319454 0.2339354377977817 0.20231993745115393 0.294942130715271 0.18979670385119762 0.0934862020034739 0.08611510301645521 0.19272066185920136 0.32185595966207 0.32808879469741314 0.509425914108184 0.5097878574405748 0.4834649757977155 0.5071909935797029 0.5024986764268299 0.3779033892015124 0.5652135192986939 0.5759005890459388 0.8294089551216456 0.7314398702908651 0.359129798470319 0.2995731020022226 0.25197381562856186 0.17162594356045596 0.3161861107499187 0.4684662083980669 0.462881170852438 0.7292185179837322 0.7408837667174702 0.922362405905481 0.734867093368355 0.9417847477835295 0.9882170089634651 0.5729550654746618 0.34251098501479504 0.5957233147874018 0.749470345941231 0.9706005298186333 0.35606191615923904 0.2322855734183722 0.13253991221894257 0.09515131994305344 0.05620558731268219 0.06423647301546877 0.14623092402939294 0.2568150237239622 0.4713861235669143 0.5924362701965542 0.6418110777226611 0.9883609122494336 1.1088478521557932 0.8778576864308911 0.5047711693158297 0.4012790224779818 0.3162224695650673 0.19097556770733515 0.09310027535334536 0.06916202233698386 0.07875249032638745 0.18505192121949138 0.3761849140220548 0.29500152188545653 0.5426678531578276 0.6400797804038957 0.941510166819414
0.5031562769956454 0.2909184619684065 0.09495270458006455 0.10332344424579089 0.07929796492357578 0.10489785398146313 0.09421586010925184 0.1936070343869216 0.20849900118522233 0.13417086951303928 0.1206426462267213 0.2100341142744867 0.1729526803378648 0.06485294962362939 0.06634765996466822 0.2251537060947985 0.522402943188925 0.39935204306672195 0.5429067531747128 0.4566835575216171 0.35439132981405735 0.46520068453048663 0.4268565016298647 0.5906946553738713 0.6543204134442032 0.4792516724706524 0.28286738837724434 0.27899803282330626 0.5656175375049884 0.42866008288745666 0.5807012517871704 0.42461040520110194 0.2001672927708943 0.11639839639547611 0.235429461958181 0.28166199188339236 0.613270482918335 0.880980894078009 0.8887949062762296 0.8687619093835747 0.5325294820782708 0.20584702972459246 0.1087378657345472 0.08085117727367357 0.08552568763382443 0.12394214632310949 0.0998001720338705 0.20991255648279833 0.3544273001582478 0.34042066002720445 0.6013241034876727 0.5966281602871167 1.0 1.1530748759770666 1.0328197135096673 0.6276667276412929 0.44663885101206635 0.25305670687106646 0.23845728278380987 0.15334430799249923 0.18451264381572452 0.12814388579010774 0.19465292951637697 0.1891126701899179 0.48994919297522527 0.48377008910587366 1.046553764915101 0.7439014553799631 0.3548949557486866 0.14936402841373198 0.25837017022115505 0.15153832111935492 0.07351408642483409 0.025550510457402763 0.014987792000218894 0.0361560798544372 0.06569472794620665 0.14882117905613018 0.2130066935009553 0.401654851718544 0.8831612855767088 0.6526609729483529 0.45437449555316667 0.5736149932255644 0.517061814686936 0.38223715886345605 0.2976675671091557 0.37017994668523496 0.2573609567827164 0.20004230861481115 0.1845753396864844 0.1773884627036016 0.1387770333807255 0.24561551523895592 0.537849899976074 1.1170977811545 1.879488752265398 1.7252508872012078 2.013633005548158 2.044947247000869 0.881152429624624 1.1023864981931921 0.36534007544082026 0.35958096559235075 0.2240295122445802 0.1497345272964153 0.0949646806895688 0.07569597688392761 0.07905976399452151 0.04312713501319844 0.05442065606556383 0.10614316119114228 0.20004774780216827 0.21520195558255173 0.1832301228798959 0.3673209019019369 0.45368020600168646 0.38552925165092217 0.3435701026129033 0.32839502626456457 0.2844996849410827 0.36527382620149434 0.35584455187981234 0.5159355683753463 0.515107951629842 0.6910486180333385 0.9738740708742241 0.7617550174764328 0.5576737002823853 0.8207714348540236 0.9236935031202504 0.8062458905531336 0.4170211218603237 0.4133144505001442 0.29547678972611957 0.14313142235693202 0.09499699046371274 0.03792644742397091 0.07876732148178982 0.08880755040493672 0.15549367249118967 0.25419819261087984 0.30594459076705705 0.25765877400688714 0.3788582586648641 0.5259163093600743 0.693901808372404 0.24639610539814752 0.33975537665148275 0.1346306253412655 0.10059338887326845 0.03330852311510827 0.08244246861235394 0.1178895040123809 0.09579432874364191 0.15533381732192597 0.18596788568068673 0.26015161151302973 0.37646454697070214 0.3710285462911613 0.5451645807263729 0.3860400437701065 0.2402889680314511 0.7071968051193029 0.6906098964161523 1.0522660833906863 0.9132348747297434 0.2762850702570946 0.2978856857343409 0.5069383517044193 0.8221109985649757 1.0861132743468727 1.0421408088901545 0.823778055020277 0.5814767114664334 0.38723539628512976 0.35933270603156603 0.1710045291256285 0.18393807234519916 0.20615352480500465 0.1479571869113859 0.06615015374804593 0.07511256770579369 0.1130549906226388 0.22303303937939362 0.2718003917885575 0.11962286371460766 0.21128498092121129 0.17050188642461817 0.07866201615646042 0.18115114025525095 0.33359573454039915 0.29915936150131867 0.25705584447382196 0.34140623886682353 0.40759178680446245 0.4759854185904604 0.436062141278464 0.6807269500645613 0.6141766338031619 0.5687814116983994 0.46420036654206215 0.9871286902864387 1.214377627577616 1.1219705420954373 1.2208815271128022 0.8743122567592218 0.6531515236242957 0.24844456448117735 0.2732478293661742 0.1400241176605669 0.10395708556855482 0.10541115980067366 0.11924389528680868 0.19366935121295603 0.22668339860059986 0.17379224429806078 0.23417867158322336 0.22484567884020887 0.23164852266261618 0.38705071454281703 0.3203935629257581 0.1798070579127431 0.3007277106752465 0.31878166849565687 0.22432228916844732 0.2946482563019138 0.4349951320720754 0.37506631159032344 0.3158338661215423 0.18396813846548657 0.12396972933505297 0.10926959688891086 0.11003704995662222 0.30274688902816593 0.636417369841993 1.043657019230616 0.5127680775884139 0.3272509654743954 0.16683085450104582 0.08873281471988799 0.029019826602692554 0.01683420559216576 0.05430336641741853 0.09408839379284167 0.1151541947948112 0.20860235615842068 0.31549182228010025 0.3191181171407433 0.4564852076537894 0.7360958623358282 0.6621053038815025 0.7399439889734674 0.6186094342515501 0.3312547287650673 0.32822837466593535 0.18450168965733776 0.13002941219190728 0.055157333784005065 0.04283948702747925 0.064093373037779 0.08316823074997642 0.08399204051606965 0.17462039915527985 0.18811558294870775 0.17317825564406297 0.2529443147447485 0.4696498920014999 0.6006890774340079 0.5216767013587474 0.4435470524102517 0.3256099865595946 0.2530970136937651 0.14423757155675984 0.1593866708760763 0.1206411820309013 0.1506089352799887 0.14714932546072912 0.12743777442388918 0.20416746829264004 0.12523912260879394 0.057247853167834706 0.04244387624705061 0.1060076553435947 0.1945539389632909 0.20198756760266415 0.33008245409369075 0.3245872553538857 0.30842957925122155 0.313241441088024 0.30104916966006634 0.21394132104238955 0.33821623000235507 0.3337715931984119 0.5160603857495597 0.44971461703583987 0.1876455748599971 0.13411874584249628 0.1069237705079754 0.07272480170893705 0.15461053339938724 0.2663701116102167 0.27926087758592916 0.46494114480650206 0.48376935008295113 0.6215329992538524 0.49679021729835676 0.6363690386225038 0.6764433392399618 0.37030458815264844 0.21751516827779993 0.4090848990266277 0.5299280850276372 0.6986944035369094 0.26315699391784364 0.16463929076395203 0.09545588008329649 0.058252302451144884 0.026105783878751808 0.028815864207792308 0.08365819601679522 0.15474265782605168 0.28928335559609863 0.3944760592043963 0.41815306999145263 0.643528518674793 0.7106654563026 0.5771312960710454 0.34793917835999755 0.2706849364928831 0.20088267882692035 0.12196719677330943 0.04784299589093657 0.03381469604305586 0.040880649106699 0.11348133010835401 0.24985166483910273 0.19789177736695454 0.3676694058419586 0.4313546038433077 0.6521695573827467
0.3978422416881964 0.21955253192475835 0.07011290029112416 0.08101875140932005 0.06401637811928816 0.08142302971633886 0.07327614712030212 0.1543881443006681 0.18492082559868933 0.11731090724993343 0.10548216937697723 0.17610564742670248 0.13935341805327334 0.05247170323983457 0.0535684727400053 0.1849313488927306 0.44374572620810954 0.33795607833584934 0.45642251886605273 0.3832115464200394 0.3142730404502615 0.4067317327360593 0.3726308169602588 0.505208658614251 0.5560815133629428 0.41264116993569055 0.2529147673033214 0.23643878044157526 0.47706611019199474 0.3532103550476321 0.5086727712992972 0.35584432358350326 0.1588617260111485 0.09514253314557641 0.19913334023645066 0.24158446163563005 0.5309662887513334 0.7755237567518546 0.7867057986879528 0.7735407215710195 0.4625608164070898 0.17514409298406936 0.08342633119118364 0.06019745372920263 0.06910444735367884 0.1028641922569807 0.08172739065858631 0.17601404543297255 0.2960338540346522 0.27534989299373436 0.4934201895735315 0.47547572613366246 0.779449691174433 1.0 0.8708730674413737 0.515941954499961 0.37967626583027636 0.21951483924857307 0.2061518957157224 0.13140009039343134 0.15641909992586078 0.107643610264537 0.16238628903829627 0.1533150263676849 0.4024868743363337 0.43401406819793814 0.9368667504741528 0.6409673405144939 0.3058945665985985 0.10546729023220965 0.20290994284588393 0.11085149923744185 0.04487992920532636 0.013859210794541353 0.009025267924857106 0.028792076644469363 0.05682027025226207 0.12531035573987845 0.17648369533827865 0.3311578887469525 0.6897190199656468 0.5174641576320457 0.3854039985219911 0.4993703659888843 0.43371914582893983 0.30671680333232204 0.2410306953546008 0.2978221915674219 0.2076865812618492 0.1697104840938133 0.15961618994067775 0.15203133255149653 0.11754565756519723 0.21270415018474959 0.4533495867073063 0.9262633255679456 1.5213260070185035 1.363541335965912 1.552944962274718 1.622549818984998 0.7430116227709811 0.9616234599355139 0.31742173850979305 0.2610746158130793 0.15773138674160736 0.11509432495363192 0.07906299488623471 0.0677396405941665 0.0693537399124657 0.036641109624589004 0.04310967704609898 0.08235010179974497 0.16486733363094347 0.18620828238533513 0.1560823675092682 0.3026865524295156 0.3812556430895995 0.32636380069752063 0.29383359447387863 0.28296369984816067 0.2512768667082405 0.3232128262906341 0.31629498654892646 0.4520563218329015 0.44637773030326594 0.5941347507878029 0.8341514721896437 0.6417419939620238 0.4683759812862453 0.6871003415577607 0.7628581406366943 0.6619630232285698 0.3310371991214047 0.3403381479470399 0.24692895752820254 0.11896098248388173 0.07891169344488493 0.030182865787641996 0.06335019420881334 0.06562536819355909 0.11391644563520219 0.19301790310092531 0.23679468508905774 0.20706760900132437 0.31006975840784834 0.43790907987406913 0.6127630566424711 0.1951317415821737 0.27324592418839605 0.11069653994070217 0.08341970674363437 0.024605362364438426 0.0691253090120283 0.0991929185130425 0.08078617286261189 0.12838339335881416 0.15308333115548572 0.21446734513142438 0.3124638350746453 0.3153089882498196 0.4646404206276107 0.31535696242918737 0.1991608367828217 0.5642109052012321 0.5073020637546257 0.6491999823914953 0.5418323834961699 0.18746517275966582 0.22903239223421967 0.40609726123480067 0.6722620722812889 0.9120813280325623 0.8689448587294747 0.6916564365167659 0.4892242373449952 0.31981670759105335 0.30207745550415815 0.14211053131019696 0.15339061939825216 0.17824677481906953 0.12901054628772565 0.05174385371592232 0.05008926816883017 0.06583602370760809 0.15650117253390874 0.19422048469238826 0.07741300224508098 0.12064850367584222 0.09987748854126173 0.0514014187722907 0.13020630716127105 0.26404217649421163 0.24394492889899802 0.21275211302767394 0.2895721494163717 0.34881666679724965 0.42120769214775905 0.39357329679051906 0.6178012437821756 0.5528631010426845 0.49794322832606125 0.4044637283576682 0.8735601902519424 1.0522573894376361 0.9625844879574897 1.0295839052247955 0.7314627844074344 0.5192486753525227 0.20412662744827678 0.23135674616023053 0.1171481314610311 0.08796071009899198 0.09091419032874105 0.10243712779612943 0.16799813403982888 0.18714979410926696 0.13614822020685116 0.19638148513701814 0.18311527666060476 0.1404306317332802 0.32458510102787613 0.2464557028905644 0.13146752998973243 0.23823641421067845 0.2594430448645666 0.18233333315723155 0.24280650095242542 0.3655220300990385 0.3191602545711368 0.25117322726903346 0.1398139553319219 0.09525954599669292 0.0809108791385159 0.08421652159414718 0.2510116994545355 0.5098751757234913 0.8423997675412087 0.42882596518957533 0.28084137319275454 0.14159865286016582 0.07464549414114068 0.022893959098644612 0.012634543652511614 0.04345403533860593 0.07468876909340116 0.09287967676308974 0.1770005490168159 0.2699035988913515 0.2745462244399036 0.37934783787379206 0.6270104796399976 0.5674784398199695 0.6392496769011101 0.5379537267010774 0.28924316909373415 0.2869888855138372 0.16053783275095337 0.10935688277301976 0.04267611306232068 0.027015483566830298 0.042888700187075614 0.05425099310641176 0.051434587624106735 0.12852960156276114 0.1415677869091703 0.1327689555147011 0.20703861033450147 0.3829297483993409 0.500532913786374 0.43806016071573783 0.3819832569379672 0.2780064173930805 0.2118576236310289 0.1230480082625371 0.13707623633203114 0.10512417239251251 0.13080161046379998 0.12568697982760754 0.10667351233537355 0.16760066935039808 0.09758018091320562 0.040422957066350775 0.03486982223013654 0.08919873731971384 0.1667710256441652 0.17448176043652314 0.2852164449882023 0.2819471123584486 0.2695236540331207 0.27502845042054136 0.26289119876330713 0.18636188821509395 0.29521040944970883 0.2768703768508308 0.4318376370853191 0.3865462918823622 0.16158652598332512 0.10670291555168872 0.08401767445261964 0.05588834730937964 0.12795965218329175 0.23132323232518093 0.2446867712990142 0.40894914382016073 0.42412671877286984 0.5421372320878247 0.4329287305352297 0.5516436294051045 0.5838038655384471 0.3318203305233885 0.19437463110129813 0.3518422027183229 0.45725441597351363 0.6025674742520721 0.21650031620368282 0.13624537467493603 0.0766854995443483 0.048873928918675896 0.021650934789318406 0.023961354567554806 0.07313662260527655 0.1347576005620255 0.25421283004682854 0.3490547586779342 0.3627146624649878 0.5575748459236511 0.6006045888424103 0.49128571217193595 0.2939759065127018 0.22894828463901434 0.16401183093521032 0.0923671669131807 0.03189679190904194 0.01986870578565994 0.029685416248323264 0.09174508408917754 0.21515377931234833 0.16783656051475832 0.3170422867622686 0.3727806695572385 0.560514926149997
0.42719461499213274 0.2355036628290412 0.07296098376956754 0.08649991311666631 0.06774710161124677 0.08506505877429008 0.06373301841218694 0.13093865672849597 0.17847692047755104 0.12436451552324579 0.1064891173743434 0.18246450676166381 0.1366069151625074 0.05170847152349421 0.057168260100465315 0.19932745117621758 0.47567165114072807 0.33588855972548703 0.46349052050277534 0.41371957695075146 0.3079510313539917 0.39888974448413245 0.3468556583708467 0.48940198792575157 0.5612573349570517 0.41184582452370844 0.2504498828528367 0.25249429113567023 0.5020383626461519 0.36161473296842817 0.5103512402595317 0.3505594980144292 0.16498880146270378 0.08948264047697779 0.20196453044108176 0.25448929068704224 0.5611046784386388 0.8163303315747341 0.8409713341057826 0.8307353115508527 0.49291280425438533 0.1924458371406376 0.09531354131990454 0.06747753483256834 0.07546368197839334 0.10749517918704825 0.08416150863519549 0.1775347904250657 0.3001766115150276 0.2771121176151129 0.4919261210526104 0.47116870748699047 0.7829164763607553 0.976596568783236 1.0 0.5793695556566724 0.4079237028774136 0.23028046665092985 0.2175672468551074 0.14103244313977722 0.16698684256105692 0.11361474009095912 0.17017475456838393 0.16264948163139448 0.4343632673960336 0.4257112015968594 0.9605267746427 0.6860209074529968 0.31465899972248373 0.11675257855368995 0.21565780204829368 0.10282405684476154 0.04245586923301472 0.009637402155244432 0.007236297066214625 0.025747375264102836 0.05360807093584406 0.12493690567647214 0.17842546633618236 0.33938520405744693 0.7256185950086599 0.540088270314311 0.392003331829048 0.5208412440168307 0.44675826679224084 0.3075459674277073 0.2425091567621264 0.30032037329186945 0.2058218647574562 0.1607859194695151 0.15331453592023472 0.13880360765781052 0.1006806860632155 0.19886596666187073 0.46776300214716593 0.9223152683500592 1.5421347012527264 1.3875180817813835 1.820361465829907 1.9078624077180015 0.7856748460764813 0.939654061899844 0.2632628408589533 0.2135647565204704 0.09951146733842854 0.07073421295209349 0.05293982931283563 0.055702078693421246 0.061302096015741055 0.03402489767752433 0.040041342941362724 0.08269632404001975 0.17235154080072956 0.19115080851816726 0.15765185322595862 0.31684012868593253 0.396744452361097 0.34063578839683506 0.3043005124682981 0.29341786642893386 0.25654625462966163 0.33089889143252377 0.31957027526626536 0.4566405722460405 0.4447951233658477 0.5989166941662416 0.8398552016555538 0.6575226678040916 0.4846564771236647 0.7029215118773778 0.7918003764936141 0.6947113087244191 0.333650600847875 0.3483980696131383 0.25487404100254385 0.12026596818030284 0.08043007434585107 0.030766648768478018 0.06719800590441921 0.07153960147020814 0.12136572708484739 0.20238704835435722 0.2459287810931766 0.21689976654838908 0.32822503738708003 0.4735727203989604 0.62370714684276 0.20432142430885147 0.2941468479155899 0.11764445594112893 0.08702643461315042 0.0250634156972825 0.07354608408700332 0.10774369863924659 0.0886559607737958 0.13843535980404584 0.16303877174329912 0.2309608729870516 0.3328892365455081 0.3281817404182597 0.48294518460705305 0.32810075321299603 0.21671303024739363 0.585041944976673 0.5281890354231307 0.6579635582459549 0.5523416589510866 0.21768785090183992 0.24879350974561013 0.428204375059295 0.7012635200658877 0.9502622966262761 0.9086452334823697 0.7163115271485982 0.5021341654004988 0.3312765206732066 0.31487058451767735 0.1464853155486128 0.1596945068357921 0.18552264171560068 0.13765631535911435 0.05535295566975017 0.04162916820157757 0.04616333640380273 0.13528810124487586 0.18476346358244075 0.0720788909395719 0.11087394499958532 0.09180204916035631 0.05018298459634679 0.13759655918662 0.2949451387488237 0.2691046912370912 0.23360971922829973 0.3065062189404164 0.3643115011525458 0.4301583344672123 0.39089364194564996 0.5717469341103911 0.5039324489430426 0.477886422509527 0.3934780107968965 0.8606825269166484 1.0746691969248712 0.9902867264623352 1.0882433308739072 0.776635189306741 0.5907747593420567 0.21205095683211792 0.23975644605131455 0.12153273827761114 0.08802383658774707 0.09063457109157268 0.1050560190351495 0.17309063149279388 0.1972903993442868 0.1448332388906674 0.2060628074049019 0.19582711585662912 0.14160094145653015 0.3286050203958243 0.25812491378953556 0.1319199831218115 0.2500013386252359 0.2677536290064063 0.18395209974556676 0.2467791592584252 0.3745249436820775 0.3294919724793901 0.25999247458708286 0.1417449803582458 0.09939986465274331 0.08582932045808925 0.08923498400403503 0.2633129590820968 0.5385809462760937 0.9377632545286626 0.4563777271926531 0.2936293440599007 0.14718432400778939 0.07773018199057061 0.02484876140731086 0.01366055996065741 0.04682677290284619 0.07961324826521134 0.09926547728117131 0.18601085247485394 0.2798910716326393 0.28008576524786943 0.40474530732309255 0.6638513453038898 0.5969791729357028 0.671411610901074 0.5652080831633798 0.29860885678482796 0.2980228076625055 0.16922053721749586 0.10700081010951605 0.03812896634661569 0.02092213713006557 0.038055098672496006 0.05165820182261225 0.05027346773901291 0.1325246783233287 0.14566492795445615 0.13313097611392674 0.2078948428963587 0.3909394129524714 0.5057280575745703 0.43088793777592954 0.37163993061515516 0.2793813477740031 0.21111941459310557 0.12434007130318747 0.1394614734162204 0.10634604572269005 0.13257042892506968 0.126978850353041 0.10593892016766313 0.17240511675141384 0.09521263557216583 0.03808917057802924 0.03143091015352145 0.0863632338968091 0.16644938001899365 0.17540715596153508 0.2912574997964197 0.28728856265483466 0.2756301792690922 0.27980299936219377 0.2659825891926583 0.1871937234490971 0.301375842849445 0.2968710703396618 0.46793378969338517 0.4134261243548331 0.16301635089313007 0.10103684456698905 0.07623704553386872 0.048549255029072896 0.1141303012475233 0.23045360915733926 0.2524540220855747 0.4266152129388241 0.441628047623167 0.5662070999726748 0.44841039516790043 0.5790965335768443 0.6009647771820915 0.3294819962607986 0.18739650323478202 0.3621801220974689 0.4798835837072816 0.6364769561929675 0.22655040673734006 0.1398209603225678 0.08139928683548434 0.05072405374881028 0.02178900446930538 0.024731496913469465 0.07460685571939865 0.13726202201587498 0.2533951343292853 0.35728410097277186 0.3956722305434297 0.6157591333061506 0.6485531909429731 0.5177652693044842 0.3082092832137734 0.23662261360248618 0.1669106719669864 0.0948345139199137 0.03236429823825047 0.019991943990995843 0.029494510536675428 0.09067369175437655 0.2202392843173764 0.17877188044742653 0.3335520105889212 0.38678789176517014 0.5885894150191365
0.7219992194243608 0.4204005095896386 0.1368885070284666 0.15423504179060893 0.11855441205431677 0.1472414599243411 0.10808011594434604 0.2263797733200992 0.29780158561897146 0.21146063715088206 0.1737169554229865 0.31054634335966885 0.23115922278796266 0.08495373765249728 0.09622592129292772 0.3257226125796348 0.7788605874497355 0.557074266140809 0.7392584691732327 0.6671088779944189 0.4895921374105451 0.6489899202622124 0.5650818548036127 0.8219023868131254 0.9663649786165652 0.7032991695979091 0.4065344209010437 0.4420688808448135 0.8081899356548465 0.5962273420293396 0.8904844209060926 0.6091562328387488 0.29711020913264263 0.15105556965689065 0.33440287303368066 0.4194669751107343 0.9448432627414235 1.3829738296249021 1.433682379220709 1.4241211821919058 0.8422710676940709 0.3263456002586368 0.15709442104904656 0.11352552440883179 0.12016149232084819 0.17516550133213585 0.13785949842605105 0.2780710737690356 0.469601985419161 0.43303100213124385 0.7872316841974764 0.7717324147114546 1.2597596755751839 1.531894510527367 1.5339929070739984 1.0 0.7041609745364356 0.3986011620152115 0.3709921381790905 0.23476865335707492 0.27571366688451987 0.1889977780857284 0.27902593950106036 0.25987297927664876 0.6735431820107519 0.6885933680115833 1.5962351223666638 1.121051827449672 0.535410608186418 0.19080930928719889 0.37245996253967234 0.1820171592759543 0.07559571620616201 0.01968992673434339 0.014786918943924022 0.05251122006980525 0.10072592980857903 0.21890099845741956 0.30242202999456863 0.5646300562129439 1.212818933280306 0.897055294266179 0.676769795232493 0.8969655964056016 0.7533217048175372 0.5161298146790698 0.41342766548947574 0.518473295192506 0.36335051201258745 0.28527779772076695 0.2683231527524563 0.24424385459350237 0.16976491531318277 0.33518074902437395 0.8125175022080317 1.6644416470637324 2.5845314319860737 2.1889511375303914 2.62088184674448 2.715407037982347 1.1658853057283256 1.498567825788953 0.41383400174311374 0.3587339297940628 0.17063372534996873 0.12891323563899493 0.09787021621341882 0.09760775223228138 0.11051552734210214 0.059492178251784204 0.06812428684351163 0.13965129506245197 0.2981679474480586 0.32425718196203923 0.26242626572283945 0.5114878794800796 0.6443701973433874 0.5562254689217693 0.5039062450435451 0.48840925387063316 0.43427379234513136 0.5613637005777423 0.5477063084927888 0.7707374209817013 0.7560221991278131 0.9921492412075263 1.387473144196496 1.0908719234436184 0.8208187475100596 1.1834134276355017 1.3211342089501692 1.134044455786155 0.5153748067222154 0.5624188421060021 0.4101281702093952 0.20291306171510118 0.1379363568137807 0.05591826473585941 0.11708481746451861 0.12067129575212172 0.2119341060912113 0.3534568892817051 0.42583582490539507 0.3565696621607226 0.525272138439629 0.7676088091700095 1.0272185926217283 0.3292903004032142 0.4800314945008573 0.18914440043767577 0.14273918823005 0.04316763339979427 0.1284746446604772 0.17924843783360148 0.14810135283163214 0.2378381328921563 0.28345181447227735 0.4108289033581434 0.579312329424056 0.5720121022878953 0.7943621934344269 0.5581398543559055 0.3278557454302936 0.9584338086381902 0.8870703276445501 1.2126602222823826 1.0345883973398966 0.34341441787294286 0.3879269437278454 0.6828471858328404 1.1428058649161088 1.5781666550108417 1.5319972952761485 1.1830821764546655 0.8097163920401153 0.5110158396599284 0.48870387697132733 0.22517250263737673 0.2582196726554102 0.31076591538243237 0.2316864160448079 0.0953941772411452 0.08164460183999407 0.0997339173211257 0.22161873728565532 0.3060730269501152 0.12651083362946242 0.22876626453944912 0.20480616598859677 0.10866547463149294 0.2569861772948376 0.4811877742355722 0.4252018454508235 0.36823159913459036 0.4900448128250335 0.5826143623599211 0.687591453984685 0.6156422786127363 0.9049704515756923 0.7964997802868925 0.7320329561988276 0.5983108091865241 1.3274846588529057 1.6877479101109378 1.6077368985241856 1.8267131736825026 1.3443456560701763 1.052572554146745 0.34575787710313655 0.3832062531160921 0.18878126781420848 0.13455870839041756 0.13719539174210296 0.16020518160337321 0.2689885955431627 0.31050794046003605 0.22402682296199147 0.31177550064990783 0.29185859698014915 0.2308097815495662 0.5374587019693424 0.42250575690217895 0.2229472663626227 0.4022225348939395 0.4281075594109874 0.29715484412193865 0.3982012635580651 0.5984045963121034 0.5170044197870637 0.40476828545286997 0.22147952906231025 0.15129945078997345 0.1370915263527134 0.1458899539539996 0.42860587619314433 0.8595631632948467 1.5567037286408947 0.7517266106574796 0.46824754362920307 0.23732762600358134 0.12332502968896115 0.038163586847308764 0.021421429102284603 0.07499435248683169 0.1297850330212061 0.16724017861353843 0.3034468328700122 0.45127642148503744 0.446467726216458 0.6547224222676767 1.0802216041835957 0.9791802155415437 1.1146711945373045 0.9356236081836856 0.4888003210923213 0.4843049374694109 0.2756876628430774 0.16870309498462807 0.0657345038042935 0.04405157433283873 0.07521013747309845 0.09828439114527861 0.09339190134588551 0.22554653504022582 0.24818884672062572 0.22814063180530197 0.3465715269779838 0.6226375636017603 0.8349238427960072 0.7177113251952004 0.622496296094975 0.46749847982940945 0.359043733585323 0.2125510519890825 0.23584427605606476 0.182400342479505 0.22612958661940355 0.21743764706546875 0.18229875936875076 0.2964394903721258 0.16491133944411573 0.0673533636020146 0.051367505611198044 0.14043905791091973 0.2745938624536554 0.29259129023855157 0.4849628818028256 0.47807886142525363 0.4575603711904143 0.4659313689410922 0.44293489047019907 0.31322887455542187 0.49393005849746513 0.47144353625049396 0.7352378639007727 0.6598528534538612 0.2685083970532504 0.16963394114753338 0.13237871687181427 0.08049989149998615 0.17351185102846464 0.36433040600962874 0.4125159355472974 0.7068401795574684 0.7322746811280941 0.9418756531086953 0.7385338734834741 0.9517421545136806 0.9830079539968957 0.5100268038339226 0.2808310073836647 0.5822310472673026 0.8100525987096556 1.1068953721031443 0.3900317259828576 0.23812863952726263 0.1397068923835109 0.08900967702504997 0.041223957006861205 0.046320787704172375 0.12328592695166721 0.2250019412110687 0.40226668986713554 0.5776883372852014 0.6557206334832608 1.0393355627291059 1.0659030761210655 0.8318462026151647 0.48713585281521643 0.3806532314747704 0.2791548053892659 0.16299152602799222 0.061742904240153856 0.03810488935999783 0.04878425777400384 0.13926195140171202 0.3426985374471354 0.29096359358845403 0.5426800459399134 0.6376350690331414 0.9919188825736867
0.9512639808014622 0.5445274644998969 0.18417461407507027 0.20876211721399554 0.16202939904443864 0.1925502003560834 0.15002818382310001 0.32922820568653643 0.41955801456569436 0.28504267066538164 0.23344409774185668 0.4139579929815694 0.3045404545223248 0.11201934667262532 0.12340078751592362 0.4254537864054846 1.0383485756952073 0.7767579805981187 1.0275536422889076 0.9036929811837762 0.6995430999150508 0.9114948031724439 0.8115307808210055 1.1660049696336054 1.3589696754224518 1.008116954876906 0.5832769516825359 0.6214683487180012 1.095904715333448 0.8233081169801532 1.2663328397572784 0.8535715026071813 0.40014411727373095 0.20782136799137968 0.46040015047989 0.5815297013967959 1.3352281319320543 1.9949543185535294 2.0799334999090684 2.0509196184076792 1.1785974582622927 0.44347353234306314 0.19640047496302648 0.1444358919783897 0.152529434885929 0.23313073025712044 0.18072647173262932 0.3651279656366 0.6098002680484435 0.541525240668834 1.0317300036629522 0.9964336298760997 1.6128164575322732 2.028202522734065 1.9431954100636413 1.2668984532918792 1.0 0.5819591627693955 0.5325313968060595 0.32948551668132137 0.38152546753038247 0.26073705026265964 0.38282118535058723 0.34848770865360246 0.8835302789660414 1.0029157633639962 2.347691312624057 1.5759946323814795 0.7620933400571731 0.26548326216443274 0.5106343322129792 0.25035952086879015 0.08755007103270467 0.02098511607359222 0.017885857860275294 0.07611336170764656 0.14927832951045797 0.3029576092126495 0.40438382059577127 0.7516099793787359 1.5571040613522373 1.1521934982473376 0.9217470986419333 1.2622763877661263 1.023578341488715 0.6870393731038841 0.5519729354822662 0.6875624875790286 0.49150202855036573 0.39412219410802596 0.3765969827004117 0.3549390579639135 0.25788788544521685 0.5207516232877535 1.1432179187045792 2.442054763034359 3.676839161735755 3.0758657482700986 3.0617553475316654 3.1958553777606364 1.5297252876729346 2.154760618120378 0.6203682355797229 0.5324627022510328 0.26752479173092053 0.21275599982064314 0.1636528464119943 0.1537303013145017 0.16723485013564132 0.08597157263283221 0.09393495932527043 0.18747352378587592 0.4118299707758653 0.4572708096745272 0.36820076289906156 0.6966918937172868 0.8856197441478552 0.7668271038279955 0.703136279258529 0.6872286016848265 0.6253122160026289 0.8145397086936149 0.8041815434752927 1.1135230841616246 1.0875185002399914 1.3886891487067836 1.9222150755274015 1.4660985693892847 1.101081799467211 1.601236350345424 1.7654017076900752 1.5268614901857178 0.630915345171476 0.7304866878211373 0.5393418605659471 0.27270512723416657 0.18978928285732105 0.07781149043941571 0.15983586087208296 0.15475819143162275 0.2710362665195706 0.47381426403046056 0.5856174536816765 0.49349659964293885 0.7339688654583243 1.0569315656254556 1.499020145013715 0.4392079269166533 0.6415097033281483 0.2538264706968705 0.19205567986495356 0.05453352220312781 0.17903431847995788 0.24627850915795985 0.20608287453188348 0.3265296653156737 0.3900771647481712 0.5466297842842163 0.7697297525650146 0.7601368736778723 1.079540456731154 0.7334512073243729 0.42896151931311827 1.2381856671882958 1.094470153868894 1.381343358023471 1.1502906724584858 0.38998162756954613 0.48295789886078905 0.8797743643594489 1.5144996241296889 2.133796801042436 2.0588848455286706 1.609238790833835 1.0920433152699047 0.6730002794479508 0.652538099131018 0.2949438285992472 0.3448078371873264 0.4332005743044096 0.32927091505324285 0.12028800217514798 0.09713131374807554 0.11547549249619413 0.2801352034163849 0.387476521763931 0.1432283275117896 0.2637266220331396 0.2371036479337691 0.1375820949804945 0.33187098249386277 0.6205557700130734 0.5543076461072416 0.48059653818702197 0.6618691225028989 0.7953167969416616 0.9581369990343434 0.8743052576681392 1.3396415061636202 1.1794035957290887 1.0267648629103305 0.8317305230709142 1.860450157076821 2.300353742284874 2.203906065766182 2.4952890422583063 1.8459672359636345 1.4073298934260272 0.460594375305508 0.5236355673178417 0.2540993034766166 0.18297242200233485 0.1872361038610046 0.21807642708621758 0.36826279047347765 0.40230658391772 0.27523442926568176 0.40591719849677943 0.37010430541922273 0.26134260122834396 0.7322275248521428 0.536988782751124 0.28090630942427947 0.5212347150879486 0.5669694982393007 0.39389405927191895 0.5298003886278262 0.8012726631207556 0.694884295684596 0.5099463764887237 0.26977017079798304 0.18274093427992613 0.16419290299296208 0.18182369442443383 0.5813340344960292 1.1290062078283638 2.0504769670858067 1.0192918361947767 0.6372397803237039 0.32141619469151317 0.16593006373278407 0.04841014108026816 0.026837732108944246 0.09899152153854598 0.17165100124062405 0.2254175075765731 0.41493667530308165 0.6170033357931839 0.6176140097351339 0.870511590875271 1.4502099618240663 1.3274464713678753 1.5318434347312815 1.2921771250284066 0.6779537428257261 0.6698703696482514 0.37793226218214315 0.22198177808446504 0.08308115635033629 0.048954504014631126 0.08829016660169701 0.11296338736048503 0.10024291314172883 0.27781596434092803 0.3167472477757801 0.2922327230175459 0.45504478915573693 0.7873758687045421 1.1072646535185517 0.9792563415114868 0.8739307463201328 0.6379267879057806 0.48710203420841663 0.28960674801152814 0.32060562508275503 0.25275827563232683 0.311789161461652 0.29968857294021634 0.24899018005279472 0.39695705756287497 0.2152315184922513 0.08300368471517026 0.06915968388508004 0.18428234530098855 0.37025418308718794 0.3989865353037558 0.661282963433129 0.6557402686224454 0.6301638010199209 0.6462165280504505 0.6101203394573232 0.43131458598452577 0.6709830887512528 0.579164897745879 0.9275455459630054 0.8630504274378481 0.35965634283888964 0.208537278387902 0.1696357267024312 0.09871562160325155 0.21845846575332803 0.4889349427882142 0.5662518237414519 0.9827670861599874 1.018315778845366 1.3048874636715617 1.0172807765984209 1.3011593858395465 1.344317893832902 0.712604810981517 0.39772667091603237 0.8002280148156159 1.1281443627930818 1.5457477817820144 0.5319514767422824 0.32548055336208204 0.18674270190530087 0.12183519039385698 0.056840120717033545 0.06282540850071841 0.17000997005677929 0.3089285238724396 0.559759071221721 0.8257440330376444 0.8688114532276191 1.3973257843517621 1.418208980191191 1.118388546576811 0.6477163697944153 0.5124430508473623 0.37227172007234327 0.2075397949452102 0.07260659228959462 0.040148249313835836 0.05815700689966466 0.17657402532837865 0.45982031835330817 0.3949769305665546 0.7466673388741629 0.8785901876534342 1.3655266577744667
1.3523429303781118 0.8109427762226686 0.30457456555189966 0.3490423838939673 0.27886665367439895 0.30365348766865635 0.23346542860759323 0.48493775678628587 0.6257146581494716 0.4246978104188346 0.3505973340256945 0.6240086745075831 0.44806332500494395 0.16714927908716096 0.1869526984376999 0.5975114373086821 1.4717665744728439 1.1823986687504788 1.5223653992078288 1.2581650018544825 1.0095867283950173 1.320512562866244 1.1987118591612875 1.7105864368732797 2.0162478762063305 1.5161282453531364 0.838866834781329 0.8694762287039304 1.5420737254792607 1.2395423753888128 1.9835427646310877 1.2759017220574145 0.5799987223155045 0.2889283967511174 0.6427497575934302 0.8101734242339831 1.925648397319043 2.9354608912947953 3.1894304666540068 3.16605805739691 1.8418330280438775 0.7024686922648482 0.3052899680335586 0.23770255712911265 0.21583458995854687 0.344746938702539 0.2684470901889175 0.5227854751472981 0.900940649806163 0.7788081611302237 1.4808093528164104 1.430187781224709 2.257045074955462 2.896380963753646 2.709496329744178 1.7713416954129313 1.4374291304493423 1.0 0.8823329955839869 0.5383185691584662 0.5941790071067354 0.4033444099145619 0.5578368889500508 0.4685165180627633 1.1735509523081686 1.4589351545494904 3.73172047267375 2.599497443011298 1.3412332636297635 0.440913108420963 0.7828029840971488 0.3787053784248604 0.11253625631202685 0.034862768905868445 0.03629800441076073 0.15585788000063305 0.2750637573815579 0.4935400274276857 0.6210929425551389 1.1110211584078877 2.246133252078125 1.679758867879821 1.4351353485854288 1.9741229119048054 1.623888164045019 1.0556192993152431 0.8529509550201478 1.054655636171505 0.7717776252606655 0.6377734263661098 0.6133129710134338 0.5617709650912127 0.4264036548819191 0.9667833702795955 2.2007865275592504 4.841688037347096 6.048538483764266 4.525856247789299 3.9231680678916505 3.8877986884140725 2.004311987457011 3.0645480943309704 0.8192849928325647 0.8910869348217978 0.39001343977631264 0.36894071239789833 0.2900291466293264 0.2924845693095429 0.3114278613076678 0.15181592724378762 0.1471765843959354 0.2652960416547279 0.6160055716947366 0.6912989010075308 0.558393968440736 0.987035811517109 1.2921502764546269 1.1423781498728232 1.07396703592859 1.07747162318666 1.0215032838039841 1.3267270442420873 1.3394615159801107 1.745483603590818 1.6936235144374336 2.102035730635803 2.9171940146423907 2.19015333546305 1.6571587134071284 2.399452070761432 2.5955017896598496 2.196172946203941 0.8801319326067898 1.0539415097888984 0.7997333333492728 0.42082051066649523 0.30531063643459766 0.14331970168545416 0.26112394213109574 0.23521737112317703 0.42993632181647184 0.7973026057459148 0.9977690709766641 0.7467925488077884 1.0584212545408485 1.5482403035609325 2.191828758132557 0.5849766113586206 0.8602318623474231 0.3373880889660056 0.26099361214020084 0.08667989009513859 0.304468107694108 0.39248027706176764 0.3490811459939249 0.5190008919062747 0.6095230519932819 0.8219092705153149 1.0872629152970477 1.101500319323154 1.4850759168081518 0.9203355255647476 0.5728833701645833 1.763314249058627 1.496686600192562 1.8980738415192806 1.5567861307369473 0.4944509360498942 0.6346911599170595 1.2378968218447017 2.152442654112774 3.1071160275757213 2.8392732346812974 2.0954674850349106 1.4750501058974466 0.8864720512632961 0.8875039402151419 0.41001635316103413 0.5015287891410646 0.641222253265586 0.5004369245992999 0.1704856137158073 0.14114013237260412 0.17439802067887883 0.3961452051218439 0.5240738205623369 0.1876520196168953 0.37745044571899494 0.34927142215856216 0.2106796010910233 0.48626683599590337 0.9340477961058988 0.8168341323521281 0.6957292764282312 0.9716669079172936 1.1675978471064565 1.4176937585614948 1.2829350584206556 2.0110476529939914 1.762261981533962 1.422753142670594 1.1627926830883784 2.598892287170841 3.067990998094069 2.9866520441893263 3.4284790783775883 2.498984219348495 1.8705762419403682 0.5543262507640435 0.7347477826937203 0.34501483239005076 0.24753564230243744 0.2504174170376811 0.2924610936074935 0.49797506348518444 0.5470893549637795 0.3627866342611281 0.506443657268967 0.4461820267363383 0.3508824145978604 0.9631093361859515 0.7137533734912395 0.38337240762768526 0.7137754904742801 0.784437176637358 0.5545088254527737 0.7425285487193174 1.113573910502144 0.9459535914831562 0.6741911887320017 0.3437638253154451 0.2316286932284309 0.221897524112633 0.25911423147207835 0.8178135571758508 1.5475258616878027 2.7911874880954217 1.4051002641271049 0.8792049604248868 0.4624667944289631 0.2423345099752584 0.07736869608527935 0.04979680878256531 0.1536894414572478 0.26231587249729027 0.35433718353554 0.6233933999369898 0.9188252882538844 0.9406556888252005 1.3462130765634888 2.129101733804401 1.925353977794295 2.2038410154732566 1.8699075014582562 0.9833277794868722 0.9668543969284599 0.5461552048165708 0.3101997094823985 0.13323017588692165 0.09186975016987323 0.155358590125143 0.1897218365559272 0.150316764649683 0.4099858494349587 0.4988660161363384 0.4627649968269706 0.6748650955598263 1.0912970612523152 1.5585255246684089 1.4106525765665465 1.294469602172434 0.933641688131962 0.7277348818024538 0.44786776770616415 0.4829985906518548 0.39783176934077746 0.4771354902264746 0.46063892177548693 0.38491762514985345 0.5922408477429698 0.3375567750854148 0.13476114668072903 0.11165173778886987 0.27113583568352756 0.5472772334283054 0.5932656623142107 0.9656910134524295 0.9591691412399039 0.9275399216782696 0.9556471910112616 0.9002466011662507 0.647245771753953 0.9700286957966963 0.8090356468373424 1.2804492739143432 1.2165992704689592 0.5401454021512625 0.3186898909904041 0.2716924355674438 0.14855197562757827 0.2860464395625451 0.686664611273707 0.823146838770464 1.4408890538790293 1.4904833975796856 1.8921148185745715 1.4844198241116542 1.8902395439917163 1.9569742125270386 1.0654065365882108 0.6085380217836829 1.1802486047434135 1.664240876847756 2.2942358789395563 0.800799428479335 0.49866883941811424 0.2879097010424779 0.2022880216784253 0.11081429313272209 0.11884255432651146 0.2580126895595851 0.46191599114307336 0.8094416658890092 1.2353077311414387 1.2300356362195068 1.9661197298195383 1.9437833185366422 1.5325342871550738 0.8948560124393733 0.7414004836159699 0.5602543975533493 0.3182100626300983 0.12929918548101835 0.07352392474130495 0.0884837523927845 0.2351608147882391 0.6166413978500614 0.5558409141617296 1.0669979637048936 1.2584481695864387 1.9473025982466594
1.6087326463776008 0.9256920717879188 0.322638664080809 0.4077123420953454 0.33528953227675773 0.3794890025013951 0.2695529256273676 0.5167789835875592 0.6821980696598717 0.46668491350187397 0.36825216400314703 0.6550176012441085 0.46664645521011877 0.17520652668551495 0.19242217983809007 0.6677698977223834 1.618293520993445 1.2102629163569456 1.6984115699732467 1.4859841562829736 1.1196975164894798 1.4658382453670744 1.2961586628287267 1.891141048710471 2.245654385919962 1.6813265648456652 0.9368174489316191 0.994093372827216 1.6911840834157543 1.2912095521896498 2.182247806060784 1.419265391678622 0.6807204651452884 0.32866123515868617 0.7433025939764614 0.9469118013788302 2.2698384558645177 3.456927919774185 3.7027429240532124 3.6013098591598762 2.0019614212099364 0.7229195963990628 0.31711894676994834 0.23356328080001626 0.23475773605044054 0.36259185837370805 0.2738746800813734 0.5487869164933177 0.9431013302443039 0.8108539997041205 1.5888766828392147 1.516937591952246 2.479927286134922 3.171648930008017 2.984908056921059 1.922358876997182 1.5337166251270458 1.0288178633004135 1.0 0.6345446140895731 0.7037823705065971 0.4780835207893379 0.6596953513068111 0.5768770296079138 1.4655308535942744 1.6033018749495151 4.106885428288756 2.8193854463628 1.3926822480429417 0.4491176224670996 0.8565572803037844 0.3939796282387397 0.13069257599650344 0.03177682254878631 0.03702496578818951 0.13899166137714317 0.25780148926070734 0.49607016519527874 0.6407520782748671 1.1926213719584777 2.557132799226769 1.8416639064448215 1.504920103722962 2.126223725095627 1.7682359006796402 1.1088274948241834 0.8924371186801786 1.122671422278987 0.7988917064883356 0.6393474891006904 0.6056202057668855 0.5503674410906457 0.3811324111769132 0.914004578120538 2.100201720775284 4.719830665787715 6.082199255289763 4.726370359345883 4.433559240459808 4.4056919093179 2.109324258051645 3.076082295115709 0.7967003821096784 0.903798107892268 0.33344202903851555 0.32367360071581686 0.2494045523209583 0.2767854394862502 0.293802759717601 0.1504057279878834 0.14875298238370685 0.2974886694372074 0.6773785788241758 0.7669024164243113 0.6250557863919575 1.1569316731453516 1.4942958636010684 1.3243064100790547 1.225036435913103 1.2195516398091364 1.1186993963084733 1.4348573720171602 1.3927351257207599 1.8488659662289109 1.7837083771761575 2.2496565115097047 3.127616894324842 2.338511810942207 1.7733027572362488 2.59649140402163 2.896173655795191 2.5376237198617533 0.9540853692210085 1.132767501431206 0.8557244170406503 0.429671311257439 0.30872947375285575 0.13763889880993965 0.2745342076037534 0.270186009698748 0.47024113907886517 0.8479061485604583 1.0659613371992063 0.8661218929811833 1.2665467310408858 1.848678096154978 2.579180108708973 0.7109950196815367 1.0574988837434365 0.41875722936745297 0.3214990194855589 0.11407774011074127 0.364669272832538 0.4821626416425611 0.4148362931784689 0.6001757402108104 0.6551630200433552 0.8680053710607522 1.1868391851663442 1.2116817312829051 1.6331109835035298 1.0421212640323039 0.636354064541133 1.9344397443596832 1.671470780696339 2.1428715417431943 1.745842616179571 0.5850484623050096 0.7420816984527422 1.3971197441636707 2.398410619023923 3.450386526889089 3.1989612704228962 2.328547195819542 1.586318122209049 0.9630960275441198 0.9746178015988514 0.4423944044231665 0.5479840785989566 0.6972979448759076 0.551421503004641 0.19338771404376462 0.14123767662399916 0.15614927658468292 0.3811586266297504 0.5489900724122035 0.19583191607895142 0.43087513585667747 0.39064535278116924 0.24425625539069937 0.5837417445745002 1.1229327139583298 0.9866215804903139 0.8321654582465047 1.142901378621643 1.348604899072137 1.584238491908992 1.3879207004816418 2.0755036573965966 1.825234068757989 1.5427144966244493 1.2759409237120962 2.837073951111526 3.452714713632254 3.3841336351583946 3.920146861849459 2.891296269385374 2.279823139191302 0.7166913417044263 0.8694689178688635 0.42608433885260955 0.3026637342382935 0.2970506120169829 0.3557020319152114 0.5802566111915287 0.6425626368171942 0.45333719480594536 0.6272716904918759 0.5835129754479366 0.4157715405911557 1.1362552756050128 0.8443169305668301 0.4377457156445951 0.8158087154617842 0.883280531806376 0.5934569505112226 0.8191398181325661 1.2435832329812486 1.0807813734149063 0.8053692182455836 0.4082235895721632 0.29037521036255975 0.27620463521932137 0.3040964075737197 0.952143502797064 1.7904217230410626 3.232554143653287 1.59423996132652 0.9920895254196457 0.5172990970762252 0.27153739503578 0.09655345488089657 0.06461884452165952 0.19286170656189752 0.32652089467917766 0.42103133447347285 0.7206191682447607 1.047536441651402 1.06522829942607 1.5652556854772848 2.4345518668369928 2.1792949890589592 2.478549330946261 2.085426198085361 1.0832640111407668 1.0584500398065744 0.5935215974176429 0.31028738072851 0.10863987272789029 0.05998266102445176 0.12223960387976576 0.17684152164771613 0.16090121358116224 0.4660976986949097 0.5562687853426619 0.46664706480649837 0.6720919633590332 1.1336269839137973 1.620297853176601 1.4372822181502227 1.309754440089735 0.9542662949359709 0.7215255645143991 0.4417494184805204 0.48314581484802055 0.40058152405112485 0.48899087258153157 0.4801430382072433 0.40069596805916935 0.6429452150607045 0.3515855600695933 0.13674824057184456 0.10343065158587257 0.2605990709788798 0.5577585241299912 0.6114635922603715 1.023026768441459 1.0110513664195633 0.9783077593309808 0.9957931170809498 0.9203144217048896 0.6411912766715506 1.0006700035907092 0.8152647708131188 1.373318720211645 1.3023538594094073 0.515931212963861 0.24958057583121723 0.21629631555327822 0.11772101937048829 0.25028263649960353 0.6879894729612627 0.8631423284106041 1.553307134129163 1.62043409311408 2.075486912237628 1.6256998219357044 2.0690021707897004 2.157997149597229 1.1230404882047789 0.6312994562602444 1.3018240062047581 1.8647881246136808 2.5780729781183176 0.9193271422269187 0.5591022523455699 0.32342156653477183 0.21366531655861434 0.10741981762432057 0.11175578569535873 0.2687852372910205 0.4796608836851124 0.8488684111261782 1.3579836687597748 1.3303043285485219 2.1067301448409643 2.1057734946411237 1.7190794533617948 1.0431328860061568 0.8373453905526745 0.5953681583169531 0.34395778925129733 0.12666957338488893 0.07671651398371247 0.09486822506585704 0.2700944842847728 0.7028737150363433 0.6429663524305571 1.213592550299092 1.4199347292946374 2.2202483478466686
1.9915742795360096 1.12496082798287 0.4341072400236031 0.5630292775146573 0.4934261195258637 0.5742312331878189 0.42644179463588566 0.7601686625093884 0.9187621887388214 0.6128281945958409 0.4926427482131289 0.820032502744374 0.6463461165280417 0.2877834896776525 0.26966901691757306 0.8626096840172751 2.058895113970531 1.5267873793772555 1.974172460812415 1.7896827353414357 1.3434897342088101 1.823242247105589 1.6936160848456745 2.520204286853133 2.988013179699185 2.2218260798684217 1.195179237219889 1.2349744159164993 2.0340225681427353 1.604347668835364 2.8580030397191503 1.9419804851910454 1.0508335853344772 0.49916340921085156 0.958100286043219 1.167292535033415 2.8362435644776904 4.432907565881556 4.998799707417794 4.6498055499639825 2.611306131369936 0.9827729642360283 0.5010568206406882 0.3678646538075211 0.36896696621022623 0.5091272422581463 0.3709573693946212 0.7190818902967697 1.2616862986935868 1.091814759678834 1.9973460881707634 1.880672505170565 3.053267639894737 3.8704574650307704 3.7044635863581132 2.329049552215974 1.8167915235759042 1.20175017918416 1.2148733936993663 1.0 0.9927457466245531 0.675456787060109 0.8888087334130523 0.7751446441646527 2.0950645491348783 1.9242213719689247 5.180801687667154 4.11227553515866 2.0794174284284606 0.7379515306862416 1.1701929725759468 0.5485139467278514 0.19982129678065635 0.08685584484809593 0.09380877597327861 0.23104136376097645 0.3494155455598647 0.6363561028457712 0.8246560875782893 1.5005505435528872 3.173892572298633 2.395040742403629 1.9732457846047193 2.6961333127531573 2.3315940853468207 1.4358108087795893 1.1455328571211603 1.394269738664807 1.0023991472538931 0.793122512729644 0.7994904311964844 0.7218347170578443 0.5104310464836931 1.3098552152714757 4.1411159536668025 8.235922536004463 9.482238976479692 5.967641141314726 6.48630411535748 6.708543717855891 2.9050838359010753 4.259700759037494 1.587964869296845 1.8674383275711015 0.5612657047513916 0.48869530975157094 0.36438137312798174 0.3993521583400851 0.43461536014827423 0.23271145731678197 0.22798198645436699 0.41122301675199496 0.9062262215225015 1.0571727274541676 0.8549839561636934 1.496380420151956 1.900627401044828 1.6845348263009503 1.5769326532015981 1.5761485629381642 1.4593456549938582 1.7283013019191094 1.6738887351100793 2.2010088111723367 2.113570586325242 2.787662548285187 3.8136062301242184 2.8835601195096734 2.1190582171156565 3.047086593100852 3.4710451409610474 3.1711818368329383 1.224541835097932 1.4334878705613152 1.1007625601283497 0.5438083855442108 0.41484160770269884 0.21800129907308047 0.39860103445285283 0.4204823912352606 0.718143819233572 1.2889103064715361 1.597255126426908 1.1287162213480548 1.5340432494458154 2.2977088529629994 3.140927561363314 0.8951616783066181 1.3263262912894003 0.5600715918749117 0.44742780184809355 0.22097081207294078 0.5754370518332602 0.7036131359705904 0.6661519288123384 0.7830051070930287 0.8090115982293551 1.0007293337340224 1.3376865751621827 1.3641174011730193 1.7865162319677073 1.327043449536443 0.8936115775039627 2.1966146774017 1.8623605719031697 2.4651346761154933 2.0370995416299387 0.7614148144826226 0.8844236992579985 1.5649260890672048 2.6857231125357623 3.8727266301047356 3.639172843693795 2.6940912320359622 1.7987289897527325 1.1129311167379263 1.123968349645414 0.5193647727322813 0.6584199797670874 0.8163296380577407 0.6727495888896105 0.25496242025515786 0.1681032282094764 0.17001189910654202 0.46598701705674495 0.6367656663751667 0.24836518734705973 0.5469106208896243 0.47177420667343367 0.3216794764380792 0.7476859229508865 1.5318193639753954 1.3102764548745323 1.0937638591999648 1.4074840733682807 1.6205464207234483 1.8124534619829975 1.5636343402778208 2.3300267973806608 2.1211772245355918 2.0685572945643567 1.655987193843468 3.48608305848612 4.330830054970756 4.279516174132327 4.883000729930056 3.6907418616808454 3.049154736858376 1.089382057009263 1.1387265930556125 0.5969362372054354 0.48050942805984675 0.5114820887122468 0.5740511749512036 0.8638535715351618 0.9120907699466738 0.6745679679754029 0.9647836746476676 0.9892855643703422 0.6599949756573232 1.4958058619968653 1.0084741579117171 0.6060398710886713 1.1155182427547596 1.2563066394965388 0.8949642021581952 1.2380546852034784 1.6958910266885447 1.491828593512389 1.2284455220513044 0.7062429641636662 0.516093071060782 0.4465966981454838 0.44178139539324374 1.1420568313650334 2.195418539693863 4.020390889857301 1.9741295758960589 1.323000499963933 0.7316262515280321 0.45111817132130344 0.225777616055592 0.1734777747432102 0.30706559986122334 0.49183679684374587 0.5700413941697118 0.8878853923488881 1.2596355156029813 1.288194934287317 2.061558807103213 3.0261649050890638 2.6575400823065496 2.9693138846529523 2.5478808567077973 1.3216482860289338 1.3272824841814848 0.8196723823765331 0.5131456323655911 0.24398725373313754 0.18740325386394233 0.20694349354739347 0.2795317642653519 0.25761576992415414 0.5857508682763379 0.7150355215376006 0.5747468221997358 0.8122437786951583 1.4391777084732915 2.019005935131964 1.7666688824440184 1.6095573865178623 1.1504410210544502 0.8767797775548585 0.5677805062972484 0.6234303932913762 0.5232895274470211 0.6240254438027104 0.6048902350573916 0.5248373919809542 0.7930295297670302 0.46421975638727714 0.22215214383356416 0.23222554649705346 0.4451236188278689 0.7705121961370167 0.795775290641707 1.2591897027318657 1.235780861299662 1.180401683170457 1.228295700839821 1.1418895626441163 0.8132919105980859 1.2502306696763072 1.0715373239364543 1.7916815155446033 1.6901211948446544 0.6876705206015773 0.36054267034046106 0.39091035059387663 0.3040041583453837 0.4730887819109946 0.9826934703314795 1.1389494500738477 1.9725278586668848 2.006858845354809 2.510203579275296 1.941531648260913 2.4936716902364333 2.582104716122378 1.2845664249009334 0.7208821994179108 1.567169312434677 2.269295028154422 3.150952162954872 1.1332170480178951 0.6882733889518661 0.422419139786518 0.2983715944940718 0.20522645883228324 0.20371577282299488 0.39758817544615216 0.6366467186674323 1.0934700435804698 1.7136353378131006 1.871710986950332 2.8387180654642283 2.688085269270692 2.2892609458042337 1.396092812973734 1.0604301111480388 0.7183890916551906 0.44514988822466356 0.21866342909962008 0.20499961273771153 0.23510080216995746 0.5372512307612509 1.0032906037716673 0.8817898784871202 1.510053473014506 1.7271797402650553 2.679674784841496
[truncated: 1,860,439 more chars]
